# Supplementary material for: Dual functions of SPOP and ERG dictate androgen therapy responses in prostate cancer
Source: Nat Commun. 2021 Feb 2;12:734. doi: 10.1038/s41467-020-20820-x (PMC7854732; doi:10.1038/s41467-020-20820-x)
Supplement: Supplementary file 4 — Supplementary Data 1 [file 41467_2020_20820_MOESM4_ESM.xlsx]

## Sheet: Supplementary Data 1
			ssGSEA-Scores	ssGSEA-Scores	Average of SPOP_UP and -1x ERG_UP
	SAMPLE_ID	GROUP	SPOP_UP	ERG_UP	INTEGRATED-SIGNATURE
	SC.9008.Tumor	OTHER	0.840975	-0.910516	0.875745
	SC.9100.Tumor	SPOP	0.586197	-1	0.793098
	LuCaP78	PDX (SPOP)	0.795933	-0.734416	0.765175
	SC.9184.T	SPOP	1	-0.429663	0.714832
	SC.9103.Tumor	SPOP	0.534428	-0.840975	0.687701
	PROS01448.6115235.Tumor.SM.67ERY	SPOP	0.625929	-0.657724	0.641826
	PRAD.6115593.0.Tumor.SM.B2XRV	SPOP	0.734416	-0.534428	0.634422
	MO.1128.Tumor	SPOP	0.657724	-0.57508	0.616402
	WCM393.Z3	OTHER	0.714659	-0.453166	0.583912
	SC.9091.TM	OTHER	0.605348	-0.46885	0.537099
	SC.9094.Tumor	SPOP	0.373255	-0.635715	0.504485
	PRAD.6115592.0.Tumor.SM.B2XRU	OTHER	0.557432	-0.24356	0.400496
	PRAD.6115396.0.Tumor.SM.7LGUI	OTHER	0.406796	-0.385307	0.396052
	TP.2081.T	OTHER	0.475652	-0.312754	0.394203
	PRAD.01115554.Tumor.SM.A56E4	OTHER	0.393293	-0.393293	0.393293
	SC.9047.Tumor	OTHER	0.26327	-0.475652	0.369461
	TP.2060.TM	SPOP	0.288309	-0.426207	0.357258
	PROS01448.1115161.Tumor.SM.5SGU1	OTHER	0.146409	-0.557432	0.35192
	PRAD.6115397.0.Tumor.SM.7LGUJ	OTHER	0.635715	-0.0679601	0.351838
	PRAD.6115595.0.Tumor.SM.B2XRY	OTHER	0.366932	-0.327988	0.34746
	SC.9123.Tumor	OTHER	0.429663	-0.26327	0.346467
	PRAD.DFCI.11.104.15.Tumor.SM.3S2HH	OTHER	0.411812	-0.24859	0.330201
	MO.1336.TM	OTHER	0.319018	-0.339915	0.329466
	SC.9080.TM	OTHER	0.453166	-0.174379	0.313772
	PRAD.01115444.Tumor.SM.6B2K9	OTHER	0.46885	-0.158236	0.313543
	SC.9029.Tumor	OTHER	0.525807	-0.100493	0.31315
	MO.1219.Tumor	OTHER	0.246064	-0.358183	0.302123
	SC.9054.Tumor	OTHER	0.480267	-0.110156	0.295211
	MO.1420.Tumor	OTHER	0.358183	-0.198912	0.278547
	SC.9145.Tumor	SPOP	0.385307	-0.148761	0.267034
	SC.9048.Tumor	OTHER	0.158236	-0.366932	0.262584
	SC.9093.TM	OTHER	0.172103	-0.343925	0.258014
	PROS01448.6115250.Tumor.SM.67ES5	OTHER	0.103409	-0.411812	0.25761
	LuCaP147	PDX (SPOP)	0.198912	-0.303046	0.250979
	SC.9023.Tumor	OTHER	0.271888	-0.226209	0.249049
	SC.9030.Tumor	OTHER	0.265579	-0.229826	0.247703
	MO.1013.Tumor	OTHER	0.0322235	-0.422104	0.227164
	PRAD.6115402.0.Tumor.SM.7LGUP	OTHER	0.57508	0.12873	0.223175
	SC.9187.T	ERG	0.237503	-0.204128	0.220815
	SC.9071.TM	ERG	0.312754	-0.103409	0.208082
	PRAD.6115296.0.Tumor.SM.B2XS2	OTHER	0.18543	-0.21049	0.19796
	SC.9107.Tumor	ERG	0.303046	-0.0834322	0.193239
	PM158.TM	SPOP	-0.335362	-0.714659	0.189648
	PM155.TM	OTHER	0.354301	-0.0103514	0.182326
	WCM666.X1	OTHER	0.110156	-0.246064	0.17811
	SC.9065.TM.Tumor2	OTHER	0.339915	-0.0117226	0.175819
	SC.9032.Tumor	OTHER	-0.255218	-0.605348	0.175065
	PRAD.01115468.Tumor.SM.6B2KE	SPOP	0.0679601	-0.265579	0.16677
	PRAD.6115399.0.Tumor.SM.7LGUL	OTHER	-0.0150687	-0.319018	0.151974
	PROS12319B.SU2C.06115116.Tumor.SM.4W2NB	OTHER	0.167538	-0.105921	0.13673
	PM172.TM	OTHER	-0.307852	-0.577764	0.134956
	MO.1014.Tumor	OTHER	-0.0259915	-0.288309	0.131159
	PROS01448.1115202.Tumor.SM.5SGU5	OTHER	0.226209	-0.0322235	0.129216
	SC.9037.Tumor	ERG	0.577764	0.322157	0.127803
	SC.9010.Tumor	OTHER	0.426207	0.171026	0.127591
	PM90.TM	SPOP	0.274494	0.0259915	0.124251
	PRAD.6115594.0.Tumor.SM.B2XRW	OTHER	-0.0570277	-0.285927	0.11445
	TP.2078.Tumor	OTHER	-0.0338772	-0.259022	0.112573
	TP.2064.TM	OTHER	0.18365	-0.0268511	0.105251
	SI.9157.Tumor	OTHER	0.407727	0.221591	0.0930682
	PROS01448.6115242.Tumor.SM.67ES1	OTHER	-0.0664974	-0.237503	0.0855026
	SC.9083.TM	OTHER	0.192684	0.0228616	0.084911
	PROS01448.6115227.Tumor.SM.67ERU	OTHER	0.037022	-0.128274	0.0826478
	SC.9062.Tumor	OTHER	0.204128	0.0439029	0.0801125
	SC.9156.Tumor	OTHER	-0.247616	-0.407727	0.0800559
	PROS01448.1115183.Tumor.SM.5SGU3	ERG	0.0962776	-0.0583999	0.0773387
	SC.9031.TM	OTHER	0.436829	0.284253	0.0762876
	SC.9036.Tumor	OTHER	0.0583999	-0.085499	0.0719494
	PROS12319B.SU2C.06115115.Tumor.SM.4W2NA	OTHER	-0.0206829	-0.160068	0.0696924
	SC.9038.Tumor	OTHER	-0.138552	-0.274494	0.067971
	PM139.TM	OTHER	-0.305406	-0.436829	0.0657115
	SC.9192.T	OTHER	0.0117226	-0.0916585	0.0516905
	PRAD.01115527.Tumor.SM.A4KNE	OTHER	-0.387419	-0.480267	0.0464241
	SC.9073.TM	OTHER	-0.0878665	-0.172103	0.0421182
	SC.9050.Tumor	OTHER	-0.0612074	-0.141727	0.0402599
	PROS12319B.SU2C.06115114.Tumor.SM.4W2N9	OTHER	-0.211256	-0.289727	0.0392355
	PRAD.01115550.Tumor.SM.A4KNI	OTHER	0.0517991	-0.0151449	0.033472
	TP.2010.Tumor	OTHER	0.13243	0.0811045	0.0256627
	SC.9072.TM	OTHER	0.259022	0.220723	0.0191497
	TP.2054.TM	ERG	-0.0969439	-0.13243	0.017743
	PRAD.6115427.0.Tumor.SM.B2XRT	OTHER	0.0288609	-0.00374299	0.0163019
	PROS12319B.SU2C.06115118.Tumor.SM.4W2ND	OTHER	0.000349896	-0.0304218	0.0153859
	WCM335.X1	ERG	0.123635	0.0969439	0.0133456
	SC.9176.T	OTHER	0.105921	0.0828756	0.0115228
	MO.1232.Tumor	OTHER	0.138639	0.123698	0.00747058
	PROS12319B.SU2C.06115119.Tumor.SM.4W2NE	OTHER	0.327988	0.326124	0.000932012
	MO.1421.Tumor	OTHER	-0.123698	-0.123635	-3.1459e-05
	PRAD.6115599.0.Tumor.SM.B2XS4	OTHER	-0.187011	-0.18365	-0.00168045
	PM159.TM	OTHER	0.0304218	0.0338772	-0.00172769
	SC.9012.Tumor	OTHER	0.422104	0.437566	-0.00773126
	MO.1460.Tumor	OTHER	0.24859	0.272448	-0.0119293
	PM170.TM	OTHER	-0.823989	-0.795933	-0.0140281
	PRAD.01115362.Tumor.SM.7A15P	OTHER	-0.122177	-0.0896382	-0.0162694
	MO.1074.Tumor	SPOP	0.0151449	0.0612074	-0.0230312
	TP.2032.Tumor	OTHER	-0.0406591	0.0073641	-0.0240116
	MO.1244.Tumor	ERG	-0.218148	-0.167538	-0.0253047
	SC.9058.Tumor	OTHER	-0.0828756	-0.0310821	-0.0258968
	PRAD.01115526.Tumor.SM.A4KND	OTHER	0.910516	0.972147	-0.0308154
	MO.1492.T	OTHER	0.0916585	0.157807	-0.0330742
	SC.9081.TM	OTHER	0.0924437	0.161117	-0.0343368
	SC.9086.T	ERG	-0.161117	-0.0843874	-0.038365
	MO.1184.Tumor	OTHER	0.0559473	0.133462	-0.0387575
	SC.9194.T	ERG	0.0417682	0.122177	-0.0402044
	SC.9056.T	ERG	0.00374299	0.0845805	-0.0404188
	PRAD.6115390.0.Tumor.SM.7LGUC	OTHER	0.174379	0.256146	-0.0408836
	PRAD.01115581.Tumor.SM.A56EB	OTHER	-0.194387	-0.11173	-0.0413285
	MO.1161.TM	ERG	0.285927	0.385386	-0.0497291
	SC.9060.Tumor	ERG	0.230574	0.336521	-0.0529735
	PRAD.6115598.0.Tumor.SM.B2XS3	OTHER	0.21049	0.320484	-0.0549973
	SC.9140.Tumor	OTHER	0.0896382	0.200497	-0.0554292
	PM163.TM	OTHER	0.229826	0.353396	-0.0617851
	MO.1124.Tumor	ERG	-0.185107	-0.0453933	-0.0698567
	SC.9027.T	OTHER	-0.140787	-0.000349896	-0.0702187
	PM189.TM	OTHER	-0.494837	-0.354301	-0.0702681
	SC.9181.T	ERG	0.163915	0.305406	-0.0707455
	MO.1012.Tumor.Subcutaneous.nodule	OTHER	-0.372482	-0.230574	-0.0709543
	MO.1221.Tumor	OTHER	-0.12873	0.0206829	-0.0747063
	PROS10448.1115154.Tumor.SM.5EEBM	ERG	-0.300444	-0.146409	-0.0770177
	PROS10448.01115200.Tumor.SM.7LYLF	OTHER	-0.747263	-0.586197	-0.0805331
	PRAD.6115604.0.Tumor.SM.B2XS9	OTHER	0.343925	0.517585	-0.0868302
	PRAD.01115467.Tumor.SM.6B2KD	ERG	-0.702524	-0.525807	-0.0883584
	MO.1339.TM	OTHER	0.085499	0.262845	-0.0886732
	MO.1410.Tumor	ERG	-0.275525	-0.0962776	-0.0896238
	TP.2020.Tumor	OTHER	-0.0365846	0.15094	-0.0937622
	TP.2096.T	ERG	-0.130966	0.0570277	-0.0939968
	MO.1241.Tumor	ERG	0.11173	0.300444	-0.0943568
	PM161.TM	ERG	-0.353396	-0.163915	-0.0947409
	MO.1337.TM	ERG	0.141727	0.335362	-0.0968175
	SC.9142.Tumor	OTHER	-0.614162	-0.406796	-0.103683
	MO.1118.TM	ERG	0.100493	0.309256	-0.104382
	MO.1446.T	ERG	-0.252358	-0.0417682	-0.105295
	SC.9129.Tumor	OTHER	0.160068	0.372482	-0.106207
	PROS10448.1115150.Tumor.SM.5EEBK	OTHER	-0.839115	-0.625929	-0.106593
	WCM252.Z3	OTHER	0.289727	0.511863	-0.111068
	PRAD.6115590.0.Tumor.SM.B2XRS	OTHER	-0.260714	-0.0288609	-0.115927
	WCM573.X1	OTHER	-0.119992	0.113236	-0.116614
	SC.9162.Tumor	ERG	0.148761	0.382857	-0.117048
	PROS01448.6115237.Tumor.SM.67ERZ	OTHER	-0.405604	-0.164223	-0.12069
	PRAD.6115385.0.Tumor.SM.7LGU7	OTHER	-0.10264	0.146782	-0.124711
	SC.9034.Tumor	ERG	-0.305127	-0.0517991	-0.126664
	PROS01448.6115251.Tumor.SM.67ES6	OTHER	0.0268511	0.286417	-0.129783
	SC.9019.Tumor	OTHER	0.0453933	0.307852	-0.131229
	SC.9074.T	ERG	-0.0228616	0.239891	-0.131376
	TP.2061.TM	OTHER	-0.448239	-0.18543	-0.131405
	PRAD.6115603.0.Tumor.SM.B2XS8	OTHER	-0.0811045	0.187011	-0.134058
	PM2.TM	OTHER	0.000188281	0.275525	-0.137669
	SC.9068.Tumor	OTHER	-0.262845	0.0150687	-0.138957
	PRAD.01115531.Tumor.SM.A4KNG	OTHER	-0.420897	-0.138639	-0.141129
	SC.9017.Tumor	ERG	0.164223	0.448965	-0.142371
	TP.2093.T	ERG	-0.345577	-0.0559473	-0.144815
	SC.9086.TM	ERG	-0.293886	-0.000188281	-0.146849
	PRAD.01115528.Tumor.SM.A4KNF	OTHER	0.0290341	0.327064	-0.149015
	SC.9026.Tumor	ERG	-0.279482	0.0365846	-0.158033
	SC.9189.T	ERG	-0.267115	0.0735401	-0.170327
	MO.1511.T	OTHER	-0.174228	0.169935	-0.172081
	MO.1469.T	OTHER	-0.442614	-0.0924437	-0.175085
	SC.9022.Tumor	ERG	0.24356	0.612195	-0.184317
	PRAD.01115578.Tumor.SM.A56EA	OTHER	-0.171026	0.205273	-0.188149
	SC.9092.TM	ERG	-0.168872	0.218148	-0.19351
	SC.9055.Tumor	OTHER	-0.0735401	0.313729	-0.193635
	PRAD.6115605.0.Tumor.SM.B2XSA	OTHER	-0.157807	0.233711	-0.195759
	MO.1482.T	OTHER	-0.106752	0.288894	-0.197823
	PROS10448.01115374.Tumor.SM.7LYLG	OTHER	-0.153866	0.247616	-0.200741
	TP.2001.Tumor	ERG	-0.224501	0.180606	-0.202554
	PROS01448.6115233.Tumor.SM.67ERW	OTHER	-0.482273	-0.0736175	-0.204328
	PRAD.01115577.Tumor.SM.A56E9	OTHER	-0.466881	-0.037022	-0.21493
	PROS12319B.SU2C.06115123.Tumor.SM.4W2NI	OTHER	-0.552833	-0.11988	-0.216476
	SC.9099.Tumor	OTHER	-0.200497	0.235616	-0.218056
	SC.9146.T	OTHER	-0.336521	0.10264	-0.21958
	PROS10448.1115153.Tumor.SM.5EEBL	OTHER	-0.228523	0.214742	-0.221632
	WCM4.X1	OTHER	-0.313729	0.130966	-0.222347
	SC.9109.Tumor	ERG	0.11988	0.568394	-0.224257
	PRAD.01115549.Tumor.SM.A4KNH	OTHER	-0.143674	0.305127	-0.224401
	LuCaP35	PDX (ERG)	-0.169935	0.279482	-0.224709
	SC.9016.T	ERG	0.0103514	0.466881	-0.228265
	PROS01448.6115224.Tumor.SM.67ERT	OTHER	-0.235616	0.224501	-0.230058
	MO.1114.Tumor	ERG	-0.291201	0.176786	-0.233993
	SC.9046.Tumor	ERG	0.0834322	0.56384	-0.240204
	WCM218.Z3	OTHER	-0.75317	-0.271888	-0.240641
	PRAD.01115574.Tumor.SM.A56E7	ERG	-0.0845805	0.405604	-0.245092
	MO.1215.Tumor	ERG	-0.239891	0.252358	-0.246124
	WCM210.Z2	OTHER	-0.214742	0.287128	-0.250935
	WCM209.Z2	OTHER	-0.454845	0.0654349	-0.26014
	PRAD.6115382.0.Tumor.SM.7LGU5	OTHER	-0.327064	0.194387	-0.260726
	PROS10448.1115156.Tumor.SM.5EEBN	ERG	-0.256146	0.267115	-0.26163
	PRAD.6115250.0.Tumor.SM.B2XRX	OTHER	-0.459439	0.0664974	-0.262968
	PRAD.6115597.0.Tumor.SM.B2XS5	ERG	-0.205273	0.3243	-0.264786
	MO.1015.Tumor	ERG	-0.904507	-0.373255	-0.265626
	SC.9163.Tumor	ERG	-0.434599	0.106752	-0.270675
	MO.1054.Tumor	OTHER	-0.288894	0.255218	-0.272056
	SC.9178.T	ERG	0.0310821	0.580486	-0.274702
	MO.1202.Tumor	ERG	0.0736175	0.623825	-0.275104
	PROS01448.6115234.Tumor.SM.67ERX	ERG	-0.384066	0.168872	-0.276469
	PROS12319B.SU2C.06115121.Tumor.SM.4W2NG	ERG	-0.415911	0.143674	-0.279792
	MO.1176.Tumor	ERG	-0.341977	0.223227	-0.282602
	SC.9069.T	ERG	-0.336975	0.228523	-0.282749
	PRAD.6115392.0.Tumor.SM.B2XRZ	OTHER	-0.484898	0.0878665	-0.286382
	PRAD.6115381.0.Tumor.SM.7LGU3	OTHER	-0.536986	0.0406591	-0.288822
	SC.9061.Tumor	ERG	-0.425788	0.153866	-0.289827
	PRAD.01115569.Tumor.SM.A56E6	OTHER	-0.463751	0.137915	-0.300833
	MO.1084.Tumor	ERG	-0.467846	0.140787	-0.304317
	MO.1262.Tumor	OTHER	0.128274	0.747263	-0.309495
	SC.9126.Tumor	OTHER	-0.133462	0.487498	-0.31048
	SC.9148.Tumor	OTHER	0.0843874	0.71362	-0.314616
	PROS01448.6115219.Tumor.SM.67ERS	OTHER	-0.146782	0.484898	-0.31584
	SC.9190.T	ERG	-0.176786	0.459439	-0.318113
	PRAD.6115400.0.Tumor.SM.7LGUM	ERG	-0.326124	0.312188	-0.319156
	PRAD.6115393.0.Tumor.SM.7LGUF	OTHER	-0.0980727	0.541255	-0.319664
	TP.2009.Tumor	OTHER	-0.45629	0.185107	-0.320698
	SC.9097.TM	ERG	-0.320484	0.333134	-0.326809
	WCM258.Z2	ERG	-0.286417	0.369543	-0.32798
	MO.1094.Tumor	OTHER	-0.174869	0.482273	-0.328571
	MO.1556.T	ERG	-0.448965	0.211256	-0.330111
	PROS01448.1115244.Tumor.SM.5SGU6	ERG	-0.568394	0.0980727	-0.333233
	SC.9043.Tumor	ERG	-0.322157	0.349988	-0.336072
	SC.9175.T	ERG	-0.0439029	0.638126	-0.341014
	PRAD.6115388.0.Tumor.SM.7LGUA	OTHER	-0.71362	-0.0290341	-0.342293
	MO.1179.Tumor	ERG	-0.396258	0.291201	-0.343729
	MO.1095.Tumor	ERG	-0.137915	0.57639	-0.357152
	PRAD.01115525.Tumor.SM.A4KNC	ERG	-0.272448	0.442614	-0.357531
	PRAD.6115400.0.Tumor.SM.7LGUN	ERG	-0.333134	0.387419	-0.360276
	WCM665.X1	OTHER	-0.15094	0.590285	-0.370612
	SC.9118.Tumor	ERG	-0.612195	0.138552	-0.375373
	SC.9139.Tumor	OTHER	-0.590285	0.174869	-0.382577
	PRAD.6115600.0.Tumor.SM.B2XS6	ERG	-0.349988	0.420897	-0.385443
	MO.1040.Tumor	ERG	-0.3243	0.448239	-0.38627
	SC.9137.Tumor	ERG	-0.319438	0.45629	-0.387864
	PM119.TM	OTHER	-0.223227	0.552833	-0.38803
	PROS10448.1115157.Tumor.SM.5EEBO	ERG	-0.385386	0.396258	-0.390822
	PRAD.01115576.Tumor.SM.A56E8	ERG	-0.233711	0.555219	-0.394465
	SC.9165.Tumor	OTHER	-0.983346	-0.192684	-0.395331
	LuCaP23	PDX (ERG)	-0.0654349	0.735067	-0.400251
	SC.9009.Tumor	ERG	-0.487498	0.341977	-0.414738
	PRAD.6115596.0.Tumor.SM.B2XS1	OTHER	-0.366527	0.463751	-0.415139
	PRAD.6115391.0.Tumor.SM.7LGUD	ERG	-0.113236	0.717891	-0.415563
	SC.9132.Tumor	ERG	-0.57639	0.260714	-0.418552
	TP.2077.Tumor	ERG	-0.180606	0.658728	-0.419667
	PRAD.01115556.Tumor.SM.A56E5	ERG	-0.382857	0.473247	-0.428052
	SC.9018.Tumor	ERG	-0.0073641	0.853944	-0.430654
	TP.2069.Tumor	ERG	-0.437566	0.454845	-0.446205
	PM14.TM	OTHER	-0.601674	0.293886	-0.44778
	PRAD.6115398.0.Tumor.SM.7LGUK	ERG	-0.509017	0.425788	-0.467402
	SC.9057.Tumor	OTHER	-0.412107	0.530699	-0.471403
	MO.1249.Tumor	ERG	-0.530699	0.412107	-0.471403
	MO.1071.Tumor	ERG	-0.735067	0.216287	-0.475677
	PRAD.06115124.Tumor.SM.7LGU1	ERG	-0.511863	0.441052	-0.476458
	SC.9124.Tumor	ERG	-0.312188	0.645233	-0.47871
	DFCI.11.104.13.Tumor	ERG	-0.638126	0.336975	-0.48755
	MO.1277.TM	ERG	-0.309256	0.665935	-0.487596
	SC.9105.Tumor	ERG	-0.800964	0.174228	-0.487596
	MO.1447.Tumor	ERG	-0.56384	0.415911	-0.489875
	PROS12319B.SU2C.06115122.Tumor.SM.4W2NH	ERG	-0.865631	0.119992	-0.492811
	WCM91.Z1	OTHER	-0.63427	0.384066	-0.509168
	MO.1514.T	ERG	-0.220723	0.800964	-0.510843
	PRAD.6115601.0.Tumor.SM.B2XS7	ERG	-0.658728	0.366527	-0.512627
	SC.9028.Tumor	OTHER	-0.517585	0.509017	-0.513301
	SC.9007.Tumor	OTHER	-0.717891	0.345577	-0.531734
	SC.9049.Tumor	ERG	-0.623825	0.467846	-0.545836
	MO.1020.Tumor	OTHER	-0.665935	0.434599	-0.550267
	SC.9153.Tumor	ERG	-0.473247	0.63427	-0.553758
	SC.9059.Tumor	ERG	-0.580486	0.536986	-0.558736
	SC.9186.T	ERG	-0.216287	0.904507	-0.560397
	MO.1192.Tumor	ERG	-0.284253	0.839597	-0.561925
	SC.9104.Tumor	ERG	-0.441052	0.702524	-0.571788
	SC.9016.Tumor	ERG	-0.287128	0.865631	-0.576379
	SC.9183.T	ERG	-0.541255	0.668736	-0.604996
	MO.1316.TM	ERG	-0.221591	1	-0.610795
	WCM89.X1	ERG	-0.668736	0.601674	-0.635205
	PROS12319B.SU2C.06115117.Tumor.SM.4W2NC	ERG	-0.972147	0.319438	-0.645792
	SC.9063.Tumor	ERG	-0.369543	0.983346	-0.676444
	PROS01448.6115247.Tumor.SM.67ES2	ERG	-0.555219	0.839115	-0.697167
	SC.9035.T	ERG	-0.645233	0.75317	-0.699202
	MO.1510.T	ERG	-0.853944	0.614162	-0.734053
	PRAD.6115395.0.Tumor.SM.7LGUH	ERG	-1	0.494837	-0.747418
	VCAP_PDX_B	PDX (ERG)	-0.839597	0.823989	-0.831793
