# Supplementary material for: Dual functions of SPOP and ERG dictate androgen therapy responses in prostate cancer
Source: Nat Commun. 2021 Feb 2;12:734. doi: 10.1038/s41467-020-20820-x (PMC7854732; doi:10.1038/s41467-020-20820-x)
Supplement: Supplementary file 5 — Supplementary Data 2 [file 41467_2020_20820_MOESM5_ESM.xlsx]

## Sheet: Supplementary Data 2
	seqnames	start	end	width	strand	Conc	Conc_ERG	Conc_SPOP	Fold (SPOP vs ERG)	p.value	FDR	annotation	geneChr	geneStart	geneEnd	geneLength	geneStrand	geneId	transcriptId	distanceToTSS	ENSEMBL	SYMBOL	GENENAME
	chr16	26308462	26309408	947	*	2.38	1.65	4.53	2.89	3.15e-20	5.34e-15	Intron (ENST00000628279.1/ENST00000628279.1, intron 1 of 1)	16	26025237	26025310	74	1	100422923	ENST00000581970.1	283225	ENSG00000265005	MIR548W	microRNA 548w
	chr11	59345420	59346108	689	*	2	1.28	4.13	2.85	1.39e-17	1.18e-12	Distal Intergenic	11	59364412	59365448	1037	1	390195	ENST00000313940.2	-18304	ENSG00000176495	OR5AN1	olfactory receptor family 5 subfamily AN member 1
	chr7	54967249	54968263	1015	*	2.76	2.06	4.86	2.8	2.52e-17	1.42e-12	Distal Intergenic	7	55019017	55211628	192612	1	1956	ENST00000275493.7	-50754	ENSG00000146648	EGFR	epidermal growth factor receptor
	chr5	35094939	35095600	662	*	2.1	1.06	4.55	3.49	6e-17	2.54e-12	Intron (ENST00000509140.5/5618, intron 1 of 8)	5	35048759	35118122	69364	2	5618	ENST00000509140.5	22522	ENSG00000113494	PRLR	prolactin receptor
	chr6	129839598	129840082	485	*	1.25	0.62	3.25	2.63	1.93e-16	6.52e-12	Intron (ENST00000368143.6/253582, intron 3 of 4)	6	129831244	129861315	30072	2	253582	ENST00000368143.6	21233	ENSG00000203756	TMEM244	transmembrane protein 244
	chr7	145694423	145694849	427	*	0.99	0.29	3.1	2.81	7.21e-15	2.03e-10	Distal Intergenic	7	146116002	146839861	723860	1	26047	ENST00000625365.2	-421153	ENSG00000174469	CNTNAP2	contactin associated protein like 2
	chr5	46386603	46387285	683	*	2.12	1.24	4.42	3.18	4.03e-14	9.75e-10	Distal Intergenic	5	45641701	45696498	54798	2	348980	ENST00000634658.1	-690105	ENSG00000164588	HCN1	hyperpolarization activated cyclic nucleotide gated potassium channel 1
	chr12	81999344	81999805	462	*	1.35	0.57	3.55	2.98	5.56e-14	1.18e-09	Distal Intergenic	12	81953760	81993133	39374	1	101928449	ENST00000660121.1	45584	ENSG00000257747	LINC02426	long intergenic non-protein coding RNA 2426
	chr18	73706685	73707474	790	*	2.56	1.8	4.74	2.94	6.64e-14	1.25e-09	Distal Intergenic	18	74073504	74078684	5181	2	201456	ENST00000579108.1	371210	ENSG00000141665	FBXO15	F-box protein 15
	chr12	62458581	62459220	640	*	1.72	1	3.86	2.86	8.54e-14	1.45e-09	Distal Intergenic	12	62466817	62597583	130767	1	23041	ENST00000641654.1	-7597	ENSG00000061987	MON2	MON2 homolog, regulator of endosome-to-Golgi trafficking
	chr8	56394677	56396373	1697	*	3.99	3.22	6.18	2.96	1.03e-13	1.58e-09	Promoter (<=1kb)	8	56373064	56395365	22302	2	442388	ENST00000524136.6	0	ENSG00000253542	SDR16C6P	short chain dehydrogenase/reductase family 16C member 6, pseudogene
	chr1	51889831	51890595	765	*	2.49	1.73	4.67	2.94	1.27e-13	1.79e-09	Distal Intergenic	1	51789196	51878937	89742	2	4898	ENST00000544028.5	-10894	ENSG00000078618	NRDC	nardilysin convertase
	chr3	155149178	155150035	858	*	3.04	2.41	5.06	2.65	1.8e-13	2.34e-09	Intron (ENST00000492661.5/4311, intron 16 of 22)	3	155024124	155180849	156726	1	4311	ENST00000492661.5	125054	ENSG00000196549	MME	membrane metalloendopeptidase
	chr7	54980046	54980916	871	*	2.06	1.59	3.83	2.23	2.12e-13	2.56e-09	Distal Intergenic	7	55019017	55211628	192612	1	1956	ENST00000275493.7	-38101	ENSG00000146648	EGFR	epidermal growth factor receptor
	chr3	105017557	105018319	763	*	2.11	1.49	4.13	2.64	2.77e-13	3.13e-09	Distal Intergenic	3	105366909	105576900	209992	1	214	ENST00000306107.9	-348590	ENSG00000170017	ALCAM	activated leukocyte cell adhesion molecule
	chr8	83210043	83210575	533	*	1.62	0.94	3.69	2.75	3.66e-13	3.83e-09	Distal Intergenic	8	83403758	83408900	5143	1	103352670	ENST00000522365.1	-193183	ENSG00000253898	LINC01419	long intergenic non-protein coding RNA 1419
	chr17	12242284	12243060	777	*	2.11	1.59	3.95	2.36	3.84e-13	3.83e-09	Distal Intergenic	17	12124299	12143730	19432	1	6416	ENST00000536413.2	117985	ENSG00000065559	MAP2K4	mitogen-activated protein kinase kinase 4
	chr12	47877906	47878709	804	*	1.81	0.98	4.06	3.08	5.37e-13	5.05e-09	Intron (ENST00000549336.5/7421, intron 3 of 9)	12	47841537	47905022	63486	2	7421	ENST00000549336.5	26313	ENSG00000111424	VDR	vitamin D receptor
	chr11	59342106	59342868	763	*	2.19	1.53	4.25	2.72	1.61e-12	1.43e-08	Distal Intergenic	11	59364412	59365448	1037	1	390195	ENST00000313940.2	-21544	ENSG00000176495	OR5AN1	olfactory receptor family 5 subfamily AN member 1
	chr7	146653725	146654602	878	*	2.16	1.68	3.94	2.25	1.99e-12	1.69e-08	Intron (ENST00000625365.2/26047, intron 2 of 3)	7	146116002	146839861	723860	1	26047	ENST00000625365.2	537723	ENSG00000174469	CNTNAP2	contactin associated protein like 2
	chr4	91984445	91984795	351	*	0.61	-0.02	2.62	2.63	2.48e-12	1.92e-08	Distal Intergenic	4	92268767	92277075	8309	2	101929194	ENST00000502518.1	292280		LNCPRESS2	lncRNA p53 regulated and ESC associated 2
	chr3	168960900	168961822	923	*	2.17	1.73	3.86	2.13	2.49e-12	1.92e-08	Distal Intergenic	3	168903366	168921996	18631	1	100507661	ENST00000484765.2	57534	ENSG00000242268	LINC02082	long intergenic non-protein coding RNA 2082
	chr15	35129102	35130112	1011	*	2.7	2.12	4.65	2.54	2.66e-12	1.96e-08	Intron (ENST00000559246.1/ENST00000559246.1, intron 1 of 1)	15	35084193	35085110	918	2	388112	ENST00000528386.3	-43992	ENSG00000255192	NANOGP8	Nanog homeobox retrogene P8
	chr2	95451245	95451894	650	*	2.23	1.55	4.3	2.76	3.56e-12	2.51e-08	Exon (ENST00000443682.1/ENST00000443682.1, exon 1 of 1)	2	95477164	95482714	5551	2	653192	ENST00000432468.1	30820	ENSG00000144010	TRIM43B	tripartite motif containing 43B
	chr4	128168552	128169091	540	*	1.33	0.69	3.37	2.68	4.21e-12	2.85e-08	Intron (ENST00000508819.5/55132, intron 11 of 12)	4	128061312	128211988	150677	1	55132	ENST00000326639.11	107240	ENSG00000138709	LARP1B	La ribonucleoprotein 1B
	chr9	18299217	18300137	921	*	2.21	1.74	3.96	2.23	5.23e-12	3.41e-08	Intron (ENST00000636209.1/92949, intron 2 of 3)	9	17906563	18533292	626730	1	92949	ENST00000636209.1	392654	ENSG00000178031	ADAMTSL1	ADAMTS like 1
	chr6	62429749	62430312	564	*	1.55	0.84	3.66	2.82	6.69e-12	4.2e-08	Distal Intergenic	6	61679961	62286225	606265	2	202559	ENST00000281156.5	-143524	ENSG00000112232	KHDRBS2	KH RNA binding domain containing, signal transduction associated 2
	chr8	43372000	43373030	1031	*	1.86	1.31	3.75	2.44	9.07e-12	5.49e-08	Exon (ENST00000520479.1/ENST00000520479.1, exon 1 of 1)	8	43292483	43363518	71036	1	340441	ENST00000519951.2	79517	ENSG00000188877	POTEA	POTE ankyrin domain family member A
	chr16	25850906	25851365	460	*	1.1	0.48	3.11	2.63	9.63e-12	5.62e-08	Intron (ENST00000331351.6/9951, intron 1 of 1)	16	25691959	26137685	445727	1	9951	ENST00000331351.6	158947	ENSG00000182601	HS3ST4	heparan sulfate-glucosamine 3-sulfotransferase 4
	chr7	34472500	34473360	861	*	2.51	1.79	4.64	2.84	1.57e-11	8.88e-08	Intron (ENST00000419766.5/404744, intron 3 of 4)	7	34346512	34758234	411723	2	404744	ENST00000419766.5	284874	ENSG00000197085	NPSR1-AS1	NPSR1 antisense RNA 1
	chr15	86046431	86047045	615	*	1.65	1.11	3.52	2.41	1.84e-11	1e-07	Distal Intergenic	15	86079973	87029052	949080	1	123624	ENST00000441037.7	-32928	ENSG00000273540	AGBL1	ATP/GTP binding protein like 1
	chr1	105572407	105573931	1525	*	2.78	2.33	4.52	2.2	2.33e-11	1.23e-07	Distal Intergenic	1	105590039	105606003	15965	2	101928476	ENST00000623447.3	32072	ENSG00000230768	LINC01676	long intergenic non-protein coding RNA 1676
	chr18	26928592	26929320	729	*	2.11	1.68	3.78	2.1	2.39e-11	1.23e-07	Promoter (<=1kb)	18	26929066	26933226	4161	1	147429	ENST00000661645.1	0	ENSG00000260372	AQP4-AS1	AQP4 antisense RNA 1
	chr12	7898017	7898940	924	*	2.62	2.01	4.62	2.61	2.54e-11	1.27e-07	Exon (ENST00000607111.2/ENST00000607111.2, exon 4 of 6)	12	7814072	7891148	77077	2	144195	ENST00000539924.5	-6869	ENSG00000173262	SLC2A14	solute carrier family 2 member 14
	chr7	54897939	54898504	566	*	1.25	0.52	3.4	2.87	3.07e-11	1.46e-07	Distal Intergenic	7	55019017	55211628	192612	1	1956	ENST00000275493.7	-120513	ENSG00000146648	EGFR	epidermal growth factor receptor
	chr12	98293529	98294435	907	*	2.56	2.03	4.41	2.38	3.1e-11	1.46e-07	Distal Intergenic	12	98454877	98457115	2239	2	121456	ENST00000556476.1	162680	ENSG00000227825	SLC9A7P1	solute carrier family 9 member 7 pseudogene 1
	chr3	87153472	87154498	1027	*	2.57	2.19	4.14	1.95	3.27e-11	1.5e-07	Exon (ENST00000630120.2/100846978, exon 2 of 3)	3	87089206	87158363	69158	1	100846978	ENST00000630120.2	64266	ENSG00000281392	LINC00506	long intergenic non-protein coding RNA 506
	chr5	96123283	96123896	614	*	1.89	1.49	3.53	2.04	3.5e-11	1.53e-07	Intron (ENST00000502645.2/101929710, intron 1 of 4)	5	95962001	96631085	669085	1	101929710	ENST00000502645.2	161282	ENSG00000251314	LOC101929710	uncharacterized LOC101929710
	chr6	131236389	131236859	471	*	1.74	1.13	3.72	2.59	3.53e-11	1.53e-07	Intron (ENST00000431975.7/9465, intron 7 of 7)	6	131135467	131283532	148066	1	9465	ENST00000431975.7	100922	ENSG00000118507	AKAP7	A-kinase anchoring protein 7
	chr12	7794529	7795281	753	*	2.45	1.81	4.49	2.68	3.99e-11	1.69e-07	3' UTR	12	7787794	7794808	7015	1	79923	ENST00000541267.5	6735	ENSG00000111704	NANOG	Nanog homeobox
	chr1	229891095	229891640	546	*	1.62	1.15	3.37	2.22	4.49e-11	1.86e-07	Promoter (<=1kb)	1	229812917	229892008	79092	2	101927504	ENST00000650825.1	368	ENSG00000227043	LINC01682	long intergenic non-protein coding RNA 1682
	chr7	106891178	106891812	635	*	1.99	1.35	4.01	2.66	5.15e-11	2.08e-07	Intron (ENST00000440650.6/5294, intron 10 of 10)	7	106865278	106905821	40544	1	5294	ENST00000440650.6	25900	ENSG00000105851	PIK3CG	phosphatidylinositol-4,5-bisphosphate 3-kinase catalytic subunit gamma
	chr7	131223028	131223623	596	*	1.56	0.88	3.64	2.76	5.41e-11	2.1e-07	Intron (ENST00000421797.6/4289, intron 2 of 18)	7	131110096	131487844	377749	1	4289	ENST00000421797.6	112932	ENSG00000128585	MKLN1	muskelin 1
	chr18	54307182	54307594	413	*	1.07	0.43	3.1	2.67	5.47e-11	2.1e-07	Intron (ENST00000579823.1/11201, intron 3 of 4)	18	54282906	54321266	38361	1	11201	ENST00000579823.1	24276	ENSG00000101751	POLI	DNA polymerase iota
	chr1	222947651	222949110	1460	*	3.5	3.02	5.27	2.26	6.5e-11	2.45e-07	Intron (ENST00000495684.2/84976, intron 3 of 7)	1	222815064	222994906	179843	1	84976	ENST00000495684.2	132587	ENSG00000154309	DISP1	dispatched RND transporter family member 1
	chr4	73577301	73577691	391	*	1.16	0.57	3.13	2.57	7.45e-11	2.75e-07	Intron (ENST00000307439.10/166824, intron 8 of 10)	4	73571550	73620436	48887	2	166824	ENST00000307439.10	42745	ENSG00000169435	RASSF6	Ras association domain family member 6
	chr5	29729304	29729957	654	*	1.64	1.14	3.47	2.33	9.68e-11	3.49e-07	Distal Intergenic	5	29380063	29396095	16033	2	101929681	ENST00000659199.1	-333209	ENSG00000248391	LINC02064	long intergenic non-protein coding RNA 2064
	chr6	23257281	23257872	592	*	1.95	1.37	3.89	2.53	1.02e-10	3.61e-07	Distal Intergenic	6	22569566	22571666	2101	1	154150	ENST00000510882.4	687715	ENSG00000112273	HDGFL1	HDGF like 1
	chr7	54713300	54713754	455	*	1.4	0.72	3.47	2.75	1.06e-10	3.67e-07	Distal Intergenic	7	54752257	54759182	6926	2	23480	ENST00000450622.1	45428	ENSG00000132432	SEC61G	SEC61 translocon gamma subunit
	chr11	70739811	70740427	617	*	1.98	1.07	4.31	3.24	1.12e-10	3.74e-07	Intron (ENST00000656230.1/22941, intron 4 of 15)	11	70469435	70826894	357460	2	22941	ENST00000656230.1	86467	ENSG00000162105	SHANK2	SH3 and multiple ankyrin repeat domains 2
	chr12	120574159	120574569	411	*	1.61	0.92	3.71	2.79	1.12e-10	3.74e-07	3' UTR	12	120534356	120577588	43233	1	9921	ENST00000325954.9	39803	ENSG00000022840	RNF10	ring finger protein 10
	chr3	155546211	155546625	415	*	1.11	0.49	3.11	2.62	1.23e-10	4e-07	Intron (ENST00000494598.5/23007, intron 9 of 21)	3	155375580	155676416	300837	2	23007	ENST00000494598.5	129791	ENSG00000114805	PLCH1	phospholipase C eta 1
	chr3	96819370	96820161	792	*	2.31	1.85	4.04	2.19	1.34e-10	4.29e-07	Intron (ENST00000470610.6/285220, intron 1 of 4)	3	96814581	97244696	430116	1	285220	ENST00000470610.6	4789	ENSG00000080224	EPHA6	EPH receptor A6
	chr3	144104400	144106123	1724	*	4.15	3.58	6.1	2.52	1.51e-10	4.75e-07	Distal Intergenic	3	143973608	143992367	18760	1	205428	ENST00000441925.2	130792	ENSG00000181744	DIPK2A	divergent protein kinase domain 2A
	chr2	169063393	169063975	583	*	1.77	1.35	3.45	2.1	1.57e-10	4.82e-07	Promoter (<=1kb)	2	169064789	169096167	31379	1	10170	ENST00000602501.5	-814	ENSG00000073737	DHRS9	dehydrogenase/reductase 9
	chr7	28908738	28909181	444	*	1.13	0.48	3.18	2.7	2.04e-10	6.17e-07	Distal Intergenic	7	28953358	28958330	4973	2	9865	ENST00000539664.3	49149	ENSG00000255690	TRIL	TLR4 interactor with leucine rich repeats
	chr6	45748924	45749432	509	*	1.34	0.86	3.12	2.25	2.07e-10	6.17e-07	Distal Intergenic	6	45932694	45937464	4771	2	53405	ENST00000476852.1	188032	ENSG00000112782	CLIC5	chloride intracellular channel 5
	chr6	51483423	51483867	445	*	1.77	1.17	3.74	2.57	2.64e-10	7.71e-07	Distal Intergenic	6	51599723	51622541	22819	1	101927082	ENST00000589278.6	-115856		LOC101927082	uncharacterized LOC101927082
	chr6	47636888	47637595	708	*	2.73	2.21	4.58	2.37	2.74e-10	7.87e-07	Distal Intergenic	6	47656436	47683528	27093	1	222611	ENST00000507065.5	-18841	ENSG00000164393	ADGRF2	adhesion G protein-coupled receptor F2
	chr21	13618420	13618842	423	*	0.19	-0.41	2.16	2.57	3e-10	8.47e-07	Exon (ENST00000620442.4/317754, exon 4 of 8)	21	13609858	13625542	15685	1	317754	ENST00000620442.4	8562	ENSG00000166351	POTED	POTE ankyrin domain family member D
	chr17	12574311	12576306	1996	*	3.79	3.43	5.32	1.9	3.5e-10	9.72e-07	Intron (ENST00000660226.1/284034, intron 2 of 3)	17	12549764	12591216	41453	1	284034	ENST00000660226.1	24547	ENSG00000179136	LINC00670	long intergenic non-protein coding RNA 670
	chr14	90270429	90271280	852	*	2.4	1.94	4.15	2.2	3.57e-10	9.76e-07	3' UTR	14	90267860	90331941	64082	2	55051	ENST00000354366.8	60661	ENSG00000119720	NRDE2	NRDE-2, necessary for RNA interference, domain containing
	chrX	137369220	137369529	310	*	0.41	-0.25	2.46	2.72	3.65e-10	9.81e-07	Distal Intergenic	23	137566127	137572102	5976	1	7547	ENST00000287538.10	-196598	ENSG00000156925	ZIC3	Zic family member 3
	chr12	99677875	99678504	630	*	2.23	1.68	4.13	2.45	3.8e-10	1.01e-06	Intron (ENST00000547776.6/56899, intron 8 of 25)	12	98735422	99984237	1248816	2	56899	ENST00000547776.6	305733	ENSG00000185046	ANKS1B	ankyrin repeat and sterile alpha motif domain containing 1B
	chr4	43774062	43774771	710	*	1.76	1.28	3.55	2.27	3.88e-10	1.01e-06	Intron (ENST00000667550.1/ENST00000667550.1, intron 1 of 3)	4	44016700	44021576	4877	1	100506827	ENST00000655776.1	-241929	ENSG00000251350	LINC02475	long intergenic non-protein coding RNA 2475
	chr1	229893059	229893530	472	*	1.19	0.62	3.11	2.49	4.01e-10	1.03e-06	Promoter (1-2kb)	1	229875555	229892046	16492	2	101927504	ENST00000669533.1	-1013	ENSG00000227043	LINC01682	long intergenic non-protein coding RNA 1682
	chr20	39948586	39948968	383	*	1.1	0.62	2.88	2.26	4.15e-10	1.05e-06	Distal Intergenic	20	40004216	40010114	5899	1	100505663	ENST00000669808.1	-55248		LINC01370	long intergenic non-protein coding RNA 1370
	chr12	70458618	70459078	461	*	1.09	0.59	2.91	2.33	4.61e-10	1.15e-06	Distal Intergenic	12	70400210	70430686	30477	1	27345	ENST00000531884.1	58408	ENSG00000135643	KCNMB4	potassium calcium-activated channel subfamily M regulatory beta subunit 4
	chr8	82389854	82390845	992	*	1.88	1.43	3.61	2.18	4.74e-10	1.16e-06	Intron (ENST00000663058.1/101927141, intron 3 of 7)	8	82033533	82953078	919546	1	101927141	ENST00000663058.1	356321	ENSG00000254394	LOC101927141	uncharacterized LOC101927141
	chr7	94721081	94721449	369	*	1.49	0.81	3.58	2.77	5.19e-10	1.26e-06	Distal Intergenic	7	94585292	94656572	71281	2	8910	ENST00000644681.1	-64509	ENSG00000127990	SGCE	sarcoglycan epsilon
	chr2	95624952	95625721	770	*	2.31	1.75	4.22	2.48	6.33e-10	1.51e-06	Exon (ENST00000418934.2/ENST00000418934.2, exon 1 of 1)	2	95592001	95599778	7778	1	129868	ENST00000272395.3	32951	ENSG00000144015	TRIM43	tripartite motif containing 43
	chr8	40378386	40378800	415	*	0.72	0.11	2.72	2.61	8.79e-10	2.07e-06	Intron (ENST00000661711.1/ENST00000661711.1, intron 2 of 3)	8	40333171	40353133	19963	2	112543493	ENST00000654202.1	-25253	ENSG00000253802	SIRLNT	SIRT1 regulating lncRNA tumor promoter
	chr1	181884708	181885383	676	*	2.32	1.54	4.53	2.99	9.47e-10	2.18e-06	Distal Intergenic	1	181776101	181783784	7684	1	777	ENST00000644521.1	108607	ENSG00000198216	CACNA1E	calcium voltage-gated channel subunit alpha1 E
	chr3	146087059	146087422	364	*	0.9	0.43	2.66	2.23	9.54e-10	2.18e-06	Intron (ENST00000480247.1/ENST00000480247.1, intron 3 of 3)	3	146069440	146161184	91745	2	5352	ENST00000282903.10	73762	ENSG00000152952	PLOD2	procollagen-lysine,2-oxoglutarate 5-dioxygenase 2
	chr5	89393391	89393841	451	*	0.33	-0.2	2.2	2.4	1.07e-09	2.42e-06	Intron (ENST00000514092.5/101929423, intron 5 of 6)	5	88889445	89465982	576538	1	101929423	ENST00000514092.5	503946	ENSG00000248309	MEF2C-AS1	MEF2C antisense RNA 1
	chrX	19201384	19201897	514	*	0.09	-0.61	2.19	2.8	1.08e-09	2.42e-06	Distal Intergenic	23	18989309	19122637	133329	2	10149	ENST00000379878.7	-78747	ENSG00000173698	ADGRG2	adhesion G protein-coupled receptor G2
	chr7	115776070	115776432	363	*	0.69	0.09	2.66	2.57	1.1e-09	2.42e-06	Distal Intergenic	7	115939949	115950894	10946	2	22797	ENST00000462828.1	174462	ENSG00000105967	TFEC	transcription factor EC
	chr2	67983316	67984123	808	*	2.18	1.69	3.99	2.3	1.15e-09	2.5e-06	Distal Intergenic	2	68042714	68046568	3855	2	10438	ENST00000479484.1	62445	ENSG00000197223	C1D	C1D nuclear receptor corepressor
	chr7	99953137	99954272	1136	*	2.98	2.62	4.51	1.89	1.21e-09	2.6e-06	Distal Intergenic	7	99966720	99967593	874	2	563	ENST00000483612.1	13321	ENSG00000160862	AZGP1	alpha-2-glycoprotein 1, zinc-binding
	chr3	19910739	19911400	662	*	1.64	1.22	3.31	2.09	1.48e-09	3.13e-06	Intron (ENST00000295824.14/151651, intron 5 of 12)	3	19879472	19934217	54746	2	151651	ENST00000295824.14	22817	ENSG00000163576	EFHB	EF-hand domain family member B
	chr7	91829252	91829750	499	*	2.33	1.73	4.3	2.57	1.54e-09	3.23e-06	Intron (ENST00000454222.5/7978, intron 2 of 4)	7	91692008	91880690	188683	2	7978	ENST00000454222.5	50940	ENSG00000127989	MTERF1	mitochondrial transcription termination factor 1
	chr6	154626048	154626727	680	*	1.92	1.53	3.5	1.97	1.73e-09	3.57e-06	Distal Intergenic	6	154733325	154834060	100736	1	22828	ENST00000367178.7	-106598	ENSG00000213079	SCAF8	SR-related CTD associated factor 8
	chr6	62400397	62400877	481	*	0.95	0.37	2.9	2.53	2.07e-09	4.23e-06	Distal Intergenic	6	61679961	62286225	606265	2	202559	ENST00000281156.5	-114172	ENSG00000112232	KHDRBS2	KH RNA binding domain containing, signal transduction associated 2
	chr8	100032601	100033164	564	*	2.05	1.47	4	2.53	2.36e-09	4.76e-06	Intron (ENST00000360863.11/26166, intron 14 of 27)	8	99960936	100106049	145114	2	26166	ENST00000360863.11	72885	ENSG00000132554	RGS22	regulator of G protein signaling 22
	chr7	146681836	146682776	941	*	3.06	2.7	4.58	1.88	2.61e-09	5.21e-06	Intron (ENST00000625365.2/26047, intron 2 of 3)	7	146116002	146839861	723860	1	26047	ENST00000625365.2	565834	ENSG00000174469	CNTNAP2	contactin associated protein like 2
	chr3	21704800	21706315	1516	*	2.99	2.65	4.48	1.83	2.71e-09	5.35e-06	Intron (ENST00000281523.8/79750, intron 1 of 7)	3	21412218	21751210	338993	2	79750	ENST00000281523.8	44895	ENSG00000151789	ZNF385D	zinc finger protein 385D
	chr4	101882404	101883183	780	*	2.3	1.87	4	2.13	3.05e-09	5.94e-06	Intron (ENST00000504592.5/55024, intron 9 of 20)	4	101419961	102074812	654852	1	55024	ENST00000504592.5	462443	ENSG00000153064	BANK1	B cell scaffold protein with ankyrin repeats 1
	chr21	20343612	20344144	533	*	2.1	1.76	3.6	1.84	3.14e-09	6.05e-06	Distal Intergenic	21	20256752	20258820	2069	2	111216285	ENST00000436373.1	-84792		LINC02573	long intergenic non-protein coding RNA 2573
	chr7	151472753	151473515	763	*	2.04	1.64	3.66	2.02	3.2e-09	6.1e-06	Intron (ENST00000262187.10/6009, intron 4 of 7)	7	151466012	151519895	53884	2	6009	ENST00000262187.10	46380	ENSG00000106615	RHEB	Ras homolog, mTORC1 binding
	chr21	28201357	28201774	418	*	1.62	1.13	3.41	2.28	3.24e-09	6.1e-06	Intron (ENST00000453420.5/101927973, intron 3 of 5)	21	28116094	28228667	112574	2	101927973	ENST00000453420.5	26893	ENSG00000236532	LINC01695	long intergenic non-protein coding RNA 1695
	chr7	67493253	67493814	562	*	1.77	1.22	3.67	2.46	3.5e-09	6.52e-06	Distal Intergenic	7	67335976	67340024	4049	1	101929736	ENST00000430244.1	157277	ENSG00000106610	LINC01372	long intergenic non-protein coding RNA 1372
	chr16	87358153	87358885	733	*	1.72	1.25	3.48	2.22	3.65e-09	6.72e-06	Exon (ENST00000636077.1/79791, exon 3 of 5)	16	87326987	87383776	56790	2	79791	ENST00000311635.12	24891	ENSG00000103264	FBXO31	F-box protein 31
	chr3	30258546	30259521	976	*	2.59	2.15	4.3	2.14	3.76e-09	6.84e-06	Distal Intergenic	3	30518833	30527193	8361	1	101928015	ENST00000657930.1	-259312	ENSG00000227260	LINC01985	long intergenic non-protein coding RNA 1985
	chr2	175827334	175828563	1230	*	2.75	2.47	4.09	1.62	3.91e-09	7.05e-06	Distal Intergenic	2	175929939	175937856	7918	2	80856	ENST00000479012.1	109293	ENSG00000144320	LNPK	lunapark, ER junction formation factor
	chr12	94072930	94073789	860	*	2.76	2.32	4.47	2.15	4.16e-09	7.41e-06	Distal Intergenic	12	94148577	94307675	159099	1	10154	ENST00000258526.9	-74788	ENSG00000136040	PLXNC1	plexin C1
	chr13	35735539	35736562	1024	*	2.15	1.81	3.62	1.81	4.23e-09	7.46e-06	Distal Intergenic	13	35697525	35699256	1732	1	100507114	ENST00000655817.1	38014	ENSG00000236036	LINC00445	long intergenic non-protein coding RNA 445
	chr8	68293797	68294122	326	*	0.45	-0.03	2.24	2.27	4.33e-09	7.54e-06	Exon (ENST00000520506.1/ENST00000520506.1, exon 1 of 1)	8	68303886	68307722	3837	2	286189	ENST00000659515.1	13600	ENSG00000248801	C8orf34-AS1	C8orf34 antisense RNA 1
	chr1	188006229	188006855	627	*	2.26	1.7	4.18	2.48	4.36e-09	7.54e-06	Distal Intergenic	1	187307491	187487207	179717	1	106144535	ENST00000667298.1	698738		LINC01037	long intergenic non-protein coding RNA 1037
	chr8	83317330	83317815	486	*	1.68	1.16	3.52	2.36	4.42e-09	7.56e-06	Distal Intergenic	8	83403758	83408900	5143	1	103352670	ENST00000522365.1	-85943	ENSG00000253898	LINC01419	long intergenic non-protein coding RNA 1419
	chr3	87166542	87166906	365	*	0.7	0.22	2.48	2.26	4.52e-09	7.65e-06	Distal Intergenic	3	87226189	87226277	89	2	100616161	ENST00000584182.1	59371	ENSG00000264119	MIR4795	microRNA 4795
	chr8	90873539	90874012	474	*	1.37	0.85	3.21	2.36	4.64e-09	7.71e-06	Intron (ENST00000417640.7/64168, intron 4 of 12)	8	90791775	90959393	167619	1	64168	ENST00000417640.7	81764	ENSG00000123119	NECAB1	N-terminal EF-hand calcium binding protein 1
	chr18	36950969	36951475	507	*	1.36	0.83	3.22	2.4	4.65e-09	7.71e-06	Intron (ENST00000592611.5/57536, intron 4 of 10)	18	36829106	37231518	402413	1	57536	ENST00000592611.5	121863	ENSG00000150477	KIAA1328	KIAA1328
	chr4	19815382	19816232	851	*	1.69	1.26	3.37	2.1	4.72e-09	7.71e-06	Intron (ENST00000661892.1/ENST00000661892.1, intron 1 of 1)	4	20251905	20620561	368657	1	9353	ENST00000504154.6	-435673	ENSG00000145147	SLIT2	slit guidance ligand 2
	chr15	60861452	60862133	682	*	1.67	1.27	3.29	2.02	4.73e-09	7.71e-06	Intron (ENST00000335670.11/6095, intron 1 of 10)	15	60488284	61229302	741019	2	6095	ENST00000335670.11	367169	ENSG00000069667	RORA	RAR related orphan receptor A
	chr3	74797013	74797283	271	*	0.42	-0.19	2.4	2.59	4.8e-09	7.75e-06	Distal Intergenic	3	74262568	74521140	258573	2	5067	ENST00000263665.6	-275873	ENSG00000113805	CNTN3	contactin 3
	chr15	92745386	92746431	1046	*	2.58	2.22	4.12	1.9	4.89e-09	7.76e-06	Intron (ENST00000557398.2/400451, intron 1 of 3)	15	92619302	92809798	190497	2	400451	ENST00000557398.2	63367	ENSG00000185442	FAM174B	family with sequence similarity 174 member B
	chr3	155303730	155305030	1301	*	3.95	3.46	5.74	2.29	4.9e-09	7.76e-06	Distal Intergenic	3	155290227	155293683	3457	2	100507537	ENST00000489090.2	-10047	ENSG00000240045	STRIT1	small transmembrane regulator of ion transport 1
	chrX	20853588	20853856	269	*	-0.18	-0.85	1.88	2.73	5.31e-09	8.33e-06	Intron (ENST00000636678.1/ENST00000636678.1, intron 7 of 7)	23	21372801	21645440	272640	1	22866	ENST00000642501.1	-518945	ENSG00000149970	CNKSR2	connector enhancer of kinase suppressor of Ras 2
	chr2	66644085	66644436	352	*	0.65	0.09	2.56	2.46	5.59e-09	8.69e-06	Intron (ENST00000433396.5/100507073, intron 1 of 5)	2	66574030	66695505	121476	1	100507073	ENST00000433396.5	70055	ENSG00000232046	LINC01798	long intergenic non-protein coding RNA 1798
	chr18	37221551	37221876	326	*	0.04	-0.52	1.96	2.48	5.69e-09	8.69e-06	Intron (ENST00000592611.5/57536, intron 8 of 10)	18	36829106	37231518	402413	1	57536	ENST00000592611.5	392445	ENSG00000150477	KIAA1328	KIAA1328
	chr13	90447384	90447709	326	*	0.64	0.22	2.3	2.08	5.74e-09	8.69e-06	Distal Intergenic	13	90493287	90535080	41794	1	101927224	ENST00000426840.1	-45578		LINC01049	long intergenic non-protein coding RNA 1049
	chr1	177471357	177471621	265	*	0.15	-0.46	2.15	2.61	5.75e-09	8.69e-06	Intron (ENST00000663166.1/ENST00000663166.1, intron 4 of 4)	1	177351580	177367272	15693	1	102724661	ENST00000666721.1	119777	ENSG00000224968	LINC01645	long intergenic non-protein coding RNA 1645
	chr18	38980307	38980891	585	*	1.74	1.32	3.4	2.08	5.97e-09	8.93e-06	Distal Intergenic	18	39207627	39340638	133012	2	647946	ENST00000591469.1	359747	ENSG00000267374	MIR924HG	MIR924 host gene
	chr3	87154649	87155422	774	*	2.45	2.06	4.07	2.01	6.01e-09	8.93e-06	Intron (ENST00000630120.2/100846978, intron 2 of 2)	3	87089206	87158363	69158	1	100846978	ENST00000630120.2	65443	ENSG00000281392	LINC00506	long intergenic non-protein coding RNA 506
	chr14	79460110	79460339	230	*	0.16	-0.37	2.03	2.4	6.07e-09	8.95e-06	Intron (ENST00000634499.1/9369, intron 14 of 19)	14	78170373	79862033	1691661	1	9369	ENST00000634499.1	1289737	ENSG00000021645	NRXN3	neurexin 3
	chr3	59493782	59494649	868	*	3.18	2.68	4.99	2.32	6.5e-09	9.43e-06	Intron (ENST00000668131.1/ENST00000668131.1, intron 4 of 6)	3	58742006	59050084	308079	2	200844	ENST00000295966.11	-443698	ENSG00000163689	C3orf67	chromosome 3 open reading frame 67
	chr8	83804101	83804409	309	*	0.73	0.16	2.65	2.49	6.51e-09	9.43e-06	Distal Intergenic	8	84182787	84529577	346791	1	138046	ENST00000522613.5	-378378	ENSG00000184672	RALYL	RALY RNA binding protein like
	chr12	7896464	7897406	943	*	2.73	2.16	4.66	2.5	6.93e-09	9.96e-06	Exon (ENST00000533382.2/ENST00000533382.2, exon 1 of 1)	12	7814072	7891148	77077	2	144195	ENST00000539924.5	-5316	ENSG00000173262	SLC2A14	solute carrier family 2 member 14
	chr1	181881374	181882113	740	*	2.13	1.54	4.1	2.56	7.13e-09	1.01e-05	Distal Intergenic	1	181776101	181783784	7684	1	777	ENST00000644521.1	105273	ENSG00000198216	CACNA1E	calcium voltage-gated channel subunit alpha1 E
	chr7	111908814	111909534	721	*	2.38	2.05	3.83	1.78	7.23e-09	1.02e-05	Intron (ENST00000437633.6/9732, intron 13 of 51)	7	111726110	112206399	480290	2	9732	ENST00000437633.6	296865	ENSG00000128512	DOCK4	dedicator of cytokinesis 4
	chr5	13857201	13857539	339	*	0.69	0.12	2.61	2.49	7.48e-09	1.05e-05	Intron (ENST00000265104.4/1767, intron 30 of 78)	5	13690331	13944543	254213	2	1767	ENST00000265104.4	87004	ENSG00000039139	DNAH5	dynein axonemal heavy chain 5
	chr2	61926486	61927300	815	*	2.46	2.13	3.94	1.81	7.81e-09	1.08e-05	Intron (ENST00000472729.1/150684, intron 1 of 2)	2	61888724	62136058	247335	1	150684	ENST00000472729.1	37762	ENSG00000173163	COMMD1	copper metabolism domain containing 1
	chr15	59668776	59669365	590	*	1.51	1.07	3.2	2.13	8.09e-09	1.11e-05	Promoter (<=1kb)	15	59662893	59668949	6057	2	663	ENST00000478981.1	0	ENSG00000140299	BNIP2	BCL2 interacting protein 2
	chr21	15959163	15960045	883	*	2.1	1.76	3.6	1.84	8.67e-09	1.19e-05	Intron (ENST00000635845.1/388815, intron 1 of 5)	21	15928296	16488329	560034	1	388815	ENST00000635845.1	30867	ENSG00000215386	MIR99AHG	mir-99a-let-7c cluster host gene
	chr18	8232681	8233822	1142	*	3.18	2.7	4.97	2.27	9.13e-09	1.24e-05	Intron (ENST00000580170.5/5797, intron 14 of 32)	18	7566782	8406861	840080	1	5797	ENST00000332175.12	665899	ENSG00000173482	PTPRM	protein tyrosine phosphatase receptor type M
	chr21	25437752	25438175	424	*	1.21	0.71	3.04	2.33	1.01e-08	1.35e-05	Distal Intergenic	21	25385820	25431701	45882	2	54072	ENST00000441013.5	-6051	ENSG00000185433	LINC00158	long intergenic non-protein coding RNA 158
	chr1	231799970	231800625	656	*	1.34	0.79	3.25	2.46	1.01e-08	1.35e-05	3' UTR	1	231528653	231819244	290592	1	100303453	ENST00000602567.1	271317	ENSG00000270106	TSNAX-DISC1	TSNAX-DISC1 readthrough (NMD candidate)
	chr16	88626506	88627092	587	*	1.07	0.56	2.9	2.33	1.02e-08	1.35e-05	Promoter (<=1kb)	16	88627062	88631934	4873	1	124245	ENST00000566496.5	0	ENSG00000158545	ZC3H18	zinc finger CCCH-type containing 18
	chr5	131030045	131030609	565	*	1.45	1.02	3.15	2.14	1.07e-08	1.41e-05	Distal Intergenic	5	131162478	131162627	150	2	3094	ENST00000520028.1	132018	ENSG00000169567	HINT1	histidine triad nucleotide binding protein 1
	chr13	26210384	26211476	1093	*	2.16	1.83	3.62	1.79	1.18e-08	1.53e-05	Intron (ENST00000468480.5/6049, intron 5 of 5)	13	26132115	26222261	90147	2	6049	ENST00000468480.5	10785	ENSG00000127870	RNF6	ring finger protein 6
	chrX	137379975	137380498	524	*	1.05	0.4	3.09	2.68	1.18e-08	1.53e-05	Distal Intergenic	23	137566127	137572102	5976	1	7547	ENST00000287538.10	-185629	ENSG00000156925	ZIC3	Zic family member 3
	chr11	86198356	86199069	714	*	2.21	1.87	3.69	1.82	1.35e-08	1.73e-05	Distal Intergenic	11	86244753	86278707	33955	1	8726	ENST00000528180.5	-45684	ENSG00000074266	EED	embryonic ectoderm development
	chr18	73692127	73692890	764	*	3.74	2.77	6.13	3.36	1.45e-08	1.84e-05	Distal Intergenic	18	73332272	73333842	1571	1	100505817	ENST00000577634.1	359855	ENSG00000261780	LINC02582	long intergenic non-protein coding RNA 2582
	chr18	58389639	58391838	2200	*	3.69	3.51	4.71	1.2	1.52e-08	1.91e-05	Promoter (<=1kb)	18	58390064	58398157	8094	1	23327	ENST00000590506.1	0	ENSG00000049759	NEDD4L	NEDD4 like E3 ubiquitin protein ligase
	chr5	31990405	31991192	788	*	2.95	2.53	4.6	2.07	1.52e-08	1.91e-05	Intron (ENST00000438447.2/23037, intron 3 of 24)	5	31639131	32110932	471802	1	23037	ENST00000438447.2	351274	ENSG00000133401	PDZD2	PDZ domain containing 2
	chr8	111114092	111114618	527	*	1.62	0.82	3.84	3.03	1.56e-08	1.95e-05	Intron (ENST00000671497.1/101927487, intron 3 of 4)	8	111093263	111236190	142928	2	101927487	ENST00000671497.1	121572	ENSG00000253103	LINC01609	long intergenic non-protein coding RNA 1609
	chr8	57537706	57538323	618	*	1.77	1.49	3.11	1.63	1.67e-08	2.07e-05	Intron (ENST00000520370.1/ENST00000520370.1, intron 1 of 1)	8	57348318	57364863	16546	1	101929488	ENST00000654585.1	189388	ENSG00000253871	LOC101929488	uncharacterized LOC101929488
	chr18	71808507	71808987	481	*	1.08	0.71	2.65	1.94	1.7e-08	2.08e-05	Distal Intergenic	18	71779556	71782281	2726	2	102724913	ENST00000584810.1	-26226	ENSG00000265352	LINC01899	long intergenic non-protein coding RNA 1899
	chr1	149728597	149729115	519	*	1.03	0.6	2.72	2.12	1.77e-08	2.16e-05	Intron (ENST00000617878.2/ENST00000617878.2, intron 2 of 4)	1	149701104	149705716	4613	1	644634	ENST00000651957.1	27493		LOC644634	uncharacterized LOC644634
	chr3	133973157	133973560	404	*	0.62	0.16	2.38	2.23	1.84e-08	2.2e-05	Intron (ENST00000310926.10/6578, intron 3 of 13)	3	133928145	134029925	101781	2	6578	ENST00000310926.10	56365	ENSG00000174640	SLCO2A1	solute carrier organic anion transporter family member 2A1
	chr4	100074219	100074578	360	*	0.8	0.3	2.61	2.3	1.85e-08	2.2e-05	Intron (ENST00000515026.1/256880, intron 5 of 5)	4	100008071	100195099	187029	1	256880	ENST00000515026.1	66148		H2AZ1-DT	H2AZ1 divergent transcript
	chr7	70189745	70190350	606	*	2.96	2.5	4.71	2.21	1.86e-08	2.2e-05	Intron (ENST00000644939.1/26053, intron 4 of 18)	7	69598296	70792867	1194572	1	26053	ENST00000644939.1	591449	ENSG00000158321	AUTS2	activator of transcription and developmental regulator AUTS2
	chr7	70150183	70150691	509	*	0.96	0.55	2.62	2.07	1.86e-08	2.2e-05	Intron (ENST00000644939.1/26053, intron 4 of 18)	7	69598296	70792867	1194572	1	26053	ENST00000644939.1	551887	ENSG00000158321	AUTS2	activator of transcription and developmental regulator AUTS2
	chr7	91850368	91850898	531	*	1.36	0.87	3.15	2.28	2.24e-08	2.64e-05	Intron (ENST00000454222.5/7978, intron 2 of 4)	7	91692008	91880690	188683	2	7978	ENST00000454222.5	29792	ENSG00000127989	MTERF1	mitochondrial transcription termination factor 1
	chr3	140595073	140596412	1340	*	3.51	3.14	5.07	1.93	2.35e-08	2.74e-05	Distal Intergenic	3	140678064	140701150	23087	1	287015	ENST00000286349.4	-81652	ENSG00000155890	TRIM42	tripartite motif containing 42
	chr15	37896222	37896669	448	*	1.96	1.42	3.84	2.42	2.36e-08	2.74e-05	Distal Intergenic	15	37921939	37936918	14980	1	145942	ENST00000560841.5	-25270	ENSG00000166069	TMCO5A	transmembrane and coiled-coil domains 5A
	chr2	170448844	170449531	688	*	1.83	1.51	3.25	1.74	2.42e-08	2.78e-05	Intron (ENST00000409940.6/140469, intron 23 of 29)	2	170178145	170654481	476337	1	140469	ENST00000317935.10	270699	ENSG00000071909	MYO3B	myosin IIIB
	chr8	110656979	110657721	743	*	1.79	1.44	3.29	1.84	2.43e-08	2.78e-05	Distal Intergenic	8	110900058	111027337	127280	2	101927459	ENST00000658028.1	369616	ENSG00000253877	LINC01608	long intergenic non-protein coding RNA 1608
	chr10	4541167	4541729	563	*	1.23	0.81	2.91	2.1	2.48e-08	2.8e-05	Distal Intergenic	10	4650190	4654023	3834	2	100216001	ENST00000659646.1	112294	ENSG00000231298	MANCR	mitotically associated long non coding RNA
	chr7	84484698	84485191	494	*	1.23	0.72	3.05	2.33	2.48e-08	2.8e-05	Intron (ENST00000448879.5/ENST00000448879.5, intron 2 of 4)	7	84532476	84574843	42368	1	101927378	ENST00000450977.2	-47285	ENSG00000235139	LOC101927378	uncharacterized LOC101927378
	chr2	222452211	222452901	691	*	2.62	2.12	4.45	2.33	2.67e-08	2.98e-05	Exon (ENST00000435391.4/ENST00000435391.4, exon 1 of 1)	2	222424543	222562621	138079	1	130367	ENST00000321276.8	27668	ENSG00000163082	SGPP2	sphingosine-1-phosphate phosphatase 2
	chr2	105191251	105192110	860	*	2.12	1.81	3.54	1.73	2.68e-08	2.98e-05	Distal Intergenic	2	105144142	105145424	1283	1	105373984	ENST00000438148.1	47109	ENSG00000226508	LINC01918	long intergenic non-protein coding RNA 1918
	chr18	78406913	78407937	1025	*	3.28	3.41	0.96	-2.45	2.69e-08	2.98e-05	Distal Intergenic	18	77971334	77993731	22398	2	101927715	ENST00000661306.1	-413182	ENSG00000265843	LINC01029	long intergenic non-protein coding RNA 1029
	chr8	56328076	56329190	1115	*	2.36	1.92	4.05	2.13	2.71e-08	2.98e-05	Distal Intergenic	8	56301301	56320776	19476	2	195814	ENST00000522671.1	-7300	ENSG00000170786	SDR16C5	short chain dehydrogenase/reductase family 16C member 5
	chr1	187961393	187961855	463	*	0.76	0.27	2.54	2.27	2.98e-08	3.26e-05	Distal Intergenic	1	187307491	187487207	179717	1	106144535	ENST00000667298.1	653902		LINC01037	long intergenic non-protein coding RNA 1037
	chr14	59695213	59695644	432	*	1.57	1.01	3.47	2.46	3.08e-08	3.34e-05	Intron (ENST00000267484.10/6252, intron 3 of 8)	14	59595983	59870776	274794	2	6252	ENST00000267484.10	175132	ENSG00000139970	RTN1	reticulon 1
	chr9	13493527	13494133	607	*	1.83	1.48	3.33	1.85	3.21e-08	3.44e-05	Intron (ENST00000664700.1/ENST00000664700.1, intron 2 of 2)	9	13407521	13488125	80605	2	401492	ENST00000668698.1	-5402	ENSG00000270547	LINC01235	long intergenic non-protein coding RNA 1235
	chr7	20919714	20920301	588	*	2.02	1.61	3.65	2.04	3.21e-08	3.44e-05	Intron (ENST00000661032.1/104355138, intron 2 of 8)	7	20835376	21023362	187987	1	104355138	ENST00000661032.1	84338	ENSG00000232790	LINC01162	long intergenic non-protein coding RNA 1162
	chr18	31987424	31988046	623	*	1.99	1.58	3.62	2.04	3.24e-08	3.45e-05	Distal Intergenic	18	32018825	32073219	54395	1	54941	ENST00000217740.4	-30779	ENSG00000101695	RNF125	ring finger protein 125
	chr9	110040702	110041447	746	*	2	1.64	3.54	1.89	3.29e-08	3.48e-05	Intron (ENST00000374530.7/445815, intron 7 of 10)	9	109780309	110172512	392204	1	445815	ENST00000374530.7	260393	ENSG00000157654	PALM2AKAP2	PALM2 and AKAP2 fusion
	chr3	108376543	108377182	640	*	1.53	1.15	3.1	1.95	3.84e-08	4.04e-05	3' UTR	3	108296490	108378280	81791	1	11148	ENST00000619531.4	80053	ENSG00000114455	HHLA2	HERV-H LTR-associating 2
	chr2	182916253	182916907	655	*	2.38	1.92	4.13	2.2	4.34e-08	4.54e-05	3' UTR	2	182909115	183038457	129343	2	10787	ENST00000361354.9	121550	ENSG00000061676	NCKAP1	NCK associated protein 1
	chr7	94739170	94739555	386	*	0.99	0.55	2.7	2.15	4.51e-08	4.66e-05	Exon (ENST00000398143.2/ENST00000398143.2, exon 1 of 1)	7	94585292	94656572	71281	2	8910	ENST00000644681.1	-82598	ENSG00000127990	SGCE	sarcoglycan epsilon
	chr5	31779624	31780424	801	*	2.14	1.81	3.6	1.79	4.51e-08	4.66e-05	Intron (ENST00000438447.2/23037, intron 1 of 24)	5	31639131	32110932	471802	1	23037	ENST00000438447.2	140493	ENSG00000133401	PDZD2	PDZ domain containing 2
	chr6	22937667	22938229	563	*	1.74	1.22	3.58	2.36	4.78e-08	4.91e-05	Intron (ENST00000420572.2/ENST00000420572.2, intron 2 of 2)	6	22569566	22571666	2101	1	154150	ENST00000510882.4	368101	ENSG00000112273	HDGFL1	HDGF like 1
	chr3	151751870	151752232	363	*	0.71	0.24	2.49	2.25	4.83e-08	4.93e-05	Intron (ENST00000445270.1/344752, intron 3 of 3)	3	151733916	151761339	27424	1	344752	ENST00000445270.1	17954	ENSG00000197953	AADACL2	arylacetamide deacetylase like 2
	chr2	5489731	5490459	729	*	2.49	2.18	3.91	1.73	4.89e-08	4.96e-05	Distal Intergenic	2	5677142	5691046	13905	2	102723818	ENST00000420221.1	200587		LINC01248	long intergenic non-protein coding RNA 1248
	chr14	83961160	83961629	470	*	1.04	0.56	2.82	2.26	5.01e-08	5.05e-05	Distal Intergenic	14	82642636	82687370	44735	1	101928599	ENST00000556970.1	1318524	ENSG00000258743	LINC02301	long intergenic non-protein coding RNA 2301
	chr8	106103310	106103864	555	*	1.28	0.91	2.84	1.93	5.04e-08	5.06e-05	Distal Intergenic	8	105780246	106060524	280279	2	102723356	ENST00000520433.5	-42786		ZFPM2-AS1	ZFPM2 antisense RNA 1
	chr2	209095409	209095848	440	*	0.8	0.37	2.49	2.12	5.34e-08	5.32e-05	Distal Intergenic	2	209424058	209730518	306461	1	4133	ENST00000199940.10	-328210	ENSG00000078018	MAP2	microtubule associated protein 2
	chr8	93051100	93051548	449	*	1.39	1.04	2.92	1.88	5.5e-08	5.45e-05	Distal Intergenic	8	93029751	93029839	89	1	102467005	ENST00000614105.1	21349	ENSG00000277063	MIR8084	microRNA 8084
	chr1	212525214	212526502	1289	*	2.68	2.4	4	1.6	5.66e-08	5.58e-05	Intron (ENST00000651527.1/ENST00000651527.1, intron 2 of 4)	1	212545694	212556065	10372	1	101929565	ENST00000423842.1	-19192	ENSG00000228067	LINC01740	long intergenic non-protein coding RNA 1740
	chr3	109949894	109950536	643	*	2.34	1.95	3.96	2.01	5.7e-08	5.58e-05	Distal Intergenic	3	109602828	109602897	70	1	100616129	ENST00000583183.1	347066	ENSG00000265956	MIR4445	microRNA 4445
	chr3	154791406	154792251	846	*	2.86	2.44	4.53	2.09	5.86e-08	5.71e-05	Distal Intergenic	3	155024124	155180849	156726	1	4311	ENST00000492661.5	-231873	ENSG00000196549	MME	membrane metalloendopeptidase
	chr9	130698565	130699016	452	*	1.19	0.68	3.03	2.35	6.04e-08	5.81e-05	Intron (ENST00000491115.6/23404, intron 2 of 5)	9	130693721	130703774	10054	1	23404	ENST00000491115.6	4844	ENSG00000130713	EXOSC2	exosome component 2
	chr4	73375187	73375849	663	*	1.96	1.55	3.6	2.05	6.07e-08	5.81e-05	Distal Intergenic	4	73397114	73409457	12344	1	213	ENST00000441319.5	-21265	ENSG00000163631	ALB	albumin
	chr12	44307388	44308127	740	*	2.69	2.23	4.44	2.21	6.13e-08	5.81e-05	Intron (ENST00000266534.8/84216, intron 6 of 7)	12	43836081	44389758	553678	1	84216	ENST00000266534.8	471307	ENSG00000139173	TMEM117	transmembrane protein 117
	chr6	160699602	160700052	451	*	1.24	0.79	2.95	2.16	6.14e-08	5.81e-05	Promoter (2-3kb)	6	160702238	160711883	9646	1	5340	ENST00000366924.6	-2186	ENSG00000122194	PLG	plasminogen
	chr11	93697496	93698090	595	*	1.25	0.79	2.99	2.2	6.14e-08	5.81e-05	Exon (ENST00000325212.11/85459, exon 15 of 30)	11	93661682	93730358	68677	1	85459	ENST00000325212.11	35814	ENSG00000166004	CEP295	centrosomal protein 295
	chr5	144876843	144877643	801	*	2.19	1.79	3.8	2	6.58e-08	6.19e-05	Intron (ENST00000659832.1/ENST00000659832.1, intron 3 of 3)	5	144205277	144485686	280410	1	57528	ENST00000507359.3	671566	ENSG00000183775	KCTD16	potassium channel tetramerization domain containing 16
	chr4	148674739	148675304	566	*	1.62	1.22	3.24	2.02	6.79e-08	6.32e-05	Intron (ENST00000661928.1/ENST00000661928.1, intron 2 of 3)	4	148078762	148444698	365937	2	4306	ENST00000344721.8	-230041	ENSG00000151623	NR3C2	nuclear receptor subfamily 3 group C member 2
	chr7	94683084	94683412	329	*	0.84	0.34	2.66	2.31	6.79e-08	6.32e-05	Distal Intergenic	7	94585292	94656572	71281	2	8910	ENST00000644681.1	-26512	ENSG00000127990	SGCE	sarcoglycan epsilon
	chr9	110001493	110001888	396	*	0.96	0.52	2.69	2.17	6.95e-08	6.44e-05	Intron (ENST00000374530.7/445815, intron 6 of 10)	9	109780309	110172512	392204	1	445815	ENST00000374530.7	221184	ENSG00000157654	PALM2AKAP2	PALM2 and AKAP2 fusion
	chr7	138090635	138091565	931	*	2.75	2.42	4.22	1.8	7.03e-08	6.47e-05	Exon (ENST00000410582.1/ENST00000410582.1, exon 1 of 1)	7	138002324	138116866	114543	1	6718	ENST00000468877.2	88311	ENSG00000122787	AKR1D1	aldo-keto reductase family 1 member D1
	chr11	83986752	83987426	675	*	2.5	2.07	4.18	2.11	7.16e-08	6.56e-05	Intron (ENST00000280241.12/1740, intron 5 of 21)	11	83455012	84317339	862328	2	1740	ENST00000280241.12	329913	ENSG00000150672	DLG2	discs large MAGUK scaffold protein 2
	chr6	168913138	168913676	539	*	1.76	1.39	3.3	1.91	8.06e-08	7.34e-05	Distal Intergenic	6	168920394	168964315	43922	2	105378146	ENST00000669060.1	50639		LOC105378146	uncharacterized LOC105378146
	chr7	26735108	26735897	790	*	2.43	2.04	4.02	1.98	8.18e-08	7.41e-05	Intron (ENST00000345317.7/8935, intron 6 of 12)	7	26667068	26864590	197523	2	8935	ENST00000345317.7	128693	ENSG00000005020	SKAP2	src kinase associated phosphoprotein 2
	chr22	38614796	38615169	374	*	0.9	0.52	2.47	1.95	8.26e-08	7.44e-05	Intron (ENST00000535113.5/646851, intron 11 of 16)	22	38578120	38656629	78510	2	646851	ENST00000535113.5	41460	ENSG00000184949	FAM227A	family with sequence similarity 227 member A
	chr4	54714241	54714772	532	*	1.12	0.7	2.79	2.08	8.32e-08	7.46e-05	Intron (ENST00000412167.6/3815, intron 7 of 20)	4	54657918	54740715	82798	1	3815	ENST00000288135.5	56323	ENSG00000157404	KIT	KIT proto-oncogene, receptor tyrosine kinase
	chr2	178764840	178765570	731	*	2.43	2.13	3.82	1.69	8.57e-08	7.64e-05	Intron (ENST00000659121.1/101927055, intron 10 of 12)	2	178523221	178779952	256732	1	101927055	ENST00000659121.1	241619	ENSG00000237298	LOC101927055	uncharacterized LOC101927055
	chr7	26629523	26630227	705	*	2.09	1.68	3.74	2.07	8.67e-08	7.69e-05	Distal Intergenic	7	26637871	26647270	9400	1	285941	ENST00000409974.7	-7644	ENSG00000222004	LINC02860	long intergenic non-protein coding RNA 2860
	chr6	7765804	7766492	689	*	1.67	1.29	3.26	1.97	8.72e-08	7.7e-05	Intron (ENST00000283147.7/654, intron 1 of 6)	6	7726099	7881728	155630	1	654	ENST00000283147.7	39705	ENSG00000153162	BMP6	bone morphogenetic protein 6
	chr13	111572803	111574283	1481	*	4.36	4.49	1.84	-2.66	8.82e-08	7.74e-05	Distal Intergenic	13	111596009	111642079	46071	1	105370369	ENST00000401043.3	-21726	ENSG00000215881	LINC02337	long intergenic non-protein coding RNA 2337
	chr2	64952775	64953259	485	*	1.67	1.26	3.33	2.07	8.93e-08	7.77e-05	Exon (ENST00000669631.1/ENST00000669631.1, exon 5 of 5)	2	64902305	65056168	153864	2	400958	ENST00000653778.1	102909		LINC02245	long intergenic non-protein coding RNA 2245
	chr3	8619402	8620022	621	*	1.6	1.28	3.04	1.76	8.94e-08	7.77e-05	3' UTR	3	8619400	8652074	32675	2	51066	ENST00000341795.7	32052	ENSG00000125046	SSUH2	ssu-2 homolog
	chr4	77521726	77522287	562	*	1.5	1.1	3.13	2.03	9e-08	7.78e-05	Intron (ENST00000286758.4/10563, intron 1 of 4)	4	77511753	77611834	100082	1	10563	ENST00000286758.4	9973	ENSG00000156234	CXCL13	C-X-C motif chemokine ligand 13
	chr1	114865677	114866458	782	*	2.42	2.08	3.9	1.83	9.37e-08	8.06e-05	Intron (ENST00000369522.8/6847, intron 8 of 31)	1	114854863	114995370	140508	1	6847	ENST00000369522.8	10814	ENSG00000198765	SYCP1	synaptonemal complex protein 1
	chr3	65503585	65504624	1040	*	2.41	2.13	3.72	1.59	9.42e-08	8.06e-05	Intron (ENST00000330909.12/9223, intron 2 of 24)	3	65353525	66038308	684784	2	9223	ENST00000330909.12	533684	ENSG00000151276	MAGI1	membrane associated guanylate kinase, WW and PDZ domain containing 1
	chr6	24022786	24023408	623	*	1.11	0.7	2.73	2.03	1.03e-07	8.73e-05	Distal Intergenic	6	24126186	24147529	21344	1	140767	ENST00000378478.5	-102778	ENSG00000152954	NRSN1	neurensin 1
	chr1	172847666	172848212	547	*	1.39	0.94	3.11	2.17	1.03e-07	8.76e-05	Intron (ENST00000432694.2/ENST00000432694.2, intron 1 of 4)	1	172659144	172666075	6932	1	356	ENST00000340030.4	188522	ENSG00000117560	FASLG	Fas ligand
	chr6	12887364	12887878	515	*	1.49	1.02	3.27	2.25	1.1e-07	9.25e-05	Intron (ENST00000332995.11/221692, intron 4 of 14)	6	12716805	13290484	573680	1	221692	ENST00000332995.11	170559	ENSG00000112137	PHACTR1	phosphatase and actin regulator 1
	chr3	86973321	86974540	1220	*	2.1	1.85	3.36	1.51	1.1e-07	9.25e-05	Intron (ENST00000398399.7/389136, intron 2 of 3)	3	86937973	86991149	53177	2	389136	ENST00000398399.7	16609	ENSG00000206538	VGLL3	vestigial like family member 3
	chr1	145140613	145141038	426	*	1.01	0.6	2.66	2.06	1.11e-07	9.25e-05	Intron (ENST00000640951.1/ENST00000640951.1, intron 1 of 4)	1	145164099	145168712	4614	2	103091866	ENST00000578899.5	27674		LINC01145	long intergenic non-protein coding RNA 1145
	chr5	147223486	147223802	317	*	0.47	0	2.23	2.23	1.21e-07	0.0001	Intron (ENST00000504297.1/105378217, intron 1 of 2)	5	147180204	147234859	54656	2	105378217	ENST00000504297.1	11057		STK32A-AS1	STK32A antisense RNA 1
	chr14	36430627	36431208	582	*	2.16	1.77	3.75	1.98	1.21e-07	0.0001	Intron (ENST00000634305.1/ENST00000634305.1, intron 2 of 3)	14	36477019	36477628	610	2	253970	ENST00000521380.1	46420	ENSG00000229415	SFTA3	surfactant associated 3
	chr4	54530507	54530859	353	*	0.38	-0.14	2.23	2.36	1.25e-07	0.000103	Distal Intergenic	4	54603211	54607131	3921	2	339978	ENST00000508484.1	76272	ENSG00000250456	LINC02260	long intergenic non-protein coding RNA 2260
	chr3	68067048	68067825	778	*	2.3	2.01	3.67	1.66	1.27e-07	0.000104	Intron (ENST00000478136.6/407738, intron 2 of 4)	3	68004247	68545621	541375	1	407738	ENST00000478136.6	62801	ENSG00000183662	TAFA1	TAFA chemokine like family member 1
	chrX	33098703	33099159	457	*	0.04	-0.49	1.91	2.4	1.32e-07	0.000107	Intron (ENST00000619831.4/1756, intron 1 of 80)	23	31119228	33128165	2008938	2	1756	ENST00000619831.4	29006	ENSG00000198947	DMD	dystrophin
	chr8	68391534	68391985	452	*	1.04	0.61	2.73	2.12	1.32e-07	0.000107	Intron (ENST00000518698.6/116328, intron 1 of 13)	8	68330955	68819023	488069	1	116328	ENST00000518698.6	60579	ENSG00000165084	C8orf34	chromosome 8 open reading frame 34
	chr6	10697557	10698679	1123	*	2.96	2.57	4.55	1.98	1.35e-07	0.000108	Promoter (2-3kb)	6	10694972	10709782	14811	1	55003	ENST00000379568.4	2585	ENSG00000111845	PAK1IP1	PAK1 interacting protein 1
	chr3	154862106	154862631	526	*	1.34	0.94	2.97	2.03	1.35e-07	0.000108	Distal Intergenic	3	155024124	155180849	156726	1	4311	ENST00000492661.5	-161493	ENSG00000196549	MME	membrane metalloendopeptidase
	chr15	20857664	20858111	448	*	0.41	-0.12	2.27	2.39	1.36e-07	0.000108	Exon (ENST00000438063.6/100287399, exon 4 of 9)	15	20835372	20866314	30943	2	100287399	ENST00000438063.6	8203	ENSG00000230031	POTEB2	POTE ankyrin domain family member B2
	chr3	154877572	154878088	517	*	2.11	1.73	3.66	1.93	1.39e-07	0.00011	Distal Intergenic	3	155024124	155180849	156726	1	4311	ENST00000492661.5	-146036	ENSG00000196549	MME	membrane metalloendopeptidase
	chr3	87185691	87186031	341	*	0.58	0.12	2.33	2.21	1.39e-07	0.00011	Distal Intergenic	3	87226189	87226277	89	2	100616161	ENST00000584182.1	40246	ENSG00000264119	MIR4795	microRNA 4795
	chr14	87995506	87996818	1313	*	3.08	2.82	4.36	1.55	1.4e-07	0.00011	Promoter (1-2kb)	14	87934331	87993665	59335	2	2581	ENST00000393569.6	-1841	ENSG00000054983	GALC	galactosylceramidase
	chr1	78266296	78266912	617	*	1.5	1.08	3.18	2.1	1.4e-07	0.00011	Intron (ENST00000436742.5/149047, intron 3 of 5)	1	78229599	78293890	64292	1	149047	ENST00000436742.5	36697	ENSG00000237413	MGC27382	uncharacterized MGC27382
	chr12	24665634	24666159	526	*	1.59	1.07	3.42	2.35	1.4e-07	0.00011	Distal Intergenic	12	24566964	24584168	17205	2	144360	ENST00000483544.1	-81466	ENSG00000197503	LINC00477	long intergenic non-protein coding RNA 477
	chr2	218233353	218233866	514	*	1.87	1.47	3.51	2.04	1.43e-07	0.000111	Exon (ENST00000470146.5/10109, exon 1 of 7)	2	218217141	218234398	17258	1	10109	ENST00000420104.5	16212	ENSG00000163466	ARPC2	actin related protein 2/3 complex subunit 2
	chr1	59464000	59464595	596	*	1.6	1.25	3.11	1.86	1.44e-07	0.000111	Intron (ENST00000634606.1/55277, intron 5 of 16)	1	59296807	59810647	513841	1	55277	ENST00000634606.1	167193	ENSG00000172456	FGGY	FGGY carbohydrate kinase domain containing
	chr12	107686839	107687835	997	*	2.62	2.34	3.96	1.62	1.48e-07	0.000114	Promoter (1-2kb)	12	107685799	107713162	27364	1	11137	ENST00000412830.8	1040	ENSG00000136045	PWP1	PWP1 homolog, endonuclein
	chr2	178967380	178967935	556	*	1.86	1.51	3.36	1.85	1.5e-07	0.000115	Intron (ENST00000652826.1/ENST00000652826.1, intron 3 of 5)	2	178829757	179050063	220307	2	285025	ENST00000443758.6	82128	ENSG00000163492	CCDC141	coiled-coil domain containing 141
	chr7	106892560	106893006	447	*	0.74	0.32	2.41	2.09	1.5e-07	0.000115	Intron (ENST00000440650.6/5294, intron 10 of 10)	7	106865278	106905821	40544	1	5294	ENST00000440650.6	27282	ENSG00000105851	PIK3CG	phosphatidylinositol-4,5-bisphosphate 3-kinase catalytic subunit gamma
	chr7	113333150	113334060	911	*	2.4	2.07	3.87	1.8	1.51e-07	0.000115	Distal Intergenic	7	113116861	113118560	1700	2	401397	ENST00000441359.1	-214590	ENSG00000214194	SMIM30	small integral membrane protein 30
	chr3	141642168	141642646	479	*	1.24	0.87	2.82	1.95	1.52e-07	0.000115	Distal Intergenic	3	141660536	141729387	68852	1	646730	ENST00000474979.4	-17890		LINC02618	long intergenic non-protein coding RNA 2618
	chr3	116695244	116695543	300	*	0.73	0.28	2.45	2.17	1.55e-07	0.000117	Intron (ENST00000474851.1/4045, intron 2 of 4)	3	116019515	117139389	1119875	2	4045	ENST00000474851.1	443846	ENSG00000185565	LSAMP	limbic system associated membrane protein
	chr9	5400403	5400967	565	*	1.4	1.08	2.83	1.75	1.57e-07	0.000118	Intron (ENST00000223864.7/55848, intron 3 of 5)	9	5357971	5437925	79955	2	55848	ENST00000223864.7	36958	ENSG00000107020	PLGRKT	plasminogen receptor with a C-terminal lysine
	chr8	96939567	96940164	598	*	1.71	1.36	3.22	1.86	1.62e-07	0.000121	Intron (ENST00000220763.10/10404, intron 4 of 7)	8	96645242	97143501	498260	1	10404	ENST00000220763.10	294325	ENSG00000104324	CPQ	carboxypeptidase Q
	chr7	120728942	120729850	909	*	2.72	2.31	4.38	2.07	1.64e-07	0.000122	Intron (ENST00000331113.9/3751, intron 1 of 5)	7	120273175	120750337	477163	1	3751	ENST00000331113.9	455767	ENSG00000184408	KCND2	potassium voltage-gated channel subfamily D member 2
	chr18	38796743	38797219	477	*	2.43	2.08	3.94	1.87	1.66e-07	0.000123	Distal Intergenic	18	39207627	39340638	133012	2	647946	ENST00000591469.1	543419	ENSG00000267374	MIR924HG	MIR924 host gene
	chr4	101943894	101946819	2926	*	4.5	4.17	5.95	1.77	1.68e-07	0.000124	Intron (ENST00000504592.5/55024, intron 11 of 20)	4	101419961	102074812	654852	1	55024	ENST00000504592.5	523933	ENSG00000153064	BANK1	B cell scaffold protein with ankyrin repeats 1
	chr8	66530772	66532051	1280	*	3.44	3.19	4.7	1.51	1.69e-07	0.000124	Distal Intergenic	8	66565133	66566958	1826	2	4603	ENST00000522419.1	34907	ENSG00000185697	MYBL1	MYB proto-oncogene like 1
	chr2	81559251	81559725	475	*	0.6	0.14	2.35	2.2	1.71e-07	0.000125	Distal Intergenic	2	81461362	81467468	6107	2	100507201	ENST00000641468.1	-91783		LINC01815	long intergenic non-protein coding RNA 1815
	chr12	99063015	99063505	491	*	1.35	0.96	2.95	1.99	1.91e-07	0.000139	Intron (ENST00000549558.6/56899, intron 2 of 10)	12	98734791	99154746	419956	2	56899	ENST00000549558.6	91241	ENSG00000185046	ANKS1B	ankyrin repeat and sterile alpha motif domain containing 1B
	chr15	35084053	35084795	743	*	2.44	1.85	4.4	2.55	1.95e-07	0.000141	Promoter (<=1kb)	15	35084193	35085110	918	2	388112	ENST00000528386.3	315	ENSG00000255192	NANOGP8	Nanog homeobox retrogene P8
	chr17	4072201	4073310	1110	*	2.72	2.41	4.14	1.73	2.02e-07	0.000146	Promoter (<=1kb)	17	4064799	4072827	8029	2	23140	ENST00000570365.1	0	ENSG00000074755	ZZEF1	zinc finger ZZ-type and EF-hand domain containing 1
	chr7	7790848	7791543	696	*	1.81	1.5	3.23	1.73	2.06e-07	0.000148	Intron (ENST00000463725.5/729852, intron 3 of 4)	7	7640752	8004053	363302	1	729852	ENST00000469183.5	150096	ENSG00000219545	UMAD1	UBAP1-MVB12-associated (UMA) domain containing 1
	chr17	12255752	12256598	847	*	2.62	2.32	3.99	1.67	2.07e-07	0.000148	Distal Intergenic	17	12124299	12143730	19432	1	6416	ENST00000536413.2	131453	ENSG00000065559	MAP2K4	mitogen-activated protein kinase kinase 4
	chr15	21868609	21868988	380	*	0.09	-0.39	1.87	2.26	2.09e-07	0.000149	Intron (ENST00000435397.6/100287399, intron 4 of 8)	15	21846329	21877279	30951	2	100287399	ENST00000435397.6	8291	ENSG00000230031	POTEB2	POTE ankyrin domain family member B2
	chr7	100348266	100349374	1109	*	3.04	2.74	4.45	1.71	2.11e-07	0.000149	Intron (ENST00000473757.5/101752399, intron 4 of 5)	7	100336079	100351900	15822	1	101752399	ENST00000473757.5	12187	ENSG00000272752	STAG3L5P-PVRIG2P-PILRB	STAG3L5P-PVRIG2P-PILRB readthrough
	chr3	102693132	102693666	535	*	1.5	1.11	3.12	2.01	2.12e-07	0.000149	Distal Intergenic	3	102435033	102477657	42625	1	131368	ENST00000466937.1	258099	ENSG00000170044	ZPLD1	zona pellucida like domain containing 1
	chr4	72884902	72885460	559	*	1.44	1.03	3.1	2.07	2.13e-07	0.00015	Distal Intergenic	4	73058076	73069692	11617	2	285521	ENST00000507544.2	184232	ENSG00000163626	COX18	cytochrome c oxidase assembly factor COX18
	chr12	86405078	86405472	395	*	0.31	-0.22	2.18	2.4	2.16e-07	0.000151	Intron (ENST00000621808.4/25834, intron 3 of 8)	12	85978745	86838885	860141	2	25834	ENST00000621808.4	433413	ENSG00000182050	MGAT4C	MGAT4 family member C
	chr10	98502426	98503317	892	*	2.44	2.17	3.75	1.58	2.18e-07	0.000152	Intron (ENST00000404542.5/60495, intron 6 of 8)	10	98457077	98744071	286995	2	60495	ENST00000404542.5	240754	ENSG00000172987	HPSE2	heparanase 2 (inactive)
	chr12	24282775	24283415	641	*	1.65	1.17	3.44	2.27	2.19e-07	0.000152	Intron (ENST00000646273.1/6660, intron 3 of 16)	12	23533787	24562449	1028663	2	6660	ENST00000646273.1	279034	ENSG00000134532	SOX5	SRY-box transcription factor 5
	chr1	22853445	22853865	421	*	1.13	0.56	3.06	2.5	2.2e-07	0.000152	Intron (ENST00000544305.5/2048, intron 3 of 6)	1	22710839	22891265	180427	1	2048	ENST00000544305.5	142606	ENSG00000133216	EPHB2	EPH receptor B2
	chr3	21531218	21531828	611	*	1.8	1.43	3.38	1.95	2.24e-07	0.000154	Intron (ENST00000281523.8/79750, intron 3 of 7)	3	21412218	21751210	338993	2	79750	ENST00000281523.8	219382	ENSG00000151789	ZNF385D	zinc finger protein 385D
	chr9	96661641	96662260	620	*	1.76	1.38	3.36	1.99	2.29e-07	0.000157	Distal Intergenic	9	96639577	96655317	15741	2	195827	ENST00000375234.8	-6324	ENSG00000158122	PRXL2C	peroxiredoxin like 2C
	chr6	161644594	161644891	298	*	0.14	-0.4	2.03	2.43	2.34e-07	0.00016	Intron (ENST00000366898.6/5071, intron 7 of 11)	6	161347417	162727766	1380350	2	5071	ENST00000366898.6	1082875	ENSG00000185345	PRKN	parkin RBR E3 ubiquitin protein ligase
	chr3	112440477	112441101	625	*	2.32	1.9	3.98	2.09	2.35e-07	0.00016	Distal Intergenic	3	112465926	112470022	4097	2	151888	ENST00000474965.1	28921	ENSG00000186265	BTLA	B and T lymphocyte associated
	chr4	20266149	20267041	893	*	2.28	1.97	3.72	1.75	2.38e-07	0.000161	Intron (ENST00000504154.6/9353, intron 3 of 36)	4	20251905	20620561	368657	1	9353	ENST00000504154.6	14244	ENSG00000145147	SLIT2	slit guidance ligand 2
	chr7	34120817	34121843	1027	*	2.82	2.47	4.32	1.84	2.41e-07	0.000162	Intron (ENST00000297161.6/168667, intron 14 of 15)	7	33904911	34155872	250962	1	168667	ENST00000297161.6	215906	ENSG00000164619	BMPER	BMP binding endothelial regulator
	chr3	124239072	124239854	783	*	1.96	1.54	3.63	2.09	2.42e-07	0.000163	Intron (ENST00000448253.5/8997, intron 4 of 5)	3	124080023	124269013	188991	1	8997	ENST00000448253.5	159049	ENSG00000160145	KALRN	kalirin RhoGEF kinase
	chr8	16016627	16018162	1536	*	3.96	4.08	1.83	-2.26	2.44e-07	0.000163	Distal Intergenic	8	16120889	16164251	43363	2	4481	ENST00000522672.5	146089	ENSG00000038945	MSR1	macrophage scavenger receptor 1
	chrX	143932466	143932892	427	*	0.99	0.41	2.93	2.52	2.45e-07	0.000163	Distal Intergenic	23	143884071	143885255	1185	1	389898	ENST00000618570.1	48395	ENSG00000276380	UBE2NL	ubiquitin conjugating enzyme E2 N like (gene/pseudogene)
	chr21	9843758	9844524	767	*	3.27	2.91	4.8	1.89	2.48e-07	0.000165	Distal Intergenic	21	9781910	9816833	34924	2	441058	ENST00000651542.1	-26925		LINC01667	long intergenic non-protein coding RNA 1667
	chr15	91007180	91007782	603	*	1.45	1.02	3.14	2.11	2.53e-07	0.000168	3' UTR	15	90974600	91022293	47694	2	26276	ENST00000647331.1	14511	ENSG00000184056	VPS33B	VPS33B late endosome and lysosome associated
	chr21	14711322	14712595	1274	*	3.12	2.83	4.48	1.65	2.57e-07	0.000169	Distal Intergenic	21	14485228	14658821	173594	2	64092	ENST00000647101.1	-52501	ENSG00000155307	SAMSN1	SAM domain, SH3 domain and nuclear localization signals 1
	chr16	26302099	26302672	574	*	1.54	1.18	3.07	1.89	2.61e-07	0.000171	Exon (ENST00000628279.1/ENST00000628279.1, exon 1 of 2)	16	26025237	26025310	74	1	100422923	ENST00000581970.1	276862	ENSG00000265005	MIR548W	microRNA 548w
	chr7	146606795	146607082	288	*	0.9	0.42	2.67	2.25	2.61e-07	0.000171	Intron (ENST00000625365.2/26047, intron 2 of 3)	7	146116002	146839861	723860	1	26047	ENST00000625365.2	490793	ENSG00000174469	CNTNAP2	contactin associated protein like 2
	chr8	82982121	82983040	920	*	1.87	1.57	3.24	1.67	2.66e-07	0.000174	Distal Intergenic	8	82912104	82961926	49823	1	101927141	ENST00000524359.1	70017	ENSG00000254394	LOC101927141	uncharacterized LOC101927141
	chr1	67151629	67152515	887	*	3.13	2.77	4.67	1.91	2.69e-07	0.000175	Intron (ENST00000637002.1/149233, intron 1 of 10)	1	67092165	67231852	139688	2	400757	ENST00000371007.6	79337	ENSG00000203963	C1orf141	chromosome 1 open reading frame 141
	chr8	42150981	42151618	638	*	2.08	1.73	3.58	1.85	2.71e-07	0.000175	Promoter (1-2kb)	8	42152946	42171182	18237	1	10947	ENST00000518421.5	-1328	ENSG00000070718	AP3M2	adaptor related protein complex 3 subunit mu 2
	chr1	200051600	200052155	556	*	1.86	1.53	3.34	1.81	2.73e-07	0.000176	Intron (ENST00000236914.7/2494, intron 4 of 6)	1	200027614	200175603	147990	1	2494	ENST00000236914.7	23986	ENSG00000116833	NR5A2	nuclear receptor subfamily 5 group A member 2
	chr8	104895761	104896433	673	*	2.07	1.66	3.69	2.03	2.75e-07	0.000176	Intron (ENST00000518180.1/23414, intron 2 of 4)	8	104703719	105419260	715542	1	23414	ENST00000518180.1	192042	ENSG00000169946	ZFPM2	zinc finger protein, FOG family member 2
	chr10	67292696	67293498	803	*	1.69	1.36	3.14	1.78	2.81e-07	0.00018	Intron (ENST00000433211.7/29119, intron 5 of 17)	10	65912523	67696195	1783673	2	29119	ENST00000433211.7	402697	ENSG00000183230	CTNNA3	catenin alpha 3
	chr14	67221205	67222064	860	*	1.89	1.51	3.45	1.94	2.82e-07	0.00018	3' UTR	14	67189393	67228550	39158	1	161142	ENST00000612183.4	31812	ENSG00000172717	FAM71D	family with sequence similarity 71 member D
	chr7	11622826	11623680	855	*	2.26	2.01	3.53	1.52	2.86e-07	0.000181	Intron (ENST00000423059.9/221981, intron 2 of 27)	7	11370365	11832198	461834	2	221981	ENST00000423059.9	208518	ENSG00000005108	THSD7A	thrombospondin type 1 domain containing 7A
	chr6	10258382	10258938	557	*	1.58	1.22	3.14	1.92	2.86e-07	0.000181	Distal Intergenic	6	10404502	10407928	3427	1	109729173	ENST00000645232.1	-145564	ENSG00000285278	TFAP2A-AS2	TFAP2A antisense RNA 2
	chr3	97775668	97776473	806	*	2.05	1.68	3.6	1.92	2.88e-07	0.000181	Intron (ENST00000335979.6/84100, intron 3 of 8)	3	97764521	97801109	36589	1	84100	ENST00000493990.5	11147	ENSG00000113966	ARL6	ADP ribosylation factor like GTPase 6
	chr5	97525130	97525602	473	*	0.87	0.36	2.7	2.34	2.93e-07	0.000184	Intron (ENST00000657058.1/102546227, intron 1 of 3)	5	97504663	97532414	27752	1	102546227	ENST00000657058.1	20467	ENSG00000250331	LINC01340	long intergenic non-protein coding RNA 1340
	chr20	11337636	11338295	660	*	1.34	1.04	2.71	1.67	2.96e-07	0.000185	Distal Intergenic	20	11234170	11301525	67356	2	339593	ENST00000444792.1	-36111		LOC339593	uncharacterized LOC339593
	chrX	38069239	38069622	384	*	0.36	-0.08	2.08	2.16	3.08e-07	0.000192	Intron (ENST00000465127.1/7102, intron 3 of 8)	23	37349330	38687674	1338345	1	7102	ENST00000465127.1	719909	ENSG00000156298	TSPAN7	tetraspanin 7
	chr9	69861048	69861516	469	*	0.93	0.54	2.54	2	3.09e-07	0.000192	Intron (ENST00000377197.8/138255, intron 4 of 5)	9	69820817	69906227	85411	1	138255	ENST00000377197.8	40231	ENSG00000204711	C9orf135	chromosome 9 open reading frame 135
	chr1	178738967	178740246	1280	*	3.91	3.45	5.64	2.19	3.11e-07	0.000192	Intron (ENST00000367634.6/55103, intron 1 of 18)	1	178725147	178921841	196695	1	55103	ENST00000367634.6	13820	ENSG00000116191	RALGPS2	Ral GEF with PH domain and SH3 binding motif 2
	chr12	93175555	93176366	812	*	2.7	2.41	4.05	1.64	3.12e-07	0.000192	Promoter (2-3kb)	12	93173470	93180254	6785	1	102724933	ENST00000665146.1	2085		LINC02412	long intergenic non-protein coding RNA 2412
	chr2	98628118	98628587	470	*	1.1	0.78	2.54	1.76	3.15e-07	0.000193	Intron (ENST00000264968.7/11320, intron 13 of 14)	2	98619106	98731132	112027	2	11320	ENST00000393487.6	102545	ENSG00000071073	MGAT4A	alpha-1,3-mannosyl-glycoprotein 4-beta-N-acetylglucosaminyltransferase A
	chr2	197871605	197872267	663	*	1.97	1.61	3.48	1.87	3.17e-07	0.000194	Intron (ENST00000428675.6/5334, intron 1 of 5)	2	197804593	198149863	345271	1	5334	ENST00000428675.6	67012	ENSG00000115896	PLCL1	phospholipase C like 1 (inactive)
	chr2	114067487	114068445	959	*	3.21	3.33	1.06	-2.27	3.2e-07	0.000195	Distal Intergenic	2	113979909	113983258	3350	1	440900	ENST00000420161.1	87578	ENSG00000234199	LINC01191	long intergenic non-protein coding RNA 1191
	chr3	144096628	144097722	1095	*	3.77	3.25	5.61	2.36	3.25e-07	0.000198	Distal Intergenic	3	143973608	143992367	18760	1	205428	ENST00000441925.2	123020	ENSG00000181744	DIPK2A	divergent protein kinase domain 2A
	chr15	55219875	55220358	484	*	0.86	0.48	2.42	1.94	3.37e-07	0.000204	Intron (ENST00000396307.6/5873, intron 5 of 5)	15	55202966	55270394	67429	2	5873	ENST00000396307.6	50036	ENSG00000069974	RAB27A	RAB27A, member RAS oncogene family
	chr3	155313183	155313683	501	*	1.76	1.36	3.38	2.02	3.43e-07	0.000207	Distal Intergenic	3	155290227	155293683	3457	2	100507537	ENST00000489090.2	-19500	ENSG00000240045	STRIT1	small transmembrane regulator of ion transport 1
	chr5	89200797	89201253	457	*	0.85	0.5	2.35	1.85	3.47e-07	0.000208	Intron (ENST00000512585.5/101929423, intron 5 of 5)	5	88883417	89305171	421755	1	101929423	ENST00000512585.5	317380	ENSG00000248309	MEF2C-AS1	MEF2C antisense RNA 1
	chr7	144776187	144777084	898	*	2.48	2.07	4.12	2.05	3.56e-07	0.000213	Intron (ENST00000360057.7/27010, intron 2 of 8)	7	144451941	144836053	384113	2	27010	ENST00000360057.7	58969	ENSG00000196511	TPK1	thiamin pyrophosphokinase 1
	chrX	25394781	25395116	336	*	0.39	-0.05	2.08	2.13	3.57e-07	0.000213	Distal Intergenic	23	25003694	25015965	12272	2	170302	ENST00000379044.5	-378816	ENSG00000004848	ARX	aristaless related homeobox
	chr3	86922344	86923200	857	*	2.48	2.17	3.89	1.72	3.84e-07	0.000228	Intron (ENST00000637106.1/389136, intron 2 of 5)	3	86876388	86968631	92244	2	389136	ENST00000637106.1	45431	ENSG00000206538	VGLL3	vestigial like family member 3
	chr4	174398414	174399573	1160	*	2.66	2.4	3.92	1.52	3.92e-07	0.000232	Distal Intergenic	4	174423795	174423864	70	1	100423042	ENST00000584832.1	-24222	ENSG00000265846	MIR4276	microRNA 4276
	chr3	124599710	124600600	891	*	2.08	1.81	3.39	1.58	3.96e-07	0.000233	Intron (ENST00000360013.7/8997, intron 34 of 59)	3	124094711	124721188	626478	1	8997	ENST00000360013.7	504999	ENSG00000160145	KALRN	kalirin RhoGEF kinase
	chr11	41993160	41993837	678	*	2.16	1.74	3.82	2.07	3.97e-07	0.000233	Exon (ENST00000667585.1/101928591, exon 5 of 5)	11	41993381	42085440	92060	2	101928591	ENST00000667585.1	91603		LINC02745	long intergenic non-protein coding RNA 2745
	chr12	6653270	6653906	637	*	1.6	1.14	3.34	2.2	4.03e-07	0.000236	Promoter (<=1kb)	12	6650824	6653397	2574	2	51147	ENST00000484795.5	0	ENSG00000111653	ING4	inhibitor of growth family member 4
	chr14	33066325	33066873	549	*	1.56	1.15	3.2	2.05	4.06e-07	0.000237	Intron (ENST00000551634.5/64067, intron 1 of 10)	14	32934933	33801103	866171	1	64067	ENST00000551634.5	131392	ENSG00000151322	NPAS3	neuronal PAS domain protein 3
	chr6	62523675	62524168	494	*	1.29	0.88	2.92	2.04	4.07e-07	0.000237	Distal Intergenic	6	61679961	62286225	606265	2	202559	ENST00000281156.5	-237450	ENSG00000112232	KHDRBS2	KH RNA binding domain containing, signal transduction associated 2
	chr2	177813078	177813501	424	*	1.41	1.08	2.88	1.81	4.1e-07	0.000238	Intron (ENST00000286063.11/50940, intron 9 of 19)	2	177623244	178072777	449534	2	50940	ENST00000286063.11	259276	ENSG00000128655	PDE11A	phosphodiesterase 11A
	chrX	19224617	19225225	609	*	1.17	0.73	2.87	2.14	4.18e-07	0.000241	Distal Intergenic	23	18989309	19122637	133329	2	10149	ENST00000379878.7	-101980	ENSG00000173698	ADGRG2	adhesion G protein-coupled receptor G2
	chr6	61792902	61793279	378	*	0.72	0.19	2.59	2.39	4.23e-07	0.000242	Intron (ENST00000281156.5/202559, intron 6 of 8)	6	61679961	62286225	606265	2	202559	ENST00000281156.5	492946	ENSG00000112232	KHDRBS2	KH RNA binding domain containing, signal transduction associated 2
	chr1	220434529	220434965	437	*	0.98	0.51	2.73	2.21	4.24e-07	0.000242	Distal Intergenic	1	220528183	220664456	136274	1	4139	ENST00000402574.5	-93218	ENSG00000116141	MARK1	microtubule affinity regulating kinase 1
	chr14	33830037	33830376	340	*	0.45	-0.01	2.19	2.19	4.24e-07	0.000242	Distal Intergenic	14	33735241	33780871	45631	1	64067	ENST00000552874.1	94796	ENSG00000151322	NPAS3	neuronal PAS domain protein 3
	chr10	90938195	90938744	550	*	1.74	1.36	3.32	1.96	4.25e-07	0.000242	Distal Intergenic	10	90912096	90921276	9181	2	27063	ENST00000371697.3	-16919	ENSG00000148677	ANKRD1	ankyrin repeat domain 1
	chr8	56400089	56400754	666	*	1.52	1.11	3.17	2.06	4.29e-07	0.000244	Distal Intergenic	8	56373064	56395365	22302	2	442388	ENST00000524136.6	-4724	ENSG00000253542	SDR16C6P	short chain dehydrogenase/reductase family 16C member 6, pseudogene
	chr1	84492669	84493189	521	*	1.38	1.01	2.93	1.92	4.34e-07	0.000246	Intron (ENST00000370654.6/80135, intron 5 of 8)	1	84479266	84498352	19087	1	80135	ENST00000370654.6	13403	ENSG00000117133	RPF1	ribosome production factor 1 homolog
	chr19	32649604	32650032	429	*	0.81	0.38	2.5	2.12	4.45e-07	0.000251	5' UTR	19	32597006	32675180	78175	2	84079	ENST00000306065.9	25148	ENSG00000105186	ANKRD27	ankyrin repeat domain 27
	chr7	29381165	29381825	661	*	2	1.67	3.46	1.8	4.46e-07	0.000251	Intron (ENST00000644824.1/1124, intron 7 of 16)	7	29122340	29514667	392328	1	1124	ENST00000644824.1	258825	ENSG00000106069	CHN2	chimerin 2
	chr7	123046860	123047188	329	*	0.27	-0.16	1.97	2.13	4.57e-07	0.000255	Distal Intergenic	7	122994704	122995700	997	2	50833	ENST00000249284.3	-51160	ENSG00000128519	TAS2R16	taste 2 receptor member 16
	chr1	52158149	52158623	475	*	1.15	0.74	2.79	2.05	4.59e-07	0.000255	Intron (ENST00000287727.7/9372, intron 1 of 18)	1	52142094	52346685	204592	1	9372	ENST00000287727.7	16055	ENSG00000157077	ZFYVE9	zinc finger FYVE-type containing 9
	chr1	211870023	211870587	565	*	0.94	0.4	2.84	2.44	4.59e-07	0.000255	Distal Intergenic	1	211831348	211853703	22356	1	102723727	ENST00000446560.1	38675	ENSG00000229258	LPGAT1-AS1	LPGAT1 antisense RNA 1
	chr1	222933252	222933777	526	*	1.98	1.65	3.46	1.82	4.59e-07	0.000255	Intron (ENST00000495684.2/84976, intron 3 of 7)	1	222815064	222994906	179843	1	84976	ENST00000495684.2	118188	ENSG00000154309	DISP1	dispatched RND transporter family member 1
	chr9	65645226	65645568	343	*	1.63	1.32	3.05	1.73	4.76e-07	0.000263	Distal Intergenic	9	65668805	65681662	12858	1	220869	ENST00000441808.5	-23237	ENSG00000147996	CBWD5	COBW domain containing 5
	chr7	98307955	98308764	810	*	1.69	1.37	3.14	1.77	4.76e-07	0.000263	Exon (ENST00000485422.4/ENST00000485422.4, exon 2 of 2)	7	98291650	98401090	109441	2	55971	ENST00000005260.9	92326	ENSG00000006453	BAIAP2L1	BAR/IMD domain containing adaptor protein 2 like 1
	chr10	37272520	37272894	375	*	0.65	0.19	2.4	2.21	4.91e-07	0.000269	Intron (ENST00000602533.6/91074, intron 36 of 36)	10	37125725	37384111	258387	1	91074	ENST00000602533.6	146795	ENSG00000148513	ANKRD30A	ankyrin repeat domain 30A
	chr14	51035670	51036017	348	*	0.44	0.03	2.08	2.05	4.91e-07	0.000269	Intron (ENST00000298355.7/114088, intron 1 of 9)	14	50975262	51096061	120800	2	114088	ENST00000298355.7	60044	ENSG00000100505	TRIM9	tripartite motif containing 9
	chr8	79912642	79913575	934	*	2.87	2.58	4.26	1.68	5.02e-07	0.000274	Intron (ENST00000669451.1/ENST00000669451.1, intron 2 of 2)	8	79820569	79871759	51191	2	101927040	ENST00000517365.1	-40883	ENSG00000249328	LOC101927040	uncharacterized LOC101927040
	chr2	74209463	74210169	707	*	1.98	1.72	3.26	1.54	5.05e-07	0.000275	3' UTR	2	74198610	74215298	16689	1	10797	ENST00000409804.5	10853	ENSG00000065911	MTHFD2	methylenetetrahydrofolate dehydrogenase (NADP+ dependent) 2, methenyltetrahydrofolate cyclohydrolase
	chr3	146903574	146904339	766	*	2.8	2.35	4.51	2.16	5.07e-07	0.000276	Distal Intergenic	3	146921795	146925357	3563	1	101927866	ENST00000470860.2	-17456	ENSG00000242671	LINC02010	long intergenic non-protein coding RNA 2010
	chr9	100175673	100175889	217	*	0.03	-0.43	1.77	2.21	5.14e-07	0.000278	Exon (ENST00000424456.3/ENST00000424456.3, exon 1 of 1)	9	100099243	100302175	202933	1	27130	ENST00000262457.7	76430	ENSG00000119509	INVS	inversin
	chr7	114373807	114374613	807	*	2.08	1.75	3.55	1.8	5.29e-07	0.000286	Intron (ENST00000412402.5/93986, intron 2 of 19)	7	114086327	114690905	604579	1	93986	ENST00000412402.5	287480	ENSG00000128573	FOXP2	forkhead box P2
	chr12	23446776	23447196	421	*	0.83	0.39	2.54	2.15	5.52e-07	0.000297	Distal Intergenic	12	23534034	23584612	50579	2	6660	ENST00000396007.6	137416	ENSG00000134532	SOX5	SRY-box transcription factor 5
	chr1	184276477	184276954	478	*	2.03	1.64	3.63	1.98	5.61e-07	0.000298	Distal Intergenic	1	184387029	184629019	241991	1	81563	ENST00000235307.7	-110075	ENSG00000116667	C1orf21	chromosome 1 open reading frame 21
	chr5	114916184	114916674	491	*	1.09	0.64	2.83	2.19	5.63e-07	0.000298	Distal Intergenic	5	115141324	115153811	12488	2	55521	ENST00000513485.5	237137	ENSG00000152503	TRIM36	tripartite motif containing 36
	chr7	13017506	13017878	373	*	0.47	0.04	2.17	2.14	5.63e-07	0.000298	Intron (ENST00000639998.1/ENST00000639998.1, intron 3 of 7)	7	12687635	12688914	1280	1	10124	ENST00000404894.1	329871	ENSG00000122644	ARL4A	ADP ribosylation factor like GTPase 4A
	chr12	28963030	28963471	442	*	1.13	0.75	2.71	1.96	5.63e-07	0.000298	Distal Intergenic	12	29149103	29297078	147976	1	55711	ENST00000551451.5	-185632	ENSG00000064763	FAR2	fatty acyl-CoA reductase 2
	chr12	23448057	23448505	449	*	1.61	1.14	3.39	2.25	5.64e-07	0.000298	Distal Intergenic	12	23534034	23584612	50579	2	6660	ENST00000396007.6	136107	ENSG00000134532	SOX5	SRY-box transcription factor 5
	chr3	168131057	168131308	252	*	0.51	0.08	2.18	2.1	5.74e-07	0.000303	Distal Intergenic	3	168008689	168095924	87236	2	27333	ENST00000470487.6	-35133	ENSG00000173905	GOLIM4	golgi integral membrane protein 4
	chr12	24201617	24202147	531	*	1.16	0.79	2.71	1.92	5.75e-07	0.000303	Intron (ENST00000646273.1/6660, intron 5 of 16)	12	23533787	24562449	1028663	2	6660	ENST00000646273.1	360302	ENSG00000134532	SOX5	SRY-box transcription factor 5
	chr3	155622118	155622568	451	*	1.2	0.81	2.81	2	5.93e-07	0.00031	Intron (ENST00000494598.5/23007, intron 1 of 21)	3	155375580	155676416	300837	2	23007	ENST00000494598.5	53848	ENSG00000114805	PLCH1	phospholipase C eta 1
	chr9	125343409	125344101	693	*	2.51	2.23	3.84	1.61	5.93e-07	0.00031	Intron (ENST00000297933.11/26130, intron 19 of 27)	9	125261826	125367207	105382	1	26130	ENST00000297933.11	81583	ENSG00000165219	GAPVD1	GTPase activating protein and VPS9 domains 1
	chr20	24620916	24621640	725	*	3.15	3.28	0.72	-2.56	6.04e-07	0.000315	Intron (ENST00000376862.4/79953, intron 3 of 3)	20	24469629	24666616	196988	1	79953	ENST00000376862.4	151287	ENSG00000101463	SYNDIG1	synapse differentiation inducing 1
	chr11	59060103	59060617	515	*	1.57	1.24	3.04	1.8	6.21e-07	0.000323	Promoter (1-2kb)	11	58933643	59058659	125017	2	283194	ENST00000533954.5	-1444	ENSG00000255240	LOC283194	uncharacterized LOC283194
	chr2	146607380	146608023	644	*	2.46	1.9	4.36	2.46	6.28e-07	0.000325	Distal Intergenic	2	146587506	146589310	1805	1	728773	ENST00000471997.1	19874		PABPC1P2	poly(A) binding protein cytoplasmic 1 pseudogene 2
	chr3	130473366	130474032	667	*	2	1.68	3.44	1.76	6.3e-07	0.000325	Intron (ENST00000265379.10/256076, intron 41 of 42)	3	130345516	130484844	139329	1	256076	ENST00000265379.10	127850	ENSG00000172752	COL6A5	collagen type VI alpha 5 chain
	chr20	13563924	13564293	370	*	0.77	0.34	2.44	2.1	6.31e-07	0.000325	Intron (ENST00000480436.5/55617, intron 7 of 13)	20	13389392	13638903	249512	2	55617	ENST00000480436.5	74610	ENSG00000089123	TASP1	taspase 1
	chr3	86916637	86917574	938	*	3.16	2.8	4.69	1.89	6.53e-07	0.000335	Intron (ENST00000637106.1/389136, intron 2 of 5)	3	86876388	86968631	92244	2	389136	ENST00000637106.1	51057	ENSG00000206538	VGLL3	vestigial like family member 3
	chr9	27473619	27474731	1113	*	2.97	3.08	1.03	-2.06	6.6e-07	0.000338	Intron (ENST00000262244.6/79817, intron 1 of 3)	9	27325209	27529814	204606	2	79817	ENST00000262244.6	55083	ENSG00000120162	MOB3B	MOB kinase activator 3B
	chr7	114372614	114372966	353	*	0.44	-0.04	2.21	2.25	6.68e-07	0.000341	Intron (ENST00000412402.5/93986, intron 2 of 19)	7	114086327	114690905	604579	1	93986	ENST00000412402.5	286287	ENSG00000128573	FOXP2	forkhead box P2
	chr3	54736372	54736913	542	*	2.03	1.64	3.62	1.98	6.7e-07	0.000341	Intron (ENST00000415676.6/55799, intron 12 of 38)	3	54122547	55074473	951927	1	55799	ENST00000415676.6	613825	ENSG00000157445	CACNA2D3	calcium voltage-gated channel auxiliary subunit alpha2delta 3
	chr3	73270828	73271321	494	*	1.43	1.12	2.83	1.71	6.97e-07	0.000353	Distal Intergenic	3	73384470	73388146	3677	2	23024	ENST00000478209.1	116825	ENSG00000121440	PDZRN3	PDZ domain containing ring finger 3
	chr12	105855208	105856441	1234	*	2.81	2.58	4	1.41	7.05e-07	0.000355	Distal Intergenic	12	105736742	105743998	7257	1	101929110	ENST00000670167.1	118466	ENSG00000257859	CASC18	cancer susceptibility 18
	chr20	49420047	49421354	1308	*	3.28	2.99	4.64	1.65	7.05e-07	0.000355	Intron (ENST00000637341.1/ENST00000637341.1, intron 2 of 7)	20	49298107	49482009	183903	2	3745	ENST00000635878.1	60655	ENSG00000158445	KCNB1	potassium voltage-gated channel subfamily B member 1
	chr18	47587306	47588422	1117	*	2.72	2.39	4.19	1.8	7.06e-07	0.000355	Exon (ENST00000600127.1/ENST00000600127.1, exon 4 of 4)	18	47285725	47594550	308826	1	110175910	ENST00000586905.3	301581	ENSG00000267761	MIR4527HG	MIR4527 host gene
	chr7	69772751	69773396	646	*	1.49	1.14	3.01	1.87	7.1e-07	0.000356	Intron (ENST00000644939.1/26053, intron 1 of 18)	7	69598296	70792867	1194572	1	26053	ENST00000644939.1	174455	ENSG00000158321	AUTS2	activator of transcription and developmental regulator AUTS2
	chr15	71288157	71288973	817	*	2.48	2.2	3.83	1.63	7.18e-07	0.000359	Intron (ENST00000355327.7/79875, intron 6 of 17)	15	71096952	71783383	686432	1	79875	ENST00000355327.7	191205	ENSG00000187720	THSD4	thrombospondin type 1 domain containing 4
	chr17	20593915	20594527	613	*	1.48	1.15	2.93	1.77	7.22e-07	0.00036	Distal Intergenic	17	20579724	20580911	1188	1	256223	ENST00000661883.1	14191	ENSG00000214819	CDRT15L2	CMT1A duplicated region transcript 15 like 2
	chr21	30372205	30372794	590	*	1.7	1.35	3.19	1.84	7.29e-07	0.000362	Promoter (<=1kb)	21	30371390	30372271	882	2	337959	ENST00000399889.4	0	ENSG00000182816	KRTAP13-2	keratin associated protein 13-2
	chr4	53976481	53976894	414	*	0.73	0.25	2.5	2.25	7.6e-07	0.000376	Intron (ENST00000507166.5/5156, intron 12 of 23)	4	53377839	54295272	917434	1	5156	ENST00000507166.5	598642	ENSG00000134853	PDGFRA	platelet derived growth factor receptor alpha
	chr1	105263540	105264264	725	*	1.73	1.39	3.22	1.83	7.6e-07	0.000376	Distal Intergenic	1	105590039	105606003	15965	2	101928476	ENST00000623447.3	341739	ENSG00000230768	LINC01676	long intergenic non-protein coding RNA 1676
	chr12	27181935	27182349	415	*	1.09	0.76	2.56	1.8	7.66e-07	0.000377	Distal Intergenic	12	27243968	27309197	65230	1	23012	ENST00000541191.5	-61619	ENSG00000211455	STK38L	serine/threonine kinase 38 like
	chr12	40387322	40387576	255	*	0.04	-0.4	1.75	2.15	7.71e-07	0.000379	Distal Intergenic	12	40393395	40570760	177366	1	283463	ENST00000454784.9	-5819	ENSG00000205592	MUC19	mucin 19, oligomeric
	chr1	39324004	39324650	647	*	2.29	1.94	3.8	1.85	7.78e-07	0.000381	3' UTR	1	39084062	39487177	403116	1	23499	ENST00000567887.5	239942	ENSG00000127603	MACF1	microtubule actin crosslinking factor 1
	chr7	97213048	97213487	440	*	1.63	1.25	3.21	1.96	8.09e-07	0.000395	Distal Intergenic	7	97142681	97181647	38967	1	57001	ENST00000479853.1	70367	ENSG00000196636	SDHAF3	succinate dehydrogenase complex assembly factor 3
	chr6	95881846	95882789	944	*	3.5	3.62	1.18	-2.44	8.19e-07	0.000399	Distal Intergenic	6	96015974	96215612	199639	1	10690	ENST00000302103.6	-133185	ENSG00000172461	FUT9	fucosyltransferase 9
	chr1	242146994	242147663	670	*	2.28	2	3.63	1.63	8.25e-07	0.000399	Exon (ENST00000656612.1/ENST00000656612.1, exon 1 of 4)	1	242082986	242524518	441533	2	200150	ENST00000536534.6	376855	ENSG00000180287	PLD5	phospholipase D family member 5
	chr3	65370883	65371492	610	*	1.22	0.89	2.69	1.8	8.25e-07	0.000399	Intron (ENST00000330909.12/9223, intron 19 of 24)	3	65353525	66038308	684784	2	9223	ENST00000330909.12	666816	ENSG00000151276	MAGI1	membrane associated guanylate kinase, WW and PDZ domain containing 1
	chrY	22742189	22742497	309	*	-0.19	-0.66	1.59	2.25	8.29e-07	0.0004	Distal Intergenic	24	22851584	22852715	1132	1	252949	ENST00000416110.1	-109087	ENSG00000228240	TTTY17A	testis-specific transcript, Y-linked 17A
	chr2	178764076	178764614	539	*	1.56	1.24	2.99	1.76	8.35e-07	0.000402	Exon (ENST00000659121.1/101927055, exon 10 of 13)	2	178523221	178779952	256732	1	101927055	ENST00000659121.1	240855	ENSG00000237298	LOC101927055	uncharacterized LOC101927055
	chr2	98629731	98630549	819	*	2.37	2.06	3.77	1.7	8.53e-07	0.000409	Intron (ENST00000264968.7/11320, intron 13 of 14)	2	98619106	98731132	112027	2	11320	ENST00000393487.6	100583	ENSG00000071073	MGAT4A	alpha-1,3-mannosyl-glycoprotein 4-beta-N-acetylglucosaminyltransferase A
	chr1	25050033	25050427	395	*	0.55	0.08	2.31	2.24	8.54e-07	0.000409	Intron (ENST00000424084.1/ENST00000424084.1, intron 2 of 2)	1	25023503	25023586	84	1	100616365	ENST00000580572.1	26530	ENSG00000264371	MIR4425	microRNA 4425
	chr21	28226264	28226870	607	*	1.9	1.62	3.25	1.64	8.56e-07	0.000409	Promoter (1-2kb)	21	28116094	28228667	112574	2	101927973	ENST00000453420.5	1797	ENSG00000236532	LINC01695	long intergenic non-protein coding RNA 1695
	chr7	139191950	139192607	658	*	1.14	0.81	2.61	1.8	8.63e-07	0.000411	3' UTR	7	139133744	139191985	58242	1	79989	ENST00000430935.5	58206	ENSG00000105948	TTC26	tetratricopeptide repeat domain 26
	chr8	21227055	21227853	799	*	1.84	1.42	3.49	2.07	8.85e-07	0.00042	Intron (ENST00000659453.1/ENST00000659453.1, intron 2 of 3)	8	21297933	21309484	11552	1	101929172	ENST00000660933.1	-70080	ENSG00000254334	LOC101929172	uncharacterized LOC101929172
	chr3	86986503	86987782	1280	*	2.33	2.09	3.55	1.46	8.92e-07	0.000422	Intron (ENST00000398399.7/389136, intron 1 of 3)	3	86937973	86991149	53177	2	389136	ENST00000398399.7	3367	ENSG00000206538	VGLL3	vestigial like family member 3
	chr17	31623548	31623921	374	*	0.55	0.11	2.27	2.16	8.93e-07	0.000422	Intron (ENST00000578650.1/ENST00000578650.1, intron 3 of 3)	17	31575411	31575521	111	1	100126356	ENST00000362317.1	48137	ENSG00000283978	MIR365B	microRNA 365b
	chr1	229892567	229892937	371	*	1.18	0.8	2.77	1.97	9.29e-07	0.000437	Promoter (<=1kb)	1	229875555	229892046	16492	2	101927504	ENST00000669533.1	-521	ENSG00000227043	LINC01682	long intergenic non-protein coding RNA 1682
	chr9	17499866	17500970	1105	*	3.81	3.93	1.72	-2.21	9.33e-07	0.000438	Intron (ENST00000380647.8/54875, intron 25 of 25)	9	17135040	17503923	368884	1	54875	ENST00000380647.8	364826	ENSG00000044459	CNTLN	centlein
	chr3	100562958	100563529	572	*	1.44	1.1	2.93	1.82	9.42e-07	0.000441	Intron (ENST00000323523.8/55076, intron 4 of 5)	3	100492619	100577444	84826	1	55076	ENST00000323523.8	70339	ENSG00000181458	TMEM45A	transmembrane protein 45A
	chr3	21730789	21731254	466	*	0.8	0.43	2.35	1.92	9.67e-07	0.00045	Intron (ENST00000281523.8/79750, intron 1 of 7)	3	21412218	21751210	338993	2	79750	ENST00000281523.8	19956	ENSG00000151789	ZNF385D	zinc finger protein 385D
	chrX	21151001	21151346	346	*	0.35	-0.16	2.2	2.36	9.69e-07	0.00045	Intron (ENST00000637785.1/ENST00000637785.1, intron 1 of 2)	23	21372801	21645440	272640	1	22866	ENST00000642501.1	-221455	ENSG00000149970	CNKSR2	connector enhancer of kinase suppressor of Ras 2
	chr7	154841440	154843476	2037	*	4.52	4.63	2.78	-1.86	9.71e-07	0.00045	Intron (ENST00000404039.5/1804, intron 16 of 25)	7	153887097	154894285	1007189	1	1804	ENST00000404039.5	954343	ENSG00000130226	DPP6	dipeptidyl peptidase like 6
	chr21	39778492	39779035	544	*	1.3	0.8	3.1	2.3	9.73e-07	0.00045	Intron (ENST00000380588.4/150084, intron 4 of 8)	21	39745407	39802096	56690	1	150084	ENST00000380588.4	33085	ENSG00000183067	IGSF5	immunoglobulin superfamily member 5
	chr9	133273813	133274308	496	*	1.54	1.19	3.05	1.86	9.81e-07	0.000453	Promoter (<=1kb)	9	133250401	133275219	24819	2	28	ENST00000453660.4	911	ENSG00000175164	ABO	ABO, alpha 1-3-N-acetylgalactosaminyltransferase and alpha 1-3-galactosyltransferase
	chr6	56993151	56993533	383	*	1.31	0.98	2.77	1.8	9.92e-07	0.000455	Intron (ENST00000370746.8/221336, intron 3 of 6)	6	56955107	57027346	72240	1	221336	ENST00000370746.8	38044	ENSG00000151917	BEND6	BEN domain containing 6
	chr3	29937263	29937781	519	*	1.25	0.93	2.68	1.75	9.92e-07	0.000455	Intron (ENST00000636680.2/27303, intron 13 of 16)	3	28576175	30004034	1427860	1	27303	ENST00000636680.2	1361088	ENSG00000144642	RBMS3	RNA binding motif single stranded interacting protein 3
	chr5	123264735	123265165	431	*	0.97	0.6	2.54	1.94	9.94e-07	0.000455	Distal Intergenic	5	123173401	123180319	6919	1	93166	ENST00000427739.1	91334	ENSG00000061455	PRDM6	PR/SET domain 6
	chr4	43415604	43416617	1014	*	1.85	1.49	3.39	1.9	9.98e-07	0.000456	Distal Intergenic	4	43457527	43492543	35017	2	105374436	ENST00000508563.1	75926	ENSG00000248143	LINC02383	long intergenic non-protein coding RNA 2383
	chr2	589281	590151	871	*	3.03	2.66	4.6	1.94	1.05e-06	0.000478	Distal Intergenic	2	559128	560778	1651	1	105373352	ENST00000654620.1	30153	ENSG00000233633	LOC105373352	uncharacterized LOC105373352
	chr8	56249781	56250211	431	*	0.52	0.05	2.29	2.23	1.06e-06	0.000484	Distal Intergenic	8	56214445	56217590	3146	1	79145	ENST00000518944.1	35336	ENSG00000170791	CHCHD7	coiled-coil-helix-coiled-coil-helix domain containing 7
	chr8	81989983	81991174	1192	*	2.49	2.27	3.6	1.33	1.08e-06	0.000488	Distal Intergenic	8	82033533	82953078	919546	1	101927141	ENST00000663058.1	-42359	ENSG00000254394	LOC101927141	uncharacterized LOC101927141
	chr11	126633581	126634160	580	*	2.77	2.9	0.19	-2.71	1.09e-06	0.000494	Intron (ENST00000525144.7/84623, intron 1 of 16)	11	126423358	127000770	577413	2	84623	ENST00000525144.7	366610	ENSG00000149571	KIRREL3	kirre like nephrin family adhesion molecule 3
	chr18	74316678	74317143	466	*	1.11	0.72	2.71	1.99	1.1e-06	0.000496	Promoter (<=1kb)	18	74315839	74359189	43351	1	644041	ENST00000579455.2	839	ENSG00000206043	C18orf63	chromosome 18 open reading frame 63
	chr5	32959495	32959993	499	*	2.07	1.7	3.61	1.91	1.1e-06	0.000496	Intron (ENST00000505518.5/340113, intron 4 of 5)	5	32947443	32962467	15025	1	340113	ENST00000505518.5	12052	ENSG00000248279	LINC02120	long intergenic non-protein coding RNA 2120
	chr3	7289006	7289606	601	*	1.69	1.37	3.12	1.75	1.11e-06	0.000498	Intron (ENST00000448328.6/2917, intron 3 of 4)	3	6770069	7306609	536541	1	2917	ENST00000448328.6	518937	ENSG00000196277	GRM7	glutamate metabotropic receptor 7
	chr16	13694627	13695291	665	*	1.4	1.08	2.86	1.78	1.13e-06	0.000504	Distal Intergenic	16	13920157	13933247	13091	1	2072	ENST00000575156.5	-224866	ENSG00000175595	ERCC4	ERCC excision repair 4, endonuclease catalytic subunit
	chr7	3776994	3777738	745	*	2.03	1.78	3.29	1.51	1.15e-06	0.000513	Intron (ENST00000404826.7/221935, intron 4 of 44)	7	3301252	4269000	967749	1	221935	ENST00000404826.7	475742	ENSG00000146555	SDK1	sidekick cell adhesion molecule 1
	chr20	38380646	38381249	604	*	1.68	1.26	3.34	2.09	1.15e-06	0.000514	Intron (ENST00000615228.1/ENST00000615228.1, intron 1 of 1)	20	38346482	38377013	30532	1	3929	ENST00000217407.3	34164	ENSG00000129988	LBP	lipopolysaccharide binding protein
	chrY	12268751	12269002	252	*	0.01	-0.49	1.83	2.33	1.16e-06	0.000514	Intron (ENST00000651802.1/352887, intron 4 of 9)	24	12088010	12421378	333369	2	352887	ENST00000651802.1	152376	ENSG00000206159	GYG2P1	glycogenin 2 pseudogene 1
	chr5	2790326	2790959	634	*	1.37	1.06	2.77	1.71	1.16e-06	0.000515	Distal Intergenic	5	2752265	2755376	3112	1	153571	ENST00000397835.4	38061	ENSG00000186493	C5orf38	chromosome 5 open reading frame 38
	chr8	115163860	115164405	546	*	1.62	1.25	3.18	1.93	1.17e-06	0.000515	Distal Intergenic	8	115414429	115492221	77793	2	7227	ENST00000518018.1	327816	ENSG00000104447	TRPS1	transcriptional repressor GATA binding 1
	chr14	91609183	91609728	546	*	1.89	1.58	3.31	1.73	1.18e-06	0.000519	Intron (ENST00000557036.1/79820, intron 7 of 12)	14	91580696	91669930	89235	2	79820	ENST00000557036.1	60202	ENSG00000133962	CATSPERB	cation channel sperm associated auxiliary subunit beta
	chr7	30748060	30748496	437	*	1.37	0.96	3.01	2.05	1.21e-06	0.00053	Intron (ENST00000484180.1/11185, intron 2 of 3)	7	30697985	30755970	57986	1	11185	ENST00000484180.1	50075	ENSG00000241644	INMT	indolethylamine N-methyltransferase
	chr8	120640879	120642209	1331	*	2.96	2.72	4.17	1.45	1.22e-06	0.000534	Intron (ENST00000395601.7/6641, intron 3 of 7)	8	120535745	120813273	277529	2	6641	ENST00000395601.7	171064	ENSG00000172164	SNTB1	syntrophin beta 1
	chrX	144032001	144032515	515	*	0.85	0.4	2.58	2.18	1.24e-06	0.000539	Distal Intergenic	23	143884071	143885255	1185	1	389898	ENST00000618570.1	147930	ENSG00000276380	UBE2NL	ubiquitin conjugating enzyme E2 N like (gene/pseudogene)
	chr10	62404521	62405555	1035	*	3.84	3.98	1.11	-2.87	1.24e-06	0.00054	Intron (ENST00000395255.7/22891, intron 3 of 4)	10	62374192	62672011	297820	1	22891	ENST00000647733.1	30329	ENSG00000138311	ZNF365	zinc finger protein 365
	chr17	72165160	72165987	828	*	2.56	2.16	4.17	2.01	1.25e-06	0.000543	Intron (ENST00000628742.2/400618, intron 2 of 6)	17	72040732	72173583	132852	2	400618	ENST00000628742.2	7596	ENSG00000234899	SOX9-AS1	SOX9 antisense RNA 1
	chr7	26777397	26778265	869	*	2.7	2.39	4.1	1.71	1.29e-06	0.000557	Intron (ENST00000345317.7/8935, intron 4 of 12)	7	26667068	26864590	197523	2	8935	ENST00000345317.7	86325	ENSG00000005020	SKAP2	src kinase associated phosphoprotein 2
	chr3	128064496	128066076	1581	*	3.32	3.11	4.44	1.32	1.29e-06	0.000558	Promoter (<=1kb)	3	128064899	128071683	6785	1	29927	ENST00000483956.1	0	ENSG00000058262	SEC61A1	SEC61 translocon alpha 1 subunit
	chr3	86909372	86910050	679	*	1.72	1.36	3.25	1.89	1.29e-06	0.000558	Intron (ENST00000637106.1/389136, intron 2 of 5)	3	86876388	86968631	92244	2	389136	ENST00000637106.1	58581	ENSG00000206538	VGLL3	vestigial like family member 3
	chr7	146216132	146217216	1085	*	2.88	2.61	4.18	1.58	1.31e-06	0.000564	Intron (ENST00000625365.2/26047, intron 2 of 3)	7	146116002	146839861	723860	1	26047	ENST00000625365.2	100130	ENSG00000174469	CNTNAP2	contactin associated protein like 2
	chr1	229887362	229888047	686	*	2.23	1.89	3.73	1.84	1.33e-06	0.000569	Intron (ENST00000650825.1/101927504, intron 1 of 8)	1	229812917	229892008	79092	2	101927504	ENST00000650825.1	3961	ENSG00000227043	LINC01682	long intergenic non-protein coding RNA 1682
	chr17	35716906	35717967	1062	*	2.88	2.61	4.19	1.57	1.33e-06	0.00057	3' UTR	17	35587274	35726409	139136	1	163	ENST00000621914.4	129632	ENSG00000006125	AP2B1	adaptor related protein complex 2 subunit beta 1
	chr6	140749409	140750049	641	*	1.76	1.43	3.21	1.78	1.34e-06	0.000573	Intron (ENST00000650553.1/ENST00000650553.1, intron 2 of 4)	6	140683814	140683883	70	1	100616180	ENST00000583434.1	65595	ENSG00000264390	MIR4465	microRNA 4465
	chr9	13484894	13485713	820	*	2.34	2.05	3.71	1.66	1.35e-06	0.000575	Promoter (2-3kb)	9	13407521	13488125	80605	2	401492	ENST00000668698.1	2412	ENSG00000270547	LINC01235	long intergenic non-protein coding RNA 1235
	chr12	120136324	120136712	389	*	0.61	0.26	2.13	1.87	1.36e-06	0.000578	Exon (ENST00000300648.7/10985, exon 51 of 58)	12	120127202	120194715	67514	2	10985	ENST00000300648.7	58003	ENSG00000089154	GCN1	GCN1 activator of EIF2AK4
	chr4	35836557	35836902	346	*	0.44	0.02	2.11	2.1	1.37e-06	0.000578	Distal Intergenic	4	36005365	36046034	40670	2	116984	ENST00000513032.2	209132	ENSG00000047365	ARAP2	ArfGAP with RhoGAP domain, ankyrin repeat and PH domain 2
	chr5	159777811	159778107	297	*	0.27	-0.13	1.88	2.01	1.37e-06	0.000578	Exon (ENST00000522627.1/101927766, exon 3 of 3)	5	159698586	159937766	239181	2	101927766	ENST00000641163.1	159659	ENSG00000253311	LINC01847	long intergenic non-protein coding RNA 1847
	chr1	49891928	49892150	223	*	-0.02	-0.43	1.62	2.05	1.38e-06	0.000581	Intron (ENST00000371839.6/84871, intron 1 of 13)	1	48532854	50023954	1491101	2	84871	ENST00000371839.6	131804	ENSG00000186094	AGBL4	ATP/GTP binding protein like 4
	chr1	147090267	147090511	245	*	-0.15	-0.59	1.56	2.15	1.38e-06	0.000582	Distal Intergenic	1	147084616	147084756	141	2	101447996	ENST00000651973.1	-5511	ENSG00000286172	RNVU1-8	RNA, variant U1 small nuclear 8
	chr3	99698283	99698617	335	*	0.5	0.13	2.04	1.91	1.41e-06	0.000592	Intron (ENST00000474648.5/1295, intron 4 of 4)	3	99638475	99799226	160752	1	1295	ENST00000261037.7	59808	ENSG00000144810	COL8A1	collagen type VIII alpha 1 chain
	chr8	43362314	43363067	754	*	1.22	0.74	2.99	2.25	1.42e-06	0.000595	Exon (ENST00000522175.7/340441, exon 13 of 13)	8	43292483	43363518	71036	1	340441	ENST00000519951.2	69831	ENSG00000188877	POTEA	POTE ankyrin domain family member A
	chr22	49015858	49018167	2310	*	4.52	4.64	2.63	-2.01	1.43e-06	0.000597	Distal Intergenic	22	48892713	48897220	4508	1	100128946	ENST00000660776.1	123145	ENSG00000205632	LINC01310	long intergenic non-protein coding RNA 1310
	chr4	15723133	15724335	1203	*	2.48	2.25	3.65	1.41	1.45e-06	0.000605	3' UTR	4	15703065	15732787	29723	1	683	ENST00000265016.9	20068	ENSG00000109743	BST1	bone marrow stromal cell antigen 1
	chr20	39953708	39954100	393	*	1.09	0.7	2.67	1.97	1.47e-06	0.00061	Distal Intergenic	20	40004216	40010114	5899	1	100505663	ENST00000669808.1	-50116		LINC01370	long intergenic non-protein coding RNA 1370
	chr18	23818810	23819230	421	*	0.68	0.31	2.25	1.94	1.48e-06	0.000614	Intron (ENST00000313654.13/3909, intron 18 of 74)	18	23689443	23955066	265624	1	3909	ENST00000313654.13	129367	ENSG00000053747	LAMA3	laminin subunit alpha 3
	chr6	49753545	49753931	387	*	1.21	0.92	2.56	1.64	1.5e-06	0.000619	Intron (ENST00000653295.1/101927020, intron 3 of 5)	6	49714325	49820499	106175	1	101927020	ENST00000653295.1	39220	ENSG00000235122	LOC101927020	uncharacterized LOC101927020
	chr3	130576648	130576987	340	*	0.4	-0.06	2.15	2.21	1.52e-06	0.000627	Intron (ENST00000358511.10/131873, intron 7 of 35)	3	130560334	130678155	117822	1	131873	ENST00000358511.10	16314	ENSG00000206384	COL6A6	collagen type VI alpha 6 chain
	chr4	148041564	148042026	463	*	2.14	1.73	3.8	2.08	1.53e-06	0.000628	Intron (ENST00000336498.8/79658, intron 19 of 22)	4	147732088	148072776	340689	1	79658	ENST00000336498.8	309476	ENSG00000071205	ARHGAP10	Rho GTPase activating protein 10
	chr12	24290996	24291759	764	*	1.99	1.65	3.48	1.83	1.55e-06	0.000635	Intron (ENST00000646273.1/6660, intron 3 of 16)	12	23533787	24562449	1028663	2	6660	ENST00000646273.1	270690	ENSG00000134532	SOX5	SRY-box transcription factor 5
	chr7	140425762	140426080	319	*	0.25	-0.2	1.98	2.18	1.56e-06	0.00064	Exon (ENST00000495590.5/401409, exon 4 of 4)	7	140404043	140426250	22208	1	401409	ENST00000537763.5	21719	ENSG00000146955	RAB19	RAB19, member RAS oncogene family
	chr20	23100324	23100918	595	*	2.06	1.77	3.42	1.64	1.57e-06	0.00064	Distal Intergenic	20	23079360	23086324	6965	2	22918	ENST00000246006.5	-14000	ENSG00000125810	CD93	CD93 molecule
	chr17	53935020	53935283	264	*	0.29	-0.14	1.97	2.11	1.57e-06	0.00064	Intron (ENST00000650577.1/ENST00000650577.1, intron 3 of 6)	17	53822927	53825193	2267	1	84643	ENST00000268919.6	112093	ENSG00000141200	KIF2B	kinesin family member 2B
	chr15	47466163	47466721	559	*	1.61	1.27	3.09	1.82	1.58e-06	0.00064	Intron (ENST00000558014.5/80031, intron 2 of 19)	15	47184101	47774221	590121	1	80031	ENST00000558014.5	282062	ENSG00000137872	SEMA6D	semaphorin 6D
	chr4	43663022	43663998	977	*	2.48	2.07	4.12	2.05	1.61e-06	0.000652	Distal Intergenic	4	43457527	43492543	35017	2	105374436	ENST00000508563.1	-170479	ENSG00000248143	LINC02383	long intergenic non-protein coding RNA 2383
	chr8	86108617	86109414	798	*	2.48	2.14	3.95	1.81	1.63e-06	0.000661	Intron (ENST00000285393.4/245972, intron 1 of 7)	8	86098910	86154225	55316	1	245972	ENST00000285393.4	9707	ENSG00000147614	ATP6V0D2	ATPase H+ transporting V0 subunit d2
	chr2	163659063	163659736	674	*	1.44	1.15	2.8	1.64	1.64e-06	0.000663	Intron (ENST00000409634.5/55137, intron 2 of 2)	2	163593396	163736012	142617	2	55137	ENST00000409634.5	76276	ENSG00000182263	FIGN	fidgetin, microtubule severing factor
	chr17	51858331	51859068	738	*	3.28	3.4	1.02	-2.39	1.67e-06	0.00067	Intron (ENST00000570565.5/56934, intron 3 of 8)	17	51630313	52160002	529690	2	56934	ENST00000570565.5	300934	ENSG00000154975	CA10	carbonic anhydrase 10
	chr8	56322594	56323276	683	*	1.19	0.85	2.7	1.85	1.67e-06	0.00067	Promoter (1-2kb)	8	56301301	56320776	19476	2	195814	ENST00000522671.1	-1818	ENSG00000170786	SDR16C5	short chain dehydrogenase/reductase family 16C member 5
	chr3	20858214	20858812	599	*	2.37	2.11	3.65	1.55	1.69e-06	0.000677	Intron (ENST00000634618.1/101927829, intron 14 of 16)	3	20186355	20878835	692481	1	101927829	ENST00000634618.1	671859	ENSG00000231304	LOC101927829	uncharacterized LOC101927829
	chr6	32391236	32392218	983	*	2.06	1.84	3.22	1.38	1.72e-06	0.000688	Exon (ENST00000646628.1/101929163, exon 4 of 4)	6	32254640	32391802	137163	1	101929163	ENST00000646628.1	136596	ENSG00000225914	TSBP1-AS1	TSBP1 and BTNL2 antisense RNA 1
	chr2	232573693	232574068	376	*	0.91	0.54	2.47	1.93	1.75e-06	0.000694	Promoter (<=1kb)	2	232573721	232581062	7342	1	9470	ENST00000459714.1	0	ENSG00000135930	EIF4E2	eukaryotic translation initiation factor 4E family member 2
	chr8	108058096	108058553	458	*	1.92	1.54	3.5	1.96	1.75e-06	0.000694	Intron (ENST00000517939.5/340419, intron 1 of 4)	8	107899316	108083620	184305	2	340419	ENST00000276659.10	25067	ENSG00000147655	RSPO2	R-spondin 2
	chr2	105610972	105611276	305	*	0.84	0.45	2.45	2	1.75e-06	0.000694	Promoter (<=1kb)	2	105600703	105610487	9785	2	285000	ENST00000658366.1	-485		LOC285000	uncharacterized LOC285000
	chr2	220556128	220556716	589	*	1.74	1.44	3.14	1.7	1.75e-06	0.000694	Intron (ENST00000414512.1/ENST00000414512.1, intron 1 of 4)	2	219906502	219906565	64	2	100422959	ENST00000581624.1	-649563	ENSG00000266518	MIR4268	microRNA 4268
	chr10	20370203	20370683	481	*	0.45	-0.05	2.25	2.3	1.76e-06	0.000694	Distal Intergenic	10	20551970	20552046	77	1	100616383	ENST00000577898.1	-181287	ENSG00000265372	MIR4675	microRNA 4675
	chr11	43788082	43789090	1009	*	3.12	3.24	1.25	-1.99	1.78e-06	0.000701	Intron (ENST00000532864.6/51144, intron 5 of 10)	11	43578889	43840030	261142	1	51144	ENST00000532864.6	209193	ENSG00000149084	HSD17B12	hydroxysteroid 17-beta dehydrogenase 12
	chr17	45654664	45655639	976	*	2.68	2.39	4.04	1.65	1.82e-06	0.000714	Exon (ENST00000591271.5/147081, exon 4 of 4)	17	45620344	45835826	215483	1	104909134	ENST00000634540.1	34320	ENSG00000263715	LINC02210-CRHR1	LINC02210-CRHR1 readthrough
	chr1	9606753	9607545	793	*	1.94	1.69	3.17	1.48	1.83e-06	0.000717	Intron (ENST00000340381.11/199953, intron 6 of 10)	1	9588911	9614877	25967	1	199953	ENST00000340381.11	17842	ENSG00000188807	TMEM201	transmembrane protein 201
	chr7	159227157	159227634	478	*	1.27	0.91	2.8	1.89	1.84e-06	0.000719	Distal Intergenic	7	159028175	159144867	116693	2	7434	ENST00000262178.7	-82290	ENSG00000106018	VIPR2	vasoactive intestinal peptide receptor 2
	chr3	86981718	86982454	737	*	1.45	1.21	2.64	1.42	1.85e-06	0.000721	Intron (ENST00000398399.7/389136, intron 1 of 3)	3	86937973	86991149	53177	2	389136	ENST00000398399.7	8695	ENSG00000206538	VGLL3	vestigial like family member 3
	chr3	11145911	11146353	443	*	1.02	0.61	2.67	2.06	1.88e-06	0.000733	Intron (ENST00000438284.2/3269, intron 1 of 1)	3	11137093	11260775	123683	1	3269	ENST00000438284.2	8818	ENSG00000196639	HRH1	histamine receptor H1
	chr4	100208711	100209069	359	*	0.51	0.1	2.16	2.05	1.89e-06	0.000733	Intron (ENST00000515782.1/101929353, intron 4 of 4)	4	100190033	100215505	25473	1	101929353	ENST00000515782.1	18678	ENSG00000249710	LOC101929353	uncharacterized LOC101929353
	chr12	75618430	75618692	263	*	0.26	-0.15	1.89	2.04	1.89e-06	0.000733	Intron (ENST00000552856.1/ENST00000552856.1, intron 4 of 4)	12	75506520	75511636	5117	2	11103	ENST00000550898.1	-106794	ENSG00000111615	KRR1	KRR1 small subunit processome component homolog
	chr1	46941934	46942586	653	*	1.97	1.72	3.21	1.49	1.9e-06	0.000734	Promoter (<=1kb)	1	46930048	46941484	11437	2	1579	ENST00000474458.5	-450	ENSG00000187048	CYP4A11	cytochrome P450 family 4 subfamily A member 11
	chrX	83004751	83005118	368	*	0.24	-0.22	1.99	2.21	1.91e-06	0.000738	Distal Intergenic	23	83508290	83512127	3838	1	5456	ENST00000644024.2	-503172	ENSG00000196767	POU3F4	POU class 3 homeobox 4
	chr7	54917455	54918020	566	*	1.27	0.93	2.75	1.82	1.92e-06	0.000738	Distal Intergenic	7	55019017	55211628	192612	1	1956	ENST00000275493.7	-100997	ENSG00000146648	EGFR	epidermal growth factor receptor
	chr1	48136063	48136348	286	*	0.04	-0.39	1.71	2.1	1.96e-06	0.000752	Intron (ENST00000452503.1/391037, intron 2 of 4)	1	48101715	48161871	60157	2	391037	ENST00000452503.1	25523		SKINT1L	Skint1 like (pseudogene)
	chr2	232183015	232183601	587	*	1.33	1.04	2.68	1.63	1.99e-06	0.000764	Intron (ENST00000273009.10/129563, intron 9 of 13)	2	231961245	232344350	383106	1	129563	ENST00000273009.10	221770	ENSG00000144535	DIS3L2	DIS3 like 3'-5' exoribonuclease 2
	chr1	49584642	49585813	1172	*	2.75	2.49	4.04	1.55	2.01e-06	0.000769	Intron (ENST00000371839.6/84871, intron 3 of 13)	1	48532854	50023954	1491101	2	84871	ENST00000371839.6	438141	ENSG00000186094	AGBL4	ATP/GTP binding protein like 4
	chr9	133088959	133089901	943	*	3.18	2.62	5.09	2.47	2.04e-06	0.00078	Distal Intergenic	9	133082561	133087253	4693	1	1057	ENST00000421286.4	6398	ENSG00000170827	CELP	carboxyl ester lipase pseudogene
	chr4	101865452	101866484	1033	*	3.01	2.75	4.28	1.53	2.05e-06	0.00078	Intron (ENST00000504592.5/55024, intron 8 of 20)	4	101419961	102074812	654852	1	55024	ENST00000504592.5	445491	ENSG00000153064	BANK1	B cell scaffold protein with ankyrin repeats 1
	chr11	108154332	108155132	801	*	2.93	2.65	4.27	1.62	2.06e-06	0.000781	Downstream (2-3kb)	11	108158638	108161683	3046	2	4863	ENST00000530926.1	6551	ENSG00000149308	NPAT	nuclear protein, coactivator of histone transcription
	chr1	108020034	108020409	376	*	0.77	0.39	2.38	1.99	2.08e-06	0.000785	Distal Intergenic	1	107571161	107965180	394020	2	10451	ENST00000370056.9	-54854	ENSG00000134215	VAV3	vav guanine nucleotide exchange factor 3
	chr7	11946694	11947034	341	*	0.9	0.44	2.62	2.18	2.08e-06	0.000785	Distal Intergenic	7	11370437	11832198	461762	2	221981	ENST00000617773.1	-114496	ENSG00000005108	THSD7A	thrombospondin type 1 domain containing 7A
	chr3	172320972	172321390	419	*	1.64	1.26	3.23	1.96	2.09e-06	0.000788	Intron (ENST00000415807.7/64778, intron 11 of 25)	3	172039578	172401669	362092	1	64778	ENST00000415807.7	281394	ENSG00000075420	FNDC3B	fibronectin type III domain containing 3B
	chr10	10879655	10880308	654	*	1.38	1.03	2.87	1.83	2.12e-06	0.000797	Intron (ENST00000637215.1/10659, intron 1 of 14)	10	10798397	11331186	532790	1	10659	ENST00000637215.1	81258	ENSG00000048740	CELF2	CUGBP Elav-like family member 2
	chr14	82880023	82880605	583	*	2.05	1.69	3.57	1.87	2.12e-06	0.000797	Distal Intergenic	14	82642636	82687370	44735	1	101928599	ENST00000556970.1	237387	ENSG00000258743	LINC02301	long intergenic non-protein coding RNA 2301
	chr1	204256416	204257242	827	*	2.24	1.98	3.54	1.56	2.15e-06	0.000804	Exon (ENST00000637508.1/22874, exon 10 of 27)	1	204218853	204359929	141077	2	22874	ENST00000272203.8	102687	ENSG00000143850	PLEKHA6	pleckstrin homology domain containing A6
	chr1	182410229	182411174	946	*	2.94	2.7	4.17	1.47	2.15e-06	0.000804	Promoter (2-3kb)	1	182407621	182414815	7195	1	388719	ENST00000367563.7	2608	ENSG00000203729	LINC00272	long intergenic non-protein coding RNA 272
	chr1	99434404	99435036	633	*	2.64	2.76	0.39	-2.37	2.16e-06	0.000805	Distal Intergenic	1	99472332	99493149	20818	2	101928270	ENST00000634316.1	58113	ENSG00000224445	LINC01708	long intergenic non-protein coding RNA 1708
	chr17	70058582	70060125	1544	*	3.52	3.18	5	1.83	2.17e-06	0.000807	Intron (ENST00000586373.1/101928141, intron 1 of 1)	17	70051277	70068095	16819	1	101928141	ENST00000586373.1	7305	ENSG00000267603	LINC01028	long intergenic non-protein coding RNA 1028
	chr21	28984591	28985154	564	*	1.99	1.67	3.4	1.73	2.19e-06	0.000814	Exon (ENST00000361371.10/26046, exon 4 of 30)	21	28928144	28992956	64813	2	26046	ENST00000614971.4	7802	ENSG00000198862	LTN1	listerin E3 ubiquitin protein ligase 1
	chr11	61808850	61809555	706	*	1.86	1.47	3.48	2.01	2.21e-06	0.000818	Intron (ENST00000574708.5/2237, intron 1 of 2)	11	61792980	61826512	33533	1	2237	ENST00000574708.5	15870	ENSG00000168496	FEN1	flap structure-specific endonuclease 1
	chr14	95740747	95741634	888	*	2.65	2.77	0.56	-2.22	2.25e-06	0.000832	Intron (ENST00000547644.6/107984703, intron 2 of 2)	14	95711747	95755667	43921	1	107984703	ENST00000547644.6	29000		LOC107984703	uncharacterized LOC107984703
	chr1	237648460	237649062	603	*	2.06	1.77	3.41	1.63	2.27e-06	0.000835	Exon (ENST00000366574.7/6262, exon 49 of 105)	1	237042184	237833988	791805	1	6262	ENST00000366574.7	606276	ENSG00000198626	RYR2	ryanodine receptor 2
	chr3	130623433	130624159	727	*	1.8	1.51	3.16	1.65	2.28e-06	0.000837	Intron (ENST00000358511.10/131873, intron 23 of 35)	3	130560334	130678155	117822	1	131873	ENST00000358511.10	63099	ENSG00000206384	COL6A6	collagen type VI alpha 6 chain
	chr9	76311404	76312335	932	*	2.17	1.95	3.35	1.4	2.28e-06	0.000837	Intron (ENST00000545128.5/5125, intron 29 of 36)	9	75890644	76362339	471696	1	5125	ENST00000545128.5	420760	ENSG00000099139	PCSK5	proprotein convertase subtilisin/kexin type 5
	chr3	94965819	94966350	532	*	1.41	1.12	2.77	1.65	2.29e-06	0.000838	Intron (ENST00000665896.1/255025, intron 1 of 3)	3	94937980	95152937	214958	1	255025	ENST00000665896.1	27839	ENSG00000239589	LINC00879	long intergenic non-protein coding RNA 879
	chr7	22073104	22074236	1133	*	3.24	2.9	4.71	1.81	2.29e-06	0.000838	Distal Intergenic	7	22125232	22136072	10841	2	9771	ENST00000488366.1	61836	ENSG00000136237	RAPGEF5	Rap guanine nucleotide exchange factor 5
	chr1	48661973	48662475	503	*	1.61	1.27	3.09	1.82	2.31e-06	0.000843	Intron (ENST00000371839.6/84871, intron 7 of 13)	1	48532854	50023954	1491101	2	84871	ENST00000371839.6	1361479	ENSG00000186094	AGBL4	ATP/GTP binding protein like 4
	chr1	149486720	149487466	747	*	2.1	1.85	3.37	1.52	2.34e-06	0.000851	Exon (ENST00000621744.4/101060226, exon 12 of 97)	1	149390623	149556361	165739	1	101060226	ENST00000621744.4	96097	ENSG00000271383	NBPF19	NBPF member 19
	chr5	91832240	91832577	338	*	0.86	0.46	2.5	2.04	2.34e-06	0.000851	Distal Intergenic	5	91368631	91383317	14687	2	57561	ENST00000265138.4	-448923	ENSG00000113369	ARRDC3	arrestin domain containing 3
	chr1	205827463	205828085	623	*	1.59	1.28	3.01	1.73	2.36e-06	0.000854	3' UTR	1	205813322	205896079	82758	1	284581	ENST00000656763.1	14141		LOC284581	uncharacterized LOC284581
	chr3	133393102	133393554	453	*	0.87	0.51	2.43	1.92	2.37e-06	0.000857	Intron (ENST00000321871.10/66000, intron 5 of 5)	3	133038391	133397792	359402	1	66000	ENST00000321871.10	354711	ENSG00000144868	TMEM108	transmembrane protein 108
	chr5	76683557	76685791	2235	*	3.61	3.71	2.11	-1.61	2.38e-06	0.000857	3' UTR	5	76403285	76708132	304848	1	10788	ENST00000274364.11	280272	ENSG00000145703	IQGAP2	IQ motif containing GTPase activating protein 2
	chr6	159766694	159767461	768	*	1.98	1.69	3.36	1.67	2.4e-06	0.000862	Exon (ENST00000367048.5/39, exon 3 of 9)	6	159762045	159779112	17068	1	39	ENST00000367048.5	4649	ENSG00000120437	ACAT2	acetyl-CoA acetyltransferase 2
	chr9	108370393	108371032	640	*	1.28	0.98	2.67	1.69	2.41e-06	0.000867	Distal Intergenic	9	108854588	108855986	1399	2	10880	ENST00000374667.5	484954	ENSG00000148156	ACTL7B	actin like 7B
	chr7	70165497	70165984	488	*	2.11	1.58	3.96	2.38	2.43e-06	0.000869	Intron (ENST00000644939.1/26053, intron 4 of 18)	7	69598296	70792867	1194572	1	26053	ENST00000644939.1	567201	ENSG00000158321	AUTS2	activator of transcription and developmental regulator AUTS2
	chr10	14867647	14868239	593	*	1.59	1.31	2.93	1.62	2.47e-06	0.000883	Exon (ENST00000378372.8/51182, exon 12 of 14)	10	14838306	14871741	33436	1	51182	ENST00000378372.8	29341	ENSG00000187522	HSPA14	heat shock protein family A (Hsp70) member 14
	chr7	3125696	3126304	609	*	1.4	1.09	2.82	1.72	2.52e-06	0.000897	Distal Intergenic	7	3140234	3158255	18022	2	100129603	ENST00000458648.5	31951		LOC100129603	uncharacterized LOC100129603
	chr1	192666097	192666558	462	*	1.38	1.05	2.87	1.82	2.59e-06	0.000921	Intron (ENST00000644134.1/ENST00000644134.1, intron 3 of 6)	1	192644531	192659862	15332	1	6003	ENST00000482095.1	21566	ENSG00000127074	RGS13	regulator of G protein signaling 13
	chr6	7008210	7008849	640	*	1.77	1.52	3	1.49	2.62e-06	0.000931	Distal Intergenic	6	7107597	7249274	141678	1	6239	ENST00000379933.7	-98748	ENSG00000124782	RREB1	ras responsive element binding protein 1
	chr10	83883964	83884484	521	*	1.56	1.23	3.03	1.8	2.73e-06	0.000967	Distal Intergenic	10	83672406	83677122	4717	2	105378397	ENST00000441776.2	-206842	ENSG00000233945	LINC02650	long intergenic non-protein coding RNA 2650
	chr18	25404026	25404783	758	*	1.56	1.18	3.12	1.94	2.77e-06	0.00098	Distal Intergenic	18	25227607	25352190	124584	2	25925	ENST00000579111.5	-51836	ENSG00000198795	ZNF521	zinc finger protein 521
	chr3	156920384	156920892	509	*	0.72	0.32	2.33	2.01	2.79e-06	0.000984	Promoter (<=1kb)	3	156920667	156942797	22131	1	389170	ENST00000495252.1	0	ENSG00000197980	LEKR1	leucine, glutamate and lysine rich 1
	chr19	11555481	11555845	365	*	1.05	0.69	2.57	1.87	2.8e-06	0.000984	Promoter (<=1kb)	19	11553531	11555715	2185	2	84337	ENST00000591674.5	0	ENSG00000130165	ELOF1	elongation factor 1 homolog
	chr2	154833813	154834295	483	*	2.28	1.92	3.83	1.92	2.8e-06	0.000984	Intron (ENST00000651198.1/3760, intron 3 of 3)	2	154697855	154857873	160019	1	3760	ENST00000651198.1	135958	ENSG00000162989	KCNJ3	potassium inwardly rectifying channel subfamily J member 3
	chr2	189813844	189814540	697	*	1.69	1.44	2.96	1.52	2.88e-06	0.00101	Intron (ENST00000639501.1/5378, intron 4 of 9)	2	189784085	189877628	93544	1	5378	ENST00000418224.7	29759	ENSG00000064933	PMS1	PMS1 homolog 1, mismatch repair system component
	chr14	96431341	96431726	386	*	1.27	0.89	2.85	1.96	2.9e-06	0.00101	Intron (ENST00000267584.9/122481, intron 5 of 17)	14	96392128	96489427	97300	1	122481	ENST00000267584.9	39213	ENSG00000140057	AK7	adenylate kinase 7
	chrX	21950346	21951553	1208	*	1.67	1.46	2.8	1.35	2.93e-06	0.00102	Intron (ENST00000404933.7/6611, intron 1 of 10)	23	21940709	21994837	54129	1	6611	ENST00000404933.7	9637	ENSG00000102172	SMS	spermine synthase
	chr4	43659547	43659841	295	*	0.46	0.01	2.18	2.17	2.93e-06	0.00102	Distal Intergenic	4	43457527	43492543	35017	2	105374436	ENST00000508563.1	-167004	ENSG00000248143	LINC02383	long intergenic non-protein coding RNA 2383
	chr7	15295676	15296127	452	*	0.84	0.47	2.41	1.94	2.96e-06	0.00103	Intron (ENST00000342526.8/392636, intron 12 of 12)	7	15200317	15562015	361699	2	392636	ENST00000342526.8	265888	ENSG00000187546	AGMO	alkylglycerol monooxygenase
	chr17	78119799	78120212	414	*	1.3	1.04	2.59	1.56	2.98e-06	0.00103	3' UTR	17	78110458	78128697	18240	2	11322	ENST00000590602.5	8485	ENSG00000141524	TMC6	transmembrane channel like 6
	chr3	81516111	81516431	321	*	0.86	0.41	2.59	2.18	3e-06	0.00104	Intron (ENST00000429644.7/2632, intron 14 of 15)	3	81489703	81761645	271943	2	2632	ENST00000429644.7	245214	ENSG00000114480	GBE1	1,4-alpha-glucan branching enzyme 1
	chr8	123451626	123452587	962	*	2.27	1.95	3.69	1.74	3.03e-06	0.00105	Intron (ENST00000650311.1/55093, intron 6 of 6)	8	123416774	123470028	53255	1	55093	ENST00000650311.1	34852	ENSG00000156795	WDYHV1	WDYHV motif containing 1
	chr3	155196639	155197696	1058	*	3.18	2.93	4.41	1.48	3.04e-06	0.00105	Distal Intergenic	3	155172104	155180738	8635	1	4311	ENST00000493888.1	24535	ENSG00000196549	MME	membrane metalloendopeptidase
	chr8	68757700	68758385	686	*	1.65	1.35	3.05	1.71	3.06e-06	0.00105	Intron (ENST00000518698.6/116328, intron 10 of 13)	8	68330955	68819023	488069	1	116328	ENST00000518698.6	426745	ENSG00000165084	C8orf34	chromosome 8 open reading frame 34
	chr7	94129599	94129998	400	*	1.33	0.95	2.93	1.98	3.08e-06	0.00106	Distal Intergenic	7	93996031	94004382	8352	2	10282	ENST00000425626.1	-125217	ENSG00000105829	BET1	Bet1 golgi vesicular membrane trafficking protein
	chr12	38216296	38217702	1407	*	4.65	4.77	2.58	-2.19	3.08e-06	0.00106	Distal Intergenic	12	38316762	38323982	7221	1	144245	ENST00000551464.1	-99060	ENSG00000175548	ALG10B	ALG10 alpha-1,2-glucosyltransferase B
	chr16	77182831	77184083	1253	*	2.69	2.43	3.96	1.53	3.09e-06	0.00106	Distal Intergenic	16	77190835	77194360	3526	1	22879	ENST00000569610.5	-6752	ENSG00000103111	MON1B	MON1 homolog B, secretory trafficking associated
	chr11	73916286	73916851	566	*	1.47	1.12	2.97	1.85	3.1e-06	0.00106	Exon (ENST00000541951.5/80227, exon 9 of 12)	11	73876699	73927570	50872	1	80227	ENST00000541951.5	39587	ENSG00000175575	PAAF1	proteasomal ATPase associated factor 1
	chr8	100868726	100869943	1218	*	2.44	2.2	3.63	1.42	3.18e-06	0.00108	Distal Intergenic	8	100919062	100924988	5927	2	7534	ENST00000523848.5	55045	ENSG00000164924	YWHAZ	tyrosine 3-monooxygenase/tryptophan 5-monooxygenase activation protein zeta
	chr3	190123765	190124427	663	*	1.34	1.06	2.68	1.63	3.21e-06	0.00109	Promoter (2-3kb)	3	190120964	190145107	24144	1	101929152	ENST00000412203.2	2801	ENSG00000225764	P3H2-AS1	P3H2 antisense RNA 1
	chrX	82978515	82978761	247	*	0.07	-0.32	1.68	2	3.21e-06	0.00109	Distal Intergenic	23	83508290	83512127	3838	1	5456	ENST00000644024.2	-529529	ENSG00000196767	POU3F4	POU class 3 homeobox 4
	chr1	105340300	105341419	1120	*	2.74	2.44	4.14	1.71	3.21e-06	0.00109	Distal Intergenic	1	105590039	105606003	15965	2	101928476	ENST00000623447.3	264584	ENSG00000230768	LINC01676	long intergenic non-protein coding RNA 1676
	chr18	23401506	23402068	563	*	1.15	0.83	2.56	1.73	3.22e-06	0.00109	Intron (ENST00000581444.5/85019, intron 3 of 15)	18	23197755	23437932	240178	2	85019	ENST00000581444.5	35864	ENSG00000134490	TMEM241	transmembrane protein 241
	chr8	43305160	43305773	614	*	1.04	0.72	2.5	1.78	3.25e-06	0.0011	Intron (ENST00000522175.7/340441, intron 5 of 12)	8	43292483	43363518	71036	1	340441	ENST00000519951.2	12677	ENSG00000188877	POTEA	POTE ankyrin domain family member A
	chr15	21431185	21431732	548	*	0.53	0.1	2.21	2.11	3.31e-06	0.00111	Intron (ENST00000624267.3/102724631, intron 4 of 9)	15	21408243	21440451	32209	2	102724631	ENST00000624267.3	8719	ENSG00000278522	POTEB3	POTE ankyrin domain family member B3
	chr11	80958397	80958855	459	*	1.39	1.04	2.91	1.86	3.31e-06	0.00111	Distal Intergenic	11	80751200	80762826	11627	2	101928944	ENST00000526840.1	-195571	ENSG00000255178	LINC02720	long intergenic non-protein coding RNA 2720
	chr6	74774294	74775176	883	*	3.08	2.59	4.89	2.31	3.35e-06	0.00113	Distal Intergenic	6	75089160	75101911	12752	2	1303	ENST00000511023.1	326735	ENSG00000111799	COL12A1	collagen type XII alpha 1 chain
	chr17	7957594	7958062	469	*	1.2	0.85	2.72	1.87	3.4e-06	0.00114	Distal Intergenic	17	7947624	7949425	1802	1	116840	ENST00000576536.1	9970	ENSG00000170037	CNTROB	centrobin, centriole duplication and spindle assembly protein
	chr13	88600097	88600478	382	*	0.73	0.33	2.36	2.03	3.45e-06	0.00115	Intron (ENST00000653293.1/100874168, intron 3 of 4)	13	88540817	88607814	66998	1	100874168	ENST00000653293.1	59280		LINC00433	long intergenic non-protein coding RNA 433
	chr13	70393798	70394367	570	*	1.52	1.15	3.07	1.93	3.45e-06	0.00115	Distal Intergenic	13	69700594	70108493	407900	2	57626	ENST00000545028.2	-285305	ENSG00000150361	KLHL1	kelch like family member 1
	chr22	38611557	38612152	596	*	1.58	1.27	3.02	1.75	3.46e-06	0.00115	Intron (ENST00000535113.5/646851, intron 11 of 16)	22	38578120	38656629	78510	2	646851	ENST00000535113.5	44477	ENSG00000184949	FAM227A	family with sequence similarity 227 member A
	chr8	104089490	104089785	296	*	0.47	0.02	2.19	2.17	3.51e-06	0.00117	Intron (ENST00000666250.1/9699, intron 24 of 30)	8	103500696	104254414	753719	1	9699	ENST00000666250.1	588794	ENSG00000176406	RIMS2	regulating synaptic membrane exocytosis 2
	chr8	92744723	92745231	509	*	1.76	1.36	3.36	1.99	3.52e-06	0.00117	Intron (ENST00000521230.5/441369, intron 1 of 2)	8	92699742	92758542	58801	2	441369	ENST00000521230.5	13311	ENSG00000248858	FLJ46284	uncharacterized LOC441369
	chr8	95651023	95651299	277	*	0.62	0.27	2.14	1.87	3.61e-06	0.00119	Intron (ENST00000671532.1/100616530, intron 3 of 3)	8	95268823	95802733	533911	1	100616530	ENST00000671532.1	382200	ENSG00000253773	C8orf37-AS1	C8orf37 antisense RNA 1
	chr12	90119928	90120263	336	*	0.8	0.35	2.52	2.17	3.62e-06	0.00119	Distal Intergenic	12	90280894	90295675	14782	1	105369893	ENST00000549313.1	-160631	ENSG00000258183	LINC02392	long intergenic non-protein coding RNA 2392
	chr3	197468852	197469507	656	*	1.95	1.59	3.46	1.87	3.62e-06	0.00119	Distal Intergenic	3	197505262	197506986	1725	2	100129516	ENST00000608206.1	37479		LINC02012	long intergenic non-protein coding RNA 2012
	chr4	92100021	92100289	269	*	0.32	-0.07	1.92	1.99	3.74e-06	0.00123	Distal Intergenic	4	92268767	92277075	8309	2	101929194	ENST00000502518.1	176786		LNCPRESS2	lncRNA p53 regulated and ESC associated 2
	chr3	26146513	26146779	267	*	0.33	-0.04	1.9	1.94	3.77e-06	0.00124	Distal Intergenic	3	25858533	25873748	15216	2	285326	ENST00000451284.6	-272765	ENSG00000230891	LINC00692	long intergenic non-protein coding RNA 692
	chr5	161148104	161148663	560	*	1.94	1.61	3.43	1.82	3.8e-06	0.00124	Distal Intergenic	5	160931781	160938626	6846	2	285629	ENST00000518301.1	-209478	ENSG00000253417	LINC02159	long intergenic non-protein coding RNA 2159
	chr21	13623343	13624324	982	*	1.57	1.24	3.01	1.77	3.81e-06	0.00125	Exon (ENST00000620442.4/317754, exon 7 of 8)	21	13609858	13625542	15685	1	317754	ENST00000620442.4	13485	ENSG00000166351	POTED	POTE ankyrin domain family member D
	chr19	46720874	46721464	591	*	1.24	0.91	2.7	1.79	3.82e-06	0.00125	Exon (ENST00000601869.1/ENST00000601869.1, exon 1 of 1)	19	46719511	46746450	26940	2	29888	ENST00000263280.11	24986	ENSG00000090372	STRN4	striatin 4
	chr20	32067602	32067903	302	*	0.52	0.15	2.09	1.94	3.83e-06	0.00125	Intron (ENST00000538448.5/3055, intron 1 of 13)	20	32052188	32101852	49665	1	3055	ENST00000538448.5	15414	ENSG00000101336	HCK	HCK proto-oncogene, Src family tyrosine kinase
	chr1	148577893	148578473	581	*	1.75	1.46	3.12	1.66	3.87e-06	0.00126	Exon (ENST00000614999.4/25832, exon 13 of 66)	1	148531385	148596011	64627	2	25832	ENST00000619423.4	17538	ENSG00000270629	NBPF14	NBPF member 14
	chr3	155316242	155317006	765	*	2.43	2.13	3.81	1.68	3.92e-06	0.00127	Distal Intergenic	3	155290227	155293683	3457	2	100507537	ENST00000489090.2	-22559	ENSG00000240045	STRIT1	small transmembrane regulator of ion transport 1
	chr7	106182484	106183623	1140	*	2.68	2.46	3.8	1.34	3.94e-06	0.00128	Distal Intergenic	7	106111832	106112576	745	2	6856	ENST00000483448.1	-69908	ENSG00000008282	SYPL1	synaptophysin like 1
	chr5	154092315	154092870	556	*	1.59	1.33	2.85	1.53	3.99e-06	0.00129	Intron (ENST00000520327.6/4238, intron 1 of 3)	5	154038968	154161535	122568	1	4238	ENST00000520327.6	53347	ENSG00000037749	MFAP3	microfibril associated protein 3
	chr20	18688431	18688899	469	*	0.79	0.48	2.21	1.73	4.03e-06	0.0013	Intron (ENST00000618693.4/92675, intron 4 of 4)	20	18674395	18698709	24315	2	101929526	ENST00000428285.1	9810	ENSG00000233993	DTD1-AS1	DTD1 antisense RNA 1
	chr5	33317098	33317906	809	*	2.26	1.92	3.77	1.85	4.06e-06	0.00131	Distal Intergenic	5	33229735	33255553	25819	1	105374716	ENST00000503577.1	87363	ENSG00000251443	LINC02160	long intergenic non-protein coding RNA 2160
	chr3	154792651	154793611	961	*	3.2	2.9	4.58	1.68	4.08e-06	0.00131	Distal Intergenic	3	155024124	155180849	156726	1	4311	ENST00000492661.5	-230513	ENSG00000196549	MME	membrane metalloendopeptidase
	chr5	89759622	89760297	676	*	1.47	1.23	2.69	1.47	4.09e-06	0.00131	Distal Intergenic	5	90016621	90016720	100	2	100500825	ENST00000584845.3	256423	ENSG00000264342	MIR3660	microRNA 3660
	chr6	6456155	6456502	348	*	0.5	0.15	2.03	1.89	4.09e-06	0.00131	Intron (ENST00000649026.1/ENST00000649026.1, intron 1 of 3)	6	6346465	6622744	276280	2	285780	ENST00000429345.5	166242	ENSG00000216863	LY86-AS1	LY86 antisense RNA 1
	chr3	346270	346626	357	*	0.71	0.38	2.16	1.78	4.11e-06	0.00131	Intron (ENST00000256509.7/10752, intron 9 of 27)	3	196763	409417	212655	1	10752	ENST00000256509.7	149507	ENSG00000134121	CHL1	cell adhesion molecule L1 like
	chr10	42833664	42834942	1279	*	3.2	2.93	4.5	1.57	4.18e-06	0.00133	3' UTR	10	42782795	42834937	52143	1	9790	ENST00000374518.6	50869	ENSG00000165733	BMS1	BMS1 ribosome biogenesis factor
	chr3	126346993	126348190	1198	*	3.2	2.86	4.69	1.83	4.2e-06	0.00134	Intron (ENST00000296233.4/28999, intron 2 of 2)	3	126342635	126357408	14774	2	28999	ENST00000296233.4	9218	ENSG00000163884	KLF15	Kruppel like factor 15
	chr2	169062405	169063137	733	*	2.02	1.75	3.34	1.6	4.21e-06	0.00134	Promoter (1-2kb)	2	169064789	169096167	31379	1	10170	ENST00000602501.5	-1652	ENSG00000073737	DHRS9	dehydrogenase/reductase 9
	chr3	86989742	86991953	2212	*	3.66	3.52	4.5	0.99	4.22e-06	0.00134	Promoter (<=1kb)	3	86968703	86990702	22000	2	389136	ENST00000494229.1	0	ENSG00000206538	VGLL3	vestigial like family member 3
	chr13	74434687	74435229	543	*	1.27	0.95	2.7	1.75	4.22e-06	0.00134	Exon (ENST00000423629.1/100874151, exon 5 of 5)	13	74419158	74444735	25578	1	100874151	ENST00000649990.1	15529	ENSG00000226240	LINC00381	long intergenic non-protein coding RNA 381
	chr2	164360143	164360468	326	*	0.46	0.03	2.15	2.12	4.23e-06	0.00134	Distal Intergenic	2	164492822	164497052	4231	2	2888	ENST00000497306.1	136584	ENSG00000115290	GRB14	growth factor receptor bound protein 14
	chr17	31621486	31622036	551	*	1.4	1.02	2.98	1.96	4.25e-06	0.00134	Intron (ENST00000578650.1/ENST00000578650.1, intron 3 of 3)	17	31575411	31575521	111	1	100126356	ENST00000362317.1	46075	ENSG00000283978	MIR365B	microRNA 365b
	chr15	76111556	76112128	573	*	1.1	0.74	2.64	1.9	4.3e-06	0.00135	Exon (ENST00000559079.5/123591, exon 3 of 4)	15	76059958	76204962	145005	1	123591	ENST00000484722.5	51598	ENSG00000169758	TMEM266	transmembrane protein 266
	chr1	207074422	207074968	547	*	1.47	1.16	2.88	1.72	4.31e-06	0.00135	3' UTR	1	207034416	207079134	44719	1	5208	ENST00000411990.6	40006	ENSG00000123836	PFKFB2	6-phosphofructo-2-kinase/fructose-2,6-biphosphatase 2
	chr2	123494214	123494859	646	*	2.03	1.73	3.4	1.66	4.33e-06	0.00135	Distal Intergenic	2	123066151	123073481	7331	2	107985818	ENST00000432894.1	-420733	ENSG00000232740	LINC01826	long intergenic non-protein coding RNA 1826
	chr11	121206726	121207613	888	*	2.7	2.42	4.04	1.61	4.34e-06	0.00135	Distal Intergenic	11	121146076	121191339	45264	1	7007	ENST00000646278.1	60650	ENSG00000109927	TECTA	tectorin alpha
	chr7	55976120	55976602	483	*	0.99	0.67	2.42	1.75	4.34e-06	0.00135	Intron (ENST00000446692.5/2631, intron 1 of 6)	7	55951793	55984877	33085	1	2631	ENST00000446692.5	24327	ENSG00000146729	NIPSNAP2	nipsnap homolog 2
	chr12	69000049	69000449	401	*	1.26	0.95	2.67	1.72	4.34e-06	0.00135	Distal Intergenic	12	68957590	68971570	13981	2	1368	ENST00000549691.1	-28479	ENSG00000135678	CPM	carboxypeptidase M
	chr18	38991766	38992587	822	*	2.2	1.93	3.51	1.58	4.34e-06	0.00135	Distal Intergenic	18	39207627	39340638	133012	2	647946	ENST00000591469.1	348051	ENSG00000267374	MIR924HG	MIR924 host gene
	chr3	9803090	9803983	894	*	2.85	2.54	4.26	1.72	4.35e-06	0.00135	3' UTR	3	9792495	9806442	13948	1	10093	ENST00000498623.6	10595	ENSG00000241553	ARPC4	actin related protein 2/3 complex subunit 4
	chr18	73714746	73715526	781	*	3.35	2.98	4.9	1.92	4.38e-06	0.00136	Exon (ENST00000578740.1/ENST00000578740.1, exon 1 of 3)	18	74073504	74078684	5181	2	201456	ENST00000579108.1	363158	ENSG00000141665	FBXO15	F-box protein 15
	chr22	48259290	48260103	814	*	2.5	2.63	0.01	-2.61	4.43e-06	0.00137	Distal Intergenic	22	48274364	48274415	52	1	100422916	ENST00000578320.1	-14261	ENSG00000266508	MIR3201	microRNA 3201
	chr2	62547678	62547927	250	*	0.05	-0.36	1.7	2.05	4.45e-06	0.00137	Intron (ENST00000664749.1/ENST00000664749.1, intron 3 of 3)	2	62500627	62511894	11268	2	200728	ENST00000479763.5	-35784	ENSG00000186889	TMEM17	transmembrane protein 17
	chr12	63893276	63893697	422	*	1.25	0.96	2.62	1.66	4.47e-06	0.00138	Intron (ENST00000355086.8/57522, intron 1 of 21)	12	63844700	64162217	317518	1	57522	ENST00000355086.8	48576	ENSG00000196935	SRGAP1	SLIT-ROBO Rho GTPase activating protein 1
	chr6	154623989	154624363	375	*	0.56	0.23	2.04	1.81	4.49e-06	0.00138	Distal Intergenic	6	154733325	154834060	100736	1	22828	ENST00000367178.7	-108962	ENSG00000213079	SCAF8	SR-related CTD associated factor 8
	chr2	127913785	127914202	418	*	0.88	0.55	2.33	1.78	4.51e-06	0.00139	Distal Intergenic	2	127861630	127885922	24293	2	83607	ENST00000272647.9	-27863	ENSG00000144233	AMMECR1L	AMMECR1 like
	chr13	75008923	75009456	534	*	1.44	1.11	2.91	1.8	4.52e-06	0.00139	Distal Intergenic	13	75237944	75240296	2353	2	647288	ENST00000451540.1	230840	ENSG00000214249	CTAGE11P	CTAGE family member 11, pseudogene
	chr21	25822533	25822868	336	*	0.22	-0.16	1.79	1.94	4.53e-06	0.00139	Distal Intergenic	21	25881514	25897983	16470	2	351	ENST00000464867.1	75115	ENSG00000142192	APP	amyloid beta precursor protein
	chrX	12850301	12850672	372	*	1.09	0.68	2.73	2.05	4.56e-06	0.00139	Distal Intergenic	23	12867072	12890361	23290	1	51284	ENST00000380659.4	-16400	ENSG00000196664	TLR7	toll like receptor 7
	chr14	35877222	35877698	477	*	1.29	0.95	2.76	1.81	4.66e-06	0.00142	Intron (ENST00000551774.1/84312, intron 7 of 7)	14	35833001	35932325	99325	1	84312	ENST00000551774.1	44221	ENSG00000100916	BRMS1L	BRMS1 like transcriptional repressor
	chr1	182802376	182802772	397	*	0.73	0.35	2.3	1.95	4.66e-06	0.00142	Intron (ENST00000488424.5/80896, intron 3 of 12)	1	182789293	182830384	41092	1	80896	ENST00000488424.5	13083	ENSG00000135838	NPL	N-acetylneuraminate pyruvate lyase
	chr2	18790513	18790929	417	*	1.22	0.84	2.8	1.97	4.67e-06	0.00142	Distal Intergenic	2	18562932	18589572	26641	2	93034	ENST00000406971.6	-200941	ENSG00000185013	NT5C1B	5'-nucleotidase, cytosolic IB
	chr3	111378154	111378550	397	*	1.02	0.68	2.52	1.84	4.67e-06	0.00142	Intron (ENST00000460744.1/ENST00000460744.1, intron 3 of 4)	3	111542150	111607078	64929	1	10225	ENST00000438817.6	-163600	ENSG00000153283	CD96	CD96 molecule
	chr12	96847693	96847930	238	*	-0.18	-0.61	1.5	2.11	4.73e-06	0.00143	Intron (ENST00000524981.9/144535, intron 66 of 67)	12	96489577	96875555	385979	1	144535	ENST00000524981.9	358116	ENSG00000188596	CFAP54	cilia and flagella associated protein 54
	chr1	214495958	214496543	586	*	2.07	1.77	3.44	1.67	4.74e-06	0.00143	Intron (ENST00000366956.10/5784, intron 1 of 18)	1	214348700	214551602	202903	2	5784	ENST00000366956.10	55059	ENSG00000152104	PTPN14	protein tyrosine phosphatase non-receptor type 14
	chr8	65502950	65503453	504	*	1.36	1.02	2.84	1.82	4.74e-06	0.00143	Distal Intergenic	8	65526738	65562781	36044	2	286186	ENST00000520902.2	59328	ENSG00000254081	LINC01299	long intergenic non-protein coding RNA 1299
	chr1	219824239	219825049	811	*	2.72	2.36	4.25	1.9	4.75e-06	0.00143	Intron (ENST00000484239.5/55532, intron 4 of 8)	1	219685427	219958647	273221	2	55532	ENST00000484239.5	133598	ENSG00000196660	SLC30A10	solute carrier family 30 member 10
	chr3	87126314	87126720	407	*	1	0.68	2.43	1.75	4.76e-06	0.00143	Intron (ENST00000629052.1/100846978, intron 1 of 1)	3	87089129	87140346	51218	1	100846978	ENST00000629052.1	37185	ENSG00000281392	LINC00506	long intergenic non-protein coding RNA 506
	chr14	91604339	91605260	922	*	2.79	2.41	4.36	1.96	4.82e-06	0.00144	Exon (ENST00000554450.1/ENST00000554450.1, exon 1 of 1)	14	91580696	91669930	89235	2	79820	ENST00000557036.1	64670	ENSG00000133962	CATSPERB	cation channel sperm associated auxiliary subunit beta
	chr18	42413704	42414494	791	*	2.26	1.99	3.55	1.56	4.82e-06	0.00144	Intron (ENST00000593234.5/284260, intron 5 of 7)	18	42186668	42518953	332286	1	284260	ENST00000585627.5	227036	ENSG00000267586	LINC00907	long intergenic non-protein coding RNA 907
	chr3	94794537	94794890	354	*	1.66	1.31	3.18	1.87	4.83e-06	0.00145	Distal Intergenic	3	94937980	95152937	214958	1	255025	ENST00000665896.1	-143090	ENSG00000239589	LINC00879	long intergenic non-protein coding RNA 879
	chr6	8591492	8592048	557	*	1.62	1.25	3.17	1.91	4.89e-06	0.00146	Intron (ENST00000644718.1/100506207, intron 7 of 8)	6	8158162	8760447	602286	1	100506207	ENST00000644718.1	433330	ENSG00000285219	LOC100506207	uncharacterized LOC100506207
	chr19	3603269	3603811	543	*	1.05	0.73	2.49	1.76	4.94e-06	0.00147	Intron (ENST00000375190.8/6915, intron 1 of 2)	19	3594506	3606840	12335	2	6915	ENST00000375190.8	3029	ENSG00000006638	TBXA2R	thromboxane A2 receptor
	chr2	208999824	209000620	797	*	2.47	2.14	3.96	1.82	4.94e-06	0.00147	Distal Intergenic	2	209424058	209730518	306461	1	4133	ENST00000199940.10	-423438	ENSG00000078018	MAP2	microtubule associated protein 2
	chr17	10713424	10714190	767	*	2.17	1.83	3.66	1.83	5.01e-06	0.00149	3' UTR	17	10699015	10725134	26120	2	388335	ENST00000580787.5	10944	ENSG00000187824	TMEM220	transmembrane protein 220
	chr2	71418674	71419241	568	*	1.99	1.74	3.22	1.48	5.07e-06	0.00151	Intron (ENST00000409544.5/27332, intron 21 of 27)	2	71331764	71435061	103298	1	27332	ENST00000409544.5	86910	ENSG00000075292	ZNF638	zinc finger protein 638
	chr1	5108340	5109278	939	*	3.52	3.64	1.45	-2.19	5.09e-06	0.00151	Distal Intergenic	1	4711155	4712165	1011	1	55966	ENST00000466761.1	397185	ENSG00000196581	AJAP1	adherens junctions associated protein 1
	chr7	116172335	116172650	316	*	0.5	0.13	2.06	1.93	5.11e-06	0.00151	Distal Intergenic	7	115941756	116159896	218141	2	22797	ENST00000484212.5	-12439	ENSG00000105967	TFEC	transcription factor EC
	chr13	83125605	83126172	568	*	1.09	0.66	2.77	2.11	5.17e-06	0.00153	Distal Intergenic	13	83877205	83882393	5189	2	114798	ENST00000377084.3	756221	ENSG00000178235	SLITRK1	SLIT and NTRK like family member 1
	chr7	113268758	113269132	375	*	0.89	0.53	2.42	1.89	5.19e-06	0.00153	Distal Intergenic	7	113116861	113118560	1700	2	401397	ENST00000441359.1	-150198	ENSG00000214194	SMIM30	small integral membrane protein 30
	chr7	23742725	23743046	322	*	1.28	0.9	2.85	1.95	5.23e-06	0.00154	Intron (ENST00000355870.8/56164, intron 8 of 23)	7	23710219	23832513	122295	1	56164	ENST00000355870.8	32506	ENSG00000196335	STK31	serine/threonine kinase 31
	chr8	92506440	92507614	1175	*	3.31	3	4.73	1.74	5.25e-06	0.00154	Intron (ENST00000648652.1/102724710, intron 5 of 13)	8	92460539	92655569	195031	2	102724710	ENST00000648652.1	147955	ENSG00000253634	LOC102724710	uncharacterized LOC102724710
	chrX	113705366	113706172	807	*	0.91	0.56	2.42	1.85	5.26e-06	0.00154	Intron (ENST00000468762.3/105463123, intron 3 of 4)	23	113616300	114059121	442822	2	105463123	ENST00000468762.3	352949		XACT	X active specific transcript
	chr3	87000727	87001325	599	*	1.35	1.05	2.74	1.69	5.27e-06	0.00154	Distal Intergenic	3	86937973	86991149	53177	2	389136	ENST00000398399.7	-9578	ENSG00000206538	VGLL3	vestigial like family member 3
	chr3	139496789	139497757	969	*	1.98	1.7	3.29	1.59	5.29e-06	0.00154	Intron (ENST00000662234.1/100507291, intron 4 of 7)	3	139389785	139609525	219741	1	100507291	ENST00000662234.1	107004	ENSG00000248932	LOC100507291	uncharacterized LOC100507291
	chr8	125048303	125049514	1212	*	3.71	3.34	5.27	1.93	5.29e-06	0.00154	Promoter (<=1kb)	8	125044486	125049031	4546	2	9897	ENST00000530856.1	0	ENSG00000164961	WASHC5	WASH complex subunit 5
	chr1	46921122	46921635	514	*	1.07	0.71	2.59	1.87	5.29e-06	0.00154	Distal Intergenic	1	46933915	46934246	332	2	1579	ENST00000496519.1	12611	ENSG00000187048	CYP4A11	cytochrome P450 family 4 subfamily A member 11
	chr1	222981174	222981668	495	*	2.03	1.74	3.39	1.65	5.31e-06	0.00154	Intron (ENST00000495684.2/84976, intron 3 of 7)	1	222815064	222994906	179843	1	84976	ENST00000495684.2	166110	ENSG00000154309	DISP1	dispatched RND transporter family member 1
	chr13	105758640	105759601	962	*	2.05	1.8	3.31	1.51	5.32e-06	0.00154	Intron (ENST00000671026.1/144920, intron 5 of 6)	13	105705499	105764256	58758	1	144920	ENST00000671026.1	53141	ENSG00000226620	LINC00343	long intergenic non-protein coding RNA 343
	chrX	117407701	117408061	361	*	0.2	-0.22	1.87	2.1	5.34e-06	0.00155	Distal Intergenic	23	117897814	117947942	50129	2	90293	ENST00000371876.5	539881	ENSG00000003096	KLHL13	kelch like family member 13
	chr1	173300767	173301135	369	*	0.73	0.34	2.33	1.98	5.41e-06	0.00156	Distal Intergenic	1	173183731	173207331	23601	2	7292	ENST00000281834.4	-93436	ENSG00000117586	TNFSF4	TNF superfamily member 4
	chr2	97637416	97638101	686	*	1.44	1.13	2.85	1.71	5.45e-06	0.00157	Exon (ENST00000650675.1/ENST00000650675.1, exon 6 of 6)	2	97646062	97648383	2322	1	1329	ENST00000258424.3	-7961	ENSG00000135940	COX5B	cytochrome c oxidase subunit 5B
	chr5	166432099	166432924	826	*	2.78	2.9	0.69	-2.21	5.47e-06	0.00158	Distal Intergenic	5	166905222	166926370	21149	2	102557615	ENST00000523742.1	493446	ENSG00000254130	LINC01947	long intergenic non-protein coding RNA 1947
	chr21	17118381	17119107	727	*	2.17	1.92	3.43	1.51	5.56e-06	0.0016	Distal Intergenic	21	17438821	17450104	11284	1	100505929	ENST00000440664.6	-319714		LINC01549	long intergenic non-protein coding RNA 1549
	chr5	102222507	102223308	802	*	3.04	3.16	0.8	-2.37	5.57e-06	0.0016	Distal Intergenic	5	102233986	102296284	62299	2	353189	ENST00000310954.7	72976	ENSG00000173930	SLCO4C1	solute carrier organic anion transporter family member 4C1
	chr3	97943338	97943671	334	*	0.97	0.67	2.36	1.69	5.64e-06	0.00162	3' UTR	3	97822011	97944984	122974	1	131544	ENST00000389622.7	121327	ENSG00000080200	CRYBG3	crystallin beta-gamma domain containing 3
	chr21	15980248	15980868	621	*	1.41	1.14	2.69	1.55	5.65e-06	0.00162	Intron (ENST00000635845.1/388815, intron 1 of 5)	21	15928296	16488329	560034	1	388815	ENST00000635845.1	51952	ENSG00000215386	MIR99AHG	mir-99a-let-7c cluster host gene
	chr17	69613515	69613798	284	*	1.06	0.7	2.59	1.9	5.66e-06	0.00162	Intron (ENST00000588501.5/101928122, intron 2 of 2)	17	69577251	69624734	47484	1	101928122	ENST00000588501.5	36264	ENSG00000227517	LINC01483	long intergenic non-protein coding RNA 1483
	chr1	168159031	168159681	651	*	1.61	1.33	2.92	1.58	5.66e-06	0.00162	Distal Intergenic	1	168178962	168202109	23148	1	261726	ENST00000367833.7	-19281	ENSG00000143155	TIPRL	TOR signaling pathway regulator
	chrX	124079873	124080373	501	*	1.02	0.6	2.67	2.07	5.68e-06	0.00162	Intron (ENST00000218089.13/10735, intron 27 of 34)	23	123960519	124101498	140980	1	10735	ENST00000218089.13	119354	ENSG00000101972	STAG2	stromal antigen 2
	chr17	11205034	11205730	697	*	2.22	1.9	3.66	1.77	5.71e-06	0.00162	Intron (ENST00000648331.1/ENST00000648331.1, intron 1 of 1)	17	11241213	11564063	322851	1	388336	ENST00000441885.8	-35483	ENSG00000188803	SHISA6	shisa family member 6
	chr17	56125867	56127120	1254	*	3.21	3.02	4.27	1.25	5.71e-06	0.00162	Intron (ENST00000635860.1/162282, intron 4 of 12)	17	55882301	56449186	566886	1	162282	ENST00000635860.1	243566	ENSG00000153930	ANKFN1	ankyrin repeat and fibronectin type III domain containing 1
	chr18	21738069	21738733	665	*	2.46	2.14	3.88	1.73	5.94e-06	0.00168	Intron (ENST00000578646.5/57534, intron 1 of 20)	18	21704957	21864974	160018	1	57534	ENST00000578646.5	33112	ENSG00000101752	MIB1	mindbomb E3 ubiquitin protein ligase 1
	chr2	100230482	100231257	776	*	2.14	1.89	3.39	1.5	5.94e-06	0.00168	Intron (ENST00000452354.5/150577, intron 1 of 2)	2	100208254	100251484	43231	1	150577	ENST00000452354.5	22228	ENSG00000232084	LINC01104	long intergenic non-protein coding RNA 1104
	chr6	48916502	48917174	673	*	1.56	1.3	2.85	1.56	5.97e-06	0.00168	Distal Intergenic	6	49430360	49463253	32894	2	4594	ENST00000274813.4	546079	ENSG00000146085	MMUT	methylmalonyl-CoA mutase
	chr2	62518751	62519034	284	*	0.72	0.32	2.33	2.01	6.01e-06	0.00169	Distal Intergenic	2	62500627	62511894	11268	2	200728	ENST00000479763.5	-6857	ENSG00000186889	TMEM17	transmembrane protein 17
	chr7	88845748	88846525	778	*	2.12	1.86	3.38	1.52	6.05e-06	0.0017	Intron (ENST00000333190.5/219578, intron 1 of 3)	7	88759700	89338528	578829	1	219578	ENST00000333190.5	86048	ENSG00000182348	ZNF804B	zinc finger protein 804B
	chr17	15791311	15791976	666	*	1.63	1.31	3.04	1.73	6.08e-06	0.0017	Promoter (2-3kb)	17	15789016	15789705	690	1	4213	ENST00000612568.1	2295		MEIS3P1	Meis homeobox 3 pseudogene 1
	chr6	108214027	108214873	847	*	2.25	2.39	-0.24	-2.63	6.08e-06	0.0017	3' UTR	6	108211222	108261040	49819	2	8724	ENST00000230085.13	46167	ENSG00000112335	SNX3	sorting nexin 3
	chr3	155270119	155270363	245	*	0.47	0.12	1.96	1.84	6.09e-06	0.00171	Distal Intergenic	3	155290227	155293683	3457	2	100507537	ENST00000489090.2	23320	ENSG00000240045	STRIT1	small transmembrane regulator of ion transport 1
	chr12	112230155	112230629	475	*	1.01	0.67	2.5	1.83	6.12e-06	0.00171	Intron (ENST00000550722.5/283450, intron 40 of 75)	12	112160188	112382092	221905	2	283450	ENST00000550722.5	151463	ENSG00000173064	HECTD4	HECT domain E3 ubiquitin protein ligase 4
	chrX	130783843	130784157	315	*	-0.16	-0.61	1.55	2.16	6.17e-06	0.00172	Intron (ENST00000370935.5/10495, intron 2 of 13)	23	130623369	130903234	279866	2	10495	ENST00000370935.5	119077	ENSG00000165675	ENOX2	ecto-NOX disulfide-thiol exchanger 2
	chr16	82036035	82036433	399	*	0.7	0.31	2.32	2.01	6.19e-06	0.00172	Promoter (1-2kb)	16	82035004	82071070	36067	1	3294	ENST00000563491.5	1031	ENSG00000086696	HSD17B2	hydroxysteroid 17-beta dehydrogenase 2
	chr14	75389557	75390052	496	*	1.64	1.35	3.01	1.66	6.19e-06	0.00172	Distal Intergenic	14	75427716	75469798	42083	1	122953	ENST00000419727.6	-37664	ENSG00000140044	JDP2	Jun dimerization protein 2
	chr4	97463547	97464441	895	*	2.11	1.87	3.3	1.43	6.24e-06	0.00173	Exon (ENST00000651895.1/101410545, exon 4 of 5)	4	97184093	97972354	788262	2	285555	ENST00000522676.5	507913	ENSG00000163116	STPG2	sperm tail PG-rich repeat containing 2
	chr8	90995303	90997004	1702	*	3.84	3.61	5.01	1.4	6.29e-06	0.00174	3' UTR	8	90993802	91040859	47058	2	55529	ENST00000285419.8	43855	ENSG00000155099	PIP4P2	phosphatidylinositol-4,5-bisphosphate 4-phosphatase 2
	chr8	77813369	77814095	727	*	1.8	1.48	3.26	1.78	6.33e-06	0.00175	Distal Intergenic	8	77450697	77476381	25685	1	102724874	ENST00000524014.1	362672		LOC102724874	uncharacterized LOC102724874
	chr21	34956598	34957825	1228	*	4.12	4.23	2.36	-1.88	6.33e-06	0.00175	Intron (ENST00000437180.5/861, intron 2 of 8)	21	34787801	35049344	261544	2	861	ENST00000300305.7	91519	ENSG00000159216	RUNX1	RUNX family transcription factor 1
	chr4	11722692	11723340	649	*	1.71	1.4	3.12	1.72	6.38e-06	0.00176	Intron (ENST00000510095.5/ENST00000510095.5, intron 1 of 3)	4	11740948	11769468	28521	2	105374484	ENST00000506195.1	46128	ENSG00000248300	LINC02360	long intergenic non-protein coding RNA 2360
	chr7	8098725	8099300	576	*	1.81	1.45	3.36	1.91	6.49e-06	0.00179	Distal Intergenic	7	8084639	8086240	1602	1	113263	ENST00000491947.1	14086	ENSG00000106415	GLCCI1	glucocorticoid induced 1
	chr14	28867368	28868086	719	*	2.55	2.17	4.12	1.94	6.54e-06	0.0018	Intron (ENST00000671154.1/ENST00000671154.1, intron 3 of 5)	14	28783114	28785798	2685	2	105370424	ENST00000656598.1	-81570	ENSG00000257056	LINC02282	long intergenic non-protein coding RNA 2282
	chr3	185736925	185737748	824	*	2.83	2.53	4.19	1.66	6.68e-06	0.00183	Intron (ENST00000382199.6/10644, intron 2 of 15)	3	185643739	185825056	181318	2	10644	ENST00000382199.6	87308	ENSG00000073792	IGF2BP2	insulin like growth factor 2 mRNA binding protein 2
	chr1	107938528	107938965	438	*	1.32	1.02	2.69	1.67	6.69e-06	0.00183	Intron (ENST00000370056.9/10451, intron 1 of 26)	1	107571161	107965180	394020	2	10451	ENST00000370056.9	26215	ENSG00000134215	VAV3	vav guanine nucleotide exchange factor 3
	chr3	190712074	190712951	878	*	3.1	2.85	4.32	1.46	6.7e-06	0.00183	Distal Intergenic	3	190615308	190629732	14425	1	3556	ENST00000412080.1	96766	ENSG00000196083	IL1RAP	interleukin 1 receptor accessory protein
	chr18	47370018	47370574	557	*	1.85	1.51	3.33	1.81	6.74e-06	0.00184	Intron (ENST00000598649.1/110175910, intron 1 of 2)	18	47285725	47594550	308826	1	110175910	ENST00000586905.3	84293	ENSG00000267761	MIR4527HG	MIR4527 host gene
	chr14	54839560	54840317	758	*	2.26	1.97	3.62	1.65	6.76e-06	0.00184	Downstream (1-2kb)	14	54878113	54878193	81	2	100422984	ENST00000580634.1	37876	ENSG00000265432	MIR4308	microRNA 4308
	chr8	82892763	82893130	368	*	0.12	-0.27	1.71	1.98	6.76e-06	0.00184	Intron (ENST00000663058.1/101927141, intron 6 of 7)	8	82033533	82953078	919546	1	101927141	ENST00000663058.1	859230	ENSG00000254394	LOC101927141	uncharacterized LOC101927141
	chr3	190125117	190126362	1246	*	3.41	3.14	4.73	1.59	6.88e-06	0.00187	Intron (ENST00000412203.2/101929152, intron 1 of 4)	3	190120964	190145107	24144	1	101929152	ENST00000412203.2	4153	ENSG00000225764	P3H2-AS1	P3H2 antisense RNA 1
	chr16	65474075	65474625	551	*	1.85	1.31	3.73	2.42	6.93e-06	0.00188	Intron (ENST00000663911.1/283867, intron 2 of 7)	16	65284496	65576345	291850	2	283867	ENST00000663911.1	101720	ENSG00000261742	LINC00922	long intergenic non-protein coding RNA 922
	chr2	82494741	82495237	497	*	1.73	1.17	3.63	2.45	7.09e-06	0.00192	Intron (ENST00000437290.2/ENST00000437290.2, intron 2 of 2)	2	82856826	82857384	559	1	1720	ENST00000455595.1	-361589		DHFRP3	dihydrofolate reductase pseudogene 3
	chr2	169092141	169092664	524	*	1.18	0.91	2.47	1.57	7.19e-06	0.00195	Intron (ENST00000602501.5/10170, intron 7 of 7)	2	169064789	169096167	31379	1	10170	ENST00000602501.5	27352	ENSG00000073737	DHRS9	dehydrogenase/reductase 9
	chr8	93184244	93185318	1075	*	2.61	2.36	3.84	1.48	7.2e-06	0.00195	Distal Intergenic	8	93134095	93166850	32756	2	389676	ENST00000521906.5	-17394	ENSG00000279847	C8orf87	chromosome 8 open reading frame 87
	chr2	25622611	25623018	408	*	1.26	0.9	2.78	1.88	7.26e-06	0.00196	Intron (ENST00000496972.6/1838, intron 3 of 17)	2	25377198	25650222	273025	2	1838	ENST00000496972.6	27204	ENSG00000138101	DTNB	dystrobrevin beta
	chr1	178289751	178290595	845	*	2.58	2.29	3.93	1.64	7.29e-06	0.00196	Intron (ENST00000367649.7/9462, intron 2 of 17)	1	178094141	178473422	379282	1	9462	ENST00000367649.7	195610	ENSG00000075391	RASAL2	RAS protein activator like 2
	chr8	82417783	82418125	343	*	0.36	-0.02	1.93	1.95	7.37e-06	0.00198	Intron (ENST00000663058.1/101927141, intron 3 of 7)	8	82033533	82953078	919546	1	101927141	ENST00000663058.1	384250	ENSG00000254394	LOC101927141	uncharacterized LOC101927141
	chr8	84922146	84922350	205	*	0.05	-0.33	1.62	1.95	7.41e-06	0.00199	Distal Intergenic	8	84872482	84921482	49001	1	138046	ENST00000518065.1	49664	ENSG00000184672	RALYL	RALY RNA binding protein like
	chr1	121036706	121037216	511	*	1.06	0.69	2.59	1.9	7.43e-06	0.00199	Intron (ENST00000612313.1/101929798, intron 2 of 2)	1	120985692	121052167	66476	2	101929798	ENST00000612313.1	14951	ENSG00000275585	LOC101929798	phosphodiesterase 4D interacting protein pseudogene
	chr1	187752472	187753007	536	*	1.23	0.76	2.99	2.23	7.64e-06	0.00204	Distal Intergenic	1	187307491	187487207	179717	1	106144535	ENST00000667298.1	444981		LINC01037	long intergenic non-protein coding RNA 1037
	chr18	73710512	73711577	1066	*	3	2.69	4.4	1.71	7.65e-06	0.00204	Exon (ENST00000578740.1/ENST00000578740.1, exon 3 of 3)	18	74073504	74078684	5181	2	201456	ENST00000579108.1	367107	ENSG00000141665	FBXO15	F-box protein 15
	chr17	32650841	32651555	715	*	1.78	1.51	3.11	1.6	7.68e-06	0.00205	Intron (ENST00000582272.1/ENST00000582272.1, intron 2 of 2)	17	32492522	32877124	384603	2	4642	ENST00000318217.10	225569	ENSG00000176658	MYO1D	myosin ID
	chr7	26690055	26690421	367	*	1.16	0.78	2.74	1.96	7.87e-06	0.0021	Exon (ENST00000345317.7/8935, exon 10 of 13)	7	26667068	26864590	197523	2	8935	ENST00000345317.7	174169	ENSG00000005020	SKAP2	src kinase associated phosphoprotein 2
	chr4	44502437	44502926	490	*	0.54	0.13	2.18	2.05	7.92e-06	0.0021	Distal Intergenic	4	44173903	44448809	274907	2	386617	ENST00000360029.4	-53628	ENSG00000183783	KCTD8	potassium channel tetramerization domain containing 8
	chr6	73893679	73894064	386	*	0.63	0.27	2.17	1.9	7.92e-06	0.0021	Distal Intergenic	6	73792655	73804076	11422	1	135228	ENST00000474094.1	101024	ENSG00000156535	CD109	CD109 molecule
	chr4	94954975	94956075	1101	*	3	2.74	4.26	1.52	8.01e-06	0.00212	Intron (ENST00000515059.6/658, intron 2 of 12)	4	94757955	95158448	400494	1	658	ENST00000515059.6	197020	ENSG00000138696	BMPR1B	bone morphogenetic protein receptor type 1B
	chr5	111790232	111790622	391	*	1.29	0.92	2.84	1.92	8.08e-06	0.00214	Intron (ENST00000395634.7/9315, intron 2 of 3)	5	111729984	111976931	246948	2	9315	ENST00000395634.7	186309	ENSG00000134986	NREP	neuronal regeneration related protein
	chr8	125063005	125064555	1551	*	3.65	3.43	4.81	1.38	8.08e-06	0.00214	Exon (ENST00000318410.12/9897, exon 11 of 29)	8	125024260	125091792	67533	2	9897	ENST00000318410.12	27237	ENSG00000164961	WASHC5	WASH complex subunit 5
	chr7	120793151	120793617	467	*	2.1	1.82	3.43	1.61	8.15e-06	0.00215	Intron (ENST00000222747.8/23554, intron 7 of 7)	7	120787320	120858144	70825	2	23554	ENST00000222747.8	64527	ENSG00000106025	TSPAN12	tetraspanin 12
	chr12	116037781	116038458	678	*	2.26	2.04	3.4	1.36	8.16e-06	0.00215	Intron (ENST00000281928.8/23389, intron 4 of 30)	12	115953872	116277719	323848	2	23389	ENST00000281928.8	239261	ENSG00000123066	MED13L	mediator complex subunit 13L
	chr1	173445757	173446164	408	*	0.61	0.27	2.11	1.85	8.19e-06	0.00216	Intron (ENST00000367716.3/101928673, intron 1 of 1)	1	173417793	173489407	71615	2	101928673	ENST00000669220.1	43243	ENSG00000203739	LOC101928673	uncharacterized LOC101928673
	chr6	107334601	107335870	1270	*	2.46	2.58	0.62	-1.96	8.27e-06	0.00217	Intron (ENST00000369037.9/57107, intron 1 of 7)	6	107152562	107459564	307003	2	57107	ENST00000369037.9	123694	ENSG00000164494	PDSS2	decaprenyl diphosphate synthase subunit 2
	chr9	101936892	101937262	371	*	1.14	0.85	2.49	1.64	8.35e-06	0.00219	Distal Intergenic	9	101569353	101738580	169228	2	116443	ENST00000361820.5	-198312	ENSG00000198785	GRIN3A	glutamate ionotropic receptor NMDA type subunit 3A
	chr1	176847037	176847330	294	*	0.5	0.1	2.14	2.04	8.37e-06	0.00219	Distal Intergenic	1	176791445	176836802	45358	1	60676	ENST00000479836.1	55592	ENSG00000116183	PAPPA2	pappalysin 2
	chr10	118763332	118764393	1062	*	2.95	2.72	4.13	1.41	8.47e-06	0.00221	Distal Intergenic	10	118684556	118755249	70694	2	143384	ENST00000493518.5	-8083	ENSG00000151893	CACUL1	CDK2 associated cullin domain 1
	chr9	108708219	108708653	435	*	0.74	0.4	2.22	1.82	8.54e-06	0.00223	Distal Intergenic	9	108854588	108855986	1399	2	10880	ENST00000374667.5	147333	ENSG00000148156	ACTL7B	actin like 7B
	chr2	234468409	234468872	464	*	1.38	1.01	2.93	1.91	8.6e-06	0.00224	Distal Intergenic	2	234444590	234454595	10006	2	105373934	ENST00000439798.1	-13814	ENSG00000231682	LINC01891	long intergenic non-protein coding RNA 1891
	chr19	56364756	56365730	975	*	2.04	1.78	3.3	1.51	8.6e-06	0.00224	Promoter (<=1kb)	19	56363176	56364997	1822	2	79149	ENST00000586010.1	0	ENSG00000131848	ZSCAN5A	zinc finger and SCAN domain containing 5A
	chr3	152969640	152970471	832	*	2.71	2.45	4	1.56	8.61e-06	0.00224	Distal Intergenic	3	152835131	152841439	6309	1	5028	ENST00000305097.6	134509	ENSG00000169860	P2RY1	purinergic receptor P2Y1
	chr8	108066510	108067236	727	*	1.77	1.43	3.25	1.81	8.62e-06	0.00224	Intron (ENST00000517939.5/340419, intron 1 of 4)	8	107899316	108083620	184305	2	340419	ENST00000276659.10	16384	ENSG00000147655	RSPO2	R-spondin 2
	chr8	125066563	125067260	698	*	2.3	2.07	3.49	1.42	8.7e-06	0.00225	Intron (ENST00000318410.12/9897, intron 10 of 28)	8	125024260	125091792	67533	2	9897	ENST00000318410.12	24532	ENSG00000164961	WASHC5	WASH complex subunit 5
	chr7	80769954	80770871	918	*	2.75	2.5	3.98	1.48	8.73e-06	0.00226	Intron (ENST00000265361.8/10512, intron 12 of 17)	7	80742538	80919051	176514	2	10512	ENST00000265361.8	148180	ENSG00000075223	SEMA3C	semaphorin 3C
	chr17	54698966	54699363	398	*	0.5	0.14	2.05	1.91	8.74e-06	0.00226	Distal Intergenic	17	54899387	54937316	37930	1	10040	ENST00000570371.5	-200024	ENSG00000141198	TOM1L1	target of myb1 like 1 membrane trafficking protein
	chr7	32609355	32610045	691	*	2.35	1.97	3.92	1.95	8.77e-06	0.00226	Intron (ENST00000417811.2/100129460, intron 17 of 21)	7	32580949	32761787	180839	2	100129460	ENST00000417811.2	151742		DPY19L1P1	DPY19L1 pseudogene 1
	chr8	120310314	120310718	405	*	1.1	0.8	2.49	1.69	8.83e-06	0.00227	Intron (ENST00000297848.8/7373, intron 37 of 47)	8	120125102	120373573	248472	1	7373	ENST00000297848.8	185212	ENSG00000187955	COL14A1	collagen type XIV alpha 1 chain
	chr8	81972387	81972954	568	*	1.24	0.98	2.52	1.54	8.84e-06	0.00227	Distal Intergenic	8	82033533	82953078	919546	1	101927141	ENST00000663058.1	-60579	ENSG00000254394	LOC101927141	uncharacterized LOC101927141
	chr12	3542539	3543051	513	*	1.27	0.91	2.8	1.89	8.97e-06	0.0023	Intron (ENST00000452611.6/56341, intron 2 of 9)	12	3381349	3593182	211834	1	56341	ENST00000452611.6	161190	ENSG00000111218	PRMT8	protein arginine methyltransferase 8
	chr7	154847492	154848755	1264	*	4.17	4.28	2.41	-1.88	8.98e-06	0.0023	Intron (ENST00000404039.5/1804, intron 16 of 25)	7	153887097	154894285	1007189	1	1804	ENST00000404039.5	960395	ENSG00000130226	DPP6	dipeptidyl peptidase like 6
	chr5	130985611	130986454	844	*	2.71	2.39	4.15	1.77	9.05e-06	0.00231	Distal Intergenic	5	131162478	131162627	150	2	3094	ENST00000520028.1	176173	ENSG00000169567	HINT1	histidine triad nucleotide binding protein 1
	chr1	146892291	146892556	266	*	-0.16	-0.56	1.47	2.03	9.22e-06	0.00236	Intron (ENST00000614586.3/100288805, intron 78 of 78)	1	146547367	146898974	351608	1	100288805	ENST00000614586.3	344924		HYDIN2	HYDIN axonemal central pair apparatus protein 2 (pseudogene)
	chr3	117150766	117151061	296	*	0.54	0.15	2.14	1.99	9.26e-06	0.00236	Distal Intergenic	3	116019515	117139389	1119875	2	4045	ENST00000474851.1	-11377	ENSG00000185565	LSAMP	limbic system associated membrane protein
	chr5	158483219	158484440	1222	*	3.19	2.98	4.28	1.3	9.27e-06	0.00236	Distal Intergenic	5	158320683	158409773	89091	2	101927697	ENST00000619068.1	-73446	ENSG00000276778	LINC02227	long intergenic non-protein coding RNA 2227
	chr2	163667278	163668056	779	*	2.55	2.26	3.91	1.65	9.28e-06	0.00236	Intron (ENST00000409634.5/55137, intron 2 of 2)	2	163593396	163736012	142617	2	55137	ENST00000409634.5	67956	ENSG00000182263	FIGN	fidgetin, microtubule severing factor
	chrUn_GL000213v1	125698	126132	435	*	0.69	0.33	2.23	1.9	9.29e-06	0.00236	Intron (ENST00000616049.4/100288966, intron 6 of 10)	470	108007	139655	31649	2	100288966	ENST00000616049.4	13523	ENSG00000277630	LOC100288966	POTE ankyrin domain family member D-like
	chr20	42531549	42531970	422	*	1.09	0.68	2.72	2.04	9.3e-06	0.00236	Intron (ENST00000356100.6/11122, intron 7 of 30)	20	42072752	43189733	1116982	2	11122	ENST00000356100.6	657763	ENSG00000196090	PTPRT	protein tyrosine phosphatase receptor type T
	chr6	130359638	130360354	717	*	1.54	1.28	2.83	1.55	9.34e-06	0.00237	Intron (ENST00000368134.6/154075, intron 1 of 13)	6	130144315	130365425	221111	2	154075	ENST00000368134.6	5071	ENSG00000164483	SAMD3	sterile alpha motif domain containing 3
	chr18	7954929	7955674	746	*	1.76	1.41	3.27	1.86	9.46e-06	0.00239	5' UTR	18	7566782	8406861	840080	1	5797	ENST00000332175.12	388147	ENSG00000173482	PTPRM	protein tyrosine phosphatase receptor type M
	chr6	3684928	3686131	1204	*	3.12	2.84	4.46	1.62	9.49e-06	0.00239	Intron (ENST00000665760.1/ENST00000665760.1, intron 1 of 2)	6	3722620	3738894	16275	2	221749	ENST00000380277.6	52763	ENSG00000168994	PXDC1	PX domain containing 1
	chr7	6046737	6047525	789	*	1.9	1.64	3.16	1.52	9.49e-06	0.00239	Promoter (<=1kb)	7	6040959	6046902	5944	2	27102	ENST00000495565.5	0	ENSG00000086232	EIF2AK1	eukaryotic translation initiation factor 2 alpha kinase 1
	chr14	33332062	33333186	1125	*	3.55	3.24	4.96	1.72	9.58e-06	0.00241	Intron (ENST00000551634.5/64067, intron 2 of 10)	14	32934933	33801103	866171	1	64067	ENST00000551634.5	397129	ENSG00000151322	NPAS3	neuronal PAS domain protein 3
	chr5	143309386	143310809	1424	*	3.27	3.36	1.99	-1.38	9.59e-06	0.00241	Exon (ENST00000343796.6/2908, exon 4 of 9)	5	143277931	143435512	157582	2	2908	ENST00000343796.6	124703	ENSG00000113580	NR3C1	nuclear receptor subfamily 3 group C member 1
	chr6	89435892	89436738	847	*	2.31	2.43	0.43	-2	9.72e-06	0.00244	Promoter (2-3kb)	6	89433152	89633821	200670	1	22881	ENST00000339746.9	2740	ENSG00000135299	ANKRD6	ankyrin repeat domain 6
	chrX	65838066	65838815	750	*	2.4	1.84	4.31	2.47	9.73e-06	0.00244	Distal Intergenic	23	65667654	65741931	74278	1	4478	ENST00000360270.7	170412	ENSG00000147065	MSN	moesin
	chr7	95590286	95591180	895	*	3.19	2.92	4.5	1.58	9.82e-06	0.00246	Intron (ENST00000667350.1/ENST00000667350.1, intron 1 of 1)	7	95583499	95596516	13018	2	5166	ENST00000005178.6	5336	ENSG00000004799	PDK4	pyruvate dehydrogenase kinase 4
	chr7	82534548	82535334	787	*	2.21	1.98	3.38	1.4	9.84e-06	0.00246	Distal Intergenic	7	81946444	82443777	497334	2	781	ENST00000356860.8	-90771	ENSG00000153956	CACNA2D1	calcium voltage-gated channel auxiliary subunit alpha2delta 1
	chr10	122864771	122865361	591	*	2.1	1.82	3.43	1.61	1e-05	0.0025	Intron (ENST00000650744.1/100533195, intron 1 of 10)	10	122832185	122879583	47399	2	100533195	ENST00000650744.1	14222	ENSG00000286088	FAM24B-CUZD1	FAM24B-CUZD1 readthrough
	chr11	10139500	10140160	661	*	1.87	1.63	3.08	1.45	1.01e-05	0.00253	Intron (ENST00000256190.12/81846, intron 2 of 39)	11	9778667	10294207	515541	2	81846	ENST00000256190.12	154047	ENSG00000133812	SBF2	SET binding factor 2
	chr6	38133830	38134699	870	*	2.83	2.55	4.19	1.65	1.02e-05	0.00253	Intron (ENST00000287218.9/60685, intron 5 of 5)	6	37819727	38154624	334898	1	60685	ENST00000287218.9	314103	ENSG00000156639	ZFAND3	zinc finger AN1-type containing 3
	chr7	13483611	13483926	316	*	0.59	0.25	2.08	1.84	1.02e-05	0.00254	Intron (ENST00000639998.1/ENST00000639998.1, intron 5 of 7)	7	13900373	13906498	6126	2	2115	ENST00000493831.1	422572	ENSG00000006468	ETV1	ETS variant transcription factor 1
	chr17	9672683	9673380	698	*	1.75	1.46	3.13	1.67	1.03e-05	0.00256	Intron (ENST00000570827.6/124739, intron 3 of 14)	17	9644698	9729101	84404	1	124739	ENST00000570827.6	27985	ENSG00000154914	USP43	ubiquitin specific peptidase 43
	chr13	35712620	35713621	1002	*	2.97	2.68	4.34	1.66	1.04e-05	0.00257	Distal Intergenic	13	35697525	35699256	1732	1	100507114	ENST00000655817.1	15095	ENSG00000236036	LINC00445	long intergenic non-protein coding RNA 445
	chr20	23616909	23617269	361	*	0.53	0.15	2.11	1.95	1.04e-05	0.00258	Distal Intergenic	20	23602410	23605876	3467	2	128822	ENST00000376971.3	-11033	ENSG00000173335	CST9	cystatin 9
	chr13	112213093	112213879	787	*	2.33	2.45	0.28	-2.17	1.05e-05	0.00258	Distal Intergenic	13	112197361	112201000	3640	1	101928698	ENST00000668240.1	15732	ENSG00000260102	LINC01070	long intergenic non-protein coding RNA 1070
	chr3	72114713	72115277	565	*	1.19	0.85	2.67	1.82	1.05e-05	0.00258	Intron (ENST00000469218.6/285286, intron 2 of 8)	3	72035762	72279503	243742	2	285286	ENST00000626474.3	164226	ENSG00000241163	LINC00877	long intergenic non-protein coding RNA 877
	chr3	107274722	107275296	575	*	1.51	1.2	2.94	1.74	1.05e-05	0.00258	Intron (ENST00000663366.1/344595, intron 4 of 4)	3	107220744	107292018	71275	1	344595	ENST00000663366.1	53978	ENSG00000243701	DUBR	DPPA2 upstream binding RNA
	chr20	15068847	15069271	425	*	0.87	0.52	2.39	1.86	1.06e-05	0.00261	Intron (ENST00000217246.8/140733, intron 5 of 16)	20	13995369	16053197	2057829	1	140733	ENST00000217246.8	1073478	ENSG00000172264	MACROD2	mono-ADP ribosylhydrolase 2
	chr3	183983233	183983781	549	*	2.1	1.8	3.48	1.68	1.06e-05	0.00261	Promoter (<=1kb)	3	183977518	183983576	6059	2	10057	ENST00000492216.1	0	ENSG00000114770	ABCC5	ATP binding cassette subfamily C member 5
	chr3	143944902	143945658	757	*	2.48	2.2	3.84	1.64	1.07e-05	0.00261	Distal Intergenic	3	143971798	143992359	20562	1	205428	ENST00000315691.7	-26140	ENSG00000181744	DIPK2A	divergent protein kinase domain 2A
	chrX	18173447	18173850	404	*	1.05	0.64	2.67	2.03	1.07e-05	0.00262	Intron (ENST00000380033.9/139105, intron 12 of 13)	23	18162931	18220886	57956	2	139105	ENST00000380033.9	47036	ENSG00000177324	BEND2	BEN domain containing 2
	chr21	15988023	15988616	594	*	1.51	1.28	2.71	1.44	1.07e-05	0.00263	Intron (ENST00000635845.1/388815, intron 1 of 5)	21	15928296	16488329	560034	1	388815	ENST00000635845.1	59727	ENSG00000215386	MIR99AHG	mir-99a-let-7c cluster host gene
	chr8	68712379	68712717	339	*	0.65	0.31	2.14	1.82	1.1e-05	0.00268	Intron (ENST00000518698.6/116328, intron 9 of 13)	8	68330955	68819023	488069	1	116328	ENST00000518698.6	381424	ENSG00000165084	C8orf34	chromosome 8 open reading frame 34
	chr10	36917985	36918478	494	*	1.48	1.14	2.98	1.84	1.1e-05	0.00268	Distal Intergenic	10	37125725	37232567	106843	1	91074	ENST00000374660.6	-207247	ENSG00000148513	ANKRD30A	ankyrin repeat domain 30A
	chr8	105045084	105045530	447	*	0.48	0.12	2.01	1.9	1.1e-05	0.00269	Intron (ENST00000518180.1/23414, intron 3 of 4)	8	104703719	105419260	715542	1	23414	ENST00000518180.1	341365	ENSG00000169946	ZFPM2	zinc finger protein, FOG family member 2
	chr11	28028145	28028554	410	*	1.5	1.21	2.87	1.65	1.11e-05	0.00269	Intron (ENST00000263181.7/81930, intron 15 of 16)	11	28020619	28108156	87538	2	81930	ENST00000263181.7	79602	ENSG00000121621	KIF18A	kinesin family member 18A
	chr8	82724932	82725325	394	*	0.92	0.56	2.45	1.89	1.12e-05	0.00271	Intron (ENST00000663058.1/101927141, intron 6 of 7)	8	82033533	82953078	919546	1	101927141	ENST00000663058.1	691399	ENSG00000254394	LOC101927141	uncharacterized LOC101927141
	chr1	77165736	77166178	443	*	0.81	0.54	2.13	1.6	1.12e-05	0.00272	Intron (ENST00000370812.8/10026, intron 5 of 10)	1	77088989	77219430	130442	2	10026	ENST00000370812.8	53252	ENSG00000142892	PIGK	phosphatidylinositol glycan anchor biosynthesis class K
	chr1	143820020	143820570	551	*	1.16	0.88	2.52	1.64	1.16e-05	0.00281	Intron (ENST00000449024.2/ENST00000449024.2, intron 2 of 5)	1	143874793	143883575	8783	1	100132417	ENST00000579737.3	-54223	ENSG00000265531	FCGR1CP	Fc fragment of IgG receptor Ic, pseudogene
	chr14	90781491	90782293	803	*	2.15	1.81	3.64	1.83	1.17e-05	0.00282	Intron (ENST00000328459.11/145567, intron 2 of 19)	14	90524564	90816430	291867	2	145567	ENST00000328459.11	34137	ENSG00000165914	TTC7B	tetratricopeptide repeat domain 7B
	chr1	218674491	218674940	450	*	1.78	1.53	3.01	1.48	1.17e-05	0.00283	Distal Intergenic	1	218524840	218525978	1139	1	440714	ENST00000491260.2	149651	ENSG00000228208	C1orf143	chromosome 1 open reading frame 143 (putative)
	chr12	49053315	49054299	985	*	2.09	1.86	3.25	1.38	1.18e-05	0.00285	Promoter (1-2kb)	12	49018975	49055324	36350	2	8085	ENST00000301067.11	1025	ENSG00000167548	KMT2D	lysine methyltransferase 2D
	chr20	39587836	39588703	868	*	2.68	2.81	0.64	-2.16	1.19e-05	0.00286	Distal Intergenic	20	39213777	39224748	10972	2	339568	ENST00000412672.1	-363088	ENSG00000230324	LINC01734	long intergenic non-protein coding RNA 1734
	chr5	39639388	39639993	606	*	1.39	1.04	2.89	1.85	1.19e-05	0.00286	Distal Intergenic	5	39520416	39524708	4293	1	101926940	ENST00000604954.6	118972	ENSG00000271334	LINC02104	long intergenic non-protein coding RNA 2104
	chr13	36357426	36358580	1155	*	3.16	2.87	4.51	1.63	1.19e-05	0.00286	Intron (ENST00000488319.5/100507135, intron 1 of 4)	13	36301640	36370180	68541	2	23111	ENST00000355182.8	11600	ENSG00000133104	SPART	spartin
	chr3	187667538	187667924	387	*	0.94	0.61	2.38	1.76	1.2e-05	0.00286	Promoter (2-3kb)	3	187668912	187670394	1483	2	6750	ENST00000287641.4	2470	ENSG00000157005	SST	somatostatin
	chr12	71925037	71926261	1225	*	4.22	4.34	2.35	-1.99	1.21e-05	0.0029	3' UTR	12	71839718	71927248	87531	1	64786	ENST00000550746.5	85319	ENSG00000121749	TBC1D15	TBC1 domain family member 15
	chr18	37080087	37080509	423	*	0.68	0.32	2.2	1.88	1.23e-05	0.00293	Intron (ENST00000592611.5/57536, intron 6 of 10)	18	36829106	37231518	402413	1	57536	ENST00000592611.5	250981	ENSG00000150477	KIAA1328	KIAA1328
	chrUn_GL000213v1	130709	131339	631	*	0.52	0.16	2.05	1.9	1.23e-05	0.00293	Exon (ENST00000616049.4/100288966, exon 4 of 11)	470	108007	139655	31649	2	100288966	ENST00000616049.4	8316	ENSG00000277630	LOC100288966	POTE ankyrin domain family member D-like
	chr13	23858865	23860601	1737	*	3.15	2.96	4.19	1.22	1.24e-05	0.00295	Exon (ENST00000382172.4/4285, exon 10 of 19)	13	23730189	23889400	159212	2	4285	ENST00000382172.4	28799	ENSG00000027001	MIPEP	mitochondrial intermediate peptidase
	chr7	14085300	14086449	1150	*	2.43	2.16	3.73	1.58	1.24e-05	0.00295	Distal Intergenic	7	13935893	13991425	55533	2	2115	ENST00000421381.5	-93875	ENSG00000006468	ETV1	ETS variant transcription factor 1
	chr1	245498939	245500030	1092	*	3.08	3.19	1.45	-1.74	1.24e-05	0.00295	Intron (ENST00000407071.7/55083, intron 4 of 14)	1	245154985	245709432	554448	1	55083	ENST00000407071.7	343954	ENSG00000162849	KIF26B	kinesin family member 26B
	chr7	25514875	25515397	523	*	1.19	0.91	2.52	1.61	1.25e-05	0.00296	Distal Intergenic	7	25593338	25620441	27104	2	646588	ENST00000659793.1	105044	ENSG00000223561	LOC646588	uncharacterized LOC646588
	chr5	133569200	133569751	552	*	1.77	1.45	3.21	1.76	1.25e-05	0.00296	Intron (ENST00000265342.12/23105, intron 2 of 15)	5	133196455	133612541	416087	2	23105	ENST00000265342.12	42790	ENSG00000053108	FSTL4	follistatin like 4
	chr8	98518326	98519409	1084	*	2.88	2.58	4.25	1.67	1.25e-05	0.00296	Intron (ENST00000517832.1/6788, intron 1 of 3)	8	98401403	98526926	125524	2	6788	ENST00000517832.1	7517	ENSG00000104375	STK3	serine/threonine kinase 3
	chr13	86081889	86082262	374	*	0.45	0.06	2.05	1.99	1.26e-05	0.00298	Intron (ENST00000445967.1/ENST00000445967.1, intron 2 of 2)	13	85793874	85806683	12810	2	84189	ENST00000643778.1	-275206	ENSG00000184564	SLITRK6	SLIT and NTRK like family member 6
	chr7	87491861	87492256	396	*	0.9	0.57	2.34	1.77	1.26e-05	0.00298	Distal Intergenic	7	87462861	87480435	17575	2	5244	ENST00000417608.1	-11426	ENSG00000005471	ABCB4	ATP binding cassette subfamily B member 4
	chr4	44569364	44569702	339	*	0.47	0.08	2.07	1.98	1.27e-05	0.00298	Distal Intergenic	4	44622065	44651628	29564	2	285525	ENST00000415895.8	81926	ENSG00000177752	YIPF7	Yip1 domain family member 7
	chr4	71151031	71151266	236	*	0.02	-0.36	1.6	1.96	1.27e-05	0.00299	Intron (ENST00000649996.1/8671, intron 2 of 26)	4	71062667	71568595	505929	1	8671	ENST00000649996.1	88364	ENSG00000080493	SLC4A4	solute carrier family 4 member 4
	chr22	47827705	47828651	947	*	2.77	2.89	0.65	-2.24	1.28e-05	0.003	Intron (ENST00000664761.1/284930, intron 5 of 5)	22	47631406	47976455	345050	1	284930	ENST00000664761.1	196299	ENSG00000224271	LOC284930	uncharacterized LOC284930
	chr2	10896013	10896545	533	*	1.83	1.54	3.2	1.66	1.28e-05	0.00301	Distal Intergenic	2	10911934	10914225	2292	1	3754	ENST00000295082.3	-15389	ENSG00000162975	KCNF1	potassium voltage-gated channel modifier subfamily F member 1
	chr18	10284371	10286214	1844	*	4.47	4.58	2.75	-1.83	1.28e-05	0.00301	Distal Intergenic	18	10405133	10414370	9238	2	101927350	ENST00000567609.1	128156	ENSG00000260913	LINC01254	long intergenic non-protein coding RNA 1254
	chr1	181866701	181867025	325	*	0.51	0.08	2.2	2.12	1.29e-05	0.00302	Distal Intergenic	1	181776101	181783784	7684	1	777	ENST00000644521.1	90600	ENSG00000198216	CACNA1E	calcium voltage-gated channel subunit alpha1 E
	chr1	177674966	177675233	268	*	0.16	-0.23	1.76	1.99	1.29e-05	0.00302	Intron (ENST00000663166.1/ENST00000663166.1, intron 1 of 4)	1	177700524	177710330	9807	1	101928778	ENST00000427173.1	-25291	ENSG00000236720	LINC01741	long intergenic non-protein coding RNA 1741
	chr7	91207896	91208214	319	*	0.84	0.54	2.24	1.71	1.3e-05	0.00302	3' UTR	7	90596321	91210590	614270	1	5218	ENST00000380050.8	611575	ENSG00000058091	CDK14	cyclin dependent kinase 14
	chr21	41350730	41351398	669	*	1.76	1.48	3.1	1.62	1.3e-05	0.00302	Intron (ENST00000479810.6/54097, intron 9 of 9)	21	41304212	41357431	53220	1	54097	ENST00000479810.6	46518	ENSG00000183844	FAM3B	family with sequence similarity 3 member B
	chr7	145398777	145399268	492	*	1.18	0.86	2.61	1.75	1.3e-05	0.00302	Distal Intergenic	7	144591424	144836395	244972	2	27010	ENST00000552881.1	-562382	ENSG00000196511	TPK1	thiamin pyrophosphokinase 1
	chr1	145518219	145518475	257	*	0.02	-0.38	1.65	2.03	1.3e-05	0.00302	Exon (ENST00000444680.3/ENST00000444680.3, exon 7 of 9)	1	145573965	145591060	17096	2	101929780	ENST00000606775.2	72585	ENSG00000272150	NBPF25P	NBPF member 25, pseudogene
	chr17	70449950	70450314	365	*	1.04	0.67	2.59	1.92	1.31e-05	0.00305	Distal Intergenic	17	70169535	70180048	10514	1	3759	ENST00000243457.3	280415	ENSG00000123700	KCNJ2	potassium inwardly rectifying channel subfamily J member 2
	chr1	148296390	148296881	492	*	0.94	0.58	2.48	1.9	1.32e-05	0.00305	Exon (ENST00000427169.1/ENST00000427169.1, exon 2 of 2)	1	148290889	148459959	169071	2	388685	ENST00000640832.1	163078	ENSG00000274020	LINC01138	long intergenic non-protein coding RNA 1138
	chr1	196324380	196324701	322	*	0.24	-0.16	1.88	2.04	1.32e-05	0.00306	Intron (ENST00000367433.9/343450, intron 19 of 26)	1	196225779	196608411	382633	2	343450	ENST00000367433.9	283710	ENSG00000162687	KCNT2	potassium sodium-activated channel subfamily T member 2
	chr15	56292098	56292379	282	*	0.53	0.18	2.04	1.86	1.33e-05	0.00307	Intron (ENST00000560827.5/374618, intron 1 of 5)	15	56244009	56391385	147377	1	374618	ENST00000560827.5	48089	ENSG00000151575	TEX9	testis expressed 9
	chr2	174569748	174570167	420	*	1.21	0.92	2.56	1.64	1.34e-05	0.00308	Intron (ENST00000442996.1/ENST00000442996.1, intron 2 of 3)	2	174559572	174634579	75008	2	7456	ENST00000392547.6	64412	ENSG00000115935	WIPF1	WAS/WASL interacting protein family member 1
	chr10	11776104	11776599	496	*	1.1	0.8	2.5	1.7	1.35e-05	0.00311	Distal Intergenic	10	11747450	11755730	8281	1	79746	ENST00000495787.1	28654	ENSG00000134463	ECHDC3	enoyl-CoA hydratase domain containing 3
	chr8	100532772	100533447	676	*	2	1.71	3.36	1.66	1.38e-05	0.00317	Promoter (<=1kb)	8	100522514	100533325	10812	2	157567	ENST00000519316.5	0	ENSG00000186106	ANKRD46	ankyrin repeat domain 46
	chr9	12511475	12512440	966	*	3.12	3.24	1.15	-2.09	1.38e-05	0.00317	Distal Intergenic	9	12685439	12694303	8865	1	7306	ENST00000473763.1	-172999	ENSG00000107165	TYRP1	tyrosinase related protein 1
	chr10	10878789	10879570	782	*	2.24	1.9	3.73	1.83	1.38e-05	0.00317	Intron (ENST00000637215.1/10659, intron 1 of 14)	10	10798397	11331186	532790	1	10659	ENST00000637215.1	80392	ENSG00000048740	CELF2	CUGBP Elav-like family member 2
	chr12	91554129	91554806	678	*	2.13	1.89	3.37	1.48	1.38e-05	0.00317	Distal Intergenic	12	91145736	91182824	37089	2	1634	ENST00000552962.5	-371305	ENSG00000011465	DCN	decorin
	chr8	624256	624890	635	*	1.5	1.23	2.81	1.58	1.38e-05	0.00317	Intron (ENST00000522706.5/157697, intron 3 of 3)	8	614746	731197	116452	2	157697	ENST00000522706.5	106307	ENSG00000104714	ERICH1	glutamate rich 1
	chr1	208538323	208539142	820	*	2.94	3.06	0.79	-2.27	1.39e-05	0.00317	Distal Intergenic	1	208728665	208736286	7622	1	105372893	ENST00000666184.1	-189523	ENSG00000232812	LINC01717	long intergenic non-protein coding RNA 1717
	chr7	107838889	107839268	380	*	0.71	0.4	2.11	1.71	1.39e-05	0.00318	Distal Intergenic	7	107791852	107803225	11374	2	1811	ENST00000453332.1	-35664	ENSG00000091138	SLC26A3	solute carrier family 26 member 3
	chr3	62159609	62160282	674	*	2.63	2.27	4.18	1.9	1.4e-05	0.00318	Intron (ENST00000474889.6/5793, intron 7 of 29)	3	61561571	62297609	736039	1	5793	ENST00000474889.6	598038	ENSG00000144724	PTPRG	protein tyrosine phosphatase receptor type G
	chr5	78720051	78721606	1556	*	3.87	3.97	2.27	-1.7	1.4e-05	0.00318	Intron (ENST00000514587.1/10184, intron 3 of 3)	5	78632260	78770021	137762	2	10184	ENST00000514587.1	48415	ENSG00000145685	LHFPL2	LHFPL tetraspan subfamily member 2
	chr13	111658137	111659464	1328	*	3.85	3.97	2.03	-1.93	1.4e-05	0.00318	Intron (ENST00000375713.1/ENST00000375713.1, intron 3 of 3)	13	111596009	111642079	46071	1	105370369	ENST00000401043.3	62128	ENSG00000215881	LINC02337	long intergenic non-protein coding RNA 2337
	chr2	189808355	189809506	1152	*	3.12	2.89	4.28	1.38	1.41e-05	0.00321	Intron (ENST00000639501.1/5378, intron 4 of 9)	2	189784085	189877628	93544	1	5378	ENST00000418224.7	24270	ENSG00000064933	PMS1	PMS1 homolog 1, mismatch repair system component
	chrX	134392007	134392399	393	*	0.36	-0.01	1.93	1.94	1.42e-05	0.00322	Intron (ENST00000370803.7/84295, intron 3 of 10)	23	134373253	134428790	55538	1	84295	ENST00000370803.7	18754	ENSG00000156531	PHF6	PHD finger protein 6
	chr1	147114146	147114848	703	*	2.25	2	3.49	1.49	1.42e-05	0.00322	Exon (ENST00000637142.1/644861, exon 8 of 13)	1	147099482	147124285	24804	2	644861	ENST00000637142.1	9437		NBPF13P	NBPF member 13, pseudogene
	chr5	32713398	32714389	992	*	2.11	1.9	3.24	1.33	1.43e-05	0.00323	Intron (ENST00000509104.5/4883, intron 1 of 5)	5	32689070	32783028	93959	1	4883	ENST00000509104.5	24328	ENSG00000113389	NPR3	natriuretic peptide receptor 3
	chr6	55502858	55503244	387	*	0.49	0.11	2.06	1.94	1.45e-05	0.00328	Intron (ENST00000274901.8/54511, intron 5 of 8)	6	55434369	55579214	144846	2	54511	ENST00000274901.8	75970	ENSG00000146151	HMGCLL1	3-hydroxymethyl-3-methylglutaryl-CoA lyase like 1
	chr3	155571705	155573589	1885	*	3.55	3.37	4.56	1.19	1.47e-05	0.00331	Intron (ENST00000494598.5/23007, intron 5 of 21)	3	155375580	155676416	300837	2	23007	ENST00000494598.5	102827	ENSG00000114805	PLCH1	phospholipase C eta 1
	chr6	83703368	83704712	1345	*	3.9	4.02	1.98	-2.04	1.47e-05	0.00332	Intron (ENST00000521485.5/9892, intron 2 of 29)	6	83552880	83709691	156812	2	9892	ENST00000521485.5	4979	ENSG00000065609	SNAP91	synaptosome associated protein 91
	chr3	87119393	87119905	513	*	0.97	0.67	2.35	1.68	1.47e-05	0.00332	Intron (ENST00000629052.1/100846978, intron 1 of 1)	3	87089129	87140346	51218	1	100846978	ENST00000629052.1	30264	ENSG00000281392	LINC00506	long intergenic non-protein coding RNA 506
	chr1	214251018	214252073	1056	*	2.8	2.55	4.05	1.49	1.48e-05	0.00332	Distal Intergenic	1	214281102	214337131	56030	1	56950	ENST00000491455.5	-29029	ENSG00000143499	SMYD2	SET and MYND domain containing 2
	chr6	13007063	13007490	428	*	1.21	0.93	2.56	1.63	1.49e-05	0.00333	Intron (ENST00000332995.11/221692, intron 4 of 14)	6	12716805	13290484	573680	1	221692	ENST00000332995.11	290258	ENSG00000112137	PHACTR1	phosphatase and actin regulator 1
	chr3	155302785	155303268	484	*	0.96	0.68	2.31	1.63	1.49e-05	0.00333	Distal Intergenic	3	155290227	155293683	3457	2	100507537	ENST00000489090.2	-9102	ENSG00000240045	STRIT1	small transmembrane regulator of ion transport 1
	chr22	50157442	50158774	1333	*	3.17	3.28	1.71	-1.56	1.49e-05	0.00334	3' UTR	22	50089879	50161618	71740	1	54456	ENST00000545383.5	67563	ENSG00000073146	MOV10L1	Mov10 like RISC complex RNA helicase 1
	chr10	110036895	110037484	590	*	1.76	1.48	3.08	1.6	1.5e-05	0.00335	Intron (ENST00000468251.5/120, intron 1 of 5)	10	109996368	110118608	122241	1	120	ENST00000468251.5	40527	ENSG00000148700	ADD3	adducin 3
	chr12	110681315	110681708	394	*	0.58	0.24	2.05	1.81	1.51e-05	0.00337	Intron (ENST00000548312.5/84329, intron 3 of 7)	12	110627841	110689417	61577	2	84329	ENST00000548312.5	7709	ENSG00000122986	HVCN1	hydrogen voltage gated channel 1
	chr20	2081741	2082284	544	*	1.07	0.79	2.4	1.61	1.51e-05	0.00337	Distal Intergenic	20	2101827	2148555	46729	1	140901	ENST00000381482.8	-19543	ENSG00000125834	STK35	serine/threonine kinase 35
	chr5	122294770	122295536	767	*	2.86	2.6	4.12	1.52	1.52e-05	0.00337	Distal Intergenic	5	122311354	122423142	111789	1	9627	ENST00000514467.5	-15818	ENSG00000064692	SNCAIP	synuclein alpha interacting protein
	chr6	83702047	83703278	1232	*	3.31	3.43	1.25	-2.18	1.52e-05	0.00337	Intron (ENST00000521485.5/9892, intron 2 of 29)	6	83552880	83709691	156812	2	9892	ENST00000521485.5	6413	ENSG00000065609	SNAP91	synaptosome associated protein 91
	chr7	113223103	113223480	378	*	0.58	0.29	1.94	1.66	1.52e-05	0.00337	Distal Intergenic	7	113116861	113118560	1700	2	401397	ENST00000441359.1	-104543	ENSG00000214194	SMIM30	small integral membrane protein 30
	chr1	107500946	107501744	799	*	2.32	2.1	3.49	1.39	1.52e-05	0.00337	Distal Intergenic	1	107596295	107673649	77355	2	10451	ENST00000529033.5	171905	ENSG00000134215	VAV3	vav guanine nucleotide exchange factor 3
	chr8	90934634	90935704	1071	*	3.53	3.2	5	1.8	1.54e-05	0.00341	Intron (ENST00000417640.7/64168, intron 9 of 12)	8	90791775	90959393	167619	1	64168	ENST00000417640.7	142859	ENSG00000123119	NECAB1	N-terminal EF-hand calcium binding protein 1
	chr7	29100343	29101109	767	*	2.26	2.06	3.31	1.25	1.54e-05	0.00341	Intron (ENST00000265394.10/54504, intron 3 of 12)	7	28995235	29146537	151303	2	54504	ENST00000265394.10	45428	ENSG00000106066	CPVL	carboxypeptidase vitellogenic like
	chr8	92486129	92487442	1314	*	3.33	3	4.82	1.82	1.55e-05	0.00342	Intron (ENST00000648652.1/102724710, intron 8 of 13)	8	92460539	92655569	195031	2	102724710	ENST00000648652.1	168127	ENSG00000253634	LOC102724710	uncharacterized LOC102724710
	chr12	52630501	52631302	802	*	2.49	2.21	3.82	1.61	1.56e-05	0.00344	Exon (ENST00000550729.2/ENST00000550729.2, exon 6 of 7)	12	52607570	52618559	10990	2	319101	ENST00000305748.7	-11942	ENSG00000186049	KRT73	keratin 73
	chr17	58097254	58097849	596	*	1.78	1.48	3.18	1.71	1.57e-05	0.00347	Exon (ENST00000624409.1/ENST00000624409.1, exon 1 of 1)	17	58083419	58095542	12124	1	140735	ENST00000579991.3	13835	ENSG00000264364	DYNLL2	dynein light chain LC8-type 2
	chr1	111862690	111863099	410	*	0.81	0.46	2.31	1.85	1.58e-05	0.00348	Intron (ENST00000369697.5/3752, intron 1 of 5)	1	111770662	111982796	212135	2	3752	ENST00000369697.5	119697	ENSG00000171385	KCND3	potassium voltage-gated channel subfamily D member 3
	chrX	21949295	21949842	548	*	0.42	0.07	1.93	1.86	1.59e-05	0.00349	Intron (ENST00000404933.7/6611, intron 1 of 10)	23	21940709	21994837	54129	1	6611	ENST00000404933.7	8586	ENSG00000102172	SMS	spermine synthase
	chr16	20501115	20501531	417	*	0.83	0.52	2.25	1.73	1.61e-05	0.00353	Distal Intergenic	16	20482270	20486881	4612	1	123876	ENST00000576119.1	18845	ENSG00000183747	ACSM2A	acyl-CoA synthetase medium chain family member 2A
	chr1	166956039	166956502	464	*	1.11	0.81	2.51	1.7	1.65e-05	0.00361	Intron (ENST00000271417.8/387597, intron 3 of 9)	1	166908187	166975540	67354	2	387597	ENST00000271417.8	19038	ENSG00000143195	ILDR2	immunoglobulin like domain containing receptor 2
	chr9	4899177	4899441	265	*	0.99	0.63	2.53	1.9	1.66e-05	0.00363	Distal Intergenic	9	4850297	4850375	79	1	406894	ENST00000362195.3	48880	ENSG00000199065	MIR101-2	microRNA 101-2
	chr12	82005512	82006107	596	*	1.36	0.93	3.04	2.11	1.68e-05	0.00367	Distal Intergenic	12	81953760	81993133	39374	1	101928449	ENST00000660121.1	51752	ENSG00000257747	LINC02426	long intergenic non-protein coding RNA 2426
	chr7	12729652	12729922	271	*	0.18	-0.17	1.69	1.85	1.69e-05	0.00369	Intron (ENST00000639998.1/ENST00000639998.1, intron 1 of 7)	7	12687635	12688914	1280	1	10124	ENST00000404894.1	42017	ENSG00000122644	ARL4A	ADP ribosylation factor like GTPase 4A
	chr8	86300661	86301824	1164	*	3.04	2.82	4.2	1.38	1.69e-05	0.0037	Intron (ENST00000520624.1/157724, intron 1 of 3)	8	86217626	86321146	103521	2	157724	ENST00000520624.1	19322	ENSG00000164893	SLC7A13	solute carrier family 7 member 13
	chr1	58403818	58404313	496	*	1.42	1.15	2.72	1.57	1.7e-05	0.0037	Intron (ENST00000485760.5/1600, intron 3 of 20)	1	56997899	58546734	1548836	2	1600	ENST00000485760.5	142421	ENSG00000173406	DAB1	DAB adaptor protein 1
	chr3	178820021	178821446	1426	*	3.02	2.81	4.14	1.33	1.71e-05	0.00371	Exon (ENST00000436247.1/10242, exon 2 of 2)	3	178272932	178828362	555431	1	10242	ENST00000437510.5	547089	ENSG00000197584	KCNMB2	potassium calcium-activated channel subfamily M regulatory beta subunit 2
	chr15	94398304	94402160	3857	*	5.87	5.98	4.29	-1.69	1.72e-05	0.00373	Promoter (<=1kb)	15	94399531	94402019	2489	1	55784	ENST00000557505.1	0	ENSG00000140563	MCTP2	multiple C2 and transmembrane domain containing 2
	chr2	105175019	105176961	1943	*	3.79	3.58	4.92	1.34	1.75e-05	0.0038	Distal Intergenic	2	105144142	105145424	1283	1	105373984	ENST00000438148.1	30877	ENSG00000226508	LINC01918	long intergenic non-protein coding RNA 1918
	chr11	43489469	43490527	1059	*	3.53	3.33	4.59	1.26	1.76e-05	0.00382	Promoter (<=1kb)	11	43489797	43494083	4287	1	55761	ENST00000529140.1	0	ENSG00000052841	TTC17	tetratricopeptide repeat domain 17
	chr4	53009633	53010938	1306	*	3.14	2.91	4.29	1.38	1.77e-05	0.00384	Intron (ENST00000401642.8/152579, intron 5 of 8)	4	52872982	53366061	493080	2	152579	ENST00000401642.8	355123	ENSG00000184178	SCFD2	sec1 family domain containing 2
	chr1	204131987	204132413	427	*	1.22	0.88	2.71	1.83	1.78e-05	0.00384	3' UTR	1	204131062	204152044	20983	2	55224	ENST00000367202.9	19631	ENSG00000143845	ETNK2	ethanolamine kinase 2
	chr6	164473675	164473890	216	*	0.03	-0.32	1.52	1.84	1.78e-05	0.00384	Distal Intergenic	6	164792829	164813983	21155	2	105378111	ENST00000664420.1	340093		MEAT6	melanoma-associated transcript 6
	chr7	147053082	147053730	649	*	1.48	1.21	2.79	1.59	1.79e-05	0.00385	Intron (ENST00000361727.8/26047, intron 4 of 23)	7	146116801	148420998	2304198	1	26047	ENST00000361727.8	936281	ENSG00000174469	CNTNAP2	contactin associated protein like 2
	chr3	146422326	146422833	508	*	1.52	1.21	2.9	1.69	1.79e-05	0.00385	Intron (ENST00000463633.5/57047, intron 2 of 3)	3	146391421	146460074	68654	2	57047	ENST00000463633.5	37241	ENSG00000163746	PLSCR2	phospholipid scramblase 2
	chr13	73775915	73776543	629	*	1.58	1.23	3.07	1.83	1.81e-05	0.00388	Intron (ENST00000377669.6/11278, intron 4 of 6)	13	73686089	73995049	308961	2	11278	ENST00000377669.6	218506	ENSG00000118922	KLF12	Kruppel like factor 12
	chr17	9669450	9670074	625	*	2.04	1.73	3.46	1.73	1.81e-05	0.00388	Promoter (<=1kb)	17	9669706	9686863	17158	1	124739	ENST00000575346.1	0	ENSG00000154914	USP43	ubiquitin specific peptidase 43
	chr4	148268896	148269209	314	*	0.94	0.62	2.4	1.78	1.81e-05	0.00388	Intron (ENST00000344721.8/4306, intron 2 of 8)	4	148078762	148444698	365937	2	4306	ENST00000344721.8	175489	ENSG00000151623	NR3C2	nuclear receptor subfamily 3 group C member 2
	chr3	22113466	22113862	397	*	0.76	0.46	2.13	1.68	1.84e-05	0.00394	Intron (ENST00000494118.5/79750, intron 2 of 6)	3	21437012	22372632	935621	2	79750	ENST00000494118.5	258770	ENSG00000151789	ZNF385D	zinc finger protein 385D
	chr9	87062894	87063286	393	*	0.96	0.66	2.33	1.67	1.85e-05	0.00395	Distal Intergenic	9	87008515	87042419	33905	2	440173	ENST00000669870.1	-20475	ENSG00000269994	LOC440173	uncharacterized LOC440173
	chr15	74359879	74360388	510	*	1.42	1.16	2.69	1.53	1.85e-05	0.00395	Intron (ENST00000564109.1/ENST00000564109.1, intron 3 of 3)	15	74337759	74366206	28448	2	1583	ENST00000358632.8	5818	ENSG00000140459	CYP11A1	cytochrome P450 family 11 subfamily A member 1
	chr21	46176317	46177165	849	*	2.54	2.29	3.78	1.49	1.87e-05	0.00398	Intron (ENST00000330205.10/84221, intron 1 of 3)	21	46161148	46184476	23329	2	84221	ENST00000330205.10	7311	ENSG00000160284	SPATC1L	spermatogenesis and centriole associated 1 like
	chr12	7412546	7412984	439	*	0.69	0.35	2.18	1.83	1.87e-05	0.00398	Intron (ENST00000313599.7/283316, intron 4 of 19)	12	7354960	7444185	89226	2	283316	ENST00000313599.7	31201	ENSG00000177675	CD163L1	CD163 molecule like 1
	chr2	99507824	99508372	549	*	1.33	1.07	2.58	1.51	1.87e-05	0.00398	Distal Intergenic	2	99400950	99490035	89086	2	51455	ENST00000413697.5	-17789	ENSG00000135945	REV1	REV1 DNA directed polymerase
	chr18	14534396	14535072	677	*	1.21	0.9	2.63	1.73	1.87e-05	0.00398	Exon (ENST00000511306.5/388468, exon 4 of 10)	18	14507339	14543585	36247	2	388468	ENST00000511306.5	8513	ENSG00000183206	POTEC	POTE ankyrin domain family member C
	chr14	56546265	56546872	608	*	1.57	1.32	2.82	1.49	1.89e-05	0.00401	Intron (ENST00000556810.5/54916, intron 2 of 3)	14	56514331	56551309	36979	1	101927690	ENST00000557246.1	31934	ENSG00000258803	LOC101927690	uncharacterized LOC101927690
	chr11	39731667	39732718	1052	*	3.74	3.86	1.8	-2.07	1.89e-05	0.00401	Distal Intergenic	11	40116170	40241883	125714	2	57689	ENST00000533474.1	509165	ENSG00000148948	LRRC4C	leucine rich repeat containing 4C
	chr3	39677374	39677769	396	*	1.1	0.78	2.54	1.76	1.9e-05	0.00401	Distal Intergenic	3	39808914	40258166	449253	1	25924	ENST00000444716.5	-131145	ENSG00000170011	MYRIP	myosin VIIA and Rab interacting protein
	chr13	93670922	93671281	360	*	0.68	0.35	2.14	1.8	1.9e-05	0.00401	Intron (ENST00000377047.9/10082, intron 2 of 8)	13	93226807	94408020	1181214	1	10082	ENST00000377047.9	444115	ENSG00000183098	GPC6	glypican 6
	chr12	40402336	40402748	413	*	0.51	0.19	1.95	1.75	1.9e-05	0.00401	Intron (ENST00000454784.9/283463, intron 3 of 172)	12	40393395	40570760	177366	1	283463	ENST00000454784.9	8941	ENSG00000205592	MUC19	mucin 19, oligomeric
	chr10	93431235	93431761	527	*	1.17	0.88	2.53	1.65	1.9e-05	0.00401	Exon (ENST00000359263.9/26509, exon 4 of 54)	10	93306429	93482334	175906	2	26509	ENST00000359263.9	50573	ENSG00000138119	MYOF	myoferlin
	chr14	84309529	84310445	917	*	2.6	2.29	4	1.71	1.91e-05	0.00402	Distal Intergenic	14	85385927	85388765	2839	1	105370605	ENST00000554753.2	-1075482		LINC02329	long intergenic non-protein coding RNA 2329
	chr4	79690442	79690814	373	*	1.59	1.3	2.97	1.68	1.92e-05	0.00404	Intron (ENST00000506460.1/ENST00000506460.1, intron 3 of 3)	4	79827471	79863247	35777	1	118425	ENST00000504263.1	-136657	ENSG00000251321	PCAT4	prostate cancer associated transcript 4
	chr1	216456803	216457257	455	*	1.1	0.8	2.49	1.69	1.96e-05	0.00411	Distal Intergenic	1	215622891	216423448	800558	2	7399	ENST00000307340.8	-33355	ENSG00000042781	USH2A	usherin
	chr1	220458675	220459438	764	*	2.01	1.73	3.34	1.61	1.96e-05	0.00411	Distal Intergenic	1	220528183	220664456	136274	1	4139	ENST00000402574.5	-68745	ENSG00000116141	MARK1	microtubule affinity regulating kinase 1
	chr6	7761121	7761342	222	*	-0.14	-0.51	1.44	1.95	1.96e-05	0.00411	Intron (ENST00000283147.7/654, intron 1 of 6)	6	7726099	7881728	155630	1	654	ENST00000283147.7	35022	ENSG00000153162	BMP6	bone morphogenetic protein 6
	chr15	100040902	100041486	585	*	1.5	1.24	2.77	1.53	1.97e-05	0.00412	Intron (ENST00000268070.9/170691, intron 18 of 21)	15	99971437	100341975	370539	2	170691	ENST00000268070.9	300489	ENSG00000140470	ADAMTS17	ADAM metallopeptidase with thrombospondin type 1 motif 17
	chr1	11158810	11159688	879	*	2.21	1.96	3.46	1.5	1.97e-05	0.00412	Intron (ENST00000361445.9/2475, intron 29 of 57)	1	11106535	11262551	156017	2	2475	ENST00000361445.9	102863	ENSG00000198793	MTOR	mechanistic target of rapamycin kinase
	chr12	54230466	54231039	574	*	2.54	2.28	3.79	1.51	1.97e-05	0.00412	3' UTR	12	54230942	54280122	49181	2	23468	ENST00000209875.9	49083	ENSG00000094916	CBX5	chromobox 5
	chr12	45401819	45403354	1536	*	4.55	4.66	2.66	-2	1.98e-05	0.00412	Exon (ENST00000426898.2/196527, exon 13 of 18)	12	45215987	45421217	205231	1	196527	ENST00000426898.2	185832	ENSG00000177119	ANO6	anoctamin 6
	chr7	22348297	22348849	553	*	1.5	1.23	2.81	1.58	1.99e-05	0.00414	Intron (ENST00000665637.1/9771, intron 1 of 25)	7	22118236	22357154	238919	2	9771	ENST00000665637.1	8305	ENSG00000136237	RAPGEF5	Rap guanine nucleotide exchange factor 5
	chr9	5324342	5324808	467	*	0.52	0.2	1.96	1.77	1.99e-05	0.00414	Distal Intergenic	9	5334969	5339396	4428	2	6013	ENST00000487557.2	14588	ENSG00000107018	RLN1	relaxin 1
	chr5	58504345	58507000	2656	*	4.74	4.85	3.14	-1.71	2e-05	0.00414	Distal Intergenic	5	58493735	58497090	3356	1	202309	ENST00000511178.1	10610	ENSG00000175857	GAPT	GRB2 binding adaptor protein, transmembrane
	chr6	1577526	1578109	584	*	2.49	2.04	4.23	2.19	2e-05	0.00414	Distal Intergenic	6	1601654	1607354	5701	1	101927703	ENST00000652712.1	-23545		FOXCUT	FOXC1 upstream transcript
	chr14	79075595	79075870	276	*	0.81	0.48	2.28	1.8	2e-05	0.00415	Intron (ENST00000634499.1/9369, intron 14 of 19)	14	78170373	79862033	1691661	1	9369	ENST00000634499.1	905222	ENSG00000021645	NRXN3	neurexin 3
	chr8	54109046	54110002	957	*	3.27	3.04	4.45	1.41	2.01e-05	0.00415	Distal Intergenic	8	54046368	54102017	55650	2	10434	ENST00000618914.4	-7029	ENSG00000120992	LYPLA1	lysophospholipase 1
	chr10	90589434	90590094	661	*	1.84	1.51	3.3	1.78	2.02e-05	0.00417	Intron (ENST00000660339.1/101926942, intron 1 of 2)	10	90450495	90628852	178358	2	101926942	ENST00000660339.1	38758	ENSG00000236373	LINC02653	long intergenic non-protein coding RNA 2653
	chr7	44391953	44392421	469	*	0.94	0.57	2.49	1.93	2.02e-05	0.00417	Exon (ENST00000355451.8/23386, exon 5 of 6)	7	44379119	44490658	111540	2	23386	ENST00000355451.8	98237	ENSG00000015676	NUDCD3	NudC domain containing 3
	chr11	126968302	126968853	552	*	2.42	2.54	0.44	-2.09	2.02e-05	0.00417	Intron (ENST00000525144.7/84623, intron 1 of 16)	11	126423358	127000770	577413	2	84623	ENST00000525144.7	31917	ENSG00000149571	KIRREL3	kirre like nephrin family adhesion molecule 3
	chr14	34276679	34277081	403	*	0.6	0.34	1.89	1.55	2.03e-05	0.00417	Intron (ENST00000551935.5/ENST00000551935.5, intron 1 of 4)	14	33929099	34222877	293779	2	112399	ENST00000487915.6	-53802	ENSG00000129521	EGLN3	egl-9 family hypoxia inducible factor 3
	chr7	112282782	112283580	799	*	2.64	2.42	3.81	1.39	2.03e-05	0.00417	Intron (ENST00000361946.8/11179, intron 1 of 11)	7	112206695	112343934	137240	1	11179	ENST00000361822.8	76087	ENSG00000198839	ZNF277	zinc finger protein 277
	chr6	95883017	95884536	1520	*	3.56	3.67	1.86	-1.81	2.03e-05	0.00417	Distal Intergenic	6	96015974	96215612	199639	1	10690	ENST00000302103.6	-131438	ENSG00000172461	FUT9	fucosyltransferase 9
	chr21	27973944	27974734	791	*	2.78	2.58	3.84	1.26	2.04e-05	0.00418	Intron (ENST00000433344.1/ENST00000433344.1, intron 1 of 2)	21	28013363	28023233	9871	1	246705	ENST00000324988.3	-38629	ENSG00000178457	LINC00314	long intergenic non-protein coding RNA 314
	chr6	141481585	141481968	384	*	0.67	0.38	2.05	1.67	2.04e-05	0.00418	Distal Intergenic	6	142075608	142088799	13192	2	4829	ENST00000258042.1	606831	ENSG00000135577	NMBR	neuromedin B receptor
	chr15	54064352	54065062	711	*	2.99	3.11	0.98	-2.13	2.07e-05	0.00424	Intron (ENST00000647821.1/440279, intron 2 of 31)	15	53978201	54628707	650507	1	440279	ENST00000647821.1	86151	ENSG00000137766	UNC13C	unc-13 homolog C
	chr16	89152479	89152904	426	*	0.96	0.69	2.27	1.58	2.08e-05	0.00424	Exon (ENST00000393145.5/ENST00000393145.5, exon 1 of 1)	16	89093809	89155763	61955	1	197322	ENST00000317447.8	58670	ENSG00000176715	ACSF3	acyl-CoA synthetase family member 3
	chr7	143367848	143368495	648	*	1.64	1.39	2.88	1.49	2.09e-05	0.00428	Distal Intergenic	7	143358887	143362770	3884	2	9715	ENST00000519161.1	-5078	ENSG00000159784	FAM131B	family with sequence similarity 131 member B
	chr3	39290402	39291963	1562	*	4.17	3.92	5.44	1.53	2.1e-05	0.00429	Distal Intergenic	3	39263495	39281735	18241	2	1524	ENST00000358309.3	-8667	ENSG00000168329	CX3CR1	C-X3-C motif chemokine receptor 1
	chr16	13687033	13687486	454	*	1.12	0.77	2.63	1.86	2.11e-05	0.0043	Distal Intergenic	16	13920157	13933247	13091	1	2072	ENST00000575156.5	-232671	ENSG00000175595	ERCC4	ERCC excision repair 4, endonuclease catalytic subunit
	chr4	185258204	185259250	1047	*	2.76	2.56	3.81	1.25	2.12e-05	0.00432	5' UTR	4	185204237	185363971	159735	1	83891	ENST00000504273.5	53967	ENSG00000109762	SNX25	sorting nexin 25
	chr4	79171910	79173936	2027	*	4.07	3.86	5.17	1.31	2.13e-05	0.00433	Intron (ENST00000671503.1/100505875, intron 3 of 3)	4	78971550	79228957	257408	1	100505875	ENST00000671503.1	200360	ENSG00000249307	LINC01088	long intergenic non-protein coding RNA 1088
	chr3	170643167	170643620	454	*	0.62	0.31	2.03	1.72	2.13e-05	0.00433	Intron (ENST00000486975.1/5010, intron 2 of 3)	3	170418868	170860380	441513	1	5010	ENST00000486975.1	224299	ENSG00000013297	CLDN11	claudin 11
	chr5	81633744	81634438	695	*	2.64	2.75	0.76	-2	2.14e-05	0.00433	Intron (ENST00000320672.8/23635, intron 3 of 16)	5	81413021	81751253	338233	2	23635	ENST00000320672.8	116815	ENSG00000145687	SSBP2	single stranded DNA binding protein 2
	chr11	126942851	126944346	1496	*	3.99	4.1	2.52	-1.57	2.15e-05	0.00435	Promoter (2-3kb)	11	126940746	126945088	4343	1	100874251	ENST00000532988.1	2105	ENSG00000254960	KIRREL3-AS2	KIRREL3 antisense RNA 2
	chr17	69928492	69928987	496	*	1.25	0.92	2.72	1.8	2.17e-05	0.00439	Distal Intergenic	17	69961568	69983545	21978	1	102723487	ENST00000455460.6	-32581	ENSG00000237560	LINC01497	long intergenic non-protein coding RNA 1497
	chr18	73690378	73691068	691	*	1.96	1.71	3.23	1.52	2.19e-05	0.00441	Distal Intergenic	18	73332272	73333842	1571	1	100505817	ENST00000577634.1	358106	ENSG00000261780	LINC02582	long intergenic non-protein coding RNA 2582
	chr12	54665929	54666386	458	*	1.08	0.76	2.51	1.75	2.19e-05	0.00441	Distal Intergenic	12	54644630	54648493	3864	2	117159	ENST00000546807.5	-17436	ENSG00000161634	DCD	dermcidin
	chr5	166397682	166398464	783	*	2.59	2.71	0.64	-2.07	2.2e-05	0.00443	Distal Intergenic	5	166905222	166926370	21149	2	102557615	ENST00000523742.1	527906	ENSG00000254130	LINC01947	long intergenic non-protein coding RNA 1947
	chr3	128060916	128061546	631	*	1.53	1.28	2.75	1.47	2.22e-05	0.00446	Intron (ENST00000464451.5/29927, intron 7 of 11)	3	128051641	128069839	18199	1	29927	ENST00000464451.5	9275	ENSG00000058262	SEC61A1	SEC61 translocon alpha 1 subunit
	chr7	88864697	88865232	536	*	1.81	1.51	3.18	1.66	2.22e-05	0.00446	Intron (ENST00000333190.5/219578, intron 1 of 3)	7	88759700	89338528	578829	1	219578	ENST00000333190.5	104997	ENSG00000182348	ZNF804B	zinc finger protein 804B
	chr12	105912709	105913277	569	*	2.42	2.14	3.77	1.63	2.23e-05	0.00447	Distal Intergenic	12	106067579	106084033	16455	2	9891	ENST00000553094.1	170756	ENSG00000074590	NUAK1	NUAK family kinase 1
	chr7	89959866	89960991	1126	*	3.86	3.56	5.24	1.68	2.23e-05	0.00447	Intron (ENST00000478318.6/100874100, intron 2 of 2)	7	89882353	90211635	329283	2	100874100	ENST00000478318.6	250644	ENSG00000227646	STEAP2-AS1	STEAP2 antisense RNA 1
	chr8	52159230	52159975	746	*	2.54	2.27	3.85	1.58	2.23e-05	0.00447	Intron (ENST00000276480.11/9705, intron 14 of 25)	8	52110839	52409743	298905	2	9705	ENST00000276480.11	249768	ENSG00000147488	ST18	ST18 C2H2C-type zinc finger transcription factor
	chr20	21725705	21726436	732	*	2.32	2.1	3.45	1.35	2.25e-05	0.00449	Distal Intergenic	20	21708270	21709277	1008	1	5075	ENST00000485038.1	17435	ENSG00000125813	PAX1	paired box 1
	chr10	130465044	130466028	985	*	2.62	2.73	0.89	-1.84	2.26e-05	0.00451	Intron (ENST00000648275.1/ENST00000648275.1, intron 1 of 1)	10	130179374	130180382	1009	1	10539	ENST00000496195.1	285670	ENSG00000108010	GLRX3	glutaredoxin 3
	chr6	47674467	47675183	717	*	1.47	1.22	2.71	1.49	2.26e-05	0.00451	Intron (ENST00000507065.5/222611, intron 2 of 5)	6	47656436	47683528	27093	1	222611	ENST00000507065.5	18031	ENSG00000164393	ADGRF2	adhesion G protein-coupled receptor F2
	chr13	70645953	70646678	726	*	1.59	1.33	2.85	1.52	2.27e-05	0.00452	Distal Intergenic	13	71015042	71168415	153374	1	100885781	ENST00000655045.1	-368364	ENSG00000226846	LINC00348	long intergenic non-protein coding RNA 348
	chr2	152617067	152618232	1166	*	3.05	2.86	4.11	1.25	2.27e-05	0.00452	Exon (ENST00000288670.14/114793, exon 13 of 26)	2	152335174	152649826	314653	1	114793	ENST00000288670.14	281893	ENSG00000157827	FMNL2	formin like 2
	chr5	40638548	40638922	375	*	0.41	0.03	1.99	1.96	2.27e-05	0.00452	Intron (ENST00000636863.1/23548, intron 2 of 3)	5	40512333	40755908	243576	2	23548	ENST00000636863.1	116986	ENSG00000113638	TTC33	tetratricopeptide repeat domain 33
	chr4	4773351	4773854	504	*	1.19	0.89	2.6	1.72	2.28e-05	0.00452	Intron (ENST00000670162.1/100507266, intron 3 of 3)	4	4542143	4787359	245217	1	100507266	ENST00000670162.1	231208	ENSG00000247708	STX18-AS1	STX18 antisense RNA 1 (head to head)
	chr3	155187928	155188387	460	*	1.19	0.91	2.52	1.61	2.28e-05	0.00452	Distal Intergenic	3	155172104	155180738	8635	1	4311	ENST00000493888.1	15824	ENSG00000196549	MME	membrane metalloendopeptidase
	chr19	56392149	56392681	533	*	1.69	1.43	2.94	1.51	2.29e-05	0.00453	Promoter (<=1kb)	19	56375846	56393478	17633	2	147948	ENST00000589143.5	797	ENSG00000018869	ZNF582	zinc finger protein 582
	chr6	69179745	69180023	279	*	0.39	0.08	1.81	1.73	2.29e-05	0.00453	Intron (ENST00000370598.6/577, intron 17 of 31)	6	68635282	69389506	754225	1	577	ENST00000370598.6	544463	ENSG00000135298	ADGRB3	adhesion G protein-coupled receptor B3
	chr20	24409058	24409695	638	*	2.4	2.52	0.43	-2.09	2.34e-05	0.00462	Distal Intergenic	20	24469629	24666616	196988	1	79953	ENST00000376862.4	-59934	ENSG00000101463	SYNDIG1	synapse differentiation inducing 1
	chr3	135933768	135934074	307	*	0.61	0.27	2.12	1.86	2.34e-05	0.00462	Distal Intergenic	3	135965728	136147894	182167	1	5523	ENST00000264977.8	-31654	ENSG00000073711	PPP2R3A	protein phosphatase 2 regulatory subunit B''alpha
	chr21	38139600	38140770	1171	*	3.12	2.85	4.43	1.59	2.35e-05	0.00463	Intron (ENST00000478613.5/84677, intron 2 of 2)	21	38121451	38156511	35061	1	84677	ENST00000478613.5	18149	ENSG00000198054	DSCR8	Down syndrome critical region 8
	chr12	116495198	116495724	527	*	1.12	0.83	2.47	1.64	2.35e-05	0.00463	Intron (ENST00000659057.1/ENST00000659057.1, intron 1 of 2)	12	116533422	116535521	2100	1	100287569	ENST00000480237.1	-37698	ENSG00000196668	LINC00173	long intergenic non-protein coding RNA 173
	chr2	86694737	86695629	893	*	1.93	1.69	3.13	1.43	2.35e-05	0.00463	Intron (ENST00000604011.5/100526767, intron 1 of 7)	2	86505668	86721122	215455	2	100526767	ENST00000604011.5	25493	ENSG00000249884	RNF103-CHMP3	RNF103-CHMP3 readthrough
	chr3	52811053	52811676	624	*	1.09	0.78	2.48	1.69	2.36e-05	0.00465	Promoter (2-3kb)	3	52813283	52814212	930	2	3700	ENST00000464000.1	2536	ENSG00000055955	ITIH4	inter-alpha-trypsin inhibitor heavy chain 4
	chr5	64481422	64481773	352	*	1.53	1.15	3.12	1.96	2.37e-05	0.00465	Intron (ENST00000438016.2/ENST00000438016.2, intron 1 of 4)	5	64506015	64612319	106305	1	401190	ENST00000334025.3	-24242	ENSG00000186479	RGS7BP	regulator of G protein signaling 7 binding protein
	chr4	156442891	156443635	745	*	1.6	1.37	2.81	1.45	2.37e-05	0.00465	Distal Intergenic	4	156762803	156773717	10915	2	56034	ENST00000504672.5	330082	ENSG00000145431	PDGFC	platelet derived growth factor C
	chr12	46192998	46193577	580	*	1.53	1.24	2.88	1.64	2.39e-05	0.00468	Intron (ENST00000398637.10/81539, intron 16 of 16)	12	46183063	46269043	85981	2	81539	ENST00000398637.10	75466	ENSG00000111371	SLC38A1	solute carrier family 38 member 1
	chr6	110541553	110542432	880	*	2.44	2.55	0.76	-1.79	2.39e-05	0.00468	Distal Intergenic	6	110455429	110476641	21213	2	85413	ENST00000461487.1	-64912	ENSG00000004809	SLC22A16	solute carrier family 22 member 16
	chr4	54348464	54348884	421	*	0.61	0.29	2.05	1.75	2.41e-05	0.00471	Intron (ENST00000511634.1/105377656, intron 1 of 1)	4	54332892	54355954	23063	1	105377656	ENST00000511634.1	15572		LINC02283	long intergenic non-protein coding RNA 2283
	chr10	118620674	118621900	1227	*	3.22	2.95	4.55	1.6	2.42e-05	0.00471	Distal Intergenic	10	118589997	118595648	5652	2	2834	ENST00000239032.4	-25026	ENSG00000119973	PRLHR	prolactin releasing hormone receptor
	chr9	120570954	120572273	1320	*	3.38	3.17	4.51	1.34	2.42e-05	0.00471	Exon (ENST00000360822.7/55755, exon 2 of 35)	9	120388869	120580170	191302	2	55755	ENST00000360822.7	7897	ENSG00000136861	CDK5RAP2	CDK5 regulatory subunit associated protein 2
	chr14	79542043	79542721	679	*	1.86	1.57	3.21	1.65	2.43e-05	0.00472	Intron (ENST00000634499.1/9369, intron 15 of 19)	14	78170373	79862033	1691661	1	9369	ENST00000634499.1	1371670	ENSG00000021645	NRXN3	neurexin 3
	chr1	221579129	221579619	491	*	0.71	0.44	2.03	1.59	2.43e-05	0.00472	Distal Intergenic	1	221702427	221711816	9390	2	11221	ENST00000494642.1	132197	ENSG00000143507	DUSP10	dual specificity phosphatase 10
	chr10	93244528	93245178	651	*	1.98	1.69	3.32	1.62	2.43e-05	0.00472	Distal Intergenic	10	93323118	93323675	558	2	26509	ENST00000474161.1	78497	ENSG00000138119	MYOF	myoferlin
	chr3	155134942	155135535	594	*	1.58	1.32	2.85	1.53	2.43e-05	0.00472	Intron (ENST00000492661.5/4311, intron 8 of 22)	3	155024124	155180849	156726	1	4311	ENST00000492661.5	110818	ENSG00000196549	MME	membrane metalloendopeptidase
	chr3	68315473	68316011	539	*	2.36	2.09	3.68	1.59	2.47e-05	0.00478	Intron (ENST00000478136.6/407738, intron 2 of 4)	3	68004247	68545621	541375	1	407738	ENST00000478136.6	311226	ENSG00000183662	TAFA1	TAFA chemokine like family member 1
	chr12	45617111	45617588	478	*	1.7	1.4	3.07	1.67	2.51e-05	0.00485	Distal Intergenic	12	45718046	45727775	9730	2	400027	ENST00000609803.2	110187		LINC00938	long intergenic non-protein coding RNA 938
	chr8	43296777	43297181	405	*	0.26	-0.11	1.83	1.94	2.51e-05	0.00485	Exon (ENST00000522175.7/340441, exon 2 of 13)	8	43292483	43363518	71036	1	340441	ENST00000519951.2	4294	ENSG00000188877	POTEA	POTE ankyrin domain family member A
	chr1	213101925	213103136	1212	*	3	2.78	4.16	1.38	2.52e-05	0.00486	Intron (ENST00000543354.5/26750, intron 2 of 13)	1	213051233	213273464	222232	1	26750	ENST00000543354.5	50692	ENSG00000136643	RPS6KC1	ribosomal protein S6 kinase C1
	chr4	43757176	43757719	544	*	1.05	0.75	2.44	1.69	2.52e-05	0.00486	Distal Intergenic	4	44016700	44021576	4877	1	100506827	ENST00000655776.1	-258981	ENSG00000251350	LINC02475	long intergenic non-protein coding RNA 2475
	chr3	124134366	124134701	336	*	1.05	0.74	2.48	1.74	2.52e-05	0.00486	Intron (ENST00000448253.5/8997, intron 2 of 5)	3	124080023	124269013	188991	1	8997	ENST00000448253.5	54343	ENSG00000160145	KALRN	kalirin RhoGEF kinase
	chr12	49735503	49735767	265	*	0.18	-0.14	1.63	1.77	2.53e-05	0.00487	Intron (ENST00000548809.5/7009, intron 2 of 3)	12	49707725	49752526	44802	1	7009	ENST00000548809.5	27778	ENSG00000139644	TMBIM6	transmembrane BAX inhibitor motif containing 6
	chr2	170128744	170129160	417	*	0.48	0.12	2.02	1.89	2.54e-05	0.00489	Distal Intergenic	2	170080024	170081855	1832	1	130507	ENST00000484596.1	48720	ENSG00000144357	UBR3	ubiquitin protein ligase E3 component n-recognin 3
	chr12	121282026	121282775	750	*	1.93	1.71	3.08	1.37	2.55e-05	0.00489	Intron (ENST00000652382.1/10645, intron 2 of 18)	12	121237675	121296673	58999	2	10645	ENST00000652382.1	13898	ENSG00000110931	CAMKK2	calcium/calmodulin dependent protein kinase kinase 2
	chr5	33713040	33713947	908	*	2.18	1.97	3.3	1.33	2.55e-05	0.00489	Intron (ENST00000504830.6/81792, intron 3 of 23)	5	33523535	33891990	368456	2	81792	ENST00000504830.6	178043	ENSG00000151388	ADAMTS12	ADAM metallopeptidase with thrombospondin type 1 motif 12
	chr18	13260914	13261657	744	*	2.14	1.89	3.38	1.49	2.56e-05	0.00491	Intron (ENST00000590371.5/753, intron 1 of 2)	18	13217498	13387577	170080	1	753	ENST00000590371.5	43416	ENSG00000168675	LDLRAD4	low density lipoprotein receptor class A domain containing 4
	chr11	59103856	59104325	470	*	0.94	0.63	2.36	1.73	2.56e-05	0.00491	Promoter (2-3kb)	11	59107185	59127410	20226	1	374393	ENST00000411426.1	-2860	ENSG00000189057	FAM111B	family with sequence similarity 111 member B
	chr14	50748425	50748991	567	*	2.19	1.91	3.52	1.62	2.57e-05	0.00491	Intron (ENST00000245441.9/51199, intron 21 of 30)	14	50719763	50831121	111359	2	51199	ENST00000245441.9	82130	ENSG00000100503	NIN	ninein
	chr1	223350470	223351083	614	*	2.1	1.73	3.66	1.92	2.57e-05	0.00491	Intron (ENST00000343846.7/55061, intron 1 of 7)	1	223220819	223364059	143241	2	55061	ENST00000343846.7	12976	ENSG00000143502	SUSD4	sushi domain containing 4
	chr19	44383300	44383927	628	*	1.13	0.85	2.44	1.58	2.58e-05	0.00492	3' UTR	19	44382298	44401589	19292	2	26974	ENST00000614994.4	17662	ENSG00000267508	ZNF285	zinc finger protein 285
	chr4	42395760	42397132	1373	*	3.46	3.57	1.8	-1.77	2.58e-05	0.00492	Promoter (<=1kb)	4	42397488	42402487	5000	1	152573	ENST00000319234.5	-356	ENSG00000178343	SHISA3	shisa family member 3
	chr7	90387500	90388245	746	*	2.01	1.74	3.3	1.56	2.59e-05	0.00493	3' UTR	7	90346676	90391455	44780	1	85865	ENST00000222511.10	40824	ENSG00000105793	GTPBP10	GTP binding protein 10
	chr8	103760541	103761002	462	*	1.54	1.14	3.15	2	2.6e-05	0.00494	Intron (ENST00000666250.1/9699, intron 2 of 30)	8	103500696	104254414	753719	1	9699	ENST00000666250.1	259845	ENSG00000176406	RIMS2	regulating synaptic membrane exocytosis 2
	chr7	148492165	148492673	509	*	1.23	0.96	2.53	1.57	2.6e-05	0.00494	Intron (ENST00000637928.1/ENST00000637928.1, intron 1 of 2)	7	148414748	148415870	1123	1	26047	ENST00000602734.4	77417	ENSG00000174469	CNTNAP2	contactin associated protein like 2
	chr1	179839965	179840850	886	*	2.79	2.9	1.13	-1.77	2.6e-05	0.00494	3' UTR	1	179839967	179877799	37833	2	163590	ENST00000367612.7	36949	ENSG00000169905	TOR1AIP2	torsin 1A interacting protein 2
	chr13	106824442	106825053	612	*	1.98	1.72	3.25	1.53	2.61e-05	0.00494	Distal Intergenic	13	106669020	106671916	2897	1	100874173	ENST00000656762.1	155422	ENSG00000230156	LINC00443	long intergenic non-protein coding RNA 443
	chr3	128072261	128073106	846	*	2.04	1.84	3.14	1.3	2.62e-05	0.00495	Intron (ENST00000585057.5/8607, intron 3 of 4)	3	128064778	128097496	32719	2	8607	ENST00000585057.5	24390	ENSG00000175792	RUVBL1	RuvB like AAA ATPase 1
	chr14	53305028	53305619	592	*	2.01	1.75	3.27	1.52	2.63e-05	0.00497	Exon (ENST00000435322.1/ENST00000435322.1, exon 2 of 4)	14	53153354	53157528	4175	1	101927620	ENST00000554235.1	151674	ENSG00000258731	LOC101927620	uncharacterized LOC101927620
	chr17	69961347	69962436	1090	*	3.09	2.86	4.25	1.38	2.63e-05	0.00497	Promoter (<=1kb)	17	69961568	69983545	21978	1	102723487	ENST00000455460.6	0	ENSG00000237560	LINC01497	long intergenic non-protein coding RNA 1497
	chr21	15472174	15472628	455	*	0.63	0.28	2.15	1.87	2.65e-05	0.005	Intron (ENST00000634644.1/ENST00000634644.1, intron 5 of 11)	21	15730025	15878911	148887	1	29761	ENST00000285679.10	-257397	ENSG00000155313	USP25	ubiquitin specific peptidase 25
	chr5	29509144	29509448	305	*	0.77	0.48	2.14	1.66	2.67e-05	0.00503	Distal Intergenic	5	29380063	29396095	16033	2	101929681	ENST00000659199.1	-113049	ENSG00000248391	LINC02064	long intergenic non-protein coding RNA 2064
	chr3	195852196	195853002	807	*	2.58	2.34	3.78	1.44	2.69e-05	0.00507	Promoter (1-2kb)	3	195836193	195854228	18036	2	101929697	ENST00000444346.1	1226		LINC01983	long intergenic non-protein coding RNA 1983
	chr1	242007599	242008038	440	*	0.98	0.66	2.43	1.77	2.7e-05	0.00508	Distal Intergenic	1	241995490	241999098	3609	2	440738	ENST00000357246.4	-8501	ENSG00000197769	MAP1LC3C	microtubule associated protein 1 light chain 3 gamma
	chr2	81604388	81604784	397	*	0.86	0.57	2.24	1.67	2.71e-05	0.00508	Distal Intergenic	2	81461362	81467468	6107	2	100507201	ENST00000641468.1	-136920		LINC01815	long intergenic non-protein coding RNA 1815
	chr3	96820258	96820979	722	*	1.62	1.33	2.98	1.65	2.71e-05	0.00509	Intron (ENST00000470610.6/285220, intron 1 of 4)	3	96814581	97244696	430116	1	285220	ENST00000470610.6	5677	ENSG00000080224	EPHA6	EPH receptor A6
	chr10	77987639	77988121	483	*	1.3	0.97	2.78	1.81	2.72e-05	0.00509	Intron (ENST00000372371.8/11128, intron 21 of 30)	10	77975149	78029515	54367	2	11128	ENST00000372371.8	41394	ENSG00000148606	POLR3A	RNA polymerase III subunit A
	chr1	219371440	219371831	392	*	1.2	0.94	2.48	1.54	2.76e-05	0.00516	Distal Intergenic	1	219435152	219442642	7491	2	102723886	ENST00000420762.1	70811		LYPLAL1-AS1	LYPLAL1 antisense RNA 1
	chr6	74936782	74937229	448	*	1.57	1.31	2.84	1.53	2.77e-05	0.00517	Distal Intergenic	6	75089160	75101911	12752	2	1303	ENST00000511023.1	164682	ENSG00000111799	COL12A1	collagen type XII alpha 1 chain
	chr3	96825109	96825966	858	*	1.24	0.89	2.75	1.85	2.77e-05	0.00518	Intron (ENST00000470610.6/285220, intron 1 of 4)	3	96814581	97244696	430116	1	285220	ENST00000470610.6	10528	ENSG00000080224	EPHA6	EPH receptor A6
	chr15	37926171	37926586	416	*	0.6	0.29	2.02	1.73	2.78e-05	0.00518	Intron (ENST00000560841.5/145942, intron 1 of 3)	15	37921939	37936918	14980	1	145942	ENST00000560841.5	4232	ENSG00000166069	TMCO5A	transmembrane and coiled-coil domains 5A
	chr3	59482101	59482383	283	*	0.26	-0.1	1.8	1.91	2.78e-05	0.00518	Intron (ENST00000668131.1/ENST00000668131.1, intron 4 of 6)	3	58742006	59050084	308079	2	200844	ENST00000295966.11	-432017	ENSG00000163689	C3orf67	chromosome 3 open reading frame 67
	chr6	7004445	7004860	416	*	0.8	0.54	2.08	1.55	2.78e-05	0.00518	Distal Intergenic	6	7107597	7249274	141678	1	6239	ENST00000379933.7	-102737	ENSG00000124782	RREB1	ras responsive element binding protein 1
	chr7	98912045	98912455	411	*	0.86	0.54	2.28	1.74	2.79e-05	0.00518	Exon (ENST00000355540.7/8295, exon 18 of 71)	7	98878490	99013243	134754	1	8295	ENST00000355540.7	33555	ENSG00000196367	TRRAP	transformation/transcription domain associated protein
	chr4	181590884	181591281	398	*	1.48	1.22	2.77	1.55	2.84e-05	0.00528	Exon (ENST00000655295.1/ENST00000655295.1, exon 2 of 2)	4	181820019	181829973	9955	2	105377573	ENST00000510211.1	238692	ENSG00000251336	TEMN3-AS1	TENM3 antisense transcript 1
	chr15	32718984	32721139	2156	*	4.08	4.18	2.84	-1.33	2.85e-05	0.00529	Promoter (<=1kb)	15	32718004	32731275	13272	1	26585	ENST00000560677.5	980	ENSG00000166923	GREM1	gremlin 1, DAN family BMP antagonist
	chr6	83708492	83709369	878	*	2.2	2.32	0.18	-2.14	2.86e-05	0.0053	Promoter (<=1kb)	6	83665514	83708713	43200	2	9892	ENST00000519825.5	0	ENSG00000065609	SNAP91	synaptosome associated protein 91
	chr1	107940333	107940541	209	*	-0.15	-0.53	1.43	1.95	2.87e-05	0.00531	Intron (ENST00000370056.9/10451, intron 1 of 26)	1	107571161	107965180	394020	2	10451	ENST00000370056.9	24639	ENSG00000134215	VAV3	vav guanine nucleotide exchange factor 3
	chr4	122717658	122718931	1274	*	3.17	3.27	1.62	-1.65	2.87e-05	0.00531	Distal Intergenic	4	122730548	122732193	1646	2	729338	ENST00000432407.1	13262		CETN4P	centrin 4, pseudogene
	chr8	56387180	56388193	1014	*	1.58	1.35	2.76	1.41	2.91e-05	0.00538	Intron (ENST00000524136.6/442388, intron 2 of 5)	8	56373064	56395365	22302	2	442388	ENST00000524136.6	7172	ENSG00000253542	SDR16C6P	short chain dehydrogenase/reductase family 16C member 6, pseudogene
	chr15	59149785	59150826	1042	*	3.1	2.87	4.29	1.42	2.93e-05	0.00539	Intron (ENST00000288235.9/4643, intron 26 of 27)	15	59132434	59372871	240438	2	4643	ENST00000288235.9	222045	ENSG00000157483	MYO1E	myosin IE
	chr10	90450209	90451106	898	*	2.15	1.88	3.43	1.55	2.93e-05	0.00539	Exon (ENST00000660339.1/101926942, exon 3 of 3)	10	90402521	90540805	138285	2	101926942	ENST00000418379.1	89699	ENSG00000236373	LINC02653	long intergenic non-protein coding RNA 2653
	chr12	46328958	46329397	440	*	1.53	1.26	2.81	1.55	2.93e-05	0.00539	Distal Intergenic	12	46361853	46362542	690	2	54407	ENST00000548785.1	33145	ENSG00000134294	SLC38A2	solute carrier family 38 member 2
	chr1	146126676	146127845	1170	*	2.64	2.45	3.71	1.26	2.94e-05	0.00541	5' UTR	1	146064711	146144804	80094	2	100132406	ENST00000583866.9	16959	ENSG00000271425	NBPF10	NBPF member 10
	chr15	47857510	47858123	614	*	1.88	1.65	3.06	1.41	2.95e-05	0.00542	Intron (ENST00000664705.1/ENST00000664705.1, intron 1 of 5)	15	47819628	47846266	26639	2	101928442	ENST00000658874.1	-11244		LINC01491	long intergenic non-protein coding RNA 1491
	chr15	55260046	55261007	962	*	2.46	2.22	3.68	1.46	2.97e-05	0.00545	Intron (ENST00000396307.6/5873, intron 1 of 5)	15	55202966	55270394	67429	2	5873	ENST00000396307.6	9387	ENSG00000069974	RAB27A	RAB27A, member RAS oncogene family
	chrY	13544497	13545539	1043	*	2.32	2.1	3.45	1.35	2.98e-05	0.00546	Distal Intergenic	24	13248379	13480673	232295	2	7404	ENST00000331397.8	-63824	ENSG00000183878	UTY	ubiquitously transcribed tetratricopeptide repeat containing, Y-linked
	chr3	121505241	121505735	495	*	1.13	0.79	2.64	1.85	2.99e-05	0.00548	Intron (ENST00000621776.4/10721, intron 13 of 30)	3	121431427	121546641	115215	2	10721	ENST00000621776.4	40906	ENSG00000051341	POLQ	DNA polymerase theta
	chr20	15338570	15339107	538	*	1.21	0.99	2.38	1.4	3e-05	0.00549	Intron (ENST00000217246.8/140733, intron 6 of 16)	20	13995369	16053197	2057829	1	140733	ENST00000217246.8	1343201	ENSG00000172264	MACROD2	mono-ADP ribosylhydrolase 2
	chr2	163633278	163633748	471	*	1.26	0.97	2.6	1.63	3e-05	0.00549	Intron (ENST00000409634.5/55137, intron 2 of 2)	2	163593396	163736012	142617	2	55137	ENST00000409634.5	102264	ENSG00000182263	FIGN	fidgetin, microtubule severing factor
	chr6	145841569	145842149	581	*	2.22	1.97	3.44	1.47	3.01e-05	0.00549	Intron (ENST00000629681.1/100507557, intron 2 of 2)	6	145799409	145881639	82231	1	100507557	ENST00000629681.1	42160	ENSG00000235652	LOC100507557	uncharacterized LOC100507557
	chr1	173234039	173234422	384	*	0.66	0.36	2.04	1.67	3.01e-05	0.00549	Distal Intergenic	1	173183731	173207331	23601	2	7292	ENST00000281834.4	-26708	ENSG00000117586	TNFSF4	TNF superfamily member 4
	chr10	17571454	17572802	1349	*	2.8	2.64	3.7	1.06	3.04e-05	0.00553	Distal Intergenic	10	17590275	17603744	13470	2	9200	ENST00000498812.5	30942	ENSG00000165996	HACD1	3-hydroxyacyl-CoA dehydratase 1
	chr10	109539788	109540081	294	*	0.27	-0.06	1.73	1.79	3.04e-05	0.00553	Distal Intergenic	10	109868636	109871032	2397	2	7511	ENST00000494499.1	330951	ENSG00000108039	XPNPEP1	X-prolyl aminopeptidase 1
	chr7	96331350	96331643	294	*	0.85	0.55	2.26	1.71	3.04e-05	0.00553	Distal Intergenic	7	96120221	96322147	201927	2	10165	ENST00000416240.6	-9203	ENSG00000004864	SLC25A13	solute carrier family 25 member 13
	chr8	84098754	84099498	745	*	2.32	2.09	3.5	1.41	3.06e-05	0.00556	Intron (ENST00000523678.1/ENST00000523678.1, intron 3 of 3)	8	84182787	84529577	346791	1	138046	ENST00000522613.5	-83289	ENSG00000184672	RALYL	RALY RNA binding protein like
	chr17	5026024	5026327	304	*	0.71	0.42	2.09	1.67	3.06e-05	0.00556	3' UTR	17	4997950	5028401	30452	1	10749	ENST00000320785.10	28074	ENSG00000129250	KIF1C	kinesin family member 1C
	chr14	38598709	38599321	613	*	2.77	2.37	4.41	2.04	3.07e-05	0.00556	Distal Intergenic	14	38749339	38763046	13708	2	283547	ENST00000668589.1	163725	ENSG00000259070	LINC00639	long intergenic non-protein coding RNA 639
	chr7	98372904	98374066	1163	*	2.55	2.35	3.63	1.29	3.08e-05	0.00556	Intron (ENST00000005260.9/55971, intron 1 of 13)	7	98291650	98401090	109441	2	55971	ENST00000005260.9	27024	ENSG00000006453	BAIAP2L1	BAR/IMD domain containing adaptor protein 2 like 1
	chr12	46396651	46397294	644	*	2.6	2.17	4.28	2.1	3.08e-05	0.00556	Intron (ENST00000667191.1/100288798, intron 2 of 2)	12	46383652	46876784	493133	1	100288798	ENST00000667191.1	12999		LOC100288798	uncharacterized LOC100288798
	chr8	11361718	11362182	465	*	0.72	0.38	2.21	1.83	3.08e-05	0.00556	Exon (ENST00000525246.5/157739, exon 6 of 9)	8	11339637	11368452	28816	1	157739	ENST00000525246.5	22081	ENSG00000154316	TDH	L-threonine dehydrogenase (pseudogene)
	chr2	28788752	28789211	460	*	1.31	1.07	2.53	1.47	3.08e-05	0.00556	Exon (ENST00000358506.6/5500, exon 7 of 9)	2	28751748	28802930	51183	1	5500	ENST00000358506.6	37004	ENSG00000213639	PPP1CB	protein phosphatase 1 catalytic subunit beta
	chr7	150186255	150187087	833	*	2.32	2.08	3.52	1.44	3.08e-05	0.00556	Distal Intergenic	7	150284747	150295296	10550	2	653857	ENST00000539352.5	108209	ENSG00000106526	ACTR3C	actin related protein 3C
	chr12	91309967	91310268	302	*	1.52	1.21	2.92	1.71	3.09e-05	0.00556	Distal Intergenic	12	91145736	91182824	37089	2	1634	ENST00000552962.5	-127143	ENSG00000011465	DCN	decorin
	chr2	150937146	150937421	276	*	0.38	0.04	1.88	1.84	3.14e-05	0.00564	Distal Intergenic	2	150631181	150634787	3607	1	101929282	ENST00000653799.1	305965	ENSG00000224048	LINC02612	long intergenic non-protein coding RNA 2612
	chr20	49417935	49418871	937	*	1.97	1.78	2.99	1.21	3.14e-05	0.00565	Intron (ENST00000637341.1/ENST00000637341.1, intron 2 of 7)	20	49298107	49482009	183903	2	3745	ENST00000635878.1	63138	ENSG00000158445	KCNB1	potassium voltage-gated channel subfamily B member 1
	chr3	35538565	35538896	332	*	0.25	-0.1	1.78	1.89	3.17e-05	0.00569	Distal Intergenic	3	35638945	35687789	48845	1	10777	ENST00000450234.5	-100049	ENSG00000172995	ARPP21	cAMP regulated phosphoprotein 21
	chr3	144295563	144296343	781	*	2.44	2.19	3.7	1.51	3.18e-05	0.00569	Distal Intergenic	3	143973608	143992367	18760	1	205428	ENST00000441925.2	321955	ENSG00000181744	DIPK2A	divergent protein kinase domain 2A
	chr15	55228784	55229272	489	*	1.7	1.41	3.07	1.66	3.2e-05	0.00574	Intron (ENST00000396307.6/5873, intron 3 of 5)	15	55202966	55270394	67429	2	5873	ENST00000396307.6	41122	ENSG00000069974	RAB27A	RAB27A, member RAS oncogene family
	chr13	90834616	90835115	500	*	0.68	0.37	2.09	1.72	3.22e-05	0.00576	Distal Intergenic	13	90890954	90926597	35644	2	144776	ENST00000419272.1	91482	ENSG00000231674	LINC00410	long intergenic non-protein coding RNA 410
	chr16	12531899	12532514	616	*	2.01	1.74	3.31	1.57	3.25e-05	0.0058	Intron (ENST00000566228.6/92017, intron 20 of 20)	16	11976734	12574287	597554	1	92017	ENST00000566228.6	555165	ENSG00000048471	SNX29	sorting nexin 29
	chr4	69237262	69237689	428	*	0.95	0.67	2.3	1.63	3.26e-05	0.00581	Distal Intergenic	4	69199951	69214748	14798	2	10720	ENST00000446444.2	-22514	ENSG00000213759	UGT2B11	UDP glucuronosyltransferase family 2 member B11
	chr5	171070849	171071147	299	*	0.57	0.25	1.99	1.74	3.26e-05	0.00581	Intron (ENST00000389118.8/64901, intron 15 of 29)	5	170861932	171298858	436927	1	64901	ENST00000389118.8	208917	ENSG00000204764	RANBP17	RAN binding protein 17
	chr18	37231210	37231579	370	*	0.65	0.34	2.05	1.7	3.26e-05	0.00581	3' UTR	18	36829106	37231518	402413	1	57536	ENST00000592611.5	402104	ENSG00000150477	KIAA1328	KIAA1328
	chr1	66403997	66404823	827	*	2.27	2.07	3.37	1.31	3.27e-05	0.00582	Distal Intergenic	1	66367494	66368157	664	1	5142	ENST00000483863.2	36503	ENSG00000184588	PDE4B	phosphodiesterase 4B
	chr2	196246827	196247927	1101	*	3.31	3.08	4.49	1.4	3.28e-05	0.00582	Intron (ENST00000260983.8/57520, intron 19 of 28)	2	196194072	196593554	399483	2	57520	ENST00000644978.2	345627	ENSG00000138411	HECW2	HECT, C2 and WW domain containing E3 ubiquitin protein ligase 2
	chr12	130044486	130046379	1894	*	4.05	4.15	2.67	-1.48	3.29e-05	0.00585	Promoter (<=1kb)	12	130033454	130045057	11604	2	100190940	ENST00000567788.1	0	ENSG00000214039	LINC02418	long intergenic non-protein coding RNA 2418
	chr15	45154847	45155475	629	*	2.1	1.86	3.3	1.44	3.35e-05	0.00594	Exon (ENST00000559221.1/53905, exon 4 of 4)	15	45129933	45165576	35644	1	53905	ENST00000321429.8	24914	ENSG00000137857	DUOX1	dual oxidase 1
	chr7	98985877	98986933	1057	*	3.51	3.22	4.86	1.64	3.38e-05	0.00599	Intron (ENST00000355540.7/8295, intron 60 of 70)	7	98878490	99013243	134754	1	8295	ENST00000355540.7	107387	ENSG00000196367	TRRAP	transformation/transcription domain associated protein
	chr3	59311214	59311675	462	*	1.48	1.23	2.72	1.5	3.41e-05	0.00603	Intron (ENST00000668131.1/ENST00000668131.1, intron 3 of 6)	3	58742006	59050084	308079	2	200844	ENST00000295966.11	-261130	ENSG00000163689	C3orf67	chromosome 3 open reading frame 67
	chr22	20796043	20796402	360	*	0.69	0.39	2.1	1.71	3.42e-05	0.00605	Promoter (<=1kb)	22	20764615	20796158	31544	2	5297	ENST00000484220.1	0	ENSG00000241973	PI4KA	phosphatidylinositol 4-kinase alpha
	chr10	37789378	37790095	718	*	2.51	2.2	3.93	1.72	3.43e-05	0.00606	Intron (ENST00000615949.6/57209, intron 6 of 6)	10	37776526	37857197	80672	2	57209	ENST00000615949.6	67102	ENSG00000198105	ZNF248	zinc finger protein 248
	chr7	122217173	122217524	352	*	0.67	0.39	2	1.62	3.44e-05	0.00606	Intron (ENST00000662395.1/ENST00000662395.1, intron 5 of 5)	7	122076149	122144255	68107	2	10157	ENST00000473553.5	-72918	ENSG00000008311	AASS	aminoadipate-semialdehyde synthase
	chr8	37109970	37111507	1538	*	2.95	2.77	3.95	1.18	3.46e-05	0.00609	Distal Intergenic	8	36928905	36931145	2241	1	157855	ENST00000518904.1	181065	ENSG00000215262	KCNU1	potassium calcium-activated channel subfamily U member 1
	chr10	17497584	17498299	716	*	2.52	2.27	3.77	1.5	3.46e-05	0.00609	Distal Intergenic	10	17315421	17454595	139175	2	338596	ENST00000377602.5	-42989	ENSG00000148488	ST8SIA6	ST8 alpha-N-acetyl-neuraminide alpha-2,8-sialyltransferase 6
	chr11	75571598	75571968	371	*	0.86	0.54	2.27	1.73	3.48e-05	0.00612	3' UTR	11	75562056	75572783	10728	1	871	ENST00000533603.5	9542	ENSG00000149257	SERPINH1	serpin family H member 1
	chr2	96330308	96330748	441	*	1.01	0.74	2.29	1.55	3.48e-05	0.00612	3' UTR	2	96326223	96330517	4295	1	150771	ENST00000361124.5	4085	ENSG00000198885	ITPRIPL1	ITPRIP like 1
	chr20	10264995	10265732	738	*	2.22	1.92	3.62	1.69	3.51e-05	0.00616	Intron (ENST00000254976.6/6616, intron 1 of 7)	20	10026075	10368719	342645	2	100131208	ENST00000421143.6	102987	ENSG00000227906	SNAP25-AS1	SNAP25 antisense RNA 1
	chr1	230861817	230862423	607	*	1.46	1.16	2.86	1.7	3.51e-05	0.00616	Intron (ENST00000366663.9/84886, intron 1 of 3)	1	230837119	230869589	32471	2	84886	ENST00000470540.5	7166	ENSG00000119280	C1orf198	chromosome 1 open reading frame 198
	chr2	105187062	105187629	568	*	1.29	1.03	2.59	1.56	3.52e-05	0.00617	Distal Intergenic	2	105144142	105145424	1283	1	105373984	ENST00000438148.1	42920	ENSG00000226508	LINC01918	long intergenic non-protein coding RNA 1918
	chrX	123906645	123906873	229	*	-0.12	-0.52	1.51	2.03	3.53e-05	0.00617	Intron (ENST00000481776.5/331, intron 5 of 5)	23	123859764	123907020	47257	1	331	ENST00000481776.5	46881	ENSG00000101966	XIAP	X-linked inhibitor of apoptosis
	chr7	2016551	2017804	1254	*	3.15	3.26	1.5	-1.76	3.53e-05	0.00617	Intron (ENST00000265854.11/8379, intron 10 of 16)	7	1815794	2233243	417450	2	8379	ENST00000406869.5	215439	ENSG00000002822	MAD1L1	mitotic arrest deficient 1 like 1
	chr12	97426027	97426801	775	*	2.12	1.88	3.32	1.44	3.53e-05	0.00617	Distal Intergenic	12	97430884	97565035	134152	1	196475	ENST00000640149.1	-4083	ENSG00000255794	RMST	rhabdomyosarcoma 2 associated transcript
	chr8	41447318	41448335	1018	*	2.57	2.37	3.65	1.28	3.54e-05	0.00617	Distal Intergenic	8	41426655	41426727	73	1	109616980	ENST00000459126.1	20663	ENSG00000238936	SNORD65B	small nucleolar RNA, C/D box 65B
	chr4	11727397	11728249	853	*	2.23	2.01	3.36	1.35	3.55e-05	0.00618	Intron (ENST00000510095.5/ENST00000510095.5, intron 1 of 3)	4	11740948	11769468	28521	2	105374484	ENST00000506195.1	41219	ENSG00000248300	LINC02360	long intergenic non-protein coding RNA 2360
	chr16	18077826	18078668	843	*	2.96	3.08	1.01	-2.08	3.57e-05	0.00621	Intron (ENST00000567304.1/ENST00000567304.1, intron 1 of 2)	16	18319258	18324235	4978	2	101059938	ENST00000545050.1	245567	ENSG00000214967	NPIPA7	nuclear pore complex interacting protein family member A7
	chr1	222641374	222642075	702	*	1.67	1.47	2.73	1.25	3.57e-05	0.00621	Exon (ENST00000413568.1/ENST00000413568.1, exon 1 of 1)	1	222618097	222668007	49911	1	375056	ENST00000344922.10	23277	ENSG00000154305	MIA3	MIA SH3 domain ER export factor 3
	chr1	119379026	119379727	702	*	2.25	2.01	3.46	1.45	3.58e-05	0.00622	Intron (ENST00000457318.5/51179, intron 1 of 4)	1	119368779	119394128	25350	1	51179	ENST00000622548.4	10247	ENSG00000116882	HAO2	hydroxyacid oxidase 2
	chr12	32801618	32802151	534	*	1.5	1.26	2.71	1.45	3.59e-05	0.00622	Intron (ENST00000340811.8/5318, intron 10 of 12)	12	32790745	32896840	106096	2	5318	ENST00000340811.8	94689	ENSG00000057294	PKP2	plakophilin 2
	chr4	120009611	120009956	346	*	0.63	0.34	1.98	1.64	3.61e-05	0.00627	Distal Intergenic	4	120059828	120061036	1209	2	4085	ENST00000512484.5	51080	ENSG00000164109	MAD2L1	mitotic arrest deficient 2 like 1
	chr1	176767588	176768379	792	*	1.72	1.44	3.06	1.63	3.64e-05	0.00631	Intron (ENST00000367662.5/60676, intron 15 of 22)	1	176463175	176845601	382427	1	60676	ENST00000367662.5	304413	ENSG00000116183	PAPPA2	pappalysin 2
	chr7	123328347	123329110	764	*	2.09	1.8	3.45	1.65	3.66e-05	0.00633	Distal Intergenic	7	123114525	123199972	85448	2	6561	ENST00000427975.5	-128375	ENSG00000081800	SLC13A1	solute carrier family 13 member 1
	chr12	130657904	130658988	1085	*	3.46	3.58	1.3	-2.28	3.66e-05	0.00633	Exon (ENST00000666231.1/ENST00000666231.1, exon 2 of 2)	12	130396177	130716281	320105	2	23504	ENST00000643940.1	57293	ENSG00000060709	RIMBP2	RIMS binding protein 2
	chr1	151187066	151188322	1257	*	3.1	2.95	4.01	1.06	3.67e-05	0.00633	Promoter (1-2kb)	1	151169987	151190188	20202	2	6944	ENST00000491094.6	1866	ENSG00000163159	VPS72	vacuolar protein sorting 72 homolog
	chr7	123116308	123117068	761	*	1.61	1.35	2.88	1.53	3.72e-05	0.00641	Intron (ENST00000194130.7/6561, intron 14 of 14)	7	123113531	123199969	86439	2	6561	ENST00000194130.7	82901	ENSG00000081800	SLC13A1	solute carrier family 13 member 1
	chr6	7594516	7595354	839	*	2.32	2.04	3.63	1.58	3.72e-05	0.00641	Exon (ENST00000342415.6/154007, exon 4 of 9)	6	7590198	7611967	21770	1	154007	ENST00000342415.6	4318	ENSG00000168566	SNRNP48	small nuclear ribonucleoprotein U11/U12 subunit 48
	chr7	7861203	7861490	288	*	0.81	0.52	2.14	1.62	3.76e-05	0.00647	Intron (ENST00000463725.5/729852, intron 4 of 4)	7	7640752	8004053	363302	1	729852	ENST00000469183.5	220451	ENSG00000219545	UMAD1	UBAP1-MVB12-associated (UMA) domain containing 1
	chr1	220427044	220427497	454	*	0.97	0.7	2.29	1.59	3.77e-05	0.00648	Distal Intergenic	1	220528183	220664456	136274	1	4139	ENST00000402574.5	-100686	ENSG00000116141	MARK1	microtubule affinity regulating kinase 1
	chr1	64340546	64341298	753	*	3.28	2.87	4.91	2.04	3.77e-05	0.00648	Distal Intergenic	1	64220864	64267249	46386	1	148581	ENST00000608956.1	119682	ENSG00000177414	UBE2U	ubiquitin conjugating enzyme E2 U
	chr12	130038031	130038717	687	*	2.63	2.76	0.57	-2.18	3.79e-05	0.0065	Intron (ENST00000561864.1/ENST00000561864.1, intron 1 of 2)	12	130032928	130042371	9444	2	100190940	ENST00000660273.1	3654	ENSG00000214039	LINC02418	long intergenic non-protein coding RNA 2418
	chr7	14716928	14718006	1079	*	3.05	2.8	4.29	1.49	3.79e-05	0.00651	Intron (ENST00000399322.7/1607, intron 5 of 24)	7	14145049	14903361	758313	2	1607	ENST00000403951.6	185355	ENSG00000136267	DGKB	diacylglycerol kinase beta
	chr3	178236844	178237281	438	*	1.32	1.07	2.58	1.51	3.81e-05	0.00653	Intron (ENST00000651749.1/ENST00000651749.1, intron 2 of 10)	3	178272932	178828362	555431	1	10242	ENST00000437510.5	-35651	ENSG00000197584	KCNMB2	potassium calcium-activated channel subfamily M regulatory beta subunit 2
	chr1	67382242	67382811	570	*	2	1.67	3.46	1.79	3.82e-05	0.00654	Intron (ENST00000262345.5/3595, intron 13 of 15)	1	67307364	67396900	89537	1	3595	ENST00000262345.5	74878	ENSG00000081985	IL12RB2	interleukin 12 receptor subunit beta 2
	chr7	138089239	138090131	893	*	2.57	2.38	3.61	1.23	3.84e-05	0.00656	Intron (ENST00000468877.2/6718, intron 2 of 9)	7	138002324	138116866	114543	1	6718	ENST00000468877.2	86915	ENSG00000122787	AKR1D1	aldo-keto reductase family 1 member D1
	chr14	20299217	20299640	424	*	1.12	0.79	2.59	1.8	3.9e-05	0.00665	3' UTR	14	20286227	20305951	19725	2	91875	ENST00000258821.8	6311	ENSG00000136319	TTC5	tetratricopeptide repeat domain 5
	chr1	63547632	63548222	591	*	1.83	1.59	3.07	1.48	3.9e-05	0.00666	Promoter (<=1kb)	1	63548009	63571128	23120	1	84455	ENST00000460678.6	0	ENSG00000203965	EFCAB7	EF-hand calcium binding domain 7
	chr3	144106191	144106686	496	*	1.14	0.86	2.48	1.62	3.91e-05	0.00666	Distal Intergenic	3	143973608	143992367	18760	1	205428	ENST00000441925.2	132583	ENSG00000181744	DIPK2A	divergent protein kinase domain 2A
	chr1	146405412	146405996	585	*	1.36	1.08	2.67	1.59	3.93e-05	0.00668	Distal Intergenic	1	146376807	146376970	164	1	26863	ENST00000615842.1	28605	ENSG00000206737	RNVU1-18	RNA, variant U1 small nuclear 18
	chr4	6464276	6464872	597	*	1.24	0.96	2.57	1.61	3.93e-05	0.00669	Intron (ENST00000382599.9/5522, intron 1 of 8)	4	6320581	6472614	152034	2	5522	ENST00000382599.9	7742	ENSG00000074211	PPP2R2C	protein phosphatase 2 regulatory subunit Bgamma
	chr11	78533924	78534607	684	*	2.12	1.84	3.45	1.61	3.96e-05	0.00672	Promoter (<=1kb)	11	78533176	78558565	25390	1	101928896	ENST00000526976.1	748	ENSG00000255084	LOC101928896	uncharacterized LOC101928896
	chr1	118797997	118798262	266	*	0.25	-0.08	1.72	1.8	3.96e-05	0.00672	Distal Intergenic	1	118883047	118914125	31079	2	6913	ENST00000449873.5	115863	ENSG00000092607	TBX15	T-box transcription factor 15
	chr1	207067551	207068896	1346	*	3.24	3	4.44	1.44	3.97e-05	0.00672	3' UTR	1	207034416	207079134	44719	1	5208	ENST00000411990.6	33135	ENSG00000123836	PFKFB2	6-phosphofructo-2-kinase/fructose-2,6-biphosphatase 2
	chr3	143041804	143042193	390	*	0.96	0.64	2.4	1.75	3.97e-05	0.00672	Intron (ENST00000488497.7/23350, intron 22 of 26)	3	143001168	143056500	55333	1	23350	ENST00000488497.7	40636	ENSG00000163714	U2SURP	U2 snRNP associated SURP domain containing
	chr9	81548297	81548675	379	*	1.07	0.82	2.33	1.52	3.99e-05	0.00674	Distal Intergenic	9	81599865	81613522	13658	2	7088	ENST00000376484.1	64847	ENSG00000196781	TLE1	TLE family member 1, transcriptional corepressor
	chr18	77676381	77677577	1197	*	3.47	3.58	1.82	-1.76	3.99e-05	0.00674	Distal Intergenic	18	77971278	77982715	11438	2	101927715	ENST00000666771.1	305138	ENSG00000265843	LINC01029	long intergenic non-protein coding RNA 1029
	chr1	65478780	65479273	494	*	1.64	1.41	2.82	1.4	3.99e-05	0.00674	Intron (ENST00000371059.7/3953, intron 2 of 19)	1	65420652	65641559	220908	1	3953	ENST00000349533.10	58128	ENSG00000116678	LEPR	leptin receptor
	chr14	20179230	20181142	1913	*	4.73	4.83	3.2	-1.63	4.01e-05	0.00676	Exon (ENST00000557042.1/ENST00000557042.1, exon 1 of 1)	14	20197336	20198373	1038	1	390439	ENST00000357366.4	-16194	ENSG00000196832	OR11G2	olfactory receptor family 11 subfamily G member 2
	chr8	82733386	82733666	281	*	0.12	-0.23	1.64	1.87	4.05e-05	0.00683	Intron (ENST00000663058.1/101927141, intron 6 of 7)	8	82033533	82953078	919546	1	101927141	ENST00000663058.1	699853	ENSG00000254394	LOC101927141	uncharacterized LOC101927141
	chr1	160109737	160110238	502	*	1.61	1.33	2.92	1.59	4.06e-05	0.00683	Distal Intergenic	1	160115759	160137202	21444	1	477	ENST00000472488.5	-5521	ENSG00000018625	ATP1A2	ATPase Na+/K+ transporting subunit alpha 2
	chr3	53284792	53285038	247	*	-0.05	-0.41	1.47	1.88	4.06e-05	0.00683	3' UTR	3	53283429	53347543	64115	2	55802	ENST00000610213.6	62505	ENSG00000272886	DCP1A	decapping mRNA 1A
	chr13	75025545	75026151	607	*	1.89	1.57	3.31	1.74	4.08e-05	0.00686	Distal Intergenic	13	75237944	75240296	2353	2	647288	ENST00000451540.1	214145	ENSG00000214249	CTAGE11P	CTAGE family member 11, pseudogene
	chr8	107508683	107509397	715	*	2.43	2.12	3.82	1.69	4.1e-05	0.00688	Distal Intergenic	8	107249493	107498055	248563	2	284	ENST00000297450.7	-10628	ENSG00000154188	ANGPT1	angiopoietin 1
	chr7	70760788	70761404	617	*	1.88	1.65	3.07	1.42	4.1e-05	0.00688	Intron (ENST00000644939.1/26053, intron 6 of 18)	7	69598296	70792867	1194572	1	26053	ENST00000644939.1	1162492	ENSG00000158321	AUTS2	activator of transcription and developmental regulator AUTS2
	chr12	87728815	87729471	657	*	1.74	1.39	3.27	1.88	4.11e-05	0.00688	Distal Intergenic	12	87782163	87783456	1294	2	400058	ENST00000599191.1	53985		MKRN9P	makorin ring finger protein 9, pseudogene
	chr5	35513061	35513451	391	*	0.5	0.18	1.94	1.76	4.11e-05	0.00688	Distal Intergenic	5	35617844	35671575	53732	1	79925	ENST00000282469.10	-104393	ENSG00000152582	SPEF2	sperm flagellar 2
	chr17	43116893	43117125	233	*	0	-0.36	1.54	1.9	4.11e-05	0.00688	Intron (ENST00000352993.7/672, intron 2 of 21)	17	43044295	43125370	81076	2	672	ENST00000352993.7	8245	ENSG00000012048	BRCA1	BRCA1 DNA repair associated
	chr10	11825162	11826705	1544	*	3.67	3.46	4.78	1.31	4.12e-05	0.00689	Promoter (1-2kb)	10	11823339	11866776	43438	1	254427	ENST00000474155.1	1823	ENSG00000148426	PROSER2	proline and serine rich 2
	chr5	155983953	155984325	373	*	0.97	0.68	2.34	1.66	4.15e-05	0.00693	Intron (ENST00000517913.5/6444, intron 1 of 9)	5	155870344	156758055	887712	1	6444	ENST00000517913.5	113609	ENSG00000170624	SGCD	sarcoglycan delta
	chr8	70996621	70997040	420	*	0.37	0.03	1.86	1.83	4.17e-05	0.00695	Intron (ENST00000647843.1/389668, intron 2 of 8)	8	70669369	71228629	559261	1	389668	ENST00000647843.1	327252	ENSG00000221947	XKR9	XK related 9
	chr3	63647891	63648467	577	*	1.36	1.08	2.69	1.61	4.17e-05	0.00695	Distal Intergenic	3	63652675	63665212	12538	1	132203	ENST00000343837.8	-4208	ENSG00000188817	SNTN	sentan, cilia apical structure protein
	chr4	6465723	6466074	352	*	0.44	0.08	1.97	1.89	4.18e-05	0.00695	Intron (ENST00000382599.9/5522, intron 1 of 8)	4	6320581	6472614	152034	2	5522	ENST00000382599.9	6540	ENSG00000074211	PPP2R2C	protein phosphatase 2 regulatory subunit Bgamma
	chr9	212818	213355	538	*	0.99	0.75	2.2	1.44	4.23e-05	0.00703	Promoter (2-3kb)	9	212824	215741	2918	2	157983	ENST00000648587.1	2386	ENSG00000183784	DOCK8-AS1	DOCK8 antisense RNA 1
	chr17	80298835	80299557	723	*	1.71	1.45	2.98	1.53	4.25e-05	0.00706	Intron (ENST00000508628.6/57674, intron 12 of 68)	17	80260866	80395312	134447	1	57674	ENST00000508628.6	37969	ENSG00000173821	RNF213	ring finger protein 213
	chr1	112025986	112026336	351	*	0.6	0.28	2.04	1.75	4.26e-05	0.00707	Distal Intergenic	1	111990536	111998842	8307	1	643355	ENST00000438293.1	35450	ENSG00000231437	LINC01750	long intergenic non-protein coding RNA 1750
	chr3	119675060	119675553	494	*	1.46	1.16	2.86	1.69	4.28e-05	0.00709	Promoter (1-2kb)	3	119654513	119676922	22410	2	64091	ENST00000490145.1	1369	ENSG00000121577	POPDC2	popeye domain containing 2
	chr16	864912	865696	785	*	2.24	2.36	0.27	-2.09	4.29e-05	0.0071	Intron (ENST00000262301.15/64788, intron 10 of 10)	16	853634	970999	117366	2	64788	ENST00000262301.15	105303	ENSG00000103227	LMF1	lipase maturation factor 1
	chr7	85295078	85295607	530	*	1.79	1.53	3.04	1.5	4.32e-05	0.00714	Distal Intergenic	7	85050357	85186855	136499	2	223117	ENST00000444867.1	-108223	ENSG00000153993	SEMA3D	semaphorin 3D
	chr8	68699006	68699793	788	*	2.06	1.86	3.16	1.31	4.33e-05	0.00715	Intron (ENST00000518698.6/116328, intron 8 of 13)	8	68330955	68819023	488069	1	116328	ENST00000518698.6	368051	ENSG00000165084	C8orf34	chromosome 8 open reading frame 34
	chr3	128623344	128624328	985	*	2.92	2.64	4.25	1.61	4.35e-05	0.00718	Intron (ENST00000296255.8/6184, intron 8 of 9)	3	128619969	128650818	30850	2	6184	ENST00000296255.8	26490	ENSG00000163902	RPN1	ribophorin I
	chr21	16024217	16025492	1276	*	3.39	3.17	4.54	1.37	4.38e-05	0.00722	Intron (ENST00000635845.1/388815, intron 1 of 5)	21	15928296	16488329	560034	1	388815	ENST00000635845.1	95921	ENSG00000215386	MIR99AHG	mir-99a-let-7c cluster host gene
	chr17	61675637	61676184	548	*	1.64	1.36	2.97	1.61	4.41e-05	0.00726	Distal Intergenic	17	61590421	61591219	799	2	342538	ENST00000521764.3	-84418	ENSG00000253506	NACA2	nascent polypeptide associated complex subunit alpha 2
	chr20	9334717	9335717	1001	*	2.84	2.65	3.9	1.25	4.42e-05	0.00727	Intron (ENST00000407043.6/5332, intron 4 of 6)	20	9068763	9339007	270245	1	5332	ENST00000407043.6	265954	ENSG00000101333	PLCB4	phospholipase C beta 4
	chrX	7983659	7984134	476	*	1.17	0.9	2.46	1.55	4.44e-05	0.0073	Intron (ENST00000659022.1/ENST00000659022.1, intron 1 of 3)	23	7902049	7927739	25691	2	8228	ENST00000442940.1	-55920	ENSG00000006757	PNPLA4	patatin like phospholipase domain containing 4
	chr6	51487741	51488486	746	*	2.29	2.06	3.46	1.4	4.44e-05	0.0073	Distal Intergenic	6	51599723	51622541	22819	1	101927082	ENST00000589278.6	-111237		LOC101927082	uncharacterized LOC101927082
	chr1	198970843	198971188	346	*	0.66	0.24	2.34	2.11	4.46e-05	0.00732	Distal Intergenic	1	198897810	198937471	39662	2	100131234	ENST00000665868.1	-33372		MIR181A1HG	MIR181A1 host gene
	chr1	104911455	104911873	419	*	0.64	0.37	1.93	1.56	4.48e-05	0.00735	Distal Intergenic	1	105590039	105606003	15965	2	101928476	ENST00000623447.3	694130	ENSG00000230768	LINC01676	long intergenic non-protein coding RNA 1676
	chr13	51324025	51325063	1039	*	3.34	3.04	4.73	1.7	4.49e-05	0.00736	Distal Intergenic	13	51335773	51364735	28963	1	647174	ENST00000524365.5	-10710	ENSG00000253309	SERPINE3	serpin family E member 3
	chr18	73774876	73775445	570	*	1.56	1.34	2.7	1.36	4.53e-05	0.00742	Distal Intergenic	18	74073504	74078684	5181	2	201456	ENST00000579108.1	303239	ENSG00000141665	FBXO15	F-box protein 15
	chr19	9700452	9701256	805	*	1.98	1.73	3.22	1.49	4.54e-05	0.00743	Promoter (<=1kb)	19	9689924	9700776	10853	2	729648	ENST00000536819.5	0		ZNF812P	zinc finger protein 812, pseudogene
	chr15	56564073	56564574	502	*	1.2	0.91	2.56	1.65	4.61e-05	0.00753	Intron (ENST00000562300.5/ENST00000562300.5, intron 5 of 9)	15	56631298	56635778	4481	2	54816	ENST00000559446.1	71204	ENSG00000137871	ZNF280D	zinc finger protein 280D
	chr5	130967054	130967749	696	*	2.22	1.93	3.6	1.67	4.61e-05	0.00753	Distal Intergenic	5	131162478	131162627	150	2	3094	ENST00000520028.1	194878	ENSG00000169567	HINT1	histidine triad nucleotide binding protein 1
	chr12	91914120	91914618	499	*	1.77	1.51	3.06	1.55	4.62e-05	0.00753	Distal Intergenic	12	91985124	91988988	3865	2	256021	ENST00000664336.1	74370	ENSG00000257242	LINC01619	long intergenic non-protein coding RNA 1619
	chr5	135864592	135865251	660	*	2.41	2.18	3.61	1.44	4.62e-05	0.00753	Intron (ENST00000646290.1/153328, intron 7 of 10)	5	135579202	135889770	310569	1	153328	ENST00000646290.1	285390	ENSG00000145832	SLC25A48	solute carrier family 25 member 48
	chr12	15596068	15597859	1792	*	4.43	4.54	2.74	-1.8	4.65e-05	0.00757	3' UTR	12	15322508	15598331	275824	1	5800	ENST00000281171.9	273560	ENSG00000151490	PTPRO	protein tyrosine phosphatase receptor type O
	chr5	77417045	77419988	2944	*	4.88	4.98	3.58	-1.4	4.66e-05	0.00757	Exon (ENST00000646262.1/8622, exon 20 of 24)	5	77086732	77427124	340393	1	8622	ENST00000646262.1	330313	ENSG00000113231	PDE8B	phosphodiesterase 8B
	chr3	86993613	86994275	663	*	2.13	1.92	3.26	1.34	4.66e-05	0.00757	Promoter (2-3kb)	3	86937973	86991149	53177	2	389136	ENST00000398399.7	-2464	ENSG00000206538	VGLL3	vestigial like family member 3
	chr5	43138676	43139104	429	*	1.15	0.88	2.45	1.57	4.68e-05	0.00759	Intron (ENST00000515326.5/7690, intron 3 of 5)	5	43120883	43161773	40891	1	7690	ENST00000515326.5	17793	ENSG00000172262	ZNF131	zinc finger protein 131
	chr17	70449528	70449882	355	*	0.81	0.5	2.22	1.72	4.71e-05	0.00762	Distal Intergenic	17	70169535	70180048	10514	1	3759	ENST00000243457.3	279993	ENSG00000123700	KCNJ2	potassium inwardly rectifying channel subfamily J member 2
	chr20	11217116	11217906	791	*	2.62	2.73	1.05	-1.68	4.71e-05	0.00762	Distal Intergenic	20	11264944	11273385	8442	2	339593	ENST00000666460.1	55479		LOC339593	uncharacterized LOC339593
	chr6	166992631	166993027	397	*	0.52	0.18	2.01	1.83	4.71e-05	0.00762	Intron (ENST00000444102.1/ENST00000444102.1, intron 1 of 2)	6	166997807	166997912	106	2	100500857	ENST00000582614.1	4885	ENSG00000265828	MIR3939	microRNA 3939
	chr4	27126937	27127203	267	*	0.22	-0.11	1.66	1.77	4.74e-05	0.00766	Distal Intergenic	4	27217479	27282225	64747	1	101929199	ENST00000512873.1	-90276	ENSG00000249699	LINC02261	long intergenic non-protein coding RNA 2261
	chr5	127731001	127731598	598	*	1.26	1.01	2.51	1.5	4.75e-05	0.00767	Intron (ENST00000514853.3/728586, intron 2 of 6)	5	127703389	127941634	238246	1	728586	ENST00000514853.3	27612	ENSG00000230561	CCDC192	coiled-coil domain containing 192
	chr7	30436551	30437125	575	*	1.57	1.33	2.76	1.43	4.77e-05	0.00769	Intron (ENST00000222823.9/10392, intron 10 of 13)	7	30424527	30478784	54258	2	10392	ENST00000222823.9	41659	ENSG00000106100	NOD1	nucleotide binding oligomerization domain containing 1
	chr15	35271590	35272277	688	*	1.46	1.23	2.66	1.44	4.77e-05	0.0077	Intron (ENST00000560386.5/89978, intron 3 of 3)	15	35217345	35410851	193507	2	89978	ENST00000560386.5	138574	ENSG00000134146	DPH6	diphthamine biosynthesis 6
	chr7	21476437	21476787	351	*	0.29	-0.06	1.79	1.85	4.79e-05	0.0077	Intron (ENST00000432066.2/6671, intron 1 of 1)	7	21428043	21477239	49197	1	6671	ENST00000432066.2	48394	ENSG00000105866	SP4	Sp4 transcription factor
	chr9	84718518	84719163	646	*	2.49	2.2	3.87	1.67	4.79e-05	0.0077	Intron (ENST00000376213.5/4915, intron 8 of 19)	9	84668551	85023590	355040	1	4915	ENST00000376213.5	49967	ENSG00000148053	NTRK2	neurotrophic receptor tyrosine kinase 2
	chrX	12848273	12848855	583	*	1.42	1.09	2.89	1.8	4.79e-05	0.0077	Distal Intergenic	23	12867072	12890361	23290	1	51284	ENST00000380659.4	-18217	ENSG00000196664	TLR7	toll like receptor 7
	chr20	14406620	14406895	276	*	0.43	0.13	1.83	1.7	4.8e-05	0.0077	Intron (ENST00000217246.8/140733, intron 3 of 16)	20	13995369	16053197	2057829	1	140733	ENST00000217246.8	411251	ENSG00000172264	MACROD2	mono-ADP ribosylhydrolase 2
	chr18	8286359	8286899	541	*	1.24	1.01	2.43	1.43	4.8e-05	0.0077	Intron (ENST00000580170.5/5797, intron 19 of 32)	18	7566782	8406861	840080	1	5797	ENST00000332175.12	719577	ENSG00000173482	PTPRM	protein tyrosine phosphatase receptor type M
	chr14	50565711	50566092	382	*	0.88	0.62	2.16	1.53	4.81e-05	0.0077	Intron (ENST00000556478.2/51062, intron 2 of 2)	14	50532509	50587936	55428	1	51062	ENST00000556478.2	33202	ENSG00000198513	ATL1	atlastin GTPase 1
	chr12	69552693	69553230	538	*	1.8	1.55	3.03	1.48	4.82e-05	0.00771	Intron (ENST00000547219.5/10818, intron 4 of 6)	12	69470349	69570372	100024	1	10818	ENST00000547219.5	82344	ENSG00000166225	FRS2	fibroblast growth factor receptor substrate 2
	chr7	95367646	95368221	576	*	1.15	0.85	2.53	1.68	4.83e-05	0.00773	Intron (ENST00000265627.10/5446, intron 4 of 8)	7	95359872	95396375	36504	2	5446	ENST00000265627.10	28154	ENSG00000105852	PON3	paraoxonase 3
	chr5	8500865	8502025	1161	*	4.54	4.66	2.51	-2.15	4.84e-05	0.00773	Distal Intergenic	5	8460925	8460999	75	1	100616142	ENST00000578872.1	39940	ENSG00000284000	MIR4458	microRNA 4458
	chr5	154054659	154055441	783	*	2.64	2.76	0.8	-1.96	4.84e-05	0.00773	3' UTR	5	154038968	154161535	122568	1	4238	ENST00000520327.6	15691	ENSG00000037749	MFAP3	microfibril associated protein 3
	chr8	84181523	84182266	744	*	1.94	1.73	3.05	1.32	4.85e-05	0.00774	Promoter (<=1kb)	8	84182787	84529577	346791	1	138046	ENST00000522613.5	-521	ENSG00000184672	RALYL	RALY RNA binding protein like
	chr11	83707810	83708589	780	*	2.52	2.27	3.77	1.5	4.86e-05	0.00774	Intron (ENST00000533669.5/ENST00000533669.5, intron 6 of 7)	11	83455012	84317339	862328	2	1740	ENST00000280241.12	608750	ENSG00000150672	DLG2	discs large MAGUK scaffold protein 2
	chr1	211616249	211617074	826	*	2.53	2.64	0.72	-1.93	4.87e-05	0.00775	Distal Intergenic	1	211639440	211654627	15188	1	105748977	ENST00000670044.1	-22366	ENSG00000227764	LINC01693	long intergenic non-protein coding RNA 1693
	chr8	144614746	144614987	242	*	0.15	-0.22	1.69	1.91	4.87e-05	0.00775	Distal Intergenic	8	144529179	144605816	76638	2	80728	ENST00000276826.5	-8930	ENSG00000147799	ARHGAP39	Rho GTPase activating protein 39
	chr11	84419078	84419738	661	*	2.54	2.25	3.9	1.65	4.88e-05	0.00776	Intron (ENST00000398309.6/1740, intron 2 of 22)	11	83455012	84923589	1468578	2	1740	ENST00000398309.6	503851	ENSG00000150672	DLG2	discs large MAGUK scaffold protein 2
	chr21	38466490	38467207	718	*	1.94	2.07	-0.24	-2.31	4.91e-05	0.00779	Intron (ENST00000398905.5/2078, intron 1 of 8)	21	38380027	38661694	281668	2	2078	ENST00000398910.5	194487	ENSG00000157554	ERG	ETS transcription factor ERG
	chr10	90550666	90551109	444	*	0.41	0.06	1.93	1.87	4.91e-05	0.00779	Intron (ENST00000660339.1/101926942, intron 1 of 2)	10	90450495	90628852	178358	2	101926942	ENST00000660339.1	77743	ENSG00000236373	LINC02653	long intergenic non-protein coding RNA 2653
	chr11	60743945	60745578	1634	*	3.33	3.18	4.25	1.08	4.95e-05	0.00785	3' UTR	11	60729304	60744212	14909	1	728588	ENST00000529108.5	14641	ENSG00000214782	MS4A18	membrane spanning 4-domains A18
	chr13	111632834	111634425	1592	*	3.63	3.73	2.28	-1.44	4.96e-05	0.00786	Intron (ENST00000375713.1/ENST00000375713.1, intron 2 of 3)	13	111596009	111642079	46071	1	105370369	ENST00000401043.3	36825	ENSG00000215881	LINC02337	long intergenic non-protein coding RNA 2337
	chr5	41752834	41753522	689	*	1.83	1.62	2.92	1.3	4.99e-05	0.0079	Intron (ENST00000196371.10/5019, intron 14 of 16)	5	41730065	41870425	140361	2	5019	ENST00000196371.10	116903	ENSG00000083720	OXCT1	3-oxoacid CoA-transferase 1
	chr7	12802149	12802816	668	*	1.88	1.66	3.01	1.35	5.01e-05	0.00791	Exon (ENST00000638964.1/ENST00000638964.1, exon 1 of 6)	7	12687635	12688914	1280	1	10124	ENST00000404894.1	114514	ENSG00000122644	ARL4A	ADP ribosylation factor like GTPase 4A
	chr4	73034954	73035417	464	*	1.09	0.82	2.4	1.57	5.06e-05	0.00798	Distal Intergenic	4	73058076	73069692	11617	2	285521	ENST00000507544.2	34275	ENSG00000163626	COX18	cytochrome c oxidase assembly factor COX18
	chr1	41208361	41208911	551	*	1.87	1.62	3.14	1.53	5.07e-05	0.008	Intron (ENST00000337495.9/22955, intron 1 of 14)	1	41027202	41242116	214915	2	22955	ENST00000372596.5	33205	ENSG00000010803	SCMH1	Scm polycomb group protein homolog 1
	chr4	186790550	186791279	730	*	2.59	2.39	3.68	1.29	5.11e-05	0.00806	Distal Intergenic	4	186708363	186726722	18360	2	2195	ENST00000509647.1	-63828	ENSG00000083857	FAT1	FAT atypical cadherin 1
	chr17	37190855	37191246	392	*	1.03	0.77	2.29	1.52	5.14e-05	0.00809	Exon (ENST00000616317.5/31, exon 38 of 56)	17	37084992	37406836	321845	2	31	ENST00000616317.5	215590	ENSG00000278540	ACACA	acetyl-CoA carboxylase alpha
	chr16	63959356	63960732	1377	*	3.33	3.44	1.73	-1.71	5.15e-05	0.0081	Distal Intergenic	16	64968434	64972949	4516	2	1009	ENST00000569095.1	1012217	ENSG00000140937	CDH11	cadherin 11
	chr3	108001545	108001880	336	*	0.83	0.51	2.28	1.77	5.16e-05	0.0081	Distal Intergenic	3	108043298	108054739	11442	2	961	ENST00000471694.1	52859	ENSG00000196776	CD47	CD47 molecule
	chr4	55038051	55038951	901	*	2.93	2.7	4.11	1.41	5.16e-05	0.0081	Distal Intergenic	4	55094850	55096720	1871	2	3791	ENST00000509309.1	57769	ENSG00000128052	KDR	kinase insert domain receptor
	chr20	10185707	10186578	872	*	2.66	2.41	3.92	1.51	5.18e-05	0.00813	Exon (ENST00000666915.1/ENST00000666915.1, exon 3 of 3)	20	10021995	10219524	197530	2	100131208	ENST00000661614.1	32946	ENSG00000227906	SNAP25-AS1	SNAP25 antisense RNA 1
	chr7	138324767	138325833	1067	*	2.73	2.56	3.7	1.14	5.19e-05	0.00813	Distal Intergenic	7	138460259	138589996	129738	1	8805	ENST00000343526.9	-134426	ENSG00000122779	TRIM24	tripartite motif containing 24
	chr2	31558181	31558690	510	*	1.3	1.04	2.56	1.52	5.2e-05	0.00815	Intron (ENST00000435713.1/ENST00000435713.1, intron 2 of 2)	2	31522480	31580938	58459	2	6716	ENST00000622030.2	22248	ENSG00000277893	SRD5A2	steroid 5 alpha-reductase 2
	chr1	204742742	204742968	227	*	0.11	-0.25	1.63	1.87	5.23e-05	0.00819	Distal Intergenic	1	204617170	204685738	68569	2	10446	ENST00000367177.4	-57004	ENSG00000170382	LRRN2	leucine rich repeat neuronal 2
	chr7	146471124	146471624	501	*	0.94	0.65	2.32	1.67	5.26e-05	0.00822	Intron (ENST00000625365.2/26047, intron 2 of 3)	7	146116002	146839861	723860	1	26047	ENST00000625365.2	355122	ENSG00000174469	CNTNAP2	contactin associated protein like 2
	chr7	24283329	24284821	1493	*	3.2	3.3	1.79	-1.51	5.27e-05	0.00822	Promoter (<=1kb)	7	24284188	24291808	7621	1	4852	ENST00000407573.5	0	ENSG00000122585	NPY	neuropeptide Y
	chr2	75549622	75549878	257	*	0.33	0.03	1.69	1.66	5.28e-05	0.00822	Intron (ENST00000490746.5/84141, intron 1 of 3)	2	75469302	75560936	91635	2	84141	ENST00000485891.1	11058	ENSG00000115363	EVA1A	eva-1 homolog A, regulator of programmed cell death
	chr3	68215500	68216297	798	*	2.7	2.43	4.02	1.58	5.28e-05	0.00822	Intron (ENST00000478136.6/407738, intron 2 of 4)	3	68004247	68545621	541375	1	407738	ENST00000478136.6	211253	ENSG00000183662	TAFA1	TAFA chemokine like family member 1
	chr18	21150338	21150768	431	*	1.06	0.8	2.33	1.53	5.28e-05	0.00823	Distal Intergenic	18	20946906	21111813	164908	2	6093	ENST00000399799.3	-38525	ENSG00000067900	ROCK1	Rho associated coiled-coil containing protein kinase 1
	chr8	60795668	60796427	760	*	1.88	1.66	3.02	1.36	5.29e-05	0.00823	Intron (ENST00000423902.7/55636, intron 4 of 37)	8	60678740	60868028	189289	1	55636	ENST00000423902.7	116928	ENSG00000171316	CHD7	chromodomain helicase DNA binding protein 7
	chr22	36910403	36910941	539	*	1.29	1.06	2.49	1.43	5.3e-05	0.00823	Promoter (2-3kb)	22	36913628	36940439	26812	1	1439	ENST00000403662.8	-2687	ENSG00000100368	CSF2RB	colony stimulating factor 2 receptor beta common subunit
	chr4	54709314	54710008	695	*	2.38	2.08	3.75	1.67	5.31e-05	0.00824	Exon (ENST00000412167.6/3815, exon 7 of 21)	4	54657918	54740715	82798	1	3815	ENST00000288135.5	51396	ENSG00000157404	KIT	KIT proto-oncogene, receptor tyrosine kinase
	chr14	94856530	94856875	346	*	1.18	0.84	2.67	1.82	5.33e-05	0.00827	Distal Intergenic	14	94768216	94770230	2015	2	145258	ENST00000238558.4	-86300	ENSG00000133937	GSC	goosecoid homeobox
	chr8	20242880	20243163	284	*	0.19	-0.21	1.8	2.01	5.34e-05	0.00828	Distal Intergenic	8	20249722	20255181	5460	2	11178	ENST00000522290.5	12018	ENSG00000061337	LZTS1	leucine zipper tumor suppressor 1
	chr6	12297294	12298226	933	*	2.62	2.38	3.81	1.43	5.35e-05	0.00829	Distal Intergenic	6	12290361	12297194	6834	1	1906	ENST00000379375.6	6933	ENSG00000078401	EDN1	endothelin 1
	chr7	108195712	108196215	504	*	1.16	0.9	2.43	1.53	5.38e-05	0.00832	Exon (ENST00000379028.7/4897, exon 15 of 33)	7	108147626	108456397	308772	2	4897	ENST00000379028.7	260182	ENSG00000091129	NRCAM	neuronal cell adhesion molecule
	chr3	25492093	25492619	527	*	1.68	1.45	2.88	1.43	5.38e-05	0.00832	Intron (ENST00000383772.8/5915, intron 2 of 7)	3	25174332	25596455	422124	1	5915	ENST00000383772.8	317761	ENSG00000077092	RARB	retinoic acid receptor beta
	chr8	68754152	68754849	698	*	2.58	2.29	3.94	1.65	5.4e-05	0.00834	Intron (ENST00000518698.6/116328, intron 10 of 13)	8	68330955	68819023	488069	1	116328	ENST00000518698.6	423197	ENSG00000165084	C8orf34	chromosome 8 open reading frame 34
	chr15	48684307	48684689	383	*	0.57	0.28	1.94	1.67	5.41e-05	0.00835	Distal Intergenic	15	48408306	48645849	237544	2	2200	ENST00000316623.9	-38458	ENSG00000166147	FBN1	fibrillin 1
	chr8	98714224	98714881	658	*	2.66	2.44	3.82	1.38	5.41e-05	0.00835	Intron (ENST00000617590.1/6788, intron 4 of 8)	8	98454631	98825671	371041	2	6788	ENST00000617590.1	110790	ENSG00000104375	STK3	serine/threonine kinase 3
	chr7	91910782	91911534	753	*	2.07	1.83	3.27	1.45	5.5e-05	0.00847	Distal Intergenic	7	91940867	92110673	169807	1	10142	ENST00000356239.7	-29333	ENSG00000127914	AKAP9	A-kinase anchoring protein 9
	chr6	35613099	35613577	479	*	1.23	1	2.42	1.42	5.52e-05	0.00848	Intron (ENST00000539068.5/2289, intron 5 of 10)	6	35573585	35728583	154999	2	2289	ENST00000536438.5	115006	ENSG00000096060	FKBP5	FKBP prolyl isomerase 5
	chr1	70717291	70718726	1436	*	3.55	3.35	4.63	1.28	5.52e-05	0.00848	Intron (ENST00000419450.1/101927244, intron 5 of 6)	1	70706453	70786468	80016	1	101927244	ENST00000419450.1	10838	ENSG00000229051	LINC01788	long intergenic non-protein coding RNA 1788
	chr1	223650331	223650806	476	*	0.91	0.64	2.24	1.61	5.54e-05	0.00851	Intron (ENST00000366872.9/388743, intron 2 of 20)	1	223541609	223665734	124126	2	388743	ENST00000366872.9	14928	ENSG00000203697	CAPN8	calpain 8
	chr1	101220305	101220849	545	*	1.81	1.6	2.95	1.36	5.55e-05	0.00852	Distal Intergenic	1	101235683	101236528	846	2	101928370	ENST00000432195.1	15679		LOC101928370	uncharacterized LOC101928370
	chr1	145394006	145394493	488	*	1.33	1.08	2.6	1.53	5.57e-05	0.00854	Intron (ENST00000369373.9/100288142, intron 8 of 137)	1	145289900	145405778	115879	2	100288142	ENST00000392971.6	11285	ENSG00000162825	NBPF20	NBPF member 20
	chr3	178382172	178383037	866	*	2.29	2.11	3.28	1.17	5.59e-05	0.00857	Exon (ENST00000657443.1/ENST00000657443.1, exon 2 of 2)	3	178272932	178828362	555431	1	10242	ENST00000437510.5	109240	ENSG00000197584	KCNMB2	potassium calcium-activated channel subfamily M regulatory beta subunit 2
	chr11	70752774	70753883	1110	*	3.83	3.53	5.24	1.72	5.6e-05	0.00858	Intron (ENST00000656230.1/22941, intron 4 of 15)	11	70469435	70826894	357460	2	22941	ENST00000656230.1	73011	ENSG00000162105	SHANK2	SH3 and multiple ankyrin repeat domains 2
	chr4	44157827	44158246	420	*	0.69	0.42	1.99	1.57	5.62e-05	0.00859	Distal Intergenic	4	44017062	44022063	5002	1	100506827	ENST00000512678.1	140765	ENSG00000251350	LINC02475	long intergenic non-protein coding RNA 2475
	chr3	120644058	120644458	401	*	1.13	0.83	2.51	1.67	5.65e-05	0.00863	Exon (ENST00000283871.10/3081, exon 10 of 14)	3	120628172	120682239	54068	2	3081	ENST00000283871.10	37781	ENSG00000113924	HGD	homogentisate 1,2-dioxygenase
	chr20	18686576	18687119	544	*	1.81	1.54	3.12	1.58	5.66e-05	0.00864	Intron (ENST00000618693.4/92675, intron 4 of 4)	20	18674395	18698709	24315	2	101929526	ENST00000428285.1	11590	ENSG00000233993	DTD1-AS1	DTD1 antisense RNA 1
	chr6	5760440	5761200	761	*	1.69	1.39	3.06	1.67	5.67e-05	0.00864	Intron (ENST00000324331.10/10667, intron 6 of 6)	6	5261044	5771429	510386	1	10667	ENST00000324331.10	499396	ENSG00000145982	FARS2	phenylalanyl-tRNA synthetase 2, mitochondrial
	chr7	99027220	99027760	541	*	1.41	1.17	2.62	1.45	5.67e-05	0.00864	3' UTR	7	98970187	99036477	66291	1	8295	ENST00000360902.2	57033	ENSG00000196367	TRRAP	transformation/transcription domain associated protein
	chr3	123038430	123039943	1514	*	3.1	2.88	4.24	1.35	5.67e-05	0.00864	Distal Intergenic	3	122909194	123028605	119412	2	54437	ENST00000475244.5	-9825	ENSG00000082684	SEMA5B	semaphorin 5B
	chr22	48878123	48880112	1990	*	4.31	4.41	2.9	-1.51	5.68e-05	0.00864	Intron (ENST00000380981.3/100128946, intron 1 of 6)	22	48866770	48898386	31617	1	100128946	ENST00000380981.3	11353	ENSG00000205632	LINC01310	long intergenic non-protein coding RNA 1310
	chr12	619355	619705	351	*	0.74	0.43	2.15	1.72	5.69e-05	0.00865	Intron (ENST00000305108.9/4815, intron 1 of 3)	12	564296	663779	99484	2	4815	ENST00000305108.9	44074	ENSG00000171840	NINJ2	ninjurin 2
	chr4	43830312	43831091	780	*	1.62	1.34	2.96	1.62	5.72e-05	0.00868	Intron (ENST00000655512.1/ENST00000655512.1, intron 3 of 4)	4	44016700	44021576	4877	1	100506827	ENST00000655776.1	-185609	ENSG00000251350	LINC02475	long intergenic non-protein coding RNA 2475
	chr8	120773444	120774545	1102	*	2.52	2.31	3.61	1.29	5.76e-05	0.00874	Intron (ENST00000509350.1/101927543, intron 3 of 4)	8	120535745	120813273	277529	2	6641	ENST00000395601.7	38728	ENSG00000172164	SNTB1	syntrophin beta 1
	chr8	92895514	92895913	400	*	1.04	0.75	2.41	1.66	5.77e-05	0.00874	Intron (ENST00000523197.5/ENST00000523197.5, intron 2 of 4)	8	92883532	92966144	82613	2	286144	ENST00000537541.1	70231	ENSG00000205133	TRIQK	triple QxxK/R motif containing
	chr19	30442066	30443721	1656	*	4.16	4.27	2.67	-1.59	5.78e-05	0.00875	5' UTR	19	30228514	30548468	319955	1	9745	ENST00000585628.5	213552	ENSG00000198597	ZNF536	zinc finger protein 536
	chr6	11682308	11683102	795	*	2.08	1.86	3.21	1.34	5.79e-05	0.00875	Distal Intergenic	6	11713954	11728557	14604	2	84830	ENST00000513651.5	45455	ENSG00000111863	ADTRP	androgen dependent TFPI regulating protein
	chr6	111540893	111541789	897	*	2.73	2.84	0.9	-1.94	5.79e-05	0.00875	Intron (ENST00000438298.6/643749, intron 1 of 2)	6	111483541	111577160	93620	1	643749	ENST00000438298.6	57352	ENSG00000231889	TRAF3IP2-AS1	TRAF3IP2 antisense RNA 1
	chr8	123202066	123203351	1286	*	3.11	2.85	4.38	1.53	5.81e-05	0.00877	Promoter (<=1kb)	8	123196536	123202343	5808	2	100131726	ENST00000661117.1	0	ENSG00000204949	FAM83A-AS1	FAM83A antisense RNA 1
	chr3	124951743	124952313	571	*	1.82	1.53	3.2	1.67	5.84e-05	0.00881	Promoter (1-2kb)	3	124927899	124953819	25921	2	56667	ENST00000497378.1	1506	ENSG00000173702	MUC13	mucin 13, cell surface associated
	chr17	61085537	61086052	516	*	1.63	1.44	2.69	1.25	5.86e-05	0.00883	Intron (ENST00000589222.5/54828, intron 22 of 25)	17	60677852	61392831	714980	1	54828	ENST00000589222.5	407685	ENSG00000141376	BCAS3	BCAS3 microtubule associated cell migration factor
	chr4	178116176	178116702	527	*	1.67	1.24	3.36	2.12	5.88e-05	0.00886	Distal Intergenic	4	177975822	178028971	53150	1	285501	ENST00000667514.1	140354	ENSG00000231171	LINC01098	long intergenic non-protein coding RNA 1098
	chr22	47291439	47293597	2159	*	5.92	6.03	4.26	-1.77	5.89e-05	0.00887	Distal Intergenic	22	47345569	47373541	27973	1	339685	ENST00000434707.1	-51972	ENSG00000224715	LOC339685	uncharacterized LOC339685
	chr4	112257165	112257453	289	*	1.1	0.82	2.4	1.58	5.94e-05	0.00892	Intron (ENST00000510527.5/55435, intron 3 of 6)	4	112231740	112265319	33580	1	55435	ENST00000510527.5	25425	ENSG00000138660	AP1AR	adaptor related protein complex 1 associated regulatory protein
	chr3	66593486	66594822	1337	*	2.74	2.59	3.63	1.04	5.94e-05	0.00892	Distal Intergenic	3	66412926	66501263	88338	2	26018	ENST00000498287.5	-92223	ENSG00000144749	LRIG1	leucine rich repeats and immunoglobulin like domains 1
	chr18	22143234	22143768	535	*	1.28	1.03	2.53	1.5	5.95e-05	0.00892	Distal Intergenic	18	22166898	22168968	2071	2	100128893	ENST00000583490.1	25200	ENSG00000266010	GATA6-AS1	GATA6 antisense RNA 1 (head to head)
	chr17	6348109	6348997	889	*	2.84	2.95	1.01	-1.94	5.95e-05	0.00892	Distal Intergenic	17	6393693	6435079	41387	2	23746	ENST00000570584.5	86082	ENSG00000129221	AIPL1	aryl hydrocarbon receptor interacting protein like 1
	chr15	27410530	27411525	996	*	2.13	1.85	3.45	1.6	5.97e-05	0.00893	Intron (ENST00000615808.5/2567, intron 5 of 9)	15	26971181	27541984	570804	1	2567	ENST00000615808.5	439349	ENSG00000182256	GABRG3	gamma-aminobutyric acid type A receptor gamma3 subunit
	chr5	159891905	159893020	1116	*	3.57	3.68	1.87	-1.81	5.97e-05	0.00893	Intron (ENST00000641205.1/ENST00000641205.1, intron 1 of 2)	5	159698586	159937766	239181	2	101927766	ENST00000641163.1	44746	ENSG00000253311	LINC01847	long intergenic non-protein coding RNA 1847
	chr12	125922273	125922768	496	*	0.99	0.71	2.3	1.59	5.97e-05	0.00893	Distal Intergenic	12	125958702	125980448	21747	2	400084	ENST00000502479.1	57680	ENSG00000249267	LINC00939	long intergenic non-protein coding RNA 939
	chr3	102671057	102671386	330	*	1.47	1.18	2.81	1.63	5.98e-05	0.00893	Intron (ENST00000658728.1/ENST00000658728.1, intron 1 of 3)	3	102435033	102477657	42625	1	131368	ENST00000466937.1	236024	ENSG00000170044	ZPLD1	zona pellucida like domain containing 1
	chr8	109188243	109188701	459	*	0.71	0.42	2.05	1.63	6e-05	0.00895	Distal Intergenic	8	109087424	109119584	32161	1	7201	ENST00000311762.2	100819	ENSG00000174417	TRHR	thyrotropin releasing hormone receptor
	chr13	112011807	112012394	588	*	2.84	2.96	0.82	-2.14	6.02e-05	0.00897	Distal Intergenic	13	112056845	112100368	43524	1	100505996	ENST00000663025.1	-44451	ENSG00000224243	SOX1-OT	SOX1 overlapping transcript
	chr10	79892650	79892989	340	*	0.58	0.3	1.94	1.64	6.02e-05	0.00897	Exon (ENST00000398621.3/ENST00000398621.3, exon 1 of 1)	10	79904898	79951029	46132	1	100288974	ENST00000453174.7	-11909		BMS1P21	BMS1 pseudogene 21
	chr18	7104638	7105023	386	*	1.13	0.84	2.48	1.64	6.03e-05	0.00897	Intron (ENST00000389658.4/284217, intron 1 of 62)	18	6941742	7117797	176056	2	284217	ENST00000389658.4	12774	ENSG00000101680	LAMA1	laminin subunit alpha 1
	chr5	176144506	176145308	803	*	2.5	2.26	3.74	1.48	6.04e-05	0.00898	Exon (ENST00000656489.1/643201, exon 6 of 7)	5	176119577	176156937	37361	1	100507387	ENST00000647457.1	24929	ENSG00000251623	LOC100507387	uncharacterized LOC100507387
	chr1	220239954	220240184	231	*	0.34	0.01	1.82	1.82	6.04e-05	0.00898	Intron (ENST00000358951.7/25782, intron 1 of 34)	1	220148293	220272453	124161	2	25782	ENST00000358951.7	32269	ENSG00000118873	RAB3GAP2	RAB3 GTPase activating non-catalytic protein subunit 2
	chr3	55022579	55022892	314	*	0.5	0.14	2.04	1.9	6.05e-05	0.00898	Intron (ENST00000415676.6/55799, intron 36 of 38)	3	54122547	55074473	951927	1	55799	ENST00000415676.6	900032	ENSG00000157445	CACNA2D3	calcium voltage-gated channel auxiliary subunit alpha2delta 3
	chr7	111942254	111942843	590	*	1.36	1.13	2.56	1.43	6.05e-05	0.00898	Intron (ENST00000437633.6/9732, intron 10 of 51)	7	111726110	112206399	480290	2	9732	ENST00000437633.6	263556	ENSG00000128512	DOCK4	dedicator of cytokinesis 4
	chrX	21523725	21524468	744	*	1.53	1.2	2.99	1.8	6.08e-05	0.00901	Intron (ENST00000642501.1/22866, intron 8 of 18)	23	21372801	21645440	272640	1	22866	ENST00000642501.1	150924	ENSG00000149970	CNKSR2	connector enhancer of kinase suppressor of Ras 2
	chr3	15007612	15008453	842	*	2.45	2.23	3.59	1.36	6.11e-05	0.00904	Intron (ENST00000413118.5/7182, intron 2 of 2)	3	14947584	15043349	95766	1	7182	ENST00000425241.5	60028	ENSG00000177463	NR2C2	nuclear receptor subfamily 2 group C member 2
	chr2	192207362	192207782	421	*	0.86	0.59	2.17	1.58	6.13e-05	0.00908	Distal Intergenic	2	191949046	192194933	245888	2	23671	ENST00000272771.10	-12429	ENSG00000144339	TMEFF2	transmembrane protein with EGF like and two follistatin like domains 2
	chr8	92481854	92482490	637	*	2.24	1.98	3.5	1.51	6.18e-05	0.00913	Intron (ENST00000648652.1/102724710, intron 8 of 13)	8	92460539	92655569	195031	2	102724710	ENST00000648652.1	173079	ENSG00000253634	LOC102724710	uncharacterized LOC102724710
	chr10	77506129	77508044	1916	*	3.79	3.55	5.02	1.47	6.18e-05	0.00913	Intron (ENST00000639601.1/3778, intron 1 of 27)	10	76869602	77637819	768218	2	3778	ENST00000638991.1	129775	ENSG00000156113	KCNMA1	potassium calcium-activated channel subfamily M alpha 1
	chr15	35080082	35081083	1002	*	3	2.74	4.25	1.51	6.19e-05	0.00913	Distal Intergenic	15	35084193	35085110	918	2	388112	ENST00000528386.3	4027	ENSG00000255192	NANOGP8	Nanog homeobox retrogene P8
	chr1	169493090	169493680	591	*	2.14	1.87	3.46	1.6	6.2e-05	0.00913	Exon (ENST00000392097.5/ENST00000392097.5, exon 1 of 1)	1	169463909	169485944	22036	2	10560	ENST00000236137.10	-7146	ENSG00000117479	SLC19A2	solute carrier family 19 member 2
	chr7	116269255	116269831	577	*	2.27	2.07	3.36	1.29	6.2e-05	0.00913	Intron (ENST00000444244.1/ENST00000444244.1, intron 1 of 4)	7	116283841	116286195	2355	2	102724434	ENST00000415502.1	16364	ENSG00000237870	LOC102724434	uncharacterized LOC102724434
	chr2	14517517	14518220	704	*	2.06	1.82	3.28	1.46	6.21e-05	0.00913	Distal Intergenic	2	14632700	14637227	4528	1	151354	ENST00000331243.4	-114480	ENSG00000162981	LRATD1	LRAT domain containing 1
	chr13	82878427	82878925	499	*	0.96	0.65	2.37	1.72	6.21e-05	0.00913	Intron (ENST00000663739.1/ENST00000663739.1, intron 2 of 2)	13	83877205	83882393	5189	2	114798	ENST00000377084.3	1003468	ENSG00000178235	SLITRK1	SLIT and NTRK like family member 1
	chr1	160124791	160125156	366	*	0.6	0.32	1.94	1.63	6.23e-05	0.00916	Exon (ENST00000472488.5/477, exon 7 of 20)	1	160115759	160143591	27833	1	477	ENST00000361216.8	9032	ENSG00000018625	ATP1A2	ATPase Na+/K+ transporting subunit alpha 2
	chr1	154429740	154430313	574	*	1.37	1.09	2.68	1.59	6.24e-05	0.00916	Intron (ENST00000622330.4/3570, intron 2 of 6)	1	154405193	154437544	32352	1	3570	ENST00000622330.4	24547	ENSG00000160712	IL6R	interleukin 6 receptor
	chr10	96858449	96859413	965	*	2.9	2.71	3.96	1.25	6.25e-05	0.00917	Intron (ENST00000371103.8/84458, intron 2 of 7)	10	96832282	96964441	132160	1	84458	ENST00000371103.8	26167	ENSG00000196233	LCOR	ligand dependent nuclear receptor corepressor
	chr4	78005572	78006109	538	*	1.41	1.12	2.77	1.65	6.26e-05	0.00917	Distal Intergenic	4	78057323	78544269	486947	1	80144	ENST00000512123.4	-51214	ENSG00000138759	FRAS1	Fraser extracellular matrix complex subunit 1
	chr7	109082353	109083601	1249	*	2.74	2.53	3.84	1.32	6.28e-05	0.00919	Distal Intergenic	7	108883975	108884587	613	2	154907	ENST00000624695.1	-197766	ENSG00000205174	C7orf66	chromosome 7 open reading frame 66
	chr15_KI270727v1_random	158353	159152	800	*	1.07	0.71	2.62	1.91	6.28e-05	0.00919	Exon (ENST00000614604.4/102724631, exon 4 of 11)	302	136160	167567	31408	2	102724631	ENST00000614604.4	8415	ENSG00000278522	POTEB3	POTE ankyrin domain family member B3
	chr2	221174940	221175207	268	*	0.25	-0.05	1.64	1.68	6.3e-05	0.0092	Distal Intergenic	2	221420445	221425540	5096	2	2043	ENST00000472696.1	250333	ENSG00000116106	EPHA4	EPH receptor A4
	chr11	76289260	76289719	460	*	1.07	0.78	2.44	1.66	6.3e-05	0.0092	Distal Intergenic	11	76349956	76359573	9618	2	5612	ENST00000529901.1	69854	ENSG00000137492	THAP12	THAP domain containing 12
	chr14	33469464	33469850	387	*	0.41	0.07	1.89	1.82	6.31e-05	0.00921	Intron (ENST00000551634.5/64067, intron 3 of 10)	14	32934933	33801103	866171	1	64067	ENST00000551634.5	534531	ENSG00000151322	NPAS3	neuronal PAS domain protein 3
	chr1	24650312	24650754	443	*	0.94	0.67	2.27	1.6	6.33e-05	0.00922	Exon (ENST00000485441.5/10250, exon 2 of 4)	1	24643275	24652514	9240	1	10250	ENST00000468822.5	7037	ENSG00000133226	SRRM1	serine and arginine repetitive matrix 1
	chr2	65563011	65563446	436	*	0.97	0.61	2.49	1.87	6.34e-05	0.00924	Intron (ENST00000606978.5/ENST00000606978.5, intron 4 of 9)	2	65334629	65432637	98009	2	200734	ENST00000440972.1	-130374	ENSG00000198369	SPRED2	sprouty related EVH1 domain containing 2
	chr1	220438473	220438894	422	*	1.39	1.1	2.74	1.64	6.38e-05	0.00927	Distal Intergenic	1	220528183	220664456	136274	1	4139	ENST00000402574.5	-89289	ENSG00000116141	MARK1	microtubule affinity regulating kinase 1
	chr7	70162758	70163425	668	*	1.15	0.85	2.53	1.68	6.38e-05	0.00927	Intron (ENST00000644939.1/26053, intron 4 of 18)	7	69598296	70792867	1194572	1	26053	ENST00000644939.1	564462	ENSG00000158321	AUTS2	activator of transcription and developmental regulator AUTS2
	chr2	237241834	237242689	856	*	2.92	2.66	4.2	1.54	6.38e-05	0.00927	Distal Intergenic	2	237324003	237330180	6178	2	1293	ENST00000473258.1	87491	ENSG00000163359	COL6A3	collagen type VI alpha 3 chain
	chr6	23547538	23548075	538	*	1.63	1.38	2.88	1.5	6.4e-05	0.00928	Distal Intergenic	6	24126186	24147529	21344	1	140767	ENST00000378478.5	-578111	ENSG00000152954	NRSN1	neurensin 1
	chr12	56780200	56780851	652	*	2.14	1.93	3.26	1.33	6.41e-05	0.00928	Intron (ENST00000555159.5/8630, intron 2 of 4)	12	56752161	56787736	35576	1	8630	ENST00000555159.5	28039	ENSG00000025423	HSD17B6	hydroxysteroid 17-beta dehydrogenase 6
	chr2	134807199	134808389	1191	*	2.78	2.89	1.12	-1.77	6.41e-05	0.00928	Intron (ENST00000392929.6/100129961, intron 3 of 3)	2	134735464	134918670	183207	2	100129961	ENST00000392929.6	110281		CCNT2-AS1	CCNT2 antisense RNA 1
	chr1	110157639	110158367	729	*	1.75	1.43	3.18	1.75	6.41e-05	0.00928	Intron (ENST00000331565.5/388662, intron 1 of 11)	1	110150494	110202202	51709	1	388662	ENST00000331565.5	7145	ENSG00000197106	SLC6A17	solute carrier family 6 member 17
	chr1	105399474	105400967	1494	*	3.86	3.59	5.16	1.57	6.42e-05	0.00929	Distal Intergenic	1	105590039	105606003	15965	2	101928476	ENST00000623447.3	205036	ENSG00000230768	LINC01676	long intergenic non-protein coding RNA 1676
	chr12	6650336	6650776	441	*	1.18	0.88	2.56	1.68	6.44e-05	0.0093	3' UTR	12	6650301	6663119	12819	2	51147	ENST00000341550.9	12343	ENSG00000111653	ING4	inhibitor of growth family member 4
	chr3	116730572	116730952	381	*	0.76	0.44	2.19	1.74	6.48e-05	0.00936	Intron (ENST00000474851.1/4045, intron 2 of 4)	3	116019515	117139389	1119875	2	4045	ENST00000474851.1	408437	ENSG00000185565	LSAMP	limbic system associated membrane protein
	chr10	115301703	115302110	408	*	1.27	0.99	2.6	1.62	6.5e-05	0.00938	Promoter (<=1kb)	10	115301973	115549527	247555	1	26033	ENST00000534530.5	0	ENSG00000107518	ATRNL1	attractin like 1
	chr22	47575010	47575986	977	*	3.51	3.63	1.51	-2.13	6.51e-05	0.00938	Distal Intergenic	22	47625230	47629902	4673	2	400932	ENST00000609786.5	53916	ENSG00000205634	LINC00898	long intergenic non-protein coding RNA 898
	chr3	7185943	7186750	808	*	2.88	3	0.87	-2.13	6.53e-05	0.0094	Intron (ENST00000448328.6/2917, intron 3 of 4)	3	6770069	7306609	536541	1	2917	ENST00000448328.6	415874	ENSG00000196277	GRM7	glutamate metabotropic receptor 7
	chr5	33235834	33237477	1644	*	3.77	3.58	4.81	1.23	6.57e-05	0.00945	Intron (ENST00000661759.1/105374716, intron 2 of 4)	5	33229516	33284642	55127	1	105374716	ENST00000661759.1	6318	ENSG00000251443	LINC02160	long intergenic non-protein coding RNA 2160
	chr3	24326220	24326848	629	*	2.17	1.97	3.27	1.31	6.59e-05	0.00948	Intron (ENST00000396671.7/7068, intron 2 of 9)	3	24117153	24494822	377670	2	7068	ENST00000396671.7	167974	ENSG00000151090	THRB	thyroid hormone receptor beta
	chr16	89682010	89682601	592	*	1.68	1.39	3.05	1.66	6.6e-05	0.00948	Promoter (1-2kb)	16	89680737	89696353	15617	1	8558	ENST00000331006.12	1273	ENSG00000185324	CDK10	cyclin dependent kinase 10
	chr18	2532908	2533648	741	*	2.58	2.34	3.78	1.44	6.61e-05	0.00948	Distal Intergenic	18	2537531	2554692	17162	2	64863	ENST00000576251.5	21044	ENSG00000101574	METTL4	methyltransferase like 4
	chr22	22048439	22048930	492	*	0.74	0.43	2.17	1.74	6.65e-05	0.00953	Intron (ENST00000640991.1/ENST00000640991.1, intron 1 of 3)	22	21991100	22043934	52835	2	649179	ENST00000337471.8	-4505	ENSG00000197549	PRAMENP	PRAME N-terminal like, pseudogene
	chr1	171646675	171647770	1096	*	2.53	2.32	3.67	1.35	6.65e-05	0.00953	Intron (ENST00000638471.1/4653, intron 1 of 3)	1	171635417	171652688	17272	2	4653	ENST00000037502.11	4918	ENSG00000034971	MYOC	myocilin
	chr11	15595342	15596131	790	*	2.33	2.12	3.46	1.34	6.65e-05	0.00953	Intron (ENST00000660777.1/ENST00000660777.1, intron 2 of 2)	11	15605484	15705376	99893	1	102724957	ENST00000532242.2	-9353	ENSG00000254695	LOC102724957	uncharacterized LOC102724957
	chr6	25118842	25119701	860	*	2.84	2.95	1.11	-1.84	6.66e-05	0.00953	Exon (ENST00000642554.1/8418, exon 5 of 11)	6	25081109	25452184	371076	2	8418	ENST00000643807.1	332483	ENSG00000168405	CMAHP	cytidine monophospho-N-acetylneuraminic acid hydroxylase, pseudogene
	chr12	96005036	96005549	514	*	1.23	0.98	2.44	1.46	6.71e-05	0.00959	Intron (ENST00000551849.1/ENST00000551849.1, intron 2 of 3)	12	96000753	96035587	34835	2	4048	ENST00000228740.7	30038	ENSG00000111144	LTA4H	leukotriene A4 hydrolase
	chr4	11281352	11282198	847	*	2.14	1.94	3.22	1.28	6.74e-05	0.00962	Distal Intergenic	4	11368827	11368921	95	1	693157	ENST00000384983.1	-86629	ENSG00000207716	MIR572	microRNA 572
	chrX	24112894	24113603	710	*	1.32	1.02	2.71	1.68	6.76e-05	0.00965	Distal Intergenic	23	24149173	24150819	1647	1	7543	ENST00000497813.1	-35570	ENSG00000005889	ZFX	zinc finger protein X-linked
	chr7	31730233	31731066	834	*	3.27	3.38	1.54	-1.85	6.77e-05	0.00966	Distal Intergenic	7	31695963	31707596	11634	1	10842	ENST00000498609.1	34270	ENSG00000106341	PPP1R17	protein phosphatase 1 regulatory subunit 17
	chr3	104677149	104677600	452	*	1.52	1.28	2.73	1.45	6.83e-05	0.00973	Distal Intergenic	3	105366909	105576900	209992	1	214	ENST00000306107.9	-689309	ENSG00000170017	ALCAM	activated leukocyte cell adhesion molecule
	chr7	13100532	13100885	354	*	0.84	0.58	2.1	1.52	6.9e-05	0.00981	Intron (ENST00000639998.1/ENST00000639998.1, intron 3 of 7)	7	12687635	12688914	1280	1	10124	ENST00000404894.1	412897	ENSG00000122644	ARL4A	ADP ribosylation factor like GTPase 4A
	chr7	142949263	142949875	613	*	1.76	1.54	2.92	1.38	6.9e-05	0.00981	Intron (ENST00000355265.7/3792, intron 10 of 18)	7	142941114	142962363	21250	2	3792	ENST00000355265.7	12488	ENSG00000197993	KEL	Kell metallo-endopeptidase (Kell blood group)
	chr6	113836494	113837533	1040	*	3.43	3.53	1.98	-1.55	6.94e-05	0.00987	Exon (ENST00000456424.2/ENST00000456424.2, exon 1 of 2)	6	113857345	113863475	6131	1	4082	ENST00000612661.2	-19812	ENSG00000277443	MARCKS	myristoylated alanine rich protein kinase C substrate
	chr17	58575074	58576021	948	*	3.38	3.11	4.7	1.59	6.95e-05	0.00987	Intron (ENST00000389934.7/56155, intron 22 of 32)	17	58556678	58692055	135378	2	56155	ENST00000389934.7	116034	ENSG00000121101	TEX14	testis expressed 14, intercellular bridge forming factor
	chr12	109485082	109485970	889	*	1.47	1.19	2.8	1.61	7.01e-05	0.00994	Intron (ENST00000434735.6/89910, intron 4 of 27)	12	109477402	109536705	59304	1	89910	ENST00000434735.6	7680	ENSG00000151148	UBE3B	ubiquitin protein ligase E3B
	chr4	147093157	147093713	557	*	2.16	1.9	3.42	1.51	7.05e-05	0.00999	Intron (ENST00000667105.1/ENST00000667105.1, intron 3 of 3)	4	146707033	146945882	238850	2	83894	ENST00000504425.5	-147275	ENSG00000137473	TTC29	tetratricopeptide repeat domain 29
	chr8	104568695	104569078	384	*	1.11	0.82	2.48	1.66	7.05e-05	0.00999	Intron (ENST00000424843.6/29967, intron 1 of 5)	8	104489231	104589024	99794	2	29967	ENST00000424843.6	19946	ENSG00000147650	LRP12	LDL receptor related protein 12
	chr9	111463	111832	370	*	1.28	1.04	2.5	1.47	7.06e-05	0.01	Distal Intergenic	9	116231	118204	1974	2	2298	ENST00000382500.3	6372	ENSG00000170122	FOXD4	forkhead box D4
	chr2	177724459	177725117	659	*	1.87	1.65	3.02	1.37	7.08e-05	0.01	Intron (ENST00000286063.11/50940, intron 12 of 19)	2	177623244	178072777	449534	2	50940	ENST00000286063.11	347660	ENSG00000128655	PDE11A	phosphodiesterase 11A
	chr7	12787830	12788747	918	*	3.17	2.81	4.7	1.89	7.1e-05	0.01	Intron (ENST00000639998.1/ENST00000639998.1, intron 3 of 7)	7	12687635	12688914	1280	1	10124	ENST00000404894.1	100195	ENSG00000122644	ARL4A	ADP ribosylation factor like GTPase 4A
	chr11	134406706	134408077	1372	*	3.08	2.9	4.09	1.19	7.1e-05	0.01	Intron (ENST00000392580.5/27087, intron 1 of 6)	11	134378506	134411918	33413	2	27087	ENST00000392580.5	3841	ENSG00000109956	B3GAT1	beta-1,3-glucuronyltransferase 1
	chr7	120719050	120720102	1053	*	2.87	2.64	4.03	1.39	7.11e-05	0.01	Intron (ENST00000331113.9/3751, intron 1 of 5)	7	120273175	120750337	477163	1	3751	ENST00000331113.9	445875	ENSG00000184408	KCND2	potassium voltage-gated channel subfamily D member 2
	chr15	94704046	94705022	977	*	3.5	3.62	1.67	-1.95	7.14e-05	0.0101	Distal Intergenic	15	94855474	94856912	1439	1	440311	ENST00000565166.3	-150452	ENSG00000277654	LOC440311	NOP53 ribosome biogenesis factor pseudogene
	chr9	108709738	108710879	1142	*	3.18	2.89	4.54	1.65	7.15e-05	0.0101	Distal Intergenic	9	108854588	108855986	1399	2	10880	ENST00000374667.5	145107	ENSG00000148156	ACTL7B	actin like 7B
	chr6	19281824	19282570	747	*	2.65	2.35	4.03	1.68	7.19e-05	0.0101	Distal Intergenic	6	19740177	19749693	9517	2	100506885	ENST00000424083.1	467123	ENSG00000228412	LOC100506885	uncharacterized LOC100506885
	chr1	184419326	184420141	816	*	2.36	2.14	3.48	1.34	7.2e-05	0.0101	Intron (ENST00000235307.7/81563, intron 1 of 5)	1	184387029	184629019	241991	1	81563	ENST00000235307.7	32297	ENSG00000116667	C1orf21	chromosome 1 open reading frame 21
	chr7	10205509	10206165	657	*	1.32	1.07	2.55	1.48	7.21e-05	0.0101	Distal Intergenic	7	10702676	10707406	4731	1	100131472	ENST00000422697.1	-496511		LOC100131472	uncharacterized LOC100131472
	chr21	20367630	20367929	300	*	0.57	0.24	2.01	1.77	7.22e-05	0.0101	Distal Intergenic	21	20256752	20258820	2069	2	111216285	ENST00000436373.1	-108810		LINC02573	long intergenic non-protein coding RNA 2573
	chr7	98905835	98906516	682	*	1.68	1.45	2.84	1.38	7.22e-05	0.0101	Exon (ENST00000355540.7/8295, exon 13 of 71)	7	98878490	99013243	134754	1	8295	ENST00000355540.7	27345	ENSG00000196367	TRRAP	transformation/transcription domain associated protein
	chr17	69761908	69762313	406	*	1.04	0.69	2.54	1.85	7.23e-05	0.0101	Intron (ENST00000591334.5/101928122, intron 3 of 5)	17	69593987	69902908	308922	1	101928122	ENST00000591334.5	167921	ENSG00000227517	LINC01483	long intergenic non-protein coding RNA 1483
	chr6	69189482	69190065	584	*	1.94	1.7	3.14	1.44	7.24e-05	0.0101	Intron (ENST00000370598.6/577, intron 17 of 31)	6	68635282	69389506	754225	1	577	ENST00000370598.6	554200	ENSG00000135298	ADGRB3	adhesion G protein-coupled receptor B3
	chr5	32057223	32057976	754	*	1.58	1.38	2.64	1.26	7.25e-05	0.0101	Exon (ENST00000438447.2/23037, exon 11 of 25)	5	31639131	32110932	471802	1	23037	ENST00000438447.2	418092	ENSG00000133401	PDZD2	PDZ domain containing 2
	chr7	93592521	93592831	311	*	0.92	0.64	2.26	1.62	7.26e-05	0.0101	Promoter (<=1kb)	7	93591573	93911075	319503	1	2792	ENST00000455502.5	948	ENSG00000127928	GNGT1	G protein subunit gamma transducin 1
	chr16	70259974	70260372	399	*	1.46	1.21	2.7	1.49	7.27e-05	0.0102	Intron (ENST00000261772.12/16, intron 13 of 20)	16	70252295	70289543	37249	2	16	ENST00000261772.12	29171	ENSG00000090861	AARS1	alanyl-tRNA synthetase 1
	chr3	123582030	123583835	1806	*	3.5	3.32	4.49	1.17	7.28e-05	0.0102	Promoter (1-2kb)	3	123491554	123585053	93500	2	201562	ENST00000383657.10	1218	ENSG00000206527	HACD2	3-hydroxyacyl-CoA dehydratase 2
	chr7	143141277	143141728	452	*	1.49	1.23	2.75	1.52	7.29e-05	0.0102	Distal Intergenic	7	143132077	143139739	7663	1	5304	ENST00000291009.4	9200	ENSG00000159763	PIP	prolactin induced protein
	chr10	42824997	42825717	721	*	1.52	1.28	2.72	1.44	7.31e-05	0.0102	Intron (ENST00000374518.6/9790, intron 21 of 22)	10	42782795	42834937	52143	1	9790	ENST00000374518.6	42202	ENSG00000165733	BMS1	BMS1 ribosome biogenesis factor
	chr22	47631360	47632248	889	*	2.75	2.86	1.16	-1.69	7.31e-05	0.0102	Promoter (<=1kb)	22	47631406	47976455	345050	1	284930	ENST00000664761.1	0	ENSG00000224271	LOC284930	uncharacterized LOC284930
	chr6	2118199	2118436	238	*	0.22	-0.09	1.65	1.74	7.34e-05	0.0102	Intron (ENST00000530927.5/2762, intron 2 of 10)	6	1623806	2245605	621800	2	2762	ENST00000380815.5	127169	ENSG00000112699	GMDS	GDP-mannose 4,6-dehydratase
	chr7	53700139	53700515	377	*	0.36	0.03	1.83	1.8	7.35e-05	0.0102	Intron (ENST00000670902.1/401337, intron 2 of 2)	7	53655508	53780235	124728	2	401337	ENST00000670902.1	79720	ENSG00000205628	LINC01446	long intergenic non-protein coding RNA 1446
	chr12	130639839	130640517	679	*	2.15	2.28	-0.24	-2.52	7.36e-05	0.0102	Intron (ENST00000643940.1/23504, intron 1 of 21)	12	130396177	130716281	320105	2	23504	ENST00000643940.1	75764	ENSG00000060709	RIMBP2	RIMS binding protein 2
	chr2	62423279	62423875	597	*	1.73	1.43	3.09	1.66	7.38e-05	0.0102	Distal Intergenic	2	62500218	62506195	5978	2	200728	ENST00000335390.6	82320	ENSG00000186889	TMEM17	transmembrane protein 17
	chr3	195749298	195749827	530	*	1.78	1.53	3	1.47	7.41e-05	0.0103	Intron (ENST00000308466.12/4585, intron 21 of 22)	3	195746765	195811889	65125	2	4585	ENST00000478156.5	62062	ENSG00000145113	MUC4	mucin 4, cell surface associated
	chr9	101730131	101730632	502	*	1.4	1.18	2.56	1.38	7.43e-05	0.0103	Intron (ENST00000361820.5/116443, intron 1 of 8)	9	101569353	101738580	169228	2	116443	ENST00000361820.5	7948	ENSG00000198785	GRIN3A	glutamate ionotropic receptor NMDA type subunit 3A
	chr2	148955741	148956563	823	*	2.05	1.81	3.27	1.46	7.44e-05	0.0103	Intron (ENST00000435030.6/3800, intron 10 of 25)	2	148875227	149026759	151533	1	3800	ENST00000435030.6	80514	ENSG00000168280	KIF5C	kinesin family member 5C
	chr1	183208744	183209460	717	*	2.73	2.85	0.88	-1.97	7.48e-05	0.0103	Intron (ENST00000493293.5/3918, intron 2 of 21)	1	183186238	183241261	55024	1	3918	ENST00000493293.5	22506	ENSG00000058085	LAMC2	laminin subunit gamma 2
	chr16	22853715	22853995	281	*	0.08	-0.24	1.54	1.78	7.49e-05	0.0103	Intron (ENST00000261374.4/9956, intron 1 of 1)	16	22814162	22916338	102177	1	9956	ENST00000261374.4	39553	ENSG00000122254	HS3ST2	heparan sulfate-glucosamine 3-sulfotransferase 2
	chr16	600001	600577	577	*	1.69	1.43	2.97	1.54	7.52e-05	0.0104	Intron (ENST00000569575.5/57799, intron 2 of 5)	16	589357	626026	36670	1	57799	ENST00000569575.5	10644	ENSG00000197562	RAB40C	RAB40C, member RAS oncogene family
	chr7	114860247	114860469	223	*	-0.12	-0.44	1.33	1.76	7.53e-05	0.0104	Distal Intergenic	7	114922154	115019202	97049	1	29969	ENST00000257724.7	-61685	ENSG00000135272	MDFIC	MyoD family inhibitor domain containing
	chr7	38703995	38704695	701	*	2.04	1.83	3.13	1.29	7.56e-05	0.0104	Distal Intergenic	7	38685346	38687037	1692	2	340286	ENST00000409072.3	-16958	ENSG00000164556	FAM183BP	acyloxyacyl hydrolase (neutrophil)
	chr10	130463582	130464942	1361	*	4.34	4.45	2.79	-1.66	7.57e-05	0.0104	Intron (ENST00000648275.1/ENST00000648275.1, intron 1 of 1)	10	130179374	130180382	1009	1	10539	ENST00000496195.1	284208	ENSG00000108010	GLRX3	glutaredoxin 3
	chr12	19795112	19796328	1217	*	3.28	3.39	1.76	-1.63	7.57e-05	0.0104	Intron (ENST00000535764.1/ENST00000535764.1, intron 1 of 4)	12	20014780	20098868	84089	1	100506393	ENST00000536666.1	-218452	ENSG00000256287	LINC02398	long intergenic non-protein coding RNA 2398
	chr7	51179682	51181392	1711	*	4.15	3.93	5.28	1.36	7.57e-05	0.0104	Intron (ENST00000431948.5/23242, intron 2 of 11)	7	51016212	51316809	300598	2	23242	ENST00000265136.12	135417	ENSG00000106078	COBL	cordon-bleu WH2 repeat protein
	chr7	50515861	50516291	431	*	1.4	1.08	2.84	1.76	7.58e-05	0.0104	Intron (ENST00000613602.3/63979, intron 1 of 1)	7	50444129	50542535	98407	2	63979	ENST00000613602.3	26244	ENSG00000132436	FIGNL1	fidgetin like 1
	chr4	39858229	39858903	675	*	2.02	1.79	3.19	1.4	7.58e-05	0.0104	Intron (ENST00000303538.13/23244, intron 26 of 32)	4	39822863	39977911	155049	2	23244	ENST00000303538.13	119008	ENSG00000121892	PDS5A	PDS5 cohesin associated factor A
	chr3	128075110	128076160	1051	*	2.6	2.45	3.47	1.01	7.6e-05	0.0104	Promoter (<=1kb)	3	128075810	128079056	3247	1	100874089	ENST00000485218.1	0	ENSG00000239608	RUVBL1-AS1	RUVBL1 antisense RNA 1
	chr3	158685624	158686152	529	*	2.16	1.85	3.57	1.72	7.6e-05	0.0104	Intron (ENST00000486715.5/85476, intron 15 of 17)	3	158644278	158692575	48298	1	85476	ENST00000486715.5	41346	ENSG00000168827	GFM1	G elongation factor mitochondrial 1
	chr1	202063897	202065180	1284	*	2.89	2.72	3.85	1.13	7.62e-05	0.0104	Distal Intergenic	1	202013778	202015794	2017	1	1999	ENST00000475698.1	50119	ENSG00000163435	ELF3	E74 like ETS transcription factor 3
	chr11	59067045	59067587	543	*	1.16	0.91	2.43	1.52	7.64e-05	0.0105	Distal Intergenic	11	58933643	59058659	125017	2	283194	ENST00000533954.5	-8386	ENSG00000255240	LOC283194	uncharacterized LOC283194
	chr2	71764331	71764751	421	*	0.24	-0.13	1.79	1.92	7.66e-05	0.0105	Distal Intergenic	2	71610779	71644033	33255	1	8291	ENST00000468173.1	153552	ENSG00000135636	DYSF	dysferlin
	chr5	6609047	6609573	527	*	1.42	1.16	2.68	1.52	7.67e-05	0.0105	Intron (ENST00000264670.11/54888, intron 12 of 18)	5	6599239	6633044	33806	2	54888	ENST00000264670.11	23471	ENSG00000037474	NSUN2	NOP2/Sun RNA methyltransferase 2
	chr20	61785661	61787140	1480	*	4.16	4.28	2.19	-2.09	7.68e-05	0.0105	Intron (ENST00000614565.5/1002, intron 4 of 15)	20	61252261	61940617	688357	1	1002	ENST00000614565.5	533400	ENSG00000179242	CDH4	cadherin 4
	chr6	43600896	43601426	531	*	1.23	0.95	2.56	1.61	7.7e-05	0.0105	Exon (ENST00000372236.8/5429, exon 6 of 11)	6	43576150	43615660	39511	1	5429	ENST00000372236.8	24746	ENSG00000170734	POLH	DNA polymerase eta
	chr7	28034540	28035379	840	*	2.71	2.55	3.63	1.08	7.71e-05	0.0105	Intron (ENST00000283928.10/221895, intron 1 of 4)	7	27830577	28180795	350219	2	221895	ENST00000283928.10	145416	ENSG00000153814	JAZF1	JAZF zinc finger 1
	chr15	59862786	59863106	321	*	0.71	0.39	2.14	1.76	7.73e-05	0.0105	Distal Intergenic	15	60004234	60061730	57497	1	27023	ENST00000560857.1	-141128	ENSG00000171956	FOXB1	forkhead box B1
	chr14	34243389	34243899	511	*	1.55	1.32	2.74	1.42	7.74e-05	0.0105	Intron (ENST00000551935.5/ENST00000551935.5, intron 1 of 4)	14	33929099	34222877	293779	2	112399	ENST00000487915.6	-20512	ENSG00000129521	EGLN3	egl-9 family hypoxia inducible factor 3
	chr6	119683033	119683724	692	*	1.69	1.49	2.79	1.3	7.76e-05	0.0106	Distal Intergenic	6	120015179	120015257	79	1	100422951	ENST00000579460.1	-331455	ENSG00000265725	MIR3144	microRNA 3144
	chr13	83596861	83597842	982	*	3.64	3.76	1.92	-1.84	7.78e-05	0.0106	Distal Intergenic	13	83877205	83882393	5189	2	114798	ENST00000377084.3	284551	ENSG00000178235	SLITRK1	SLIT and NTRK like family member 1
	chr9	101339342	101339908	567	*	1.28	1.03	2.51	1.49	7.79e-05	0.0106	Exon (ENST00000412284.1/ENST00000412284.1, exon 1 of 3)	9	101361504	101371475	9972	2	570	ENST00000395051.3	31567	ENSG00000136881	BAAT	bile acid-CoA:amino acid N-acyltransferase
	chr2	94960959	94961198	240	*	0.25	-0.09	1.73	1.83	7.79e-05	0.0106	Exon (ENST00000454384.1/ENST00000454384.1, exon 2 of 2)	2	94868685	94947341	78657	2	442028	ENST00000582835.1	-13618	ENSG00000259848	LOC442028	uncharacterized LOC442028
	chr12	86577170	86577519	350	*	0.62	0.3	2.08	1.78	7.8e-05	0.0106	Intron (ENST00000621808.4/25834, intron 2 of 8)	12	85978745	86838885	860141	2	25834	ENST00000621808.4	261366	ENSG00000182050	MGAT4C	MGAT4 family member C
	chr8	91223954	91224196	243	*	-0.05	-0.41	1.46	1.87	7.82e-05	0.0106	Intron (ENST00000522181.5/115111, intron 2 of 18)	8	91209494	91395649	186156	1	115111	ENST00000522181.5	14460	ENSG00000147606	SLC26A7	solute carrier family 26 member 7
	chr9	109444967	109445488	522	*	1.26	0.96	2.65	1.69	7.85e-05	0.0106	Exon (ENST00000412145.5/5774, exon 2 of 21)	9	109375694	109498313	122620	2	5774	ENST00000262539.7	52825	ENSG00000070159	PTPN3	protein tyrosine phosphatase non-receptor type 3
	chr6	110872303	110899693	27391	*	8.06	8.14	7.03	-1.11	7.85e-05	0.0106	Promoter (<=1kb)	6	110874770	110895713	20944	1	262	ENST00000451850.6	0	ENSG00000123505	AMD1	adenosylmethionine decarboxylase 1
	chr11	27477429	27478759	1331	*	3.76	3.53	4.93	1.4	7.85e-05	0.0106	Intron (ENST00000529258.1/105376671, intron 3 of 3)	11	27471798	27482433	10636	1	105376671	ENST00000529258.1	5631	ENSG00000254862	LGR4-AS1	LGR4 antisense RNA 1
	chr14	99425229	99425631	403	*	0.64	0.37	1.97	1.6	7.9e-05	0.0107	Intron (ENST00000331768.10/84193, intron 6 of 12)	14	99397748	99480859	83112	2	84193	ENST00000331768.10	55228	ENSG00000183576	SETD3	SET domain containing 3, actin histidine methyltransferase
	chr7	42591355	42591871	517	*	1.03	0.76	2.3	1.54	7.95e-05	0.0107	Distal Intergenic	7	42661716	42706447	44732	2	101928795	ENST00000455947.2	114576	ENSG00000238284	LINC01448	long intergenic non-protein coding RNA 1448
	chr18	73756007	73756973	967	*	3.48	3.18	4.87	1.69	7.99e-05	0.0108	Distal Intergenic	18	74073504	74078684	5181	2	201456	ENST00000579108.1	321711	ENSG00000141665	FBXO15	F-box protein 15
	chr9	112652320	112652559	240	*	-0.11	-0.48	1.44	1.92	8e-05	0.0108	Intron (ENST00000337530.10/158405, intron 3 of 3)	9	112486847	112669397	182551	1	158405	ENST00000337530.10	165473	ENSG00000165185	KIAA1958	KIAA1958
	chr12	46089556	46089988	433	*	0.76	0.44	2.2	1.76	8e-05	0.0108	Distal Intergenic	12	45926716	45992120	65405	2	9169	ENST00000547018.5	-97436	ENSG00000139218	SCAF11	SR-related CTD associated factor 11
	chr12	2664148	2664543	396	*	1.2	0.94	2.47	1.53	8.01e-05	0.0108	Intron (ENST00000327702.12/775, intron 34 of 47)	12	2052987	2697950	644964	1	775	ENST00000327702.12	611161	ENSG00000151067	CACNA1C	calcium voltage-gated channel subunit alpha1 C
	chr20	61115258	61116149	892	*	2.81	2.91	1.35	-1.56	8.02e-05	0.0108	Distal Intergenic	20	61079140	61080179	1040	1	100506470	ENST00000441660.1	36118	ENSG00000229606	LINC01718	long intergenic non-protein coding RNA 1718
	chr10	116423439	116423777	339	*	0.26	-0.06	1.7	1.77	8.04e-05	0.0108	Distal Intergenic	10	116427847	116477957	50111	1	119548	ENST00000369230.4	-4070	ENSG00000203837	PNLIPRP3	pancreatic lipase related protein 3
	chr2	226028085	226029341	1257	*	3.18	2.97	4.3	1.33	8.1e-05	0.0109	Distal Intergenic	2	225400886	225654018	253133	1	57624	ENST00000272907.7	627199	ENSG00000144460	NYAP2	neuronal tyrosine-phosphorylated phosphoinositide-3-kinase adaptor 2
	chr3	156316012	156317002	991	*	2.81	2.57	4.04	1.47	8.12e-05	0.0109	Intron (ENST00000478609.5/7881, intron 2 of 3)	3	156037701	156514424	476724	1	7881	ENST00000472028.5	278311	ENSG00000169282	KCNAB1	potassium voltage-gated channel subfamily A member regulatory beta subunit 1
	chr15	81311347	81311586	240	*	0.09	-0.24	1.56	1.8	8.14e-05	0.0109	3' UTR	15	81196879	81314058	117180	1	3603	ENST00000394660.6	114468	ENSG00000172349	IL16	interleukin 16
	chr5	6635796	6636998	1203	*	2.97	2.76	4.08	1.31	8.17e-05	0.0109	Promoter (2-3kb)	5	6633427	6668972	35546	1	6715	ENST00000513117.1	2369	ENSG00000145545	SRD5A1	steroid 5 alpha-reductase 1
	chr8	93655059	93656152	1094	*	3.78	3.54	5.01	1.47	8.18e-05	0.0109	Intron (ENST00000501400.1/642924, intron 5 of 10)	8	93346467	93700433	353967	2	642924	ENST00000501400.1	44281	ENSG00000246662	LINC00535	long intergenic non-protein coding RNA 535
	chr4	75821777	75822540	764	*	2.23	2.03	3.29	1.26	8.22e-05	0.011	Distal Intergenic	4	75805009	75806555	1547	1	8615	ENST00000508454.1	16768	ENSG00000138768	USO1	USO1 vesicle transport factor
	chr7	120743149	120743606	458	*	1.63	1.39	2.82	1.42	8.23e-05	0.011	Intron (ENST00000331113.9/3751, intron 4 of 5)	7	120273175	120750337	477163	1	3751	ENST00000331113.9	469974	ENSG00000184408	KCND2	potassium voltage-gated channel subfamily D member 2
	chr11	68897774	68898975	1202	*	3.32	2.96	4.87	1.91	8.24e-05	0.011	5' UTR	11	68891276	68903786	12511	2	219927	ENST00000450904.6	4811	ENSG00000197345	MRPL21	mitochondrial ribosomal protein L21
	chr3	74954222	74954861	640	*	1.65	1.4	2.89	1.49	8.24e-05	0.011	Distal Intergenic	3	75214476	75214549	74	1	100616394	ENST00000584390.1	-259615	ENSG00000284252	MIR4444-1	microRNA 4444-1
	chr3	155200414	155201382	969	*	2.45	2.24	3.59	1.36	8.25e-05	0.011	Distal Intergenic	3	155172104	155180738	8635	1	4311	ENST00000493888.1	28310	ENSG00000196549	MME	membrane metalloendopeptidase
	chr1	154539342	154540065	724	*	1.42	1.18	2.62	1.44	8.28e-05	0.011	Intron (ENST00000368482.8/126668, intron 6 of 12)	1	154502219	154548147	45929	1	126668	ENST00000368482.8	37123	ENSG00000163239	TDRD10	tudor domain containing 10
	chr6	72500860	72501323	464	*	1.53	1.18	3.02	1.84	8.37e-05	0.0111	Distal Intergenic	6	72621792	73198848	577057	1	56479	ENST00000342056.6	-120469	ENSG00000185760	KCNQ5	potassium voltage-gated channel subfamily Q member 5
	chr21	41317980	41318818	839	*	1.72	1.49	2.89	1.4	8.4e-05	0.0112	Intron (ENST00000479810.6/54097, intron 1 of 9)	21	41304212	41357431	53220	1	54097	ENST00000479810.6	13768	ENSG00000183844	FAM3B	family with sequence similarity 3 member B
	chr8	101543216	101543994	779	*	3.01	2.76	4.24	1.48	8.42e-05	0.0112	5' UTR	8	101492439	101669726	177288	1	79977	ENST00000646743.1	50777	ENSG00000083307	GRHL2	grainyhead like transcription factor 2
	chr7	49172712	49173193	482	*	0.72	0.4	2.17	1.77	8.42e-05	0.0112	Distal Intergenic	7	48924573	48927454	2882	1	168448	ENST00000650262.1	248139	ENSG00000218305	CDC14C	cell division cycle 14C
	chr6	107313806	107315364	1559	*	3.76	3.86	2.27	-1.59	8.43e-05	0.0112	Intron (ENST00000369037.9/57107, intron 2 of 7)	6	107152562	107459564	307003	2	57107	ENST00000369037.9	144200	ENSG00000164494	PDSS2	decaprenyl diphosphate synthase subunit 2
	chr2	182004619	182005488	870	*	2.35	2.17	3.35	1.18	8.43e-05	0.0112	Intron (ENST00000495820.5/151242, intron 2 of 4)	2	181954241	182117518	163278	1	151242	ENST00000495820.5	50378	ENSG00000150722	PPP1R1C	protein phosphatase 1 regulatory inhibitor subunit 1C
	chr1	197383508	197384223	716	*	2.47	2.21	3.75	1.54	8.47e-05	0.0112	Intron (ENST00000535699.5/23418, intron 5 of 12)	1	197268204	197478454	210251	1	23418	ENST00000535699.5	115304	ENSG00000134376	CRB1	crumbs cell polarity complex component 1
	chr6	129117332	129117870	539	*	1.99	1.78	3.1	1.32	8.49e-05	0.0112	Intron (ENST00000617695.4/3908, intron 4 of 62)	6	128883141	129516563	633423	1	3908	ENST00000617695.4	234191	ENSG00000196569	LAMA2	laminin subunit alpha 2
	chr3	171532251	171532726	476	*	0.93	0.63	2.32	1.69	8.5e-05	0.0112	Distal Intergenic	3	171063330	171460408	397079	2	23043	ENST00000341852.10	-71843	ENSG00000154310	TNIK	TRAF2 and NCK interacting kinase
	chr3	86980675	86981039	365	*	0.23	-0.08	1.64	1.72	8.51e-05	0.0112	Intron (ENST00000398399.7/389136, intron 1 of 3)	3	86937973	86991149	53177	2	389136	ENST00000398399.7	10110	ENSG00000206538	VGLL3	vestigial like family member 3
	chr2	9981021	9982635	1615	*	3.06	2.9	3.98	1.08	8.54e-05	0.0113	Intron (ENST00000464418.5/29841, intron 8 of 15)	2	9951693	10002277	50585	1	29841	ENST00000324907.14	29328	ENSG00000134317	GRHL1	grainyhead like transcription factor 1
	chrX	28874615	28874942	328	*	-0.08	-0.42	1.41	1.83	8.56e-05	0.0113	Intron (ENST00000378993.6/11141, intron 2 of 10)	23	28587446	29956718	1369273	1	11141	ENST00000378993.6	287169	ENSG00000169306	IL1RAPL1	interleukin 1 receptor accessory protein like 1
	chr14	68423556	68424131	576	*	1.51	1.29	2.68	1.39	8.56e-05	0.0113	Intron (ENST00000479335.5/5890, intron 10 of 11)	14	67819779	68478051	658273	1	5890	ENST00000479335.5	603777	ENSG00000182185	RAD51B	RAD51 paralog B
	chr1	24203381	24204269	889	*	2.3	2.07	3.5	1.43	8.57e-05	0.0113	Intron (ENST00000439059.2/284632, intron 2 of 2)	1	24200240	24211693	11454	1	284632	ENST00000439059.2	3141	ENSG00000230023	LINC02800	long intergenic non-protein coding RNA 2800
	chr8	58458055	58458536	482	*	1.18	0.96	2.36	1.4	8.58e-05	0.0113	Distal Intergenic	8	58416930	58435106	18177	1	137886	ENST00000521796.1	41125	ENSG00000215114	UBXN2B	UBX domain protein 2B
	chr7	54978589	54979162	574	*	1.58	1.33	2.84	1.52	8.58e-05	0.0113	Distal Intergenic	7	55019017	55211628	192612	1	1956	ENST00000275493.7	-39855	ENSG00000146648	EGFR	epidermal growth factor receptor
	chr13	75307368	75307946	579	*	1.4	1.19	2.53	1.34	8.59e-05	0.0113	Intron (ENST00000648194.1/9882, intron 13 of 19)	13	75283503	75482169	198667	2	9882	ENST00000377636.8	174223	ENSG00000136111	TBC1D4	TBC1 domain family member 4
	chr7	13098161	13098613	453	*	1.73	1.4	3.18	1.78	8.59e-05	0.0113	Intron (ENST00000639998.1/ENST00000639998.1, intron 3 of 7)	7	12687635	12688914	1280	1	10124	ENST00000404894.1	410526	ENSG00000122644	ARL4A	ADP ribosylation factor like GTPase 4A
	chrX	130769609	130770157	549	*	0.57	0.21	2.1	1.89	8.6e-05	0.0113	Intron (ENST00000370935.5/10495, intron 2 of 13)	23	130623369	130903234	279866	2	10495	ENST00000370935.5	133077	ENSG00000165675	ENOX2	ecto-NOX disulfide-thiol exchanger 2
	chr17	43381121	43381475	355	*	0.4	0.11	1.78	1.67	8.62e-05	0.0113	Exon (ENST00000658096.1/100130581, exon 2 of 7)	17	43338741	43388312	49572	2	100130581	ENST00000658096.1	6837	ENSG00000188825	LINC00910	long intergenic non-protein coding RNA 910
	chr9	133050964	133051273	310	*	0.49	0.18	1.89	1.71	8.62e-05	0.0113	Exon (ENST00000372099.10/9328, exon 2 of 9)	9	133030675	133058501	27827	1	9328	ENST00000372099.10	20289	ENSG00000148308	GTF3C5	general transcription factor IIIC subunit 5
	chr20	24406207	24407773	1567	*	4.19	4.29	2.88	-1.41	8.63e-05	0.0113	Distal Intergenic	20	24469629	24666616	196988	1	79953	ENST00000376862.4	-61856	ENSG00000101463	SYNDIG1	synapse differentiation inducing 1
	chr1	171338732	171339366	635	*	2.03	1.78	3.29	1.51	8.66e-05	0.0113	Promoter (<=1kb)	1	171339299	171339959	661	1	7151	ENST00000649925.1	0		TOP1P1	DNA topoisomerase I pseudogene 1
	chr10	46396838	46397191	354	*	0.57	0.26	1.99	1.73	8.68e-05	0.0113	Intron (ENST00000616785.1/643650, intron 1 of 3)	10	46375752	46537864	162113	1	643650	ENST00000616785.1	21086	ENSG00000285294	LINC00842	long intergenic non-protein coding RNA 842
	chr14	29745346	29746761	1416	*	3.57	3.68	2.16	-1.51	8.68e-05	0.0113	Intron (ENST00000616995.4/5587, intron 2 of 18)	14	29576479	29927512	351034	2	5587	ENST00000616995.4	180751	ENSG00000184304	PRKD1	protein kinase D1
	chr6	109006662	109007749	1088	*	2.69	2.79	1.13	-1.66	8.7e-05	0.0113	Intron (ENST00000436639.6/27244, intron 1 of 9)	6	108986437	109094819	108383	2	27244	ENST00000436639.6	87070	ENSG00000080546	SESN1	sestrin 1
	chr6	6405578	6405900	323	*	0.52	0.22	1.91	1.69	8.71e-05	0.0113	Intron (ENST00000429345.5/285780, intron 4 of 7)	6	6346465	6622744	276280	2	285780	ENST00000429345.5	216844	ENSG00000216863	LY86-AS1	LY86 antisense RNA 1
	chr22	38606327	38606882	556	*	1.2	0.91	2.54	1.62	8.72e-05	0.0114	Intron (ENST00000535113.5/646851, intron 12 of 16)	22	38578120	38656629	78510	2	646851	ENST00000535113.5	49747	ENSG00000184949	FAM227A	family with sequence similarity 227 member A
	chr22	49517837	49518455	619	*	1.92	2.05	-0.61	-2.66	8.73e-05	0.0114	Intron (ENST00000414287.5/348645, intron 1 of 4)	22	49414524	49657504	242981	2	348645	ENST00000414287.5	139049	ENSG00000188511	C22orf34	chromosome 22 open reading frame 34
	chr1	58732044	58732587	544	*	1.29	1.06	2.46	1.39	8.76e-05	0.0114	Intron (ENST00000637377.1/ENST00000637377.1, intron 3 of 6)	1	58692406	58700077	7672	2	114803	ENST00000489282.1	-31967	ENSG00000162601	MYSM1	Myb like, SWIRM and MPN domains 1
	chr17	63211747	63212594	848	*	2.37	2.15	3.53	1.38	8.78e-05	0.0114	Intron (ENST00000424789.6/26115, intron 5 of 24)	17	63009556	63427699	418144	1	26115	ENST00000424789.6	202191	ENSG00000170921	TANC2	tetratricopeptide repeat, ankyrin repeat and coiled-coil containing 2
	chr7	138342955	138343510	556	*	0.81	0.46	2.3	1.84	8.82e-05	0.0115	Distal Intergenic	7	138460259	138589996	129738	1	8805	ENST00000343526.9	-116749	ENSG00000122779	TRIM24	tripartite motif containing 24
	chr19	47360823	47361293	471	*	1.3	1.08	2.45	1.37	8.85e-05	0.0115	Intron (ENST00000328771.9/9704, intron 5 of 16)	19	47349315	47382704	33390	1	9704	ENST00000328771.9	11508	ENSG00000134815	DHX34	DExH-box helicase 34
	chr10	83172631	83172988	358	*	0.64	0.36	1.98	1.62	8.86e-05	0.0115	Distal Intergenic	10	82799742	82985605	185864	1	10718	ENST00000537893.1	372889	ENSG00000185737	NRG3	neuregulin 3
	chr4	19818051	19818581	531	*	0.91	0.64	2.21	1.57	8.9e-05	0.0115	Intron (ENST00000661892.1/ENST00000661892.1, intron 1 of 1)	4	20251905	20620561	368657	1	9353	ENST00000504154.6	-433324	ENSG00000145147	SLIT2	slit guidance ligand 2
	chr1	2254900	2256960	2061	*	5.6	5.71	3.7	-2.01	8.91e-05	0.0115	Intron (ENST00000378536.5/6497, intron 1 of 6)	1	2228319	2310213	81895	1	6497	ENST00000378536.5	26581	ENSG00000157933	SKI	SKI proto-oncogene
	chr4	163107049	163107806	758	*	2.34	2.1	3.54	1.44	8.94e-05	0.0115	Downstream (2-3kb)	4	163093574	163093628	55	2	100616234	ENST00000638111.1	-13421	ENSG00000283468	MIR4454	microRNA 4454
	chr1	237366428	237367038	611	*	1.65	1.38	2.98	1.6	8.94e-05	0.0115	Intron (ENST00000366574.7/6262, intron 5 of 104)	1	237042184	237833988	791805	1	6262	ENST00000366574.7	324244	ENSG00000198626	RYR2	ryanodine receptor 2
	chr2	229433184	229433680	497	*	1.76	1.5	3.04	1.55	8.95e-05	0.0115	Intron (ENST00000341772.5/92737, intron 8 of 12)	2	229357629	229714555	356927	2	92737	ENST00000341772.5	280875	ENSG00000187957	DNER	delta/notch like EGF repeat containing
	chr12	6070762	6071608	847	*	2.38	2.17	3.5	1.33	8.96e-05	0.0115	Exon (ENST00000261405.9/7450, exon 10 of 52)	12	5948874	6124675	175802	2	7450	ENST00000261405.9	53067	ENSG00000110799	VWF	von Willebrand factor
	chr3	32052286	32052825	540	*	1.55	1.35	2.6	1.25	8.96e-05	0.0115	Intron (ENST00000479173.1/114884, intron 1 of 3)	3	31876433	32077580	201148	2	114884	ENST00000479173.1	24755	ENSG00000144645	OSBPL10	oxysterol binding protein like 10
	chr17	37230506	37230922	417	*	0.66	0.38	1.99	1.61	8.96e-05	0.0115	Intron (ENST00000616317.5/31, intron 25 of 55)	17	37084992	37406836	321845	2	31	ENST00000616317.5	175914	ENSG00000278540	ACACA	acetyl-CoA carboxylase alpha
	chr2	102699793	102700233	441	*	0.8	0.53	2.09	1.56	9.01e-05	0.0116	Intron (ENST00000233969.3/6549, intron 7 of 11)	2	102619553	102711355	91803	1	6549	ENST00000233969.3	80240	ENSG00000115616	SLC9A2	solute carrier family 9 member A2
	chr14	99809807	99810424	618	*	2.26	2.37	0.52	-1.86	9.05e-05	0.0116	Intron (ENST00000554479.5/2009, intron 1 of 10)	14	99737693	99909416	171724	1	2009	ENST00000554479.5	72114	ENSG00000066629	EML1	EMAP like 1
	chr10	132765709	132766034	326	*	0.22	-0.11	1.68	1.79	9.08e-05	0.0117	Promoter (<=1kb)	10	132765824	132782405	16582	1	3632	ENST00000445580.1	0	ENSG00000068383	INPP5A	inositol polyphosphate-5-phosphatase A
	chr7	26876929	26877202	274	*	0.74	0.46	2.06	1.6	9.08e-05	0.0117	Intron (ENST00000432747.1/8935, intron 2 of 6)	7	26738840	26995239	256400	2	8935	ENST00000432747.1	118037	ENSG00000005020	SKAP2	src kinase associated phosphoprotein 2
	chr5	146432790	146434259	1470	*	3.25	3.05	4.31	1.26	9.1e-05	0.0117	Distal Intergenic	5	146447311	146480216	32906	1	10915	ENST00000507175.5	-13052	ENSG00000113649	TCERG1	transcription elongation regulator 1
	chr2	18210221	18210542	322	*	0.69	0.35	2.17	1.82	9.1e-05	0.0117	Intron (ENST00000465292.5/3790, intron 3 of 4)	2	17878694	18361616	482923	1	3790	ENST00000465292.5	331527	ENSG00000170745	KCNS3	potassium voltage-gated channel modifier subfamily S member 3
	chr13	23716724	23717092	369	*	0.62	0.37	1.85	1.48	9.12e-05	0.0117	Distal Intergenic	13	23730189	23756830	26642	2	4285	ENST00000464194.3	39738	ENSG00000027001	MIPEP	mitochondrial intermediate peptidase
	chr10	2188837	2189684	848	*	2.49	2.26	3.7	1.44	9.14e-05	0.0117	Exon (ENST00000418524.6/ENST00000418524.6, exon 1 of 5)	10	2076019	2076089	71	2	102465944	ENST00000622225.1	-112748	ENSG00000278069	MIR6072	microRNA 6072
	chr1	179696968	179697405	438	*	0.81	0.49	2.25	1.77	9.18e-05	0.0117	Distal Intergenic	1	179730191	179742697	12507	1	148753	ENST00000669730.1	-32786	ENSG00000143340	FAM163A	family with sequence similarity 163 member A
	chr11	102293061	102293308	248	*	0.17	-0.15	1.62	1.78	9.18e-05	0.0117	Distal Intergenic	11	102317450	102339394	21945	1	330	ENST00000615299.4	-24142	ENSG00000023445	BIRC3	baculoviral IAP repeat containing 3
	chr7	50523698	50524207	510	*	1.39	1.16	2.58	1.42	9.21e-05	0.0118	Intron (ENST00000613602.3/63979, intron 1 of 1)	7	50444129	50542535	98407	2	63979	ENST00000613602.3	18328	ENSG00000132436	FIGNL1	fidgetin like 1
	chr2	61450183	61451274	1092	*	2.59	2.42	3.55	1.13	9.21e-05	0.0118	Intron (ENST00000398571.7/9736, intron 1 of 79)	2	61187463	61471087	283625	2	9736	ENST00000398571.7	19813	ENSG00000115464	USP34	ubiquitin specific peptidase 34
	chr3	197549704	197550022	319	*	0.71	0.43	2.03	1.6	9.21e-05	0.0118	Intron (ENST00000392379.6/622, intron 2 of 7)	3	197509783	197573323	63541	2	622	ENST00000358186.6	23301	ENSG00000161267	BDH1	3-hydroxybutyrate dehydrogenase 1
	chr5	91025750	91027128	1379	*	3.01	3.11	1.71	-1.4	9.24e-05	0.0118	Intron (ENST00000405460.9/84059, intron 85 of 89)	5	90558797	91164437	605641	1	84059	ENST00000405460.9	466953	ENSG00000164199	ADGRV1	adhesion G protein-coupled receptor V1
	chr3	19364601	19367370	2770	*	4.52	4.29	5.7	1.41	9.27e-05	0.0118	Intron (ENST00000328405.7/131096, intron 5 of 15)	3	19148510	19535642	387133	1	131096	ENST00000328405.7	216091	ENSG00000183960	KCNH8	potassium voltage-gated channel subfamily H member 8
	chr15	31069419	31070977	1559	*	3.54	3.34	4.65	1.31	9.29e-05	0.0118	3' UTR	15	31001061	31101707	100647	2	4308	ENST00000397795.6	30730	ENSG00000134160	TRPM1	transient receptor potential cation channel subfamily M member 1
	chr3	121713084	121713430	347	*	1.02	0.75	2.36	1.61	9.3e-05	0.0118	Intron (ENST00000340645.9/2804, intron 10 of 21)	3	121663199	121749755	86557	2	2804	ENST00000340645.9	36325	ENSG00000173230	GOLGB1	golgin B1
	chr6	90715967	90716858	892	*	2.47	2.58	0.83	-1.75	9.35e-05	0.0119	Distal Intergenic	6	90513579	90587072	73494	2	6885	ENST00000369329.8	-128895	ENSG00000135341	MAP3K7	mitogen-activated protein kinase kinase kinase 7
	chr7	118709403	118710435	1033	*	2.71	2.52	3.79	1.27	9.37e-05	0.0119	Distal Intergenic	7	118239975	118496171	256197	1	56311	ENST00000634332.1	469428	ENSG00000106013	ANKRD7	ankyrin repeat domain 7
	chr15	35430097	35430580	484	*	1.34	1.1	2.57	1.47	9.41e-05	0.0119	Intron (ENST00000256538.9/89978, intron 5 of 8)	15	35370880	35546165	175286	2	89978	ENST00000256538.9	115585	ENSG00000134146	DPH6	diphthamine biosynthesis 6
	chr8	132483323	132484245	923	*	3.16	3.27	1.52	-1.75	9.43e-05	0.012	Promoter (2-3kb)	8	132120861	132481095	360235	2	3786	ENST00000388996.10	-2228	ENSG00000184156	KCNQ3	potassium voltage-gated channel subfamily Q member 3
	chr4	44567901	44568244	344	*	0.54	0.22	1.99	1.77	9.43e-05	0.012	Distal Intergenic	4	44622065	44651628	29564	2	285525	ENST00000415895.8	83384	ENSG00000177752	YIPF7	Yip1 domain family member 7
	chr4	80333313	80333611	299	*	0.5	0.18	1.95	1.77	9.45e-05	0.012	Intron (ENST00000507780.1/2250, intron 3 of 4)	4	80266942	80336680	69739	1	2250	ENST00000507780.1	66371	ENSG00000138675	FGF5	fibroblast growth factor 5
	chr10	12546780	12548669	1890	*	4.61	4.72	3.07	-1.65	9.5e-05	0.012	Intron (ENST00000619168.4/57118, intron 1 of 10)	10	12349482	12835545	486064	1	57118	ENST00000619168.4	197298	ENSG00000183049	CAMK1D	calcium/calmodulin dependent protein kinase ID
	chr2	81060875	81061416	542	*	0.94	0.62	2.38	1.75	9.53e-05	0.012	Distal Intergenic	2	81461362	81466979	5618	2	100507201	ENST00000446580.3	405563		LINC01815	long intergenic non-protein coding RNA 1815
	chr2	172161418	172161806	389	*	0.73	0.47	2.01	1.54	9.54e-05	0.0121	Intron (ENST00000667725.1/ENST00000667725.1, intron 2 of 4)	2	172103006	172109982	6977	1	104326193	ENST00000448117.1	58412	ENSG00000236651	DLX2-DT	DLX2 divergent transcript
	chr14	96661632	96661977	346	*	0.74	0.42	2.17	1.74	9.55e-05	0.0121	Distal Intergenic	14	96738021	96790637	52617	1	105370646	ENST00000650059.1	-76044	ENSG00000258979	LINC02299	long intergenic non-protein coding RNA 2299
	chr20	37994539	37994879	341	*	0.63	0.34	2.01	1.67	9.62e-05	0.0121	Intron (ENST00000373448.6/9675, intron 8 of 8)	20	37983007	38033461	50455	2	9675	ENST00000373448.6	38582	ENSG00000101407	TTI1	TELO2 interacting protein 1
	chr5	166074631	166075584	954	*	2.57	2.69	0.81	-1.87	9.69e-05	0.0122	Distal Intergenic	5	166905222	166926370	21149	2	102557615	ENST00000523742.1	850786	ENSG00000254130	LINC01947	long intergenic non-protein coding RNA 1947
	chr2	10730227	10730689	463	*	1.31	1.07	2.51	1.44	9.72e-05	0.0122	Intron (ENST00000648362.1/245973, intron 3 of 11)	2	10721100	10778652	57553	1	245973	ENST00000648362.1	9127	ENSG00000143882	ATP6V1C2	ATPase H+ transporting V1 subunit C2
	chr1	237584400	237584823	424	*	0.68	0.42	1.95	1.53	9.74e-05	0.0122	Intron (ENST00000366574.7/6262, intron 29 of 104)	1	237042184	237833988	791805	1	6262	ENST00000366574.7	542216	ENSG00000198626	RYR2	ryanodine receptor 2
	chr12	20953737	20954380	644	*	2.27	2.01	3.54	1.54	9.75e-05	0.0122	Intron (ENST00000381541.7/338821, intron 3 of 13)	12	20815674	21090245	274572	1	115072896	ENST00000540229.1	138063		SLCO1B3-SLCO1B7	SLCO1B3-SLCO1B7 readthrough
	chr6	52059827	52060329	503	*	1.5	1.27	2.66	1.38	9.75e-05	0.0122	Exon (ENST00000371117.8/5314, exon 15 of 67)	6	51615299	52087613	472315	2	5314	ENST00000371117.8	27284	ENSG00000170927	PKHD1	PKHD1 ciliary IPT domain containing fibrocystin/polyductin
	chr16	16090952	16092227	1276	*	3.47	3.27	4.56	1.29	9.79e-05	0.0123	Intron (ENST00000399408.6/4363, intron 19 of 31)	16	15949577	16143074	193498	1	4363	ENST00000399408.6	141375	ENSG00000103222	ABCC1	ATP binding cassette subfamily C member 1
	chr20	38395226	38395594	369	*	0.69	0.43	1.97	1.54	9.79e-05	0.0123	Distal Intergenic	20	38420592	38421392	801	2	388796	ENST00000666549.1	25798	ENSG00000196756	SNHG17	small nucleolar RNA host gene 17
	chr8	83885161	83885533	373	*	0.65	0.33	2.07	1.74	9.8e-05	0.0123	Distal Intergenic	8	84182787	84529577	346791	1	138046	ENST00000522613.5	-297254	ENSG00000184672	RALYL	RALY RNA binding protein like
	chr6	150176211	150176808	598	*	1.33	1.04	2.68	1.63	9.82e-05	0.0123	Intron (ENST00000361131.5/81706, intron 1 of 3)	6	150143044	150250392	107349	1	81706	ENST00000361131.5	33167	ENSG00000198729	PPP1R14C	protein phosphatase 1 regulatory inhibitor subunit 14C
	chr9	5378623	5379283	661	*	1.86	1.59	3.19	1.61	9.82e-05	0.0123	Intron (ENST00000223864.7/55848, intron 3 of 5)	9	5357971	5437925	79955	2	55848	ENST00000223864.7	58642	ENSG00000107020	PLGRKT	plasminogen receptor with a C-terminal lysine
	chr6	8410562	8411095	534	*	1.29	1.08	2.42	1.35	9.83e-05	0.0123	Intron (ENST00000644718.1/100506207, intron 5 of 8)	6	8158162	8760447	602286	1	100506207	ENST00000644718.1	252400	ENSG00000285219	LOC100506207	uncharacterized LOC100506207
	chr4	103418421	103418728	308	*	0.43	0.09	1.92	1.83	9.84e-05	0.0123	Intron (ENST00000656104.1/101929448, intron 2 of 3)	4	103255826	103454275	198450	1	101929448	ENST00000656681.1	162595		LINC02428	long intergenic non-protein coding RNA 2428
	chr10	2348045	2348999	955	*	2.22	1.99	3.4	1.41	9.85e-05	0.0123	Distal Intergenic	10	2305083	2315075	9993	2	399708	ENST00000418295.1	-32970		LINC00701	long intergenic non-protein coding RNA 701
	chr1	120350652	120351052	401	*	0.62	0.32	2	1.67	9.93e-05	0.0124	Distal Intergenic	1	120419850	120467739	47890	1	728841	ENST00000652355.1	-68798	ENSG00000270231	NBPF8	NBPF member 8
	chr8	65484296	65485086	791	*	2.5	2.24	3.79	1.55	0.0001	0.0125	Distal Intergenic	8	65526738	65562781	36044	2	286186	ENST00000520902.2	77695	ENSG00000254081	LINC01299	long intergenic non-protein coding RNA 1299
	chr7	105705466	105705958	493	*	1.13	0.83	2.53	1.7	0.000101	0.0126	Intron (ENST00000419735.7/222255, intron 3 of 11)	7	105605067	105876604	271538	2	222255	ENST00000419735.7	170646	ENSG00000146776	ATXN7L1	ataxin 7 like 1
	chr8	96936053	96936921	869	*	2.54	2.32	3.7	1.37	0.000101	0.0126	Intron (ENST00000220763.10/10404, intron 4 of 7)	8	96645242	97143501	498260	1	10404	ENST00000220763.10	290811	ENSG00000104324	CPQ	carboxypeptidase Q
	chr5	145879848	145880058	211	*	-0.01	-0.33	1.44	1.77	0.000101	0.0126	Intron (ENST00000639411.1/643226, intron 2 of 3)	5	145859496	145937126	77631	2	643226	ENST00000639411.1	57068	ENSG00000204928	GRXCR2	glutaredoxin and cysteine rich domain containing 2
	chr22	48244621	48245800	1180	*	3.48	3.59	1.89	-1.7	0.000102	0.0126	Distal Intergenic	22	48274364	48274415	52	1	100422916	ENST00000578320.1	-28564	ENSG00000266508	MIR3201	microRNA 3201
	chr5	119537437	119538650	1214	*	3.42	3.22	4.46	1.24	0.000102	0.0127	Intron (ENST00000515320.5/3295, intron 22 of 22)	5	119452497	119542332	89836	1	3295	ENST00000414835.7	84940	ENSG00000133835	HSD17B4	hydroxysteroid 17-beta dehydrogenase 4
	chr4	90135490	90136181	692	*	1.12	0.89	2.31	1.43	0.000103	0.0127	Intron (ENST00000505073.5/401145, intron 1 of 9)	4	90127535	90923530	795996	1	401145	ENST00000505073.5	7955	ENSG00000184305	CCSER1	coiled-coil serine rich protein 1
	chr7	134835244	134835805	562	*	1.91	1.7	3.02	1.32	0.000103	0.0127	Intron (ENST00000417172.5/800, intron 1 of 13)	7	134744252	134968402	224151	1	800	ENST00000417172.5	90992	ENSG00000122786	CALD1	caldesmon 1
	chr1	207239877	207240207	331	*	0.43	0.09	1.92	1.83	0.000103	0.0127	Exon (ENST00000634239.1/ENST00000634239.1, exon 1 of 4)	1	207321376	207360966	39591	1	1604	ENST00000367064.8	-81169	ENSG00000196352	CD55	CD55 molecule (Cromer blood group)
	chr4	182001565	182001869	305	*	0.29	-0.06	1.8	1.86	0.000103	0.0128	Intron (ENST00000509012.5/90768, intron 3 of 4)	4	181874438	182144195	269758	2	90768	ENST00000509012.5	142326		TENM3-AS1	TENM3 antisense RNA 1
	chr9	101353372	101354211	840	*	2.81	2.59	3.95	1.36	0.000103	0.0128	Distal Intergenic	9	101361504	101371475	9972	2	570	ENST00000395051.3	17264	ENSG00000136881	BAAT	bile acid-CoA:amino acid N-acyltransferase
	chr4	22299556	22300281	726	*	1.55	1.34	2.67	1.33	0.000103	0.0128	Intron (ENST00000510705.3/ENST00000510705.3, intron 3 of 3)	4	22387400	22394868	7469	2	166647	ENST00000499527.6	94587	ENSG00000152990	ADGRA3	adhesion G protein-coupled receptor A3
	chr7	50482141	50482627	487	*	1.71	1.44	3.02	1.58	0.000104	0.0128	Intron (ENST00000613602.3/63979, intron 1 of 1)	7	50444129	50542535	98407	2	63979	ENST00000613602.3	59908	ENSG00000132436	FIGNL1	fidgetin like 1
	chr10	10892510	10892921	412	*	1.09	0.69	2.7	2.01	0.000104	0.0128	Intron (ENST00000637215.1/10659, intron 1 of 14)	10	10798397	11331186	532790	1	10659	ENST00000637215.1	94113	ENSG00000048740	CELF2	CUGBP Elav-like family member 2
	chr7	118575374	118576120	747	*	2.45	2.19	3.72	1.53	0.000105	0.0129	Distal Intergenic	7	118239975	118496171	256197	1	56311	ENST00000634332.1	335399	ENSG00000106013	ANKRD7	ankyrin repeat domain 7
	chr3	143586069	143587552	1484	*	3.44	3.27	4.4	1.12	0.000105	0.0129	Intron (ENST00000316549.11/285195, intron 6 of 15)	3	143265222	143848468	583247	2	285195	ENST00000316549.11	260916	ENSG00000181804	SLC9A9	solute carrier family 9 member A9
	chr3	190031882	190033291	1410	*	3.36	3.15	4.45	1.3	0.000105	0.013	Intron (ENST00000319332.10/55214, intron 1 of 14)	3	189956728	190120897	164170	2	55214	ENST00000319332.10	87606	ENSG00000090530	P3H2	prolyl 3-hydroxylase 2
	chr6	110688623	110690329	1707	*	3.45	3.55	2.05	-1.5	0.000105	0.013	Intron (ENST00000413605.6/23097, intron 2 of 11)	6	110609978	110815637	205660	2	23097	ENST00000323817.7	125308	ENSG00000155111	CDK19	cyclin dependent kinase 19
	chr7	85154209	85154929	721	*	2.62	2.36	3.9	1.54	0.000106	0.013	Intron (ENST00000444867.1/223117, intron 1 of 9)	7	85050357	85186855	136499	2	223117	ENST00000444867.1	31926	ENSG00000153993	SEMA3D	semaphorin 3D
	chr17	16040135	16041380	1246	*	2.43	2.24	3.45	1.21	0.000106	0.013	Promoter (<=1kb)	17	16032433	16040659	8227	2	9611	ENST00000582565.1	0	ENSG00000141027	NCOR1	nuclear receptor corepressor 1
	chr6	133990441	133991477	1037	*	2.56	2.4	3.48	1.08	0.000106	0.013	3' UTR	6	133987581	134052624	65044	2	154091	ENST00000275230.6	61147	ENSG00000146411	SLC2A12	solute carrier family 2 member 12
	chr5	140468034	140468549	516	*	1.96	1.76	3.03	1.27	0.000106	0.013	Intron (ENST00000616482.4/54882, intron 9 of 9)	5	140401814	140539418	137605	1	54882	ENST00000297183.10	66220	ENSG00000131503	ANKHD1	ankyrin repeat and KH domain containing 1
	chr5	158225572	158226145	574	*	1.27	1.05	2.42	1.37	0.000106	0.013	Intron (ENST00000523178.1/ENST00000523178.1, intron 4 of 4)	5	158320683	158409773	89091	2	101927697	ENST00000619068.1	183628	ENSG00000276778	LINC02227	long intergenic non-protein coding RNA 2227
	chr21	40793027	40793547	521	*	1.14	0.88	2.42	1.54	0.000106	0.013	Intron (ENST00000400454.6/1826, intron 1 of 32)	21	40010999	40847158	836160	2	1826	ENST00000400454.6	53611	ENSG00000171587	DSCAM	DS cell adhesion molecule
	chr14	65467701	65468276	576	*	1.04	0.81	2.21	1.39	0.000107	0.0131	Exon (ENST00000465083.1/ENST00000465083.1, exon 1 of 1)	14	65410592	65744121	333530	1	2530	ENST00000360689.9	57109	ENSG00000033170	FUT8	fucosyltransferase 8
	chr1	198973792	198974413	622	*	1.47	0.98	3.27	2.29	0.000107	0.0131	Intron (ENST00000661315.1/ENST00000661315.1, intron 1 of 3)	1	198897810	198937471	39662	2	100131234	ENST00000665868.1	-36321		MIR181A1HG	MIR181A1 host gene
	chr14	36935213	36935444	232	*	0.21	-0.13	1.71	1.84	0.000107	0.0131	Intron (ENST00000331299.6/89874, intron 1 of 9)	14	36677921	37172606	494686	2	89874	ENST00000331299.6	237162	ENSG00000183032	SLC25A21	solute carrier family 25 member 21
	chr3	89496346	89497445	1100	*	2.73	2.54	3.76	1.22	0.000107	0.0131	Distal Intergenic	3	89107676	89479659	371984	1	2042	ENST00000494014.1	388670	ENSG00000044524	EPHA3	EPH receptor A3
	chr8	108057391	108057868	478	*	0.89	0.6	2.26	1.66	0.000108	0.0132	Intron (ENST00000517939.5/340419, intron 1 of 4)	8	107899316	108083620	184305	2	340419	ENST00000276659.10	25752	ENSG00000147655	RSPO2	R-spondin 2
	chr5	115432266	115433216	951	*	3.14	2.94	4.23	1.29	0.000108	0.0132	Distal Intergenic	5	115520908	115544775	23868	2	56929	ENST00000274457.5	111559	ENSG00000145780	FEM1C	fem-1 homolog C
	chr8	90943873	90944513	641	*	1.95	1.75	3.04	1.29	0.000108	0.0132	Intron (ENST00000417640.7/64168, intron 10 of 12)	8	90791775	90959393	167619	1	64168	ENST00000417640.7	152098	ENSG00000123119	NECAB1	N-terminal EF-hand calcium binding protein 1
	chr6	103236804	103237501	698	*	2.49	2.61	0.65	-1.96	0.000109	0.0132	Distal Intergenic	6	101928143	102035541	107399	1	2898	ENST00000487161.1	1308661	ENSG00000164418	GRIK2	glutamate ionotropic receptor kainate type subunit 2
	chr2	170550416	170551202	787	*	3.02	3.13	1.34	-1.79	0.00011	0.0133	Intron (ENST00000438642.6/140469, intron 33 of 33)	2	170178145	170654481	476337	1	140469	ENST00000317935.10	372271	ENSG00000071909	MYO3B	myosin IIIB
	chr11	125068928	125069340	413	*	2.09	1.84	3.32	1.48	0.00011	0.0134	Intron (ENST00000403796.6/219855, intron 1 of 17)	11	125063067	125089237	26171	1	219855	ENST00000403796.6	5861	ENSG00000134955	SLC37A2	solute carrier family 37 member 2
	chr2	61988522	61989194	673	*	1.66	1.46	2.76	1.3	0.00011	0.0134	Intron (ENST00000472729.1/150684, intron 1 of 2)	2	61888724	62136058	247335	1	150684	ENST00000472729.1	99798	ENSG00000173163	COMMD1	copper metabolism domain containing 1
	chr10	100880984	100881784	801	*	3.15	3.26	1.35	-1.91	0.00011	0.0134	Distal Intergenic	10	100912963	100926760	13798	1	55719	ENST00000370271.7	-31179	ENSG00000119906	SLF2	SMC5-SMC6 complex localization factor 2
	chr7	14936533	14936993	461	*	1.28	1.01	2.57	1.56	0.00011	0.0134	Intron (ENST00000437998.1/1607, intron 1 of 4)	7	14736138	14974777	238640	2	1607	ENST00000437998.1	37784	ENSG00000136267	DGKB	diacylglycerol kinase beta
	chrX	132799831	132800082	252	*	0.09	-0.23	1.55	1.78	0.000111	0.0135	Intron (ENST00000370836.6/90161, intron 3 of 3)	23	132626016	132961395	335380	2	90161	ENST00000370836.6	161313	ENSG00000171004	HS6ST2	heparan sulfate 6-O-sulfotransferase 2
	chr3	102365990	102366644	655	*	2.83	2.56	4.1	1.54	0.000111	0.0135	Intron (ENST00000491959.5/131368, intron 4 of 17)	3	102099244	102477677	378434	1	131368	ENST00000491959.5	266746	ENSG00000170044	ZPLD1	zona pellucida like domain containing 1
	chrX	17032205	17032735	531	*	1.1	0.79	2.51	1.72	0.000111	0.0135	Intron (ENST00000357277.8/9185, intron 5 of 17)	23	16946658	17153272	206615	1	9185	ENST00000357277.8	85547	ENSG00000169891	REPS2	RALBP1 associated Eps domain containing 2
	chr7	102890765	102891285	521	*	0.7	0.45	1.97	1.52	0.000112	0.0135	Intron (ENST00000379305.7/222235, intron 11 of 18)	7	102813230	103074839	261610	2	222235	ENST00000448002.6	183554	ENSG00000161040	FBXL13	F-box and leucine rich repeat protein 13
	chr2	16734007	16734259	253	*	0.11	-0.18	1.48	1.66	0.000112	0.0135	Intron (ENST00000423925.5/ENST00000423925.5, intron 1 of 2)	2	16564024	16666331	102308	2	81553	ENST00000451689.1	-67676	ENSG00000197872	FAM49A	family with sequence similarity 49 member A
	chr2	73709109	73709466	358	*	0.75	0.49	2.04	1.55	0.000112	0.0135	Distal Intergenic	2	73700576	73701340	765	2	51471	ENST00000377712.3	-7769	ENSG00000204872	NAT8B	N-acetyltransferase 8B (putative, gene/pseudogene)
	chr1	239321977	239323262	1286	*	3.1	3.2	1.65	-1.56	0.000112	0.0135	Distal Intergenic	1	239386565	239886596	500032	1	1131	ENST00000468573.5	-63303	ENSG00000133019	CHRM3	cholinergic receptor muscarinic 3
	chr9	35428082	35428545	464	*	1.74	1.48	3.03	1.56	0.000113	0.0136	Intron (ENST00000430846.5/158381, intron 2 of 9)	9	35406755	35483035	76281	1	158381	ENST00000329395.12	21327	ENSG00000179766	ATP8B5P	ATPase phospholipid transporting 8B5, pseudogene
	chr1	231966689	231967008	320	*	0.95	0.69	2.21	1.52	0.000113	0.0136	Intron (ENST00000535983.5/27185, intron 9 of 9)	1	231626815	232041272	414458	1	27185	ENST00000439617.7	339874	ENSG00000162946	DISC1	DISC1 scaffold protein
	chr9	61411966	61412866	901	*	2.45	2.56	0.72	-1.84	0.000113	0.0137	Intron (ENST00000636699.1/ENST00000636699.1, intron 3 of 8)	9	61205406	61211350	5945	1	653123	ENST00000614933.1	206560	ENSG00000274516	FAM74A6	family with sequence similarity 74 member A6
	chr5	156962478	156962779	302	*	0.69	0.42	1.98	1.56	0.000113	0.0137	Promoter (<=1kb)	5	156919292	156963226	43935	2	91937	ENST00000274532.7	447	ENSG00000145850	TIMD4	T cell immunoglobulin and mucin domain containing 4
	chr18	32360661	32361046	386	*	0.86	0.61	2.1	1.49	0.000114	0.0137	Intron (ENST00000399218.8/64762, intron 2 of 5)	18	32263522	32470882	207361	2	64762	ENST00000269209.7	109836	ENSG00000141441	GAREM1	GRB2 associated regulator of MAPK1 subtype 1
	chr5	102010396	102011326	931	*	3.74	3.85	2.05	-1.8	0.000115	0.0138	Distal Intergenic	5	102233986	102296284	62299	2	353189	ENST00000310954.7	284958	ENSG00000173930	SLCO4C1	solute carrier organic anion transporter family member 4C1
	chr1	89495361	89495703	343	*	0.89	0.57	2.34	1.76	0.000116	0.014	Intron (ENST00000671515.1/ENST00000671515.1, intron 1 of 5)	1	89524836	89582961	58126	1	23507	ENST00000449440.5	-29133	ENSG00000197147	LRRC8B	leucine rich repeat containing 8 VRAC subunit B
	chr1	162716013	162716798	786	*	2.26	2.04	3.41	1.37	0.000117	0.014	Intron (ENST00000446985.6/4921, intron 2 of 17)	1	162631373	162780410	149038	1	4921	ENST00000446985.6	84640	ENSG00000162733	DDR2	discoidin domain receptor tyrosine kinase 2
	chr5	77209548	77210878	1331	*	2.83	2.93	1.47	-1.46	0.000117	0.014	Promoter (<=1kb)	5	77210449	77331473	121025	1	8622	ENST00000505926.5	0	ENSG00000113231	PDE8B	phosphodiesterase 8B
	chr1	47158414	47158647	234	*	0.51	0.18	1.96	1.78	0.000117	0.014	Intron (ENST00000444042.2/ENST00000444042.2, intron 3 of 3)	1	47179250	47180339	1090	1	100874253	ENST00000429328.2	-20603	ENSG00000224805	LINC00853	long intergenic non-protein coding RNA 853
	chr4	157275956	157276169	214	*	0.19	-0.16	1.7	1.86	0.000117	0.014	Intron (ENST00000504801.1/2891, intron 1 of 1)	4	157204182	157303705	99524	1	2891	ENST00000504801.1	71774	ENSG00000120251	GRIA2	glutamate ionotropic receptor AMPA type subunit 2
	chr3	86867304	86867854	551	*	1.58	1.3	2.9	1.6	0.000117	0.014	Distal Intergenic	3	86876388	86968631	92244	2	389136	ENST00000637106.1	100777	ENSG00000206538	VGLL3	vestigial like family member 3
	chr3	86984171	86985080	910	*	1.53	1.33	2.6	1.27	0.000117	0.014	Intron (ENST00000398399.7/389136, intron 1 of 3)	3	86937973	86991149	53177	2	389136	ENST00000398399.7	6069	ENSG00000206538	VGLL3	vestigial like family member 3
	chr12	101778641	101779941	1301	*	3.38	3.48	2.02	-1.47	0.000118	0.0141	3' UTR	12	101745499	101830959	85461	2	79158	ENST00000299314.12	51018	ENSG00000111670	GNPTAB	N-acetylglucosamine-1-phosphate transferase subunits alpha and beta
	chr1	176752542	176753080	539	*	1.56	1.3	2.83	1.53	0.000118	0.0141	Intron (ENST00000367662.5/60676, intron 14 of 22)	1	176463175	176845601	382427	1	60676	ENST00000367662.5	289367	ENSG00000116183	PAPPA2	pappalysin 2
	chr1	212189357	212189842	486	*	1.31	1	2.71	1.71	0.000118	0.0141	Intron (ENST00000444750.1/ENST00000444750.1, intron 3 of 3)	1	212225280	212226538	1259	2	101929541	ENST00000412221.5	36696	ENSG00000226251	LINC02608	long intergenic non-protein coding RNA 2608
	chr7	46884980	46886017	1038	*	3.55	3.65	2.08	-1.57	0.000118	0.0141	Distal Intergenic	7	46688940	46759844	70905	2	730338	ENST00000469937.2	-125136	ENSG00000233539	LOC730338	uncharacterized LOC730338
	chrY	26037426	26037879	454	*	0.77	0.51	2.03	1.52	0.000119	0.0141	Distal Intergenic	24	25728490	25733388	4899	1	114760	ENST00000417334.1	308936	ENSG00000231141	TTTY3	testis-specific transcript, Y-linked 3
	chr1	108190758	108191132	375	*	0.77	0.46	2.18	1.72	0.000119	0.0142	Intron (ENST00000565488.6/29957, intron 1 of 9)	1	108134043	108200343	66301	2	29957	ENST00000565488.6	9211	ENSG00000085491	SLC25A24	solute carrier family 25 member 24
	chr12	78696293	78696693	401	*	0.84	0.59	2.1	1.51	0.000119	0.0142	Distal Intergenic	12	78863993	79450279	586287	1	6857	ENST00000393240.7	-167300	ENSG00000067715	SYT1	synaptotagmin 1
	chr7	131431075	131431955	881	*	2.72	2.54	3.71	1.17	0.000119	0.0142	Intron (ENST00000421797.6/4289, intron 10 of 18)	7	131110096	131487844	377749	1	4289	ENST00000421797.6	320979	ENSG00000128585	MKLN1	muskelin 1
	chr7	143171636	143172265	630	*	1.73	1.48	2.97	1.49	0.00012	0.0143	Distal Intergenic	7	143183419	143184435	1017	1	259285	ENST00000446620.1	-11154	ENSG00000236398	TAS2R39	taste 2 receptor member 39
	chr12	21540150	21540661	512	*	1.67	1.38	3	1.62	0.00012	0.0143	3' UTR	12	21536107	21604847	68741	2	2998	ENST00000261195.3	64186	ENSG00000111713	GYS2	glycogen synthase 2
	chr14	28847993	28848230	238	*	0.49	0.23	1.78	1.55	0.00012	0.0143	Intron (ENST00000671154.1/ENST00000671154.1, intron 3 of 5)	14	28783114	28785798	2685	2	105370424	ENST00000656598.1	-62195	ENSG00000257056	LINC02282	long intergenic non-protein coding RNA 2282
	chr2	233632251	233632746	496	*	0.92	0.67	2.17	1.5	0.00012	0.0143	Intron (ENST00000373450.4/54576, intron 1 of 4)	2	233617645	233773310	155666	1	54576	ENST00000373450.4	14606	ENSG00000242366	UGT1A8	UDP glucuronosyltransferase family 1 member A8
	chr5	41832769	41833940	1172	*	3.01	2.82	4.06	1.25	0.000121	0.0143	Intron (ENST00000196371.10/5019, intron 7 of 16)	5	41730065	41870425	140361	2	5019	ENST00000196371.10	36485	ENSG00000083720	OXCT1	3-oxoacid CoA-transferase 1
	chr18	58103511	58104036	526	*	1.36	1.16	2.47	1.32	0.000121	0.0143	Intron (ENST00000400345.8/23327, intron 1 of 30)	18	58044226	58401539	357314	1	23327	ENST00000400345.8	59285	ENSG00000049759	NEDD4L	NEDD4 like E3 ubiquitin protein ligase
	chr9	5366466	5367458	993	*	2.7	2.52	3.69	1.17	0.000121	0.0143	Intron (ENST00000223864.7/55848, intron 3 of 5)	9	5357971	5437925	79955	2	55848	ENST00000223864.7	70467	ENSG00000107020	PLGRKT	plasminogen receptor with a C-terminal lysine
	chr1	220681096	220681844	749	*	2.02	1.83	3.05	1.23	0.000121	0.0143	Distal Intergenic	1	220690363	220699153	8791	1	79762	ENST00000294889.6	-8519	ENSG00000162817	C1orf115	chromosome 1 open reading frame 115
	chr2	100947454	100948334	881	*	2.12	1.93	3.16	1.24	0.000121	0.0143	Exon (ENST00000335681.10/4862, exon 6 of 21)	2	100820139	100996829	176691	1	4862	ENST00000335681.10	127315	ENSG00000170485	NPAS2	neuronal PAS domain protein 2
	chr8	125594991	125595846	856	*	2.09	1.89	3.2	1.32	0.000121	0.0143	Distal Intergenic	8	125433546	125437191	3646	1	10221	ENST00000519576.1	161445	ENSG00000173334	TRIB1	tribbles pseudokinase 1
	chrX	80309094	80309505	412	*	0.18	-0.12	1.58	1.69	0.000122	0.0144	Intron (ENST00000614414.4/101060146, intron 2 of 5)	23	80228489	80335364	106876	2	101060146	ENST00000614414.4	25859	ENSG00000278530	CHMP1B2P	charged multivesicular body protein 1B2, pseudogene
	chr1	204382724	204383883	1160	*	2.58	2.38	3.65	1.27	0.000122	0.0144	Intron (ENST00000443515.1/ENST00000443515.1, intron 1 of 2)	1	204273626	204377665	104040	2	22874	ENST00000564627.2	-5059	ENSG00000143850	PLEKHA6	pleckstrin homology domain containing A6
	chr7	138560353	138561176	824	*	1.87	1.69	2.86	1.17	0.000123	0.0145	Intron (ENST00000343526.9/8805, intron 9 of 18)	7	138460259	138589996	129738	1	8805	ENST00000343526.9	100094	ENSG00000122779	TRIM24	tripartite motif containing 24
	chr1	106568230	106568942	713	*	2.34	2.46	0.5	-1.96	0.000123	0.0145	Distal Intergenic	1	106818224	106851312	33089	1	105378889	ENST00000659929.1	-249282		LINC01661	long intergenic non-protein coding RNA 1661
	chr1	49895508	49895852	345	*	0.59	0.31	1.95	1.64	0.000124	0.0146	Intron (ENST00000371839.6/84871, intron 1 of 13)	1	48532854	50023954	1491101	2	84871	ENST00000371839.6	128102	ENSG00000186094	AGBL4	ATP/GTP binding protein like 4
	chr5	112821338	112822652	1315	*	3.59	3.33	4.85	1.51	0.000124	0.0146	Promoter (<=1kb)	5	112821896	112839871	17976	1	324	ENST00000502371.2	0	ENSG00000134982	APC	APC regulator of WNT signaling pathway
	chr1	205767241	205767933	693	*	2.06	1.85	3.16	1.3	0.000124	0.0146	Downstream (<1kb)	1	205771062	205775151	4090	2	8934	ENST00000492534.1	7218	ENSG00000117280	RAB29	RAB29, member RAS oncogene family
	chr7	116277149	116277485	337	*	0.57	0.25	2	1.74	0.000124	0.0146	Exon (ENST00000457033.5/102724434, exon 3 of 3)	7	116275606	116286664	11059	2	102724434	ENST00000457033.5	9179	ENSG00000237870	LOC102724434	uncharacterized LOC102724434
	chr3	107257426	107258240	815	*	2.64	2.4	3.87	1.47	0.000124	0.0146	Intron (ENST00000663366.1/344595, intron 4 of 4)	3	107220744	107292018	71275	1	344595	ENST00000663366.1	36682	ENSG00000243701	DUBR	DPPA2 upstream binding RNA
	chr7	98971328	98972023	696	*	1.62	1.37	2.87	1.51	0.000125	0.0147	Exon (ENST00000355540.7/8295, exon 51 of 71)	7	98878490	99013243	134754	1	8295	ENST00000355540.7	92838	ENSG00000196367	TRRAP	transformation/transcription domain associated protein
	chr10	125111627	125111905	279	*	0.4	0.12	1.75	1.63	0.000125	0.0147	Intron (ENST00000337195.9/1488, intron 1 of 10)	10	124984317	125160513	176197	2	1488	ENST00000337195.9	48608	ENSG00000175029	CTBP2	C-terminal binding protein 2
	chr7	69703507	69703967	461	*	1.82	1.94	-0.16	-2.11	0.000125	0.0147	Intron (ENST00000644939.1/26053, intron 1 of 18)	7	69598296	70792867	1194572	1	26053	ENST00000644939.1	105211	ENSG00000158321	AUTS2	activator of transcription and developmental regulator AUTS2
	chr6	6451806	6452294	489	*	0.73	0.48	1.98	1.5	0.000126	0.0147	Intron (ENST00000649026.1/ENST00000649026.1, intron 1 of 3)	6	6346465	6622744	276280	2	285780	ENST00000429345.5	170450	ENSG00000216863	LY86-AS1	LY86 antisense RNA 1
	chr1	149463574	149465072	1499	*	3.45	3.3	4.35	1.05	0.000126	0.0147	5' UTR	1	149390614	149464200	73587	1	100996717	ENST00000650865.1	72960	ENSG00000286219	NOTCH2NLC	notch 2 N-terminal like C
	chr2	237618523	237618923	401	*	0.69	0.4	2.05	1.65	0.000126	0.0148	Intron (ENST00000417947.1/ENST00000417947.1, intron 1 of 1)	2	237627587	237781643	154057	1	9208	ENST00000308482.14	-8664	ENSG00000124831	LRRFIP1	LRR binding FLII interacting protein 1
	chr9	122698847	122699515	669	*	1.75	1.53	2.87	1.34	0.000126	0.0148	Distal Intergenic	9	122675036	122676153	1118	1	26735	ENST00000304820.4	23811	ENSG00000171481	OR1L3	olfactory receptor family 1 subfamily L member 3
	chr8	133165604	133165991	388	*	1.04	0.79	2.3	1.51	0.000126	0.0148	Distal Intergenic	8	133191039	133228360	37322	1	8840	ENST00000377862.6	-25048	ENSG00000104415	CCN4	cellular communication network factor 4
	chr7	110766780	110767227	448	*	1.85	1.62	3.03	1.41	0.000127	0.0148	Intron (ENST00000405709.6/83943, intron 5 of 5)	7	110663051	111562291	899241	2	83943	ENST00000405709.6	795064	ENSG00000184903	IMMP2L	inner mitochondrial membrane peptidase subunit 2
	chr8	90489150	90489591	442	*	0.68	0.37	2.08	1.71	0.000127	0.0148	Intron (ENST00000655523.1/100874052, intron 2 of 2)	8	90221448	90569807	348360	1	100874052	ENST00000655523.1	267702	ENSG00000253394	LINC00534	long intergenic non-protein coding RNA 534
	chr11	41989796	41990659	864	*	3.12	2.89	4.31	1.43	0.000127	0.0148	Downstream (2-3kb)	11	41993381	42085440	92060	2	101928591	ENST00000667585.1	94781		LINC02745	long intergenic non-protein coding RNA 2745
	chr2	99420151	99421472	1322	*	3.41	3.18	4.6	1.41	0.000127	0.0148	Intron (ENST00000393445.7/51455, intron 11 of 22)	2	99400475	99489973	89499	2	51455	ENST00000393445.7	68501	ENSG00000135945	REV1	REV1 DNA directed polymerase
	chr4	112829916	112830799	884	*	2.9	3.03	0.53	-2.5	0.000128	0.0148	Intron (ENST00000672356.1/287, intron 1 of 43)	4	112818032	113383725	565694	1	287	ENST00000672356.1	11884	ENSG00000145362	ANK2	ankyrin 2
	chr3	54645535	54645937	403	*	0.6	0.33	1.88	1.55	0.000128	0.0149	Intron (ENST00000415676.6/55799, intron 12 of 38)	3	54122547	55074473	951927	1	55799	ENST00000415676.6	522988	ENSG00000157445	CACNA2D3	calcium voltage-gated channel auxiliary subunit alpha2delta 3
	chrX	21411804	21412385	582	*	1.89	1.57	3.34	1.77	0.000128	0.0149	Intron (ENST00000642501.1/22866, intron 1 of 18)	23	21372801	21645440	272640	1	22866	ENST00000642501.1	39003	ENSG00000149970	CNKSR2	connector enhancer of kinase suppressor of Ras 2
	chr16	88613912	88614354	443	*	0.87	0.59	2.21	1.62	0.000128	0.0149	Intron (ENST00000301011.9/124245, intron 8 of 17)	16	88570381	88631966	61586	1	124245	ENST00000301011.9	43531	ENSG00000158545	ZC3H18	zinc finger CCCH-type containing 18
	chr6	45848536	45848998	463	*	1.49	1.2	2.84	1.64	0.000129	0.0149	Distal Intergenic	6	45932694	45937464	4771	2	53405	ENST00000476852.1	88466	ENSG00000112782	CLIC5	chloride intracellular channel 5
	chr1	26705258	26707411	2154	*	4.42	4.25	5.37	1.11	0.000129	0.0149	Intron (ENST00000430799.7/8289, intron 1 of 19)	1	26693236	26781177	87942	1	8289	ENST00000430799.7	12022	ENSG00000117713	ARID1A	AT-rich interaction domain 1A
	chr2	219868268	219869095	828	*	2.84	2.96	1.1	-1.85	0.000129	0.0149	Distal Intergenic	2	219903900	219904923	1024	2	105373889	ENST00000438659.2	35828		LINC01803	long intergenic non-protein coding RNA 1803
	chr7	146557585	146558017	433	*	0.63	0.39	1.88	1.49	0.000129	0.0149	Intron (ENST00000625365.2/26047, intron 2 of 3)	7	146116002	146839861	723860	1	26047	ENST00000625365.2	441583	ENSG00000174469	CNTNAP2	contactin associated protein like 2
	chr7	7799035	7799559	525	*	1.86	1.63	3.06	1.44	0.000129	0.0149	Intron (ENST00000463725.5/729852, intron 3 of 4)	7	7640752	8004053	363302	1	729852	ENST00000469183.5	158283	ENSG00000219545	UMAD1	UBAP1-MVB12-associated (UMA) domain containing 1
	chr2	68440477	68441108	632	*	2.39	2.16	3.57	1.41	0.000129	0.015	Distal Intergenic	2	68459422	68467294	7873	2	554251	ENST00000377957.4	26186	ENSG00000204923	FBXO48	F-box protein 48
	chr6	110679218	110684408	5191	*	5.38	5.47	4.33	-1.14	0.000129	0.015	Intron (ENST00000413605.6/23097, intron 2 of 11)	6	110609978	110815637	205660	2	23097	ENST00000323817.7	131229	ENSG00000155111	CDK19	cyclin dependent kinase 19
	chr21	25296973	25297651	679	*	1.44	1.21	2.61	1.41	0.000129	0.015	Intron (ENST00000409758.1/ENST00000409758.1, intron 1 of 3)	21	25385402	25399363	13962	2	54072	ENST00000664370.1	101712	ENSG00000185433	LINC00158	long intergenic non-protein coding RNA 158
	chr1	214316063	214317040	978	*	2.16	1.92	3.37	1.46	0.00013	0.015	Intron (ENST00000491455.5/56950, intron 3 of 10)	1	214281102	214337131	56030	1	56950	ENST00000491455.5	34961	ENSG00000143499	SMYD2	SET and MYND domain containing 2
	chr14	33388869	33389171	303	*	0.63	0.29	2.11	1.82	0.00013	0.015	Intron (ENST00000551634.5/64067, intron 3 of 10)	14	32934933	33801103	866171	1	64067	ENST00000551634.5	453936	ENSG00000151322	NPAS3	neuronal PAS domain protein 3
	chr15	23585956	23586546	591	*	1.98	1.69	3.34	1.65	0.00013	0.015	Intron (ENST00000647595.1/ENST00000647595.1, intron 1 of 1)	15	23565674	23568044	2371	1	7681	ENST00000314520.6	20282	ENSG00000179455	MKRN3	makorin ring finger protein 3
	chr10	9606649	9607020	372	*	0.17	-0.16	1.65	1.81	0.000131	0.0151	Distal Intergenic	10	9292842	9309636	16795	2	101928272	ENST00000658214.1	-297013		LOC101928272	uncharacterized LOC101928272
	chr8	123455944	123456667	724	*	1.85	1.62	3.03	1.41	0.000131	0.0151	Intron (ENST00000650311.1/55093, intron 6 of 6)	8	123416774	123470028	53255	1	55093	ENST00000650311.1	39170	ENSG00000156795	WDYHV1	WDYHV motif containing 1
	chr4	27564385	27564677	293	*	0.34	0.04	1.72	1.68	0.000131	0.0151	Distal Intergenic	4	27217479	27282225	64747	1	101929199	ENST00000512873.1	346906	ENSG00000249699	LINC02261	long intergenic non-protein coding RNA 2261
	chr6	166667725	166668454	730	*	1.5	1.26	2.71	1.45	0.000133	0.0152	Intron (ENST00000510118.5/6196, intron 3 of 22)	6	166409388	166862511	453124	2	6196	ENST00000510118.5	194057	ENSG00000071242	RPS6KA2	ribosomal protein S6 kinase A2
	chr6	35609942	35611953	2012	*	4.25	4.01	5.47	1.45	0.000133	0.0153	Intron (ENST00000539068.5/2289, intron 5 of 10)	6	35573585	35728583	154999	2	2289	ENST00000536438.5	116630	ENSG00000096060	FKBP5	FKBP prolyl isomerase 5
	chr3	97705181	97706095	915	*	2.45	2.26	3.49	1.23	0.000134	0.0153	Intron (ENST00000389672.9/285220, intron 14 of 17)	3	96814586	97749241	934656	1	285220	ENST00000389672.9	890595	ENSG00000080224	EPHA6	EPH receptor A6
	chr5	65903202	65904357	1156	*	2.92	3.02	1.53	-1.49	0.000134	0.0154	Distal Intergenic	5	65926475	66082549	156075	1	55914	ENST00000284037.9	-22118	ENSG00000112851	ERBIN	erbb2 interacting protein
	chr7	134919087	134919900	814	*	2.44	2.23	3.54	1.3	0.000134	0.0154	Intron (ENST00000417172.5/800, intron 3 of 13)	7	134744252	134968402	224151	1	800	ENST00000417172.5	174835	ENSG00000122786	CALD1	caldesmon 1
	chr5	35351110	35351462	353	*	0.67	0.37	2.05	1.68	0.000134	0.0154	Distal Intergenic	5	35055702	35230487	174786	2	5618	ENST00000618457.5	-120623	ENSG00000113494	PRLR	prolactin receptor
	chr4	100981877	100982304	428	*	1.5	1.28	2.68	1.4	0.000135	0.0154	Distal Intergenic	4	100479972	100880126	400155	2	51705	ENST00000510657.1	-101751	ENSG00000164035	EMCN	endomucin
	chr7	85284700	85285163	464	*	1.52	1.26	2.79	1.53	0.000136	0.0155	Distal Intergenic	7	85050357	85186855	136499	2	223117	ENST00000444867.1	-97845	ENSG00000153993	SEMA3D	semaphorin 3D
	chr7	131471471	131472878	1408	*	3.37	3.17	4.47	1.3	0.000136	0.0155	Exon (ENST00000496815.1/4289, exon 2 of 2)	7	131110096	131487844	377749	1	4289	ENST00000421797.6	361375	ENSG00000128585	MKLN1	muskelin 1
	chr7	89133653	89134590	938	*	3.45	3.2	4.69	1.5	0.000137	0.0156	Intron (ENST00000333190.5/219578, intron 1 of 3)	7	88759700	89338528	578829	1	219578	ENST00000333190.5	373953	ENSG00000182348	ZNF804B	zinc finger protein 804B
	chr3	122449198	122449905	708	*	1.89	1.71	2.89	1.18	0.000137	0.0156	3' UTR	3	122421902	122514939	93038	2	3836	ENST00000344337.11	65034	ENSG00000114030	KPNA1	karyopherin subunit alpha 1
	chr1	151235066	151235833	768	*	1.72	1.49	2.88	1.39	0.000137	0.0156	Intron (ENST00000349792.9/8394, intron 7 of 14)	1	151198551	151249536	50986	1	8394	ENST00000349792.9	36515	ENSG00000143398	PIP5K1A	phosphatidylinositol-4-phosphate 5-kinase type 1 alpha
	chr2	75428994	75429382	389	*	0.65	0.37	1.98	1.6	0.000137	0.0156	Distal Intergenic	2	75493074	75517972	24899	2	84141	ENST00000410010.1	88590	ENSG00000115363	EVA1A	eva-1 homolog A, regulator of programmed cell death
	chr3	64779457	64780056	600	*	2.39	2.01	3.97	1.96	0.000137	0.0156	Intron (ENST00000460833.1/100507098, intron 1 of 1)	3	64684909	64802725	117817	1	100507098	ENST00000460833.1	94548	ENSG00000241684	ADAMTS9-AS2	ADAMTS9 antisense RNA 2
	chr2	172012486	172013361	876	*	2.59	2.34	3.84	1.5	0.000137	0.0156	Intron (ENST00000493035.5/254042, intron 1 of 2)	2	171999943	172064414	64472	1	254042	ENST00000493035.5	12543	ENSG00000172878	METAP1D	methionyl aminopeptidase type 1D, mitochondrial
	chr13	77896914	77897601	688	*	2.27	2.39	0.31	-2.08	0.000137	0.0156	3' UTR	13	77895481	77975529	80049	2	1910	ENST00000646948.1	77928	ENSG00000136160	EDNRB	endothelin receptor type B
	chr8	95653284	95654815	1532	*	3.07	2.83	4.28	1.45	0.000138	0.0156	Exon (ENST00000521905.1/100616530, exon 5 of 5)	8	95268823	95802733	533911	1	100616530	ENST00000671532.1	384461	ENSG00000253773	C8orf37-AS1	C8orf37 antisense RNA 1
	chr9	134046889	134047350	462	*	0.84	0.58	2.12	1.54	0.000138	0.0157	Intron (ENST00000303407.12/8019, intron 6 of 11)	9	134030305	134068026	37722	2	8019	ENST00000303407.12	20676	ENSG00000169925	BRD3	bromodomain containing 3
	chr9	2663843	2664496	654	*	2.1	1.82	3.42	1.6	0.000138	0.0157	Distal Intergenic	9	2646338	2647768	1431	1	7436	ENST00000478776.1	17505	ENSG00000147852	VLDLR	very low density lipoprotein receptor
	chr3	87148373	87149742	1370	*	3.01	2.85	3.92	1.07	0.000138	0.0157	Intron (ENST00000630120.2/100846978, intron 1 of 2)	3	87089206	87158363	69158	1	100846978	ENST00000630120.2	59167	ENSG00000281392	LINC00506	long intergenic non-protein coding RNA 506
	chr7	30172813	30173641	829	*	2.58	2.4	3.6	1.2	0.000139	0.0157	Distal Intergenic	7	30145801	30162760	16960	1	222166	ENST00000324489.5	27012	ENSG00000180354	MTURN	maturin, neural progenitor differentiation regulator homolog
	chr1	216172994	216173769	776	*	1.85	1.57	3.18	1.6	0.000139	0.0158	Intron (ENST00000307340.8/7399, intron 21 of 71)	1	215622891	216423448	800558	2	7399	ENST00000307340.8	249679	ENSG00000042781	USH2A	usherin
	chr2	237467873	237468794	922	*	3.08	2.89	4.1	1.21	0.000139	0.0158	Distal Intergenic	2	237485428	237511050	25623	1	79083	ENST00000422695.5	-16634	ENSG00000115648	MLPH	melanophilin
	chr1	231628076	231628407	332	*	0.61	0.36	1.88	1.52	0.00014	0.0159	Intron (ENST00000647072.1/100303453, intron 6 of 7)	1	231528653	231819244	290592	1	100303453	ENST00000602567.1	99423	ENSG00000270106	TSNAX-DISC1	TSNAX-DISC1 readthrough (NMD candidate)
	chr5	73889920	73890794	875	*	2.41	2.51	0.82	-1.7	0.00014	0.0159	Intron (ENST00000296794.10/64283, intron 26 of 34)	5	73626158	73941992	315835	1	64283	ENST00000513042.6	263762	ENSG00000214944	ARHGEF28	Rho guanine nucleotide exchange factor 28
	chr4	186771125	186771957	833	*	2.26	2.07	3.33	1.26	0.00014	0.0159	Distal Intergenic	4	186708363	186726722	18360	2	2195	ENST00000509647.1	-44403	ENSG00000083857	FAT1	FAT atypical cadherin 1
	chr7	29212656	29213496	841	*	3.12	2.71	4.77	2.06	0.000141	0.0159	Exon (ENST00000427230.2/ENST00000427230.2, exon 1 of 1)	7	29122340	29514667	392328	1	1124	ENST00000644824.1	90316	ENSG00000106069	CHN2	chimerin 2
	chr5	158594002	158595369	1368	*	3.67	3.48	4.74	1.26	0.000141	0.016	Distal Intergenic	5	158698641	158708009	9369	2	1879	ENST00000518323.1	112640	ENSG00000164330	EBF1	EBF transcription factor 1
	chr1	49639326	49639739	414	*	1.57	1.12	3.3	2.18	0.000142	0.016	Intron (ENST00000371839.6/84871, intron 3 of 13)	1	48532854	50023954	1491101	2	84871	ENST00000371839.6	384215	ENSG00000186094	AGBL4	ATP/GTP binding protein like 4
	chrX	43564964	43565734	771	*	1.25	0.95	2.65	1.7	0.000142	0.016	Distal Intergenic	23	43654907	43746824	91918	1	4128	ENST00000542639.5	-89173	ENSG00000189221	MAOA	monoamine oxidase A
	chr17	31058671	31058967	297	*	0.24	-0.06	1.62	1.69	0.000142	0.016	Promoter (<=1kb)	17	31041971	31059121	17151	2	646030	ENST00000581652.1	154		LOC646030	leucine rich repeat containing 37B pseudogene
	chr7	82699506	82700384	879	*	2.01	1.84	2.99	1.16	0.000143	0.0161	Distal Intergenic	7	82801537	82822590	21054	2	27445	ENST00000432078.2	122206	ENSG00000186472	PCLO	piccolo presynaptic cytomatrix protein
	chr7	70092227	70092721	495	*	1.67	1.44	2.87	1.44	0.000143	0.0161	Intron (ENST00000644939.1/26053, intron 2 of 18)	7	69598296	70792867	1194572	1	26053	ENST00000644939.1	493931	ENSG00000158321	AUTS2	activator of transcription and developmental regulator AUTS2
	chr2	158783585	158784444	860	*	3.19	3.3	1.63	-1.67	0.000143	0.0161	Distal Intergenic	2	158795317	158815993	20677	1	92196	ENST00000309950.7	-10873	ENSG00000163331	DAPL1	death associated protein like 1
	chr19	56362752	56363436	685	*	1.54	1.34	2.63	1.29	0.000143	0.0161	5' UTR	19	56221312	56368383	147072	2	79149	ENST00000587340.5	4947	ENSG00000131848	ZSCAN5A	zinc finger and SCAN domain containing 5A
	chr7	16437050	16437303	254	*	0.97	0.67	2.35	1.68	0.000144	0.0162	Distal Intergenic	7	16087525	16421538	334014	2	729920	ENST00000407010.7	-15512	ENSG00000214960	CRPPA	CDP-L-ribitol pyrophosphorylase A
	chr3	165137300	165138179	880	*	2.88	2.63	4.11	1.47	0.000144	0.0162	Distal Intergenic	3	165186720	165196384	9665	2	22865	ENST00000475390.2	58205	ENSG00000121871	SLITRK3	SLIT and NTRK like family member 3
	chr6	56437422	56438120	699	*	1.91	1.69	3.04	1.35	0.000145	0.0162	Distal Intergenic	6	56458239	56462068	3830	2	667	ENST00000518464.5	23948	ENSG00000151914	DST	dystonin
	chr16	47308574	47308969	396	*	1.61	1.33	2.94	1.61	0.000145	0.0162	Intron (ENST00000564739.1/ENST00000564739.1, intron 1 of 2)	16	47154387	47312275	157889	2	81533	ENST00000568047.5	3306	ENSG00000129636	ITFG1	integrin alpha FG-GAP repeat containing 1
	chr7	3242087	3242713	627	*	1.65	1.36	3.01	1.65	0.000145	0.0162	Distal Intergenic	7	3301252	4269000	967749	1	221935	ENST00000404826.7	-58539	ENSG00000146555	SDK1	sidekick cell adhesion molecule 1
	chr7	81859281	81859982	702	*	2.88	3	0.89	-2.12	0.000145	0.0163	Distal Intergenic	7	81758704	81770438	11735	2	3082	ENST00000421558.1	-88843	ENSG00000019991	HGF	hepatocyte growth factor
	chr1	162736008	162736672	665	*	2.02	1.81	3.15	1.34	0.000145	0.0163	Intron (ENST00000446985.6/4921, intron 3 of 17)	1	162631373	162780410	149038	1	4921	ENST00000446985.6	104635	ENSG00000162733	DDR2	discoidin domain receptor tyrosine kinase 2
	chr6	12293488	12294660	1173	*	3.08	2.9	4.11	1.21	0.000146	0.0163	Exon (ENST00000379375.6/1906, exon 3 of 5)	6	12290361	12297194	6834	1	1906	ENST00000379375.6	3127	ENSG00000078401	EDN1	endothelin 1
	chr2	2270537	2271629	1093	*	2.38	2.48	0.83	-1.65	0.000146	0.0163	Intron (ENST00000647755.1/23040, intron 2 of 24)	2	1789113	2331378	542266	2	23040	ENST00000647738.1	59749	ENSG00000186487	MYT1L	myelin transcription factor 1 like
	chr2	174457877	174458609	733	*	2.2	2.02	3.2	1.18	0.000147	0.0164	Intron (ENST00000614352.4/151556, intron 9 of 14)	2	174431571	174487088	55518	2	151556	ENST00000614352.4	28479	ENSG00000163328	GPR155	G protein-coupled receptor 155
	chr12	44525912	44526186	275	*	0.38	0.11	1.7	1.59	0.000147	0.0164	Intron (ENST00000395487.6/4753, intron 16 of 19)	12	44508275	44875654	367380	2	4753	ENST00000395487.6	349468	ENSG00000184613	NELL2	neural EGFL like 2
	chr22	48866334	48867718	1385	*	3.09	3.19	1.81	-1.38	0.000147	0.0164	Promoter (<=1kb)	22	48866770	48898386	31617	1	100128946	ENST00000380981.3	0	ENSG00000205632	LINC01310	long intergenic non-protein coding RNA 1310
	chr4	85163831	85164034	204	*	0	-0.33	1.48	1.81	0.000148	0.0164	Distal Intergenic	4	84969774	84987173	17400	1	404201	ENST00000651069.1	194057	ENSG00000180769	WDFY3-AS2	WDFY3 antisense RNA 2
	chr7	66159624	66159963	340	*	0.99	0.74	2.23	1.48	0.000148	0.0165	Intron (ENST00000435524.2/ENST00000435524.2, intron 1 of 3)	7	66150663	66152652	1990	1	27297	ENST00000492264.1	8961	ENSG00000241258	CRCP	CGRP receptor component
	chr5	38628642	38628965	324	*	1.1	0.83	2.39	1.56	0.000149	0.0166	Intron (ENST00000670079.1/100506495, intron 3 of 6)	5	38556765	38647931	91167	1	100506495	ENST00000670079.1	71877	ENSG00000244968	LIFR-AS1	LIFR antisense RNA 1
	chr3	32104457	32104945	489	*	1.81	1.59	2.97	1.38	0.000149	0.0166	Promoter (<=1kb)	3	32105689	32140361	34673	1	23171	ENST00000429432.5	-744	ENSG00000152642	GPD1L	glycerol-3-phosphate dehydrogenase 1 like
	chr14	70500091	70500844	754	*	2.26	2	3.51	1.51	0.000149	0.0166	Intron (ENST00000556646.1/ENST00000556646.1, intron 1 of 2)	14	70453541	70483775	30235	2	317760	ENST00000649019.1	-16316	ENSG00000259158	ADAM20P1	ADAM metallopeptidase domain 20 pseudogene 1
	chr5	31663231	31663923	693	*	1.65	1.4	2.89	1.48	0.000149	0.0166	Intron (ENST00000438447.2/23037, intron 1 of 24)	5	31639131	32110932	471802	1	23037	ENST00000438447.2	24100	ENSG00000133401	PDZD2	PDZ domain containing 2
	chr21	35974809	35975210	402	*	1.01	0.76	2.28	1.52	0.000149	0.0166	Intron (ENST00000475045.6/101928269, intron 4 of 12)	21	34887046	36004667	1117622	2	101928269	ENST00000475045.6	29457		LOC101928269	uncharacterized LOC101928269
	chr3	104885500	104885879	380	*	1.61	1.38	2.77	1.39	0.00015	0.0166	Distal Intergenic	3	105366909	105576900	209992	1	214	ENST00000306107.9	-481030	ENSG00000170017	ALCAM	activated leukocyte cell adhesion molecule
	chr2	76821755	76822897	1143	*	2.64	2.43	3.75	1.32	0.00015	0.0166	Intron (ENST00000409911.5/80059, intron 2 of 2)	2	76747719	77522339	774621	2	80059	ENST00000409911.5	699442	ENSG00000176204	LRRTM4	leucine rich repeat transmembrane neuronal 4
	chr7	70155934	70156518	585	*	2.09	1.83	3.37	1.55	0.00015	0.0166	Intron (ENST00000644939.1/26053, intron 4 of 18)	7	69598296	70792867	1194572	1	26053	ENST00000644939.1	557638	ENSG00000158321	AUTS2	activator of transcription and developmental regulator AUTS2
	chr3	142500878	142502403	1526	*	3.45	3.29	4.37	1.08	0.000151	0.0167	Intron (ENST00000656590.1/545, intron 26 of 43)	3	142449235	142578733	129499	2	545	ENST00000350721.9	76330	ENSG00000175054	ATR	ATR serine/threonine kinase
	chr5	127665975	127667035	1061	*	3.08	2.89	4.14	1.25	0.000151	0.0167	Distal Intergenic	5	127653049	127658630	5582	1	613212	ENST00000395322.3	12926	ENSG00000205279	CTXN3	cortexin 3
	chr3	53502670	53503825	1156	*	2.69	2.8	1.19	-1.61	0.000151	0.0167	Intron (ENST00000637424.1/776, intron 3 of 46)	3	53328963	53811406	482444	1	776	ENST00000637424.1	173707	ENSG00000157388	CACNA1D	calcium voltage-gated channel subunit alpha1 D
	chr2	13523065	13524267	1203	*	2.23	2.08	3.15	1.08	0.000152	0.0167	Distal Intergenic	2	12966431	13007029	40599	2	100506474	ENST00000662367.1	-516036	ENSG00000225649	LOC100506474	uncharacterized LOC100506474
	chr5	156572760	156573765	1006	*	3.04	2.78	4.31	1.53	0.000152	0.0168	Intron (ENST00000517913.5/6444, intron 6 of 9)	5	155870344	156758055	887712	1	6444	ENST00000517913.5	702416	ENSG00000170624	SGCD	sarcoglycan delta
	chr3	158680611	158681857	1247	*	3.86	3.57	5.22	1.65	0.000152	0.0168	Intron (ENST00000486715.5/85476, intron 13 of 17)	3	158644278	158692575	48298	1	85476	ENST00000486715.5	36333	ENSG00000168827	GFM1	G elongation factor mitochondrial 1
	chr1	113515471	113515817	347	*	1.11	0.84	2.4	1.56	0.000153	0.0169	Intron (ENST00000307546.14/260425, intron 1 of 20)	1	113390515	113685923	295409	1	260425	ENST00000307546.14	124956	ENSG00000081026	MAGI3	membrane associated guanylate kinase, WW and PDZ domain containing 3
	chr6	75162931	75163481	551	*	1.22	1	2.39	1.39	0.000154	0.0169	Intron (ENST00000615798.4/1303, intron 14 of 66)	6	75084326	75206053	121728	2	1303	ENST00000322507.13	42572	ENSG00000111799	COL12A1	collagen type XII alpha 1 chain
	chr2	154349506	154350112	607	*	2.11	1.83	3.46	1.63	0.000154	0.017	Intron (ENST00000392825.8/114805, intron 9 of 12)	2	153871922	154453979	582058	1	114805	ENST00000392825.8	477584	ENSG00000144278	GALNT13	polypeptide N-acetylgalactosaminyltransferase 13
	chr6	19908295	19908737	443	*	1.38	1.14	2.62	1.48	0.000155	0.017	Distal Intergenic	6	19837370	19842197	4828	1	3400	ENST00000378700.8	70925	ENSG00000172201	ID4	inhibitor of DNA binding 4, HLH protein
	chr3	11657873	11658658	786	*	2.19	2	3.26	1.26	0.000155	0.0171	Intron (ENST00000273038.7/9686, intron 2 of 5)	3	11556070	11720746	164677	2	9686	ENST00000273038.7	62088	ENSG00000144560	VGLL4	vestigial like family member 4
	chr3	59528951	59529747	797	*	1.75	1.53	2.91	1.38	0.000155	0.0171	Intron (ENST00000668131.1/ENST00000668131.1, intron 4 of 6)	3	58742006	59050084	308079	2	200844	ENST00000295966.11	-478867	ENSG00000163689	C3orf67	chromosome 3 open reading frame 67
	chr9	128874418	128874947	530	*	1.36	1.11	2.6	1.5	0.000157	0.0172	Intron (ENST00000651925.1/51490, intron 1 of 28)	9	128819663	128881931	62269	2	51490	ENST00000651925.1	6984	ENSG00000198917	SPOUT1	SPOUT domain containing methyltransferase 1
	chr10	61246653	61247004	352	*	0.41	0.13	1.74	1.61	0.000158	0.0173	Distal Intergenic	10	61409447	61414500	5054	2	219623	ENST00000507507.1	167496	ENSG00000196932	TMEM26	transmembrane protein 26
	chrX	55646364	55647318	955	*	2.48	2.21	3.77	1.55	0.000159	0.0174	Distal Intergenic	23	55623400	55626192	2793	1	139628	ENST00000339140.5	22964	ENSG00000189299	FOXR2	forkhead box R2
	chr5	116849218	116849743	526	*	1.57	1.3	2.88	1.58	0.000159	0.0174	Distal Intergenic	5	116742991	116762209	19219	2	102467223	ENST00000504419.1	-87009		LINC02214	long intergenic non-protein coding RNA 2214
	chr1	154911576	154912374	799	*	2.02	1.82	3.11	1.29	0.000159	0.0174	Distal Intergenic	1	154924740	154936719	11980	2	10654	ENST00000368467.4	24345	ENSG00000163344	PMVK	phosphomevalonate kinase
	chr7	51186641	51187123	483	*	1.51	1.24	2.82	1.59	0.000159	0.0174	Intron (ENST00000431948.5/23242, intron 1 of 11)	7	51016212	51316809	300598	2	23242	ENST00000265136.12	129686	ENSG00000106078	COBL	cordon-bleu WH2 repeat protein
	chr8	125593477	125594515	1039	*	2.01	1.81	3.06	1.25	0.000159	0.0174	Distal Intergenic	8	125433546	125437191	3646	1	10221	ENST00000519576.1	159931	ENSG00000173334	TRIB1	tribbles pseudokinase 1
	chr11	42765580	42768326	2747	*	5.29	5.39	3.9	-1.48	0.000159	0.0174	Distal Intergenic	11	43261504	43269369	7866	2	399881	ENST00000511537.1	501043	ENSG00000251557	HNRNPKP3	heterogeneous nuclear ribonucleoprotein K pseudogene 3
	chr18	38883151	38884313	1163	*	4.18	3.91	5.49	1.58	0.000159	0.0174	Distal Intergenic	18	39207627	39340638	133012	2	647946	ENST00000591469.1	456325	ENSG00000267374	MIR924HG	MIR924 host gene
	chr7	138247118	138247834	717	*	2.81	2.6	3.91	1.31	0.000161	0.0175	Distal Intergenic	7	138123758	138123821	64	1	100616226	ENST00000639714.1	123360	ENSG00000284028	MIR4468	microRNA 4468
	chr13	23804078	23805213	1136	*	2.7	2.52	3.68	1.16	0.000161	0.0175	Intron (ENST00000382172.4/4285, intron 16 of 18)	13	23730189	23889400	159212	2	4285	ENST00000382172.4	84187	ENSG00000027001	MIPEP	mitochondrial intermediate peptidase
	chr3	65106889	65107718	830	*	1.98	1.75	3.17	1.42	0.000161	0.0176	Distal Intergenic	3	65375765	65380831	5067	2	9223	ENST00000480729.1	273113	ENSG00000151276	MAGI1	membrane associated guanylate kinase, WW and PDZ domain containing 1
	chr9	133423149	133423629	481	*	1.3	1.03	2.58	1.55	0.000161	0.0176	5' UTR	9	133414358	133459386	45029	1	11093	ENST00000485925.5	8791	ENSG00000160323	ADAMTS13	ADAM metallopeptidase with thrombospondin type 1 motif 13
	chr1	218620863	218621642	780	*	2.62	2.42	3.71	1.29	0.000162	0.0177	Distal Intergenic	1	218524840	218525978	1139	1	440714	ENST00000491260.2	96023	ENSG00000228208	C1orf143	chromosome 1 open reading frame 143 (putative)
	chr3	36058646	36058962	317	*	0.04	-0.25	1.4	1.65	0.000162	0.0177	Distal Intergenic	3	35792177	35794450	2274	1	10777	ENST00000476052.1	266469	ENSG00000172995	ARPP21	cAMP regulated phosphoprotein 21
	chr4	44037319	44037589	271	*	0.08	-0.22	1.46	1.67	0.000163	0.0177	Distal Intergenic	4	44017062	44022063	5002	1	100506827	ENST00000512678.1	20257	ENSG00000251350	LINC02475	long intergenic non-protein coding RNA 2475
	chr2	189485136	189485543	408	*	0.79	0.52	2.11	1.59	0.000163	0.0177	Distal Intergenic	2	189462484	189464211	1728	1	84128	ENST00000498365.1	22652	ENSG00000115368	WDR75	WD repeat domain 75
	chr8	120592682	120593212	531	*	1.03	0.79	2.23	1.44	0.000163	0.0177	Intron (ENST00000395601.7/6641, intron 4 of 7)	8	120535745	120813273	277529	2	6641	ENST00000395601.7	220061	ENSG00000172164	SNTB1	syntrophin beta 1
	chr3	131160203	131160708	506	*	1.05	0.77	2.37	1.6	0.000163	0.0177	Intron (ENST00000510769.5/79858, intron 6 of 13)	3	131026850	131350049	323200	1	79858	ENST00000510769.5	133353	ENSG00000114670	NEK11	NIMA related kinase 11
	chr12	63485744	63486263	520	*	0.99	0.75	2.2	1.44	0.000163	0.0177	Distal Intergenic	12	63560059	63569469	9411	2	283417	ENST00000541911.1	83206	ENSG00000177990	DPY19L2	dpy-19 like 2
	chr10	122665119	122665357	239	*	0.08	-0.25	1.54	1.78	0.000165	0.0179	Distal Intergenic	10	122672850	122679494	6645	1	112577516	ENST00000652090.1	-7493	ENSG00000286135	LOC112577516	carbohydrate-binding protein AQN-1-like
	chr12	64889500	64890642	1143	*	3	2.81	4.04	1.22	0.000165	0.0179	Intron (ENST00000535058.1/400046, intron 1 of 2)	12	64883394	64977522	94129	1	400046	ENST00000535058.1	6106	ENSG00000255693	LINC02389	long intergenic non-protein coding RNA 2389
	chr17	44582339	44582617	279	*	0.51	0.2	1.94	1.74	0.000165	0.0179	Distal Intergenic	17	44557484	44561262	3779	1	2535	ENST00000315323.5	24855	ENSG00000180340	FZD2	frizzled class receptor 2
	chr14	61521828	61522132	305	*	1.21	0.9	2.63	1.73	0.000165	0.0179	Intron (ENST00000555185.5/5583, intron 2 of 3)	14	61187559	61530584	343026	1	5583	ENST00000555185.5	334269	ENSG00000027075	PRKCH	protein kinase C eta
	chr13	33697029	33697382	354	*	0.97	0.71	2.23	1.52	0.000166	0.0179	Distal Intergenic	13	33610986	33676796	65811	2	90627	ENST00000654283.1	-20233	ENSG00000133121	STARD13	StAR related lipid transfer domain containing 13
	chr14	94730523	94731292	770	*	2.03	1.77	3.28	1.51	0.000166	0.0179	Distal Intergenic	14	94768216	94770230	2015	2	145258	ENST00000238558.4	38938	ENSG00000133937	GSC	goosecoid homeobox
	chr3	165165300	165165522	223	*	0.1	-0.21	1.52	1.73	0.000166	0.0179	Distal Intergenic	3	165186720	165196384	9665	2	22865	ENST00000475390.2	30862	ENSG00000121871	SLITRK3	SLIT and NTRK like family member 3
	chr6	70786492	70786839	348	*	0.97	0.7	2.29	1.59	0.000167	0.018	Intron (ENST00000316999.9/60682, intron 4 of 9)	6	70667776	70861166	193391	1	60682	ENST00000316999.9	118716	ENSG00000112305	SMAP1	small ArfGAP 1
	chr4	74771783	74772191	409	*	1.1	0.83	2.42	1.58	0.000167	0.018	Intron (ENST00000395743.8/685, intron 1 of 5)	4	74744759	74794523	49765	2	685	ENST00000395743.8	22332	ENSG00000174808	BTC	betacellulin
	chr7	40804493	40805499	1007	*	3.19	2.97	4.37	1.4	0.000167	0.018	Intron (ENST00000401647.6/79783, intron 12 of 12)	7	40134977	40860763	725787	1	79783	ENST00000335693.8	669516	ENSG00000175600	SUGCT	succinyl-CoA:glutarate-CoA transferase
	chr3	27289782	27291152	1371	*	3.17	2.96	4.28	1.32	0.000167	0.018	Promoter (<=1kb)	3	27255112	27290728	35617	2	152110	ENST00000435584.5	0	ENSG00000163491	NEK10	NIMA related kinase 10
	chr8	92891980	92892350	371	*	0.95	0.65	2.31	1.66	0.000167	0.018	Exon (ENST00000537541.1/286144, exon 3 of 4)	8	92883532	92966144	82613	2	286144	ENST00000537541.1	73794	ENSG00000205133	TRIQK	triple QxxK/R motif containing
	chr1	47750752	47752441	1690	*	4.05	4.15	2.78	-1.37	0.000167	0.018	Distal Intergenic	1	47775238	47994212	218975	2	388630	ENST00000435576.2	241771	ENSG00000269113	TRABD2B	TraB domain containing 2B
	chr21	16667213	16668171	959	*	3.78	3.9	1.9	-2	0.000168	0.018	Distal Intergenic	21	16627499	16645467	17969	1	388815	ENST00000660794.1	39714	ENSG00000215386	MIR99AHG	mir-99a-let-7c cluster host gene
	chr1	149282518	149283040	523	*	2.17	2.29	0.17	-2.12	0.000168	0.018	Intron (ENST00000313342.8/653513, intron 1 of 6)	1	149197992	149321732	123741	2	653513	ENST00000313342.8	38692		LOC653513	phosphodiesterase 4D interacting protein-like
	chr8	108561073	108561499	427	*	0.69	0.43	1.97	1.54	0.000168	0.0181	Distal Intergenic	8	108473851	108486918	13068	1	9694	ENST00000519450.2	87222	ENSG00000104412	EMC2	ER membrane protein complex subunit 2
	chr1	58811150	58811929	780	*	2.47	2.25	3.62	1.37	0.000168	0.0181	Intron (ENST00000653297.1/100131060, intron 1 of 1)	1	58785128	58901105	115978	1	100131060	ENST00000649834.1	26022		LINC01135	long intergenic non-protein coding RNA 1135
	chr5	161190285	161190650	366	*	1.03	0.78	2.29	1.51	0.000169	0.0181	Distal Intergenic	5	160931781	160938626	6846	2	285629	ENST00000518301.1	-251659	ENSG00000253417	LINC02159	long intergenic non-protein coding RNA 2159
	chr3	107216128	107217555	1428	*	3.35	3.18	4.33	1.16	0.000169	0.0181	Intron (ENST00000660862.1/100302640, intron 1 of 9)	3	106630469	107240663	610195	2	100302640	ENST00000660862.1	23108		LINC00882	long intergenic non-protein coding RNA 882
	chr2	208867481	208867711	231	*	0.12	-0.17	1.46	1.63	0.000169	0.0181	Distal Intergenic	2	208489086	208840100	351015	1	101927960	ENST00000419079.1	378395		LOC101927960	uncharacterized LOC101927960
	chr12	49022328	49023149	822	*	2.17	1.94	3.36	1.42	0.000169	0.0181	Exon (ENST00000301067.11/8085, exon 51 of 54)	12	49018975	49055324	36350	2	8085	ENST00000301067.11	32175	ENSG00000167548	KMT2D	lysine methyltransferase 2D
	chr7	115724384	115724736	353	*	0.92	0.64	2.25	1.61	0.00017	0.0182	Distal Intergenic	7	115581315	115581442	128	2	109623459	ENST00000365507.1	-142942	ENSG00000202377	SNORA25B	small nucleolar RNA, H/ACA box 25B
	chr6	31920698	31921523	826	*	2.73	2.83	1.26	-1.56	0.00017	0.0182	Intron (ENST00000469372.5/717, intron 1 of 13)	6	31897785	31945521	47737	1	717	ENST00000469372.5	22913	ENSG00000166278	C2	complement C2
	chr21	27805766	27806801	1036	*	2.96	2.76	4.05	1.29	0.000171	0.0182	Distal Intergenic	21	27724799	27751233	26435	1	54088	ENST00000442550.1	80967	ENSG00000225298	LINC00113	long intergenic non-protein coding RNA 113
	chr17	10707538	10708333	796	*	2.44	2.21	3.62	1.41	0.000171	0.0183	Intron (ENST00000379774.5/56985, intron 3 of 3)	17	10699015	10725134	26120	2	388335	ENST00000580787.5	16801	ENSG00000187824	TMEM220	transmembrane protein 220
	chr2	86490072	86490516	445	*	1.06	0.83	2.24	1.42	0.000171	0.0183	3' UTR	2	86440801	86492716	51916	1	55818	ENST00000409556.5	49271	ENSG00000115548	KDM3A	lysine demethylase 3A
	chr17	222148	222631	484	*	0.61	0.33	1.93	1.6	0.000171	0.0183	Intron (ENST00000331302.12/9501, intron 7 of 9)	17	212389	352807	140419	2	9501	ENST00000331302.12	130176	ENSG00000181031	RPH3AL	rabphilin 3A like (without C2 domains)
	chr3	143609000	143609385	386	*	1	0.71	2.38	1.67	0.000172	0.0183	Intron (ENST00000316549.11/285195, intron 6 of 15)	3	143265222	143848468	583247	2	285195	ENST00000316549.11	239083	ENSG00000181804	SLC9A9	solute carrier family 9 member A9
	chr12	3853766	3854079	314	*	1.03	0.77	2.32	1.55	0.000172	0.0183	Intron (ENST00000416739.5/57097, intron 1 of 9)	12	3791047	3873436	82390	2	57097	ENST00000416739.5	19357	ENSG00000111224	PARP11	poly(ADP-ribose) polymerase family member 11
	chr2	147443151	147443765	615	*	2.17	2.28	0.26	-2.03	0.000172	0.0183	Distal Intergenic	2	147844517	147896447	51931	1	92	ENST00000487959.5	-400752	ENSG00000121989	ACVR2A	activin A receptor type 2A
	chr8	66521511	66523487	1977	*	3.64	3.51	4.43	0.92	0.000173	0.0184	Distal Intergenic	8	66494544	66496494	1951	1	254778	ENST00000488582.1	26967	ENSG00000169085	VXN	vexin
	chr8	128316942	128317540	599	*	2.1	1.89	3.21	1.32	0.000174	0.0185	Distal Intergenic	8	128406261	128415381	9121	2	101927774	ENST00000517583.1	97841		LINC00824	long intergenic non-protein coding RNA 824
	chr7	110758326	110759731	1406	*	4.31	4.07	5.55	1.48	0.000174	0.0185	Intron (ENST00000405709.6/83943, intron 5 of 5)	7	110663051	111562291	899241	2	83943	ENST00000405709.6	802560	ENSG00000184903	IMMP2L	inner mitochondrial membrane peptidase subunit 2
	chr21	29271658	29272681	1024	*	2.55	2.39	3.47	1.08	0.000174	0.0185	Intron (ENST00000447125.5/193629, intron 2 of 2)	21	29193480	29288205	94726	1	193629	ENST00000447125.5	78178	ENSG00000215533	LINC00189	long intergenic non-protein coding RNA 189
	chr17	37712758	37714087	1330	*	3.06	3.16	1.65	-1.51	0.000174	0.0185	Intron (ENST00000617811.5/6928, intron 4 of 8)	17	37686431	37745059	58629	2	6928	ENST00000617811.5	30972	ENSG00000275410	HNF1B	HNF1 homeobox B
	chr3	51108300	51108653	354	*	0.46	0.16	1.85	1.69	0.000174	0.0185	Intron (ENST00000266037.10/1795, intron 9 of 52)	3	50674927	51384198	709272	1	1795	ENST00000266037.10	433373	ENSG00000088538	DOCK3	dedicator of cytokinesis 3
	chr11	83727152	83727870	719	*	2.14	1.9	3.39	1.49	0.000174	0.0185	Intron (ENST00000280241.12/1740, intron 12 of 21)	11	83455012	84317339	862328	2	1740	ENST00000280241.12	589469	ENSG00000150672	DLG2	discs large MAGUK scaffold protein 2
	chr8	113871527	113872360	834	*	1.59	1.28	3.01	1.73	0.000174	0.0185	Distal Intergenic	8	113018776	113436939	418164	2	114788	ENST00000497026.5	-434588	ENSG00000164796	CSMD3	CUB and Sushi multiple domains 3
	chr3	107438122	107439436	1315	*	4.32	4.1	5.49	1.38	0.000175	0.0185	Intron (ENST00000609293.2/101929607, intron 1 of 2)	3	107430892	107463912	33021	1	101929607	ENST00000609293.2	7230	ENSG00000273125	LINC01990	long intergenic non-protein coding RNA 1990
	chr5	40551628	40552814	1187	*	3.88	3.63	5.12	1.48	0.000175	0.0185	Intron (ENST00000636863.1/23548, intron 3 of 3)	5	40512333	40755908	243576	2	23548	ENST00000636863.1	203094	ENSG00000113638	TTC33	tetratricopeptide repeat domain 33
	chr5	151382825	151383301	477	*	0.8	0.56	2.01	1.45	0.000175	0.0186	Intron (ENST00000647906.1/ENST00000647906.1, intron 3 of 3)	5	151321885	151347590	25706	2	153201	ENST00000521967.1	-35235	ENSG00000186335	SLC36A2	solute carrier family 36 member 2
	chr18	13674802	13675712	911	*	2.12	1.93	3.16	1.23	0.000176	0.0186	Intron (ENST00000651643.1/125228, intron 2 of 3)	18	13663347	13726560	63214	2	125228	ENST00000322247.7	50848	ENSG00000177150	FAM210A	family with sequence similarity 210 member A
	chr13	74935931	74936690	760	*	1.66	1.44	2.81	1.37	0.000176	0.0186	Distal Intergenic	13	75237944	75240296	2353	2	647288	ENST00000451540.1	303606	ENSG00000214249	CTAGE11P	CTAGE family member 11, pseudogene
	chr3	35523472	35524322	851	*	2.08	1.88	3.14	1.26	0.000176	0.0186	Distal Intergenic	3	35638945	35687789	48845	1	10777	ENST00000450234.5	-114623	ENSG00000172995	ARPP21	cAMP regulated phosphoprotein 21
	chr7	11214580	11215471	892	*	3	2.81	4.06	1.25	0.000176	0.0186	Intron (ENST00000625468.2/ENST00000625468.2, intron 3 of 4)	7	11110981	11169623	58643	1	9678	ENST00000473050.1	103599	ENSG00000106443	PHF14	PHD finger protein 14
	chr2	138447532	138448270	739	*	2.12	2.23	0.42	-1.81	0.000177	0.0186	Intron (ENST00000431985.5/ENST00000431985.5, intron 2 of 3)	2	138501770	138573547	71778	1	339745	ENST00000280098.9	-53500	ENSG00000144228	SPOPL	speckle type BTB/POZ protein like
	chr15	55237126	55237801	676	*	1.88	1.67	3.02	1.35	0.000177	0.0186	5' UTR	15	55202966	55270394	67429	2	5873	ENST00000396307.6	32593	ENSG00000069974	RAB27A	RAB27A, member RAS oncogene family
	chr2	12352417	12353549	1133	*	2.82	2.63	3.85	1.22	0.000177	0.0187	Intron (ENST00000412294.5/100506457, intron 4 of 5)	2	12007128	12578348	571221	1	100506457	ENST00000412294.5	345289	ENSG00000224184	MIR3681HG	MIR3681 host gene
	chr10	118355935	118356345	411	*	0.44	0.14	1.81	1.67	0.000178	0.0187	Intron (ENST00000664512.1/100506126, intron 1 of 3)	10	118341437	118359443	18007	1	100506126	ENST00000664512.1	14498	ENSG00000232139	LINC00867	long intergenic non-protein coding RNA 867
	chr15	22577473	22578240	768	*	2.07	1.84	3.25	1.41	0.000178	0.0187	Exon (ENST00000613386.4/8924, exon 30 of 32)	15	22516909	22590815	73907	1	400322	ENST00000619021.4	60564	ENSG00000276550	HERC2P2	hect domain and RLD 2 pseudogene 2
	chrX	68983519	68983760	242	*	0.11	-0.2	1.53	1.73	0.000178	0.0187	Distal Intergenic	23	68829021	68842160	13140	1	1947	ENST00000204961.5	154498	ENSG00000090776	EFNB1	ephrin B1
	chr8	121356234	121356718	485	*	1.09	0.83	2.35	1.52	0.000178	0.0187	Distal Intergenic	8	121639293	121643451	4159	1	594842	ENST00000518865.5	-282575		HAS2-AS1	HAS2 antisense RNA 1
	chr3	5221877	5222571	695	*	1.93	1.73	2.97	1.24	0.000179	0.0187	Distal Intergenic	3	5195106	5201779	6674	1	9695	ENST00000492751.1	26771	ENSG00000134109	EDEM1	ER degradation enhancing alpha-mannosidase like protein 1
	chr1	51111513	51112681	1169	*	2.57	2.41	3.49	1.08	0.000179	0.0188	Promoter (<=1kb)	1	51112460	51148082	35623	1	284546	ENST00000612209.1	0	ENSG00000204006	C1orf185	chromosome 1 open reading frame 185
	chr4	108664704	108665295	592	*	2.04	1.73	3.48	1.75	0.00018	0.0189	Intron (ENST00000613215.4/58505, intron 2 of 2)	4	108650585	108667818	17234	1	58505	ENST00000613215.4	14119	ENSG00000198856	OSTC	oligosaccharyltransferase complex non-catalytic subunit
	chr2	226860585	226861352	768	*	2.56	2.66	1.04	-1.62	0.000181	0.0189	Intron (ENST00000424132.1/84236, intron 1 of 1)	2	226835581	226865097	29517	1	84236	ENST00000424132.1	25004	ENSG00000144468	RHBDD1	rhomboid domain containing 1
	chr3	104426251	104427315	1065	*	2.86	2.69	3.82	1.13	0.000181	0.019	Distal Intergenic	3	103524033	103524116	84	2	100616336	ENST00000584917.1	-902135	ENSG00000265328	MIR548AB	microRNA 548ab
	chr4	72083349	72083691	343	*	0.84	0.55	2.21	1.66	0.000181	0.019	Intron (ENST00000308744.10/10886, intron 1 of 3)	4	72031804	72148067	116264	1	10886	ENST00000308744.10	51545	ENSG00000056291	NPFFR2	neuropeptide FF receptor 2
	chr13	24148477	24149362	886	*	2.78	2.55	3.95	1.39	0.000182	0.019	Intron (ENST00000382141.4/221178, intron 3 of 15)	13	23979700	24321031	341332	1	221178	ENST00000382141.4	168777	ENSG00000182957	SPATA13	spermatogenesis associated 13
	chr7	22326163	22326659	497	*	1.34	1.08	2.6	1.52	0.000182	0.019	Intron (ENST00000665637.1/9771, intron 1 of 25)	7	22118236	22357154	238919	2	9771	ENST00000665637.1	30495	ENSG00000136237	RAPGEF5	Rap guanine nucleotide exchange factor 5
	chr9	122686873	122687527	655	*	1.88	1.62	3.17	1.56	0.000182	0.019	Exon (ENST00000456760.1/ENST00000456760.1, exon 1 of 1)	9	122675036	122676153	1118	1	26735	ENST00000304820.4	11837	ENSG00000171481	OR1L3	olfactory receptor family 1 subfamily L member 3
	chr3	196146769	196148379	1611	*	3.03	2.84	4.08	1.24	0.000183	0.0191	Intron (ENST00000662916.1/401109, intron 2 of 2)	3	196142525	196160405	17881	1	401109	ENST00000662916.1	4244	ENSG00000224652	LINC00885	long intergenic non-protein coding RNA 885
	chr6	159943094	159943494	401	*	0.9	0.62	2.21	1.59	0.000183	0.0191	Distal Intergenic	6	159969099	160111504	142406	1	3482	ENST00000356956.5	-25605	ENSG00000197081	IGF2R	insulin like growth factor 2 receptor
	chr4	127529747	127530318	572	*	1.24	0.99	2.5	1.51	0.000183	0.0191	Distal Intergenic	4	127623271	127644036	20766	1	27152	ENST00000504491.1	-92953	ENSG00000164066	INTU	inturned planar cell polarity protein
	chr11	9037686	9037987	302	*	0.5	0.25	1.75	1.5	0.000184	0.0192	Intron (ENST00000670061.1/ENST00000670061.1, intron 1 of 2)	11	9019498	9091546	72049	2	57758	ENST00000649792.1	53559	ENSG00000175356	SCUBE2	signal peptide, CUB domain and EGF like domain containing 2
	chr1	26404362	26405055	694	*	1.48	1.26	2.62	1.36	0.000185	0.0193	Distal Intergenic	1	26410817	26429719	18903	1	79727	ENST00000254231.4	-5762	ENSG00000131914	LIN28A	lin-28 homolog A
	chr5	71699241	71700307	1067	*	2.7	2.8	1.16	-1.65	0.000185	0.0193	Distal Intergenic	5	71719275	71721045	1771	1	9607	ENST00000296777.5	-18968	ENSG00000164326	CARTPT	CART prepropeptide
	chr6	62446661	62447126	466	*	1.37	1.02	2.87	1.85	0.000186	0.0193	Distal Intergenic	6	61679961	62286225	606265	2	202559	ENST00000281156.5	-160436	ENSG00000112232	KHDRBS2	KH RNA binding domain containing, signal transduction associated 2
	chr2	51321620	51322047	428	*	1.12	0.89	2.29	1.4	0.000186	0.0193	Intron (ENST00000440698.1/730100, intron 2 of 10)	2	51032601	52407917	1375317	1	730100	ENST00000440698.1	289019	ENSG00000231918	LOC730100	uncharacterized LOC730100
	chr7	151471751	151472310	560	*	1.69	1.45	2.91	1.46	0.000186	0.0193	Promoter (<=1kb)	7	151470299	151471803	1505	2	6009	ENST00000470072.1	0	ENSG00000106615	RHEB	Ras homolog, mTORC1 binding
	chr14	46232409	46232731	323	*	0.31	0.03	1.65	1.62	0.000187	0.0194	Intron (ENST00000666179.1/100506412, intron 4 of 4)	14	45891087	46501903	610817	1	100506412	ENST00000666179.1	341322	ENSG00000258700	LINC00871	long intergenic non-protein coding RNA 871
	chr1	25080994	25081900	907	*	1.85	1.65	2.93	1.28	0.000187	0.0194	Intron (ENST00000424084.1/ENST00000424084.1, intron 2 of 2)	1	25023503	25023586	84	1	100616365	ENST00000580572.1	57491	ENSG00000264371	MIR4425	microRNA 4425
	chr7	43879145	43879880	736	*	2	1.79	3.11	1.33	0.000187	0.0194	Exon (ENST00000497914.5/55665, exon 6 of 7)	7	43866558	43906589	40032	2	100534592	ENST00000603700.1	26709	ENSG00000270617	URGCP-MRPS24	URGCP-MRPS24 readthrough
	chr6	50657451	50658019	569	*	1.78	1.59	2.83	1.24	0.000188	0.0194	Distal Intergenic	6	50713828	50772988	59161	1	83741	ENST00000008391.3	-55809	ENSG00000008197	TFAP2D	transcription factor AP-2 delta
	chr6	96924391	96925437	1047	*	2.96	3.05	1.78	-1.27	0.000188	0.0195	Promoter (<=1kb)	6	96924620	97140754	216135	1	114792	ENST00000536676.5	0	ENSG00000186231	KLHL32	kelch like family member 32
	chr6	10261499	10261820	322	*	0.29	-0.02	1.71	1.73	0.000188	0.0195	Distal Intergenic	6	10404502	10407928	3427	1	109729173	ENST00000645232.1	-142682	ENSG00000285278	TFAP2A-AS2	TFAP2A antisense RNA 2
	chr1	82870506	82871089	584	*	2.12	1.87	3.36	1.49	0.000188	0.0195	Distal Intergenic	1	82903183	83166815	263633	1	103283057	ENST00000452901.5	-32094	ENSG00000230817	LINC01362	long intergenic non-protein coding RNA 1362
	chr2	230879409	230880373	965	*	2.21	2.04	3.2	1.16	0.00019	0.0196	Distal Intergenic	2	230886474	230887814	1341	1	151484	ENST00000658438.1	-6101	ENSG00000232520	GCSIR	GPR55 cis regulatory suppressor of immune response RNA
	chr12	98348457	98349215	759	*	2.76	2.52	3.94	1.42	0.00019	0.0196	Distal Intergenic	12	98454877	98457115	2239	2	121456	ENST00000556476.1	107900	ENSG00000227825	SLC9A7P1	solute carrier family 9 member 7 pseudogene 1
	chr3	101043280	101043622	343	*	0.48	0.2	1.81	1.61	0.00019	0.0196	Distal Intergenic	3	100749335	100993515	244181	2	25890	ENST00000284322.9	-49765	ENSG00000154175	ABI3BP	ABI family member 3 binding protein
	chr16	67696631	67697386	756	*	2.29	2.4	0.53	-1.87	0.000191	0.0197	Intron (ENST00000602377.1/81577, intron 1 of 2)	16	67674531	67719339	44809	2	81577	ENST00000602377.1	21953	ENSG00000141098	GFOD2	glucose-fructose oxidoreductase domain containing 2
	chr12	96806262	96806631	370	*	1.43	1.17	2.69	1.52	0.000191	0.0197	Intron (ENST00000524981.9/144535, intron 63 of 67)	12	96489577	96875555	385979	1	144535	ENST00000524981.9	316685	ENSG00000188596	CFAP54	cilia and flagella associated protein 54
	chr13	51957893	51958685	793	*	2.39	2.49	0.92	-1.58	0.000191	0.0197	3' UTR	13	51932673	52011494	78822	2	540	ENST00000242839.8	52809	ENSG00000123191	ATP7B	ATPase copper transporting beta
	chr1	194555088	194555322	235	*	0.13	-0.22	1.65	1.87	0.000191	0.0197	Distal Intergenic	1	193349131	193365953	16823	1	101929184	ENST00000660270.1	1205957	ENSG00000232077	LINC01031	long intergenic non-protein coding RNA 1031
	chr12	99663354	99664308	955	*	3.32	3.06	4.58	1.52	0.000191	0.0197	Intron (ENST00000547776.6/56899, intron 8 of 25)	12	98735422	99984237	1248816	2	56899	ENST00000547776.6	319929	ENSG00000185046	ANKS1B	ankyrin repeat and sterile alpha motif domain containing 1B
	chr4	52871511	52871782	272	*	0.43	0.17	1.7	1.54	0.000192	0.0198	Downstream (1-2kb)	4	52864146	52866799	2654	1	65997	ENST00000505041.1	7365	ENSG00000128045	RASL11B	RAS like family 11 member B
	chr3	45972477	45973167	691	*	1.83	1.64	2.88	1.24	0.000192	0.0198	Exon (ENST00000535325.5/79443, exon 6 of 19)	3	45917899	45995824	77926	2	79443	ENST00000535325.5	22657	ENSG00000163820	FYCO1	FYVE and coiled-coil domain containing 1
	chr7	86968655	86969082	428	*	1.21	0.97	2.42	1.45	0.000193	0.0198	Intron (ENST00000450689.7/222223, intron 1 of 21)	7	86876906	87059654	182749	2	222223	ENST00000450689.7	90572	ENSG00000164659	KIAA1324L	KIAA1324 like
	chr7	140040746	140041667	922	*	2.4	2.19	3.53	1.34	0.000193	0.0198	Exon (ENST00000263549.7/64761, exon 6 of 12)	7	140023744	140063721	39978	2	64761	ENST00000263549.7	22054	ENSG00000059378	PARP12	poly(ADP-ribose) polymerase family member 12
	chr14	100011718	100012287	570	*	2.04	1.8	3.23	1.43	0.000194	0.0199	Intron (ENST00000402714.6/51466, intron 1 of 13)	14	99971449	100144236	172788	1	51466	ENST00000402714.6	40269	ENSG00000196405	EVL	Enah/Vasp-like
	chr7	147225360	147225780	421	*	0.51	0.23	1.85	1.62	0.000194	0.0199	Intron (ENST00000361727.8/26047, intron 8 of 23)	7	146116801	148420998	2304198	1	26047	ENST00000361727.8	1108559	ENSG00000174469	CNTNAP2	contactin associated protein like 2
	chr12	91915295	91915726	432	*	1.04	0.79	2.3	1.51	0.000194	0.0199	Distal Intergenic	12	91985124	91988988	3865	2	256021	ENST00000664336.1	73262	ENSG00000257242	LINC01619	long intergenic non-protein coding RNA 1619
	chr16	24705920	24706635	716	*	1.78	1.59	2.81	1.22	0.000194	0.0199	Intron (ENST00000566108.2/27327, intron 2 of 2)	16	24610209	24750777	140569	1	27327	ENST00000566108.2	95711	ENSG00000090905	TNRC6A	trinucleotide repeat containing adaptor 6A
	chr16	63963372	63964265	894	*	2.64	2.75	0.91	-1.84	0.000195	0.02	Distal Intergenic	16	64968434	64972949	4516	2	1009	ENST00000569095.1	1008684	ENSG00000140937	CDH11	cadherin 11
	chr18	58765096	58767121	2026	*	3.32	3.2	4.1	0.91	0.000196	0.02	Distal Intergenic	18	58741431	58745792	4362	1	10892	ENST00000587438.1	23665	ENSG00000172175	MALT1	MALT1 paracaspase
	chr11	90251582	90251943	362	*	1.38	1.12	2.64	1.52	0.000196	0.02	Promoter (<=1kb)	11	90251204	90915048	663845	1	101929222	ENST00000649150.1	378	ENSG00000261645	DISC1FP1	DISC1 fusion partner 1
	chr4	73864599	73864983	385	*	1.75	1.55	2.83	1.28	0.000196	0.02	Distal Intergenic	4	73869393	73870177	785	1	2919	ENST00000509101.1	-4410	ENSG00000163739	CXCL1	C-X-C motif chemokine ligand 1
	chr10	118645382	118645644	263	*	0.76	0.44	2.22	1.78	0.000196	0.02	Distal Intergenic	10	118685959	118686781	823	2	143384	ENST00000490610.1	41137	ENSG00000151893	CACUL1	CDK2 associated cullin domain 1
	chr12	121858916	121859940	1025	*	2.18	2.02	3.12	1.1	0.000196	0.02	5' UTR	12	121839530	121863596	24067	2	3242	ENST00000543163.5	3656	ENSG00000158104	HPD	4-hydroxyphenylpyruvate dioxygenase
	chr2	197902047	197902737	691	*	1.86	1.65	2.98	1.33	0.000196	0.02	Intron (ENST00000428675.6/5334, intron 1 of 5)	2	197804593	198149863	345271	1	5334	ENST00000428675.6	97454	ENSG00000115896	PLCL1	phospholipase C like 1 (inactive)
	chr9	94520350	94520636	287	*	0.18	-0.11	1.54	1.65	0.000197	0.02	Distal Intergenic	9	94555054	94603990	48937	1	101928099	ENST00000647389.1	-34418		PCAT7	prostate cancer associated transcript 7
	chr12	121289469	121290643	1175	*	2.39	2.25	3.2	0.95	0.000197	0.0201	Intron (ENST00000652382.1/10645, intron 1 of 18)	12	121237675	121296673	58999	2	10645	ENST00000652382.1	6030	ENSG00000110931	CAMKK2	calcium/calmodulin dependent protein kinase kinase 2
	chr7	106224649	106225379	731	*	1.73	1.51	2.89	1.38	0.000197	0.0201	Distal Intergenic	7	106251125	106253618	2494	2	10135	ENST00000463871.1	28239	ENSG00000105835	NAMPT	nicotinamide phosphoribosyltransferase
	chr21	39779882	39780590	709	*	1.98	1.76	3.15	1.39	0.000197	0.0201	Intron (ENST00000380588.4/150084, intron 5 of 8)	21	39745407	39802096	56690	1	150084	ENST00000380588.4	34475	ENSG00000183067	IGSF5	immunoglobulin superfamily member 5
	chr9	107830609	107830891	283	*	0.58	0.29	1.94	1.65	0.000198	0.0201	Distal Intergenic	9	107488989	107490482	1494	2	9314	ENST00000420475.1	-340127	ENSG00000136826	KLF4	Kruppel like factor 4
	chr3	103138771	103139440	670	*	2.43	2.19	3.66	1.47	0.000198	0.0202	Distal Intergenic	3	103524033	103524116	84	2	100616336	ENST00000584917.1	384676	ENSG00000265328	MIR548AB	microRNA 548ab
	chr1	229888851	229889471	621	*	2.16	1.92	3.34	1.42	0.000198	0.0202	Promoter (2-3kb)	1	229812917	229892008	79092	2	101927504	ENST00000650825.1	2537	ENSG00000227043	LINC01682	long intergenic non-protein coding RNA 1682
	chr14	79870615	79871537	923	*	2.24	2.06	3.25	1.19	0.000199	0.0202	Distal Intergenic	14	80202503	80211314	8812	2	1734	ENST00000556811.5	339777	ENSG00000211448	DIO2	iodothyronine deiodinase 2
	chr3	192005852	192006786	935	*	3.43	3.54	1.75	-1.8	0.000199	0.0202	Distal Intergenic	3	192238037	192244987	6951	1	100873986	ENST00000530635.1	-231251	ENSG00000231383	FGF12-AS1	FGF12 antisense RNA 1
	chr15	80722875	80724158	1284	*	3.01	3.1	1.68	-1.42	0.000199	0.0202	Intron (ENST00000560609.1/58489, intron 1 of 2)	15	80679684	80754519	74836	1	58489	ENST00000560609.1	43191	ENSG00000136379	ABHD17C	abhydrolase domain containing 17C
	chr20	61397812	61398404	593	*	2.02	2.14	-0.02	-2.16	0.000199	0.0202	Intron (ENST00000614565.5/1002, intron 2 of 15)	20	61252261	61940617	688357	1	1002	ENST00000614565.5	145551	ENSG00000179242	CDH4	cadherin 4
	chr7	139406462	139406967	506	*	1.28	1.02	2.55	1.53	0.0002	0.0203	Intron (ENST00000541170.7/51631, intron 6 of 10)	7	139340359	139422511	82153	1	51631	ENST00000541170.7	66103	ENSG00000146963	LUC7L2	LUC7 like 2, pre-mRNA splicing factor
	chr15	47412131	47412860	730	*	2.25	2.03	3.39	1.36	0.0002	0.0203	5' UTR	15	47184101	47774221	590121	1	80031	ENST00000558014.5	228030	ENSG00000137872	SEMA6D	semaphorin 6D
	chr3	107203982	107204756	775	*	2.77	2.57	3.84	1.27	0.000201	0.0203	Intron (ENST00000660862.1/100302640, intron 1 of 9)	3	106630469	107240663	610195	2	100302640	ENST00000660862.1	35907		LINC00882	long intergenic non-protein coding RNA 882
	chr9	4094317	4094576	260	*	0.46	0.21	1.7	1.49	0.000201	0.0203	Intron (ENST00000324333.14/169792, intron 3 of 9)	9	3824127	4300068	475942	2	169792	ENST00000381971.8	205492	ENSG00000107249	GLIS3	GLIS family zinc finger 3
	chr16	16109741	16110131	391	*	0.87	0.61	2.13	1.52	0.000201	0.0203	Intron (ENST00000399408.6/4363, intron 22 of 31)	16	15949577	16143074	193498	1	4363	ENST00000399408.6	160164	ENSG00000103222	ABCC1	ATP binding cassette subfamily C member 1
	chr8	45933553	45933807	255	*	2.61	2.76	-1.07	-3.83	0.000201	0.0203	Distal Intergenic	8	46579213	46614523	35311	2	389652	ENST00000518311.3	680716	ENSG00000248498	ASNSP1	asparagine synthetase pseudogene 1
	chr6	62524539	62524788	250	*	0.07	-0.25	1.5	1.75	0.000202	0.0203	Distal Intergenic	6	61679961	62286225	606265	2	202559	ENST00000281156.5	-238314	ENSG00000112232	KHDRBS2	KH RNA binding domain containing, signal transduction associated 2
	chr5	1888080	1890441	2362	*	4.62	4.73	3.04	-1.69	0.000203	0.0204	Promoter (<=1kb)	5	1887332	1900493	13162	1	101929081	ENST00000514569.1	748	ENSG00000249326	CTD-2194D22.4	uncharacterized LOC101929081
	chr10	67703992	67704229	238	*	0.21	-0.07	1.56	1.64	0.000203	0.0204	Distal Intergenic	10	65912523	67696195	1783673	2	29119	ENST00000433211.7	-7797	ENSG00000183230	CTNNA3	catenin alpha 3
	chr1	162605431	162605931	501	*	1.71	1.52	2.76	1.24	0.000203	0.0204	Distal Intergenic	1	162597241	162599799	2559	1	6675	ENST00000486089.1	8190	ENSG00000117143	UAP1	UDP-N-acetylglucosamine pyrophosphorylase 1
	chr20	60294573	60295311	739	*	2.28	2.39	0.61	-1.78	0.000204	0.0206	Intron (ENST00000654397.1/284757, intron 5 of 6)	20	60087826	60326159	238334	1	284757	ENST00000654397.1	206747	ENSG00000228340	MIR646HG	MIR646 host gene
	chr19	5949909	5950886	978	*	2.62	2.72	1.27	-1.45	0.000205	0.0206	3' UTR	19	5916139	5978108	61970	2	8498	ENST00000439268.6	27222	ENSG00000031823	RANBP3	RAN binding protein 3
	chr15	70965762	70966168	407	*	1.01	0.76	2.26	1.51	0.000205	0.0206	Intron (ENST00000544974.6/54839, intron 10 of 16)	15	70853239	71053657	200419	1	54839	ENST00000544974.6	112523	ENSG00000137821	LRRC49	leucine rich repeat containing 49
	chr8	81633572	81634457	886	*	2.14	2	2.99	0.99	0.000206	0.0207	Promoter (2-3kb)	8	81626057	81631134	5078	2	650747	ENST00000522318.1	-2438		IMPA1P1	inositol monophosphatase 1 pseudogene 1
	chr3	128126425	128127811	1387	*	2.86	2.73	3.66	0.93	0.000206	0.0207	Intron (ENST00000464873.5/8607, intron 1 of 9)	3	128064785	128153914	89130	2	8607	ENST00000464873.5	26103	ENSG00000175792	RUVBL1	RuvB like AAA ATPase 1
	chr1	176379465	176380261	797	*	1.92	1.68	3.13	1.45	0.000206	0.0207	Intron (ENST00000654248.1/ENST00000654248.1, intron 4 of 5)	1	176463171	176691204	228034	1	60676	ENST00000367661.7	-82910	ENSG00000116183	PAPPA2	pappalysin 2
	chr11	130592663	130593197	535	*	0.84	0.61	2.02	1.42	0.000207	0.0207	Distal Intergenic	11	130666735	130666803	69	1	102466873	ENST00000615217.1	-73538	ENSG00000274999	MIR8052	microRNA 8052
	chrX	120549948	120550336	389	*	0.4	0.05	1.9	1.85	0.000207	0.0207	Intron (ENST00000371322.9/8450, intron 2 of 19)	23	120524609	120560700	36092	2	8450	ENST00000371322.9	10364	ENSG00000158290	CUL4B	cullin 4B
	chr14	21489090	21489880	791	*	2.33	2.11	3.47	1.36	0.000208	0.0208	3' UTR	14	21476755	21499175	22421	1	9878	ENST00000613569.4	12335	ENSG00000092203	TOX4	TOX high mobility group box family member 4
	chr4	181962246	181962785	540	*	1.2	1	2.25	1.25	0.000208	0.0208	Intron (ENST00000509012.5/90768, intron 3 of 4)	4	181874438	182144195	269758	2	90768	ENST00000509012.5	181410		TENM3-AS1	TENM3 antisense RNA 1
	chr6	118708598	118709740	1143	*	3.14	3.23	1.96	-1.27	0.000208	0.0208	Promoter (<=1kb)	6	118460781	118710075	249295	2	387119	ENST00000368488.9	335	ENSG00000111860	CEP85L	centrosomal protein 85 like
	chr4	156443658	156444113	456	*	0.97	0.74	2.15	1.42	0.000208	0.0208	Distal Intergenic	4	156762803	156773717	10915	2	56034	ENST00000504672.5	329604	ENSG00000145431	PDGFC	platelet derived growth factor C
	chr7	136027180	136027533	354	*	1.04	0.78	2.31	1.54	0.000209	0.0208	Exon (ENST00000657485.1/ENST00000657485.1, exon 2 of 4)	7	135926760	135977359	50600	2	136319	ENST00000393085.4	-49821	ENSG00000105887	MTPN	myotrophin
	chr3	186117356	186118467	1112	*	4.4	4.5	2.85	-1.65	0.000209	0.0209	Intron (ENST00000447054.5/2119, intron 2 of 3)	3	186105668	186164967	59300	2	2119	ENST00000447054.5	46500	ENSG00000244405	ETV5	ETS variant transcription factor 5
	chr20	63575634	63576178	545	*	1.71	1.49	2.85	1.36	0.000209	0.0209	Promoter (1-2kb)	20	63570139	63574239	4101	2	85441	ENST00000370082.1	-1395	ENSG00000130589	HELZ2	helicase with zinc finger 2
	chr7	22492550	22493014	465	*	1.22	0.98	2.42	1.44	0.000209	0.0209	Exon (ENST00000406890.6/256227, exon 4 of 5)	7	22419444	22500177	80734	2	256227	ENST00000406890.6	7163	ENSG00000105889	STEAP1B	STEAP family member 1B
	chr3	25229579	25229965	387	*	0.63	0.35	1.97	1.62	0.00021	0.0209	Intron (ENST00000383772.8/5915, intron 1 of 7)	3	25174332	25596455	422124	1	5915	ENST00000383772.8	55247	ENSG00000077092	RARB	retinoic acid receptor beta
	chr1	25782353	25783503	1151	*	3.01	3.11	1.66	-1.45	0.00021	0.021	3' UTR	1	25617468	25786207	168740	1	57134	ENST00000374332.8	164885	ENSG00000117643	MAN1C1	mannosidase alpha class 1C member 1
	chr5	6607160	6608294	1135	*	2.98	2.67	4.39	1.72	0.000211	0.021	Promoter (<=1kb)	5	6600030	6607257	7228	2	54888	ENST00000514127.1	0	ENSG00000037474	NSUN2	NOP2/Sun RNA methyltransferase 2
	chr5	57200026	57200750	725	*	1.51	1.63	-0.55	-2.18	0.000211	0.021	Intron (ENST00000424459.7/65056, intron 2 of 12)	5	57173948	57264679	90732	1	65056	ENST00000424459.7	26078	ENSG00000062194	GPBP1	GC-rich promoter binding protein 1
	chr6	130620364	130620815	452	*	0.89	0.63	2.15	1.51	0.000211	0.021	Distal Intergenic	6	130437117	130443061	5945	1	114801	ENST00000392429.1	183247	ENSG00000164484	TMEM200A	transmembrane protein 200A
	chr15	67185765	67187270	1506	*	3.52	3.35	4.48	1.14	0.000212	0.0211	Promoter (<=1kb)	15	67186662	67191521	4860	1	4088	ENST00000558763.1	0	ENSG00000166949	SMAD3	SMAD family member 3
	chr7	55325239	55325883	645	*	2.03	1.79	3.25	1.46	0.000212	0.0211	Distal Intergenic	7	55365448	55433742	68295	1	55915	ENST00000254770.2	-39565	ENSG00000132434	LANCL2	LanC like 2
	chr2	204235305	204235735	431	*	1.06	0.8	2.32	1.52	0.000212	0.0211	Distal Intergenic	2	203936780	203961577	24798	1	29851	ENST00000435193.1	298525	ENSG00000163600	ICOS	inducible T cell costimulator
	chr3	74408927	74409520	594	*	2.28	2.03	3.51	1.49	0.000213	0.0211	Intron (ENST00000263665.6/5067, intron 4 of 21)	3	74262568	74521140	258573	2	5067	ENST00000263665.6	111620	ENSG00000113805	CNTN3	contactin 3
	chr15	21426090	21426618	529	*	1.27	0.99	2.59	1.6	0.000213	0.0211	3' UTR	15	21408243	21440451	32209	2	102724631	ENST00000624267.3	13833	ENSG00000278522	POTEB3	POTE ankyrin domain family member B3
	chr4	78299642	78300009	368	*	0.59	0.34	1.84	1.5	0.000214	0.0212	Intron (ENST00000512123.4/80144, intron 14 of 73)	4	78057323	78544269	486947	1	80144	ENST00000512123.4	242319	ENSG00000138759	FRAS1	Fraser extracellular matrix complex subunit 1
	chr1	184542934	184543829	896	*	2.96	2.78	3.98	1.2	0.000214	0.0212	Intron (ENST00000235307.7/81563, intron 3 of 5)	1	184387029	184629019	241991	1	81563	ENST00000235307.7	155905	ENSG00000116667	C1orf21	chromosome 1 open reading frame 21
	chr10	62625331	62626184	854	*	2.48	2.57	1.14	-1.43	0.000214	0.0212	Intron (ENST00000647733.1/22891, intron 5 of 7)	10	62374192	62672011	297820	1	22891	ENST00000647733.1	251139	ENSG00000138311	ZNF365	zinc finger protein 365
	chr3	158668598	158669157	560	*	1.57	1.33	2.81	1.48	0.000214	0.0212	Exon (ENST00000482640.5/56925, exon 2 of 4)	3	158644278	158692575	48298	1	85476	ENST00000486715.5	24320	ENSG00000168827	GFM1	G elongation factor mitochondrial 1
	chrX	56308582	56309064	483	*	1.63	1.44	2.67	1.23	0.000215	0.0213	Distal Intergenic	23	56233212	56284655	51444	1	11279	ENST00000640927.1	75370	ENSG00000102349	KLF8	Kruppel like factor 8
	chr11	23013655	23014322	668	*	1.61	1.4	2.74	1.34	0.000216	0.0213	Distal Intergenic	11	22846922	22860474	13553	2	100500938	ENST00000532798.3	-153181	ENSG00000255359	CCDC179	coiled-coil domain containing 179
	chr5	153524827	153525185	359	*	0.4	0.11	1.76	1.65	0.000216	0.0213	Exon (ENST00000492291.1/2890, exon 2 of 2)	5	153489615	153706172	216558	1	2890	ENST00000481559.6	35212	ENSG00000155511	GRIA1	glutamate ionotropic receptor AMPA type subunit 1
	chr7	7737655	7738730	1076	*	2.94	2.76	3.97	1.22	0.000216	0.0214	Exon (ENST00000493246.5/729852, exon 4 of 4)	7	7640711	7738822	98112	1	729852	ENST00000493246.5	96944	ENSG00000219545	UMAD1	UBAP1-MVB12-associated (UMA) domain containing 1
	chr3	148537947	148538395	449	*	2.04	1.79	3.29	1.5	0.000218	0.0215	Intron (ENST00000648979.1/ENST00000648979.1, intron 1 of 5)	3	148697784	148743003	45220	1	185	ENST00000497524.5	-159389	ENSG00000144891	AGTR1	angiotensin II receptor type 1
	chr3	155157378	155157909	532	*	1.18	0.95	2.33	1.38	0.000218	0.0215	Intron (ENST00000492661.5/4311, intron 16 of 22)	3	155024124	155180849	156726	1	4311	ENST00000492661.5	133254	ENSG00000196549	MME	membrane metalloendopeptidase
	chr16	13480712	13481176	465	*	0.87	0.59	2.2	1.61	0.000218	0.0215	Intron (ENST00000653029.1/ENST00000653029.1, intron 3 of 4)	16	13082380	13235293	152914	1	729993	ENST00000566106.1	398332	ENSG00000237515	SHISA9	shisa family member 9
	chr3	130537705	130539025	1321	*	3.77	3.56	4.87	1.31	0.000218	0.0215	Distal Intergenic	3	130560334	130678155	117822	1	131873	ENST00000358511.10	-21309	ENSG00000206384	COL6A6	collagen type VI alpha 6 chain
	chr8	122237045	122237573	529	*	2.29	2.08	3.43	1.35	0.000219	0.0216	Distal Intergenic	8	122414332	122428551	14220	2	105375734	ENST00000533992.1	190978		SMILR	smooth muscle induced lncRNA, enhancer of proliferation
	chr4	177989981	177990472	492	*	1.48	1.24	2.68	1.43	0.000221	0.0217	Intron (ENST00000507870.1/285501, intron 5 of 5)	4	177728757	177990750	261994	1	285501	ENST00000507870.1	261224	ENSG00000231171	LINC01098	long intergenic non-protein coding RNA 1098
	chrUn_GL000195v1	152436	153070	635	*	3.13	2.96	4.08	1.11	0.000222	0.0219	Distal Intergenic	469	42939	49164	6226	2	389831	ENST00000612465.1	-103272	ENSG00000276256	LOC389831	uncharacterized LOC389831
	chr11	126823927	126824765	839	*	2.46	2.57	0.87	-1.7	0.000223	0.0219	Intron (ENST00000525144.7/84623, intron 1 of 16)	11	126423358	127000770	577413	2	84623	ENST00000525144.7	176005	ENSG00000149571	KIRREL3	kirre like nephrin family adhesion molecule 3
	chr5	34043077	34043856	780	*	2.16	1.98	3.18	1.21	0.000223	0.0219	Promoter (<=1kb)	5	34033065	34043212	10148	2	114899	ENST00000508434.1	0	ENSG00000082196	C1QTNF3	C1q and TNF related 3
	chr3	119790174	119791103	930	*	2.75	2.51	3.95	1.44	0.000223	0.0219	Intron (ENST00000648112.1/89876, intron 17 of 17)	3	119703076	119807570	104495	1	89876	ENST00000648112.1	87098	ENSG00000183833	MAATS1	MYCBP associated and testis expressed 1
	chr4	152479527	152479905	379	*	1.07	0.83	2.31	1.49	0.000223	0.0219	Intron (ENST00000671401.1/ENST00000671401.1, intron 1 of 1)	4	152320544	152536092	215549	2	55294	ENST00000281708.10	56187	ENSG00000109670	FBXW7	F-box and WD repeat domain containing 7
	chr3	141147612	141148176	565	*	1.58	1.31	2.87	1.56	0.000223	0.0219	3' UTR	3	141051347	141148611	97265	1	92369	ENST00000310546.3	96265	ENSG00000175093	SPSB4	splA/ryanodine receptor domain and SOCS box containing 4
	chr1	197380434	197381119	686	*	1.92	1.7	3.08	1.38	0.000224	0.0219	Intron (ENST00000535699.5/23418, intron 5 of 12)	1	197268204	197478454	210251	1	23418	ENST00000535699.5	112230	ENSG00000134376	CRB1	crumbs cell polarity complex component 1
	chr7	113490828	113491783	956	*	2.56	2.39	3.52	1.13	0.000224	0.0219	Intron (ENST00000670885.1/ENST00000670885.1, intron 1 of 1)	7	113116861	113118560	1700	2	401397	ENST00000441359.1	-372268	ENSG00000214194	SMIM30	small integral membrane protein 30
	chr5	37046594	37046861	268	*	1.18	0.93	2.43	1.5	0.000225	0.022	Intron (ENST00000282516.13/25836, intron 38 of 46)	5	36876769	37066413	189645	1	25836	ENST00000282516.13	169825	ENSG00000164190	NIPBL	NIPBL cohesin loading factor
	chr22	29563256	29563948	693	*	1.76	1.56	2.87	1.31	0.000225	0.022	Intron (ENST00000216121.12/8508, intron 4 of 9)	22	29554808	29581113	26306	2	8508	ENST00000216121.12	17165	ENSG00000184117	NIPSNAP1	nipsnap homolog 1
	chr8	40345707	40346567	861	*	2.25	2.03	3.41	1.38	0.000225	0.022	Intron (ENST00000654202.1/112543493, intron 1 of 3)	8	40333171	40353133	19963	2	112543493	ENST00000654202.1	6566	ENSG00000253802	SIRLNT	SIRT1 regulating lncRNA tumor promoter
	chr21	9893832	9895003	1172	*	3.91	3.75	4.83	1.08	0.000225	0.022	Distal Intergenic	21	9781910	9816833	34924	2	441058	ENST00000651542.1	-76999		LINC01667	long intergenic non-protein coding RNA 1667
	chr6	24838329	24839433	1105	*	3.36	3.46	1.78	-1.69	0.000226	0.022	3' UTR	6	24804282	24936052	131771	2	9750	ENST00000613507.4	96619	ENSG00000111913	RIPOR2	RHO family interacting cell polarization regulator 2
	chr17	37106012	37106771	760	*	2.13	1.98	3.05	1.07	0.000226	0.022	Intron (ENST00000616317.5/31, intron 52 of 55)	17	37084992	37406836	321845	2	31	ENST00000616317.5	300065	ENSG00000278540	ACACA	acetyl-CoA carboxylase alpha
	chr8	82845521	82846183	663	*	1.71	1.43	3.06	1.63	0.000226	0.0221	Intron (ENST00000663058.1/101927141, intron 6 of 7)	8	82033533	82953078	919546	1	101927141	ENST00000663058.1	811988	ENSG00000254394	LOC101927141	uncharacterized LOC101927141
	chr6	110532817	110535402	2586	*	4.09	4.17	2.98	-1.19	0.000226	0.0221	Distal Intergenic	6	110455429	110476641	21213	2	85413	ENST00000461487.1	-56176	ENSG00000004809	SLC22A16	solute carrier family 22 member 16
	chr21	40679890	40681432	1543	*	3.57	3.33	4.79	1.46	0.000227	0.0221	Intron (ENST00000400454.6/1826, intron 3 of 32)	21	40010999	40847158	836160	2	1826	ENST00000400454.6	165726	ENSG00000171587	DSCAM	DS cell adhesion molecule
	chr20	56808167	56808970	804	*	2.13	2.24	0.39	-1.85	0.000227	0.0221	Distal Intergenic	20	56630234	56631547	1314	1	7022	ENST00000416606.1	177933	ENSG00000087510	TFAP2C	transcription factor AP-2 gamma
	chr9	247185	247769	585	*	1.29	1.05	2.51	1.47	0.000227	0.0221	Intron (ENST00000469197.5/81704, intron 1 of 4)	9	214854	286636	71783	1	81704	ENST00000469197.5	32331	ENSG00000107099	DOCK8	dedicator of cytokinesis 8
	chr7	138098461	138099583	1123	*	3.21	3	4.35	1.36	0.000228	0.0221	Intron (ENST00000468877.2/6718, intron 4 of 9)	7	138002324	138116866	114543	1	6718	ENST00000468877.2	96137	ENSG00000122787	AKR1D1	aldo-keto reductase family 1 member D1
	chr2	193292820	193293223	404	*	0.56	0.3	1.83	1.53	0.00023	0.0224	Distal Intergenic	2	192749967	192776068	26102	1	64002	ENST00000606314.1	542853	ENSG00000227418	PCGEM1	PCGEM1 prostate-specific transcript
	chr17	16206359	16207009	651	*	1.91	1.7	3.05	1.35	0.000231	0.0224	Intron (ENST00000268712.8/9611, intron 1 of 45)	17	16029157	16215534	186378	2	9611	ENST00000268712.8	8525	ENSG00000141027	NCOR1	nuclear receptor corepressor 1
	chr3	104753866	104754078	213	*	0.28	0.02	1.59	1.57	0.000231	0.0224	Distal Intergenic	3	105366909	105576900	209992	1	214	ENST00000306107.9	-612831	ENSG00000170017	ALCAM	activated leukocyte cell adhesion molecule
	chr12	24664132	24664514	383	*	0.72	0.41	2.14	1.73	0.000231	0.0224	Distal Intergenic	12	24566964	24584168	17205	2	144360	ENST00000483544.1	-79964	ENSG00000197503	LINC00477	long intergenic non-protein coding RNA 477
	chr11	58337658	58338203	546	*	0.69	0.43	1.96	1.53	0.000232	0.0225	Distal Intergenic	11	58358124	58359069	946	2	219965	ENST00000357377.3	20866	ENSG00000197786	OR5B17	olfactory receptor family 5 subfamily B member 17
	chr10	37170805	37171471	667	*	2.53	2.27	3.8	1.53	0.000232	0.0225	Intron (ENST00000374660.6/91074, intron 21 of 41)	10	37125725	37384111	258387	1	91074	ENST00000602533.6	45080	ENSG00000148513	ANKRD30A	ankyrin repeat domain 30A
	chr11	55474338	55474754	417	*	1.02	0.67	2.53	1.85	0.000232	0.0225	Distal Intergenic	11	55554307	55555419	1113	1	81309	ENST00000314644.2	-79553	ENSG00000181939	OR4C15	olfactory receptor family 4 subfamily C member 15
	chr6	6505976	6506479	504	*	1.66	1.32	3.13	1.81	0.000233	0.0225	Exon (ENST00000649026.1/ENST00000649026.1, exon 4 of 4)	6	6346465	6622744	276280	2	285780	ENST00000429345.5	116265	ENSG00000216863	LY86-AS1	LY86 antisense RNA 1
	chr3	135935314	135935530	217	*	0.27	0	1.57	1.57	0.000234	0.0226	Distal Intergenic	3	135965728	136147894	182167	1	5523	ENST00000264977.8	-30198	ENSG00000073711	PPP2R3A	protein phosphatase 2 regulatory subunit B''alpha
	chr7	12801055	12801824	770	*	2.29	2.11	3.3	1.19	0.000234	0.0226	Intron (ENST00000639998.1/ENST00000639998.1, intron 3 of 7)	7	12687635	12688914	1280	1	10124	ENST00000404894.1	113420	ENSG00000122644	ARL4A	ADP ribosylation factor like GTPase 4A
	chr12	63809647	63810148	502	*	1.21	0.98	2.37	1.39	0.000234	0.0226	Intron (ENST00000546214.1/104169670, intron 3 of 3)	12	63808845	63822156	13312	2	104169670	ENST00000546214.1	12008	ENSG00000255850	RXYLT1-AS1	RXYLT1 antisense RNA 1
	chr3	140924056	140924984	929	*	2.57	2.33	3.78	1.45	0.000234	0.0226	Distal Intergenic	3	140941830	140979933	38104	1	55186	ENST00000446041.6	-16846	ENSG00000114120	SLC25A36	solute carrier family 25 member 36
	chr17	48406472	48407898	1427	*	4.41	4.51	3.04	-1.48	0.000234	0.0226	Intron (ENST00000336915.11/8631, intron 1 of 12)	17	48133442	48430214	296773	2	8631	ENST00000336915.11	22316	ENSG00000141293	SKAP1	src kinase associated phosphoprotein 1
	chr7	96747362	96747696	335	*	0.86	0.63	2.05	1.42	0.000235	0.0226	Distal Intergenic	7	96687951	96709891	21941	2	7979	ENST00000248566.3	-37471	ENSG00000127922	SEM1	SEM1 26S proteasome complex subunit
	chr8	56987890	56988433	544	*	2.47	2.25	3.61	1.36	0.000235	0.0226	Intron (ENST00000262644.9/54928, intron 1 of 4)	8	56957931	56993867	35937	2	54928	ENST00000262644.9	5434	ENSG00000104331	IMPAD1	inositol monophosphatase domain containing 1
	chr1	107469184	107469529	346	*	0.46	0.18	1.79	1.61	0.000235	0.0226	Intron (ENST00000370071.6/22854, intron 7 of 7)	1	107140007	107481853	341847	1	22854	ENST00000370074.8	329177	ENSG00000162631	NTNG1	netrin G1
	chr6	140088132	140088581	450	*	1.2	0.94	2.48	1.54	0.000235	0.0226	Exon (ENST00000655146.1/100507477, exon 4 of 4)	6	139976352	140093721	117370	1	100507477	ENST00000456896.6	111780	ENSG00000236013	LOC100507477	uncharacterized LOC100507477
	chr14	61183242	61184025	784	*	2.37	2.48	0.75	-1.74	0.000236	0.0227	Distal Intergenic	14	61187559	61530584	343026	1	5583	ENST00000555185.5	-3534	ENSG00000027075	PRKCH	protein kinase C eta
	chr12	109916485	109917646	1162	*	3.72	3.82	2.16	-1.66	0.000238	0.0229	3' UTR	12	109900274	109918069	17796	1	84260	ENST00000405876.9	16211	ENSG00000139437	TCHP	trichoplein keratin filament binding
	chr8	91397870	91398425	556	*	0.92	0.7	2.07	1.37	0.000238	0.0229	3' UTR	8	91218888	91398152	179265	1	115111	ENST00000617078.3	178982	ENSG00000147606	SLC26A7	solute carrier family 26 member 7
	chr1	214329117	214330923	1807	*	3.28	3.11	4.22	1.11	0.00024	0.023	Exon (ENST00000491455.5/56950, exon 8 of 11)	1	214281102	214337131	56030	1	56950	ENST00000491455.5	48015	ENSG00000143499	SMYD2	SET and MYND domain containing 2
	chr9	106707941	106708560	620	*	1.57	1.35	2.74	1.39	0.00024	0.023	Intron (ENST00000637046.1/ENST00000637046.1, intron 3 of 4)	9	106664754	106702662	37909	1	100996590	ENST00000411451.2	43187	ENSG00000234323	LINC01505	long intergenic non-protein coding RNA 1505
	chr7	88695792	88696124	333	*	0.56	0.27	1.95	1.68	0.00024	0.023	Intron (ENST00000663862.1/ENST00000663862.1, intron 4 of 4)	7	88759700	89338528	578829	1	219578	ENST00000333190.5	-63576	ENSG00000182348	ZNF804B	zinc finger protein 804B
	chr3	183081049	183082346	1298	*	2.92	2.76	3.86	1.1	0.000241	0.0231	Intron (ENST00000265594.9/56922, intron 4 of 18)	3	183015218	183116075	100858	2	56922	ENST00000492597.5	33729	ENSG00000078070	MCCC1	methylcrotonoyl-CoA carboxylase 1
	chr19	44547527	44548955	1429	*	3.33	3.12	4.44	1.32	0.000242	0.0232	Exon (ENST00000446628.5/388550, exon 2 of 8)	19	44537058	44556917	19860	2	388550	ENST00000446628.5	7962	ENSG00000230666	CEACAM22P	CEA cell adhesion molecule 22, pseudogene
	chr1	231049617	231050048	432	*	0.95	0.71	2.17	1.46	0.000242	0.0232	Distal Intergenic	1	231018958	231040254	21297	2	375061	ENST00000366654.5	-9363	ENSG00000182118	FAM89A	family with sequence similarity 89 member A
	chr7	74387497	74388084	588	*	0.97	0.72	2.22	1.51	0.000242	0.0232	Intron (ENST00000361545.9/7461, intron 11 of 15)	7	74289475	74405943	116469	1	7461	ENST00000223398.10	98022	ENSG00000106665	CLIP2	CAP-Gly domain containing linker protein 2
	chr2	188695989	188696504	516	*	1.44	1.2	2.67	1.47	0.000242	0.0232	Intron (ENST00000431708.1/ENST00000431708.1, intron 2 of 7)	2	188733738	188790104	56367	2	116093	ENST00000308100.5	93600	ENSG00000174325	DIRC1	disrupted in renal carcinoma 1
	chr14	64296623	64296869	247	*	0.37	0.1	1.66	1.56	0.000242	0.0232	Intron (ENST00000554572.5/2100, intron 6 of 13)	14	64226707	64338096	111390	2	2100	ENST00000554572.5	41227	ENSG00000140009	ESR2	estrogen receptor 2
	chr6	111424185	111424962	778	*	2.25	2.36	0.73	-1.62	0.000242	0.0232	Intron (ENST00000673446.1/ENST00000673446.1, intron 2 of 3)	6	111299031	111483715	184685	2	5980	ENST00000422377.5	58753	ENSG00000009413	REV3L	REV3 like, DNA directed polymerase zeta catalytic subunit
	chr7	127699190	127699424	235	*	0.61	0.34	1.93	1.59	0.000243	0.0232	Intron (ENST00000354725.8/27044, intron 4 of 23)	7	127652194	128092593	440400	1	27044	ENST00000354725.8	46996	ENSG00000197157	SND1	staphylococcal nuclease and tudor domain containing 1
	chr20	38373482	38373880	399	*	1.21	0.96	2.45	1.49	0.000243	0.0232	Intron (ENST00000217407.3/3929, intron 13 of 14)	20	38346482	38377013	30532	1	3929	ENST00000217407.3	27000	ENSG00000129988	LBP	lipopolysaccharide binding protein
	chr1	205716564	205717192	629	*	1.72	1.55	2.68	1.13	0.000243	0.0232	3' UTR	1	205712822	205750182	37361	2	64710	ENST00000367142.5	32990	ENSG00000069275	NUCKS1	nuclear casein kinase and cyclin dependent kinase substrate 1
	chr1	187802140	187802912	773	*	1.85	1.65	2.94	1.29	0.000243	0.0232	Distal Intergenic	1	187307491	187487207	179717	1	106144535	ENST00000667298.1	494649		LINC01037	long intergenic non-protein coding RNA 1037
	chr6	95780589	95781117	529	*	1.67	1.79	-0.55	-2.34	0.000244	0.0233	Distal Intergenic	6	95588222	95606023	17802	1	79694	ENST00000474553.1	192367	ENSG00000172469	MANEA	mannosidase endo-alpha
	chr6	157177804	157178440	637	*	1.86	1.98	0.05	-1.93	0.000244	0.0233	Intron (ENST00000346085.10/57492, intron 12 of 20)	6	156776020	157210779	434760	1	57492	ENST00000346085.10	401784	ENSG00000049618	ARID1B	AT-rich interaction domain 1B
	chr13	111871151	111872006	856	*	2.72	2.83	1.11	-1.72	0.000244	0.0233	Intron (ENST00000663211.1/101928616, intron 1 of 1)	13	111865136	111900934	35799	1	101928616	ENST00000663211.1	6015	ENSG00000226903	LINC00354	long intergenic non-protein coding RNA 354
	chr12	21599055	21599564	510	*	1.66	1.78	-0.35	-2.13	0.000245	0.0233	Intron (ENST00000261195.3/2998, intron 1 of 15)	12	21536107	21604847	68741	2	2998	ENST00000261195.3	5283	ENSG00000111713	GYS2	glycogen synthase 2
	chrY	23632099	23632666	568	*	0.97	0.69	2.29	1.6	0.000245	0.0233	Distal Intergenic	24	23936727	23941622	4896	2	114760	ENST00000631331.1	308956	ENSG00000231141	TTTY3	testis-specific transcript, Y-linked 3
	chr3	26756523	26757562	1040	*	2.94	2.74	4.04	1.3	0.000245	0.0233	Distal Intergenic	3	26694555	26710776	16222	1	116135	ENST00000456208.2	61968	ENSG00000179796	LRRC3B	leucine rich repeat containing 3B
	chr14	56754870	56755408	539	*	1.38	1.15	2.55	1.39	0.000246	0.0234	Distal Intergenic	14	56801810	56805648	3839	2	5015	ENST00000554788.5	50240	ENSG00000165588	OTX2	orthodenticle homeobox 2
	chr4	75827194	75827691	498	*	1.88	1.63	3.11	1.49	0.000247	0.0234	Intron (ENST00000660196.1/ENST00000660196.1, intron 2 of 5)	4	75805009	75806555	1547	1	8615	ENST00000508454.1	22185	ENSG00000138768	USO1	USO1 vesicle transport factor
	chrX	18302610	18302905	296	*	-0.01	-0.34	1.44	1.78	0.000247	0.0234	Intron (ENST00000251900.9/10389, intron 7 of 14)	23	18239313	18354688	115376	2	10389	ENST00000251900.9	51783	ENSG00000102098	SCML2	Scm polycomb group protein like 2
	chr1	77179116	77180075	960	*	3.43	3.19	4.64	1.45	0.000247	0.0234	Intron (ENST00000370812.8/10026, intron 3 of 10)	1	77088989	77219430	130442	2	10026	ENST00000370812.8	39355	ENSG00000142892	PIGK	phosphatidylinositol glycan anchor biosynthesis class K
	chr7	83036583	83037516	934	*	3.02	2.8	4.2	1.4	0.000247	0.0234	Intron (ENST00000333891.14/27445, intron 3 of 24)	7	82754012	83162884	408873	2	27445	ENST00000333891.14	125368	ENSG00000186472	PCLO	piccolo presynaptic cytomatrix protein
	chr10	5293753	5294418	666	*	2.27	2.38	0.66	-1.72	0.000248	0.0235	Distal Intergenic	10	5266033	5271236	5204	2	110806285	ENST00000449457.1	-22517	ENSG00000224034	LINC02561	long intergenic non-protein coding RNA 2561
	chr4	101810562	101810861	300	*	-0.18	-0.48	1.22	1.7	0.000248	0.0235	Intron (ENST00000504592.5/55024, intron 5 of 20)	4	101419961	102074812	654852	1	55024	ENST00000504592.5	390601	ENSG00000153064	BANK1	B cell scaffold protein with ankyrin repeats 1
	chr14	88955611	88955880	270	*	0.3	0	1.68	1.68	0.000249	0.0235	Distal Intergenic	14	88841485	88875107	33623	1	123016	ENST00000557580.2	114126	ENSG00000165533	TTC8	tetratricopeptide repeat domain 8
	chr3	107275925	107276488	564	*	1.23	0.99	2.43	1.44	0.000249	0.0235	Intron (ENST00000663366.1/344595, intron 4 of 4)	3	107220744	107292018	71275	1	344595	ENST00000663366.1	55181	ENSG00000243701	DUBR	DPPA2 upstream binding RNA
	chr8	93160036	93160850	815	*	2.79	2.57	3.94	1.37	0.000249	0.0235	Intron (ENST00000521906.5/389676, intron 1 of 2)	8	93134095	93166850	32756	2	389676	ENST00000521906.5	6000	ENSG00000279847	C8orf87	chromosome 8 open reading frame 87
	chr2	13547976	13549484	1509	*	2.95	2.8	3.83	1.03	0.000249	0.0236	Intron (ENST00000434509.1/ENST00000434509.1, intron 1 of 1)	2	12966431	13007029	40599	2	100506474	ENST00000662367.1	-540947	ENSG00000225649	LOC100506474	uncharacterized LOC100506474
	chr18	8324243	8324947	705	*	2.1	1.91	3.16	1.25	0.000249	0.0236	Intron (ENST00000580170.5/5797, intron 22 of 32)	18	7566782	8406861	840080	1	5797	ENST00000332175.12	757461	ENSG00000173482	PTPRM	protein tyrosine phosphatase receptor type M
	chr2	151341845	151342111	267	*	0.39	0.12	1.7	1.58	0.00025	0.0236	Distal Intergenic	2	151357592	151380046	22455	1	7130	ENST00000243347.5	-15481	ENSG00000123610	TNFAIP6	TNF alpha induced protein 6
	chr9	124734900	124735385	486	*	0.62	0.38	1.84	1.46	0.00025	0.0236	Intron (ENST00000487099.7/2649, intron 1 of 9)	9	124517275	124771311	254037	2	2649	ENST00000487099.7	35926	ENSG00000148200	NR6A1	nuclear receptor subfamily 6 group A member 1
	chr1	178346736	178347138	403	*	0.81	0.52	2.17	1.64	0.00025	0.0236	Intron (ENST00000367649.7/9462, intron 3 of 17)	1	178094141	178473422	379282	1	9462	ENST00000367649.7	252595	ENSG00000075391	RASAL2	RAS protein activator like 2
	chr20	22578337	22579156	820	*	2.45	2.56	0.82	-1.74	0.00025	0.0236	Promoter (<=1kb)	20	22560553	22578642	18090	2	140828	ENST00000564492.1	0	ENSG00000259974	LINC00261	long intergenic non-protein coding RNA 261
[truncated: 876 more rows]
