# Supplementary material for: Dual functions of SPOP and ERG dictate androgen therapy responses in prostate cancer
Source: Nat Commun. 2021 Feb 2;12:734. doi: 10.1038/s41467-020-20820-x (PMC7854732; doi:10.1038/s41467-020-20820-x)
Supplement: Supplementary file 6 — Supplementary Data 3 [file 41467_2020_20820_MOESM6_ESM.xlsx]

## Sheet: Supplementary Data 3
		AR + ERG COBOUND						ERG BOUND ONLY						ERG BOUND ONLY						AR BOUND ONLY						AR BOUND ONLY
		DHT INDUCED/ERG REPRESSED						ERG INDUCED						ERG REPRESSED						DHT INDUCED						DHT REPRESSED
		SYMBOL	ENTREZ_ID	ENSEMBL_ID	GROUP			SYMBOL	ENTREZ_ID	ENSEMBL_ID	GROUP			SYMBOL	ENTREZ_ID	ENSEMBL_ID	GROUP			SYMBOL	ENTREZ_ID	ENSEMBL_ID	GROUP			SYMBOL	ENTREZ_ID	ENSEMBL_ID	GROUP
	1	PITHD1	57095	ENSG00000057757	DHT INDUCED & ERG REPRESSED (AR+ERG COBOUND)		1	LINC01128	643837	ENSG00000228794	ERG INDUCED (ERG BOUND ONLY)		1	MIB2	142678	ENSG00000197530	ERG REPRESSED (ERG BOUND ONLY)		1	PLA2G5	5322	ENSG00000127472	DHT INDUCED (AR BOUND ONLY)		1	VWA5B1	127731	ENSG00000158816	DHT REPRESSED (AR BOUND ONLY)
	2	MLLT11	10962	ENSG00000213190	DHT INDUCED & ERG REPRESSED (AR+ERG COBOUND)		2	NOC2L	26155	ENSG00000188976	ERG INDUCED (ERG BOUND ONLY)		2	SMIM1	388588	ENSG00000235169	ERG REPRESSED (ERG BOUND ONLY)		2	GRHL3	57822	ENSG00000158055	DHT INDUCED (AR BOUND ONLY)		2	LDLRAD2	401944	ENSG00000187942	DHT REPRESSED (AR BOUND ONLY)
	3	CREB3L4	148327	ENSG00000143578	DHT INDUCED & ERG REPRESSED (AR+ERG COBOUND)		3	INTS11	54973	ENSG00000127054	ERG INDUCED (ERG BOUND ONLY)		3	LINC01134	100133612	ENSG00000236423	ERG REPRESSED (ERG BOUND ONLY)		3	SMPDL3B	27293	ENSG00000130768	DHT INDUCED (AR BOUND ONLY)		3	PTPRU	10076	ENSG00000060656	DHT REPRESSED (AR BOUND ONLY)
	4	PKP1	5317	ENSG00000081277	DHT INDUCED & ERG REPRESSED (AR+ERG COBOUND)		4	KCNAB2	8514	ENSG00000069424	ERG INDUCED (ERG BOUND ONLY)		4	RNF207	388591	ENSG00000158286	ERG REPRESSED (ERG BOUND ONLY)		4	KIAA1522	57648	ENSG00000162522	DHT INDUCED (AR BOUND ONLY)		4	PUM1	9698	ENSG00000134644	DHT REPRESSED (AR BOUND ONLY)
	5	C1orf116	79098	ENSG00000182795	DHT INDUCED & ERG REPRESSED (AR+ERG COBOUND)		5	VAMP3	9341	ENSG00000049245	ERG INDUCED (ERG BOUND ONLY)		5	ZBTB48	3104	ENSG00000204859	ERG REPRESSED (ERG BOUND ONLY)		5	IFI44	10561	ENSG00000137965	DHT INDUCED (AR BOUND ONLY)		5	COL16A1	1307	ENSG00000084636	DHT REPRESSED (AR BOUND ONLY)
	6	PFKFB2	5208	ENSG00000123836	DHT INDUCED & ERG REPRESSED (AR+ERG COBOUND)		6	DFFA	1676	ENSG00000160049	ERG INDUCED (ERG BOUND ONLY)		6	PEX14	5195	ENSG00000142655	ERG REPRESSED (ERG BOUND ONLY)		6	FAM69A	388650	ENSG00000154511	DHT INDUCED (AR BOUND ONLY)		6	ARHGAP29	9411	ENSG00000137962	DHT REPRESSED (AR BOUND ONLY)
	7	DEGS1	8560	ENSG00000143753	DHT INDUCED & ERG REPRESSED (AR+ERG COBOUND)		7	KAZN	23254	ENSG00000189337	ERG INDUCED (ERG BOUND ONLY)		7	DISP3	57540	ENSG00000204624	ERG REPRESSED (ERG BOUND ONLY)		7	MOV10	4343	ENSG00000155363	DHT INDUCED (AR BOUND ONLY)		7	NHLH2	4808	ENSG00000177551	DHT REPRESSED (AR BOUND ONLY)
	8	GREB1	9687	ENSG00000196208	DHT INDUCED & ERG REPRESSED (AR+ERG COBOUND)		8	SPEN	23013	ENSG00000065526	ERG INDUCED (ERG BOUND ONLY)		8	FBXO2	26232	ENSG00000116661	ERG REPRESSED (ERG BOUND ONLY)		8	RHOC	389	ENSG00000155366	DHT INDUCED (AR BOUND ONLY)		8	CERS2	29956	ENSG00000143418	DHT REPRESSED (AR BOUND ONLY)
	9	TBC1D8	11138	ENSG00000204634	DHT INDUCED & ERG REPRESSED (AR+ERG COBOUND)		9	RCC2	55920	ENSG00000179051	ERG INDUCED (ERG BOUND ONLY)		9	MAD2L2	10459	ENSG00000116670	ERG REPRESSED (ERG BOUND ONLY)		9	PIAS3	10401	ENSG00000131788	DHT INDUCED (AR BOUND ONLY)		9	SHE	126669	ENSG00000169291	DHT REPRESSED (AR BOUND ONLY)
	10	C2orf76	130355	ENSG00000186132	DHT INDUCED & ERG REPRESSED (AR+ERG COBOUND)		10	EMC1	23065	ENSG00000127463	ERG INDUCED (ERG BOUND ONLY)		10	MTHFR	4524	ENSG00000177000	ERG REPRESSED (ERG BOUND ONLY)		10	CIART	148523	ENSG00000159208	DHT INDUCED (AR BOUND ONLY)		10	PBX1	5087	ENSG00000185630	DHT REPRESSED (AR BOUND ONLY)
	11	DBI	1622	ENSG00000155368	DHT INDUCED & ERG REPRESSED (AR+ERG COBOUND)		11	MRTO4	51154	ENSG00000053372	ERG INDUCED (ERG BOUND ONLY)		11	CLCN6	1185	ENSG00000011021	ERG REPRESSED (ERG BOUND ONLY)		11	SUCO	51430	ENSG00000094975	DHT INDUCED (AR BOUND ONLY)		11	SLC19A2	10560	ENSG00000117479	DHT REPRESSED (AR BOUND ONLY)
	12	TUBA3D	113457	ENSG00000075886	DHT INDUCED & ERG REPRESSED (AR+ERG COBOUND)		12	LUZP1	7798	ENSG00000169641	ERG INDUCED (ERG BOUND ONLY)		12	MINOS1	440574	ENSG00000173436	ERG REPRESSED (ERG BOUND ONLY)		12	PRDX6	9588	ENSG00000117592	DHT INDUCED (AR BOUND ONLY)		12	LHX4	89884	ENSG00000121454	DHT REPRESSED (AR BOUND ONLY)
	13	DPP4	1803	ENSG00000197635	DHT INDUCED & ERG REPRESSED (AR+ERG COBOUND)		13	E2F2	1870	ENSG00000007968	ERG INDUCED (ERG BOUND ONLY)		13	NBL1	4681	ENSG00000158747	ERG REPRESSED (ERG BOUND ONLY)		13	YOD1	55432	ENSG00000180667	DHT INDUCED (AR BOUND ONLY)		13	ADORA1	134	ENSG00000163485	DHT REPRESSED (AR BOUND ONLY)
	14	STK39	27347	ENSG00000198648	DHT INDUCED & ERG REPRESSED (AR+ERG COBOUND)		14	ELOA	6924	ENSG00000011007	ERG INDUCED (ERG BOUND ONLY)		14	HMGCL	3155	ENSG00000117305	ERG REPRESSED (ERG BOUND ONLY)		14	LYPLAL1	127018	ENSG00000143353	DHT INDUCED (AR BOUND ONLY)		14	ETNK2	55224	ENSG00000143845	DHT REPRESSED (AR BOUND ONLY)
	15	IDH1	3417	ENSG00000138413	DHT INDUCED & ERG REPRESSED (AR+ERG COBOUND)		15	SYF2	25949	ENSG00000117614	ERG INDUCED (ERG BOUND ONLY)		15	PNRC2	55629	ENSG00000189266	ERG REPRESSED (ERG BOUND ONLY)		15	ARF1	375	ENSG00000143761	DHT INDUCED (AR BOUND ONLY)		15	CDK18	5129	ENSG00000117266	DHT REPRESSED (AR BOUND ONLY)
	16	TRPM8	79054	ENSG00000144481	DHT INDUCED & ERG REPRESSED (AR+ERG COBOUND)		16	PDIK1L	149420	ENSG00000175087	ERG INDUCED (ERG BOUND ONLY)		16	RSRP1	57035	ENSG00000117616	ERG REPRESSED (ERG BOUND ONLY)		16	KCNK1	3775	ENSG00000135750	DHT INDUCED (AR BOUND ONLY)		16	IRF6	3664	ENSG00000117595	DHT REPRESSED (AR BOUND ONLY)
	17	MLPH	79083	ENSG00000115648	DHT INDUCED & ERG REPRESSED (AR+ERG COBOUND)		17	TMEM222	84065	ENSG00000186501	ERG INDUCED (ERG BOUND ONLY)		17	MTFR1L	56181	ENSG00000117640	ERG REPRESSED (ERG BOUND ONLY)		17	MBOAT2	129642	ENSG00000143797	DHT INDUCED (AR BOUND ONLY)		17	SYT14	255928	ENSG00000143469	DHT REPRESSED (AR BOUND ONLY)
	18	PRKCD	5580	ENSG00000163932	DHT INDUCED & ERG REPRESSED (AR+ERG COBOUND)		18	WASF2	10163	ENSG00000158195	ERG INDUCED (ERG BOUND ONLY)		18	LIN28A	79727	ENSG00000131914	ERG REPRESSED (ERG BOUND ONLY)		18	LOC100506474	100506474	ENSG00000225649	DHT INDUCED (AR BOUND ONLY)		18	TARBP1	6894	ENSG00000059588	DHT REPRESSED (AR BOUND ONLY)
	19	ACOX2	8309	ENSG00000168306	DHT INDUCED & ERG REPRESSED (AR+ERG COBOUND)		19	RCC1	1104	ENSG00000180198	ERG INDUCED (ERG BOUND ONLY)		19	SLC9A1	6548	ENSG00000090020	ERG REPRESSED (ERG BOUND ONLY)		19	MAPRE3	22924	ENSG00000084764	DHT INDUCED (AR BOUND ONLY)		19	RGS7	6000	ENSG00000182901	DHT REPRESSED (AR BOUND ONLY)
	20	FAM107A	11170	ENSG00000168309	DHT INDUCED & ERG REPRESSED (AR+ERG COBOUND)		20	YARS	8565	ENSG00000134684	ERG INDUCED (ERG BOUND ONLY)		20	SYTL1	84958	ENSG00000142765	ERG REPRESSED (ERG BOUND ONLY)		20	RNF103	7844	ENSG00000239305	DHT INDUCED (AR BOUND ONLY)		20	AKT3	10000	ENSG00000117020	DHT REPRESSED (AR BOUND ONLY)
	21	STX19	415117	ENSG00000178750	DHT INDUCED & ERG REPRESSED (AR+ERG COBOUND)		21	S100PBP	64766	ENSG00000116497	ERG INDUCED (ERG BOUND ONLY)		21	SERINC2	347735	ENSG00000168528	ERG REPRESSED (ERG BOUND ONLY)		21	MYO7B	4648	ENSG00000169994	DHT INDUCED (AR BOUND ONLY)		21	LTBP1	4052	ENSG00000049323	DHT REPRESSED (AR BOUND ONLY)
	22	BOC	91653	ENSG00000144857	DHT INDUCED & ERG REPRESSED (AR+ERG COBOUND)		22	C1orf109	54955	ENSG00000116922	ERG INDUCED (ERG BOUND ONLY)		22	ADGRB2	576	ENSG00000121753	ERG REPRESSED (ERG BOUND ONLY)		22	CACNB4	785	ENSG00000182389	DHT INDUCED (AR BOUND ONLY)		22	LRPPRC	10128	ENSG00000138095	DHT REPRESSED (AR BOUND ONLY)
	23	HGD	3081	ENSG00000113924	DHT INDUCED & ERG REPRESSED (AR+ERG COBOUND)		23	CDCA8	55143	ENSG00000134690	ERG INDUCED (ERG BOUND ONLY)		23	TMEM54	113452	ENSG00000121900	ERG REPRESSED (ERG BOUND ONLY)		23	DNAJC10	54431	ENSG00000077232	DHT INDUCED (AR BOUND ONLY)		23	PAPOLG	64895	ENSG00000115421	DHT REPRESSED (AR BOUND ONLY)
	24	TM4SF1	4071	ENSG00000169908	DHT INDUCED & ERG REPRESSED (AR+ERG COBOUND)		24	MANEAL	149175	ENSG00000185090	ERG INDUCED (ERG BOUND ONLY)		24	LOC653160	653160	ENSG00000241014	ERG REPRESSED (ERG BOUND ONLY)		24	PSMD1	5707	ENSG00000173692	DHT INDUCED (AR BOUND ONLY)		24	REL	5966	ENSG00000162924	DHT REPRESSED (AR BOUND ONLY)
	25	WWTR1	25937	ENSG00000018408	DHT INDUCED & ERG REPRESSED (AR+ERG COBOUND)		25	SF3A3	10946	ENSG00000183431	ERG INDUCED (ERG BOUND ONLY)		25	TRAPPC3	27095	ENSG00000054116	ERG REPRESSED (ERG BOUND ONLY)		25	PPARG	5468	ENSG00000132170	DHT INDUCED (AR BOUND ONLY)		25	KCNJ3	3760	ENSG00000162989	DHT REPRESSED (AR BOUND ONLY)
	26	BCL6	604	ENSG00000113916	DHT INDUCED & ERG REPRESSED (AR+ERG COBOUND)		26	PABPC4	8761	ENSG00000090621	ERG INDUCED (ERG BOUND ONLY)		26	THRAP3	9967	ENSG00000054118	ERG REPRESSED (ERG BOUND ONLY)		26	RARB	5915	ENSG00000077092	DHT INDUCED (AR BOUND ONLY)		26	ZNF385B	151126	ENSG00000144331	DHT REPRESSED (AR BOUND ONLY)
	27	SLC25A4	291	ENSG00000151729	DHT INDUCED & ERG REPRESSED (AR+ERG COBOUND)		27	BMP8B	656	ENSG00000116985	ERG INDUCED (ERG BOUND ONLY)		27	STK40	83931	ENSG00000196182	ERG REPRESSED (ERG BOUND ONLY)		27	PDZRN3	23024	ENSG00000121440	DHT INDUCED (AR BOUND ONLY)		27	IKZF2	22807	ENSG00000030419	DHT REPRESSED (AR BOUND ONLY)
	28	ANKH	56172	ENSG00000154122	DHT INDUCED & ERG REPRESSED (AR+ERG COBOUND)		28	PPT1	5538	ENSG00000131238	ERG INDUCED (ERG BOUND ONLY)		28	LINC01137	728431	ENSG00000233621	ERG REPRESSED (ERG BOUND ONLY)		28	CLDND1	56650	ENSG00000080822	DHT INDUCED (AR BOUND ONLY)		28	ABCA12	26154	ENSG00000144452	DHT REPRESSED (AR BOUND ONLY)
	29	GOLPH3	64083	ENSG00000113384	DHT INDUCED & ERG REPRESSED (AR+ERG COBOUND)		29	EBNA1BP2	10969	ENSG00000117395	ERG INDUCED (ERG BOUND ONLY)		29	MEAF6	64769	ENSG00000163875	ERG REPRESSED (ERG BOUND ONLY)		29	ST3GAL6	10402	ENSG00000064225	DHT INDUCED (AR BOUND ONLY)		29	EPHA4	2043	ENSG00000116106	DHT REPRESSED (AR BOUND ONLY)
	30	ARHGAP26	23092	ENSG00000145819	DHT INDUCED & ERG REPRESSED (AR+ERG COBOUND)		30	DPH2	1802	ENSG00000132768	ERG INDUCED (ERG BOUND ONLY)		30	C1orf122	127687	ENSG00000197982	ERG REPRESSED (ERG BOUND ONLY)		30	SLC15A2	6565	ENSG00000163406	DHT INDUCED (AR BOUND ONLY)		30	ROBO1	6091	ENSG00000169855	DHT REPRESSED (AR BOUND ONLY)
	31	FKBP5	2289	ENSG00000096060	DHT INDUCED & ERG REPRESSED (AR+ERG COBOUND)		31	RNF220	55182	ENSG00000187147	ERG INDUCED (ERG BOUND ONLY)		31	AKIRIN1	79647	ENSG00000174574	ERG REPRESSED (ERG BOUND ONLY)		31	MME	4311	ENSG00000196549	DHT INDUCED (AR BOUND ONLY)		31	RIOX2	84864	ENSG00000170854	DHT REPRESSED (AR BOUND ONLY)
	32	ZFAND3	60685	ENSG00000156639	DHT INDUCED & ERG REPRESSED (AR+ERG COBOUND)		32	MUTYH	4595	ENSG00000132781	ERG INDUCED (ERG BOUND ONLY)		32	PPCS	79717	ENSG00000127125	ERG REPRESSED (ERG BOUND ONLY)		32	FNDC3B	64778	ENSG00000075420	DHT INDUCED (AR BOUND ONLY)		32	LSAMP	4045	ENSG00000185565	DHT REPRESSED (AR BOUND ONLY)
	33	GTPBP2	54676	ENSG00000172432	DHT INDUCED & ERG REPRESSED (AR+ERG COBOUND)		33	TOE1	114034	ENSG00000132773	ERG INDUCED (ERG BOUND ONLY)		33	CFAP57	149465	ENSG00000243710	ERG REPRESSED (ERG BOUND ONLY)		33	UCHL1	7345	ENSG00000154277	DHT INDUCED (AR BOUND ONLY)		33	CPNE4	131034	ENSG00000196353	DHT REPRESSED (AR BOUND ONLY)
	34	AGR2	10551	ENSG00000106541	DHT INDUCED & ERG REPRESSED (AR+ERG COBOUND)		34	GPBP1L1	60313	ENSG00000159592	ERG INDUCED (ERG BOUND ONLY)		34	TMEM125	128218	ENSG00000179178	ERG REPRESSED (ERG BOUND ONLY)		34	CWH43	80157	ENSG00000109182	DHT INDUCED (AR BOUND ONLY)		34	TFDP2	7029	ENSG00000114126	DHT REPRESSED (AR BOUND ONLY)
	35	GPNMB	10457	ENSG00000136235	DHT INDUCED & ERG REPRESSED (AR+ERG COBOUND)		35	TMEM69	51249	ENSG00000159596	ERG INDUCED (ERG BOUND ONLY)		35	C1orf210	149466	ENSG00000253313	ERG REPRESSED (ERG BOUND ONLY)		35	ODAM	54959	ENSG00000109205	DHT INDUCED (AR BOUND ONLY)		35	CLDN11	5010	ENSG00000013297	DHT REPRESSED (AR BOUND ONLY)
	36	HOXA10	3206	ENSG00000253293	DHT INDUCED & ERG REPRESSED (AR+ERG COBOUND)		36	FAF1	11124	ENSG00000185104	ERG INDUCED (ERG BOUND ONLY)		36	ELOVL1	64834	ENSG00000066322	ERG REPRESSED (ERG BOUND ONLY)		36	BMPR1B	658	ENSG00000138696	DHT INDUCED (AR BOUND ONLY)		36	NSG1	27065	ENSG00000168824	DHT REPRESSED (AR BOUND ONLY)
	37	HOXA11	3207	ENSG00000005073	DHT INDUCED & ERG REPRESSED (AR+ERG COBOUND)		37	BTF3L4	91408	ENSG00000134717	ERG INDUCED (ERG BOUND ONLY)		37	MED8	112950	ENSG00000159479	ERG REPRESSED (ERG BOUND ONLY)		37	NPNT	255743	ENSG00000168743	DHT INDUCED (AR BOUND ONLY)		37	EVC	2121	ENSG00000072840	DHT REPRESSED (AR BOUND ONLY)
	38	VSTM2A	222008	ENSG00000170419	DHT INDUCED & ERG REPRESSED (AR+ERG COBOUND)		38	PRPF38A	84950	ENSG00000134748	ERG INDUCED (ERG BOUND ONLY)		38	CCDC24	149473	ENSG00000159214	ERG REPRESSED (ERG BOUND ONLY)		38	EGF	1950	ENSG00000138798	DHT INDUCED (AR BOUND ONLY)		38	ADGRA3	166647	ENSG00000152990	DHT REPRESSED (AR BOUND ONLY)
	39	LAT2	7462	ENSG00000086730	DHT INDUCED & ERG REPRESSED (AR+ERG COBOUND)		39	NDC1	55706	ENSG00000058804	ERG INDUCED (ERG BOUND ONLY)		39	DMAP1	55929	ENSG00000178028	ERG REPRESSED (ERG BOUND ONLY)		39	SEC24D	9871	ENSG00000150961	DHT INDUCED (AR BOUND ONLY)		39	UGT2B17	7367	ENSG00000197888	DHT REPRESSED (AR BOUND ONLY)
	40	SEMA3C	10512	ENSG00000075223	DHT INDUCED & ERG REPRESSED (AR+ERG COBOUND)		40	HOOK1	51361	ENSG00000134709	ERG INDUCED (ERG BOUND ONLY)		40	TMEM53	79639	ENSG00000126106	ERG REPRESSED (ERG BOUND ONLY)		40	CLGN	1047	ENSG00000153132	DHT INDUCED (AR BOUND ONLY)		40	TET2	54790	ENSG00000168769	DHT REPRESSED (AR BOUND ONLY)
	41	TECPR1	25851	ENSG00000205356	DHT INDUCED & ERG REPRESSED (AR+ERG COBOUND)		41	ATG4C	84938	ENSG00000125703	ERG INDUCED (ERG BOUND ONLY)		41	C1orf228	339541	ENSG00000198520	ERG REPRESSED (ERG BOUND ONLY)		41	SAP30	8819	ENSG00000164105	DHT INDUCED (AR BOUND ONLY)		41	KIAA1109	84162	ENSG00000138688	DHT REPRESSED (AR BOUND ONLY)
	42	IFRD1	3475	ENSG00000006652	DHT INDUCED & ERG REPRESSED (AR+ERG COBOUND)		42	ROR1	4919	ENSG00000185483	ERG INDUCED (ERG BOUND ONLY)		42	CCDC163	126661	ENSG00000280670	ERG REPRESSED (ERG BOUND ONLY)		42	AMACR	23600	ENSG00000242110	DHT INDUCED (AR BOUND ONLY)		42	GAB1	2549	ENSG00000109458	DHT REPRESSED (AR BOUND ONLY)
	43	LINC-PINT	378805	ENSG00000231721	DHT INDUCED & ERG REPRESSED (AR+ERG COBOUND)		43	SERBP1	26135	ENSG00000142864	ERG INDUCED (ERG BOUND ONLY)		43	TSPAN1	10103	ENSG00000117472	ERG REPRESSED (ERG BOUND ONLY)		43	ATG10	83734	ENSG00000152348	DHT INDUCED (AR BOUND ONLY)		43	FNIP2	57600	ENSG00000052795	DHT REPRESSED (AR BOUND ONLY)
	44	CSGALNACT1	55790	ENSG00000147408	DHT INDUCED & ERG REPRESSED (AR+ERG COBOUND)		44	GNG12	55970	ENSG00000172380	ERG INDUCED (ERG BOUND ONLY)		44	FAAH	2166	ENSG00000117480	ERG REPRESSED (ERG BOUND ONLY)		44	SPOCK1	6695	ENSG00000152377	DHT INDUCED (AR BOUND ONLY)		44	CDH10	1008	ENSG00000040731	DHT REPRESSED (AR BOUND ONLY)
	45	LGI3	203190	ENSG00000168481	DHT INDUCED & ERG REPRESSED (AR+ERG COBOUND)		45	ZRANB2	9406	ENSG00000132485	ERG INDUCED (ERG BOUND ONLY)		45	RNF11	26994	ENSG00000123091	ERG REPRESSED (ERG BOUND ONLY)		45	GLO1	2739	ENSG00000124767	DHT INDUCED (AR BOUND ONLY)		45	ADGRV1	84059	ENSG00000164199	DHT REPRESSED (AR BOUND ONLY)
	46	CHRNA2	1135	ENSG00000120903	DHT INDUCED & ERG REPRESSED (AR+ERG COBOUND)		46	MIGA1	374986	ENSG00000180488	ERG INDUCED (ERG BOUND ONLY)		46	TTC39A	22996	ENSG00000085831	ERG REPRESSED (ERG BOUND ONLY)		46	PGC	5225	ENSG00000096088	DHT INDUCED (AR BOUND ONLY)		46	TTC37	9652	ENSG00000198677	DHT REPRESSED (AR BOUND ONLY)
	47	PLPP5	84513	ENSG00000147535	DHT INDUCED & ERG REPRESSED (AR+ERG COBOUND)		47	FUBP1	8880	ENSG00000162613	ERG INDUCED (ERG BOUND ONLY)		47	TTC39A-AS1	102724097	ENSG00000261664	ERG REPRESSED (ERG BOUND ONLY)		47	TMEM63B	55362	ENSG00000137216	DHT INDUCED (AR BOUND ONLY)		47	CCNG1	900	ENSG00000113328	DHT REPRESSED (AR BOUND ONLY)
	48	SNAI2	6591	ENSG00000019549	DHT INDUCED & ERG REPRESSED (AR+ERG COBOUND)		48	HS2ST1	9653	ENSG00000153936	ERG INDUCED (ERG BOUND ONLY)		48	CC2D1B	200014	ENSG00000154222	ERG REPRESSED (ERG BOUND ONLY)		48	SRSF12	135295	ENSG00000154548	DHT INDUCED (AR BOUND ONLY)		48	DSP	1832	ENSG00000096696	DHT REPRESSED (AR BOUND ONLY)
	49	TPD52	7163	ENSG00000076554	DHT INDUCED & ERG REPRESSED (AR+ERG COBOUND)		49	LRRC8C	84230	ENSG00000171488	ERG INDUCED (ERG BOUND ONLY)		49	YIPF1	54432	ENSG00000058799	ERG REPRESSED (ERG BOUND ONLY)		49	RRAGD	58528	ENSG00000025039	DHT INDUCED (AR BOUND ONLY)		49	SLC17A4	10050	ENSG00000146039	DHT REPRESSED (AR BOUND ONLY)
	50	LINC00964	157381	ENSG00000249816	DHT INDUCED & ERG REPRESSED (AR+ERG COBOUND)		50	LRRC8D	55144	ENSG00000171492	ERG INDUCED (ERG BOUND ONLY)		50	DIO1	1733	ENSG00000211452	ERG REPRESSED (ERG BOUND ONLY)		50	ARHGAP18	93663	ENSG00000146376	DHT INDUCED (AR BOUND ONLY)		50	ADGRF5	221395	ENSG00000069122	DHT REPRESSED (AR BOUND ONLY)
	51	ATP6V1G1	9550	ENSG00000136888	DHT INDUCED & ERG REPRESSED (AR+ERG COBOUND)		51	RPL5	6125	ENSG00000122406	ERG INDUCED (ERG BOUND ONLY)		51	SSBP3	23648	ENSG00000157216	ERG REPRESSED (ERG BOUND ONLY)		51	MAD1L1	8379	ENSG00000002822	DHT INDUCED (AR BOUND ONLY)		51	SENP6	26054	ENSG00000112701	DHT REPRESSED (AR BOUND ONLY)
	52	ARRDC1	92714	ENSG00000197070	DHT INDUCED & ERG REPRESSED (AR+ERG COBOUND)		52	DR1	1810	ENSG00000117505	ERG INDUCED (ERG BOUND ONLY)		52	CYP2J2	1573	ENSG00000134716	ERG REPRESSED (ERG BOUND ONLY)		52	SLC29A4	222962	ENSG00000164638	DHT INDUCED (AR BOUND ONLY)		52	DSE	29940	ENSG00000111817	DHT REPRESSED (AR BOUND ONLY)
	53	KCNMA1	3778	ENSG00000156113	DHT INDUCED & ERG REPRESSED (AR+ERG COBOUND)		53	TMEM56	148534	ENSG00000152078	ERG INDUCED (ERG BOUND ONLY)		53	WLS	79971	ENSG00000116729	ERG REPRESSED (ERG BOUND ONLY)		53	TRA2A	29896	ENSG00000164548	DHT INDUCED (AR BOUND ONLY)		53	DSE	29940	ENSG00000237021	DHT REPRESSED (AR BOUND ONLY)
	54	TM9SF3	56889	ENSG00000077147	DHT INDUCED & ERG REPRESSED (AR+ERG COBOUND)		54	SARS	6301	ENSG00000031698	ERG INDUCED (ERG BOUND ONLY)		54	ST6GALNAC5	81849	ENSG00000117069	ERG REPRESSED (ERG BOUND ONLY)		54	WDR60	55112	ENSG00000126870	DHT INDUCED (AR BOUND ONLY)		54	DSE	29940	ENSG00000240050	DHT REPRESSED (AR BOUND ONLY)
	55	CD82	3732	ENSG00000085117	DHT INDUCED & ERG REPRESSED (AR+ERG COBOUND)		55	VANGL1	81839	ENSG00000173218	ERG INDUCED (ERG BOUND ONLY)		55	DNAJB4	11080	ENSG00000162616	ERG REPRESSED (ERG BOUND ONLY)		55	REEP4	80346	ENSG00000168476	DHT INDUCED (AR BOUND ONLY)		55	TBC1D32	221322	ENSG00000146350	DHT REPRESSED (AR BOUND ONLY)
	56	TNKS1BP1	85456	ENSG00000149115	DHT INDUCED & ERG REPRESSED (AR+ERG COBOUND)		56	PTGFRN	5738	ENSG00000134247	ERG INDUCED (ERG BOUND ONLY)		56	GLMN	11146	ENSG00000174842	ERG REPRESSED (ERG BOUND ONLY)		56	KCTD9	54793	ENSG00000104756	DHT INDUCED (AR BOUND ONLY)		56	CNKSR3	154043	ENSG00000153721	DHT REPRESSED (AR BOUND ONLY)
	57	SCGB2A1	4246	ENSG00000124939	DHT INDUCED & ERG REPRESSED (AR+ERG COBOUND)		57	WDR3	10885	ENSG00000065183	ERG INDUCED (ERG BOUND ONLY)		57	TMED5	50999	ENSG00000117500	ERG REPRESSED (ERG BOUND ONLY)		57	ALDH1A1	216	ENSG00000165092	DHT INDUCED (AR BOUND ONLY)		57	BZW2	28969	ENSG00000136261	DHT REPRESSED (AR BOUND ONLY)
	58	NUDT22	84304	ENSG00000149761	DHT INDUCED & ERG REPRESSED (AR+ERG COBOUND)		58	REG4	83998	ENSG00000134193	ERG INDUCED (ERG BOUND ONLY)		58	GCLM	2730	ENSG00000023909	ERG REPRESSED (ERG BOUND ONLY)		58	CORO2A	7464	ENSG00000106789	DHT INDUCED (AR BOUND ONLY)		58	MTURN	222166	ENSG00000180354	DHT REPRESSED (AR BOUND ONLY)
	59	SCYL1	57410	ENSG00000142186	DHT INDUCED & ERG REPRESSED (AR+ERG COBOUND)		59	APH1A	51107	ENSG00000117362	ERG INDUCED (ERG BOUND ONLY)		59	PALMD	54873	ENSG00000099260	ERG REPRESSED (ERG BOUND ONLY)		59	GALNT12	79695	ENSG00000119514	DHT INDUCED (AR BOUND ONLY)		59	BBS9	27241	ENSG00000122507	DHT REPRESSED (AR BOUND ONLY)
	60	CHKA	1119	ENSG00000110721	DHT INDUCED & ERG REPRESSED (AR+ERG COBOUND)		60	RPRD2	23248	ENSG00000163125	ERG INDUCED (ERG BOUND ONLY)		60	RTCA	8634	ENSG00000137996	ERG REPRESSED (ERG BOUND ONLY)		60	CCAR1	55749	ENSG00000060339	DHT INDUCED (AR BOUND ONLY)		60	GTF2IP1	2970	ENSG00000277053	DHT REPRESSED (AR BOUND ONLY)
	61	MOGAT2	80168	ENSG00000166391	DHT INDUCED & ERG REPRESSED (AR+ERG COBOUND)		61	CGN	57530	ENSG00000143375	ERG INDUCED (ERG BOUND ONLY)		61	EXTL2	2135	ENSG00000162694	ERG REPRESSED (ERG BOUND ONLY)		61	ANAPC16	119504	ENSG00000166295	DHT INDUCED (AR BOUND ONLY)		61	SLC7A2	6542	ENSG00000003989	DHT REPRESSED (AR BOUND ONLY)
	62	TTC12	54970	ENSG00000149292	DHT INDUCED & ERG REPRESSED (AR+ERG COBOUND)		62	MRPL9	65005	ENSG00000143436	ERG INDUCED (ERG BOUND ONLY)		62	SLC30A7	148867	ENSG00000162695	ERG REPRESSED (ERG BOUND ONLY)		62	FAM213A	84293	ENSG00000122378	DHT INDUCED (AR BOUND ONLY)		62	ASPH	444	ENSG00000198363	DHT REPRESSED (AR BOUND ONLY)
	63	B3GAT1	27087	ENSG00000109956	DHT INDUCED & ERG REPRESSED (AR+ERG COBOUND)		63	THEM4	117145	ENSG00000159445	ERG INDUCED (ERG BOUND ONLY)		63	TAF13	6884	ENSG00000197780	ERG REPRESSED (ERG BOUND ONLY)		63	C11orf80	79703	ENSG00000173715	DHT INDUCED (AR BOUND ONLY)		63	ATP6V1C1	528	ENSG00000155097	DHT REPRESSED (AR BOUND ONLY)
	64	CD9	928	ENSG00000010278	DHT INDUCED & ERG REPRESSED (AR+ERG COBOUND)		64	CCT3	7203	ENSG00000163468	ERG INDUCED (ERG BOUND ONLY)		64	TMEM167B	56900	ENSG00000215717	ERG REPRESSED (ERG BOUND ONLY)		64	SC5D	6309	ENSG00000109929	DHT INDUCED (AR BOUND ONLY)		64	RCL1	10171	ENSG00000120158	DHT REPRESSED (AR BOUND ONLY)
	65	MYBPC1	4604	ENSG00000196091	DHT INDUCED & ERG REPRESSED (AR+ERG COBOUND)		65	HDGF	3068	ENSG00000143321	ERG INDUCED (ERG BOUND ONLY)		65	LAMTOR5	10542	ENSG00000134248	ERG REPRESSED (ERG BOUND ONLY)		65	DYRK4	8798	ENSG00000010219	DHT INDUCED (AR BOUND ONLY)		65	AGTPBP1	23287	ENSG00000135049	DHT REPRESSED (AR BOUND ONLY)
	66	C12orf65	91574	ENSG00000130921	DHT INDUCED & ERG REPRESSED (AR+ERG COBOUND)		66	UCK2	7371	ENSG00000143179	ERG INDUCED (ERG BOUND ONLY)		66	LRIF1	55791	ENSG00000121931	ERG REPRESSED (ERG BOUND ONLY)		66	CMAS	55907	ENSG00000111726	DHT INDUCED (AR BOUND ONLY)		66	GRIN3A	116443	ENSG00000198785	DHT REPRESSED (AR BOUND ONLY)
	67	GOLGA3	2802	ENSG00000090615	DHT INDUCED & ERG REPRESSED (AR+ERG COBOUND)		67	POU2F1	5451	ENSG00000143190	ERG INDUCED (ERG BOUND ONLY)		67	KCND3	3752	ENSG00000171385	ERG REPRESSED (ERG BOUND ONLY)		67	CHPT1	56994	ENSG00000111666	DHT INDUCED (AR BOUND ONLY)		67	LINC01505	100996590	ENSG00000234323	DHT REPRESSED (AR BOUND ONLY)
	68	ATP7B	540	ENSG00000123191	DHT INDUCED & ERG REPRESSED (AR+ERG COBOUND)		68	NME7	29922	ENSG00000143156	ERG INDUCED (ERG BOUND ONLY)		68	PHTF1	10745	ENSG00000116793	ERG REPRESSED (ERG BOUND ONLY)		68	MVK	4598	ENSG00000110921	DHT INDUCED (AR BOUND ONLY)		68	PALM2	114299	ENSG00000243444	DHT REPRESSED (AR BOUND ONLY)
	69	ABCC4	10257	ENSG00000125257	DHT INDUCED & ERG REPRESSED (AR+ERG COBOUND)		69	C1orf112	55732	ENSG00000000460	ERG INDUCED (ERG BOUND ONLY)		69	ZNF697	90874	ENSG00000143067	ERG REPRESSED (ERG BOUND ONLY)		69	STRN3	29966	ENSG00000196792	DHT INDUCED (AR BOUND ONLY)		69	PALM2	114299	ENSG00000157654	DHT REPRESSED (AR BOUND ONLY)
	70	ANKRD10	55608	ENSG00000088448	DHT INDUCED & ERG REPRESSED (AR+ERG COBOUND)		70	METTL13	51603	ENSG00000010165	ERG INDUCED (ERG BOUND ONLY)		70	SEC22B	9554	ENSG00000265808	ERG REPRESSED (ERG BOUND ONLY)		70	NUMB	8650	ENSG00000133961	DHT INDUCED (AR BOUND ONLY)		70	TNC	3371	ENSG00000041982	DHT REPRESSED (AR BOUND ONLY)
	71	PLA2G4E	123745	ENSG00000188089	DHT INDUCED & ERG REPRESSED (AR+ERG COBOUND)		71	CENPL	91687	ENSG00000120334	ERG INDUCED (ERG BOUND ONLY)		71	NBPF26	101060684	ENSG00000273136	ERG REPRESSED (ERG BOUND ONLY)		71	SNRPN	6638	ENSG00000128739	DHT INDUCED (AR BOUND ONLY)		71	C5	727	ENSG00000106804	DHT REPRESSED (AR BOUND ONLY)
	72	ATP8B4	79895	ENSG00000104043	DHT INDUCED & ERG REPRESSED (AR+ERG COBOUND)		72	DARS2	55157	ENSG00000117593	ERG INDUCED (ERG BOUND ONLY)		72	PDE4DIP	9659	ENSG00000178104	ERG REPRESSED (ERG BOUND ONLY)		72	MYO1E	4643	ENSG00000157483	DHT INDUCED (AR BOUND ONLY)		72	CAMSAP1	157922	ENSG00000130559	DHT REPRESSED (AR BOUND ONLY)
	73	ANXA2	302	ENSG00000182718	DHT INDUCED & ERG REPRESSED (AR+ERG COBOUND)		73	FAM20B	9917	ENSG00000116199	ERG INDUCED (ERG BOUND ONLY)		73	HIST2H2BE	8349	ENSG00000184678	ERG REPRESSED (ERG BOUND ONLY)		73	PSMA4	5685	ENSG00000041357	DHT INDUCED (AR BOUND ONLY)		73	RNF224	643596	ENSG00000233198	DHT REPRESSED (AR BOUND ONLY)
	74	FAH	2184	ENSG00000103876	DHT INDUCED & ERG REPRESSED (AR+ERG COBOUND)		74	DHX9	1660	ENSG00000135829	ERG INDUCED (ERG BOUND ONLY)		74	VPS45	11311	ENSG00000136631	ERG REPRESSED (ERG BOUND ONLY)		74	MFGE8	4240	ENSG00000140545	DHT INDUCED (AR BOUND ONLY)		74	NET1	10276	ENSG00000173848	DHT REPRESSED (AR BOUND ONLY)
	75	PEX11A	8800	ENSG00000166821	DHT INDUCED & ERG REPRESSED (AR+ERG COBOUND)		75	NMNAT2	23057	ENSG00000157064	ERG INDUCED (ERG BOUND ONLY)		75	PRPF3	9129	ENSG00000117360	ERG REPRESSED (ERG BOUND ONLY)		75	TXNDC11	51061	ENSG00000153066	DHT INDUCED (AR BOUND ONLY)		75	ASB13	79754	ENSG00000196372	DHT REPRESSED (AR BOUND ONLY)
	76	IGF1R	3480	ENSG00000140443	DHT INDUCED & ERG REPRESSED (AR+ERG COBOUND)		76	IVNS1ABP	10625	ENSG00000116679	ERG INDUCED (ERG BOUND ONLY)		76	PSMB4	5692	ENSG00000159377	ERG REPRESSED (ERG BOUND ONLY)		76	ABCC1	4363	ENSG00000103222	DHT INDUCED (AR BOUND ONLY)		76	SFMBT2	57713	ENSG00000198879	DHT REPRESSED (AR BOUND ONLY)
	77	ALDH1A3	220	ENSG00000184254	DHT INDUCED & ERG REPRESSED (AR+ERG COBOUND)		77	TPR	7175	ENSG00000047410	ERG INDUCED (ERG BOUND ONLY)		77	IL6R	3570	ENSG00000160712	ERG REPRESSED (ERG BOUND ONLY)		77	GPRC5B	51704	ENSG00000167191	DHT INDUCED (AR BOUND ONLY)		77	CUBN	8029	ENSG00000107611	DHT REPRESSED (AR BOUND ONLY)
	78	SELENOS	55829	ENSG00000131871	DHT INDUCED & ERG REPRESSED (AR+ERG COBOUND)		78	KIF14	9928	ENSG00000118193	ERG INDUCED (ERG BOUND ONLY)		78	UBE2Q1	55585	ENSG00000160714	ERG REPRESSED (ERG BOUND ONLY)		78	ACSM1	116285	ENSG00000166743	DHT INDUCED (AR BOUND ONLY)		78	SUPV3L1	6832	ENSG00000156502	DHT REPRESSED (AR BOUND ONLY)
	79	TMEM8A	58986	ENSG00000129925	DHT INDUCED & ERG REPRESSED (AR+ERG COBOUND)		79	LAD1	3898	ENSG00000159166	ERG INDUCED (ERG BOUND ONLY)		79	PYGO2	90780	ENSG00000163348	ERG REPRESSED (ERG BOUND ONLY)		79	GPT2	84706	ENSG00000166123	DHT INDUCED (AR BOUND ONLY)		79	CFAP70	118491	ENSG00000156042	DHT REPRESSED (AR BOUND ONLY)
	80	GP2	2813	ENSG00000169347	DHT INDUCED & ERG REPRESSED (AR+ERG COBOUND)		80	MFSD4A	148808	ENSG00000174514	ERG INDUCED (ERG BOUND ONLY)		80	SLC50A1	55974	ENSG00000169241	ERG REPRESSED (ERG BOUND ONLY)		80	FA2H	79152	ENSG00000103089	DHT INDUCED (AR BOUND ONLY)		80	USP54	159195	ENSG00000166348	DHT REPRESSED (AR BOUND ONLY)
	81	LINC02170	100996425	ENSG00000260896	DHT INDUCED & ERG REPRESSED (AR+ERG COBOUND)		81	SRGAP2	23380	ENSG00000266028	ERG INDUCED (ERG BOUND ONLY)		81	RUSC1	23623	ENSG00000160753	ERG REPRESSED (ERG BOUND ONLY)		81	CMC2	56942	ENSG00000103121	DHT INDUCED (AR BOUND ONLY)		81	KAT6B	23522	ENSG00000156650	DHT REPRESSED (AR BOUND ONLY)
	82	OSGIN1	29948	ENSG00000140961	DHT INDUCED & ERG REPRESSED (AR+ERG COBOUND)		82	EIF2D	1939	ENSG00000143486	ERG INDUCED (ERG BOUND ONLY)		82	SSR2	6746	ENSG00000163479	ERG REPRESSED (ERG BOUND ONLY)		82	MAP2K4	6416	ENSG00000065559	DHT INDUCED (AR BOUND ONLY)		82	PTPRE	5791	ENSG00000132334	DHT REPRESSED (AR BOUND ONLY)
	83	C17orf58	284018	ENSG00000186665	DHT INDUCED & ERG REPRESSED (AR+ERG COBOUND)		83	PLXNA2	5362	ENSG00000076356	ERG INDUCED (ERG BOUND ONLY)		83	SEMA4A	64218	ENSG00000196189	ERG REPRESSED (ERG BOUND ONLY)		83	COPRS	55352	ENSG00000172301	DHT INDUCED (AR BOUND ONLY)		83	SLC22A10	387775	ENSG00000184999	DHT REPRESSED (AR BOUND ONLY)
	84	WIPI1	55062	ENSG00000070540	DHT INDUCED & ERG REPRESSED (AR+ERG COBOUND)		84	DIEXF	27042	ENSG00000117597	ERG INDUCED (ERG BOUND ONLY)		84	SLC25A44	9673	ENSG00000160785	ERG REPRESSED (ERG BOUND ONLY)		84	HID1	283987	ENSG00000167861	DHT INDUCED (AR BOUND ONLY)		84	LRP5	4041	ENSG00000162337	DHT REPRESSED (AR BOUND ONLY)
	85	SDK2	54549	ENSG00000069188	DHT INDUCED & ERG REPRESSED (AR+ERG COBOUND)		85	INTS7	25896	ENSG00000143493	ERG INDUCED (ERG BOUND ONLY)		85	TMEM79	84283	ENSG00000163472	ERG REPRESSED (ERG BOUND ONLY)		85	AFMID	125061	ENSG00000183077	DHT INDUCED (AR BOUND ONLY)		85	PRSS23	11098	ENSG00000150687	DHT REPRESSED (AR BOUND ONLY)
	86	CYTH1	9267	ENSG00000108669	DHT INDUCED & ERG REPRESSED (AR+ERG COBOUND)		86	RRP15	51018	ENSG00000067533	ERG INDUCED (ERG BOUND ONLY)		86	IGSF8	93185	ENSG00000162729	ERG REPRESSED (ERG BOUND ONLY)		86	RAB31	11031	ENSG00000168461	DHT INDUCED (AR BOUND ONLY)		86	SLC36A4	120103	ENSG00000180773	DHT REPRESSED (AR BOUND ONLY)
	87	CCDC57	284001	ENSG00000176155	DHT INDUCED & ERG REPRESSED (AR+ERG COBOUND)		87	IARS2	55699	ENSG00000067704	ERG INDUCED (ERG BOUND ONLY)		87	COPA	1314	ENSG00000122218	ERG REPRESSED (ERG BOUND ONLY)		87	PQLC1	80148	ENSG00000122490	DHT INDUCED (AR BOUND ONLY)		87	MSANTD4	84437	ENSG00000170903	DHT REPRESSED (AR BOUND ONLY)
	88	PTPRM	5797	ENSG00000173482	DHT INDUCED & ERG REPRESSED (AR+ERG COBOUND)		88	PARP1	142	ENSG00000143799	ERG INDUCED (ERG BOUND ONLY)		88	VANGL2	57216	ENSG00000162738	ERG REPRESSED (ERG BOUND ONLY)		88	SMIM24	284422	ENSG00000095932	DHT INDUCED (AR BOUND ONLY)		88	PKNOX2	63876	ENSG00000165495	DHT REPRESSED (AR BOUND ONLY)
	89	MTCL1	23255	ENSG00000168502	DHT INDUCED & ERG REPRESSED (AR+ERG COBOUND)		89	ZNF678	339500	ENSG00000181450	ERG INDUCED (ERG BOUND ONLY)		89	NIT1	4817	ENSG00000158793	ERG REPRESSED (ERG BOUND ONLY)		89	KDM4B	23030	ENSG00000127663	DHT INDUCED (AR BOUND ONLY)		89	LINC00940	100271702	ENSG00000235049	DHT REPRESSED (AR BOUND ONLY)
	90	PALM	5064	ENSG00000099864	DHT INDUCED & ERG REPRESSED (AR+ERG COBOUND)		90	TAF5L	27097	ENSG00000135801	ERG INDUCED (ERG BOUND ONLY)		90	SDHC	6391	ENSG00000143252	ERG REPRESSED (ERG BOUND ONLY)		90	CALR	811	ENSG00000179218	DHT INDUCED (AR BOUND ONLY)		90	ATF7IP	55729	ENSG00000171681	DHT REPRESSED (AR BOUND ONLY)
	91	GIPC1	10755	ENSG00000123159	DHT INDUCED & ERG REPRESSED (AR+ERG COBOUND)		91	URB2	9816	ENSG00000135763	ERG INDUCED (ERG BOUND ONLY)		91	RGS4	5999	ENSG00000117152	ERG REPRESSED (ERG BOUND ONLY)		91	MPV17L2	84769	ENSG00000254858	DHT INDUCED (AR BOUND ONLY)		91	PRICKLE1	144165	ENSG00000139174	DHT REPRESSED (AR BOUND ONLY)
	92	CYP4F8	11283	ENSG00000186526	DHT INDUCED & ERG REPRESSED (AR+ERG COBOUND)		92	NTPCR	84284	ENSG00000135778	ERG INDUCED (ERG BOUND ONLY)		92	TMCO1	54499	ENSG00000143183	ERG REPRESSED (ERG BOUND ONLY)		92	EID2	163126	ENSG00000176396	DHT INDUCED (AR BOUND ONLY)		92	LRIG3	121227	ENSG00000139263	DHT REPRESSED (AR BOUND ONLY)
	93	EPS15L1	58513	ENSG00000127527	DHT INDUCED & ERG REPRESSED (AR+ERG COBOUND)		93	SLC35F3	148641	ENSG00000183780	ERG INDUCED (ERG BOUND ONLY)		93	MPC2	25874	ENSG00000143158	ERG REPRESSED (ERG BOUND ONLY)		93	LGALS17A	400696	ENSG00000226025	DHT INDUCED (AR BOUND ONLY)		93	UTP20	27340	ENSG00000120800	DHT REPRESSED (AR BOUND ONLY)
	94	GDF15	9518	ENSG00000130513	DHT INDUCED & ERG REPRESSED (AR+ERG COBOUND)		94	IRF2BP2	359948	ENSG00000168264	ERG INDUCED (ERG BOUND ONLY)		94	DCAF6	55827	ENSG00000143164	ERG REPRESSED (ERG BOUND ONLY)		94	POU2F2	5452	ENSG00000028277	DHT INDUCED (AR BOUND ONLY)		94	FREM2	341640	ENSG00000150893	DHT REPRESSED (AR BOUND ONLY)
	95	GYS1	2997	ENSG00000104812	DHT INDUCED & ERG REPRESSED (AR+ERG COBOUND)		95	TOMM20	9804	ENSG00000173726	ERG INDUCED (ERG BOUND ONLY)		95	KLHL20	27252	ENSG00000076321	ERG REPRESSED (ERG BOUND ONLY)		95	DHDH	27294	ENSG00000104808	DHT INDUCED (AR BOUND ONLY)		95	SLITRK6	84189	ENSG00000184564	DHT REPRESSED (AR BOUND ONLY)
	96	KLKP1	606293	ENSG00000197588	DHT INDUCED & ERG REPRESSED (AR+ERG COBOUND)		96	MTR	4548	ENSG00000116984	ERG INDUCED (ERG BOUND ONLY)		96	SOAT1	6646	ENSG00000057252	ERG REPRESSED (ERG BOUND ONLY)		96	KLK3	354	ENSG00000142515	DHT INDUCED (AR BOUND ONLY)		96	DOCK9	23348	ENSG00000088387	DHT REPRESSED (AR BOUND ONLY)
	97	ZNF761	388561	ENSG00000160336	DHT INDUCED & ERG REPRESSED (AR+ERG COBOUND)		97	CHML	1122	ENSG00000203668	ERG INDUCED (ERG BOUND ONLY)		97	TOR1AIP2	163590	ENSG00000169905	ERG REPRESSED (ERG BOUND ONLY)		97	ZNF525	170958	ENSG00000203326	DHT INDUCED (AR BOUND ONLY)		97	PRKD1	5587	ENSG00000184304	DHT REPRESSED (AR BOUND ONLY)
	98	ABHD12	26090	ENSG00000100997	DHT INDUCED & ERG REPRESSED (AR+ERG COBOUND)		98	HNRNPU	3192	ENSG00000153187	ERG INDUCED (ERG BOUND ONLY)		98	LAMC1	3915	ENSG00000135862	ERG REPRESSED (ERG BOUND ONLY)		98	CST2	1470	ENSG00000170369	DHT INDUCED (AR BOUND ONLY)		98	ARHGAP5	394	ENSG00000100852	DHT REPRESSED (AR BOUND ONLY)
	99	CLDN8	9073	ENSG00000156284	DHT INDUCED & ERG REPRESSED (AR+ERG COBOUND)		99	AHCTF1	25909	ENSG00000153207	ERG INDUCED (ERG BOUND ONLY)		99	ARPC5	10092	ENSG00000162704	ERG REPRESSED (ERG BOUND ONLY)		99	RGS19	10287	ENSG00000171700	DHT INDUCED (AR BOUND ONLY)		99	AKAP6	9472	ENSG00000151320	DHT REPRESSED (AR BOUND ONLY)
	100	SLC37A1	54020	ENSG00000160190	DHT INDUCED & ERG REPRESSED (AR+ERG COBOUND)		100	ZNF496	84838	ENSG00000162714	ERG INDUCED (ERG BOUND ONLY)		100	EDEM3	80267	ENSG00000116406	ERG REPRESSED (ERG BOUND ONLY)		100	EWSR1	2130	ENSG00000182944	DHT INDUCED (AR BOUND ONLY)		100	RALGAPA1	253959	ENSG00000174373	DHT REPRESSED (AR BOUND ONLY)
	101	TRPM2	7226	ENSG00000142185	DHT INDUCED & ERG REPRESSED (AR+ERG COBOUND)		101	RPS7	6201	ENSG00000171863	ERG INDUCED (ERG BOUND ONLY)		101	FAM129A	116496	ENSG00000135842	ERG REPRESSED (ERG BOUND ONLY)		101	RASL10A	10633	ENSG00000100276	DHT INDUCED (AR BOUND ONLY)		101	EML5	161436	ENSG00000165521	DHT REPRESSED (AR BOUND ONLY)
	102	PICK1	9463	ENSG00000100151	DHT INDUCED & ERG REPRESSED (AR+ERG COBOUND)		102	ASAP2	8853	ENSG00000151693	ERG INDUCED (ERG BOUND ONLY)		102	PCAT6	100506696	ENSG00000228288	ERG REPRESSED (ERG BOUND ONLY)		102	PRPS1	5631	ENSG00000147224	DHT INDUCED (AR BOUND ONLY)		102	TTC7B	145567	ENSG00000165914	DHT REPRESSED (AR BOUND ONLY)
	103	PACSIN2	11252	ENSG00000100266	DHT INDUCED & ERG REPRESSED (AR+ERG COBOUND)		103	CPSF3	51692	ENSG00000119203	ERG INDUCED (ERG BOUND ONLY)		103	GOLT1A	127845	ENSG00000174567	ERG REPRESSED (ERG BOUND ONLY)		103	COL4A5	1287	ENSG00000188153	DHT INDUCED (AR BOUND ONLY)		103	C14orf159	80017	ENSG00000133943	DHT REPRESSED (AR BOUND ONLY)
	104	PRR5	55615	ENSG00000186654	DHT INDUCED & ERG REPRESSED (AR+ERG COBOUND)		104	SDC1	6382	ENSG00000115884	ERG INDUCED (ERG BOUND ONLY)		104	SLC45A3	85414	ENSG00000158715	ERG REPRESSED (ERG BOUND ONLY)								104	CDC42BPB	9578	ENSG00000198752	DHT REPRESSED (AR BOUND ONLY)
							105	ADCY3	109	ENSG00000138031	ERG INDUCED (ERG BOUND ONLY)		105	MIR29B2	407025	ENSG00000203709	ERG REPRESSED (ERG BOUND ONLY)								105	TRPM7	54822	ENSG00000092439	DHT REPRESSED (AR BOUND ONLY)
							106	ATRAID	51374	ENSG00000138085	ERG INDUCED (ERG BOUND ONLY)		106	TMEM206	55248	ENSG00000065600	ERG REPRESSED (ERG BOUND ONLY)								106	UBN1	29855	ENSG00000118900	DHT REPRESSED (AR BOUND ONLY)
							107	TRIM54	57159	ENSG00000138100	ERG INDUCED (ERG BOUND ONLY)		107	FLVCR1	28982	ENSG00000162769	ERG REPRESSED (ERG BOUND ONLY)								107	MKL2	57496	ENSG00000186260	DHT REPRESSED (AR BOUND ONLY)
							108	GTF3C2	2976	ENSG00000115207	ERG INDUCED (ERG BOUND ONLY)		108	RPS6KC1	26750	ENSG00000136643	ERG REPRESSED (ERG BOUND ONLY)								108	SMG1	23049	ENSG00000157106	DHT REPRESSED (AR BOUND ONLY)
							109	TTC27	55622	ENSG00000018699	ERG INDUCED (ERG BOUND ONLY)		109	SMYD2	56950	ENSG00000143499	ERG REPRESSED (ERG BOUND ONLY)								109	C16orf62	57020	ENSG00000103544	DHT REPRESSED (AR BOUND ONLY)
							110	CEBPZ	10153	ENSG00000115816	ERG INDUCED (ERG BOUND ONLY)		110	SPATA17	128153	ENSG00000162814	ERG REPRESSED (ERG BOUND ONLY)								110	MT1E	4493	ENSG00000169715	DHT REPRESSED (AR BOUND ONLY)
							111	PREPL	9581	ENSG00000138078	ERG INDUCED (ERG BOUND ONLY)		111	DUSP10	11221	ENSG00000143507	ERG REPRESSED (ERG BOUND ONLY)								111	CNOT1	23019	ENSG00000125107	DHT REPRESSED (AR BOUND ONLY)
							112	SIX2	10736	ENSG00000170577	ERG INDUCED (ERG BOUND ONLY)		112	PSEN2	5664	ENSG00000143801	ERG REPRESSED (ERG BOUND ONLY)								112	ANKFY1	51479	ENSG00000185722	DHT REPRESSED (AR BOUND ONLY)
							113	FBXO11	80204	ENSG00000138081	ERG INDUCED (ERG BOUND ONLY)		113	RNF187	149603	ENSG00000168159	ERG REPRESSED (ERG BOUND ONLY)								113	CHD3	1107	ENSG00000170004	DHT REPRESSED (AR BOUND ONLY)
							114	MTIF2	4528	ENSG00000085760	ERG INDUCED (ERG BOUND ONLY)		114	RHOU	58480	ENSG00000116574	ERG REPRESSED (ERG BOUND ONLY)								114	MYH10	4628	ENSG00000133026	DHT REPRESSED (AR BOUND ONLY)
							115	BCL11A	53335	ENSG00000119866	ERG INDUCED (ERG BOUND ONLY)		115	RAB4A	5867	ENSG00000168118	ERG REPRESSED (ERG BOUND ONLY)								115	BCAS3	54828	ENSG00000141376	DHT REPRESSED (AR BOUND ONLY)
							116	CCT4	10575	ENSG00000115484	ERG INDUCED (ERG BOUND ONLY)		116	TTC13	79573	ENSG00000143643	ERG REPRESSED (ERG BOUND ONLY)								116	MED13	9969	ENSG00000108510	DHT REPRESSED (AR BOUND ONLY)
							117	SPRED2	200734	ENSG00000198369	ERG INDUCED (ERG BOUND ONLY)		117	EXOC8	149371	ENSG00000116903	ERG REPRESSED (ERG BOUND ONLY)								117	BPTF	2186	ENSG00000171634	DHT REPRESSED (AR BOUND ONLY)
							118	ETAA1	54465	ENSG00000143971	ERG INDUCED (ERG BOUND ONLY)		118	GGPS1	9453	ENSG00000152904	ERG REPRESSED (ERG BOUND ONLY)								118	AMZ2	51321	ENSG00000196704	DHT REPRESSED (AR BOUND ONLY)
							119	CNRIP1	25927	ENSG00000119865	ERG INDUCED (ERG BOUND ONLY)		119	PGBD2	267002	ENSG00000185220	ERG REPRESSED (ERG BOUND ONLY)								119	SETBP1	26040	ENSG00000152217	DHT REPRESSED (AR BOUND ONLY)
							120	FBXO48	554251	ENSG00000204923	ERG INDUCED (ERG BOUND ONLY)		120	GRHL1	29841	ENSG00000134317	ERG REPRESSED (ERG BOUND ONLY)								120	FERMT1	55612	ENSG00000101311	DHT REPRESSED (AR BOUND ONLY)
							121	GMCL1	64395	ENSG00000087338	ERG INDUCED (ERG BOUND ONLY)		121	TRIB2	28951	ENSG00000071575	ERG REPRESSED (ERG BOUND ONLY)								121	RIPOR3	140876	ENSG00000042062	DHT REPRESSED (AR BOUND ONLY)
							122	PCBP1	5093	ENSG00000169564	ERG INDUCED (ERG BOUND ONLY)		122	LAPTM4A	9741	ENSG00000068697	ERG REPRESSED (ERG BOUND ONLY)								122	LINC01687	101927843	ENSG00000233215	DHT REPRESSED (AR BOUND ONLY)
							123	SPR	6697	ENSG00000116096	ERG INDUCED (ERG BOUND ONLY)		123	ITSN2	50618	ENSG00000198399	ERG REPRESSED (ERG BOUND ONLY)								123	TFF1	7031	ENSG00000160182	DHT REPRESSED (AR BOUND ONLY)
							124	FBXO41	150726	ENSG00000163013	ERG INDUCED (ERG BOUND ONLY)		124	SLC35F6	54978	ENSG00000213699	ERG REPRESSED (ERG BOUND ONLY)								124	PKNOX1	5316	ENSG00000160199	DHT REPRESSED (AR BOUND ONLY)
							125	ALMS1	7840	ENSG00000116127	ERG INDUCED (ERG BOUND ONLY)		125	TMEM214	54867	ENSG00000119777	ERG REPRESSED (ERG BOUND ONLY)								125	GRAMD4	23151	ENSG00000075240	DHT REPRESSED (AR BOUND ONLY)
							126	MOB1A	55233	ENSG00000114978	ERG INDUCED (ERG BOUND ONLY)		126	SLC5A6	8884	ENSG00000138074	ERG REPRESSED (ERG BOUND ONLY)								126	TBL1X	6907	ENSG00000101849	DHT REPRESSED (AR BOUND ONLY)
							127	RTKN	6242	ENSG00000114993	ERG INDUCED (ERG BOUND ONLY)		127	EIF2B4	8890	ENSG00000115211	ERG REPRESSED (ERG BOUND ONLY)								127	BMX	660	ENSG00000102010	DHT REPRESSED (AR BOUND ONLY)
							128	HTRA2	27429	ENSG00000115317	ERG INDUCED (ERG BOUND ONLY)		128	ZNF513	130557	ENSG00000163795	ERG REPRESSED (ERG BOUND ONLY)								128	REPS2	9185	ENSG00000169891	DHT REPRESSED (AR BOUND ONLY)
							129	PTCD3	55037	ENSG00000132300	ERG INDUCED (ERG BOUND ONLY)		129	PPP1R21	129285	ENSG00000162869	ERG REPRESSED (ERG BOUND ONLY)								129	KLHL15	80311	ENSG00000174010	DHT REPRESSED (AR BOUND ONLY)
							130	RPIA	22934	ENSG00000153574	ERG INDUCED (ERG BOUND ONLY)		130	ERLEC1	27248	ENSG00000068912	ERG REPRESSED (ERG BOUND ONLY)								130	CYBB	1536	ENSG00000165168	DHT REPRESSED (AR BOUND ONLY)
							131	DUSP2	1844	ENSG00000158050	ERG INDUCED (ERG BOUND ONLY)		131	PSME4	23198	ENSG00000068878	ERG REPRESSED (ERG BOUND ONLY)								131	SYTL5	94122	ENSG00000147041	DHT REPRESSED (AR BOUND ONLY)
							132	STARD7	56910	ENSG00000084090	ERG INDUCED (ERG BOUND ONLY)		132	ACYP2	98	ENSG00000170634	ERG REPRESSED (ERG BOUND ONLY)								132	CASK	8573	ENSG00000147044	DHT REPRESSED (AR BOUND ONLY)
							133	CIAO1	9391	ENSG00000144021	ERG INDUCED (ERG BOUND ONLY)		133	CFAP36	112942	ENSG00000163001	ERG REPRESSED (ERG BOUND ONLY)								133	MAOA	4128	ENSG00000189221	DHT REPRESSED (AR BOUND ONLY)
							134	SNRNP200	23020	ENSG00000144028	ERG INDUCED (ERG BOUND ONLY)		134	LOC101927402	101927402	ENSG00000260101	ERG REPRESSED (ERG BOUND ONLY)								134	PNMA3	29944	ENSG00000183837	DHT REPRESSED (AR BOUND ONLY)
							135	C2orf49	79074	ENSG00000135974	ERG INDUCED (ERG BOUND ONLY)		135	AFTPH	54812	ENSG00000119844	ERG REPRESSED (ERG BOUND ONLY)
							136	SH3RF3	344558	ENSG00000172985	ERG INDUCED (ERG BOUND ONLY)		136	RAB1A	5861	ENSG00000138069	ERG REPRESSED (ERG BOUND ONLY)
							137	SOWAHC	65124	ENSG00000198142	ERG INDUCED (ERG BOUND ONLY)		137	ANXA4	307	ENSG00000196975	ERG REPRESSED (ERG BOUND ONLY)
							138	BUB1	699	ENSG00000169679	ERG INDUCED (ERG BOUND ONLY)		138	SFXN5	94097	ENSG00000144040	ERG REPRESSED (ERG BOUND ONLY)
							139	ACOXL	55289	ENSG00000153093	ERG INDUCED (ERG BOUND ONLY)		139	WBP1	23559	ENSG00000239779	ERG REPRESSED (ERG BOUND ONLY)
							140	MERTK	10461	ENSG00000153208	ERG INDUCED (ERG BOUND ONLY)		140	RETSAT	54884	ENSG00000042445	ERG REPRESSED (ERG BOUND ONLY)
							141	ZC3H6	376940	ENSG00000188177	ERG INDUCED (ERG BOUND ONLY)		141	ELMOD3	84173	ENSG00000115459	ERG REPRESSED (ERG BOUND ONLY)
							142	POLR1B	84172	ENSG00000125630	ERG INDUCED (ERG BOUND ONLY)		142	ANKRD23	200539	ENSG00000163126	ERG REPRESSED (ERG BOUND ONLY)
							143	DDX18	8886	ENSG00000088205	ERG INDUCED (ERG BOUND ONLY)		143	TXNDC9	10190	ENSG00000115514	ERG REPRESSED (ERG BOUND ONLY)
							144	TFCP2L1	29842	ENSG00000115112	ERG INDUCED (ERG BOUND ONLY)		144	GCC2	9648	ENSG00000135968	ERG REPRESSED (ERG BOUND ONLY)
							145	NIFK-AS1	254128	ENSG00000236859	ERG INDUCED (ERG BOUND ONLY)		145	CHCHD5	84269	ENSG00000125611	ERG REPRESSED (ERG BOUND ONLY)
							146	NIFK	84365	ENSG00000155438	ERG INDUCED (ERG BOUND ONLY)		146	RABL2A	11159	ENSG00000144134	ERG REPRESSED (ERG BOUND ONLY)
							147	TSN	7247	ENSG00000211460	ERG INDUCED (ERG BOUND ONLY)		147	UGGT1	56886	ENSG00000136731	ERG REPRESSED (ERG BOUND ONLY)
							148	WDR33	55339	ENSG00000136709	ERG INDUCED (ERG BOUND ONLY)		148	CCDC74B	91409	ENSG00000152076	ERG REPRESSED (ERG BOUND ONLY)
							149	POLR2D	5433	ENSG00000144231	ERG INDUCED (ERG BOUND ONLY)		149	PTPN18	26469	ENSG00000072135	ERG REPRESSED (ERG BOUND ONLY)
							150	IMP4	92856	ENSG00000136718	ERG INDUCED (ERG BOUND ONLY)		150	AMER3	205147	ENSG00000178171	ERG REPRESSED (ERG BOUND ONLY)
							151	ZRANB3	84083	ENSG00000121988	ERG INDUCED (ERG BOUND ONLY)		151	LOC150776	150776	ENSG00000152117	ERG REPRESSED (ERG BOUND ONLY)
							152	RIF1	55183	ENSG00000080345	ERG INDUCED (ERG BOUND ONLY)		152	GPR39	2863	ENSG00000183840	ERG REPRESSED (ERG BOUND ONLY)
							153	PRPF40A	55660	ENSG00000196504	ERG INDUCED (ERG BOUND ONLY)		153	UBXN4	23190	ENSG00000144224	ERG REPRESSED (ERG BOUND ONLY)
							154	GPD2	2820	ENSG00000115159	ERG INDUCED (ERG BOUND ONLY)		154	KIF5C	3800	ENSG00000168280	ERG REPRESSED (ERG BOUND ONLY)
							155	PKP4	8502	ENSG00000144283	ERG INDUCED (ERG BOUND ONLY)		155	STAM2	10254	ENSG00000115145	ERG REPRESSED (ERG BOUND ONLY)
							156	CD302	9936	ENSG00000241399	ERG INDUCED (ERG BOUND ONLY)		156	DLX1	1745	ENSG00000144355	ERG REPRESSED (ERG BOUND ONLY)
							157	GRB14	2888	ENSG00000115290	ERG INDUCED (ERG BOUND ONLY)		157	GPR155	151556	ENSG00000163328	ERG REPRESSED (ERG BOUND ONLY)
							158	SCN2A	6326	ENSG00000136531	ERG INDUCED (ERG BOUND ONLY)		158	MTX2	10651	ENSG00000128654	ERG REPRESSED (ERG BOUND ONLY)
							159	GALNT3	2591	ENSG00000115339	ERG INDUCED (ERG BOUND ONLY)		159	TTC30A	92104	ENSG00000197557	ERG REPRESSED (ERG BOUND ONLY)
							160	METTL8	79828	ENSG00000123600	ERG INDUCED (ERG BOUND ONLY)		160	COQ10B	80219	ENSG00000115520	ERG REPRESSED (ERG BOUND ONLY)
							161	CYBRD1	79901	ENSG00000071967	ERG INDUCED (ERG BOUND ONLY)		161	NDUFB3	4709	ENSG00000119013	ERG REPRESSED (ERG BOUND ONLY)
							162	SP3	6670	ENSG00000172845	ERG INDUCED (ERG BOUND ONLY)		162	STRADB	55437	ENSG00000082146	ERG REPRESSED (ERG BOUND ONLY)
							163	NUP35	129401	ENSG00000163002	ERG INDUCED (ERG BOUND ONLY)		163	CCNYL1	151195	ENSG00000163249	ERG REPRESSED (ERG BOUND ONLY)
							164	WDR75	84128	ENSG00000115368	ERG INDUCED (ERG BOUND ONLY)		164	FZD5	7855	ENSG00000163251	ERG REPRESSED (ERG BOUND ONLY)
							165	OSGEPL1	64172	ENSG00000128694	ERG INDUCED (ERG BOUND ONLY)		165	PIKFYVE	200576	ENSG00000115020	ERG REPRESSED (ERG BOUND ONLY)
							166	NEMP2	100131211	ENSG00000189362	ERG INDUCED (ERG BOUND ONLY)		166	PNKD	25953	ENSG00000127838	ERG REPRESSED (ERG BOUND ONLY)
							167	NAB1	4664	ENSG00000138386	ERG INDUCED (ERG BOUND ONLY)		167	RNF25	64320	ENSG00000163481	ERG REPRESSED (ERG BOUND ONLY)
							168	GTF3C3	9330	ENSG00000119041	ERG INDUCED (ERG BOUND ONLY)		168	FEV	54738	ENSG00000163497	ERG REPRESSED (ERG BOUND ONLY)
							169	PGAP1	80055	ENSG00000197121	ERG INDUCED (ERG BOUND ONLY)		169	DNAJB2	3300	ENSG00000135924	ERG REPRESSED (ERG BOUND ONLY)
							170	HSPD1	3329	ENSG00000144381	ERG INDUCED (ERG BOUND ONLY)		170	PTPRN	5798	ENSG00000054356	ERG REPRESSED (ERG BOUND ONLY)
							171	SPATS2L	26010	ENSG00000196141	ERG INDUCED (ERG BOUND ONLY)		171	CHPF	79586	ENSG00000123989	ERG REPRESSED (ERG BOUND ONLY)
							172	TMEM237	65062	ENSG00000155755	ERG INDUCED (ERG BOUND ONLY)		172	TMEM198	130612	ENSG00000188760	ERG REPRESSED (ERG BOUND ONLY)
							173	WDR12	55759	ENSG00000138442	ERG INDUCED (ERG BOUND ONLY)		173	SERPINE2	5270	ENSG00000135919	ERG REPRESSED (ERG BOUND ONLY)
							174	ABI2	10152	ENSG00000138443	ERG INDUCED (ERG BOUND ONLY)		174	SH3BP4	23677	ENSG00000130147	ERG REPRESSED (ERG BOUND ONLY)
							175	EEF1B2	1933	ENSG00000114942	ERG INDUCED (ERG BOUND ONLY)		175	GPC1	2817	ENSG00000063660	ERG REPRESSED (ERG BOUND ONLY)
							176	ATIC	471	ENSG00000138363	ERG INDUCED (ERG BOUND ONLY)		176	PASK	23178	ENSG00000115687	ERG REPRESSED (ERG BOUND ONLY)
							177	RPL37A	6168	ENSG00000197756	ERG INDUCED (ERG BOUND ONLY)		177	ANO7	50636	ENSG00000146205	ERG REPRESSED (ERG BOUND ONLY)
							178	IHH	3549	ENSG00000163501	ERG INDUCED (ERG BOUND ONLY)		178	EDEM1	9695	ENSG00000134109	ERG REPRESSED (ERG BOUND ONLY)
							179	CUL3	8452	ENSG00000036257	ERG INDUCED (ERG BOUND ONLY)		179	CPNE9	151835	ENSG00000144550	ERG REPRESSED (ERG BOUND ONLY)
							180	COL4A3	1285	ENSG00000169031	ERG INDUCED (ERG BOUND ONLY)		180	TADA3	10474	ENSG00000171148	ERG REPRESSED (ERG BOUND ONLY)
							181	AGAP1-IT1	100506749	ENSG00000235529	ERG INDUCED (ERG BOUND ONLY)		181	CIDECP	152302	ENSG00000186162	ERG REPRESSED (ERG BOUND ONLY)
							182	RAMP1	10267	ENSG00000132329	ERG INDUCED (ERG BOUND ONLY)		182	DPH3	285381	ENSG00000154813	ERG REPRESSED (ERG BOUND ONLY)
							183	RPL32	6161	ENSG00000144713	ERG INDUCED (ERG BOUND ONLY)		183	NGLY1	55768	ENSG00000151092	ERG REPRESSED (ERG BOUND ONLY)
							184	FGD5-AS1	100505641	ENSG00000225733	ERG INDUCED (ERG BOUND ONLY)		184	TGFBR2	7048	ENSG00000163513	ERG REPRESSED (ERG BOUND ONLY)
							185	RPL15	6138	ENSG00000174748	ERG INDUCED (ERG BOUND ONLY)		185	CMTM8	152189	ENSG00000170293	ERG REPRESSED (ERG BOUND ONLY)
							186	NR1D2	9975	ENSG00000174738	ERG INDUCED (ERG BOUND ONLY)		186	CMTM6	54918	ENSG00000091317	ERG REPRESSED (ERG BOUND ONLY)
							187	GPD1L	23171	ENSG00000152642	ERG INDUCED (ERG BOUND ONLY)		187	GOLGA4	2803	ENSG00000144674	ERG REPRESSED (ERG BOUND ONLY)
							188	CRTAP	10491	ENSG00000170275	ERG INDUCED (ERG BOUND ONLY)		188	VIPR1	7433	ENSG00000114812	ERG REPRESSED (ERG BOUND ONLY)
							189	UBP1	7342	ENSG00000153560	ERG INDUCED (ERG BOUND ONLY)		189	ANO10	55129	ENSG00000160746	ERG REPRESSED (ERG BOUND ONLY)
							190	MLH1	4292	ENSG00000076242	ERG INDUCED (ERG BOUND ONLY)		190	PLXNB1	5364	ENSG00000164050	ERG REPRESSED (ERG BOUND ONLY)
							191	OXSR1	9943	ENSG00000172939	ERG INDUCED (ERG BOUND ONLY)		191	SHISA5	51246	ENSG00000164054	ERG REPRESSED (ERG BOUND ONLY)
							192	RPSA	3921	ENSG00000168028	ERG INDUCED (ERG BOUND ONLY)		192	SLC26A6	65010	ENSG00000225697	ERG REPRESSED (ERG BOUND ONLY)
							193	ZDHHC3	51304	ENSG00000163812	ERG INDUCED (ERG BOUND ONLY)		193	TCTA	6988	ENSG00000145022	ERG REPRESSED (ERG BOUND ONLY)
							194	LARS2	23395	ENSG00000011376	ERG INDUCED (ERG BOUND ONLY)		194	GNAI2	2771	ENSG00000114353	ERG REPRESSED (ERG BOUND ONLY)
							195	FYCO1	79443	ENSG00000163820	ERG INDUCED (ERG BOUND ONLY)		195	CYB561D2	11068	ENSG00000114395	ERG REPRESSED (ERG BOUND ONLY)
							196	NBEAL2	23218	ENSG00000160796	ERG INDUCED (ERG BOUND ONLY)		196	TMEM115	11070	ENSG00000126062	ERG REPRESSED (ERG BOUND ONLY)
							197	KIF9	64147	ENSG00000088727	ERG INDUCED (ERG BOUND ONLY)		197	CYB561D2	11068	ENSG00000271858	ERG REPRESSED (ERG BOUND ONLY)
							198	SMARCC1	6599	ENSG00000173473	ERG INDUCED (ERG BOUND ONLY)		198	TEX264	51368	ENSG00000164081	ERG REPRESSED (ERG BOUND ONLY)
							199	MAP4	4134	ENSG00000047849	ERG INDUCED (ERG BOUND ONLY)		199	PCBP4	57060	ENSG00000090097	ERG REPRESSED (ERG BOUND ONLY)
							200	CCDC51	79714	ENSG00000164051	ERG INDUCED (ERG BOUND ONLY)		200	SMIM4	440957	ENSG00000168273	ERG REPRESSED (ERG BOUND ONLY)
							201	DALRD3	55152	ENSG00000178149	ERG INDUCED (ERG BOUND ONLY)		201	SELENOK	58515	ENSG00000113811	ERG REPRESSED (ERG BOUND ONLY)
							202	TRAIP	10293	ENSG00000183763	ERG INDUCED (ERG BOUND ONLY)		202	ARF4	378	ENSG00000168374	ERG REPRESSED (ERG BOUND ONLY)
							203	MAPKAPK3	7867	ENSG00000114738	ERG INDUCED (ERG BOUND ONLY)		203	PDHB	5162	ENSG00000168291	ERG REPRESSED (ERG BOUND ONLY)
							204	RRP9	9136	ENSG00000114767	ERG INDUCED (ERG BOUND ONLY)		204	TMF1	7110	ENSG00000144747	ERG REPRESSED (ERG BOUND ONLY)
							205	RPL29	6159	ENSG00000162244	ERG INDUCED (ERG BOUND ONLY)		205	ARL6IP5	10550	ENSG00000144746	ERG REPRESSED (ERG BOUND ONLY)
							206	POC1A	25886	ENSG00000164087	ERG INDUCED (ERG BOUND ONLY)		206	TFG	10342	ENSG00000114354	ERG REPRESSED (ERG BOUND ONLY)
							207	WDR82	80335	ENSG00000164091	ERG INDUCED (ERG BOUND ONLY)		207	B4GALT4	8702	ENSG00000121578	ERG REPRESSED (ERG BOUND ONLY)
							208	GLYCTK	132158	ENSG00000168237	ERG INDUCED (ERG BOUND ONLY)		208	ADPRH	141	ENSG00000144843	ERG REPRESSED (ERG BOUND ONLY)
							209	GNL3	26354	ENSG00000163938	ERG INDUCED (ERG BOUND ONLY)		209	FSTL1	11167	ENSG00000163430	ERG REPRESSED (ERG BOUND ONLY)
							210	RFT1	91869	ENSG00000163933	ERG INDUCED (ERG BOUND ONLY)		210	GOLGB1	2804	ENSG00000173230	ERG REPRESSED (ERG BOUND ONLY)
							211	DCP1A	55802	ENSG00000272886	ERG INDUCED (ERG BOUND ONLY)		211	ILDR1	286676	ENSG00000145103	ERG REPRESSED (ERG BOUND ONLY)
							212	IL17RD	54756	ENSG00000144730	ERG INDUCED (ERG BOUND ONLY)		212	DIRC2	84925	ENSG00000138463	ERG REPRESSED (ERG BOUND ONLY)
							213	APPL1	26060	ENSG00000157500	ERG INDUCED (ERG BOUND ONLY)		213	IFT122	55764	ENSG00000163913	ERG REPRESSED (ERG BOUND ONLY)
							214	DENND6A	201627	ENSG00000174839	ERG INDUCED (ERG BOUND ONLY)		214	ANAPC13	25847	ENSG00000129055	ERG REPRESSED (ERG BOUND ONLY)
							215	PTPRG	5793	ENSG00000144724	ERG INDUCED (ERG BOUND ONLY)		215	PIK3CB	5291	ENSG00000051382	ERG REPRESSED (ERG BOUND ONLY)
							216	ATXN7	6314	ENSG00000163635	ERG INDUCED (ERG BOUND ONLY)		216	COPB2	9276	ENSG00000184432	ERG REPRESSED (ERG BOUND ONLY)
							217	EIF4E3	317649	ENSG00000163412	ERG INDUCED (ERG BOUND ONLY)		217	SLC9A9	285195	ENSG00000181804	ERG REPRESSED (ERG BOUND ONLY)
							218	SHQ1	55164	ENSG00000144736	ERG INDUCED (ERG BOUND ONLY)		218	RNF13	11342	ENSG00000082996	ERG REPRESSED (ERG BOUND ONLY)
							219	GBE1	2632	ENSG00000114480	ERG INDUCED (ERG BOUND ONLY)		219	PFN2	5217	ENSG00000070087	ERG REPRESSED (ERG BOUND ONLY)
							220	PROS1	5627	ENSG00000184500	ERG INDUCED (ERG BOUND ONLY)		220	SERP1	27230	ENSG00000120742	ERG REPRESSED (ERG BOUND ONLY)
							221	DCBLD2	131566	ENSG00000057019	ERG INDUCED (ERG BOUND ONLY)		221	SLC33A1	9197	ENSG00000169359	ERG REPRESSED (ERG BOUND ONLY)
							222	TOMM70	9868	ENSG00000154174	ERG INDUCED (ERG BOUND ONLY)		222	SSR3	6747	ENSG00000114850	ERG REPRESSED (ERG BOUND ONLY)
							223	PCNP	57092	ENSG00000081154	ERG INDUCED (ERG BOUND ONLY)		223	SKIL	6498	ENSG00000136603	ERG REPRESSED (ERG BOUND ONLY)
							224	DUBR	344595	ENSG00000243701	ERG INDUCED (ERG BOUND ONLY)		224	ZMAT3	64393	ENSG00000172667	ERG REPRESSED (ERG BOUND ONLY)
							225	NAA50	80218	ENSG00000121579	ERG INDUCED (ERG BOUND ONLY)		225	DVL3	1857	ENSG00000161202	ERG REPRESSED (ERG BOUND ONLY)
							226	QTRT2	79691	ENSG00000151576	ERG INDUCED (ERG BOUND ONLY)		226	MAGEF1	64110	ENSG00000177383	ERG REPRESSED (ERG BOUND ONLY)
							227	GSK3B	2932	ENSG00000082701	ERG INDUCED (ERG BOUND ONLY)		227	LIPH	200879	ENSG00000163898	ERG REPRESSED (ERG BOUND ONLY)
							228	ROPN1B	152015	ENSG00000114547	ERG INDUCED (ERG BOUND ONLY)		228	PCYT1A	5130	ENSG00000161217	ERG REPRESSED (ERG BOUND ONLY)
							229	SLC41A3	54946	ENSG00000114544	ERG INDUCED (ERG BOUND ONLY)		229	RUBCN	9711	ENSG00000145016	ERG REPRESSED (ERG BOUND ONLY)
							230	ABTB1	80325	ENSG00000114626	ERG INDUCED (ERG BOUND ONLY)		230	PIGG	54872	ENSG00000174227	ERG REPRESSED (ERG BOUND ONLY)
							231	GATA2	2624	ENSG00000179348	ERG INDUCED (ERG BOUND ONLY)		231	PCGF3	10336	ENSG00000185619	ERG REPRESSED (ERG BOUND ONLY)
							232	MRPL3	11222	ENSG00000114686	ERG INDUCED (ERG BOUND ONLY)		232	TMEM175	84286	ENSG00000127419	ERG REPRESSED (ERG BOUND ONLY)
							233	CDV3	55573	ENSG00000091527	ERG INDUCED (ERG BOUND ONLY)		233	FGFRL1	53834	ENSG00000127418	ERG REPRESSED (ERG BOUND ONLY)
							234	STAG1	10274	ENSG00000118007	ERG INDUCED (ERG BOUND ONLY)		234	DOK7	285489	ENSG00000175920	ERG REPRESSED (ERG BOUND ONLY)
							235	DZIP1L	199221	ENSG00000158163	ERG INDUCED (ERG BOUND ONLY)		235	MAN2B2	23324	ENSG00000013288	ERG REPRESSED (ERG BOUND ONLY)
							236	RASA2	5922	ENSG00000155903	ERG INDUCED (ERG BOUND ONLY)		236	TADA2B	93624	ENSG00000173011	ERG REPRESSED (ERG BOUND ONLY)
							237	ATR	545	ENSG00000175054	ERG INDUCED (ERG BOUND ONLY)		237	CCDC149	91050	ENSG00000181982	ERG REPRESSED (ERG BOUND ONLY)
							238	U2SURP	23350	ENSG00000163714	ERG INDUCED (ERG BOUND ONLY)		238	SEL1L3	23231	ENSG00000091490	ERG REPRESSED (ERG BOUND ONLY)
							239	EIF2A	83939	ENSG00000144895	ERG INDUCED (ERG BOUND ONLY)		239	STIM2	57620	ENSG00000109689	ERG REPRESSED (ERG BOUND ONLY)
							240	MED12L	116931	ENSG00000144893	ERG INDUCED (ERG BOUND ONLY)		240	SMIM14	201895	ENSG00000163683	ERG REPRESSED (ERG BOUND ONLY)
							241	MBNL1	4154	ENSG00000152601	ERG INDUCED (ERG BOUND ONLY)		241	TMEM33	55161	ENSG00000109133	ERG REPRESSED (ERG BOUND ONLY)
							242	P2RY1	5028	ENSG00000169860	ERG INDUCED (ERG BOUND ONLY)		242	COMMD8	54951	ENSG00000169019	ERG REPRESSED (ERG BOUND ONLY)
							243	RSRC1	51319	ENSG00000174891	ERG INDUCED (ERG BOUND ONLY)		243	CENPC	1060	ENSG00000145241	ERG REPRESSED (ERG BOUND ONLY)
							244	C3orf80	401097	ENSG00000180044	ERG INDUCED (ERG BOUND ONLY)		244	UBA6-AS1	550112	ENSG00000248049	ERG REPRESSED (ERG BOUND ONLY)
							245	TRIM59	286827	ENSG00000213186	ERG INDUCED (ERG BOUND ONLY)		245	MOB1B	92597	ENSG00000173542	ERG REPRESSED (ERG BOUND ONLY)
							246	BCHE	590	ENSG00000114200	ERG INDUCED (ERG BOUND ONLY)		246	USO1	8615	ENSG00000138768	ERG REPRESSED (ERG BOUND ONLY)
							247	GOLIM4	27333	ENSG00000173905	ERG INDUCED (ERG BOUND ONLY)		247	NAAA	27163	ENSG00000138744	ERG REPRESSED (ERG BOUND ONLY)
							248	EIF5A2	56648	ENSG00000163577	ERG INDUCED (ERG BOUND ONLY)		248	SEC31A	22872	ENSG00000138674	ERG REPRESSED (ERG BOUND ONLY)
							249	ECT2	1894	ENSG00000114346	ERG INDUCED (ERG BOUND ONLY)		249	CDS1	1040	ENSG00000163624	ERG REPRESSED (ERG BOUND ONLY)
							250	USP13	8975	ENSG00000058056	ERG INDUCED (ERG BOUND ONLY)		250	HERC6	55008	ENSG00000138642	ERG REPRESSED (ERG BOUND ONLY)
							251	ATP11B	23200	ENSG00000058063	ERG INDUCED (ERG BOUND ONLY)		251	HERC5	51191	ENSG00000138646	ERG REPRESSED (ERG BOUND ONLY)
							252	CLCN2	1181	ENSG00000114859	ERG INDUCED (ERG BOUND ONLY)		252	HERC3	8916	ENSG00000138641	ERG REPRESSED (ERG BOUND ONLY)
							253	CCDC50	152137	ENSG00000152492	ERG INDUCED (ERG BOUND ONLY)		253	LAMTOR3	8649	ENSG00000109270	ERG REPRESSED (ERG BOUND ONLY)
							254	OPA1	4976	ENSG00000198836	ERG INDUCED (ERG BOUND ONLY)		254	FLJ20021	90024	ENSG00000254531	ERG REPRESSED (ERG BOUND ONLY)
							255	ACAP2	23527	ENSG00000114331	ERG INDUCED (ERG BOUND ONLY)		255	BANK1	55024	ENSG00000153064	ERG REPRESSED (ERG BOUND ONLY)
							256	TFRC	7037	ENSG00000072274	ERG INDUCED (ERG BOUND ONLY)		256	ANXA5	308	ENSG00000164111	ERG REPRESSED (ERG BOUND ONLY)
							257	FYTTD1	84248	ENSG00000122068	ERG INDUCED (ERG BOUND ONLY)		257	RAB33B	83452	ENSG00000172007	ERG REPRESSED (ERG BOUND ONLY)
							258	RPL35A	6165	ENSG00000182899	ERG INDUCED (ERG BOUND ONLY)		258	ELMOD2	255520	ENSG00000179387	ERG REPRESSED (ERG BOUND ONLY)
							259	ZNF141	7700	ENSG00000131127	ERG INDUCED (ERG BOUND ONLY)		259	ZNF827	152485	ENSG00000151612	ERG REPRESSED (ERG BOUND ONLY)
							260	ZNF721	170960	ENSG00000182903	ERG INDUCED (ERG BOUND ONLY)		260	FHDC1	85462	ENSG00000137460	ERG REPRESSED (ERG BOUND ONLY)
							261	TMEM129	92305	ENSG00000168936	ERG INDUCED (ERG BOUND ONLY)		261	NPY2R	4887	ENSG00000185149	ERG REPRESSED (ERG BOUND ONLY)
							262	HAUS3	79441	ENSG00000214367	ERG INDUCED (ERG BOUND ONLY)		262	GUCY1A3	2982	ENSG00000164116	ERG REPRESSED (ERG BOUND ONLY)
							263	NOP14	8602	ENSG00000087269	ERG INDUCED (ERG BOUND ONLY)		263	MSMO1	6307	ENSG00000052802	ERG REPRESSED (ERG BOUND ONLY)
							264	RGS12	6002	ENSG00000159788	ERG INDUCED (ERG BOUND ONLY)		264	AADAT	51166	ENSG00000109576	ERG REPRESSED (ERG BOUND ONLY)
							265	BOD1L1	259282	ENSG00000038219	ERG INDUCED (ERG BOUND ONLY)		265	STOX2	56977	ENSG00000173320	ERG REPRESSED (ERG BOUND ONLY)
							266	TAPT1	202018	ENSG00000169762	ERG INDUCED (ERG BOUND ONLY)		266	SNX25	83891	ENSG00000109762	ERG REPRESSED (ERG BOUND ONLY)
							267	QDPR	5860	ENSG00000151552	ERG INDUCED (ERG BOUND ONLY)		267	LRP2BP	55805	ENSG00000109771	ERG REPRESSED (ERG BOUND ONLY)
							268	LAP3	51056	ENSG00000002549	ERG INDUCED (ERG BOUND ONLY)		268	ANKRD37	353322	ENSG00000186352	ERG REPRESSED (ERG BOUND ONLY)
							269	DHX15	1665	ENSG00000109606	ERG INDUCED (ERG BOUND ONLY)		269	C4orf47	441054	ENSG00000205129	ERG REPRESSED (ERG BOUND ONLY)
							270	RELL1	768211	ENSG00000181826	ERG INDUCED (ERG BOUND ONLY)		270	ZDHHC11	79844	ENSG00000188818	ERG REPRESSED (ERG BOUND ONLY)
							271	KLF3	51274	ENSG00000109787	ERG INDUCED (ERG BOUND ONLY)		271	SRD5A1	6715	ENSG00000145545	ERG REPRESSED (ERG BOUND ONLY)
							272	RFC1	5981	ENSG00000035928	ERG INDUCED (ERG BOUND ONLY)		272	FAM105A	54491	ENSG00000145569	ERG REPRESSED (ERG BOUND ONLY)
							273	RPL9	6133	ENSG00000163682	ERG INDUCED (ERG BOUND ONLY)		273	MYO10	4651	ENSG00000145555	ERG REPRESSED (ERG BOUND ONLY)
							274	PDS5A	23244	ENSG00000121892	ERG INDUCED (ERG BOUND ONLY)		274	LOC648987	648987	ENSG00000177738	ERG REPRESSED (ERG BOUND ONLY)
							275	N4BP2	55728	ENSG00000078177	ERG INDUCED (ERG BOUND ONLY)		275	LOC153684	153684	ENSG00000215068	ERG REPRESSED (ERG BOUND ONLY)
							276	SCFD2	152579	ENSG00000184178	ERG INDUCED (ERG BOUND ONLY)		276	ELOVL7	79993	ENSG00000164181	ERG REPRESSED (ERG BOUND ONLY)
							277	SRP72	6731	ENSG00000174780	ERG INDUCED (ERG BOUND ONLY)		277	ERBIN	55914	ENSG00000112851	ERG REPRESSED (ERG BOUND ONLY)
							278	UTP3	57050	ENSG00000132467	ERG INDUCED (ERG BOUND ONLY)		278	SLC30A5	64924	ENSG00000145740	ERG REPRESSED (ERG BOUND ONLY)
							279	GRSF1	2926	ENSG00000132463	ERG INDUCED (ERG BOUND ONLY)		279	GLRX	2745	ENSG00000173221	ERG REPRESSED (ERG BOUND ONLY)
							280	THAP6	152815	ENSG00000174796	ERG INDUCED (ERG BOUND ONLY)		280	CAST	831	ENSG00000153113	ERG REPRESSED (ERG BOUND ONLY)
							281	NUP54	53371	ENSG00000138750	ERG INDUCED (ERG BOUND ONLY)		281	FAM174A	345757	ENSG00000174132	ERG REPRESSED (ERG BOUND ONLY)
							282	CCNI	10983	ENSG00000118816	ERG INDUCED (ERG BOUND ONLY)		282	C5orf30	90355	ENSG00000181751	ERG REPRESSED (ERG BOUND ONLY)
							283	CNOT6L	246175	ENSG00000138767	ERG INDUCED (ERG BOUND ONLY)		283	PJA2	9867	ENSG00000198961	ERG REPRESSED (ERG BOUND ONLY)
							284	HNRNPDL	9987	ENSG00000152795	ERG INDUCED (ERG BOUND ONLY)		284	SRP19	6728	ENSG00000153037	ERG REPRESSED (ERG BOUND ONLY)
							285	WDFY3-AS2	404201	ENSG00000180769	ERG INDUCED (ERG BOUND ONLY)		285	REEP5	7905	ENSG00000129625	ERG REPRESSED (ERG BOUND ONLY)
							286	SLC9B2	133308	ENSG00000164038	ERG INDUCED (ERG BOUND ONLY)		286	TMED7	51014	ENSG00000134970	ERG REPRESSED (ERG BOUND ONLY)
							287	GSTCD	79807	ENSG00000138780	ERG INDUCED (ERG BOUND ONLY)		287	COMMD10	51397	ENSG00000145781	ERG REPRESSED (ERG BOUND ONLY)
							288	SEC24B	10427	ENSG00000138802	ERG INDUCED (ERG BOUND ONLY)		288	DTWD2	285605	ENSG00000169570	ERG REPRESSED (ERG BOUND ONLY)
							289	UGT8	7368	ENSG00000174607	ERG INDUCED (ERG BOUND ONLY)		289	TNFAIP8	25816	ENSG00000145779	ERG REPRESSED (ERG BOUND ONLY)
							290	CCNA2	890	ENSG00000145386	ERG INDUCED (ERG BOUND ONLY)		290	SNX24	28966	ENSG00000064652	ERG REPRESSED (ERG BOUND ONLY)
							291	NUDT6	11162	ENSG00000170917	ERG INDUCED (ERG BOUND ONLY)		291	PPIC	5480	ENSG00000168938	ERG REPRESSED (ERG BOUND ONLY)
							292	SPATA5	166378	ENSG00000145375	ERG INDUCED (ERG BOUND ONLY)		292	MARCH3	115123	ENSG00000173926	ERG REPRESSED (ERG BOUND ONLY)
							293	MAML3	55534	ENSG00000196782	ERG INDUCED (ERG BOUND ONLY)		293	C5orf63	401207	ENSG00000164241	ERG REPRESSED (ERG BOUND ONLY)
							294	SMARCA5	8467	ENSG00000153147	ERG INDUCED (ERG BOUND ONLY)		294	SLC22A5	6584	ENSG00000197375	ERG REPRESSED (ERG BOUND ONLY)
							295	OTUD4	54726	ENSG00000164164	ERG INDUCED (ERG BOUND ONLY)		295	SHROOM1	134549	ENSG00000164403	ERG REPRESSED (ERG BOUND ONLY)
							296	TMEM184C	55751	ENSG00000164168	ERG INDUCED (ERG BOUND ONLY)		296	SEC24A	10802	ENSG00000113615	ERG REPRESSED (ERG BOUND ONLY)
							297	ARHGAP10	79658	ENSG00000071205	ERG INDUCED (ERG BOUND ONLY)		297	TXNDC15	79770	ENSG00000113621	ERG REPRESSED (ERG BOUND ONLY)
							298	LRBA	987	ENSG00000198589	ERG INDUCED (ERG BOUND ONLY)		298	KLHL3	26249	ENSG00000146021	ERG REPRESSED (ERG BOUND ONLY)
							299	RPS3A	6189	ENSG00000145425	ERG INDUCED (ERG BOUND ONLY)		299	CXXC5	51523	ENSG00000171604	ERG REPRESSED (ERG BOUND ONLY)
							300	FBXW7	55294	ENSG00000109670	ERG INDUCED (ERG BOUND ONLY)		300	LOC101929719	101929719	ENSG00000254363	ERG REPRESSED (ERG BOUND ONLY)
							301	GLRB	2743	ENSG00000109738	ERG INDUCED (ERG BOUND ONLY)		301	SRA1	10011	ENSG00000213523	ERG REPRESSED (ERG BOUND ONLY)
							302	NAF1	92345	ENSG00000145414	ERG INDUCED (ERG BOUND ONLY)		302	PCDHB3	56132	ENSG00000113205	ERG REPRESSED (ERG BOUND ONLY)
							303	TMA16	55319	ENSG00000198498	ERG INDUCED (ERG BOUND ONLY)		303	RELL2	285613	ENSG00000164620	ERG REPRESSED (ERG BOUND ONLY)
							304	DDX60	55601	ENSG00000137628	ERG INDUCED (ERG BOUND ONLY)		304	FCHSD1	89848	ENSG00000197948	ERG REPRESSED (ERG BOUND ONLY)
							305	DCTD	1635	ENSG00000129187	ERG INDUCED (ERG BOUND ONLY)		305	ARHGEF37	389337	ENSG00000183111	ERG REPRESSED (ERG BOUND ONLY)
							306	CFAP97	57587	ENSG00000164323	ERG INDUCED (ERG BOUND ONLY)		306	ZNF300	91975	ENSG00000145908	ERG REPRESSED (ERG BOUND ONLY)
							307	FRG1	2483	ENSG00000109536	ERG INDUCED (ERG BOUND ONLY)		307	UBLCP1	134510	ENSG00000164332	ERG REPRESSED (ERG BOUND ONLY)
							308	MTRR	4552	ENSG00000124275	ERG INDUCED (ERG BOUND ONLY)		308	PANK3	79646	ENSG00000120137	ERG REPRESSED (ERG BOUND ONLY)
							309	CMBL	134147	ENSG00000164237	ERG INDUCED (ERG BOUND ONLY)		309	HMP19	51617	ENSG00000170091	ERG REPRESSED (ERG BOUND ONLY)
							310	MARCH6	10299	ENSG00000145495	ERG INDUCED (ERG BOUND ONLY)		310	LINC01411	101928176	ENSG00000249306	ERG REPRESSED (ERG BOUND ONLY)
							311	ZNF622	90441	ENSG00000173545	ERG INDUCED (ERG BOUND ONLY)		311	CPLX2	10814	ENSG00000145920	ERG REPRESSED (ERG BOUND ONLY)
							312	ZFR	51663	ENSG00000056097	ERG INDUCED (ERG BOUND ONLY)		312	KIAA1191	57179	ENSG00000122203	ERG REPRESSED (ERG BOUND ONLY)
							313	RAI14	26064	ENSG00000039560	ERG INDUCED (ERG BOUND ONLY)		313	CDHR2	54825	ENSG00000074276	ERG REPRESSED (ERG BOUND ONLY)
							314	RAD1	5810	ENSG00000113456	ERG INDUCED (ERG BOUND ONLY)		314	TSPAN17	26262	ENSG00000048140	ERG REPRESSED (ERG BOUND ONLY)
							315	DNAJC21	134218	ENSG00000168724	ERG INDUCED (ERG BOUND ONLY)		315	LMAN2	10960	ENSG00000169223	ERG REPRESSED (ERG BOUND ONLY)
							316	SKP2	6502	ENSG00000145604	ERG INDUCED (ERG BOUND ONLY)		316	RGS14	10636	ENSG00000169220	ERG REPRESSED (ERG BOUND ONLY)
							317	NUP155	9631	ENSG00000113569	ERG INDUCED (ERG BOUND ONLY)		317	TMED9	54732	ENSG00000184840	ERG REPRESSED (ERG BOUND ONLY)
							318	GDNF	2668	ENSG00000168621	ERG INDUCED (ERG BOUND ONLY)		318	SQSTM1	8878	ENSG00000161011	ERG REPRESSED (ERG BOUND ONLY)
							319	PRKAA1	5562	ENSG00000132356	ERG INDUCED (ERG BOUND ONLY)		319	NQO2	4835	ENSG00000124588	ERG REPRESSED (ERG BOUND ONLY)
							320	RPL37	6167	ENSG00000145592	ERG INDUCED (ERG BOUND ONLY)		320	ECI2	10455	ENSG00000198721	ERG REPRESSED (ERG BOUND ONLY)
							321	FBXO4	26272	ENSG00000151876	ERG INDUCED (ERG BOUND ONLY)		321	ACOT13	55856	ENSG00000112304	ERG REPRESSED (ERG BOUND ONLY)
							322	EMB	133418	ENSG00000170571	ERG INDUCED (ERG BOUND ONLY)		322	C6orf62	81688	ENSG00000112308	ERG REPRESSED (ERG BOUND ONLY)
							323	PARP8	79668	ENSG00000151883	ERG INDUCED (ERG BOUND ONLY)		323	HIST1H1E	3008	ENSG00000168298	ERG REPRESSED (ERG BOUND ONLY)
							324	ITGA1	3672	ENSG00000213949	ERG INDUCED (ERG BOUND ONLY)		324	HIST1H2BD	3017	ENSG00000158373	ERG REPRESSED (ERG BOUND ONLY)
							325	ITGA2	3673	ENSG00000164171	ERG INDUCED (ERG BOUND ONLY)		325	HIST1H4E	8367	ENSG00000276966	ERG REPRESSED (ERG BOUND ONLY)
							326	KIF2A	3796	ENSG00000068796	ERG INDUCED (ERG BOUND ONLY)		326	BTN2A1	11120	ENSG00000112763	ERG REPRESSED (ERG BOUND ONLY)
							327	DIMT1	27292	ENSG00000086189	ERG INDUCED (ERG BOUND ONLY)		327	SLC39A7	7922	ENSG00000112473	ERG REPRESSED (ERG BOUND ONLY)
							328	IPO11	51194	ENSG00000086200	ERG INDUCED (ERG BOUND ONLY)		328	RING1	6015	ENSG00000204227	ERG REPRESSED (ERG BOUND ONLY)
							329	SREK1IP1	285672	ENSG00000153006	ERG INDUCED (ERG BOUND ONLY)		329	PHF1	5252	ENSG00000112511	ERG REPRESSED (ERG BOUND ONLY)
							330	BTF3	689	ENSG00000145741	ERG INDUCED (ERG BOUND ONLY)		330	C6orf1	221491	ENSG00000186577	ERG REPRESSED (ERG BOUND ONLY)
							331	ARHGEF28	64283	ENSG00000214944	ERG INDUCED (ERG BOUND ONLY)		331	PACSIN1	29993	ENSG00000124507	ERG REPRESSED (ERG BOUND ONLY)
							332	ENC1	8507	ENSG00000171617	ERG INDUCED (ERG BOUND ONLY)		332	DEF6	50619	ENSG00000023892	ERG REPRESSED (ERG BOUND ONLY)
							333	NSA2	10412	ENSG00000164346	ERG INDUCED (ERG BOUND ONLY)		333	PPARD	5467	ENSG00000112033	ERG REPRESSED (ERG BOUND ONLY)
							334	MSH3	4437	ENSG00000113318	ERG INDUCED (ERG BOUND ONLY)		334	TEAD3	7005	ENSG00000007866	ERG REPRESSED (ERG BOUND ONLY)
							335	RPS23	6228	ENSG00000186468	ERG INDUCED (ERG BOUND ONLY)		335	ARMC12	221481	ENSG00000157343	ERG REPRESSED (ERG BOUND ONLY)
							336	MBLAC2	153364	ENSG00000176055	ERG INDUCED (ERG BOUND ONLY)		336	FOXP4	116113	ENSG00000137166	ERG REPRESSED (ERG BOUND ONLY)
							337	POLR3G	10622	ENSG00000113356	ERG INDUCED (ERG BOUND ONLY)		337	TBCC	6903	ENSG00000124659	ERG REPRESSED (ERG BOUND ONLY)
							338	ARRDC3	57561	ENSG00000113369	ERG INDUCED (ERG BOUND ONLY)		338	CNPY3	10695	ENSG00000137161	ERG REPRESSED (ERG BOUND ONLY)
							339	FAM172A	83989	ENSG00000113391	ERG INDUCED (ERG BOUND ONLY)		339	ABCC10	89845	ENSG00000124574	ERG REPRESSED (ERG BOUND ONLY)
							340	ERAP1	51752	ENSG00000164307	ERG INDUCED (ERG BOUND ONLY)		340	YIPF3	25844	ENSG00000137207	ERG REPRESSED (ERG BOUND ONLY)
							341	WDR36	134430	ENSG00000134987	ERG INDUCED (ERG BOUND ONLY)		341	EFHC1	114327	ENSG00000096093	ERG REPRESSED (ERG BOUND ONLY)
							342	LYRM7	90624	ENSG00000186687	ERG INDUCED (ERG BOUND ONLY)		342	TRAM2	9697	ENSG00000065308	ERG REPRESSED (ERG BOUND ONLY)
							343	RAPGEF6	51735	ENSG00000158987	ERG INDUCED (ERG BOUND ONLY)		343	GSTA4	2941	ENSG00000170899	ERG REPRESSED (ERG BOUND ONLY)
							344	JADE2	23338	ENSG00000043143	ERG INDUCED (ERG BOUND ONLY)		344	TMEM30A	55754	ENSG00000112697	ERG REPRESSED (ERG BOUND ONLY)
							345	HNRNPA0	10949	ENSG00000177733	ERG INDUCED (ERG BOUND ONLY)		345	CYB5R4	51167	ENSG00000065615	ERG REPRESSED (ERG BOUND ONLY)
							346	CDC25C	995	ENSG00000158402	ERG INDUCED (ERG BOUND ONLY)		346	SLC35A1	10559	ENSG00000164414	ERG REPRESSED (ERG BOUND ONLY)
							347	KDM3B	51780	ENSG00000120733	ERG INDUCED (ERG BOUND ONLY)		347	CD24	100133941	ENSG00000272398	ERG REPRESSED (ERG BOUND ONLY)
							348	DIAPH1	1729	ENSG00000131504	ERG INDUCED (ERG BOUND ONLY)		348	OSTM1	28962	ENSG00000081087	ERG REPRESSED (ERG BOUND ONLY)
							349	HDAC3	8841	ENSG00000171720	ERG INDUCED (ERG BOUND ONLY)		349	MICAL1	64780	ENSG00000135596	ERG REPRESSED (ERG BOUND ONLY)
							350	KIAA0141	9812	ENSG00000081791	ERG INDUCED (ERG BOUND ONLY)		350	FIG4	9896	ENSG00000112367	ERG REPRESSED (ERG BOUND ONLY)
							351	NR3C1	2908	ENSG00000113580	ERG INDUCED (ERG BOUND ONLY)		351	GTF3C6	112495	ENSG00000155115	ERG REPRESSED (ERG BOUND ONLY)
							352	TCOF1	6949	ENSG00000070814	ERG INDUCED (ERG BOUND ONLY)		352	MARCKS	4082	ENSG00000277443	ERG REPRESSED (ERG BOUND ONLY)
							353	RPS14	6208	ENSG00000164587	ERG INDUCED (ERG BOUND ONLY)		353	ECHDC1	55862	ENSG00000093144	ERG REPRESSED (ERG BOUND ONLY)
							354	G3BP1	10146	ENSG00000145907	ERG INDUCED (ERG BOUND ONLY)		354	PERP	64065	ENSG00000112378	ERG REPRESSED (ERG BOUND ONLY)
							355	MFAP3	4238	ENSG00000037749	ERG INDUCED (ERG BOUND ONLY)		355	HEBP2	23593	ENSG00000051620	ERG REPRESSED (ERG BOUND ONLY)
							356	LARP1	23367	ENSG00000155506	ERG INDUCED (ERG BOUND ONLY)		356	TAB2	23118	ENSG00000228408	ERG REPRESSED (ERG BOUND ONLY)
							357	CNOT8	9337	ENSG00000155508	ERG INDUCED (ERG BOUND ONLY)		357	TAB2	23118	ENSG00000055208	ERG REPRESSED (ERG BOUND ONLY)
							358	LSM11	134353	ENSG00000155858	ERG INDUCED (ERG BOUND ONLY)		358	TMEM242	729515	ENSG00000215712	ERG REPRESSED (ERG BOUND ONLY)
							359	EBF1	1879	ENSG00000164330	ERG INDUCED (ERG BOUND ONLY)		359	DYNLT1	6993	ENSG00000146425	ERG REPRESSED (ERG BOUND ONLY)
							360	MAT2B	27430	ENSG00000038274	ERG INDUCED (ERG BOUND ONLY)		360	EZR	7430	ENSG00000092820	ERG REPRESSED (ERG BOUND ONLY)
							361	NPM1	4869	ENSG00000181163	ERG INDUCED (ERG BOUND ONLY)		361	ACAT2	39	ENSG00000120437	ERG REPRESSED (ERG BOUND ONLY)
							362	BOD1	91272	ENSG00000145919	ERG INDUCED (ERG BOUND ONLY)		362	LPAL2	80350	ENSG00000213071	ERG REPRESSED (ERG BOUND ONLY)
							363	THOC3	84321	ENSG00000051596	ERG INDUCED (ERG BOUND ONLY)		363	MPC1	51660	ENSG00000060762	ERG REPRESSED (ERG BOUND ONLY)
							364	RNF44	22838	ENSG00000146083	ERG INDUCED (ERG BOUND ONLY)		364	RPS6KA2	6196	ENSG00000071242	ERG REPRESSED (ERG BOUND ONLY)
							365	UIMC1	51720	ENSG00000087206	ERG INDUCED (ERG BOUND ONLY)		365	MICALL2	79778	ENSG00000164877	ERG REPRESSED (ERG BOUND ONLY)
							366	GRK6	2870	ENSG00000198055	ERG INDUCED (ERG BOUND ONLY)		366	GNA12	2768	ENSG00000146535	ERG REPRESSED (ERG BOUND ONLY)
							367	MGAT4B	11282	ENSG00000161013	ERG INDUCED (ERG BOUND ONLY)		367	ACTB	60	ENSG00000075624	ERG REPRESSED (ERG BOUND ONLY)
							368	ZFP62	643836	ENSG00000196670	ERG INDUCED (ERG BOUND ONLY)		368	KDELR2	11014	ENSG00000136240	ERG REPRESSED (ERG BOUND ONLY)
							369	RACK1	10399	ENSG00000204628	ERG INDUCED (ERG BOUND ONLY)		369	ICA1	3382	ENSG00000003147	ERG REPRESSED (ERG BOUND ONLY)
							370	PRPF4B	8899	ENSG00000112739	ERG INDUCED (ERG BOUND ONLY)		370	NDUFA4	4697	ENSG00000189043	ERG REPRESSED (ERG BOUND ONLY)
							371	CDYL	9425	ENSG00000153046	ERG INDUCED (ERG BOUND ONLY)		371	CCDC126	90693	ENSG00000169193	ERG REPRESSED (ERG BOUND ONLY)
							372	BLOC1S5	63915	ENSG00000188428	ERG INDUCED (ERG BOUND ONLY)		372	FAM221A	340277	ENSG00000188732	ERG REPRESSED (ERG BOUND ONLY)
							373	ERVFRD-1	405754	ENSG00000244476	ERG INDUCED (ERG BOUND ONLY)		373	NPY	4852	ENSG00000122585	ERG REPRESSED (ERG BOUND ONLY)
							374	NUP153	9972	ENSG00000124789	ERG INDUCED (ERG BOUND ONLY)		374	CREB5	9586	ENSG00000146592	ERG REPRESSED (ERG BOUND ONLY)
							375	DCDC2	51473	ENSG00000146038	ERG INDUCED (ERG BOUND ONLY)		375	EPDR1	54749	ENSG00000086289	ERG REPRESSED (ERG BOUND ONLY)
							376	HMGN4	10473	ENSG00000182952	ERG INDUCED (ERG BOUND ONLY)		376	STARD3NL	83930	ENSG00000010270	ERG REPRESSED (ERG BOUND ONLY)
							377	ABT1	29777	ENSG00000146109	ERG INDUCED (ERG BOUND ONLY)		377	YKT6	10652	ENSG00000106636	ERG REPRESSED (ERG BOUND ONLY)
							378	LINC00240	100133205	ENSG00000224843	ERG INDUCED (ERG BOUND ONLY)		378	OGDH	4967	ENSG00000105953	ERG REPRESSED (ERG BOUND ONLY)
							379	GNL1	2794	ENSG00000204590	ERG INDUCED (ERG BOUND ONLY)		379	ZMIZ2	83637	ENSG00000122515	ERG REPRESSED (ERG BOUND ONLY)
							380	DHX16	8449	ENSG00000204560	ERG INDUCED (ERG BOUND ONLY)		380	SEC61G	23480	ENSG00000132432	ERG REPRESSED (ERG BOUND ONLY)
							381	BAG6	7917	ENSG00000204463	ERG INDUCED (ERG BOUND ONLY)		381	ZNF117	51351	ENSG00000152926	ERG REPRESSED (ERG BOUND ONLY)
							382	VARS	7407	ENSG00000204394	ERG INDUCED (ERG BOUND ONLY)		382	DNAJC30	84277	ENSG00000176410	ERG REPRESSED (ERG BOUND ONLY)
							383	LSM2	57819	ENSG00000204392	ERG INDUCED (ERG BOUND ONLY)		383	CLDN3	1365	ENSG00000165215	ERG REPRESSED (ERG BOUND ONLY)
							384	NELFE	7936	ENSG00000204356	ERG INDUCED (ERG BOUND ONLY)		384	RHBDD2	57414	ENSG00000005486	ERG REPRESSED (ERG BOUND ONLY)
							385	PSMB8	5696	ENSG00000204264	ERG INDUCED (ERG BOUND ONLY)		385	SRRM3	222183	ENSG00000177679	ERG REPRESSED (ERG BOUND ONLY)
							386	RPS18	6222	ENSG00000231500	ERG INDUCED (ERG BOUND ONLY)		386	DTX2	113878	ENSG00000091073	ERG REPRESSED (ERG BOUND ONLY)
							387	WDR46	9277	ENSG00000227057	ERG INDUCED (ERG BOUND ONLY)		387	DPY19L2P4	442523	ENSG00000235436	ERG REPRESSED (ERG BOUND ONLY)
							388	RPL10A	4736	ENSG00000198755	ERG INDUCED (ERG BOUND ONLY)		388	STEAP1	26872	ENSG00000164647	ERG REPRESSED (ERG BOUND ONLY)
							389	MAPK13	5603	ENSG00000156711	ERG INDUCED (ERG BOUND ONLY)		389	CFAP69	79846	ENSG00000105792	ERG REPRESSED (ERG BOUND ONLY)
							390	RNF8	9025	ENSG00000112130	ERG INDUCED (ERG BOUND ONLY)		390	CLDN12	9069	ENSG00000157224	ERG REPRESSED (ERG BOUND ONLY)
							391	OARD1	221443	ENSG00000124596	ERG INDUCED (ERG BOUND ONLY)		391	ANKIB1	54467	ENSG00000001629	ERG REPRESSED (ERG BOUND ONLY)
							392	PRICKLE4	29964	ENSG00000124593	ERG INDUCED (ERG BOUND ONLY)		392	CDK6	1021	ENSG00000105810	ERG REPRESSED (ERG BOUND ONLY)
							393	PRICKLE4	29964	ENSG00000278224	ERG INDUCED (ERG BOUND ONLY)		393	BRI3	25798	ENSG00000164713	ERG REPRESSED (ERG BOUND ONLY)
							394	BYSL	705	ENSG00000112578	ERG INDUCED (ERG BOUND ONLY)		394	BAIAP2L1	55971	ENSG00000006453	ERG REPRESSED (ERG BOUND ONLY)
							395	RPL7L1	285855	ENSG00000146223	ERG INDUCED (ERG BOUND ONLY)		395	C7orf43	55262	ENSG00000146826	ERG REPRESSED (ERG BOUND ONLY)
							396	KLHDC3	116138	ENSG00000124702	ERG INDUCED (ERG BOUND ONLY)		396	LRCH4	4034	ENSG00000077454	ERG REPRESSED (ERG BOUND ONLY)
							397	POLR1C	9533	ENSG00000171453	ERG INDUCED (ERG BOUND ONLY)		397	IFT22	64792	ENSG00000128581	ERG REPRESSED (ERG BOUND ONLY)
							398	XPO5	57510	ENSG00000124571	ERG INDUCED (ERG BOUND ONLY)		398	PSMC2	5701	ENSG00000161057	ERG REPRESSED (ERG BOUND ONLY)
							399	POLH	5429	ENSG00000170734	ERG INDUCED (ERG BOUND ONLY)		399	SRPK2	6733	ENSG00000135250	ERG REPRESSED (ERG BOUND ONLY)
							400	SLC29A1	2030	ENSG00000112759	ERG INDUCED (ERG BOUND ONLY)		400	NAMPT	10135	ENSG00000105835	ERG REPRESSED (ERG BOUND ONLY)
							401	HSP90AB1	3326	ENSG00000096384	ERG INDUCED (ERG BOUND ONLY)		401	PNPLA8	50640	ENSG00000135241	ERG REPRESSED (ERG BOUND ONLY)
							402	OGFRL1	79627	ENSG00000119900	ERG INDUCED (ERG BOUND ONLY)		402	DNAJB9	4189	ENSG00000128590	ERG REPRESSED (ERG BOUND ONLY)
							403	EEF1A1	1915	ENSG00000156508	ERG INDUCED (ERG BOUND ONLY)		403	IMPDH1	3614	ENSG00000106348	ERG REPRESSED (ERG BOUND ONLY)
							404	PHIP	55023	ENSG00000146247	ERG INDUCED (ERG BOUND ONLY)		404	CCDC136	64753	ENSG00000128596	ERG REPRESSED (ERG BOUND ONLY)
							405	SYNCRIP	10492	ENSG00000135316	ERG INDUCED (ERG BOUND ONLY)		405	TCAF2	285966	ENSG00000170379	ERG REPRESSED (ERG BOUND ONLY)
							406	RNGTT	8732	ENSG00000111880	ERG INDUCED (ERG BOUND ONLY)		406	TCAF1	9747	ENSG00000198420	ERG REPRESSED (ERG BOUND ONLY)
							407	MDN1	23195	ENSG00000112159	ERG INDUCED (ERG BOUND ONLY)		407	PDIA4	9601	ENSG00000155660	ERG REPRESSED (ERG BOUND ONLY)
							408	FBXL4	26235	ENSG00000112234	ERG INDUCED (ERG BOUND ONLY)		408	ZNF786	136051	ENSG00000197362	ERG REPRESSED (ERG BOUND ONLY)
							409	ASCC3	10973	ENSG00000112249	ERG INDUCED (ERG BOUND ONLY)		409	ATP6V0E2	155066	ENSG00000171130	ERG REPRESSED (ERG BOUND ONLY)
							410	WASF1	8936	ENSG00000112290	ERG INDUCED (ERG BOUND ONLY)		410	CHPF2	54480	ENSG00000033100	ERG REPRESSED (ERG BOUND ONLY)
							411	CDK19	23097	ENSG00000155111	ERG INDUCED (ERG BOUND ONLY)		411	DNAJB6	10049	ENSG00000105993	ERG REPRESSED (ERG BOUND ONLY)
							412	MAP3K5	4217	ENSG00000197442	ERG INDUCED (ERG BOUND ONLY)		412	ZNF596	169270	ENSG00000172748	ERG REPRESSED (ERG BOUND ONLY)
							413	CCDC28A	25901	ENSG00000024862	ERG INDUCED (ERG BOUND ONLY)		413	PRAG1	157285	ENSG00000275342	ERG REPRESSED (ERG BOUND ONLY)
							414	VTA1	51534	ENSG00000009844	ERG INDUCED (ERG BOUND ONLY)		414	MTMR9	66036	ENSG00000104643	ERG REPRESSED (ERG BOUND ONLY)
							415	ADGRG6	57211	ENSG00000112414	ERG INDUCED (ERG BOUND ONLY)		415	FAM160B2	64760	ENSG00000158863	ERG REPRESSED (ERG BOUND ONLY)
							416	HIVEP2	3097	ENSG00000010818	ERG INDUCED (ERG BOUND ONLY)		416	BMP1	649	ENSG00000168487	ERG REPRESSED (ERG BOUND ONLY)
							417	ADAT2	134637	ENSG00000189007	ERG INDUCED (ERG BOUND ONLY)		417	PPP3CC	5533	ENSG00000120910	ERG REPRESSED (ERG BOUND ONLY)
							418	SAMD5	389432	ENSG00000203727	ERG INDUCED (ERG BOUND ONLY)		418	ENTPD4	9583	ENSG00000197217	ERG REPRESSED (ERG BOUND ONLY)
							419	NUP43	348995	ENSG00000120253	ERG INDUCED (ERG BOUND ONLY)		419	NKX3-1	4824	ENSG00000167034	ERG REPRESSED (ERG BOUND ONLY)
							420	RMND1	55005	ENSG00000155906	ERG INDUCED (ERG BOUND ONLY)		420	EPHX2	2053	ENSG00000120915	ERG REPRESSED (ERG BOUND ONLY)
							421	SOD2	6648	ENSG00000112096	ERG INDUCED (ERG BOUND ONLY)		421	FBXO16	157574	ENSG00000214050	ERG REPRESSED (ERG BOUND ONLY)
							422	DLL1	28514	ENSG00000198719	ERG INDUCED (ERG BOUND ONLY)		422	GSR	2936	ENSG00000104687	ERG REPRESSED (ERG BOUND ONLY)
							423	DNAAF5	54919	ENSG00000164818	ERG INDUCED (ERG BOUND ONLY)		423	PPP2CB	5516	ENSG00000104695	ERG REPRESSED (ERG BOUND ONLY)
							424	MRM2	29960	ENSG00000122687	ERG INDUCED (ERG BOUND ONLY)		424	POLB	5423	ENSG00000070501	ERG REPRESSED (ERG BOUND ONLY)
							425	EIF3B	8662	ENSG00000106263	ERG INDUCED (ERG BOUND ONLY)		425	LYN	4067	ENSG00000254087	ERG REPRESSED (ERG BOUND ONLY)
							426	LFNG	3955	ENSG00000106003	ERG INDUCED (ERG BOUND ONLY)		426	SDCBP	6386	ENSG00000137575	ERG REPRESSED (ERG BOUND ONLY)
							427	FOXK1	221937	ENSG00000164916	ERG INDUCED (ERG BOUND ONLY)		427	RAB2A	5862	ENSG00000104388	ERG REPRESSED (ERG BOUND ONLY)
							428	AIMP2	7965	ENSG00000106305	ERG INDUCED (ERG BOUND ONLY)		428	TRAM1	23471	ENSG00000067167	ERG REPRESSED (ERG BOUND ONLY)
							429	SCIN	85477	ENSG00000006747	ERG INDUCED (ERG BOUND ONLY)		429	LACTB2	51110	ENSG00000147592	ERG REPRESSED (ERG BOUND ONLY)
							430	SP4	6671	ENSG00000105866	ERG INDUCED (ERG BOUND ONLY)		430	GDAP1	54332	ENSG00000104381	ERG REPRESSED (ERG BOUND ONLY)
							431	RAPGEF5	9771	ENSG00000136237	ERG INDUCED (ERG BOUND ONLY)		431	SNX16	64089	ENSG00000104497	ERG REPRESSED (ERG BOUND ONLY)
							432	TOMM7	54543	ENSG00000196683	ERG INDUCED (ERG BOUND ONLY)		432	SPAG1	6674	ENSG00000104450	ERG REPRESSED (ERG BOUND ONLY)
							433	MPP6	51678	ENSG00000105926	ERG INDUCED (ERG BOUND ONLY)		433	YWHAZ	7534	ENSG00000164924	ERG REPRESSED (ERG BOUND ONLY)
							434	OSBPL3	26031	ENSG00000070882	ERG INDUCED (ERG BOUND ONLY)		434	ENY2	56943	ENSG00000120533	ERG REPRESSED (ERG BOUND ONLY)
							435	SNX10	29887	ENSG00000086300	ERG INDUCED (ERG BOUND ONLY)		435	PHF20L1	51105	ENSG00000129292	ERG REPRESSED (ERG BOUND ONLY)
							436	CHN2	1124	ENSG00000106069	ERG INDUCED (ERG BOUND ONLY)		436	PLEC	5339	ENSG00000178209	ERG REPRESSED (ERG BOUND ONLY)
							437	ZNRF2	223082	ENSG00000180233	ERG INDUCED (ERG BOUND ONLY)		437	SLC52A2	79581	ENSG00000185803	ERG REPRESSED (ERG BOUND ONLY)
							438	NOD1	10392	ENSG00000106100	ERG INDUCED (ERG BOUND ONLY)		438	PPP1R16A	84988	ENSG00000160972	ERG REPRESSED (ERG BOUND ONLY)
							439	GARS	2617	ENSG00000106105	ERG INDUCED (ERG BOUND ONLY)		439	PLPP6	403313	ENSG00000205808	ERG REPRESSED (ERG BOUND ONLY)
							440	PURB	5814	ENSG00000146676	ERG INDUCED (ERG BOUND ONLY)		440	JAK2	3717	ENSG00000096968	ERG REPRESSED (ERG BOUND ONLY)
							441	TBRG4	9238	ENSG00000136270	ERG INDUCED (ERG BOUND ONLY)		441	PLGRKT	55848	ENSG00000107020	ERG REPRESSED (ERG BOUND ONLY)
							442	UPP1	7378	ENSG00000183696	ERG INDUCED (ERG BOUND ONLY)		442	SNAPC3	6619	ENSG00000164975	ERG REPRESSED (ERG BOUND ONLY)
							443	ZNF736	728927	ENSG00000234444	ERG INDUCED (ERG BOUND ONLY)		443	RRAGA	10670	ENSG00000155876	ERG REPRESSED (ERG BOUND ONLY)
							444	BAZ1B	9031	ENSG00000009954	ERG INDUCED (ERG BOUND ONLY)		444	C9orf72	203228	ENSG00000147894	ERG REPRESSED (ERG BOUND ONLY)
							445	METTL27	155368	ENSG00000165171	ERG INDUCED (ERG BOUND ONLY)		445	B4GALT1	2683	ENSG00000086062	ERG REPRESSED (ERG BOUND ONLY)
							446	HIP1	3092	ENSG00000127946	ERG INDUCED (ERG BOUND ONLY)		446	AQP7	364	ENSG00000165269	ERG REPRESSED (ERG BOUND ONLY)
							447	RSBN1L	222194	ENSG00000187257	ERG INDUCED (ERG BOUND ONLY)		447	UBAP1	51271	ENSG00000165006	ERG REPRESSED (ERG BOUND ONLY)
							448	SLC25A40	55972	ENSG00000075303	ERG INDUCED (ERG BOUND ONLY)		448	FAM219A	203259	ENSG00000164970	ERG REPRESSED (ERG BOUND ONLY)
							449	ZKSCAN1	7586	ENSG00000106261	ERG INDUCED (ERG BOUND ONLY)		449	GALT	2592	ENSG00000213930	ERG REPRESSED (ERG BOUND ONLY)
							450	MEPCE	56257	ENSG00000146834	ERG INDUCED (ERG BOUND ONLY)		450	IL11RA	3590	ENSG00000137070	ERG REPRESSED (ERG BOUND ONLY)
							451	TRIM56	81844	ENSG00000169871	ERG INDUCED (ERG BOUND ONLY)		451	VCP	7415	ENSG00000165280	ERG REPRESSED (ERG BOUND ONLY)
							452	CUX1	1523	ENSG00000257923	ERG INDUCED (ERG BOUND ONLY)		452	RUSC2	9853	ENSG00000198853	ERG REPRESSED (ERG BOUND ONLY)
							453	LAMB1	3912	ENSG00000091136	ERG INDUCED (ERG BOUND ONLY)		453	TESK1	7016	ENSG00000107140	ERG REPRESSED (ERG BOUND ONLY)
							454	WNT2	7472	ENSG00000105989	ERG INDUCED (ERG BOUND ONLY)		454	CREB3	10488	ENSG00000107175	ERG REPRESSED (ERG BOUND ONLY)
							455	SMKR1	100287482	ENSG00000240204	ERG INDUCED (ERG BOUND ONLY)		455	GBA2	57704	ENSG00000070610	ERG REPRESSED (ERG BOUND ONLY)
							456	CEP41	95681	ENSG00000106477	ERG INDUCED (ERG BOUND ONLY)		456	TMEM8B	51754	ENSG00000137103	ERG REPRESSED (ERG BOUND ONLY)
							457	MEST	4232	ENSG00000106484	ERG INDUCED (ERG BOUND ONLY)		457	CLTA	1211	ENSG00000122705	ERG REPRESSED (ERG BOUND ONLY)
							458	SLC35B4	84912	ENSG00000205060	ERG INDUCED (ERG BOUND ONLY)		458	GNE	10020	ENSG00000159921	ERG REPRESSED (ERG BOUND ONLY)
							459	ZC3HAV1L	92092	ENSG00000146858	ERG INDUCED (ERG BOUND ONLY)		459	ANXA1	301	ENSG00000135046	ERG REPRESSED (ERG BOUND ONLY)
							460	CUL1	8454	ENSG00000055130	ERG INDUCED (ERG BOUND ONLY)		460	OSTF1	26578	ENSG00000134996	ERG REPRESSED (ERG BOUND ONLY)
							461	PRKAG2	51422	ENSG00000106617	ERG INDUCED (ERG BOUND ONLY)		461	RFK	55312	ENSG00000135002	ERG REPRESSED (ERG BOUND ONLY)
							462	PAXIP1	22976	ENSG00000157212	ERG INDUCED (ERG BOUND ONLY)		462	IDNK	414328	ENSG00000148057	ERG REPRESSED (ERG BOUND ONLY)
							463	PAXIP1-AS1	202781	ENSG00000273344	ERG INDUCED (ERG BOUND ONLY)		463	ZCCHC6	79670	ENSG00000083223	ERG REPRESSED (ERG BOUND ONLY)
							464	MNX1-AS1	645249	ENSG00000243479	ERG INDUCED (ERG BOUND ONLY)		464	CTSL	1514	ENSG00000135047	ERG REPRESSED (ERG BOUND ONLY)
							465	ERI1	90459	ENSG00000104626	ERG INDUCED (ERG BOUND ONLY)		465	GADD45G	10912	ENSG00000130222	ERG REPRESSED (ERG BOUND ONLY)
							466	CNOT7	29883	ENSG00000198791	ERG INDUCED (ERG BOUND ONLY)		466	CDC14B	8555	ENSG00000081377	ERG REPRESSED (ERG BOUND ONLY)
							467	XPO7	23039	ENSG00000130227	ERG INDUCED (ERG BOUND ONLY)		467	ERP44	23071	ENSG00000023318	ERG REPRESSED (ERG BOUND ONLY)
							468	BIN3	55909	ENSG00000147439	ERG INDUCED (ERG BOUND ONLY)		468	KLF4	9314	ENSG00000136826	ERG REPRESSED (ERG BOUND ONLY)
							469	NEFL	4747	ENSG00000277586	ERG INDUCED (ERG BOUND ONLY)		469	DNAJC25	548645	ENSG00000059769	ERG REPRESSED (ERG BOUND ONLY)
							470	MAK16	84549	ENSG00000198042	ERG INDUCED (ERG BOUND ONLY)		470	TMEM268	203197	ENSG00000157693	ERG REPRESSED (ERG BOUND ONLY)
							471	PLPBP	11212	ENSG00000147471	ERG INDUCED (ERG BOUND ONLY)		471	ASTN2	23245	ENSG00000148219	ERG REPRESSED (ERG BOUND ONLY)
							472	NSD3	54904	ENSG00000147548	ERG INDUCED (ERG BOUND ONLY)		472	NR6A1	2649	ENSG00000148200	ERG REPRESSED (ERG BOUND ONLY)
							473	AP3M2	10947	ENSG00000070718	ERG INDUCED (ERG BOUND ONLY)		473	HSPA5	3309	ENSG00000044574	ERG REPRESSED (ERG BOUND ONLY)
							474	PRKDC	5591	ENSG00000253729	ERG INDUCED (ERG BOUND ONLY)		474	FPGS	2356	ENSG00000136877	ERG REPRESSED (ERG BOUND ONLY)
							475	LYPLA1	10434	ENSG00000120992	ERG INDUCED (ERG BOUND ONLY)		475	DNM1	1759	ENSG00000106976	ERG REPRESSED (ERG BOUND ONLY)
							476	MYBL1	4603	ENSG00000185697	ERG INDUCED (ERG BOUND ONLY)		476	GOLGA2	2801	ENSG00000167110	ERG REPRESSED (ERG BOUND ONLY)
							477	PREX2	80243	ENSG00000046889	ERG INDUCED (ERG BOUND ONLY)		477	NTNG2	84628	ENSG00000196358	ERG REPRESSED (ERG BOUND ONLY)
							478	RPL7	6129	ENSG00000147604	ERG INDUCED (ERG BOUND ONLY)		478	CACFD1	11094	ENSG00000160325	ERG REPRESSED (ERG BOUND ONLY)
							479	HEY1	23462	ENSG00000164683	ERG INDUCED (ERG BOUND ONLY)		479	C9orf116	138162	ENSG00000160345	ERG REPRESSED (ERG BOUND ONLY)
							480	LRRCC1	85444	ENSG00000133739	ERG INDUCED (ERG BOUND ONLY)		480	KCNT1	57582	ENSG00000107147	ERG REPRESSED (ERG BOUND ONLY)
							481	TMEM64	169200	ENSG00000180694	ERG INDUCED (ERG BOUND ONLY)		481	NACC2	138151	ENSG00000148411	ERG REPRESSED (ERG BOUND ONLY)
							482	FAM92A	137392	ENSG00000188343	ERG INDUCED (ERG BOUND ONLY)		482	SEC16A	9919	ENSG00000148396	ERG REPRESSED (ERG BOUND ONLY)
							483	RBM12B	389677	ENSG00000183808	ERG INDUCED (ERG BOUND ONLY)		483	TPRN	286262	ENSG00000176058	ERG REPRESSED (ERG BOUND ONLY)
							484	KIAA1429	25962	ENSG00000164944	ERG INDUCED (ERG BOUND ONLY)		484	MRPL41	64975	ENSG00000182154	ERG REPRESSED (ERG BOUND ONLY)
							485	TP53INP1	94241	ENSG00000164938	ERG INDUCED (ERG BOUND ONLY)		485	IDI1	3422	ENSG00000067064	ERG REPRESSED (ERG BOUND ONLY)
							486	RPL30	6156	ENSG00000156482	ERG INDUCED (ERG BOUND ONLY)		486	WDR37	22884	ENSG00000047056	ERG REPRESSED (ERG BOUND ONLY)
							487	UBR5	51366	ENSG00000104517	ERG INDUCED (ERG BOUND ONLY)		487	FBXO18	84893	ENSG00000134452	ERG REPRESSED (ERG BOUND ONLY)
							488	NUDCD1	84955	ENSG00000120526	ERG INDUCED (ERG BOUND ONLY)		488	DHTKD1	55526	ENSG00000181192	ERG REPRESSED (ERG BOUND ONLY)
							489	EIF3H	8667	ENSG00000147677	ERG INDUCED (ERG BOUND ONLY)		489	PHYH	5264	ENSG00000107537	ERG REPRESSED (ERG BOUND ONLY)
							490	UTP23	84294	ENSG00000147679	ERG INDUCED (ERG BOUND ONLY)		490	DNAJC1	64215	ENSG00000136770	ERG REPRESSED (ERG BOUND ONLY)
							491	MAL2	114569	ENSG00000147676	ERG INDUCED (ERG BOUND ONLY)		491	RAB18	22931	ENSG00000099246	ERG REPRESSED (ERG BOUND ONLY)
							492	TMEM65	157378	ENSG00000164983	ERG INDUCED (ERG BOUND ONLY)		492	CSGALNACT2	55454	ENSG00000169826	ERG REPRESSED (ERG BOUND ONLY)
							493	MYC	4609	ENSG00000136997	ERG INDUCED (ERG BOUND ONLY)		493	C10orf10	11067	ENSG00000165507	ERG REPRESSED (ERG BOUND ONLY)
							494	CHRAC1	54108	ENSG00000104472	ERG INDUCED (ERG BOUND ONLY)		494	UBE2D1	7321	ENSG00000072401	ERG REPRESSED (ERG BOUND ONLY)
							495	THEM6	51337	ENSG00000130193	ERG INDUCED (ERG BOUND ONLY)		495	PHYHIPL	84457	ENSG00000165443	ERG REPRESSED (ERG BOUND ONLY)
							496	RHPN1-AS1	78998	ENSG00000254389	ERG INDUCED (ERG BOUND ONLY)		496	SLC16A9	220963	ENSG00000165449	ERG REPRESSED (ERG BOUND ONLY)
							497	EEF1D	1936	ENSG00000104529	ERG INDUCED (ERG BOUND ONLY)		497	REEP3	221035	ENSG00000165476	ERG REPRESSED (ERG BOUND ONLY)
							498	HGH1	51236	ENSG00000235173	ERG INDUCED (ERG BOUND ONLY)		498	DNAJC12	56521	ENSG00000108176	ERG REPRESSED (ERG BOUND ONLY)
							499	BOP1	23246	ENSG00000261236	ERG INDUCED (ERG BOUND ONLY)		499	SLC25A16	8034	ENSG00000122912	ERG REPRESSED (ERG BOUND ONLY)
							500	HSF1	3297	ENSG00000185122	ERG INDUCED (ERG BOUND ONLY)		500	AIFM2	84883	ENSG00000042286	ERG REPRESSED (ERG BOUND ONLY)
							501	RPL8	6132	ENSG00000161016	ERG INDUCED (ERG BOUND ONLY)		501	DNAJB12	54788	ENSG00000148719	ERG REPRESSED (ERG BOUND ONLY)
							502	SMARCA2	6595	ENSG00000080503	ERG INDUCED (ERG BOUND ONLY)		502	ANXA7	310	ENSG00000138279	ERG REPRESSED (ERG BOUND ONLY)
							503	PUM3	9933	ENSG00000080608	ERG INDUCED (ERG BOUND ONLY)		503	ZSWIM8	23053	ENSG00000214655	ERG REPRESSED (ERG BOUND ONLY)
							504	RANBP6	26953	ENSG00000137040	ERG INDUCED (ERG BOUND ONLY)		504	KCNMA1-AS1	101929328	ENSG00000236467	ERG REPRESSED (ERG BOUND ONLY)
							505	TMEM261	90871	ENSG00000137038	ERG INDUCED (ERG BOUND ONLY)		505	TMEM254	80195	ENSG00000133678	ERG REPRESSED (ERG BOUND ONLY)
							506	DENND4C	55667	ENSG00000137145	ERG INDUCED (ERG BOUND ONLY)		506	BMPR1A	657	ENSG00000107779	ERG REPRESSED (ERG BOUND ONLY)
							507	RPS6	6194	ENSG00000137154	ERG INDUCED (ERG BOUND ONLY)		507	GLUD1	2746	ENSG00000148672	ERG REPRESSED (ERG BOUND ONLY)
							508	TOPORS	10210	ENSG00000197579	ERG INDUCED (ERG BOUND ONLY)		508	TNKS2-AS1	100507633	ENSG00000228701	ERG REPRESSED (ERG BOUND ONLY)
							509	SMU1	55234	ENSG00000122692	ERG INDUCED (ERG BOUND ONLY)		509	IDE	3416	ENSG00000119912	ERG REPRESSED (ERG BOUND ONLY)
							510	BAG1	573	ENSG00000107262	ERG INDUCED (ERG BOUND ONLY)		510	UBTD1	80019	ENSG00000165886	ERG REPRESSED (ERG BOUND ONLY)
							511	STOML2	30968	ENSG00000165283	ERG INDUCED (ERG BOUND ONLY)		511	GOLGA7B	401647	ENSG00000155265	ERG REPRESSED (ERG BOUND ONLY)
							512	POLR1E	64425	ENSG00000137054	ERG INDUCED (ERG BOUND ONLY)		512	ENTPD7	57089	ENSG00000198018	ERG REPRESSED (ERG BOUND ONLY)
							513	ALDH1B1	219	ENSG00000137124	ERG INDUCED (ERG BOUND ONLY)		513	CHUK	1147	ENSG00000213341	ERG REPRESSED (ERG BOUND ONLY)
							514	PTAR1	375743	ENSG00000188647	ERG INDUCED (ERG BOUND ONLY)		514	BLOC1S2	282991	ENSG00000196072	ERG REPRESSED (ERG BOUND ONLY)
							515	SMC5	23137	ENSG00000198887	ERG INDUCED (ERG BOUND ONLY)		515	KAZALD1	81621	ENSG00000107821	ERG REPRESSED (ERG BOUND ONLY)
							516	CARNMT1	138199	ENSG00000156017	ERG INDUCED (ERG BOUND ONLY)		516	GBF1	8729	ENSG00000107862	ERG REPRESSED (ERG BOUND ONLY)
							517	SPIN1	10927	ENSG00000106723	ERG INDUCED (ERG BOUND ONLY)		517	ACTR1A	10121	ENSG00000138107	ERG REPRESSED (ERG BOUND ONLY)
							518	SYK	6850	ENSG00000165025	ERG INDUCED (ERG BOUND ONLY)		518	BORCS7	119032	ENSG00000166275	ERG REPRESSED (ERG BOUND ONLY)
							519	NOL8	55035	ENSG00000198000	ERG INDUCED (ERG BOUND ONLY)		519	PDCD4	27250	ENSG00000150593	ERG REPRESSED (ERG BOUND ONLY)
							520	CENPP	401541	ENSG00000188312	ERG INDUCED (ERG BOUND ONLY)		520	SHOC2	8036	ENSG00000108061	ERG REPRESSED (ERG BOUND ONLY)
							521	FANCC	2176	ENSG00000158169	ERG INDUCED (ERG BOUND ONLY)		521	EPS8L2	64787	ENSG00000177106	ERG REPRESSED (ERG BOUND ONLY)
							522	NCBP1	4686	ENSG00000136937	ERG INDUCED (ERG BOUND ONLY)		522	TMEM80	283232	ENSG00000177042	ERG REPRESSED (ERG BOUND ONLY)
							523	SLC44A1	23446	ENSG00000070214	ERG INDUCED (ERG BOUND ONLY)		523	CRACR2B	283229	ENSG00000177685	ERG REPRESSED (ERG BOUND ONLY)
							524	TMEM245	23731	ENSG00000106771	ERG INDUCED (ERG BOUND ONLY)		524	MOB2	81532	ENSG00000182208	ERG REPRESSED (ERG BOUND ONLY)
							525	PTPN3	5774	ENSG00000070159	ERG INDUCED (ERG BOUND ONLY)		525	OSBPL5	114879	ENSG00000021762	ERG REPRESSED (ERG BOUND ONLY)
							526	UGCG	7357	ENSG00000148154	ERG INDUCED (ERG BOUND ONLY)		526	STIM1	6786	ENSG00000167323	ERG REPRESSED (ERG BOUND ONLY)
							527	PTBP3	9991	ENSG00000119314	ERG INDUCED (ERG BOUND ONLY)		527	FAM160A2	84067	ENSG00000051009	ERG REPRESSED (ERG BOUND ONLY)
							528	KIAA1958	158405	ENSG00000165185	ERG INDUCED (ERG BOUND ONLY)		528	TRIM3	10612	ENSG00000110171	ERG REPRESSED (ERG BOUND ONLY)
							529	SNX30	401548	ENSG00000148158	ERG INDUCED (ERG BOUND ONLY)		529	ARFIP2	23647	ENSG00000132254	ERG REPRESSED (ERG BOUND ONLY)
							530	PRPF4	9128	ENSG00000136875	ERG INDUCED (ERG BOUND ONLY)		530	RIC3	79608	ENSG00000166405	ERG REPRESSED (ERG BOUND ONLY)
							531	BSPRY	54836	ENSG00000119411	ERG INDUCED (ERG BOUND ONLY)		531	COPB1	1315	ENSG00000129083	ERG REPRESSED (ERG BOUND ONLY)
							532	POLE3	54107	ENSG00000148229	ERG INDUCED (ERG BOUND ONLY)		532	SOX6	55553	ENSG00000110693	ERG REPRESSED (ERG BOUND ONLY)
							533	BRINP1	1620	ENSG00000078725	ERG INDUCED (ERG BOUND ONLY)		533	TSG101	7251	ENSG00000074319	ERG REPRESSED (ERG BOUND ONLY)
							534	ZBTB26	57684	ENSG00000171448	ERG INDUCED (ERG BOUND ONLY)		534	TMEM86A	144110	ENSG00000151117	ERG REPRESSED (ERG BOUND ONLY)
							535	RPL35	11224	ENSG00000136942	ERG INDUCED (ERG BOUND ONLY)		535	SLC35C1	55343	ENSG00000181830	ERG REPRESSED (ERG BOUND ONLY)
							536	PPP6C	5537	ENSG00000119414	ERG INDUCED (ERG BOUND ONLY)		536	ACP2	53	ENSG00000134575	ERG REPRESSED (ERG BOUND ONLY)
							537	RABEPK	10244	ENSG00000136933	ERG INDUCED (ERG BOUND ONLY)		537	LOC101927204	101927204	ENSG00000245571	ERG REPRESSED (ERG BOUND ONLY)
							538	LMX1B	4010	ENSG00000136944	ERG INDUCED (ERG BOUND ONLY)		538	FAM111A	63901	ENSG00000166801	ERG REPRESSED (ERG BOUND ONLY)
							539	SET	6418	ENSG00000119335	ERG INDUCED (ERG BOUND ONLY)		539	STX3	6809	ENSG00000166900	ERG REPRESSED (ERG BOUND ONLY)
							540	EXOSC2	23404	ENSG00000130713	ERG INDUCED (ERG BOUND ONLY)		540	CCDC86	79080	ENSG00000110104	ERG REPRESSED (ERG BOUND ONLY)
							541	DDX31	64794	ENSG00000125485	ERG INDUCED (ERG BOUND ONLY)		541	LOC101927495	101927495	ENSG00000250230	ERG REPRESSED (ERG BOUND ONLY)
							542	RPL7A	6130	ENSG00000148303	ERG INDUCED (ERG BOUND ONLY)		542	RPLP0P2	113157	ENSG00000243742	ERG REPRESSED (ERG BOUND ONLY)
							543	REXO4	57109	ENSG00000148300	ERG INDUCED (ERG BOUND ONLY)		543	FADS2	9415	ENSG00000134824	ERG REPRESSED (ERG BOUND ONLY)
							544	PPP1R26	9858	ENSG00000196422	ERG INDUCED (ERG BOUND ONLY)		544	ASRGL1	80150	ENSG00000162174	ERG REPRESSED (ERG BOUND ONLY)
							545	MRPS2	51116	ENSG00000122140	ERG INDUCED (ERG BOUND ONLY)		545	ROM1	6094	ENSG00000149489	ERG REPRESSED (ERG BOUND ONLY)
							546	UBAC1	10422	ENSG00000130560	ERG INDUCED (ERG BOUND ONLY)		546	B3GAT3	26229	ENSG00000149541	ERG REPRESSED (ERG BOUND ONLY)
							547	SDCCAG3	10807	ENSG00000165689	ERG INDUCED (ERG BOUND ONLY)		547	TMEM179B	374395	ENSG00000185475	ERG REPRESSED (ERG BOUND ONLY)
							548	PMPCA	23203	ENSG00000165688	ERG INDUCED (ERG BOUND ONLY)		548	STX5	6811	ENSG00000162236	ERG REPRESSED (ERG BOUND ONLY)
							549	NOTCH1	4851	ENSG00000148400	ERG INDUCED (ERG BOUND ONLY)		549	SLC3A2	6520	ENSG00000168003	ERG REPRESSED (ERG BOUND ONLY)
							550	NELFB	25920	ENSG00000188986	ERG INDUCED (ERG BOUND ONLY)		550	CHRM1	1128	ENSG00000168539	ERG REPRESSED (ERG BOUND ONLY)
							551	GTPBP4	23560	ENSG00000107937	ERG INDUCED (ERG BOUND ONLY)		551	MARK2	2011	ENSG00000072518	ERG REPRESSED (ERG BOUND ONLY)
							552	AKR1C3	8644	ENSG00000196139	ERG INDUCED (ERG BOUND ONLY)		552	TRPT1	83707	ENSG00000149743	ERG REPRESSED (ERG BOUND ONLY)
							553	GDI2	2665	ENSG00000057608	ERG INDUCED (ERG BOUND ONLY)		553	VEGFB	7423	ENSG00000173511	ERG REPRESSED (ERG BOUND ONLY)
							554	UPF2	26019	ENSG00000151461	ERG INDUCED (ERG BOUND ONLY)		554	FKBP2	2286	ENSG00000173486	ERG REPRESSED (ERG BOUND ONLY)
							555	CDC123	8872	ENSG00000151465	ERG INDUCED (ERG BOUND ONLY)		555	GPR137	56834	ENSG00000173264	ERG REPRESSED (ERG BOUND ONLY)
							556	CAMK1D	57118	ENSG00000183049	ERG INDUCED (ERG BOUND ONLY)		556	PRDX5	25824	ENSG00000126432	ERG REPRESSED (ERG BOUND ONLY)
							557	SEPHS1	22929	ENSG00000086475	ERG INDUCED (ERG BOUND ONLY)		557	CCDC88B	283234	ENSG00000168071	ERG REPRESSED (ERG BOUND ONLY)
							558	MLLT10	8028	ENSG00000078403	ERG INDUCED (ERG BOUND ONLY)		558	MAP4K2	5871	ENSG00000168067	ERG REPRESSED (ERG BOUND ONLY)
							559	OTUD1	220213	ENSG00000165312	ERG INDUCED (ERG BOUND ONLY)		559	CDC42BPG	55561	ENSG00000171219	ERG REPRESSED (ERG BOUND ONLY)
							560	KIF5B	3799	ENSG00000170759	ERG INDUCED (ERG BOUND ONLY)		560	PPP2R5B	5526	ENSG00000068971	ERG REPRESSED (ERG BOUND ONLY)
							561	ZNF33A	7581	ENSG00000189180	ERG INDUCED (ERG BOUND ONLY)		561	ZNHIT2	741	ENSG00000174276	ERG REPRESSED (ERG BOUND ONLY)
							562	ZNF33B	7582	ENSG00000196693	ERG INDUCED (ERG BOUND ONLY)		562	SYVN1	84447	ENSG00000162298	ERG REPRESSED (ERG BOUND ONLY)
							563	BMS1	9790	ENSG00000165733	ERG INDUCED (ERG BOUND ONLY)		563	CAPN1	823	ENSG00000014216	ERG REPRESSED (ERG BOUND ONLY)
							564	ZFAND4	93550	ENSG00000172671	ERG INDUCED (ERG BOUND ONLY)		564	CDC42EP2	10435	ENSG00000149798	ERG REPRESSED (ERG BOUND ONLY)
							565	TFAM	7019	ENSG00000108064	ERG INDUCED (ERG BOUND ONLY)		565	MAP3K11	4296	ENSG00000173327	ERG REPRESSED (ERG BOUND ONLY)
							566	BICC1	80114	ENSG00000122870	ERG INDUCED (ERG BOUND ONLY)		566	EFEMP2	30008	ENSG00000172638	ERG REPRESSED (ERG BOUND ONLY)
							567	ADO	84890	ENSG00000181915	ERG INDUCED (ERG BOUND ONLY)		567	KLC2	64837	ENSG00000174996	ERG REPRESSED (ERG BOUND ONLY)
							568	JMJD1C	221037	ENSG00000171988	ERG INDUCED (ERG BOUND ONLY)		568	CNIH2	254263	ENSG00000174871	ERG REPRESSED (ERG BOUND ONLY)
							569	DDX21	9188	ENSG00000165732	ERG INDUCED (ERG BOUND ONLY)		569	YIF1A	10897	ENSG00000174851	ERG REPRESSED (ERG BOUND ONLY)
							570	TYSND1	219743	ENSG00000156521	ERG INDUCED (ERG BOUND ONLY)		570	BRMS1	25855	ENSG00000174744	ERG REPRESSED (ERG BOUND ONLY)
							571	EIF4EBP2	1979	ENSG00000148730	ERG INDUCED (ERG BOUND ONLY)		571	DPP3	10072	ENSG00000254986	ERG REPRESSED (ERG BOUND ONLY)
							572	PALD1	27143	ENSG00000107719	ERG INDUCED (ERG BOUND ONLY)		572	RCE1	9986	ENSG00000173653	ERG REPRESSED (ERG BOUND ONLY)
							573	MRPS16	51021	ENSG00000182180	ERG INDUCED (ERG BOUND ONLY)		573	ANKRD13D	338692	ENSG00000172932	ERG REPRESSED (ERG BOUND ONLY)
							574	ZNF503	84858	ENSG00000165655	ERG INDUCED (ERG BOUND ONLY)		574	SSH3	54961	ENSG00000172830	ERG REPRESSED (ERG BOUND ONLY)
							575	ZNF503-AS2	100131213	ENSG00000237149	ERG INDUCED (ERG BOUND ONLY)		575	POLD4	57804	ENSG00000175482	ERG REPRESSED (ERG BOUND ONLY)
							576	ANXA11	311	ENSG00000122359	ERG INDUCED (ERG BOUND ONLY)		576	CORO1B	57175	ENSG00000172725	ERG REPRESSED (ERG BOUND ONLY)
							577	PAPSS2	9060	ENSG00000198682	ERG INDUCED (ERG BOUND ONLY)		577	TMEM134	80194	ENSG00000172663	ERG REPRESSED (ERG BOUND ONLY)
							578	STAMBPL1	57559	ENSG00000138134	ERG INDUCED (ERG BOUND ONLY)		578	CDK2AP2	10263	ENSG00000167797	ERG REPRESSED (ERG BOUND ONLY)
							579	IFIT5	24138	ENSG00000152778	ERG INDUCED (ERG BOUND ONLY)		579	C11orf24	53838	ENSG00000171067	ERG REPRESSED (ERG BOUND ONLY)
							580	PANK1	53354	ENSG00000152782	ERG INDUCED (ERG BOUND ONLY)		580	CTTN	2017	ENSG00000085733	ERG REPRESSED (ERG BOUND ONLY)
							581	HHEX	3087	ENSG00000152804	ERG INDUCED (ERG BOUND ONLY)		581	DHCR7	1717	ENSG00000172893	ERG REPRESSED (ERG BOUND ONLY)
							582	SLC35G1	159371	ENSG00000176273	ERG INDUCED (ERG BOUND ONLY)		582	LAMTOR1	55004	ENSG00000149357	ERG REPRESSED (ERG BOUND ONLY)
							583	NOC3L	64318	ENSG00000173145	ERG INDUCED (ERG BOUND ONLY)		583	INPPL1	3636	ENSG00000165458	ERG REPRESSED (ERG BOUND ONLY)
							584	SORBS1	10580	ENSG00000095637	ERG INDUCED (ERG BOUND ONLY)		584	STARD10	10809	ENSG00000214530	ERG REPRESSED (ERG BOUND ONLY)
							585	MMS19	64210	ENSG00000155229	ERG INDUCED (ERG BOUND ONLY)		585	PPME1	51400	ENSG00000214517	ERG REPRESSED (ERG BOUND ONLY)
							586	MARVELD1	83742	ENSG00000155254	ERG INDUCED (ERG BOUND ONLY)		586	SPCS2	9789	ENSG00000118363	ERG REPRESSED (ERG BOUND ONLY)
							587	CNNM1	26507	ENSG00000119946	ERG INDUCED (ERG BOUND ONLY)		587	TSKU	25987	ENSG00000182704	ERG REPRESSED (ERG BOUND ONLY)
							588	ERLIN1	10613	ENSG00000107566	ERG INDUCED (ERG BOUND ONLY)		588	NDUFC2	4718	ENSG00000151366	ERG REPRESSED (ERG BOUND ONLY)
							589	TWNK	56652	ENSG00000107815	ERG INDUCED (ERG BOUND ONLY)		589	KCTD21	283219	ENSG00000188997	ERG REPRESSED (ERG BOUND ONLY)
							590	NPM3	10360	ENSG00000107833	ERG INDUCED (ERG BOUND ONLY)		590	USP35	57558	ENSG00000118369	ERG REPRESSED (ERG BOUND ONLY)
							591	NOLC1	9221	ENSG00000166197	ERG INDUCED (ERG BOUND ONLY)		591	ANKRD42	338699	ENSG00000137494	ERG REPRESSED (ERG BOUND ONLY)
							592	PSD	5662	ENSG00000059915	ERG INDUCED (ERG BOUND ONLY)		592	TMEM126B	55863	ENSG00000171204	ERG REPRESSED (ERG BOUND ONLY)
							593	TRIM8	81603	ENSG00000171206	ERG INDUCED (ERG BOUND ONLY)		593	PTS	5805	ENSG00000150787	ERG REPRESSED (ERG BOUND ONLY)
							594	TAF5	6877	ENSG00000148835	ERG INDUCED (ERG BOUND ONLY)		594	MPZL3	196264	ENSG00000160588	ERG REPRESSED (ERG BOUND ONLY)
							595	STN1	79991	ENSG00000107960	ERG INDUCED (ERG BOUND ONLY)		595	ARCN1	372	ENSG00000095139	ERG REPRESSED (ERG BOUND ONLY)
							596	DUSP5	1847	ENSG00000138166	ERG INDUCED (ERG BOUND ONLY)		596	CCDC84	338657	ENSG00000186166	ERG REPRESSED (ERG BOUND ONLY)
							597	NHLRC2	374354	ENSG00000196865	ERG INDUCED (ERG BOUND ONLY)		597	HYOU1	10525	ENSG00000149428	ERG REPRESSED (ERG BOUND ONLY)
							598	ABLIM1	3983	ENSG00000099204	ERG INDUCED (ERG BOUND ONLY)		598	FEZ1	9638	ENSG00000149557	ERG REPRESSED (ERG BOUND ONLY)
							599	EIF3A	8661	ENSG00000107581	ERG INDUCED (ERG BOUND ONLY)		599	HYLS1	219844	ENSG00000198331	ERG REPRESSED (ERG BOUND ONLY)
							600	DOCK1	1793	ENSG00000150760	ERG INDUCED (ERG BOUND ONLY)		600	PRDM10	56980	ENSG00000170325	ERG REPRESSED (ERG BOUND ONLY)
							601	MKI67	4288	ENSG00000148773	ERG INDUCED (ERG BOUND ONLY)		601	APLP2	334	ENSG00000084234	ERG REPRESSED (ERG BOUND ONLY)
							602	PTDSS2	81490	ENSG00000174915	ERG INDUCED (ERG BOUND ONLY)		602	NCAPD3	23310	ENSG00000151503	ERG REPRESSED (ERG BOUND ONLY)
							603	CHID1	66005	ENSG00000177830	ERG INDUCED (ERG BOUND ONLY)		603	VPS26B	112936	ENSG00000151502	ERG REPRESSED (ERG BOUND ONLY)
							604	EIF3F	8665	ENSG00000175390	ERG INDUCED (ERG BOUND ONLY)		604	GLB1L3	112937	ENSG00000166105	ERG REPRESSED (ERG BOUND ONLY)
							605	RPL27A	6157	ENSG00000166441	ERG INDUCED (ERG BOUND ONLY)		605	LTBR	4055	ENSG00000111321	ERG REPRESSED (ERG BOUND ONLY)
							606	IPO7	10527	ENSG00000205339	ERG INDUCED (ERG BOUND ONLY)		606	CD27-AS1	678655	ENSG00000215039	ERG REPRESSED (ERG BOUND ONLY)
							607	RPS13	6207	ENSG00000110700	ERG INDUCED (ERG BOUND ONLY)		607	VAMP1	6843	ENSG00000139190	ERG REPRESSED (ERG BOUND ONLY)
							608	MRGPRX3	117195	ENSG00000179826	ERG INDUCED (ERG BOUND ONLY)		608	MLF2	8079	ENSG00000089693	ERG REPRESSED (ERG BOUND ONLY)
							609	HPS5	11234	ENSG00000110756	ERG INDUCED (ERG BOUND ONLY)		609	LAG3	3902	ENSG00000089692	ERG REPRESSED (ERG BOUND ONLY)
							610	GTF2H1	2965	ENSG00000110768	ERG INDUCED (ERG BOUND ONLY)		610	PTPN6	5777	ENSG00000111679	ERG REPRESSED (ERG BOUND ONLY)
							611	PRMT3	10196	ENSG00000185238	ERG INDUCED (ERG BOUND ONLY)		611	C1RL	51279	ENSG00000139178	ERG REPRESSED (ERG BOUND ONLY)
							612	EIF3M	10480	ENSG00000149100	ERG INDUCED (ERG BOUND ONLY)		612	NECAP1	25977	ENSG00000089818	ERG REPRESSED (ERG BOUND ONLY)
							613	QSER1	79832	ENSG00000060749	ERG INDUCED (ERG BOUND ONLY)		613	STYK1	55359	ENSG00000060140	ERG REPRESSED (ERG BOUND ONLY)
							614	TCP11L1	55346	ENSG00000176148	ERG INDUCED (ERG BOUND ONLY)		614	ETFRF1	144363	ENSG00000205707	ERG REPRESSED (ERG BOUND ONLY)
							615	HIPK3	10114	ENSG00000110422	ERG INDUCED (ERG BOUND ONLY)		615	KRAS	3845	ENSG00000133703	ERG REPRESSED (ERG BOUND ONLY)
							616	CAPRIN1	4076	ENSG00000135387	ERG INDUCED (ERG BOUND ONLY)		616	FKBP11	51303	ENSG00000134285	ERG REPRESSED (ERG BOUND ONLY)
							617	NAT10	55226	ENSG00000135372	ERG INDUCED (ERG BOUND ONLY)		617	SPATS2	65244	ENSG00000123352	ERG REPRESSED (ERG BOUND ONLY)
							618	FJX1	24147	ENSG00000179431	ERG INDUCED (ERG BOUND ONLY)		618	TFCP2	7024	ENSG00000135457	ERG REPRESSED (ERG BOUND ONLY)
							619	TTC17	55761	ENSG00000052841	ERG INDUCED (ERG BOUND ONLY)		619	NR4A1	3164	ENSG00000123358	ERG REPRESSED (ERG BOUND ONLY)
							620	ALKBH3	221120	ENSG00000166199	ERG INDUCED (ERG BOUND ONLY)		620	KRT8	3856	ENSG00000170421	ERG REPRESSED (ERG BOUND ONLY)
							621	CELF1	10658	ENSG00000149187	ERG INDUCED (ERG BOUND ONLY)		621	KRT18	3875	ENSG00000111057	ERG REPRESSED (ERG BOUND ONLY)
							622	SSRP1	6749	ENSG00000149136	ERG INDUCED (ERG BOUND ONLY)		622	TNS2	23371	ENSG00000111077	ERG REPRESSED (ERG BOUND ONLY)
							623	LPXN	9404	ENSG00000110031	ERG INDUCED (ERG BOUND ONLY)		623	MFSD5	84975	ENSG00000182544	ERG REPRESSED (ERG BOUND ONLY)
							624	PRPF19	27339	ENSG00000110107	ERG INDUCED (ERG BOUND ONLY)		624	SMUG1	23583	ENSG00000123415	ERG REPRESSED (ERG BOUND ONLY)
							625	TKFC	26007	ENSG00000149476	ERG INDUCED (ERG BOUND ONLY)		625	CD63	967	ENSG00000135404	ERG REPRESSED (ERG BOUND ONLY)
							626	INCENP	3619	ENSG00000149503	ERG INDUCED (ERG BOUND ONLY)		626	ORMDL2	29095	ENSG00000123353	ERG REPRESSED (ERG BOUND ONLY)
							627	UBXN1	51035	ENSG00000162191	ERG INDUCED (ERG BOUND ONLY)		627	PYM1	84305	ENSG00000170473	ERG REPRESSED (ERG BOUND ONLY)
							628	TTC9C	283237	ENSG00000162222	ERG INDUCED (ERG BOUND ONLY)		628	DGKA	1606	ENSG00000065357	ERG REPRESSED (ERG BOUND ONLY)
							629	WDR74	54663	ENSG00000133316	ERG INDUCED (ERG BOUND ONLY)		629	ERBB3	2065	ENSG00000065361	ERG REPRESSED (ERG BOUND ONLY)
							630	MACROD1	28992	ENSG00000133315	ERG INDUCED (ERG BOUND ONLY)		630	MYL6	4637	ENSG00000092841	ERG REPRESSED (ERG BOUND ONLY)
							631	NRXN2	9379	ENSG00000110076	ERG INDUCED (ERG BOUND ONLY)		631	NXPH4	11247	ENSG00000182379	ERG REPRESSED (ERG BOUND ONLY)
							632	FIBP	9158	ENSG00000172500	ERG INDUCED (ERG BOUND ONLY)		632	NDUFA4L2	56901	ENSG00000185633	ERG REPRESSED (ERG BOUND ONLY)
							633	CCDC85B	11007	ENSG00000175602	ERG INDUCED (ERG BOUND ONLY)		633	DDIT3	1649	ENSG00000175197	ERG REPRESSED (ERG BOUND ONLY)
							634	PITPNM1	9600	ENSG00000110697	ERG INDUCED (ERG BOUND ONLY)		634	MBD6	114785	ENSG00000166987	ERG REPRESSED (ERG BOUND ONLY)
							635	NDUFV1	4723	ENSG00000167792	ERG INDUCED (ERG BOUND ONLY)		635	PIP4K2C	79837	ENSG00000166908	ERG REPRESSED (ERG BOUND ONLY)
							636	UNC93B1	81622	ENSG00000110057	ERG INDUCED (ERG BOUND ONLY)		636	B4GALNT1	2583	ENSG00000135454	ERG REPRESSED (ERG BOUND ONLY)
							637	TESMIN	9633	ENSG00000132749	ERG INDUCED (ERG BOUND ONLY)		637	SRGAP1	57522	ENSG00000196935	ERG REPRESSED (ERG BOUND ONLY)
							638	CPT1A	1374	ENSG00000110090	ERG INDUCED (ERG BOUND ONLY)		638	RASSF3	283349	ENSG00000153179	ERG REPRESSED (ERG BOUND ONLY)
							639	ATG16L2	89849	ENSG00000168010	ERG INDUCED (ERG BOUND ONLY)		639	CPM	1368	ENSG00000135678	ERG REPRESSED (ERG BOUND ONLY)
							640	RPS3	6188	ENSG00000149273	ERG INDUCED (ERG BOUND ONLY)		640	TMTC3	160418	ENSG00000139324	ERG REPRESSED (ERG BOUND ONLY)
							641	CLNS1A	1207	ENSG00000074201	ERG INDUCED (ERG BOUND ONLY)		641	KITLG	4254	ENSG00000049130	ERG REPRESSED (ERG BOUND ONLY)
							642	RSF1	51773	ENSG00000048649	ERG INDUCED (ERG BOUND ONLY)		642	VEZT	55591	ENSG00000028203	ERG REPRESSED (ERG BOUND ONLY)
							643	CREBZF	58487	ENSG00000137504	ERG INDUCED (ERG BOUND ONLY)		643	CDK17	5128	ENSG00000059758	ERG REPRESSED (ERG BOUND ONLY)
							644	CEP295	85459	ENSG00000166004	ERG INDUCED (ERG BOUND ONLY)		644	SCYL2	55681	ENSG00000136021	ERG REPRESSED (ERG BOUND ONLY)
							645	TAF1D	79101	ENSG00000166012	ERG INDUCED (ERG BOUND ONLY)		645	TMEM263	90488	ENSG00000151135	ERG REPRESSED (ERG BOUND ONLY)
							646	VSTM5	387804	ENSG00000214376	ERG INDUCED (ERG BOUND ONLY)		646	FICD	11153	ENSG00000198855	ERG REPRESSED (ERG BOUND ONLY)
							647	MRE11	4361	ENSG00000020922	ERG INDUCED (ERG BOUND ONLY)		647	FAM222A	84915	ENSG00000139438	ERG REPRESSED (ERG BOUND ONLY)
							648	FAM76B	143684	ENSG00000077458	ERG INDUCED (ERG BOUND ONLY)		648	TRAFD1	10906	ENSG00000135148	ERG REPRESSED (ERG BOUND ONLY)
							649	C11orf70	85016	ENSG00000137691	ERG INDUCED (ERG BOUND ONLY)		649	SDSL	113675	ENSG00000139410	ERG REPRESSED (ERG BOUND ONLY)
							650	BIRC3	330	ENSG00000023445	ERG INDUCED (ERG BOUND ONLY)		650	DYNLL1	8655	ENSG00000088986	ERG REPRESSED (ERG BOUND ONLY)
							651	GUCY1A2	2977	ENSG00000152402	ERG INDUCED (ERG BOUND ONLY)		651	RNF10	9921	ENSG00000022840	ERG REPRESSED (ERG BOUND ONLY)
							652	RAB39A	54734	ENSG00000179331	ERG INDUCED (ERG BOUND ONLY)		652	MLEC	9761	ENSG00000110917	ERG REPRESSED (ERG BOUND ONLY)
							653	NPAT	4863	ENSG00000149308	ERG INDUCED (ERG BOUND ONLY)		653	MLXIP	22877	ENSG00000175727	ERG REPRESSED (ERG BOUND ONLY)
							654	DDX10	1662	ENSG00000178105	ERG INDUCED (ERG BOUND ONLY)		654	HIP1R	9026	ENSG00000130787	ERG REPRESSED (ERG BOUND ONLY)
							655	ZC3H12C	85463	ENSG00000149289	ERG INDUCED (ERG BOUND ONLY)		655	TMED2	10959	ENSG00000086598	ERG REPRESSED (ERG BOUND ONLY)
							656	RDX	5962	ENSG00000137710	ERG INDUCED (ERG BOUND ONLY)		656	ATP6V0A2	23545	ENSG00000185344	ERG REPRESSED (ERG BOUND ONLY)
							657	FDX1	2230	ENSG00000137714	ERG INDUCED (ERG BOUND ONLY)		657	SCARB1	949	ENSG00000073060	ERG REPRESSED (ERG BOUND ONLY)
							658	ARHGAP20	57569	ENSG00000137727	ERG INDUCED (ERG BOUND ONLY)		658	CHFR	55743	ENSG00000072609	ERG REPRESSED (ERG BOUND ONLY)
							659	C11orf57	55216	ENSG00000150776	ERG INDUCED (ERG BOUND ONLY)		659	TNFRSF19	55504	ENSG00000127863	ERG REPRESSED (ERG BOUND ONLY)
							660	RBM7	10179	ENSG00000076053	ERG INDUCED (ERG BOUND ONLY)		660	TSC22D1	8848	ENSG00000102804	ERG REPRESSED (ERG BOUND ONLY)
							661	REXO2	25996	ENSG00000076043	ERG INDUCED (ERG BOUND ONLY)		661	TSC22D1-AS1	641467	ENSG00000278156	ERG REPRESSED (ERG BOUND ONLY)
							662	KMT2A	4297	ENSG00000118058	ERG INDUCED (ERG BOUND ONLY)		662	COG3	83548	ENSG00000136152	ERG REPRESSED (ERG BOUND ONLY)
							663	DDX6	1656	ENSG00000110367	ERG INDUCED (ERG BOUND ONLY)		663	SPRYD7	57213	ENSG00000123178	ERG REPRESSED (ERG BOUND ONLY)
							664	RPS25	6230	ENSG00000118181	ERG INDUCED (ERG BOUND ONLY)		664	DHRS12	79758	ENSG00000102796	ERG REPRESSED (ERG BOUND ONLY)
							665	TMEM45B	120224	ENSG00000151715	ERG INDUCED (ERG BOUND ONLY)		665	NEK3	4752	ENSG00000136098	ERG REPRESSED (ERG BOUND ONLY)
							666	FBXL14	144699	ENSG00000171823	ERG INDUCED (ERG BOUND ONLY)		666	RAP2A	5911	ENSG00000125249	ERG REPRESSED (ERG BOUND ONLY)
							667	DCP1B	196513	ENSG00000151065	ERG INDUCED (ERG BOUND ONLY)		667	TM9SF2	9375	ENSG00000125304	ERG REPRESSED (ERG BOUND ONLY)
							668	FKBP4	2288	ENSG00000004478	ERG INDUCED (ERG BOUND ONLY)		668	LOC105370333	105370333	ENSG00000274605	ERG REPRESSED (ERG BOUND ONLY)
							669	FOXM1	2305	ENSG00000111206	ERG INDUCED (ERG BOUND ONLY)		669	LIG4	3981	ENSG00000174405	ERG REPRESSED (ERG BOUND ONLY)
							670	TEAD4	7004	ENSG00000197905	ERG INDUCED (ERG BOUND ONLY)		670	ABHD13	84945	ENSG00000139826	ERG REPRESSED (ERG BOUND ONLY)
							671	NTF3	4908	ENSG00000185652	ERG INDUCED (ERG BOUND ONLY)		671	MCF2L	23263	ENSG00000126217	ERG REPRESSED (ERG BOUND ONLY)
							672	NCAPD2	9918	ENSG00000010292	ERG INDUCED (ERG BOUND ONLY)		672	RAB2B	84932	ENSG00000129472	ERG REPRESSED (ERG BOUND ONLY)
							673	PEX5	5830	ENSG00000139197	ERG INDUCED (ERG BOUND ONLY)		673	DAD1	1603	ENSG00000129562	ERG REPRESSED (ERG BOUND ONLY)
							674	KLRG1	10219	ENSG00000139187	ERG INDUCED (ERG BOUND ONLY)		674	PSMB5	5693	ENSG00000100804	ERG REPRESSED (ERG BOUND ONLY)
							675	WBP11	51729	ENSG00000084463	ERG INDUCED (ERG BOUND ONLY)		675	BCL2L2	599	ENSG00000129473	ERG REPRESSED (ERG BOUND ONLY)
							676	MGP	4256	ENSG00000111341	ERG INDUCED (ERG BOUND ONLY)		676	ZFHX2	85446	ENSG00000136367	ERG REPRESSED (ERG BOUND ONLY)
							677	ERP27	121506	ENSG00000139055	ERG INDUCED (ERG BOUND ONLY)		677	AP1G2	8906	ENSG00000213983	ERG REPRESSED (ERG BOUND ONLY)
							678	RERG	85004	ENSG00000134533	ERG INDUCED (ERG BOUND ONLY)		678	DHRS1	115817	ENSG00000157379	ERG REPRESSED (ERG BOUND ONLY)
							679	RECQL	5965	ENSG00000004700	ERG INDUCED (ERG BOUND ONLY)		679	SDR39U1	56948	ENSG00000100445	ERG REPRESSED (ERG BOUND ONLY)
							680	C2CD5	9847	ENSG00000111731	ERG INDUCED (ERG BOUND ONLY)		680	FOXA1	3169	ENSG00000129514	ERG REPRESSED (ERG BOUND ONLY)
							681	STK38L	23012	ENSG00000211455	ERG INDUCED (ERG BOUND ONLY)		681	NEMF	9147	ENSG00000165525	ERG REPRESSED (ERG BOUND ONLY)
							682	MRPS35	60488	ENSG00000061794	ERG INDUCED (ERG BOUND ONLY)		682	PSMC6	5706	ENSG00000100519	ERG REPRESSED (ERG BOUND ONLY)
							683	IPO8	10526	ENSG00000133704	ERG INDUCED (ERG BOUND ONLY)		683	AP5M1	55745	ENSG00000053770	ERG REPRESSED (ERG BOUND ONLY)
							684	DDX11-AS1	100506660	ENSG00000245614	ERG INDUCED (ERG BOUND ONLY)		684	JKAMP	51528	ENSG00000050130	ERG REPRESSED (ERG BOUND ONLY)
							685	FAM60A	58516	ENSG00000139146	ERG INDUCED (ERG BOUND ONLY)		685	ZBTB1	22890	ENSG00000126804	ERG REPRESSED (ERG BOUND ONLY)
							686	ALG10B	144245	ENSG00000175548	ERG INDUCED (ERG BOUND ONLY)		686	MPP5	64398	ENSG00000072415	ERG REPRESSED (ERG BOUND ONLY)
							687	PUS7L	83448	ENSG00000129317	ERG INDUCED (ERG BOUND ONLY)		687	ATP6V1D	51382	ENSG00000100554	ERG REPRESSED (ERG BOUND ONLY)
							688	TMEM117	84216	ENSG00000139173	ERG INDUCED (ERG BOUND ONLY)		688	PIGH	5283	ENSG00000100564	ERG REPRESSED (ERG BOUND ONLY)
							689	SLC38A2	54407	ENSG00000134294	ERG INDUCED (ERG BOUND ONLY)		689	EXD2	55218	ENSG00000081177	ERG REPRESSED (ERG BOUND ONLY)
							690	PFKM	5213	ENSG00000152556	ERG INDUCED (ERG BOUND ONLY)		690	MAP3K9	4293	ENSG00000006432	ERG REPRESSED (ERG BOUND ONLY)
							691	CCNT1	904	ENSG00000129315	ERG INDUCED (ERG BOUND ONLY)		691	ACOT1	641371	ENSG00000184227	ERG REPRESSED (ERG BOUND ONLY)
							692	DDX23	9416	ENSG00000174243	ERG INDUCED (ERG BOUND ONLY)		692	ACOT4	122970	ENSG00000177465	ERG REPRESSED (ERG BOUND ONLY)
							693	RACGAP1	29127	ENSG00000161800	ERG INDUCED (ERG BOUND ONLY)		693	DNAL1	83544	ENSG00000119661	ERG REPRESSED (ERG BOUND ONLY)
							694	LIMA1	51474	ENSG00000050405	ERG INDUCED (ERG BOUND ONLY)		694	NPC2	10577	ENSG00000119655	ERG REPRESSED (ERG BOUND ONLY)
							695	SLC11A2	4891	ENSG00000110911	ERG INDUCED (ERG BOUND ONLY)		695	C14orf1	11161	ENSG00000133935	ERG REPRESSED (ERG BOUND ONLY)
							696	LETMD1	25875	ENSG00000050426	ERG INDUCED (ERG BOUND ONLY)		696	GSTZ1	2954	ENSG00000100577	ERG REPRESSED (ERG BOUND ONLY)
							697	EIF4B	1975	ENSG00000063046	ERG INDUCED (ERG BOUND ONLY)		697	TTC8	123016	ENSG00000165533	ERG REPRESSED (ERG BOUND ONLY)
							698	SP1	6667	ENSG00000185591	ERG INDUCED (ERG BOUND ONLY)		698	GOLGA5	9950	ENSG00000066455	ERG REPRESSED (ERG BOUND ONLY)
							699	PCBP2	5094	ENSG00000197111	ERG INDUCED (ERG BOUND ONLY)		699	CHGA	1113	ENSG00000100604	ERG REPRESSED (ERG BOUND ONLY)
							700	ATP5G2	517	ENSG00000135390	ERG INDUCED (ERG BOUND ONLY)		700	SERPINA11	256394	ENSG00000186910	ERG REPRESSED (ERG BOUND ONLY)
							701	CBX5	23468	ENSG00000094916	ERG INDUCED (ERG BOUND ONLY)		701	CYP46A1	10858	ENSG00000036530	ERG REPRESSED (ERG BOUND ONLY)
							702	HNRNPA1	3178	ENSG00000135486	ERG INDUCED (ERG BOUND ONLY)		702	TNFAIP2	7127	ENSG00000185215	ERG REPRESSED (ERG BOUND ONLY)
							703	RPL41	6171	ENSG00000229117	ERG INDUCED (ERG BOUND ONLY)		703	INF2	64423	ENSG00000203485	ERG REPRESSED (ERG BOUND ONLY)
							704	ESYT1	23344	ENSG00000139641	ERG INDUCED (ERG BOUND ONLY)		704	CEP170B	283638	ENSG00000099814	ERG REPRESSED (ERG BOUND ONLY)
							705	PAN2	9924	ENSG00000135473	ERG INDUCED (ERG BOUND ONLY)		705	HERC2P2	400322	ENSG00000276550	ERG REPRESSED (ERG BOUND ONLY)
							706	GLS2	27165	ENSG00000135423	ERG INDUCED (ERG BOUND ONLY)		706	CYFIP1	23191	ENSG00000273749	ERG REPRESSED (ERG BOUND ONLY)
							707	CDK4	1019	ENSG00000135446	ERG INDUCED (ERG BOUND ONLY)		707	MAGEL2	54551	ENSG00000254585	ERG REPRESSED (ERG BOUND ONLY)
							708	METTL1	4234	ENSG00000037897	ERG INDUCED (ERG BOUND ONLY)		708	EMC7	56851	ENSG00000134153	ERG REPRESSED (ERG BOUND ONLY)
							709	EEF1AKMT3	25895	ENSG00000123427	ERG INDUCED (ERG BOUND ONLY)		709	GOLGA8A	23015	ENSG00000175265	ERG REPRESSED (ERG BOUND ONLY)
							710	TSFM	10102	ENSG00000123297	ERG INDUCED (ERG BOUND ONLY)		710	GOLGA8A	23015	ENSG00000215252	ERG REPRESSED (ERG BOUND ONLY)
							711	ATP23	91419	ENSG00000166896	ERG INDUCED (ERG BOUND ONLY)		711	DISP2	85455	ENSG00000140323	ERG REPRESSED (ERG BOUND ONLY)
							712	XPOT	11260	ENSG00000184575	ERG INDUCED (ERG BOUND ONLY)		712	SPINT1	6692	ENSG00000166145	ERG REPRESSED (ERG BOUND ONLY)
							713	HMGA2	8091	ENSG00000149948	ERG INDUCED (ERG BOUND ONLY)		713	VPS18	57617	ENSG00000104142	ERG REPRESSED (ERG BOUND ONLY)
							714	CAND1	55832	ENSG00000111530	ERG INDUCED (ERG BOUND ONLY)		714	PLA2G4F	255189	ENSG00000168907	ERG REPRESSED (ERG BOUND ONLY)
							715	MDM1	56890	ENSG00000111554	ERG INDUCED (ERG BOUND ONLY)		715	ZSCAN29	146050	ENSG00000140265	ERG REPRESSED (ERG BOUND ONLY)
							716	CCT2	10576	ENSG00000166226	ERG INDUCED (ERG BOUND ONLY)		716	CKMT1B	1159	ENSG00000237289	ERG REPRESSED (ERG BOUND ONLY)
							717	RAB3IP	117177	ENSG00000127328	ERG INDUCED (ERG BOUND ONLY)		717	CKMT1A	548596	ENSG00000223572	ERG REPRESSED (ERG BOUND ONLY)
							718	PTPRB	5787	ENSG00000127329	ERG INDUCED (ERG BOUND ONLY)		718	FRMD5	84978	ENSG00000171877	ERG REPRESSED (ERG BOUND ONLY)
							719	TBC1D15	64786	ENSG00000121749	ERG INDUCED (ERG BOUND ONLY)		719	CASC4	113201	ENSG00000166734	ERG REPRESSED (ERG BOUND ONLY)
							720	KRR1	11103	ENSG00000111615	ERG INDUCED (ERG BOUND ONLY)		720	AP4E1	23431	ENSG00000081014	ERG REPRESSED (ERG BOUND ONLY)
							721	PAWR	5074	ENSG00000177425	ERG INDUCED (ERG BOUND ONLY)		721	SCG3	29106	ENSG00000104112	ERG REPRESSED (ERG BOUND ONLY)
							722	DUSP6	1848	ENSG00000139318	ERG INDUCED (ERG BOUND ONLY)		722	MYO5C	55930	ENSG00000128833	ERG REPRESSED (ERG BOUND ONLY)
							723	BTG1	694	ENSG00000133639	ERG INDUCED (ERG BOUND ONLY)		723	RAB27A	5873	ENSG00000069974	ERG REPRESSED (ERG BOUND ONLY)
							724	EEA1	8411	ENSG00000102189	ERG INDUCED (ERG BOUND ONLY)		724	CCPG1	9236	ENSG00000260916	ERG REPRESSED (ERG BOUND ONLY)
							725	ELK3	2004	ENSG00000111145	ERG INDUCED (ERG BOUND ONLY)		725	C15orf65	145788	ENSG00000261652	ERG REPRESSED (ERG BOUND ONLY)
							726	DRAM1	55332	ENSG00000136048	ERG INDUCED (ERG BOUND ONLY)		726	LOC101928725	101928725	ENSG00000245975	ERG REPRESSED (ERG BOUND ONLY)
							727	NFYB	4801	ENSG00000120837	ERG INDUCED (ERG BOUND ONLY)		727	LACTB	114294	ENSG00000103642	ERG REPRESSED (ERG BOUND ONLY)
							728	SART3	9733	ENSG00000075856	ERG INDUCED (ERG BOUND ONLY)		728	CT62	196993	ENSG00000225362	ERG REPRESSED (ERG BOUND ONLY)
							729	UNG	7374	ENSG00000076248	ERG INDUCED (ERG BOUND ONLY)		729	ADPGK	83440	ENSG00000159322	ERG REPRESSED (ERG BOUND ONLY)
							730	C12orf76	400073	ENSG00000174456	ERG INDUCED (ERG BOUND ONLY)		730	ADPGK-AS1	100287559	ENSG00000260898	ERG REPRESSED (ERG BOUND ONLY)
							731	PPTC7	160760	ENSG00000196850	ERG INDUCED (ERG BOUND ONLY)		731	SCAMP2	10066	ENSG00000140497	ERG REPRESSED (ERG BOUND ONLY)
							732	MAPKAPK5-AS1	51275	ENSG00000234608	ERG INDUCED (ERG BOUND ONLY)		732	CIB2	10518	ENSG00000136425	ERG REPRESSED (ERG BOUND ONLY)
							733	MAPKAPK5	8550	ENSG00000089022	ERG INDUCED (ERG BOUND ONLY)		733	DNAJA4	55466	ENSG00000140403	ERG REPRESSED (ERG BOUND ONLY)
							734	RPL6	6128	ENSG00000089009	ERG INDUCED (ERG BOUND ONLY)		734	RASGRF1	5923	ENSG00000058335	ERG REPRESSED (ERG BOUND ONLY)
							735	PTPN11	5781	ENSG00000179295	ERG INDUCED (ERG BOUND ONLY)		735	TMED3	23423	ENSG00000166557	ERG REPRESSED (ERG BOUND ONLY)
							736	DDX54	79039	ENSG00000123064	ERG INDUCED (ERG BOUND ONLY)		736	KIAA1024	23251	ENSG00000169330	ERG REPRESSED (ERG BOUND ONLY)
							737	TPCN1	53373	ENSG00000186815	ERG INDUCED (ERG BOUND ONLY)		737	ST20	400410	ENSG00000180953	ERG REPRESSED (ERG BOUND ONLY)
							738	TBX3	6926	ENSG00000135111	ERG INDUCED (ERG BOUND ONLY)		738	ZFAND6	54469	ENSG00000086666	ERG REPRESSED (ERG BOUND ONLY)
							739	C12orf49	79794	ENSG00000111412	ERG INDUCED (ERG BOUND ONLY)		739	MESDC2	23184	ENSG00000117899	ERG REPRESSED (ERG BOUND ONLY)
							740	FBXW8	26259	ENSG00000174989	ERG INDUCED (ERG BOUND ONLY)		740	AP3B2	8120	ENSG00000103723	ERG REPRESSED (ERG BOUND ONLY)
							741	VSIG10	54621	ENSG00000176834	ERG INDUCED (ERG BOUND ONLY)		741	UBE2Q2P1	388165	ENSG00000189136	ERG REPRESSED (ERG BOUND ONLY)
							742	GCN1	10985	ENSG00000089154	ERG INDUCED (ERG BOUND ONLY)		742	AP3S2	10239	ENSG00000157823	ERG REPRESSED (ERG BOUND ONLY)
							743	RPLP0	6175	ENSG00000089157	ERG INDUCED (ERG BOUND ONLY)		743	CIB1	10519	ENSG00000185043	ERG REPRESSED (ERG BOUND ONLY)
							744	GATC	283459	ENSG00000257218	ERG INDUCED (ERG BOUND ONLY)		744	VPS33B	26276	ENSG00000184056	ERG REPRESSED (ERG BOUND ONLY)
							745	HNF1A-AS1	283460	ENSG00000241388	ERG INDUCED (ERG BOUND ONLY)		745	ARRDC4	91947	ENSG00000140450	ERG REPRESSED (ERG BOUND ONLY)
							746	P2RX7	5027	ENSG00000089041	ERG INDUCED (ERG BOUND ONLY)		746	RHBDF1	64285	ENSG00000007384	ERG REPRESSED (ERG BOUND ONLY)
							747	SBNO1	55206	ENSG00000139697	ERG INDUCED (ERG BOUND ONLY)		747	GNPTG	84572	ENSG00000090581	ERG REPRESSED (ERG BOUND ONLY)
							748	DDX55	57696	ENSG00000111364	ERG INDUCED (ERG BOUND ONLY)		748	MAPK8IP3	23162	ENSG00000138834	ERG REPRESSED (ERG BOUND ONLY)
							749	EIF2B1	1967	ENSG00000111361	ERG INDUCED (ERG BOUND ONLY)		749	EME2	197342	ENSG00000197774	ERG REPRESSED (ERG BOUND ONLY)
							750	GTF2H3	2967	ENSG00000111358	ERG INDUCED (ERG BOUND ONLY)		750	MSRB1	51734	ENSG00000198736	ERG REPRESSED (ERG BOUND ONLY)
							751	ZNF664	144348	ENSG00000179195	ERG INDUCED (ERG BOUND ONLY)		751	SLC9A3R2	9351	ENSG00000065054	ERG REPRESSED (ERG BOUND ONLY)
							752	PUS1	80324	ENSG00000177192	ERG INDUCED (ERG BOUND ONLY)		752	PRSS27	83886	ENSG00000172382	ERG REPRESSED (ERG BOUND ONLY)
							753	EP400	57634	ENSG00000183495	ERG INDUCED (ERG BOUND ONLY)		753	ZG16B	124220	ENSG00000162078	ERG REPRESSED (ERG BOUND ONLY)
							754	POLE	5426	ENSG00000177084	ERG INDUCED (ERG BOUND ONLY)		754	BICDL2	146439	ENSG00000162069	ERG REPRESSED (ERG BOUND ONLY)
							755	ZNF891	101060200	ENSG00000214029	ERG INDUCED (ERG BOUND ONLY)		755	DNASE1	1773	ENSG00000213918	ERG REPRESSED (ERG BOUND ONLY)
							756	ZNF268	10795	ENSG00000090612	ERG INDUCED (ERG BOUND ONLY)		756	NUDT16L1	84309	ENSG00000168101	ERG REPRESSED (ERG BOUND ONLY)
							757	MPHOSPH8	54737	ENSG00000196199	ERG INDUCED (ERG BOUND ONLY)		757	SEC14L5	9717	ENSG00000103184	ERG REPRESSED (ERG BOUND ONLY)
							758	RPL21	6144	ENSG00000122026	ERG INDUCED (ERG BOUND ONLY)		758	CLEC16A	23274	ENSG00000038532	ERG REPRESSED (ERG BOUND ONLY)
							759	LNX2	222484	ENSG00000139517	ERG INDUCED (ERG BOUND ONLY)		759	CPPED1	55313	ENSG00000103381	ERG REPRESSED (ERG BOUND ONLY)
							760	POLR1D	51082	ENSG00000186184	ERG INDUCED (ERG BOUND ONLY)		760	TMC7	79905	ENSG00000170537	ERG REPRESSED (ERG BOUND ONLY)
							761	PAN3	255967	ENSG00000152520	ERG INDUCED (ERG BOUND ONLY)		761	GTF3C1	2975	ENSG00000077235	ERG REPRESSED (ERG BOUND ONLY)
							762	HSPH1	10808	ENSG00000120694	ERG INDUCED (ERG BOUND ONLY)		762	RABEP2	79874	ENSG00000177548	ERG REPRESSED (ERG BOUND ONLY)
							763	PDS5B	23047	ENSG00000083642	ERG INDUCED (ERG BOUND ONLY)		763	FBRS	64319	ENSG00000156860	ERG REPRESSED (ERG BOUND ONLY)
							764	UFM1	51569	ENSG00000120686	ERG INDUCED (ERG BOUND ONLY)		764	STX4	6810	ENSG00000103496	ERG REPRESSED (ERG BOUND ONLY)
							765	FOXO1	2308	ENSG00000150907	ERG INDUCED (ERG BOUND ONLY)		765	ABCC11	85320	ENSG00000121270	ERG REPRESSED (ERG BOUND ONLY)
							766	ELF1	1997	ENSG00000120690	ERG INDUCED (ERG BOUND ONLY)		766	ATP6V0D1	9114	ENSG00000159720	ERG REPRESSED (ERG BOUND ONLY)
							767	ENOX1	55068	ENSG00000120658	ERG INDUCED (ERG BOUND ONLY)		767	CDH1	999	ENSG00000039068	ERG REPRESSED (ERG BOUND ONLY)
							768	ZC3H13	23091	ENSG00000123200	ERG INDUCED (ERG BOUND ONLY)		768	NQO1	1728	ENSG00000181019	ERG REPRESSED (ERG BOUND ONLY)
							769	SETDB2	83852	ENSG00000136169	ERG INDUCED (ERG BOUND ONLY)		769	ZFHX3	463	ENSG00000140836	ERG REPRESSED (ERG BOUND ONLY)
							770	RNASEH2B	79621	ENSG00000136104	ERG INDUCED (ERG BOUND ONLY)		770	BCAR1	9564	ENSG00000050820	ERG REPRESSED (ERG BOUND ONLY)
							771	DIS3	22894	ENSG00000083520	ERG INDUCED (ERG BOUND ONLY)		771	CFDP1	10428	ENSG00000153774	ERG REPRESSED (ERG BOUND ONLY)
							772	TBC1D4	9882	ENSG00000136111	ERG INDUCED (ERG BOUND ONLY)		772	MON1B	22879	ENSG00000103111	ERG REPRESSED (ERG BOUND ONLY)
							773	KCTD12	115207	ENSG00000178695	ERG INDUCED (ERG BOUND ONLY)		773	MAF	4094	ENSG00000178573	ERG REPRESSED (ERG BOUND ONLY)
							774	SLAIN1	122060	ENSG00000139737	ERG INDUCED (ERG BOUND ONLY)		774	TAF1C	9013	ENSG00000103168	ERG REPRESSED (ERG BOUND ONLY)
							775	RNF219	79596	ENSG00000152193	ERG INDUCED (ERG BOUND ONLY)		775	COTL1	23406	ENSG00000103187	ERG REPRESSED (ERG BOUND ONLY)
							776	RBM26	64062	ENSG00000139746	ERG INDUCED (ERG BOUND ONLY)		776	SPG7	6687	ENSG00000197912	ERG REPRESSED (ERG BOUND ONLY)
							777	SPRY2	10253	ENSG00000136158	ERG INDUCED (ERG BOUND ONLY)		777	VPS9D1	9605	ENSG00000075399	ERG REPRESSED (ERG BOUND ONLY)
							778	IPO5	3843	ENSG00000065150	ERG INDUCED (ERG BOUND ONLY)		778	SPAG7	9552	ENSG00000091640	ERG REPRESSED (ERG BOUND ONLY)
							779	TMTC4	84899	ENSG00000125247	ERG INDUCED (ERG BOUND ONLY)		779	DERL2	51009	ENSG00000072849	ERG REPRESSED (ERG BOUND ONLY)
							780	TPP2	7174	ENSG00000134900	ERG INDUCED (ERG BOUND ONLY)		780	TXNDC17	84817	ENSG00000129235	ERG REPRESSED (ERG BOUND ONLY)
							781	KDELC1	79070	ENSG00000134901	ERG INDUCED (ERG BOUND ONLY)		781	ACADVL	37	ENSG00000072778	ERG REPRESSED (ERG BOUND ONLY)
							782	BIVM	54841	ENSG00000134897	ERG INDUCED (ERG BOUND ONLY)		782	WSB1	26118	ENSG00000109046	ERG REPRESSED (ERG BOUND ONLY)
							783	TUBGCP3	10426	ENSG00000126216	ERG INDUCED (ERG BOUND ONLY)		783	IFT20	90410	ENSG00000109083	ERG REPRESSED (ERG BOUND ONLY)
							784	PCID2	55795	ENSG00000126226	ERG INDUCED (ERG BOUND ONLY)		784	TNFAIP1	7126	ENSG00000109079	ERG REPRESSED (ERG BOUND ONLY)
							785	CCNB1IP1	57820	ENSG00000100814	ERG INDUCED (ERG BOUND ONLY)		785	UNC119	9094	ENSG00000109103	ERG REPRESSED (ERG BOUND ONLY)
							786	APEX1	328	ENSG00000100823	ERG INDUCED (ERG BOUND ONLY)		786	FAM222B	55731	ENSG00000173065	ERG REPRESSED (ERG BOUND ONLY)
							787	ZNF219	51222	ENSG00000165804	ERG INDUCED (ERG BOUND ONLY)		787	PHF12	57649	ENSG00000109118	ERG REPRESSED (ERG BOUND ONLY)
							788	HNRNPC	3183	ENSG00000092199	ERG INDUCED (ERG BOUND ONLY)		788	CORO6	84940	ENSG00000167549	ERG REPRESSED (ERG BOUND ONLY)
							789	SUPT16H	11198	ENSG00000092201	ERG INDUCED (ERG BOUND ONLY)		789	CCL2	6347	ENSG00000108691	ERG REPRESSED (ERG BOUND ONLY)
							790	HAUS4	54930	ENSG00000092036	ERG INDUCED (ERG BOUND ONLY)		790	PGAP3	93210	ENSG00000161395	ERG REPRESSED (ERG BOUND ONLY)
							791	NOP9	161424	ENSG00000196943	ERG INDUCED (ERG BOUND ONLY)		791	MIEN1	84299	ENSG00000141741	ERG REPRESSED (ERG BOUND ONLY)
							792	HECTD1	25831	ENSG00000092148	ERG INDUCED (ERG BOUND ONLY)		792	ORMDL3	94103	ENSG00000172057	ERG REPRESSED (ERG BOUND ONLY)
							793	FBXO33	254170	ENSG00000165355	ERG INDUCED (ERG BOUND ONLY)		793	RARA	5914	ENSG00000131759	ERG REPRESSED (ERG BOUND ONLY)
							794	KLHL28	54813	ENSG00000179454	ERG INDUCED (ERG BOUND ONLY)		794	ATP6V0A1	535	ENSG00000033627	ERG REPRESSED (ERG BOUND ONLY)
							795	FANCM	57697	ENSG00000187790	ERG INDUCED (ERG BOUND ONLY)		795	MLX	6945	ENSG00000108788	ERG REPRESSED (ERG BOUND ONLY)
							796	RPS29	6235	ENSG00000213741	ERG INDUCED (ERG BOUND ONLY)		796	VPS25	84313	ENSG00000131475	ERG REPRESSED (ERG BOUND ONLY)
							797	FRMD6	122786	ENSG00000139926	ERG INDUCED (ERG BOUND ONLY)		797	ATXN7L3	56970	ENSG00000087152	ERG REPRESSED (ERG BOUND ONLY)
							798	CNIH1	10175	ENSG00000100528	ERG INDUCED (ERG BOUND ONLY)		798	HEXIM1	10614	ENSG00000186834	ERG REPRESSED (ERG BOUND ONLY)
							799	SAMD4A	23034	ENSG00000020577	ERG INDUCED (ERG BOUND ONLY)		799	FMNL1	752	ENSG00000184922	ERG REPRESSED (ERG BOUND ONLY)
							800	DLGAP5	9787	ENSG00000126787	ERG INDUCED (ERG BOUND ONLY)		800	ARHGAP27	201176	ENSG00000159314	ERG REPRESSED (ERG BOUND ONLY)
							801	PELI2	57161	ENSG00000139946	ERG INDUCED (ERG BOUND ONLY)		801	SLC35B1	10237	ENSG00000121073	ERG REPRESSED (ERG BOUND ONLY)
							802	TIMM9	26520	ENSG00000100575	ERG INDUCED (ERG BOUND ONLY)		802	FAM117A	81558	ENSG00000121104	ERG REPRESSED (ERG BOUND ONLY)
							803	KIAA0586	9786	ENSG00000100578	ERG INDUCED (ERG BOUND ONLY)		803	MTMR4	9110	ENSG00000108389	ERG REPRESSED (ERG BOUND ONLY)
							804	TRMT5	57570	ENSG00000126814	ERG INDUCED (ERG BOUND ONLY)		804	TEX14	56155	ENSG00000121101	ERG REPRESSED (ERG BOUND ONLY)
							805	WDR89	112840	ENSG00000140006	ERG INDUCED (ERG BOUND ONLY)		805	RNFT1	51136	ENSG00000189050	ERG REPRESSED (ERG BOUND ONLY)
							806	SYNJ2BP	55333	ENSG00000213463	ERG INDUCED (ERG BOUND ONLY)		806	CYB561	1534	ENSG00000008283	ERG REPRESSED (ERG BOUND ONLY)
							807	DLST	1743	ENSG00000119689	ERG INDUCED (ERG BOUND ONLY)		807	GPRC5C	55890	ENSG00000170412	ERG REPRESSED (ERG BOUND ONLY)
							808	IRF2BPL	64207	ENSG00000119669	ERG INDUCED (ERG BOUND ONLY)		808	SLC9A3R1	9368	ENSG00000109062	ERG REPRESSED (ERG BOUND ONLY)
							809	TMED8	283578	ENSG00000100580	ERG INDUCED (ERG BOUND ONLY)		809	NAT9	26151	ENSG00000109065	ERG REPRESSED (ERG BOUND ONLY)
							810	SNW1	22938	ENSG00000100603	ERG INDUCED (ERG BOUND ONLY)		810	TMEM104	54868	ENSG00000109066	ERG REPRESSED (ERG BOUND ONLY)
							811	TDP1	55775	ENSG00000042088	ERG INDUCED (ERG BOUND ONLY)		811	ARMC7	79637	ENSG00000125449	ERG REPRESSED (ERG BOUND ONLY)
							812	UBR7	55148	ENSG00000012963	ERG INDUCED (ERG BOUND ONLY)		812	LLGL2	3993	ENSG00000073350	ERG REPRESSED (ERG BOUND ONLY)
							813	ATG2B	55102	ENSG00000066739	ERG INDUCED (ERG BOUND ONLY)		813	WBP2	23558	ENSG00000132471	ERG REPRESSED (ERG BOUND ONLY)
							814	HSP90AA1	3320	ENSG00000080824	ERG INDUCED (ERG BOUND ONLY)		814	ACOX1	51	ENSG00000161533	ERG REPRESSED (ERG BOUND ONLY)
							815	TRMT61A	115708	ENSG00000166166	ERG INDUCED (ERG BOUND ONLY)		815	MFSD11	79157	ENSG00000092931	ERG REPRESSED (ERG BOUND ONLY)
							816	BAG5	9529	ENSG00000166170	ERG INDUCED (ERG BOUND ONLY)		816	CBX4	8535	ENSG00000141582	ERG REPRESSED (ERG BOUND ONLY)
							817	TMEM121	80757	ENSG00000184986	ERG INDUCED (ERG BOUND ONLY)		817	TBC1D16	125058	ENSG00000167291	ERG REPRESSED (ERG BOUND ONLY)
							818	UBE3A	7337	ENSG00000114062	ERG INDUCED (ERG BOUND ONLY)		818	CCDC40	55036	ENSG00000141519	ERG REPRESSED (ERG BOUND ONLY)
							819	APBA2	321	ENSG00000034053	ERG INDUCED (ERG BOUND ONLY)		819	GAA	2548	ENSG00000171298	ERG REPRESSED (ERG BOUND ONLY)
							820	ARHGAP11A	9824	ENSG00000198826	ERG INDUCED (ERG BOUND ONLY)		820	CARD14	79092	ENSG00000141527	ERG REPRESSED (ERG BOUND ONLY)
							821	AVEN	57099	ENSG00000169857	ERG INDUCED (ERG BOUND ONLY)		821	SGSH	6448	ENSG00000181523	ERG REPRESSED (ERG BOUND ONLY)
							822	ZNF770	54989	ENSG00000198146	ERG INDUCED (ERG BOUND ONLY)		822	SLC26A11	284129	ENSG00000181045	ERG REPRESSED (ERG BOUND ONLY)
							823	FAM98B	283742	ENSG00000171262	ERG INDUCED (ERG BOUND ONLY)		823	SLC38A10	124565	ENSG00000157637	ERG REPRESSED (ERG BOUND ONLY)
							824	RPUSD2	27079	ENSG00000166133	ERG INDUCED (ERG BOUND ONLY)		824	NPLOC4	55666	ENSG00000182446	ERG REPRESSED (ERG BOUND ONLY)
							825	KNL1	57082	ENSG00000137812	ERG INDUCED (ERG BOUND ONLY)		825	SIRT7	51547	ENSG00000187531	ERG REPRESSED (ERG BOUND ONLY)
							826	TMEM62	80021	ENSG00000137842	ERG INDUCED (ERG BOUND ONLY)		826	CENPX	201254	ENSG00000169689	ERG REPRESSED (ERG BOUND ONLY)
							827	LCMT2	9836	ENSG00000168806	ERG INDUCED (ERG BOUND ONLY)		827	C17orf62	79415	ENSG00000178927	ERG REPRESSED (ERG BOUND ONLY)
							828	TUBGCP4	27229	ENSG00000137822	ERG INDUCED (ERG BOUND ONLY)		828	FN3K	64122	ENSG00000167363	ERG REPRESSED (ERG BOUND ONLY)
							829	MFAP1	4236	ENSG00000140259	ERG INDUCED (ERG BOUND ONLY)		829	EMILIN2	84034	ENSG00000132205	ERG REPRESSED (ERG BOUND ONLY)
							830	GABPB1	2553	ENSG00000104064	ERG INDUCED (ERG BOUND ONLY)		830	DLGAP1	9229	ENSG00000170579	ERG REPRESSED (ERG BOUND ONLY)
							831	POLR2M	81488	ENSG00000255529	ERG INDUCED (ERG BOUND ONLY)		831	C18orf8	29919	ENSG00000141452	ERG REPRESSED (ERG BOUND ONLY)
							832	PDCD7	10081	ENSG00000090470	ERG INDUCED (ERG BOUND ONLY)		832	NPC1	4864	ENSG00000141458	ERG REPRESSED (ERG BOUND ONLY)
							833	CLPX	10845	ENSG00000166855	ERG INDUCED (ERG BOUND ONLY)		833	INO80C	125476	ENSG00000153391	ERG REPRESSED (ERG BOUND ONLY)
							834	PARP16	54956	ENSG00000138617	ERG INDUCED (ERG BOUND ONLY)		834	POLI	11201	ENSG00000101751	ERG REPRESSED (ERG BOUND ONLY)
							835	INTS14	81556	ENSG00000138614	ERG INDUCED (ERG BOUND ONLY)		835	HSBP1L1	440498	ENSG00000226742	ERG REPRESSED (ERG BOUND ONLY)
							836	DENND4A	10260	ENSG00000174485	ERG INDUCED (ERG BOUND ONLY)		836	R3HDM4	91300	ENSG00000198858	ERG REPRESSED (ERG BOUND ONLY)
							837	TIPIN	54962	ENSG00000075131	ERG INDUCED (ERG BOUND ONLY)		837	CIRBP	1153	ENSG00000099622	ERG REPRESSED (ERG BOUND ONLY)
							838	RPL4	6124	ENSG00000174444	ERG INDUCED (ERG BOUND ONLY)		838	SCAMP4	113178	ENSG00000227500	ERG REPRESSED (ERG BOUND ONLY)
							839	SMAD3	4088	ENSG00000166949	ERG INDUCED (ERG BOUND ONLY)		839	MOB3A	126308	ENSG00000172081	ERG REPRESSED (ERG BOUND ONLY)
							840	MAP2K5	5607	ENSG00000137764	ERG INDUCED (ERG BOUND ONLY)		840	IZUMO4	113177	ENSG00000099840	ERG REPRESSED (ERG BOUND ONLY)
							841	CLN6	54982	ENSG00000128973	ERG INDUCED (ERG BOUND ONLY)		841	TJP3	27134	ENSG00000105289	ERG REPRESSED (ERG BOUND ONLY)
							842	FEM1B	10116	ENSG00000169018	ERG INDUCED (ERG BOUND ONLY)		842	DAPK3	1613	ENSG00000167657	ERG REPRESSED (ERG BOUND ONLY)
							843	RPLP1	6176	ENSG00000137818	ERG INDUCED (ERG BOUND ONLY)		843	SIRT6	51548	ENSG00000077463	ERG REPRESSED (ERG BOUND ONLY)
							844	THAP10	56906	ENSG00000129028	ERG INDUCED (ERG BOUND ONLY)		844	STAP2	55620	ENSG00000178078	ERG REPRESSED (ERG BOUND ONLY)
							845	SCAMP5	192683	ENSG00000198794	ERG INDUCED (ERG BOUND ONLY)		845	CRB3	92359	ENSG00000130545	ERG REPRESSED (ERG BOUND ONLY)
							846	MAN2C1	4123	ENSG00000140400	ERG INDUCED (ERG BOUND ONLY)		846	SH2D3A	10045	ENSG00000125731	ERG REPRESSED (ERG BOUND ONLY)
							847	SCAPER	49855	ENSG00000140386	ERG INDUCED (ERG BOUND ONLY)		847	ZNF266	10781	ENSG00000174652	ERG REPRESSED (ERG BOUND ONLY)
							848	RCN2	5955	ENSG00000117906	ERG INDUCED (ERG BOUND ONLY)		848	ZNF561-AS1	284385	ENSG00000267106	ERG REPRESSED (ERG BOUND ONLY)
							849	LOC105370906	105370906	ENSG00000259420	ERG INDUCED (ERG BOUND ONLY)		849	FBXL12	54850	ENSG00000127452	ERG REPRESSED (ERG BOUND ONLY)
							850	LINGO1	84894	ENSG00000169783	ERG INDUCED (ERG BOUND ONLY)		850	LDLR	3949	ENSG00000130164	ERG REPRESSED (ERG BOUND ONLY)
							851	HDGFRP3	50810	ENSG00000166503	ERG INDUCED (ERG BOUND ONLY)		851	CCDC159	126075	ENSG00000183401	ERG REPRESSED (ERG BOUND ONLY)
							852	DET1	55070	ENSG00000140543	ERG INDUCED (ERG BOUND ONLY)		852	RGL3	57139	ENSG00000205517	ERG REPRESSED (ERG BOUND ONLY)
							853	AEN	64782	ENSG00000181026	ERG INDUCED (ERG BOUND ONLY)		853	ZNF440	126070	ENSG00000171295	ERG REPRESSED (ERG BOUND ONLY)
							854	MCTP2	55784	ENSG00000140563	ERG INDUCED (ERG BOUND ONLY)		854	ZNF69	7620	ENSG00000198429	ERG REPRESSED (ERG BOUND ONLY)
							855	CAPN15	6650	ENSG00000103326	ERG INDUCED (ERG BOUND ONLY)		855	CCDC130	81576	ENSG00000104957	ERG REPRESSED (ERG BOUND ONLY)
							856	WDR24	84219	ENSG00000127580	ERG INDUCED (ERG BOUND ONLY)		856	PGLYRP2	114770	ENSG00000161031	ERG REPRESSED (ERG BOUND ONLY)
							857	SSTR5-AS1	146336	ENSG00000261713	ERG INDUCED (ERG BOUND ONLY)		857	HSH2D	84941	ENSG00000196684	ERG REPRESSED (ERG BOUND ONLY)
							858	SSTR5	6755	ENSG00000162009	ERG INDUCED (ERG BOUND ONLY)		858	KLF2	10365	ENSG00000127528	ERG REPRESSED (ERG BOUND ONLY)
							859	C16orf91	283951	ENSG00000174109	ERG INDUCED (ERG BOUND ONLY)		859	MYO9B	4650	ENSG00000099331	ERG REPRESSED (ERG BOUND ONLY)
							860	MRPS34	65993	ENSG00000074071	ERG INDUCED (ERG BOUND ONLY)		860	JUND	3727	ENSG00000130522	ERG REPRESSED (ERG BOUND ONLY)
							861	NUBP2	10101	ENSG00000095906	ERG INDUCED (ERG BOUND ONLY)		861	COPE	11316	ENSG00000105669	ERG REPRESSED (ERG BOUND ONLY)
							862	TBL3	10607	ENSG00000183751	ERG INDUCED (ERG BOUND ONLY)		862	SLC25A42	284439	ENSG00000181035	ERG REPRESSED (ERG BOUND ONLY)
							863	NPW	283869	ENSG00000183971	ERG INDUCED (ERG BOUND ONLY)		863	LPAR2	9170	ENSG00000064547	ERG REPRESSED (ERG BOUND ONLY)
							864	NTHL1	4913	ENSG00000065057	ERG INDUCED (ERG BOUND ONLY)		864	ZNF737	100129842	ENSG00000237440	ERG REPRESSED (ERG BOUND ONLY)
							865	TRAF7	84231	ENSG00000131653	ERG INDUCED (ERG BOUND ONLY)		865	LOC400684	400684	ENSG00000267213	ERG REPRESSED (ERG BOUND ONLY)
							866	TFAP4	7023	ENSG00000090447	ERG INDUCED (ERG BOUND ONLY)		866	NUDT19	390916	ENSG00000213965	ERG REPRESSED (ERG BOUND ONLY)
							867	DNAJA3	9093	ENSG00000103423	ERG INDUCED (ERG BOUND ONLY)		867	CEBPA	1050	ENSG00000245848	ERG REPRESSED (ERG BOUND ONLY)
							868	RSL1D1	26156	ENSG00000171490	ERG INDUCED (ERG BOUND ONLY)		868	PEPD	5184	ENSG00000124299	ERG REPRESSED (ERG BOUND ONLY)
							869	GSPT1	2935	ENSG00000103342	ERG INDUCED (ERG BOUND ONLY)		869	WTIP	126374	ENSG00000142279	ERG REPRESSED (ERG BOUND ONLY)
							870	NTAN1	123803	ENSG00000157045	ERG INDUCED (ERG BOUND ONLY)		870	FFAR2	2867	ENSG00000126262	ERG REPRESSED (ERG BOUND ONLY)
							871	RRN3	54700	ENSG00000085721	ERG INDUCED (ERG BOUND ONLY)		871	PSENEN	55851	ENSG00000205155	ERG REPRESSED (ERG BOUND ONLY)
							872	TMC5	79838	ENSG00000103534	ERG INDUCED (ERG BOUND ONLY)		872	CAPNS1	826	ENSG00000126247	ERG REPRESSED (ERG BOUND ONLY)
							873	GDE1	51573	ENSG00000006007	ERG INDUCED (ERG BOUND ONLY)		873	ZNF260	339324	ENSG00000254004	ERG REPRESSED (ERG BOUND ONLY)
							874	KNOP1	400506	ENSG00000103550	ERG INDUCED (ERG BOUND ONLY)		874	ZNF850	342892	ENSG00000267041	ERG REPRESSED (ERG BOUND ONLY)
							875	EARS2	124454	ENSG00000103356	ERG INDUCED (ERG BOUND ONLY)		875	ZNF585B	92285	ENSG00000245680	ERG REPRESSED (ERG BOUND ONLY)
							876	PALB2	79728	ENSG00000083093	ERG INDUCED (ERG BOUND ONLY)		876	ZNF793	390927	ENSG00000188227	ERG REPRESSED (ERG BOUND ONLY)
							877	ATXN2L	11273	ENSG00000168488	ERG INDUCED (ERG BOUND ONLY)		877	PSMD8	5714	ENSG00000099341	ERG REPRESSED (ERG BOUND ONLY)
							878	TUFM	7284	ENSG00000178952	ERG INDUCED (ERG BOUND ONLY)		878	ZFP36	7538	ENSG00000128016	ERG REPRESSED (ERG BOUND ONLY)
							879	FUS	2521	ENSG00000089280	ERG INDUCED (ERG BOUND ONLY)		879	PLEKHG2	64857	ENSG00000090924	ERG REPRESSED (ERG BOUND ONLY)
							880	BRD7	29117	ENSG00000166164	ERG INDUCED (ERG BOUND ONLY)		880	DYRK1B	9149	ENSG00000105204	ERG REPRESSED (ERG BOUND ONLY)
							881	FTO	79068	ENSG00000140718	ERG INDUCED (ERG BOUND ONLY)		881	PLD3	23646	ENSG00000105223	ERG REPRESSED (ERG BOUND ONLY)
							882	IRX3	79191	ENSG00000177508	ERG INDUCED (ERG BOUND ONLY)		882	SERTAD1	29950	ENSG00000197019	ERG REPRESSED (ERG BOUND ONLY)
							883	IRX5	10265	ENSG00000176842	ERG INDUCED (ERG BOUND ONLY)		883	SERTAD3	29946	ENSG00000167565	ERG REPRESSED (ERG BOUND ONLY)
							884	NUDT21	11051	ENSG00000167005	ERG INDUCED (ERG BOUND ONLY)		884	ITPKC	80271	ENSG00000086544	ERG REPRESSED (ERG BOUND ONLY)
							885	MT2A	4502	ENSG00000125148	ERG INDUCED (ERG BOUND ONLY)		885	RABAC1	10567	ENSG00000105404	ERG REPRESSED (ERG BOUND ONLY)
							886	CSNK2A2	1459	ENSG00000070770	ERG INDUCED (ERG BOUND ONLY)		886	PHLDB3	653583	ENSG00000176531	ERG REPRESSED (ERG BOUND ONLY)
							887	PLEKHG4	25894	ENSG00000196155	ERG INDUCED (ERG BOUND ONLY)		887	IRGQ	126298	ENSG00000167378	ERG REPRESSED (ERG BOUND ONLY)
							888	CTCF	10664	ENSG00000102974	ERG INDUCED (ERG BOUND ONLY)		888	ZNF230	7773	ENSG00000159882	ERG REPRESSED (ERG BOUND ONLY)
							889	THAP11	57215	ENSG00000168286	ERG INDUCED (ERG BOUND ONLY)		889	ZNF222	7673	ENSG00000159885	ERG REPRESSED (ERG BOUND ONLY)
							890	HAS3	3038	ENSG00000103044	ERG INDUCED (ERG BOUND ONLY)		890	ZNF224	7767	ENSG00000267680	ERG REPRESSED (ERG BOUND ONLY)
							891	NIP7	51388	ENSG00000132603	ERG INDUCED (ERG BOUND ONLY)		891	ZNF226	7769	ENSG00000167380	ERG REPRESSED (ERG BOUND ONLY)
							892	WWP2	11060	ENSG00000198373	ERG INDUCED (ERG BOUND ONLY)		892	BCL3	602	ENSG00000069399	ERG REPRESSED (ERG BOUND ONLY)
							893	PDPR	55066	ENSG00000090857	ERG INDUCED (ERG BOUND ONLY)		893	NECTIN2	5819	ENSG00000130202	ERG REPRESSED (ERG BOUND ONLY)
							894	SF3B3	23450	ENSG00000189091	ERG INDUCED (ERG BOUND ONLY)		894	CLPTM1	1209	ENSG00000104853	ERG REPRESSED (ERG BOUND ONLY)
							895	DHODH	1723	ENSG00000102967	ERG INDUCED (ERG BOUND ONLY)		895	MARK4	57787	ENSG00000007047	ERG REPRESSED (ERG BOUND ONLY)
							896	BCO1	53630	ENSG00000135697	ERG INDUCED (ERG BOUND ONLY)		896	PPP1R13L	10848	ENSG00000104881	ERG REPRESSED (ERG BOUND ONLY)
							897	ZC3H18	124245	ENSG00000158545	ERG INDUCED (ERG BOUND ONLY)		897	EML2	24139	ENSG00000125746	ERG REPRESSED (ERG BOUND ONLY)
							898	RPL13	6137	ENSG00000167526	ERG INDUCED (ERG BOUND ONLY)		898	FKRP	79147	ENSG00000181027	ERG REPRESSED (ERG BOUND ONLY)
							899	GEMIN4	50628	ENSG00000179409	ERG INDUCED (ERG BOUND ONLY)		899	SLC1A5	6510	ENSG00000105281	ERG REPRESSED (ERG BOUND ONLY)
							900	YWHAE	7531	ENSG00000108953	ERG INDUCED (ERG BOUND ONLY)		900	SLC8A2	6543	ENSG00000118160	ERG REPRESSED (ERG BOUND ONLY)
							901	PRPF8	10594	ENSG00000174231	ERG INDUCED (ERG BOUND ONLY)		901	KPTN	11133	ENSG00000118162	ERG REPRESSED (ERG BOUND ONLY)
							902	SMYD4	114826	ENSG00000186532	ERG INDUCED (ERG BOUND ONLY)		902	NAPA	8775	ENSG00000105402	ERG REPRESSED (ERG BOUND ONLY)
							903	TSR1	55720	ENSG00000167721	ERG INDUCED (ERG BOUND ONLY)		903	BICRA	29998	ENSG00000063169	ERG REPRESSED (ERG BOUND ONLY)
							904	CLUH	23277	ENSG00000132361	ERG INDUCED (ERG BOUND ONLY)		904	KDELR1	10945	ENSG00000105438	ERG REPRESSED (ERG BOUND ONLY)
							905	RAP1GAP2	23108	ENSG00000132359	ERG INDUCED (ERG BOUND ONLY)		905	CYTH2	9266	ENSG00000105443	ERG REPRESSED (ERG BOUND ONLY)
							906	P2RX5	5026	ENSG00000083454	ERG INDUCED (ERG BOUND ONLY)		906	SULT2B1	6820	ENSG00000088002	ERG REPRESSED (ERG BOUND ONLY)
							907	GSG2	83903	ENSG00000177602	ERG INDUCED (ERG BOUND ONLY)		907	SPHK2	56848	ENSG00000063176	ERG REPRESSED (ERG BOUND ONLY)
							908	MYBBP1A	10514	ENSG00000132382	ERG INDUCED (ERG BOUND ONLY)		908	PPP1R15A	23645	ENSG00000087074	ERG REPRESSED (ERG BOUND ONLY)
							909	ALOX15	246	ENSG00000161905	ERG INDUCED (ERG BOUND ONLY)		909	PPFIA3	8541	ENSG00000177380	ERG REPRESSED (ERG BOUND ONLY)
							910	NUP88	4927	ENSG00000108559	ERG INDUCED (ERG BOUND ONLY)		910	TRPM4	54795	ENSG00000130529	ERG REPRESSED (ERG BOUND ONLY)
							911	DHX33	56919	ENSG00000005100	ERG INDUCED (ERG BOUND ONLY)		911	NOSIP	51070	ENSG00000142546	ERG REPRESSED (ERG BOUND ONLY)
							912	TP53	7157	ENSG00000141510	ERG INDUCED (ERG BOUND ONLY)		912	PRRG2	5639	ENSG00000126460	ERG REPRESSED (ERG BOUND ONLY)
							913	WRAP53	55135	ENSG00000141499	ERG INDUCED (ERG BOUND ONLY)		913	TBC1D17	79735	ENSG00000104946	ERG REPRESSED (ERG BOUND ONLY)
							914	DNAH2	146754	ENSG00000183914	ERG INDUCED (ERG BOUND ONLY)		914	LOC400710	400710	ENSG00000204666	ERG REPRESSED (ERG BOUND ONLY)
							915	CTC1	80169	ENSG00000178971	ERG INDUCED (ERG BOUND ONLY)		915	EMC10	284361	ENSG00000161671	ERG REPRESSED (ERG BOUND ONLY)
							916	ELAC2	60528	ENSG00000006744	ERG INDUCED (ERG BOUND ONLY)		916	ACPT	93650	ENSG00000142513	ERG REPRESSED (ERG BOUND ONLY)
							917	COX10-AS1	100874058	ENSG00000236088	ERG INDUCED (ERG BOUND ONLY)		917	C19orf48	84798	ENSG00000167747	ERG REPRESSED (ERG BOUND ONLY)
							918	TTC19	54902	ENSG00000011295	ERG INDUCED (ERG BOUND ONLY)		918	ZNF432	9668	ENSG00000256087	ERG REPRESSED (ERG BOUND ONLY)
							919	LRRC75A-AS1	125144	ENSG00000175061	ERG INDUCED (ERG BOUND ONLY)		919	ZNF841	284371	ENSG00000197608	ERG REPRESSED (ERG BOUND ONLY)
							920	PIGS	94005	ENSG00000087111	ERG INDUCED (ERG BOUND ONLY)		920	ZNF880	400713	ENSG00000221923	ERG REPRESSED (ERG BOUND ONLY)
							921	RPL23A	6147	ENSG00000198242	ERG INDUCED (ERG BOUND ONLY)		921	ZNF701	55762	ENSG00000167562	ERG REPRESSED (ERG BOUND ONLY)
							922	ANKRD13B	124930	ENSG00000198720	ERG INDUCED (ERG BOUND ONLY)		922	ZNF83	55769	ENSG00000167766	ERG REPRESSED (ERG BOUND ONLY)
							923	RNF135	84282	ENSG00000181481	ERG INDUCED (ERG BOUND ONLY)		923	ZNF320	162967	ENSG00000182986	ERG REPRESSED (ERG BOUND ONLY)
							924	SUZ12	23512	ENSG00000178691	ERG INDUCED (ERG BOUND ONLY)		924	ZNF702P	79986	ENSG00000242779	ERG REPRESSED (ERG BOUND ONLY)
							925	MYO1D	4642	ENSG00000176658	ERG INDUCED (ERG BOUND ONLY)		925	TPM3P9	147804	ENSG00000241015	ERG REPRESSED (ERG BOUND ONLY)
							926	RAD51D	5892	ENSG00000185379	ERG INDUCED (ERG BOUND ONLY)		926	MYADM	91663	ENSG00000179820	ERG REPRESSED (ERG BOUND ONLY)
							927	MYO19	80179	ENSG00000278259	ERG INDUCED (ERG BOUND ONLY)		927	TFPT	29844	ENSG00000105619	ERG REPRESSED (ERG BOUND ONLY)
							928	MRM1	79922	ENSG00000278619	ERG INDUCED (ERG BOUND ONLY)		928	PPP1R12C	54776	ENSG00000125503	ERG REPRESSED (ERG BOUND ONLY)
							929	HNF1B	6928	ENSG00000275410	ERG INDUCED (ERG BOUND ONLY)		929	SYT5	6861	ENSG00000129990	ERG REPRESSED (ERG BOUND ONLY)
							930	MLLT6	4302	ENSG00000275023	ERG INDUCED (ERG BOUND ONLY)		930	BRSK1	84446	ENSG00000160469	ERG REPRESSED (ERG BOUND ONLY)
							931	RPL23	9349	ENSG00000125691	ERG INDUCED (ERG BOUND ONLY)		931	NAT14	57106	ENSG00000090971	ERG REPRESSED (ERG BOUND ONLY)
							932	RPL19	6143	ENSG00000108298	ERG INDUCED (ERG BOUND ONLY)		932	FIZ1	84922	ENSG00000179943	ERG REPRESSED (ERG BOUND ONLY)
							933	THRA	7067	ENSG00000126351	ERG INDUCED (ERG BOUND ONLY)		933	ZNF470	388566	ENSG00000197016	ERG REPRESSED (ERG BOUND ONLY)
							934	EIF1	10209	ENSG00000173812	ERG INDUCED (ERG BOUND ONLY)		934	ZNF211	10520	ENSG00000121417	ERG REPRESSED (ERG BOUND ONLY)
							935	STAT5B	6777	ENSG00000173757	ERG INDUCED (ERG BOUND ONLY)		935	ZNF587	84914	ENSG00000198466	ERG REPRESSED (ERG BOUND ONLY)
							936	PSME3	10197	ENSG00000131467	ERG INDUCED (ERG BOUND ONLY)		936	ZNF446	55663	ENSG00000083838	ERG REPRESSED (ERG BOUND ONLY)
							937	RPL27	6155	ENSG00000131469	ERG INDUCED (ERG BOUND ONLY)		937	FAM110A	83541	ENSG00000125898	ERG REPRESSED (ERG BOUND ONLY)
							938	TMEM101	84336	ENSG00000091947	ERG INDUCED (ERG BOUND ONLY)		938	NSFL1C	55968	ENSG00000088833	ERG REPRESSED (ERG BOUND ONLY)
							939	EFTUD2	9343	ENSG00000108883	ERG INDUCED (ERG BOUND ONLY)		939	JAG1	182	ENSG00000101384	ERG REPRESSED (ERG BOUND ONLY)
							940	PRAC1	84366	ENSG00000159182	ERG INDUCED (ERG BOUND ONLY)		940	CRNKL1	51340	ENSG00000101343	ERG REPRESSED (ERG BOUND ONLY)
							941	HOXB13	10481	ENSG00000159184	ERG INDUCED (ERG BOUND ONLY)		941	CST3	1471	ENSG00000101439	ERG REPRESSED (ERG BOUND ONLY)
							942	PHB	5245	ENSG00000167085	ERG INDUCED (ERG BOUND ONLY)		942	APMAP	57136	ENSG00000101474	ERG REPRESSED (ERG BOUND ONLY)
							943	PPP1R9B	84687	ENSG00000108819	ERG INDUCED (ERG BOUND ONLY)		943	PYGB	5834	ENSG00000100994	ERG REPRESSED (ERG BOUND ONLY)
							944	RSAD1	55316	ENSG00000136444	ERG INDUCED (ERG BOUND ONLY)		944	NINL	22981	ENSG00000101004	ERG REPRESSED (ERG BOUND ONLY)
							945	MBTD1	54799	ENSG00000011258	ERG INDUCED (ERG BOUND ONLY)		945	HM13	81502	ENSG00000101294	ERG REPRESSED (ERG BOUND ONLY)
							946	UTP18	51096	ENSG00000011260	ERG INDUCED (ERG BOUND ONLY)		946	BCL2L1	598	ENSG00000171552	ERG REPRESSED (ERG BOUND ONLY)
							947	TOM1L1	10040	ENSG00000141198	ERG INDUCED (ERG BOUND ONLY)		947	PDRG1	81572	ENSG00000088356	ERG REPRESSED (ERG BOUND ONLY)
							948	DGKE	8526	ENSG00000153933	ERG INDUCED (ERG BOUND ONLY)		948	NOL4L	140688	ENSG00000197183	ERG REPRESSED (ERG BOUND ONLY)
							949	TRIM25	7706	ENSG00000121060	ERG INDUCED (ERG BOUND ONLY)		949	ACTL10	170487	ENSG00000182584	ERG REPRESSED (ERG BOUND ONLY)
							950	RNF43	54894	ENSG00000108375	ERG INDUCED (ERG BOUND ONLY)		950	CHMP4B	128866	ENSG00000101421	ERG REPRESSED (ERG BOUND ONLY)
							951	PRR11	55771	ENSG00000068489	ERG INDUCED (ERG BOUND ONLY)		951	DYNLRB1	83658	ENSG00000125971	ERG REPRESSED (ERG BOUND ONLY)
							952	GDPD1	284161	ENSG00000153982	ERG INDUCED (ERG BOUND ONLY)		952	ACSS2	55902	ENSG00000131069	ERG REPRESSED (ERG BOUND ONLY)
							953	YPEL2	388403	ENSG00000175155	ERG INDUCED (ERG BOUND ONLY)		953	DLGAP4	22839	ENSG00000080845	ERG REPRESSED (ERG BOUND ONLY)
							954	DHX40	79665	ENSG00000108406	ERG INDUCED (ERG BOUND ONLY)		954	TGM2	7052	ENSG00000198959	ERG REPRESSED (ERG BOUND ONLY)
							955	INTS2	57508	ENSG00000108506	ERG INDUCED (ERG BOUND ONLY)		955	FITM2	128486	ENSG00000197296	ERG REPRESSED (ERG BOUND ONLY)
							956	DCAF7	10238	ENSG00000136485	ERG INDUCED (ERG BOUND ONLY)		956	ZSWIM3	140831	ENSG00000132801	ERG REPRESSED (ERG BOUND ONLY)
							957	GNA13	10672	ENSG00000120063	ERG INDUCED (ERG BOUND ONLY)		957	SPATA2	9825	ENSG00000158480	ERG REPRESSED (ERG BOUND ONLY)
							958	FDXR	2232	ENSG00000161513	ERG INDUCED (ERG BOUND ONLY)		958	PTPN1	5770	ENSG00000196396	ERG REPRESSED (ERG BOUND ONLY)
							959	KCTD2	23510	ENSG00000180901	ERG INDUCED (ERG BOUND ONLY)		959	TFAP2C	7022	ENSG00000087510	ERG REPRESSED (ERG BOUND ONLY)
							960	MIF4GD	57409	ENSG00000125457	ERG INDUCED (ERG BOUND ONLY)		960	RAB22A	57403	ENSG00000124209	ERG REPRESSED (ERG BOUND ONLY)
							961	SLC25A19	60386	ENSG00000125454	ERG INDUCED (ERG BOUND ONLY)		961	STX16	8675	ENSG00000124222	ERG REPRESSED (ERG BOUND ONLY)
							962	TSEN54	283989	ENSG00000182173	ERG INDUCED (ERG BOUND ONLY)		962	LSM14B	149986	ENSG00000149657	ERG REPRESSED (ERG BOUND ONLY)
							963	TRIM65	201292	ENSG00000141569	ERG INDUCED (ERG BOUND ONLY)		963	ARFGAP1	55738	ENSG00000101199	ERG REPRESSED (ERG BOUND ONLY)
							964	PRPSAP1	5635	ENSG00000161542	ERG INDUCED (ERG BOUND ONLY)		964	PTK6	5753	ENSG00000101213	ERG REPRESSED (ERG BOUND ONLY)
							965	SRSF2	6427	ENSG00000161547	ERG INDUCED (ERG BOUND ONLY)		965	CXADR	1525	ENSG00000154639	ERG REPRESSED (ERG BOUND ONLY)
							966	MGAT5B	146664	ENSG00000167889	ERG INDUCED (ERG BOUND ONLY)		966	RWDD2B	10069	ENSG00000156253	ERG REPRESSED (ERG BOUND ONLY)
							967	USP36	57602	ENSG00000055483	ERG INDUCED (ERG BOUND ONLY)		967	C21orf59	56683	ENSG00000159079	ERG REPRESSED (ERG BOUND ONLY)
							968	LGALS3BP	3959	ENSG00000108679	ERG INDUCED (ERG BOUND ONLY)		968	SYNJ1	8867	ENSG00000159082	ERG REPRESSED (ERG BOUND ONLY)
							969	ARHGDIA	396	ENSG00000141522	ERG INDUCED (ERG BOUND ONLY)		969	CBR3-AS1	100506428	ENSG00000236830	ERG REPRESSED (ERG BOUND ONLY)
							970	TBCD	6904	ENSG00000141556	ERG INDUCED (ERG BOUND ONLY)		970	FAM3B	54097	ENSG00000183844	ERG REPRESSED (ERG BOUND ONLY)
							971	AFG3L2	10939	ENSG00000141385	ERG INDUCED (ERG BOUND ONLY)		971	PRDM15	63977	ENSG00000141956	ERG REPRESSED (ERG BOUND ONLY)
							972	CEP76	79959	ENSG00000101624	ERG INDUCED (ERG BOUND ONLY)		972	UMODL1	89766	ENSG00000177398	ERG REPRESSED (ERG BOUND ONLY)
							973	SEH1L	81929	ENSG00000085415	ERG INDUCED (ERG BOUND ONLY)		973	CSTB	1476	ENSG00000160213	ERG REPRESSED (ERG BOUND ONLY)
							974	FAM210A	125228	ENSG00000177150	ERG INDUCED (ERG BOUND ONLY)		974	C21orf2	755	ENSG00000160226	ERG REPRESSED (ERG BOUND ONLY)
							975	ZNF519	162655	ENSG00000175322	ERG INDUCED (ERG BOUND ONLY)		975	COL6A2	1292	ENSG00000142173	ERG REPRESSED (ERG BOUND ONLY)
							976	DSC3	1825	ENSG00000134762	ERG INDUCED (ERG BOUND ONLY)		976	DIP2A	23181	ENSG00000160305	ERG REPRESSED (ERG BOUND ONLY)
							977	B4GALT6	9331	ENSG00000118276	ERG INDUCED (ERG BOUND ONLY)		977	CECR6	27439	ENSG00000183307	ERG REPRESSED (ERG BOUND ONLY)
							978	ELP2	55250	ENSG00000134759	ERG INDUCED (ERG BOUND ONLY)		978	TMEM191B	728229	ENSG00000278558	ERG REPRESSED (ERG BOUND ONLY)
							979	KATNAL2	83473	ENSG00000167216	ERG INDUCED (ERG BOUND ONLY)		979	CLTCL1	8218	ENSG00000070371	ERG REPRESSED (ERG BOUND ONLY)
							980	ME2	4200	ENSG00000082212	ERG INDUCED (ERG BOUND ONLY)		980	SEPT5	5413	ENSG00000184702	ERG REPRESSED (ERG BOUND ONLY)
							981	PIGN	23556	ENSG00000197563	ERG INDUCED (ERG BOUND ONLY)		981	HIC2	23119	ENSG00000169635	ERG REPRESSED (ERG BOUND ONLY)
							982	PHLPP1	23239	ENSG00000081913	ERG INDUCED (ERG BOUND ONLY)		982	TMEM191C	645426	ENSG00000206140	ERG REPRESSED (ERG BOUND ONLY)
							983	KDSR	2531	ENSG00000119537	ERG INDUCED (ERG BOUND ONLY)		983	SDF2L1	23753	ENSG00000128228	ERG REPRESSED (ERG BOUND ONLY)
							984	RTTN	25914	ENSG00000176225	ERG INDUCED (ERG BOUND ONLY)		984	PPIL2	23759	ENSG00000100023	ERG REPRESSED (ERG BOUND ONLY)
							985	NETO1	81832	ENSG00000166342	ERG INDUCED (ERG BOUND ONLY)		985	CABIN1	23523	ENSG00000099991	ERG REPRESSED (ERG BOUND ONLY)
							986	ZADH2	284273	ENSG00000180011	ERG INDUCED (ERG BOUND ONLY)		986	LRRC75B	388886	ENSG00000178026	ERG REPRESSED (ERG BOUND ONLY)
							987	TSHZ1	10194	ENSG00000179981	ERG INDUCED (ERG BOUND ONLY)		987	XBP1	7494	ENSG00000100219	ERG REPRESSED (ERG BOUND ONLY)
							988	PTBP1	5725	ENSG00000011304	ERG INDUCED (ERG BOUND ONLY)		988	THOC5	8563	ENSG00000100296	ERG REPRESSED (ERG BOUND ONLY)
							989	WDR18	57418	ENSG00000065268	ERG INDUCED (ERG BOUND ONLY)		989	UQCR10	29796	ENSG00000184076	ERG REPRESSED (ERG BOUND ONLY)
							990	REXO1	57455	ENSG00000079313	ERG INDUCED (ERG BOUND ONLY)		990	CCDC157	550631	ENSG00000187860	ERG REPRESSED (ERG BOUND ONLY)
							991	KLF16	83855	ENSG00000129911	ERG INDUCED (ERG BOUND ONLY)		991	SEC14L2	23541	ENSG00000100003	ERG REPRESSED (ERG BOUND ONLY)
							992	TIMM13	26517	ENSG00000099800	ERG INDUCED (ERG BOUND ONLY)		992	OSBP2	23762	ENSG00000184792	ERG REPRESSED (ERG BOUND ONLY)
							993	LMNB2	84823	ENSG00000176619	ERG INDUCED (ERG BOUND ONLY)		993	SMTN	6525	ENSG00000183963	ERG REPRESSED (ERG BOUND ONLY)
							994	EEF2	1938	ENSG00000167658	ERG INDUCED (ERG BOUND ONLY)		994	LIMK2	3985	ENSG00000182541	ERG REPRESSED (ERG BOUND ONLY)
							995	RPL36	25873	ENSG00000130255	ERG INDUCED (ERG BOUND ONLY)		995	TOM1	10043	ENSG00000100284	ERG REPRESSED (ERG BOUND ONLY)
							996	MRPL4	51073	ENSG00000105364	ERG INDUCED (ERG BOUND ONLY)		996	IFT27	11020	ENSG00000100360	ERG REPRESSED (ERG BOUND ONLY)
							997	ICAM1	3383	ENSG00000090339	ERG INDUCED (ERG BOUND ONLY)		997	NPTXR	23467	ENSG00000221890	ERG REPRESSED (ERG BOUND ONLY)
							998	ILF3-AS1	147727	ENSG00000267100	ERG INDUCED (ERG BOUND ONLY)		998	MKL1	57591	ENSG00000196588	ERG REPRESSED (ERG BOUND ONLY)
							999	ILF3	3609	ENSG00000129351	ERG INDUCED (ERG BOUND ONLY)		999	ARSA	410	ENSG00000100299	ERG REPRESSED (ERG BOUND ONLY)
							1000	ZNF136	7695	ENSG00000196646	ERG INDUCED (ERG BOUND ONLY)		1000	AP1S2	8905	ENSG00000182287	ERG REPRESSED (ERG BOUND ONLY)
							1001	DHPS	1725	ENSG00000095059	ERG INDUCED (ERG BOUND ONLY)		1001	SYAP1	94056	ENSG00000169895	ERG REPRESSED (ERG BOUND ONLY)
							1002	FBXW9	84261	ENSG00000132004	ERG INDUCED (ERG BOUND ONLY)		1002	RPS6KA3	6197	ENSG00000177189	ERG REPRESSED (ERG BOUND ONLY)
							1003	TNPO2	30000	ENSG00000105576	ERG INDUCED (ERG BOUND ONLY)		1003	SMS	6611	ENSG00000102172	ERG REPRESSED (ERG BOUND ONLY)
							1004	FARSA	2193	ENSG00000179115	ERG INDUCED (ERG BOUND ONLY)		1004	SAT1	6303	ENSG00000130066	ERG REPRESSED (ERG BOUND ONLY)
							1005	STX10	8677	ENSG00000104915	ERG INDUCED (ERG BOUND ONLY)		1005	MID1IP1	58526	ENSG00000165175	ERG REPRESSED (ERG BOUND ONLY)
							1006	IER2	9592	ENSG00000160888	ERG INDUCED (ERG BOUND ONLY)		1006	UBA1	7317	ENSG00000130985	ERG REPRESSED (ERG BOUND ONLY)
							1007	C19orf57	79173	ENSG00000132016	ERG INDUCED (ERG BOUND ONLY)		1007	MAGED1	9500	ENSG00000179222	ERG REPRESSED (ERG BOUND ONLY)
							1008	ADGRE5	976	ENSG00000123146	ERG INDUCED (ERG BOUND ONLY)		1008	MAGED2	10916	ENSG00000102316	ERG REPRESSED (ERG BOUND ONLY)
							1009	CHERP	10523	ENSG00000085872	ERG INDUCED (ERG BOUND ONLY)		1009	MAGEH1	28986	ENSG00000187601	ERG REPRESSED (ERG BOUND ONLY)
							1010	RPL18A	6142	ENSG00000105640	ERG INDUCED (ERG BOUND ONLY)		1010	LINC01278	92249	ENSG00000235437	ERG REPRESSED (ERG BOUND ONLY)
							1011	UBA52	7311	ENSG00000221983	ERG INDUCED (ERG BOUND ONLY)		1011	OPHN1	4983	ENSG00000079482	ERG REPRESSED (ERG BOUND ONLY)
							1012	ARMC6	93436	ENSG00000105676	ERG INDUCED (ERG BOUND ONLY)		1012	PDZD11	51248	ENSG00000120509	ERG REPRESSED (ERG BOUND ONLY)
							1013	ZNF507	22847	ENSG00000168813	ERG INDUCED (ERG BOUND ONLY)		1013	FTX	100302692	ENSG00000230590	ERG REPRESSED (ERG BOUND ONLY)
							1014	DPY19L3	147991	ENSG00000178904	ERG INDUCED (ERG BOUND ONLY)		1014	ARMCX5	64860	ENSG00000125962	ERG REPRESSED (ERG BOUND ONLY)
							1015	KCTD15	79047	ENSG00000153885	ERG INDUCED (ERG BOUND ONLY)		1015	NKAP	79576	ENSG00000101882	ERG REPRESSED (ERG BOUND ONLY)
							1016	ZNF792	126375	ENSG00000180884	ERG INDUCED (ERG BOUND ONLY)		1016	RAP2C	57826	ENSG00000123728	ERG REPRESSED (ERG BOUND ONLY)
							1017	ZNF829	374899	ENSG00000185869	ERG INDUCED (ERG BOUND ONLY)		1017	MOSPD1	56180	ENSG00000101928	ERG REPRESSED (ERG BOUND ONLY)
							1018	EIF3K	27335	ENSG00000178982	ERG INDUCED (ERG BOUND ONLY)		1018	ZNF75D	7626	ENSG00000186376	ERG REPRESSED (ERG BOUND ONLY)
							1019	RPS16	6217	ENSG00000105193	ERG INDUCED (ERG BOUND ONLY)		1019	ZNF449	203523	ENSG00000173275	ERG REPRESSED (ERG BOUND ONLY)
							1020	TIMM50	92609	ENSG00000105197	ERG INDUCED (ERG BOUND ONLY)		1020	LDOC1	23641	ENSG00000182195	ERG REPRESSED (ERG BOUND ONLY)
							1021	FBL	2091	ENSG00000105202	ERG INDUCED (ERG BOUND ONLY)		1021	TMEM185A	84548	ENSG00000269556	ERG REPRESSED (ERG BOUND ONLY)
							1022	HNRNPUL1	11100	ENSG00000105323	ERG INDUCED (ERG BOUND ONLY)		1022	ABCD1	215	ENSG00000101986	ERG REPRESSED (ERG BOUND ONLY)
							1023	CCDC97	90324	ENSG00000142039	ERG INDUCED (ERG BOUND ONLY)		1023	SSR4	6748	ENSG00000180879	ERG REPRESSED (ERG BOUND ONLY)
							1024	EXOSC5	56915	ENSG00000077348	ERG INDUCED (ERG BOUND ONLY)		1024	FAM3A	60343	ENSG00000071889	ERG REPRESSED (ERG BOUND ONLY)
							1025	PCAT19	100505495	ENSG00000267107	ERG INDUCED (ERG BOUND ONLY)		1025	BRCC3	79184	ENSG00000185515	ERG REPRESSED (ERG BOUND ONLY)
							1026	IGSF23	147710	ENSG00000216588	ERG INDUCED (ERG BOUND ONLY)		1026	RAB39B	116442	ENSG00000155961	ERG REPRESSED (ERG BOUND ONLY)
							1027	CD3EAP	10849	ENSG00000117877	ERG INDUCED (ERG BOUND ONLY)		1027	TMSB4Y	9087	ENSG00000154620	ERG REPRESSED (ERG BOUND ONLY)
							1028	SIX5	147912	ENSG00000177045	ERG INDUCED (ERG BOUND ONLY)
							1029	NOP53	29997	ENSG00000105373	ERG INDUCED (ERG BOUND ONLY)
							1030	GRWD1	83743	ENSG00000105447	ERG INDUCED (ERG BOUND ONLY)
							1031	DBP	1628	ENSG00000105516	ERG INDUCED (ERG BOUND ONLY)
							1032	CA11	770	ENSG00000063180	ERG INDUCED (ERG BOUND ONLY)
							1033	RPS11	6205	ENSG00000142534	ERG INDUCED (ERG BOUND ONLY)
							1034	ZNF347	84671	ENSG00000197937	ERG INDUCED (ERG BOUND ONLY)
							1035	TSEN34	79042	ENSG00000170892	ERG INDUCED (ERG BOUND ONLY)
							1036	RPL28	6158	ENSG00000108107	ERG INDUCED (ERG BOUND ONLY)
							1037	ZNF581	51545	ENSG00000171425	ERG INDUCED (ERG BOUND ONLY)
							1038	U2AF2	11338	ENSG00000063244	ERG INDUCED (ERG BOUND ONLY)
							1039	ZNF548	147694	ENSG00000188785	ERG INDUCED (ERG BOUND ONLY)
							1040	ZIK1	284307	ENSG00000171649	ERG INDUCED (ERG BOUND ONLY)
							1041	ZNF551	90233	ENSG00000204519	ERG INDUCED (ERG BOUND ONLY)
							1042	LOC100128398	100128398	ENSG00000176593	ERG INDUCED (ERG BOUND ONLY)
							1043	RPS5	6193	ENSG00000083845	ERG INDUCED (ERG BOUND ONLY)
							1044	PSMF1	9491	ENSG00000125818	ERG INDUCED (ERG BOUND ONLY)
							1045	SIRPA	140885	ENSG00000198053	ERG INDUCED (ERG BOUND ONLY)
							1046	NOP56	10528	ENSG00000101361	ERG INDUCED (ERG BOUND ONLY)
							1047	IDH3B	3420	ENSG00000101365	ERG INDUCED (ERG BOUND ONLY)
							1048	CDC25B	994	ENSG00000101224	ERG INDUCED (ERG BOUND ONLY)
							1049	PRNP	5621	ENSG00000171867	ERG INDUCED (ERG BOUND ONLY)
							1050	TRMT6	51605	ENSG00000089195	ERG INDUCED (ERG BOUND ONLY)
							1051	ESF1	51575	ENSG00000089048	ERG INDUCED (ERG BOUND ONLY)
							1052	KIF16B	55614	ENSG00000089177	ERG INDUCED (ERG BOUND ONLY)
							1053	MGME1	92667	ENSG00000125871	ERG INDUCED (ERG BOUND ONLY)
							1054	KAT14	57325	ENSG00000149474	ERG INDUCED (ERG BOUND ONLY)
							1055	DZANK1	55184	ENSG00000089091	ERG INDUCED (ERG BOUND ONLY)
							1056	POLR3F	10621	ENSG00000132664	ERG INDUCED (ERG BOUND ONLY)
							1057	DTD1	92675	ENSG00000125821	ERG INDUCED (ERG BOUND ONLY)
							1058	KIZ	55857	ENSG00000088970	ERG INDUCED (ERG BOUND ONLY)
							1059	XRN2	22803	ENSG00000088930	ERG INDUCED (ERG BOUND ONLY)
							1060	NKX2-2	4821	ENSG00000125820	ERG INDUCED (ERG BOUND ONLY)
							1061	NANP	140838	ENSG00000170191	ERG INDUCED (ERG BOUND ONLY)
							1062	TPX2	22974	ENSG00000088325	ERG INDUCED (ERG BOUND ONLY)
							1063	PLAGL2	5326	ENSG00000126003	ERG INDUCED (ERG BOUND ONLY)
							1064	AHCY	191	ENSG00000101444	ERG INDUCED (ERG BOUND ONLY)
							1065	RBM12	10137	ENSG00000244462	ERG INDUCED (ERG BOUND ONLY)
							1066	AAR2	25980	ENSG00000131043	ERG INDUCED (ERG BOUND ONLY)
							1067	RBL1	5933	ENSG00000080839	ERG INDUCED (ERG BOUND ONLY)
							1068	SERINC3	10955	ENSG00000132824	ERG INDUCED (ERG BOUND ONLY)
							1069	PCIF1	63935	ENSG00000100982	ERG INDUCED (ERG BOUND ONLY)
							1070	ARFGEF2	10564	ENSG00000124198	ERG INDUCED (ERG BOUND ONLY)
							1071	RAE1	8480	ENSG00000101146	ERG INDUCED (ERG BOUND ONLY)
							1072	NELFCD	51497	ENSG00000101158	ERG INDUCED (ERG BOUND ONLY)
							1073	PRPF6	24148	ENSG00000101161	ERG INDUCED (ERG BOUND ONLY)
							1074	LOC102724159	102724159	ENSG00000275464	ERG INDUCED (ERG BOUND ONLY)
							1075	GABPA	2551	ENSG00000154727	ERG INDUCED (ERG BOUND ONLY)
							1076	APP	351	ENSG00000142192	ERG INDUCED (ERG BOUND ONLY)
							1077	TIAM1	7074	ENSG00000156299	ERG INDUCED (ERG BOUND ONLY)
							1078	GART	2618	ENSG00000159131	ERG INDUCED (ERG BOUND ONLY)
							1079	ITSN1	6453	ENSG00000205726	ERG INDUCED (ERG BOUND ONLY)
							1080	SIM2	6493	ENSG00000159263	ERG INDUCED (ERG BOUND ONLY)
							1081	DSCR3	10311	ENSG00000157538	ERG INDUCED (ERG BOUND ONLY)
							1082	ETS2	2114	ENSG00000157557	ERG INDUCED (ERG BOUND ONLY)
							1083	PSMG1	8624	ENSG00000183527	ERG INDUCED (ERG BOUND ONLY)
							1084	B3GALT5	10317	ENSG00000183778	ERG INDUCED (ERG BOUND ONLY)
							1085	B3GALT5-AS1	114041	ENSG00000184809	ERG INDUCED (ERG BOUND ONLY)
							1086	WDR4	10785	ENSG00000160193	ERG INDUCED (ERG BOUND ONLY)
							1087	RRP1	8568	ENSG00000160214	ERG INDUCED (ERG BOUND ONLY)
							1088	SLC19A1	6573	ENSG00000173638	ERG INDUCED (ERG BOUND ONLY)
							1089	ZDHHC8	29801	ENSG00000099904	ERG INDUCED (ERG BOUND ONLY)
							1090	CRKL	1399	ENSG00000099942	ERG INDUCED (ERG BOUND ONLY)
							1091	YDJC	150223	ENSG00000161179	ERG INDUCED (ERG BOUND ONLY)
							1092	PITPNB	23760	ENSG00000180957	ERG INDUCED (ERG BOUND ONLY)
							1093	TTC28-AS1	284900	ENSG00000235954	ERG INDUCED (ERG BOUND ONLY)
							1094	CCDC117	150275	ENSG00000159873	ERG INDUCED (ERG BOUND ONLY)
							1095	SF3A1	10291	ENSG00000099995	ERG INDUCED (ERG BOUND ONLY)
							1096	PES1	23481	ENSG00000100029	ERG INDUCED (ERG BOUND ONLY)
							1097	PATZ1	23598	ENSG00000100105	ERG INDUCED (ERG BOUND ONLY)
							1098	EIF3D	8664	ENSG00000100353	ERG INDUCED (ERG BOUND ONLY)
							1099	EIF3L	51386	ENSG00000100129	ERG INDUCED (ERG BOUND ONLY)
							1100	TOMM22	56993	ENSG00000100216	ERG INDUCED (ERG BOUND ONLY)
							1101	RPL3	6122	ENSG00000100316	ERG INDUCED (ERG BOUND ONLY)
							1102	MIEF1	54471	ENSG00000100335	ERG INDUCED (ERG BOUND ONLY)
							1103	ZC3H7B	23264	ENSG00000100403	ERG INDUCED (ERG BOUND ONLY)
							1104	SNU13	4809	ENSG00000100138	ERG INDUCED (ERG BOUND ONLY)
							1105	RRP7A	27341	ENSG00000189306	ERG INDUCED (ERG BOUND ONLY)
							1106	TTLL12	23170	ENSG00000100304	ERG INDUCED (ERG BOUND ONLY)
							1107	GTSE1	51512	ENSG00000075218	ERG INDUCED (ERG BOUND ONLY)
							1108	TBC1D22A	25771	ENSG00000054611	ERG INDUCED (ERG BOUND ONLY)
							1109	GEMIN8	54960	ENSG00000046647	ERG INDUCED (ERG BOUND ONLY)
							1110	TXLNG	55787	ENSG00000086712	ERG INDUCED (ERG BOUND ONLY)
							1111	EIF2S3	1968	ENSG00000130741	ERG INDUCED (ERG BOUND ONLY)
							1112	POLA1	5422	ENSG00000101868	ERG INDUCED (ERG BOUND ONLY)
							1113	ELK1	2002	ENSG00000126767	ERG INDUCED (ERG BOUND ONLY)
							1114	RBM3	5935	ENSG00000102317	ERG INDUCED (ERG BOUND ONLY)
							1115	SPIN4	139886	ENSG00000186767	ERG INDUCED (ERG BOUND ONLY)
							1116	IGBP1	3476	ENSG00000089289	ERG INDUCED (ERG BOUND ONLY)
							1117	KIF4A	24137	ENSG00000090889	ERG INDUCED (ERG BOUND ONLY)
							1118	TAF1	6872	ENSG00000147133	ERG INDUCED (ERG BOUND ONLY)
							1119	RPS4X	6191	ENSG00000198034	ERG INDUCED (ERG BOUND ONLY)
							1120	ABCB7	22	ENSG00000131269	ERG INDUCED (ERG BOUND ONLY)
							1121	ITM2A	9452	ENSG00000078596	ERG INDUCED (ERG BOUND ONLY)
							1122	CSTF2	1478	ENSG00000101811	ERG INDUCED (ERG BOUND ONLY)
							1123	RPL39	6170	ENSG00000198918	ERG INDUCED (ERG BOUND ONLY)
							1124	CUL4B	8450	ENSG00000158290	ERG INDUCED (ERG BOUND ONLY)
							1125	XIAP	331	ENSG00000101966	ERG INDUCED (ERG BOUND ONLY)
							1126	UTP14A	10813	ENSG00000156697	ERG INDUCED (ERG BOUND ONLY)
							1127	ENOX2	10495	ENSG00000165675	ERG INDUCED (ERG BOUND ONLY)
							1128	GPC4	2239	ENSG00000076716	ERG INDUCED (ERG BOUND ONLY)
							1129	ARHGEF6	9459	ENSG00000129675	ERG INDUCED (ERG BOUND ONLY)
							1130	FMR1	2332	ENSG00000102081	ERG INDUCED (ERG BOUND ONLY)
							1131	HCFC1	3054	ENSG00000172534	ERG INDUCED (ERG BOUND ONLY)
							1132	IRAK1	3654	ENSG00000184216	ERG INDUCED (ERG BOUND ONLY)
							1133	RPL10	6134	ENSG00000147403	ERG INDUCED (ERG BOUND ONLY)
							1134	UBL4A	8266	ENSG00000102178	ERG INDUCED (ERG BOUND ONLY)
							1135	DKC1	1736	ENSG00000130826	ERG INDUCED (ERG BOUND ONLY)
							1136	MPP1	4354	ENSG00000130830	ERG INDUCED (ERG BOUND ONLY)
							1137	RPS4Y1	6192	ENSG00000129824	ERG INDUCED (ERG BOUND ONLY)
