# Supplementary material for: Dual functions of SPOP and ERG dictate androgen therapy responses in prostate cancer
Source: Nat Commun. 2021 Feb 2;12:734. doi: 10.1038/s41467-020-20820-x (PMC7854732; doi:10.1038/s41467-020-20820-x)
Supplement: Supplementary file 7 — Supplementary Data 4 [file 41467_2020_20820_MOESM7_ESM.xlsx]

## Sheet: Supplementary Data 4
				AR+ERG CO-BOUND	ERG BOUND ONLY		AR BOUND ONLY		SPOP-WT vs Control (DESeq2)			SPOP-MUT vs Control (DESeq2)			SPOP-MUT vs SPOP-WT (DESeq2)			Averaged mRNA expression (VST-Normalized)
	ENSEMBL_ID	SYMBOL	ENTREZ	AR-INDUCED ERG-REPRESSED	ERG_INDUCED	ERG_REPRESSED	DHT_INDUCED	DHT_REPRESSED	log2FoldChange	pvalue	padj	log2FoldChange	pvalue	padj	log2FoldChange	pvalue	padj	VCAP_CTRL	VCAP_WT	VCAP_Y87C	VCAP_F102C	VCAP_W131G
	ENSG00000111341	MGP	4256	0	1	0	0	0	-0.553067	0.000151042	0.407626	1.76376	1.50674e-46	6.42877e-43	2.31682	4.86734e-115	3.52249e-111	9.17177	8.69852	10.9452	10.6844	10.8862
	ENSG00000184012	TMPRSS2	7113	0	0	0	0	0	-0.370837	8.65581e-07	0.00934395	0.850356	2.82831e-39	6.03373e-36	1.22119	3.15277e-115	3.52249e-111	13.0278	12.4234	13.5911	13.6694	13.6441
	ENSG00000152377	SPOCK1	6695	0	0	0	1	0	-0.0904666	0.308142	1	1.28283	1.11046e-63	1.42139e-59	1.3733	1.91469e-108	9.23773e-105	10.9823	10.7071	11.9402	12.0397	12.1581
	ENSG00000150687	PRSS23	11098	0	0	0	0	1	-0.0257365	0.819702	1	1.50261	4.2103e-55	2.69459e-51	1.52834	2.78679e-92	1.0084e-88	8.83577	8.69527	10.0111	10.088	10.1512
	ENSG00000104419	NDRG1	10397	0	0	0	0	0	-0.204263	0.00374593	1	0.740229	4.32429e-34	6.1501e-31	0.944492	3.36664e-79	9.74574e-76	14.5455	14.185	15.1234	15.0924	15.1652
	ENSG00000138696	BMPR1B	658	0	0	0	1	0	-0.140988	0.262002	1	1.43811	9.77018e-41	3.12646e-37	1.5791	1.70353e-73	4.10948e-70	9.69787	9.58891	10.992	11.1402	11.2155
	ENSG00000113389	NPR3	4883	0	0	0	0	0	-0.254391	0.17994	1	1.8245	5.77681e-31	5.68794e-28	2.07889	3.3766e-63	6.98183e-60	7.26382	6.99782	8.33998	8.55058	8.72257
	ENSG00000242110	AMACR	23600	0	0	0	1	0	0.0266448	0.86444	1	1.66981	2.45932e-36	3.93491e-33	1.64316	8.22556e-55	1.48821e-51	8.22872	7.96467	9.31981	9.46013	9.46462
	ENSG00000196167	COLCA1	399948	0	0	0	0	0	-0.112773	0.159686	1	0.761343	3.82418e-28	3.2633e-25	0.874116	4.66127e-53	7.49636e-50	13.8381	13.5472	14.2213	14.5386	14.4969
	ENSG00000117472	TSPAN1	10103	0	0	1	0	0	-0.284463	0.00731671	1	0.850361	6.9795e-21	2.97792e-18	1.13482	2.9504e-52	4.27041e-49	10.4127	9.89457	11.0918	10.927	10.9155
	ENSG00000111348	ARHGDIB	397	0	0	0	0	0	-0.250623	0.0331676	1	0.951543	3.33101e-21	1.57914e-18	1.20217	5.77921e-49	7.60438e-46	9.78689	9.58595	10.7463	10.6441	10.7601
	ENSG00000154274	C4orf19	55286	0	0	0	0	0	-0.386194	0.0699177	1	1.59168	4.75411e-19	1.44887e-16	1.97787	7.17906e-49	8.65914e-46	6.94592	6.70172	8.05188	8.22477	8.1737
	ENSG00000060138	YBX3	8531	0	0	0	0	0	-0.101859	0.188963	1	0.704572	6.06335e-26	3.88055e-23	0.806431	9.26932e-49	1.03203e-45	12.9703	12.8222	13.5548	13.6392	13.6745
	ENSG00000135414	GDF11	10220	0	0	0	0	0	-0.26019	0.0127978	1	0.805466	1.91773e-19	6.13673e-17	1.06566	2.13552e-48	2.20782e-45	10.0258	9.63597	10.592	10.6286	10.7315
	ENSG00000127954	STEAP4	79689	0	0	0	0	0	-0.0158757	0.971501	1	4.47316	1.33085e-32	1.70349e-29	4.48904	6.34346e-48	6.12102e-45	6.67163	6.38544	9.46432	9.71665	9.94206
	ENSG00000140931	CMTM3	123920	0	0	0	0	0	-0.0770507	0.618346	1	1.41137	4.70956e-27	3.34902e-24	1.48842	3.83884e-46	3.47271e-43	8.14161	7.82698	9.14599	9.12284	9.07353
	ENSG00000147408	CSGALNACT1	55790	1	0	0	0	0	0.0257258	0.850836	1	1.38339	5.19659e-32	6.04694e-29	1.35767	1.93791e-45	1.64996e-42	9.92355	9.56627	10.7659	10.9472	10.9266
	ENSG00000106128	GHRHR	2692	0	0	0	0	0	-0.465784	0.0311638	1	1.63025	6.32703e-20	2.31389e-17	2.09604	4.14539e-45	3.33335e-42	7.39728	6.91892	8.36548	8.48554	8.48503
	ENSG00000025423	HSD17B6	8630	0	0	0	0	0	-0.166432	0.237843	1	1.12059	1.27939e-20	4.81652e-18	1.28702	3.8925e-44	2.96527e-41	8.16228	8.12216	9.16309	9.24248	9.25149
	ENSG00000162545	CAMK2N1	55450	0	0	0	0	0	0.0481866	0.553122	1	-0.744345	4.51831e-26	3.04391e-23	-0.792532	8.25885e-43	5.69231e-40	13.0037	13.1932	12.4631	12.342	12.4118
	ENSG00000206527	HACD2	201562	0	0	0	0	0	0.179905	0.108075	1	1.25414	1.57514e-38	2.88025e-35	1.07423	8.00109e-43	5.69231e-40	10.7373	10.9545	11.997	12.0676	11.9747
	ENSG00000137968	SLC44A5	204962	0	0	0	0	0	0.0978225	0.52176	1	1.48719	6.58681e-30	6.02223e-27	1.38937	4.51821e-41	2.88575e-38	8.53171	8.44968	9.53985	9.79039	9.81674
	ENSG00000122585	NPY	4852	0	0	1	0	0	0.0515985	0.621645	1	1.04806	3.38626e-31	3.61201e-28	0.996462	4.58562e-41	2.88575e-38	12.7079	12.4102	13.4701	13.2682	13.4696
	ENSG00000157554	ERG	2078	0	0	0	0	0	-0.0853313	0.181391	1	0.516213	6.75819e-21	2.97792e-18	0.601544	1.24148e-40	7.48718e-38	12.541	12.2807	12.8026	12.9013	12.9238
	ENSG00000107742	SPOCK2	9806	0	0	0	0	0	-0.34658	0.225627	1	2.3309	6.23762e-22	3.19366e-19	2.67748	4.51875e-39	2.61617e-36	8.14551	7.36006	9.31976	9.68494	9.39635
	ENSG00000214595	EML6	400954	0	0	0	0	0	0.030082	0.790416	1	1.06098	1.17809e-27	8.87032e-25	1.0309	8.51765e-39	4.74171e-36	10.2613	10.0373	10.871	11.2298	10.9969
	ENSG00000137801	THBS1	7057	0	0	0	0	0	-0.147231	0.152589	1	0.804499	1.36267e-19	4.47234e-17	0.95173	1.17276e-38	6.28687e-36	13.5301	13.4115	14.2355	14.4237	14.4102
	ENSG00000133639	BTG1	694	0	1	0	0	0	-0.143597	0.0909348	1	0.625139	1.21184e-17	3.1023e-15	0.768735	2.69397e-38	1.35271e-35	11.0221	10.8758	11.528	11.6291	11.7115
	ENSG00000186526	CYP4F8	11283	1	0	0	0	0	-0.098297	0.750179	1	2.736	6.75554e-25	4.11766e-22	2.83429	2.71029e-38	1.35271e-35	9.16742	8.58393	11.0972	11.5119	11.1186
	ENSG00000137976	DNASE2B	58511	0	0	0	0	0	-0.24902	0.152108	1	1.20983	1.48387e-16	3.3917e-14	1.45885	3.99955e-37	1.92965e-34	7.55269	7.26968	8.47216	8.36618	8.43755
	ENSG00000136383	ALPK3	57538	0	0	0	0	0	-0.195189	0.241484	1	1.26044	2.8008e-19	8.74397e-17	1.45563	5.27394e-37	2.46242e-34	8.08068	7.67223	8.84813	8.88578	8.80071
	ENSG00000103942	HOMER2	9455	0	0	0	0	0	-0.0169723	0.841271	1	0.732416	1.26363e-23	7.0324e-21	0.749388	3.71234e-36	1.67914e-33	11.8107	11.785	12.383	12.612	12.5897
	ENSG00000184254	ALDH1A3	220	1	0	0	0	0	0.138692	0.238241	1	1.1086	8.04278e-28	6.43422e-25	0.969912	1.05529e-35	4.62856e-33	8.73266	8.73765	9.52693	9.69526	9.69111
	ENSG00000060140	STYK1	55359	0	0	1	0	0	-0.0293464	0.754672	1	0.752927	1.18054e-20	4.72218e-18	0.782273	2.91663e-35	1.24163e-32	9.42281	9.32159	9.98105	10.0989	10.0472
	ENSG00000120875	DUSP4	1846	0	0	0	0	0	-0.185643	0.226484	1	1.0788	1.10808e-16	2.57881e-14	1.26444	1.46118e-33	6.0426e-31	8.2499	7.93635	8.97437	8.94366	9.03005
	ENSG00000130513	GDF15	9518	1	0	0	0	0	-0.360943	0.143191	1	1.72257	4.80255e-16	9.91494e-14	2.08351	1.26835e-32	5.09945e-30	10.216	9.61169	11.5716	11.7572	11.5762
	ENSG00000144891	AGTR1	185	0	0	0	0	0	0.0634853	0.807426	1	2.12857	3.57904e-22	1.90882e-19	2.06508	2.4231e-32	9.4789e-30	6.97622	6.78282	8.12937	8.26238	8.30964
	ENSG00000120903	CHRNA2	1135	1	0	0	0	0	-0.0881804	0.404102	1	0.78525	5.20178e-18	1.41665e-15	0.873431	6.30561e-32	2.40177e-29	10.4722	10.0833	10.9621	10.8983	10.8971
	ENSG00000153292	ADGRF1	266977	0	0	0	0	0	-0.404136	0.0733786	1	1.35523	9.3892e-13	1.14459e-10	1.75937	1.26002e-31	4.67629e-29	7.2432	7.04833	8.33686	8.44196	8.35909
	ENSG00000090339	ICAM1	3383	0	1	0	0	0	-0.180309	0.381451	1	1.43144	6.78949e-17	1.60936e-14	1.61175	2.92178e-31	1.05725e-28	7.18536	6.84389	8.10325	7.91823	7.90402
	ENSG00000088992	TESC	54997	0	0	0	0	0	-0.201775	0.192747	1	1.03375	6.20246e-15	1.07286e-12	1.23552	5.4321e-31	1.91766e-28	8.81058	8.72807	9.9259	9.75726	9.84009
	ENSG00000143578	CREB3L4	148327	1	0	0	0	0	-0.0556031	0.507016	1	0.625105	4.60815e-18	1.31076e-15	0.680709	9.61239e-31	3.31261e-28	11.3929	11.036	11.8465	11.5793	11.6814
	ENSG00000076864	RAP1GAP	5909	0	0	0	0	0	-0.11966	0.111465	1	0.488026	5.00861e-14	7.28525e-12	0.607686	2.07773e-30	6.99373e-28	11.9383	11.6739	12.329	12.2794	12.2136
	ENSG00000169908	TM4SF1	4071	1	0	0	0	0	-0.110149	0.369598	1	0.835174	2.31982e-15	4.36673e-13	0.945322	2.5152e-30	8.27388e-28	8.84828	8.8201	9.68541	9.60776	9.74582
	ENSG00000242265	PEG10	23089	0	0	0	0	0	0.149959	0.156735	1	-0.71007	1.11571e-14	1.87909e-12	-0.860029	2.9054e-30	9.34506e-28	12.2223	12.7723	11.6882	12.0475	12.0201
	ENSG00000108231	LGI1	9211	0	0	0	0	0	-0.0767697	0.60195	1	1.05629	4.70062e-17	1.13524e-14	1.13306	4.39894e-30	1.38414e-27	8.39504	8.2202	9.1912	9.19403	9.31969
	ENSG00000117525	F3	2152	0	0	0	0	0	-0.181456	0.135868	1	0.788974	2.24323e-14	3.58916e-12	0.97043	1.72839e-29	5.32272e-27	9.42747	8.74867	9.67967	9.55015	9.65043
	ENSG00000198959	TGM2	7052	0	0	1	0	0	-0.114885	0.422339	1	0.98251	9.6765e-16	1.87665e-13	1.0974	2.44132e-29	7.36158e-27	8.57422	8.37889	9.30216	9.38948	9.34975
	ENSG00000042832	TG	7038	0	0	0	0	0	-0.0206781	0.925262	1	1.58602	1.5694e-17	3.86314e-15	1.60669	6.00567e-29	1.774e-26	6.99065	6.84131	7.9683	7.91714	7.99812
	ENSG00000157613	CREB3L1	90993	0	0	0	0	0	-0.123141	0.424589	1	1.07708	1.60674e-16	3.60812e-14	1.20022	8.24172e-29	2.38581e-26	8.52546	8.02187	9.07465	8.96436	8.99557
	ENSG00000112183	RBM24	221662	0	0	0	0	0	-0.913384	0.0123563	1	1.71399	5.07325e-09	3.41777e-07	2.62737	1.02044e-27	2.89605e-25	6.16593	5.84549	7.08804	7.05106	7.306
	ENSG00000188175	HEPACAM2	253012	0	0	0	0	0	0.568636	0.0176098	1	-1.26048	1.12781e-08	6.88055e-07	-1.82912	1.25385e-27	3.49003e-25	7.45573	8.09119	6.9752	6.65415	6.71518
	ENSG00000169891	REPS2	9185	0	0	0	0	1	0.0231632	0.830702	1	0.830331	6.24422e-19	1.8165e-16	0.807168	2.69756e-27	7.36689e-25	9.83151	9.91909	10.5711	10.7873	10.7353
	ENSG00000145431	PDGFC	56034	0	0	0	0	0	-0.051293	0.807903	1	1.35682	8.24692e-14	1.16001e-11	1.40811	2.82177e-27	7.56339e-25	6.98167	7.04485	8.03951	8.06256	8.16174
	ENSG00000131941	RHPN2	85415	0	0	0	0	0	-0.000219873	0.997647	1	0.553902	7.34402e-18	1.91844e-15	0.554122	4.05258e-27	1.06649e-24	10.6602	10.5636	11.0879	11.1285	11.0952
	ENSG00000102316	MAGED2	10916	0	0	1	0	0	-0.0560495	0.412237	1	0.455269	1.13601e-14	1.88843e-12	0.511319	3.75613e-26	9.70824e-24	12.4086	12.0677	12.6489	12.5554	12.516
	ENSG00000112964	GHR	2690	0	0	0	0	0	0.190499	0.298331	1	1.4908	1.80628e-21	8.89245e-19	1.3003	1.30948e-25	3.26783e-23	7.91256	7.74815	8.77075	8.81135	8.83387
	ENSG00000136997	MYC	4609	0	1	0	0	0	-0.0432229	0.639195	1	-0.725374	1.04835e-19	3.72748e-17	-0.682151	2.6027e-25	6.385e-23	13.0662	13.1507	12.4758	12.4714	12.4709
	ENSG00000150594	ADRA2A	150	0	0	0	0	0	-0.216599	0.348705	1	1.43328	1.64934e-13	2.22227e-11	1.64988	6.62024e-25	1.59702e-22	7.47257	7.05536	8.29217	8.11223	8.39695
	ENSG00000143248	RGS5	8490	0	0	0	0	0	-0.0725447	0.756123	1	1.4515	2.97818e-13	3.92996e-11	1.52404	8.8925e-25	2.11e-22	6.82642	6.80689	7.78642	7.85055	7.8384
	ENSG00000246705	H2AJ	55766	0	0	0	0	0	-0.244335	0.0336958	1	0.587533	3.01478e-09	2.13262e-07	0.831868	1.27641e-24	2.9798e-22	10.9951	10.8064	11.7874	11.5163	11.5364
	ENSG00000146070	PLA2G7	7941	0	0	0	0	0	-0.261838	0.0149259	1	0.503183	5.2163e-08	2.77048e-06	0.765021	2.03073e-24	4.66552e-22	10.1472	10.0296	10.698	10.7717	10.7998
	ENSG00000058085	LAMC2	3918	0	0	0	0	0	-0.192894	0.234234	1	0.905697	5.1354e-11	4.94234e-09	1.09859	2.20097e-24	4.97764e-22	7.80635	7.58045	8.49833	8.43976	8.42763
	ENSG00000026103	FAS	355	0	0	0	0	0	-0.252174	0.0305699	1	0.579965	7.20018e-09	4.70216e-07	0.832139	2.60248e-24	5.79513e-22	10.2952	10.1107	10.8096	10.9343	10.9932
	ENSG00000014257	ACPP	55	0	0	0	0	0	0.0596587	0.520526	1	0.726952	1.23361e-19	4.26762e-17	0.667293	5.35581e-24	1.17454e-21	14.0771	13.9844	14.6081	14.6831	14.6655
	ENSG00000139329	LUM	4060	0	0	0	0	1	0.304606	0.158023	1	-1.25948	2.02614e-10	1.81361e-08	-1.56409	9.44986e-24	2.04145e-21	7.54778	7.61333	6.74493	6.49769	6.53563
	ENSG00000131844	MCCC2	64087	0	0	0	0	0	-0.0873634	0.315022	1	0.53225	1.33741e-12	1.58507e-10	0.619613	1.10787e-23	2.35813e-21	13.3492	13.235	13.8269	13.8727	13.8557
	ENSG00000181444	ZNF467	168544	0	0	0	0	0	-0.282618	0.0120816	1	0.508019	1.15285e-07	5.50614e-06	0.790636	1.15524e-23	2.42333e-21	9.39974	8.84478	9.60814	9.58914	9.4917
	ENSG00000143772	ITPKB	3707	0	0	0	0	0	0.0359422	0.737776	1	0.745845	7.24873e-16	1.44975e-13	0.709903	3.98776e-23	8.24554e-21	8.87343	8.73309	9.40258	9.36241	9.34189
	ENSG00000110031	LPXN	9404	0	1	0	0	0	-0.168364	0.336218	1	1.01641	6.15651e-12	6.91258e-10	1.18477	4.9125e-23	1.00146e-20	7.81969	7.44882	8.44066	8.34716	8.31639
	ENSG00000147852	VLDLR	7436	0	0	0	0	0	-0.0328689	0.792096	1	0.810104	3.75551e-14	5.86225e-12	0.842972	5.70898e-23	1.14766e-20	9.0179	8.81893	9.464	9.61806	9.66112
	ENSG00000198648	STK39	27347	1	0	0	0	0	0.0648976	0.544392	1	0.788878	1.36533e-17	3.4267e-15	0.723981	7.95991e-23	1.57824e-20	9.77238	9.80414	10.3556	10.5126	10.6073
	ENSG00000143416	SELENBP1	8991	0	0	0	0	0	0.0128283	0.910677	1	-0.788378	1.83271e-15	3.5013e-13	-0.801207	9.05059e-23	1.77025e-20	11.9452	11.6395	11.0123	10.7438	10.8085
	ENSG00000153250	RBMS1	5937	0	0	0	0	0	0.157419	0.506	1	1.64594	4.01546e-16	8.42589e-14	1.48852	1.32041e-22	2.54822e-20	6.87572	6.83558	7.88714	7.79335	7.92139
	ENSG00000204666	LOC400710	400710	0	0	1	0	0	0.410778	0.0604645	1	-1.04723	2.46865e-07	1.08961e-05	-1.458	2.01948e-22	3.84605e-20	7.28983	7.76809	6.88949	6.75516	6.6553
	ENSG00000111816	FRK	2444	0	0	0	0	0	0.0766227	0.575401	1	0.950514	7.41232e-16	1.45966e-13	0.873891	2.23875e-22	4.20827e-20	8.16736	8.11753	8.81842	8.83377	8.92751
	ENSG00000164690	SHH	6469	0	0	0	0	0	-0.0044892	0.974648	1	-0.981586	2.92266e-15	5.3443e-13	-0.977096	5.08939e-22	9.44407e-20	9.4005	9.1451	8.34127	8.32625	8.22043
	ENSG00000139352	ASCL1	429	0	0	0	0	0	1.37209	6.03091e-05	0.313211	-0.71061	0.0303405	0.136602	-2.0827	6.07595e-22	1.11321e-19	6.28658	7.54941	6.40897	6.12665	6.39406
	ENSG00000164076	CAMKV	79012	0	0	0	0	0	-0.244663	0.0347203	1	-1.03956	7.36608e-25	4.28572e-22	-0.794896	7.92565e-22	1.43395e-19	10.8542	10.5538	9.90347	9.74856	9.73623
	ENSG00000166002	SMCO4	56935	0	0	0	0	0	-0.200286	0.0446804	1	0.461625	7.57057e-08	3.86069e-06	0.66191	1.22116e-21	2.18211e-19	10.1384	10.0536	10.7524	10.5757	10.7143
	ENSG00000122359	ANXA11	311	0	1	0	0	0	-0.135156	0.0826278	1	0.383923	1.0562e-08	6.49972e-07	0.519079	1.32314e-21	2.3355e-19	10.958	10.7616	11.2879	11.2185	11.2868
	ENSG00000174804	FZD4	8322	0	0	0	0	0	0.113746	0.346246	1	0.902918	5.01641e-18	1.39587e-15	0.789172	1.67403e-21	2.91927e-19	9.53064	9.78958	10.3756	10.609	10.6229
	ENSG00000186732	MPPED1	758	0	0	0	0	0	-0.390139	0.10898	1	1.16532	7.3589e-09	4.78142e-07	1.55546	2.73154e-21	4.70671e-19	6.88028	6.502	7.47987	7.54217	7.46778
	ENSG00000162241	SLC25A45	283130	0	0	0	0	0	-0.13964	0.201874	1	0.589194	2.9662e-10	2.6005e-08	0.728834	4.5085e-21	7.67718e-19	9.93303	9.31086	10.0232	9.99409	9.93714
	ENSG00000171302	CANT1	124583	0	0	0	0	0	0.0225993	0.754841	1	0.504305	7.13611e-16	1.44975e-13	0.481706	4.69857e-21	7.9078e-19	12.6618	12.6238	13.1723	13.0735	13.0621
	ENSG00000130202	NECTIN2	5819	0	0	1	0	0	-0.0547756	0.560518	1	0.565461	3.19572e-12	3.65225e-10	0.620237	5.96657e-21	9.92645e-19	10.9754	10.8354	11.5138	11.3932	11.4035
	ENSG00000108219	TSPAN14	81619	0	0	0	0	0	-0.0605267	0.415068	1	0.426541	2.83031e-11	2.89824e-09	0.487068	1.14761e-20	1.88756e-18	11.8172	11.6855	12.1519	12.1652	12.1741
	ENSG00000180354	MTURN	222166	0	0	0	0	1	0.174605	0.177419	1	-0.662908	8.99595e-09	5.72877e-07	-0.837513	1.31139e-20	2.1327e-18	8.96981	9.19845	8.50094	8.49901	8.39068
	ENSG00000169213	RAB3B	5865	0	0	0	0	0	0.192446	0.165489	1	1.08551	1.31658e-19	4.43479e-17	0.893064	3.46953e-20	5.57978e-18	10.0711	10.2665	10.9727	11.2522	11.1786
	ENSG00000115884	SDC1	6382	0	1	0	0	0	-0.244313	0.0109065	1	0.381555	4.00933e-06	0.000123364	0.625868	3.72886e-20	5.93093e-18	12.1368	11.8264	12.4277	12.4105	12.4956
	ENSG00000131831	RAI2	10742	0	0	0	0	0	-0.324208	0.00880005	1	0.468547	9.05954e-06	0.000237627	0.792756	4.12186e-20	6.48476e-18	9.2265	8.77631	9.49726	9.46891	9.4668
	ENSG00000179222	MAGED1	9500	0	0	1	0	0	-0.0486074	0.488372	1	0.400009	3.74885e-11	3.74885e-09	0.448616	5.05074e-20	7.86069e-18	11.0966	10.8272	11.3666	11.2078	11.2173
	ENSG00000109586	GALNT7	51809	0	0	0	0	0	0.176533	0.197077	1	1.05191	5.51526e-19	1.64175e-16	0.875381	8.23419e-20	1.26789e-17	10.4171	10.6192	11.3714	11.4935	11.5471
	ENSG00000058668	ATP2B4	493	0	0	0	0	0	0.10225	0.612483	1	1.33193	1.61415e-14	2.61534e-12	1.22968	1.39428e-19	2.1243e-17	7.77109	7.75145	8.70366	8.88451	8.86695
	ENSG00000197273	GUCA2A	2980	0	0	0	0	0	-0.445222	0.0623033	1	1.03055	2.75522e-07	1.18345e-05	1.47577	1.55176e-19	2.3396e-17	7.25445	6.9519	8.0962	7.8613	7.92705
	ENSG00000163430	FSTL1	11167	0	0	1	0	0	0.074131	0.51811	1	0.810006	2.85694e-16	6.1981e-14	0.735875	1.59693e-19	2.38289e-17	12.3728	12.2507	12.8859	13.0287	13.0218
	ENSG00000215458	AATBC	284837	0	0	0	0	0	-0.363594	0.0504138	1	0.783344	4.61315e-07	1.87455e-05	1.14694	2.23216e-19	3.29676e-17	7.52481	7.07305	7.99036	7.90332	7.81238
	ENSG00000139220	PPFIA2	8499	0	0	0	0	0	0.164936	0.168072	1	-0.584816	2.68513e-08	1.52754e-06	-0.749751	4.30823e-19	6.29872e-17	9.88747	10.1967	9.41543	9.72826	9.36045
	ENSG00000139865	TTC6	319089	0	0	0	0	0	0.0446019	0.754911	1	0.9284	4.47038e-14	6.65358e-12	0.883798	5.03395e-19	7.28614e-17	9.30612	9.19634	9.97272	10.1094	10.035
	ENSG00000153132	CLGN	1047	0	0	0	1	0	0.0562793	0.600163	1	0.720519	7.88184e-15	1.34517e-12	0.66424	5.39673e-19	7.73389e-17	10.2604	10.4233	10.9211	11.1245	11.1356
	ENSG00000118985	ELL2	22936	0	0	0	0	0	-0.0359268	0.622728	1	0.416114	4.21661e-11	4.18392e-09	0.452041	8.3561e-19	1.18575e-16	11.4593	11.4648	11.7692	11.9743	11.9771
	ENSG00000142973	CYP4B1	1580	0	0	0	0	0	0.268067	0.495892	1	2.44256	4.33641e-13	5.55061e-11	2.1745	9.46814e-19	1.3305e-16	6.06162	6.07963	6.84465	7.76226	7.52033
	ENSG00000109576	AADAT	51166	0	0	1	0	0	0.0133485	0.94367	1	1.15323	8.69804e-13	1.07053e-10	1.13988	1.09146e-18	1.51902e-16	7.89071	7.64917	8.49893	8.60946	8.61624
	ENSG00000163110	PDLIM5	10611	0	0	0	0	0	0.027159	0.733913	1	0.51883	5.64477e-14	8.11831e-12	0.491671	1.76176e-18	2.42854e-16	11.5757	11.6384	12.0352	12.1477	12.1883
	ENSG00000113657	DPYSL3	1809	0	0	0	0	0	0.0810041	0.449156	1	-0.5736	1.25162e-09	9.88932e-08	-0.654605	1.83978e-18	2.51216e-16	9.76122	9.99637	9.2973	9.40367	9.42727
	ENSG00000132932	ATP8A2	51761	0	0	0	0	0	0.0533323	0.692845	1	0.860698	1.37774e-13	1.87608e-11	0.807365	2.21373e-18	2.99453e-16	8.93914	8.89133	9.44591	9.83447	9.60602
	ENSG00000211445	GPX3	2878	0	0	0	0	0	0.269199	0.0331427	1	1.02943	4.54593e-21	2.07814e-18	0.76023	2.69473e-18	3.61143e-16	9.58391	9.74301	10.5529	10.3457	10.5133
	ENSG00000184156	KCNQ3	3786	0	0	0	0	0	-0.0210351	0.860303	1	0.687354	2.69995e-11	2.78704e-09	0.708389	2.85635e-18	3.79291e-16	9.16525	9.24246	9.61753	10.1123	9.98153
	ENSG00000145569	OTULINL	54491	0	0	1	0	0	0.0285291	0.805018	1	0.708628	1.28742e-12	1.55462e-10	0.680099	3.53891e-18	4.65656e-16	9.16356	9.24602	9.74048	10.0001	9.88151
	ENSG00000006788	MYH13	8735	0	0	0	0	0	-0.764351	0.0335551	1	1.31314	8.65073e-06	0.000229729	2.07749	4.92797e-18	6.42589e-16	6.32894	6.09727	7.18339	7.14182	7.09947
	ENSG00000164111	ANXA5	308	0	0	1	0	0	0.227864	0.0179019	1	0.780973	1.02869e-20	4.2475e-18	0.553109	6.75661e-18	8.73171e-16	9.40507	9.5773	10.1316	10.0369	10.117
	ENSG00000117602	RCAN3	11123	0	0	0	0	0	0.149485	0.190688	1	-0.542296	6.13439e-08	3.20491e-06	-0.691781	7.9238e-18	1.01431e-15	10.0663	10.2102	9.44303	9.58517	9.6331
	ENSG00000233041	PHGR1	644844	0	0	0	0	0	-0.689105	0.0286745	1	1.12309	1.61481e-05	0.000391737	1.81219	7.98893e-18	1.01431e-15	6.54153	6.25888	7.31785	7.20436	7.30857
	ENSG00000128591	FLNC	2318	0	0	0	0	0	0.249904	0.214378	1	1.33166	2.64362e-14	4.17758e-12	1.08175	8.70467e-18	1.09558e-15	7.13253	7.2473	8.04605	8.13025	8.11334
	ENSG00000267107	PCAT19	100505495	0	1	0	0	0	-0.470337	0.046913	1	0.899347	5.28292e-06	0.000156531	1.36968	9.93812e-18	1.24004e-15	7.00689	6.61171	7.68313	7.56923	7.41454
	ENSG00000099250	NRP1	8829	0	0	0	0	0	-0.089798	0.500072	1	0.707323	6.79872e-10	5.50783e-08	0.797121	1.16795e-17	1.44487e-15	9.8213	9.66983	10.3523	10.4418	10.5019
	ENSG00000175040	CHST2	9435	0	0	0	0	0	-0.401704	0.0376464	1	0.716772	1.34604e-05	0.000334551	1.11848	1.44391e-17	1.77111e-15	7.8511	7.83425	8.80815	8.70939	8.69234
	ENSG00000185442	FAM174B	400451	0	0	0	0	0	-0.157606	0.0104743	1	0.21255	6.39535e-05	0.00121816	0.370156	1.46216e-17	1.77843e-15	12.5188	12.4918	12.889	12.8283	12.8563
	ENSG00000160753	RUSC1	23623	0	0	1	0	0	-0.0446136	0.65066	1	0.543645	1.39922e-10	1.28849e-08	0.588259	1.66635e-17	2.0099e-15	10.3112	9.93282	10.5781	10.4323	10.4642
	ENSG00000149218	ENDOD1	23052	0	0	0	0	0	0.285267	0.0390608	1	1.11224	1.23584e-20	4.79357e-18	0.826972	2.31903e-17	2.77401e-15	10.9392	11.1193	11.7072	12.1603	11.9209
	ENSG00000107796	ACTA2	59	0	0	0	0	0	-0.262663	0.155885	1	0.767921	1.16914e-06	4.22738e-05	1.03058	3.19599e-17	3.7917e-15	7.51383	7.37033	8.18277	8.15442	8.13488
	ENSG00000176454	LPCAT4	254531	0	0	0	0	0	-0.0990806	0.505299	1	-0.994599	4.12424e-14	6.36027e-12	-0.895518	3.3824e-17	3.98023e-15	8.91979	8.72255	8.09148	7.93519	7.87425
	ENSG00000123983	ACSL3	2181	0	0	0	0	0	0.0839534	0.505622	1	0.836445	1.58553e-14	2.60189e-12	0.752492	4.16545e-17	4.86215e-15	12.1985	12.2749	12.8882	13.0722	13.103
	ENSG00000186063	AIDA	64853	0	0	0	0	0	0.0593287	0.504569	1	-0.469221	1.30535e-09	1.01753e-07	-0.52855	5.00612e-17	5.79668e-15	11.3869	11.2891	10.5906	10.991	10.7419
	ENSG00000086730	LAT2	7462	1	0	0	0	0	-0.0563308	0.808168	1	1.20632	1.0965e-09	8.77203e-08	1.26265	7.37919e-17	8.4767e-15	6.99587	6.90245	7.78809	7.75162	7.75391
	ENSG00000117152	RGS4	5999	0	0	1	0	0	-0.28493	0.479752	1	1.92359	7.17488e-09	4.70216e-07	2.20852	9.98767e-17	1.13828e-14	6.07905	5.87324	6.83869	6.9545	7.01531
	ENSG00000171435	KSR2	283455	0	0	0	0	0	-0.00176428	0.990689	1	0.833632	1.65238e-10	1.51074e-08	0.835397	1.05179e-16	1.18934e-14	8.22195	8.26377	8.93008	9.05538	9.08193
	ENSG00000164938	TP53INP1	94241	0	1	0	0	0	-0.0746152	0.40185	1	0.446607	6.13756e-09	4.04952e-07	0.521222	1.42203e-16	1.59554e-14	12.4351	12.2801	12.7451	12.8366	12.8125
	ENSG00000183283	DAZAP2	9802	0	0	0	0	0	-0.00551553	0.942135	1	0.430456	5.43137e-11	5.18817e-09	0.435971	2.57081e-16	2.84045e-14	11.4008	11.3139	11.7374	11.6857	11.8087
	ENSG00000155111	CDK19	23097	0	1	0	0	0	0.0412584	0.587469	1	0.478069	3.58319e-13	4.68009e-11	0.43681	3.00106e-16	3.29071e-14	12.0085	12.3553	12.6668	12.86	12.8389
	ENSG00000144290	SLC4A10	57282	0	0	0	0	0	0.210602	0.0585669	1	-0.412049	3.06137e-05	0.000648766	-0.622651	4.18201e-16	4.55115e-14	9.28836	9.59571	8.86912	9.13315	9.09807
	ENSG00000197747	S100A10	6281	0	0	0	0	0	0.0742561	0.484589	1	-0.534657	8.43082e-09	5.39573e-07	-0.608913	4.25686e-16	4.59804e-14	10.5677	10.7938	10.3309	10.1135	10.1666
	ENSG00000092820	EZR	7430	0	0	1	0	0	0.0375013	0.600172	1	0.444519	6.47558e-13	8.04732e-11	0.407018	5.99814e-16	6.38361e-14	11.9891	11.9584	12.3529	12.3517	12.3774
	ENSG00000226137	BAIAP2-DT	440465	0	0	0	0	0	-0.114384	0.25832	1	0.447392	2.80208e-07	1.19556e-05	0.561776	8.28853e-16	8.7568e-14	9.66361	9.43645	10.0513	9.96082	9.89881
	ENSG00000163399	ATP1A1	476	0	0	0	0	0	-0.0950975	0.19423	1	0.319416	4.42638e-07	1.81015e-05	0.414514	9.42294e-16	9.88316e-14	11.9912	11.9362	12.3014	12.3378	12.3929
	ENSG00000162598	C1orf87	127795	0	0	0	0	0	-1.10052	0.0560218	1	2.17543	5.23335e-07	2.09896e-05	3.27595	1.13041e-15	1.17709e-13	5.71604	5.44074	6.5423	6.55068	6.47033
	ENSG00000172725	CORO1B	57175	0	0	1	0	0	-0.0658589	0.621178	1	0.692669	1.7129e-09	1.28972e-07	0.758528	1.19428e-15	1.23472e-13	12.2066	11.8044	12.6763	12.4742	12.4962
	ENSG00000082781	ITGB5	3693	0	0	0	0	0	-0.0150118	0.888687	1	0.578246	4.10713e-10	3.43603e-08	0.593258	1.71123e-15	1.75662e-13	10.0231	9.9456	10.5042	10.5261	10.5127
	ENSG00000186469	GNG2	54331	0	0	0	0	0	0.130129	0.612354	1	-1.25193	1.87409e-07	8.48164e-06	-1.38206	1.8591e-15	1.89498e-13	6.90686	7.36925	6.57544	6.42255	6.54761
	ENSG00000261371	PECAM1	5175	0	0	0	0	0	-0.284419	0.609473	1	2.53143	2.4118e-08	1.39688e-06	2.81585	2.15451e-15	2.18073e-13	5.64459	5.50874	6.68144	6.56376	6.42494
	ENSG00000116014	KISS1R	84634	0	0	0	0	0	-0.295364	0.0409355	1	-1.10642	6.93945e-18	1.85052e-15	-0.811051	2.58336e-15	2.59663e-13	8.80329	8.69239	8.08576	7.91233	7.98345
	ENSG00000106789	CORO2A	7464	0	0	0	1	0	0.0919825	0.290569	1	0.56489	6.42902e-14	9.14349e-12	0.472908	2.99537e-15	2.99e-13	10.3245	10.3762	10.8426	10.8421	10.8086
	ENSG00000159399	HK2	3099	0	0	0	0	0	0.0931416	0.492772	1	-0.65554	4.78666e-08	2.57434e-06	-0.748682	3.61132e-15	3.58015e-13	9.069	9.16969	8.42848	8.55727	8.5191
	ENSG00000168237	GLYCTK	132158	0	1	0	0	0	-0.210739	0.070606	1	0.426583	1.88156e-05	0.000436304	0.637322	4.2833e-15	4.21744e-13	9.26547	8.83255	9.50844	9.36467	9.33788
	ENSG00000131037	EPS8L1	54869	0	0	0	0	0	-0.562844	0.0239383	1	0.821881	5.56865e-05	0.00107998	1.38473	5.30452e-15	5.18767e-13	7.06185	6.47229	7.4596	7.26696	7.29739
	ENSG00000204175	GPRIN2	9721	0	0	0	0	0	-0.156438	0.105407	1	0.371824	7.75313e-06	0.000208488	0.528262	6.09838e-15	5.92402e-13	10.4094	10.0855	10.641	10.619	10.5023
	ENSG00000176597	B3GNT5	84002	0	0	0	0	0	0.0398124	0.793144	1	0.834893	1.85974e-10	1.67639e-08	0.795081	7.14607e-15	6.89548e-13	8.34732	8.40086	9.09168	9.12842	9.11703
	ENSG00000001461	NIPAL3	57185	0	0	0	0	0	0.116859	0.28926	1	-0.485493	4.74276e-07	1.92112e-05	-0.602352	8.67601e-15	8.31633e-13	10.3611	10.5417	9.87893	10.0284	9.99862
	ENSG00000174032	SLC25A30	253512	0	0	0	0	0	0.135205	0.177676	1	0.649917	9.05686e-14	1.26009e-11	0.514712	1.17122e-14	1.11528e-12	9.18032	9.27712	9.69482	9.74172	9.84422
	ENSG00000058799	YIPF1	54432	0	0	1	0	0	-0.0844284	0.515785	1	0.597628	8.63015e-08	4.332e-06	0.682056	1.51627e-14	1.43441e-12	8.75904	8.54619	9.1889	9.07822	9.19905
	ENSG00000177283	FZD8	8325	0	0	0	0	0	-0.367541	0.00546158	1	0.342004	0.0025174	0.0225622	0.709545	1.81298e-14	1.70396e-12	9.32493	8.92201	9.52753	9.5719	9.56263
	ENSG00000104490	NCALD	83988	0	0	0	0	0	-0.0607974	0.564345	1	0.498684	3.75206e-08	2.03501e-06	0.559481	2.22546e-14	2.06483e-12	9.58928	9.24464	9.74603	9.80312	9.75997
	ENSG00000123384	LRP1	4035	0	0	0	0	0	-0.0971021	0.499085	1	0.676796	4.38714e-08	2.36943e-06	0.773898	2.21646e-14	2.06483e-12	10.0246	9.63597	10.3965	10.4389	10.307
	ENSG00000154856	APCDD1	147495	0	0	0	0	0	-0.223213	0.272659	1	0.814802	2.59844e-06	8.48469e-05	1.03802	2.28423e-14	2.10586e-12	7.38036	7.22682	7.92982	8.10468	7.8923
	ENSG00000131016	AKAP12	9590	0	0	0	0	0	-0.115687	0.336548	1	0.516257	6.44815e-07	2.53179e-05	0.631944	2.36524e-14	2.16674e-12	9.32125	9.25021	9.66205	9.88786	9.97214
	ENSG00000163618	CADPS	8618	0	0	0	0	0	0.0358476	0.745556	1	0.627435	4.55355e-11	4.48349e-09	0.591587	2.50062e-14	2.27635e-12	10.5592	10.357	10.7823	11.0228	10.9923
	ENSG00000186910	SERPINA11	256394	0	0	1	0	0	-0.264255	0.530637	1	1.95483	7.96563e-09	5.1495e-07	2.21909	2.54663e-14	2.30375e-12	6.04706	5.77968	6.75089	6.73753	6.71311
	ENSG00000101670	LIPG	9388	0	0	0	0	0	-0.0457523	0.763759	1	0.748142	1.1658e-08	7.0388e-07	0.793894	2.61818e-14	2.35376e-12	8.72211	8.75795	9.37765	9.51579	9.51546
	ENSG00000173482	PTPRM	5797	1	0	0	0	0	-0.251664	0.252805	1	0.894617	1.53571e-06	5.41519e-05	1.14628	3.07362e-14	2.74614e-12	7.4129	7.06512	7.76219	8.08134	7.8535
	ENSG00000070886	EPHA8	2046	0	0	0	0	0	-0.291451	0.11918	1	-1.30554	3.74876e-15	6.75833e-13	-1.01409	3.35635e-14	2.98036e-12	8.52979	8.45209	7.61498	7.59444	7.65492
	ENSG00000134072	CAMK1	8536	0	0	0	0	0	-0.143356	0.0763195	1	0.282132	5.12304e-05	0.00100758	0.425488	3.37888e-14	2.98207e-12	10.2929	9.99474	10.5076	10.3232	10.3659
	ENSG00000249599	BMPR1B-DT	100507012	0	0	0	0	0	-0.0950098	0.768249	1	1.45191	1.21877e-07	5.75657e-06	1.54692	3.8853e-14	3.40824e-12	6.32596	6.26344	7.15691	7.09735	7.19965
	ENSG00000177548	RABEP2	79874	0	0	1	0	0	0.0233158	0.865177	1	0.744132	3.00255e-10	2.61447e-08	0.720816	4.1794e-14	3.64414e-12	9.18613	8.95822	9.69987	9.64066	9.49746
	ENSG00000146950	SHROOM2	357	0	0	0	0	0	0.093904	0.311087	1	0.567351	1.63573e-12	1.90339e-10	0.473448	4.47118e-14	3.8752e-12	9.59579	9.57536	9.95063	10.0658	10.0551
	ENSG00000137571	SLCO5A1	81796	0	0	0	0	0	0.352907	0.00231158	1	-0.249614	0.014807	0.0825475	-0.60252	4.59095e-14	3.95533e-12	9.30865	9.58256	8.90767	9.14348	9.06162
	ENSG00000079337	RAPGEF3	10411	0	0	0	0	0	-0.318082	0.182247	1	0.948514	1.67872e-06	5.80029e-05	1.2666	5.2116e-14	4.46347e-12	7.22745	6.67081	7.61267	7.49799	7.50851
	ENSG00000096006	CRISP3	10321	0	0	0	0	0	0.1552	0.0764562	1	0.616946	3.7695e-16	8.04161e-14	0.461746	6.3701e-14	5.42358e-12	11.5371	11.6278	12.1011	12.0081	12.1416
	ENSG00000085117	CD82	3732	1	0	0	0	0	0.0171	0.91858	1	0.843804	4.94615e-09	3.36759e-07	0.826704	9.13643e-14	7.73337e-12	7.86029	7.8807	8.63016	8.4932	8.52131
	ENSG00000006652	IFRD1	3475	1	0	0	0	0	0.114323	0.227346	1	0.606158	1.27926e-13	1.7607e-11	0.491835	9.59312e-14	8.07272e-12	10.5579	10.4731	10.9419	10.9168	10.9893
	ENSG00000173905	GOLIM4	27333	0	1	0	0	0	0.0791776	0.350452	1	-0.361885	1.02876e-06	3.81685e-05	-0.441063	1.21998e-13	1.02069e-11	10.9684	11.2139	10.6595	10.8779	10.8069
	ENSG00000169248	CXCL11	6373	0	0	0	0	0	-0.256126	0.27373	1	0.900272	6.79675e-06	0.000189289	1.1564	1.63444e-13	1.35959e-11	7.33225	7.3899	8.24625	8.21746	8.31362
	ENSG00000101444	AHCY	191	0	1	0	0	0	-0.0622164	0.509458	1	-0.555677	1.0856e-11	1.18767e-09	-0.493461	1.73803e-13	1.4375e-11	12.183	12.3185	11.9272	11.78	11.7911
	ENSG00000107719	PALD1	27143	0	1	0	0	0	0.0763843	0.688592	1	-0.901013	1.73114e-07	7.99949e-06	-0.977397	2.00496e-13	1.64885e-11	7.67098	7.72252	7.06818	6.97609	7.04359
	ENSG00000069122	ADGRF5	221395	0	0	0	0	1	-0.682893	0.0213997	1	0.864776	0.000661155	0.00787236	1.54767	2.34009e-13	1.91359e-11	8.77148	7.95679	9.31369	9.27821	9.23809
	ENSG00000197712	FAM114A1	92689	0	0	0	0	0	0.0296087	0.856333	1	0.814371	8.4253e-09	5.39573e-07	0.784763	3.11467e-13	2.53268e-11	7.86993	7.91371	8.6563	8.5981	8.485
	ENSG00000165323	FAT3	120114	0	0	0	0	0	-0.369778	0.343565	1	1.44283	1.04545e-05	0.000269252	1.81261	3.3665e-13	2.72216e-11	6.0651	5.90843	6.51413	7.06548	6.80946
	ENSG00000123213	NLN	57486	0	0	0	0	0	0.083304	0.469904	1	-0.489081	1.89672e-06	6.42275e-05	-0.572385	3.61349e-13	2.88959e-11	9.01727	9.31284	8.62569	8.86808	8.88246
	ENSG00000155629	PIK3AP1	118788	0	0	0	0	0	0.000684285	0.996007	1	0.66909	1.41821e-08	8.36545e-07	0.668406	3.60496e-13	2.88959e-11	8.47756	8.4307	8.95969	9.06257	9.01636
	ENSG00000110057	UNC93B1	81622	0	1	0	0	0	-0.143172	0.150666	1	-0.656043	4.30883e-14	6.56583e-12	-0.512871	3.93488e-13	3.12931e-11	10.594	10.4026	9.98148	9.84971	9.89225
	ENSG00000116396	KCNC4	3749	0	0	0	0	0	-0.321918	0.00502155	1	0.252168	0.0100662	0.0631066	0.574086	4.45262e-13	3.52171e-11	8.94616	8.52444	8.9381	9.11615	9.01035
	ENSG00000149177	PTPRJ	5795	0	0	0	0	0	0.00558781	0.951955	1	0.469415	4.78739e-09	3.27693e-07	0.463827	4.79047e-13	3.76833e-11	10.256	10.2618	10.5582	10.8185	10.7589
	ENSG00000183307	TMEM121B	27439	0	0	1	0	0	-0.0559908	0.597442	1	0.476972	1.78844e-07	8.20504e-06	0.532962	4.87045e-13	3.81054e-11	9.88974	9.68144	10.1468	10.1738	10.2225
	ENSG00000083720	OXCT1	5019	0	0	0	0	0	0.0703302	0.382567	1	-0.335348	2.01925e-06	6.78385e-05	-0.405678	5.06963e-13	3.94505e-11	10.6593	10.8116	10.3916	10.4105	10.4647
	ENSG00000069399	BCL3	602	0	0	1	0	0	-0.0549242	0.735812	1	0.741644	1.02994e-07	5.03177e-06	0.796568	6.48306e-13	5.01796e-11	8.05266	7.80921	8.54965	8.36433	8.44518
	ENSG00000114248	LRRC31	79782	0	0	0	0	0	0.216671	0.308314	1	-0.863621	4.99243e-06	0.000148612	-1.08029	6.6507e-13	5.12033e-11	8.03556	8.15318	7.44209	7.15264	7.40825
	ENSG00000067113	PLPP1	8611	0	0	0	0	0	-0.0318041	0.730978	1	0.435233	5.03976e-08	2.68787e-06	0.467037	7.03027e-13	5.38392e-11	11.193	11.0911	11.5356	11.4764	11.6189
	ENSG00000241015	TPM3P9	147804	0	0	1	0	0	0.1849	0.184404	1	0.882251	2.24745e-13	2.9966e-11	0.697351	7.19977e-13	5.48471e-11	9.71803	9.72635	10.3104	10.414	10.4293
	ENSG00000124664	SPDEF	25803	0	0	0	0	0	-0.0818119	0.476612	1	0.503768	3.82339e-07	1.58894e-05	0.58558	7.4233e-13	5.62539e-11	12.344	12.075	12.7582	12.5853	12.6096
	ENSG00000129946	SHC2	25759	0	0	0	0	0	-0.154857	0.251263	1	0.528697	4.68434e-06	0.000140093	0.683554	9.1362e-13	6.88736e-11	9.52311	8.88658	9.65815	9.47828	9.39031
	ENSG00000187955	COL14A1	7373	0	0	0	0	0	-0.0850668	0.672504	1	0.834137	1.66237e-06	5.78217e-05	0.919204	9.63088e-13	7.22266e-11	7.24436	7.36441	7.81856	8.4052	7.8892
	ENSG00000117143	UAP1	6675	0	0	0	0	0	0.0874877	0.338252	1	0.540051	8.42983e-12	9.38277e-10	0.452563	1.03501e-12	7.72206e-11	10.6847	10.8575	11.269	11.2751	11.3598
	ENSG00000246528	LOC101929759	101929759	0	0	0	0	0	0.03666	0.829018	1	-0.806823	1.10415e-07	5.36169e-06	-0.843483	1.06936e-12	7.93741e-11	8.09565	8.15025	7.48517	7.51635	7.4443
	ENSG00000140403	DNAJA4	55466	0	0	1	0	0	0.0542896	0.437672	1	0.403805	2.40853e-11	2.50644e-09	0.349515	1.07788e-12	7.95979e-11	11.7342	11.6204	11.9238	11.9708	12.0127
	ENSG00000196482	ESRRG	2104	0	0	0	0	0	-0.456033	0.176462	1	1.09775	0.000105587	0.00184381	1.55378	1.20359e-12	8.84303e-11	6.29362	6.08064	6.73465	7.05007	7.02871
	ENSG00000182718	ANXA2	302	1	0	0	0	0	0.107868	0.525156	1	0.8941	1.27843e-09	1.00392e-07	0.786232	1.63473e-12	1.195e-10	7.83998	8.08908	8.81668	8.67663	8.76996
	ENSG00000156689	GLYATL2	219970	0	0	0	0	0	-0.0135162	0.955526	1	1.10975	8.52676e-08	4.29695e-06	1.12327	1.71275e-12	1.24574e-10	6.91989	6.84414	7.52154	7.77903	7.48159
	ENSG00000172340	SUCLG2	8801	0	0	0	0	0	0.0887175	0.387888	1	-0.419414	3.10042e-06	9.88847e-05	-0.508132	1.77819e-12	1.28687e-10	10.2702	10.4294	9.93395	9.93817	9.93818
	ENSG00000183111	ARHGEF37	389337	0	0	1	0	0	0.200226	0.0720408	1	0.728634	4.69821e-14	6.91232e-12	0.528408	1.86344e-12	1.34186e-10	9.1929	9.31999	9.77836	9.90298	9.79282
	ENSG00000185112	FAM43A	131583	0	0	0	0	0	-0.188116	0.0494599	1	0.275927	0.000831326	0.00933566	0.464042	2.2867e-12	1.6385e-10	9.90678	9.76488	10.1991	10.2399	10.1494
	ENSG00000051128	HOMER3	9454	0	0	0	0	0	-0.279393	0.201954	1	0.771242	3.05342e-05	0.000648155	1.05064	2.40913e-12	1.71772e-10	7.32665	6.99328	7.86066	7.68825	7.56259
	ENSG00000249242	TMEM150C	441027	0	0	0	0	0	-0.0957207	0.454504	1	0.49879	6.56954e-06	0.000185221	0.594511	2.55693e-12	1.81417e-10	8.43371	8.38912	8.83925	8.93119	8.94822
	ENSG00000166402	TUB	7275	0	0	0	0	0	0.0716282	0.393482	1	-0.338275	4.17213e-06	0.000127592	-0.409903	2.73787e-12	1.93307e-10	10.606	10.7282	10.2745	10.35	10.3847
	ENSG00000151715	TMEM45B	120224	0	1	0	0	0	-0.0248308	0.704126	1	0.294506	1.88673e-07	8.50358e-06	0.319336	2.81237e-12	1.97603e-10	11.5683	11.4518	11.7554	11.7719	11.766
	ENSG00000124249	KCNK15	60598	0	0	0	0	0	-0.0328874	0.874856	1	-1.04858	2.86665e-08	1.61643e-06	-1.0157	2.94174e-12	2.05695e-10	7.58238	7.73119	7.05166	6.98066	6.94747
	ENSG00000143797	MBOAT2	129642	0	0	0	1	0	0.119544	0.36719	1	0.773457	1.41679e-11	1.51124e-09	0.653913	3.02577e-12	2.10553e-10	11.1381	11.1388	11.5899	11.8846	11.8694
	ENSG00000090924	PLEKHG2	64857	0	0	1	0	0	0.0254288	0.905588	1	1.02365	2.30461e-08	1.34086e-06	0.998223	3.35347e-12	2.3224e-10	7.26196	7.05704	7.91352	7.76601	7.73001
	ENSG00000180573	H2AC6	8334	0	0	0	0	0	0.225527	0.0976479	1	-0.427601	0.000418754	0.00551446	-0.653127	3.43697e-12	2.36889e-10	8.57405	8.67443	8.13684	8.13516	8.129
	ENSG00000069206	ADAM7	8756	0	0	0	0	0	0.174419	0.627266	1	1.91406	4.87832e-10	4.05471e-08	1.73965	3.63593e-12	2.49415e-10	7.19041	6.88745	8.20562	8.19821	8.30259
	ENSG00000126785	RHOJ	57381	0	0	0	0	0	0.142694	0.872095	1	3.231	3.69979e-05	0.000761372	3.0883	4.06231e-12	2.77348e-10	5.27065	5.29085	6.15326	6.28713	6.32557
	ENSG00000160172	FAM86C2P	645332	0	0	0	0	0	0.0600159	0.683229	1	-0.647017	7.74848e-07	2.9784e-05	-0.707033	4.45252e-12	3.02563e-10	8.50171	8.60089	8.0355	7.907	8.03317
	ENSG00000156113	KCNMA1	3778	1	0	0	0	0	-0.00477282	0.978972	1	0.836219	8.15931e-08	4.14192e-06	0.840991	4.64791e-12	3.14364e-10	7.83325	7.82211	8.47883	8.52289	8.5328
	ENSG00000174749	FAM241A	132720	0	0	0	0	0	0.107704	0.499358	1	-0.656904	3.60011e-06	0.000112945	-0.764608	5.00896e-12	3.37208e-10	8.47405	8.71572	7.99892	8.01743	8.14922
	ENSG00000164403	SHROOM1	134549	0	0	1	0	0	-0.273093	0.0318721	1	0.351743	0.00129904	0.0133234	0.624836	5.24847e-12	3.51696e-10	10.699	9.98276	10.5829	10.5312	10.6047
	ENSG00000181634	TNFSF15	9966	0	0	0	0	0	0.211449	0.314715	1	1.16673	1.32471e-10	1.22872e-08	0.955277	5.60922e-12	3.74138e-10	7.35865	7.38329	7.939	8.3039	8.08604
	ENSG00000171444	MCC	4163	0	0	0	0	0	-0.280556	0.292828	1	0.858754	0.000186211	0.0029572	1.13931	5.9129e-12	3.90981e-10	6.57508	6.57057	7.16268	7.35156	7.33335
	ENSG00000096060	FKBP5	2289	1	0	0	0	0	0.0539795	0.583616	1	0.525808	6.67174e-10	5.43938e-08	0.471828	5.91577e-12	3.90981e-10	10.5097	10.6289	10.9317	11.1147	11.2281
	ENSG00000158014	SLC30A2	7780	0	0	0	0	0	-0.116954	0.750621	1	1.57772	3.70512e-07	1.54985e-05	1.69467	5.95053e-12	3.91491e-10	6.32237	6.1626	7.2161	7.17971	7.09127
	ENSG00000111144	LTA4H	4048	0	0	0	0	0	0.0983907	0.353013	1	-0.414439	6.77563e-06	0.000189289	-0.51283	7.81669e-12	5.1194e-10	11.2283	11.4384	10.9716	10.9089	10.9302
	ENSG00000137124	ALDH1B1	219	0	1	0	0	0	0.0616673	0.497744	1	-0.370566	3.46876e-06	0.00010963	-0.432234	8.50788e-12	5.54699e-10	10.2026	10.3678	9.95352	9.91651	9.97294
	ENSG00000248771	SMIM31	100505989	0	0	0	0	0	-0.403418	0.154395	1	0.90009	0.000169086	0.00271897	1.30351	9.16355e-12	5.94768e-10	6.8681	6.63422	7.51639	7.47663	7.49727
	ENSG00000158816	VWA5B1	127731	0	0	0	0	1	-0.0311976	0.900311	1	-1.24407	3.0695e-08	1.70085e-06	-1.21287	1.03621e-11	6.69555e-10	7.45275	7.38696	6.45281	6.81514	6.67332
	ENSG00000112559	MDFI	4188	0	0	0	0	0	-0.143887	0.391776	1	0.616903	1.91129e-05	0.000440009	0.760791	1.08936e-11	7.00775e-10	7.78192	7.65386	8.32276	8.16789	8.22615
	ENSG00000008083	JARID2	3720	0	0	0	0	0	-0.300725	0.0291832	1	0.340406	0.0040037	0.0318822	0.641131	1.10003e-11	7.04508e-10	8.6364	8.39193	9.059	8.99382	8.90302
	ENSG00000196586	MYO6	4646	0	0	0	0	0	0.0985313	0.363149	1	0.62029	3.41539e-11	3.44228e-09	0.521759	1.10943e-11	7.07398e-10	12.3131	12.3763	12.8565	12.8891	12.9469
	ENSG00000099330	OCEL1	79629	0	0	0	0	0	-0.257833	0.0981464	1	0.471905	0.000372906	0.00508869	0.729738	1.12826e-11	7.1625e-10	8.11499	7.72782	8.49154	8.15616	8.22645
	ENSG00000113083	LOX	4015	0	0	0	0	0	-0.355607	0.363101	1	1.32835	5.40032e-05	0.00105212	1.68395	1.59975e-11	1.00673e-09	6.08138	5.98177	6.64861	6.71092	6.90513
	ENSG00000155850	SLC26A2	1836	0	0	0	0	0	0.10988	0.644018	1	1.23944	1.52018e-09	1.16517e-07	1.12955	1.65615e-11	1.03771e-09	9.37073	9.405	10.2179	10.6393	10.5135
	ENSG00000136261	BZW2	28969	0	0	0	0	1	-0.0217057	0.822136	1	-0.480235	1.15243e-08	6.99102e-07	-0.458529	1.68703e-11	1.05251e-09	10.8532	10.9486	10.4751	10.483	10.5441
	ENSG00000111110	PPM1H	57460	0	0	0	0	0	0.197104	0.0124163	1	0.56048	2.63686e-16	5.81927e-14	0.363376	1.72673e-11	1.06814e-09	10.4675	10.5834	10.8878	10.9488	10.9839
	ENSG00000167434	CA4	762	0	0	0	0	0	-0.447248	0.0733378	1	0.711729	0.000650317	0.00775775	1.15898	1.72686e-11	1.06814e-09	7.02808	6.58973	7.32287	7.32749	7.39115
	ENSG00000196739	COL27A1	85301	0	0	0	0	0	-0.369876	0.167886	1	0.914267	4.5176e-05	0.000906352	1.28414	1.89058e-11	1.16444e-09	7.28089	6.68491	7.57551	7.50779	7.588
	ENSG00000186847	KRT14	3861	0	0	0	0	0	-0.10567	0.700617	1	1.18327	3.88169e-07	1.60795e-05	1.28894	2.10548e-11	1.2913e-09	7.31677	6.91882	7.93667	7.88948	7.78651
	ENSG00000100031	GGT1	2678	0	0	0	0	0	-0.169113	0.325741	1	0.632652	1.76184e-05	0.000413031	0.801765	2.11566e-11	1.29207e-09	8.47483	8.16419	8.86497	8.80188	8.84334
	ENSG00000125772	GPCPD1	56261	0	0	0	0	0	0.139882	0.23356	1	0.686657	1.21671e-11	1.30873e-09	0.546775	2.28314e-11	1.38849e-09	9.70072	9.4923	9.94856	10.0007	10.0751
	ENSG00000136888	ATP6V1G1	9550	1	0	0	0	0	-0.00400116	0.965795	1	0.435801	6.36618e-08	3.29908e-06	0.439802	2.50485e-11	1.50437e-09	11.734	11.6639	12.1314	12.0413	12.1169
	ENSG00000163251	FZD5	7855	0	0	1	0	0	0.0983662	0.503756	1	0.767479	1.6012e-09	1.21996e-07	0.669113	2.735e-11	1.6358e-09	8.76677	8.8647	9.36302	9.48759	9.59209
	ENSG00000165023	DIRAS2	54769	0	0	0	0	0	0.136153	0.451079	1	0.904071	9.30827e-09	5.86925e-07	0.767918	2.77494e-11	1.65286e-09	7.47804	7.66212	8.21223	8.34846	8.36544
	ENSG00000113231	PDE8B	8622	0	0	0	0	0	0.0449457	0.755951	1	0.720606	5.51188e-09	3.689e-07	0.67566	2.9319e-11	1.73919e-09	8.76741	8.30242	8.93444	8.89202	8.81151
	ENSG00000120896	SORBS3	10174	0	0	0	0	0	-0.298987	0.0346674	1	0.353494	0.00351958	0.0290909	0.652481	3.06257e-11	1.80929e-09	8.7494	8.36675	9.10006	8.87487	8.90499
	ENSG00000145703	IQGAP2	10788	0	0	0	0	0	0.214636	0.0864839	1	0.78165	5.95108e-13	7.46803e-11	0.567014	3.66622e-11	2.15711e-09	9.3381	9.58743	9.96879	10.1537	10.254
	ENSG00000184368	MAP7D2	256714	0	0	0	0	0	0.0704693	0.589865	1	-0.525201	5.63347e-06	0.000164631	-0.595671	4.87908e-11	2.8591e-09	8.97551	9.16349	8.68112	8.55875	8.63597
	ENSG00000133636	NTS	4922	0	0	0	0	0	0.3889	0.504092	1	-2.08479	0.000399999	0.00535563	-2.47369	5.24336e-11	3.06018e-09	5.61567	6.6477	5.70574	5.59927	5.68126
	ENSG00000168306	ACOX2	8309	1	0	0	0	0	-0.143632	0.327895	1	0.525743	2.51341e-05	0.000552777	0.669376	5.80531e-11	3.37454e-09	8.27863	7.8207	8.41169	8.30882	8.34828
	ENSG00000105464	GRIN2D	2906	0	0	0	0	0	-0.393283	0.16385	1	0.861291	0.000267637	0.00395127	1.25457	6.19835e-11	3.5743e-09	6.72306	6.38798	7.15684	7.13819	7.10677
	ENSG00000171552	BCL2L1	598	0	0	1	0	0	-0.0108878	0.904589	1	0.403581	2.69211e-07	1.17208e-05	0.414469	6.19586e-11	3.5743e-09	10.5772	10.4603	10.9328	10.8185	10.821
	ENSG00000114942	EEF1B2	1933	0	1	0	0	0	-0.00795565	0.926758	1	-0.472216	3.09213e-11	3.14121e-09	-0.46426	6.57378e-11	3.77575e-09	11.2932	9.18336	8.83983	8.81055	8.8448
	ENSG00000163346	PBXIP1	57326	0	0	0	0	0	-0.117899	0.339715	1	0.447578	2.58594e-05	0.000563667	0.565477	6.91568e-11	3.95642e-09	10.036	9.77834	10.4305	10.255	10.2469
	ENSG00000119899	SLC17A5	26503	0	0	0	0	0	0.0745277	0.669726	1	0.845565	1.96283e-08	1.15249e-06	0.771037	7.25265e-11	4.13287e-09	8.03805	7.97447	8.61207	8.58605	8.65062
	ENSG00000181418	DDN	23109	0	0	0	0	0	-0.262233	0.131494	1	-1.06902	2.07736e-12	2.39551e-10	-0.806785	7.64245e-11	4.33792e-09	9.38456	9.26927	8.57621	8.46038	8.56819
	ENSG00000166670	MMP10	4319	0	0	0	0	0	-0.313567	0.348117	1	1.18263	1.66206e-05	0.000396909	1.4962	7.74681e-11	4.37997e-09	6.35798	6.05392	6.95597	6.61055	6.78935
	ENSG00000104763	ASAH1	427	0	0	0	0	0	0.146954	0.10177	1	0.549437	1.61711e-12	1.89899e-10	0.402483	1.06454e-10	5.99538e-09	10.6244	10.7546	11.058	11.1811	11.2109
	ENSG00000277586	NEFL	4747	0	1	0	0	0	0.0659455	0.549541	1	-0.433676	6.73268e-06	0.000188987	-0.499622	1.1099e-10	6.22665e-09	10.1631	10.2692	9.785	9.83151	9.76101
	ENSG00000138759	FRAS1	80144	0	0	0	0	0	0.216276	0.123611	1	-0.41056	0.000979033	0.01062	-0.626836	1.14017e-10	6.37177e-09	8.63343	8.74013	8.11732	8.33795	8.15845
	ENSG00000107130	NCS1	23413	0	0	0	0	0	-0.181236	0.0708645	1	-0.636505	4.14057e-13	5.35346e-11	-0.455269	1.23133e-10	6.85472e-09	10.1462	10.0528	9.69658	9.54397	9.60685
	ENSG00000168907	PLA2G4F	255189	0	0	1	0	0	-0.0831009	0.545244	1	0.536261	5.50572e-06	0.000162296	0.619362	1.36712e-10	7.58149e-09	9.37715	8.98092	9.5395	9.58671	9.50783
	ENSG00000119125	GDA	9615	0	0	0	0	0	-0.274149	0.0660459	1	0.378755	0.00308714	0.0264317	0.652904	1.41104e-10	7.79518e-09	8.38718	8.18835	8.51598	8.94749	8.79275
	ENSG00000059804	SLC2A3	6515	0	0	0	0	0	0.34418	0.356245	1	1.86127	5.68366e-09	3.76948e-07	1.51709	1.48156e-10	8.15363e-09	6.08816	6.11977	6.85428	6.8689	6.96593
	ENSG00000139211	AMIGO2	347902	0	0	0	0	0	-0.0316675	0.891744	1	-1.07349	2.75399e-07	1.18345e-05	-1.04182	1.50802e-10	8.26784e-09	7.63841	8.01568	7.34977	7.12825	7.27351
	ENSG00000175029	CTBP2	1488	0	0	0	0	0	0.00603372	0.937797	1	0.348769	1.87524e-07	8.48164e-06	0.342735	1.56421e-10	8.54356e-09	10.7515	10.7303	11.0569	11.061	11.0885
	ENSG00000134824	FADS2	9415	0	0	1	0	0	-0.174131	0.108455	1	0.309155	0.000950269	0.0104139	0.483285	1.71436e-10	9.32845e-09	10.0643	9.95514	10.5832	10.3683	10.2777
	ENSG00000154269	ENPP3	5169	0	0	0	0	0	-0.301819	0.262275	1	0.823841	0.000314827	0.00449252	1.12566	1.72675e-10	9.36064e-09	6.69253	6.53037	7.12088	7.31182	7.18761
	ENSG00000141524	TMC6	11322	0	0	0	0	0	-0.18507	0.0636592	1	0.264836	0.002018	0.0188681	0.449906	1.76011e-10	9.50593e-09	10.4513	9.92796	10.4176	10.3629	10.2983
	ENSG00000162407	PLPP3	8613	0	0	0	0	0	-0.200587	0.122822	1	0.372021	0.000849397	0.00951206	0.572607	1.81072e-10	9.7429e-09	8.83864	8.50987	8.95743	9.05201	9.06286
	ENSG00000126602	TRAP1	10131	0	0	0	0	0	-0.145691	0.0795122	1	-0.520503	5.7695e-13	7.31184e-11	-0.374812	1.85851e-10	9.96299e-09	11.4199	11.3383	11.0527	10.9455	10.907
	ENSG00000170011	MYRIP	25924	0	0	0	0	0	0.0802717	0.436519	1	-0.374746	3.84142e-05	0.000781129	-0.455018	1.88736e-10	1.00432e-08	9.4452	9.47392	8.97865	9.10528	9.07811
	ENSG00000152402	GUCY1A2	2977	0	1	0	0	0	-0.0499046	0.845425	1	0.966089	1.43496e-05	0.000353902	1.01599	1.88642e-10	1.00432e-08	6.73944	7.01876	7.63739	7.86464	7.89749
	ENSG00000158715	SLC45A3	85414	0	0	1	0	0	-0.0387479	0.869282	1	1.02818	4.2514e-07	1.74977e-05	1.06693	1.99036e-10	1.05525e-08	12.6274	12.1858	13.2479	13.2413	13.2676
	ENSG00000159131	GART	2618	0	1	0	0	0	0.0872498	0.288907	1	-0.277378	0.000116492	0.001985	-0.364627	2.11851e-10	1.1191e-08	10.6717	10.822	10.4238	10.4678	10.5149
	ENSG00000198785	GRIN3A	116443	0	0	0	0	1	-0.0168661	0.92605	1	0.761696	9.75628e-07	3.67295e-05	0.778562	2.21234e-10	1.16441e-08	7.62864	7.39423	8.01953	7.86903	8.09693
	ENSG00000151135	TMEM263	90488	0	0	1	0	0	-0.0479469	0.654506	1	0.419623	5.81683e-06	0.000168071	0.46757	2.27128e-10	1.1911e-08	9.59272	9.52924	9.9789	9.9571	9.96338
	ENSG00000182154	MRPL41	64975	0	0	1	0	0	-0.250961	0.0167892	1	0.218317	0.0157783	0.0864606	0.469279	2.32747e-10	1.21617e-08	10.8154	10.535	11.1793	10.8935	10.8746
	ENSG00000005469	CROT	54677	0	0	0	0	0	0.0827794	0.476471	1	0.589203	4.58316e-09	3.154e-07	0.506424	2.41629e-10	1.25388e-08	9.41418	9.36138	9.71522	9.90632	9.90125
	ENSG00000104043	ATP8B4	79895	1	0	0	0	0	-0.011743	0.959067	1	0.930093	2.34535e-06	7.73724e-05	0.941836	2.41697e-10	1.25388e-08	7.01223	6.97541	7.58732	7.60202	7.74125
	ENSG00000112562	SMOC2	64094	0	0	0	0	0	-0.117034	0.338436	1	0.412686	8.92671e-05	0.0016048	0.529719	2.49596e-10	1.29023e-08	8.95867	8.7675	9.24653	9.20271	9.28799
	ENSG00000105287	PRKD2	25865	0	0	0	0	0	-0.030186	0.764565	1	0.411058	2.25301e-06	7.47113e-05	0.441244	2.79603e-10	1.4402e-08	9.80205	9.5626	10.0434	9.96619	9.90462
	ENSG00000161905	ALOX15	246	0	1	0	0	0	-0.111831	0.443019	1	0.51861	3.52486e-05	0.000732438	0.630441	3.19045e-10	1.63754e-08	8.64012	8.46669	8.96117	9.01315	9.02643
	ENSG00000112851	ERBIN	55914	0	0	1	0	0	0.123354	0.378635	1	0.724328	2.3739e-09	1.72647e-07	0.600974	3.26467e-10	1.66971e-08	8.9275	9.1096	9.49259	9.78685	9.74547
	ENSG00000135404	CD63	967	0	0	1	0	0	-0.0801625	0.388829	1	0.332682	3.45449e-05	0.000721329	0.412844	3.33275e-10	1.69853e-08	11.7162	11.6641	12.2245	11.9463	12.0359
	ENSG00000089250	NOS1	4842	0	0	0	0	0	-0.369059	0.101022	1	0.613439	0.00138855	0.0140835	0.982498	3.47414e-10	1.76438e-08	7.87131	7.51627	8.39736	8.30292	8.23758
	ENSG00000156299	TIAM1	7074	0	1	0	0	0	0.301175	0.0389382	1	0.873243	1.00846e-11	1.11278e-09	0.572068	3.99728e-10	2.02296e-08	7.83279	8.14953	8.45633	8.70044	8.72608
	ENSG00000128283	CDC42EP1	11135	0	0	0	0	0	-0.268393	0.164354	1	0.569229	0.000512087	0.00646422	0.837621	4.07701e-10	2.05612e-08	7.77456	7.38043	8.15712	7.84423	7.97029
	ENSG00000114779	ABHD14B	84836	0	0	0	0	0	-0.181875	0.124954	1	-0.701377	1.63834e-11	1.73312e-09	-0.519502	4.70774e-10	2.36596e-08	9.4801	9.40782	9.00986	8.83288	8.93299
	ENSG00000052795	FNIP2	57600	0	0	0	0	1	0.0463128	0.674271	1	0.524574	3.67211e-08	2.00868e-06	0.478261	4.90024e-10	2.45419e-08	10.3175	10.4516	10.7425	11.0236	10.9883
	ENSG00000270885	RASL10B	91608	0	0	0	0	0	-0.12267	0.36734	1	-0.721335	1.3119e-09	1.01753e-07	-0.598665	5.06245e-10	2.52205e-08	9.79063	9.80521	9.3028	9.1932	9.22399
	ENSG00000125844	RRBP1	6238	0	0	0	0	0	-0.0343955	0.756684	1	0.451249	2.415e-06	7.94654e-05	0.485644	5.07059e-10	2.52205e-08	10.4021	10.0983	10.6596	10.5665	10.4523
	ENSG00000175336	APOF	319	0	0	0	0	0	-0.0963787	0.782676	1	1.35052	4.19315e-06	0.000127791	1.4469	5.34351e-10	2.6487e-08	6.29788	6.1603	6.9167	6.79405	6.87928
	ENSG00000105281	SLC1A5	6510	0	0	1	0	0	-0.00510043	0.948845	1	0.342151	6.31161e-07	2.4858e-05	0.347252	5.74543e-10	2.83821e-08	11.7892	11.6737	12.1014	11.9381	12.0069
	ENSG00000173404	INSM1	3642	0	0	0	0	0	0.188526	0.124732	1	-0.329279	0.00258816	0.0229677	-0.517806	5.84778e-10	2.87894e-08	8.73414	8.90688	8.56145	8.42592	8.39668
	ENSG00000160191	PDE9A	5152	0	0	0	0	0	-0.00212488	0.983647	1	0.449161	5.24739e-07	2.09896e-05	0.451286	5.93732e-10	2.91311e-08	10.8494	10.7536	11.2363	11.1681	11.1805
	ENSG00000218416	LOC100130449	100130449	0	0	0	0	0	0.114139	0.610388	1	1.01889	1.16536e-07	5.54523e-06	0.904746	6.4573e-10	3.15753e-08	6.97206	6.86055	7.48551	7.4823	7.44963
	ENSG00000069188	SDK2	54549	1	0	0	0	0	-0.138062	0.518389	1	0.771993	1.89714e-05	0.000438328	0.910055	7.26876e-10	3.54236e-08	7.32592	6.92657	7.5484	7.63507	7.5209
	ENSG00000198643	FAM3D	131177	0	0	0	0	0	-0.280145	0.179603	1	0.582311	0.00105108	0.011263	0.862456	7.78768e-10	3.78251e-08	7.28022	7.05541	7.7465	7.55204	7.56967
	ENSG00000144677	CTDSPL	10217	0	0	0	0	0	-0.0513918	0.520733	1	0.294984	1.99845e-05	0.000456789	0.346376	7.86971e-10	3.79505e-08	11.8177	11.9057	12.2559	12.2182	12.2625
	ENSG00000256232	LINC02387	101929027	0	0	0	0	0	-0.282311	0.318101	1	0.877568	0.000260807	0.00386828	1.15988	7.87498e-10	3.79505e-08	6.78043	6.65763	7.47904	7.34753	7.29698
	ENSG00000123388	HOXC11	3227	0	0	0	0	0	-0.390106	0.123906	1	-1.55362	5.82388e-12	6.59696e-10	-1.16351	7.89215e-10	3.79505e-08	7.64202	7.12422	6.48218	6.37709	6.42037
	ENSG00000114315	HES1	3280	0	0	0	0	0	-0.31743	0.234515	1	0.796823	0.000471975	0.00605339	1.11425	7.98241e-10	3.82574e-08	7.19658	7.14455	7.93366	7.98426	8.00873
	ENSG00000101311	FERMT1	55612	0	0	0	0	1	-0.0608572	0.637217	1	-0.607327	1.1189e-07	5.40452e-06	-0.546469	8.53881e-10	4.0789e-08	8.83773	8.99017	8.49633	8.47251	8.53134
	ENSG00000153208	MERTK	10461	0	1	0	0	0	-0.0997923	0.400039	1	0.38372	0.000189432	0.00300462	0.483512	8.68109e-10	4.13323e-08	8.6346	8.59201	8.96172	9.05648	9.07795
	ENSG00000169418	NPR1	4881	0	0	0	0	0	0.0448133	0.905578	1	1.53385	1.59915e-06	5.59266e-05	1.48904	9.21746e-10	4.37421e-08	6.09931	5.94942	6.63526	6.6688	6.82739
	ENSG00000149418	ST14	6768	0	0	0	0	0	-0.14011	0.0881437	1	0.214368	0.00251138	0.0225622	0.354478	1.07609e-09	5.08999e-08	12.1138	11.9391	12.3904	12.2428	12.2299
	ENSG00000107821	KAZALD1	81621	0	0	1	0	0	-0.264678	0.106435	1	0.431646	0.00194753	0.0183814	0.696324	1.09071e-09	5.14234e-08	8.12382	7.65781	8.31777	8.22317	8.10914
	ENSG00000166197	NOLC1	9221	0	1	0	0	0	0.0767169	0.279581	1	-0.228552	0.000207352	0.0032132	-0.305269	1.11248e-09	5.22794e-08	12.222	12.3838	12.0569	12.0594	12.1247
	ENSG00000177685	CRACR2B	283229	0	0	1	0	0	-0.226257	0.0533245	1	0.281174	0.00509041	0.0386461	0.507431	1.13865e-09	5.33358e-08	10.1461	9.44296	10.0677	9.81545	9.8611
	ENSG00000144218	AFF3	3899	0	0	0	0	0	0.287966	0.45638	1	1.72566	2.58734e-07	1.13418e-05	1.43769	1.14635e-09	5.35236e-08	6.04717	6.1066	6.72161	6.94285	6.9246
	ENSG00000167861	HID1	283987	0	0	0	1	0	-0.0661143	0.526311	1	0.384619	1.90615e-05	0.000439616	0.450733	1.15738e-09	5.38645e-08	11.4744	10.9758	11.5312	11.3652	11.3471
	ENSG00000167693	NXN	64359	0	0	0	0	0	-0.139586	0.23124	1	0.34369	0.000616163	0.00747572	0.483276	1.18698e-09	5.5065e-08	8.81412	8.56687	9.02833	8.97291	8.92947
	ENSG00000168280	KIF5C	3800	0	0	1	0	0	-0.0358988	0.71345	1	0.383429	5.44756e-06	0.000161036	0.419327	1.29924e-09	6.00803e-08	11.2482	10.903	11.2727	11.3139	11.3525
	ENSG00000111249	CUX2	23316	0	0	0	0	0	0.171858	0.269123	1	0.818041	1.14269e-09	9.0847e-08	0.646182	1.34853e-09	6.1964e-08	8.62898	8.5921	9.08814	9.24858	9.17682
	ENSG00000251015	SLC25A30-AS1	100874259	0	0	0	0	0	0.0716381	0.875728	1	1.81344	2.98086e-06	9.58669e-05	1.7418	1.34807e-09	6.1964e-08	5.84796	5.7976	6.41179	6.60675	6.53132
	ENSG00000130830	MPP1	4354	0	1	0	0	0	0.0294046	0.811477	1	-0.495227	4.42042e-06	0.000133133	-0.524632	1.47862e-09	6.77264e-08	9.72462	9.73234	9.24461	9.24022	9.26323
	ENSG00000167749	KLK4	9622	0	0	0	0	0	0.0909392	0.501322	1	-0.489407	2.9528e-05	0.000629931	-0.580346	1.61474e-09	7.37278e-08	11.5421	11.4665	11.052	10.8098	10.8336
	ENSG00000011523	CEP68	23177	0	0	0	0	0	-0.0346171	0.791412	1	-0.577598	6.82834e-07	2.66472e-05	-0.542981	1.73818e-09	7.91145e-08	8.67609	8.75324	8.14889	8.3469	8.39043
	ENSG00000129422	MTUS1	57509	0	0	0	0	0	0.102046	0.384931	1	0.579503	1.29709e-08	7.79474e-07	0.477456	1.85085e-09	8.39786e-08	9.06849	9.17054	9.47627	9.63931	9.74559
	ENSG00000049323	LTBP1	4052	0	0	0	0	1	0.0688827	0.70402	1	-0.669112	4.07742e-05	0.000824502	-0.737994	2.02395e-09	9.15457e-08	7.78892	8.15787	7.5143	7.6252	7.61487
	ENSG00000134013	LOXL2	4017	0	0	0	0	0	-0.750561	0.00947997	1	0.443585	0.0659663	0.227638	1.19415	2.13935e-09	9.64639e-08	6.83799	6.47185	7.23091	7.08308	7.11959
	ENSG00000128165	ADM2	79924	0	0	0	0	0	0.112907	0.585391	1	0.948514	9.09081e-08	4.51017e-06	0.835607	2.17541e-09	9.77852e-08	7.39986	7.21142	7.98996	7.70442	7.8368
	ENSG00000173114	LRRN3	54674	0	0	0	0	0	0.493853	0.221313	1	-1.21385	0.00106712	0.0114111	-1.70771	2.26802e-09	1.01633e-07	6.49131	6.76777	5.92148	5.84047	6.03195
	ENSG00000180730	SHISA2	387914	0	0	0	0	0	0.24343	0.508272	1	1.64153	2.09631e-07	9.34938e-06	1.3981	2.31431e-09	1.03387e-07	6.19338	6.15676	6.97601	6.9763	6.90255
	ENSG00000196220	SRGAP3	9901	0	0	0	0	0	0.100372	0.303943	1	0.501585	2.94727e-09	2.11938e-07	0.401213	2.48762e-09	1.10787e-07	9.90845	9.85729	10.1379	10.3559	10.2375
	ENSG00000171126	KCNG3	170850	0	0	0	0	0	-0.409129	0.0684114	1	0.498194	0.00873871	0.0572443	0.907323	2.60391e-09	1.1561e-07	7.17564	6.8586	7.38925	7.55539	7.43116
	ENSG00000196549	MME	4311	0	0	0	1	0	0.419791	0.0127167	1	-0.238596	0.116828	0.327866	-0.658387	2.91452e-09	1.29005e-07	7.77902	8.34146	7.7125	7.76975	7.9688
	ENSG00000138798	EGF	1950	0	0	0	1	0	-0.09246	0.663906	1	0.728024	6.97414e-05	0.0013013	0.820484	2.97924e-09	1.31468e-07	7.06729	6.95777	7.45509	7.51921	7.59747
	ENSG00000187097	ENTPD5	957	0	0	0	0	0	0.30216	0.00508878	1	0.735136	4.36474e-15	7.75953e-13	0.432975	3.0435e-09	1.33604e-07	9.26803	9.31646	9.69999	9.70505	9.77971
	ENSG00000166446	CDYL2	124359	0	0	0	0	0	0.197359	0.174063	1	0.777745	6.47768e-10	5.31502e-08	0.580386	3.04611e-09	1.33604e-07	8.47932	8.54538	8.91218	9.12207	9.14946
	ENSG00000114999	TTL	150465	0	0	0	0	0	0.103643	0.335626	1	-0.333996	0.000444846	0.00576903	-0.43764	3.18554e-09	1.39298e-07	9.36826	9.60559	9.12305	9.25664	9.23085
	ENSG00000165655	ZNF503	84858	0	1	0	0	0	-0.12223	0.167306	1	0.244787	0.00136446	0.0138942	0.367016	3.40391e-09	1.47952e-07	11.0088	10.9294	11.339	11.2779	11.2536
	ENSG00000187398	LUZP2	338645	0	0	0	0	0	0.390686	0.103873	1	1.2698	1.64122e-09	1.24305e-07	0.879113	3.39798e-09	1.47952e-07	6.79874	6.99848	7.60058	7.69893	7.6897
	ENSG00000157483	MYO1E	4643	0	0	0	1	0	0.00223483	0.993438	1	1.13184	1.27724e-06	4.56668e-05	1.12961	3.55237e-09	1.53943e-07	8.3814	8.10276	8.84897	9.18361	9.17162
	ENSG00000074370	ATP2A3	489	0	0	0	0	0	0.00825818	0.923113	1	0.362745	9.05643e-07	3.41954e-05	0.354486	3.66636e-09	1.58409e-07	10.9325	10.6565	11.0932	10.9664	10.9351
	ENSG00000135596	MICAL1	64780	0	0	1	0	0	0.0537876	0.76336	1	0.788529	2.60441e-07	1.13776e-05	0.734741	3.68167e-09	1.58597e-07	8.29725	7.95168	8.71225	8.55339	8.39547
	ENSG00000110799	VWF	7450	0	0	0	0	0	0.386068	0.29449	1	1.79798	9.23878e-09	5.85428e-07	1.41191	3.79918e-09	1.63173e-07	6.12792	6.10285	6.87077	6.69897	6.74845
	ENSG00000063015	SEZ6	124925	0	0	0	0	0	0.0759628	0.57747	1	-0.483829	5.47983e-05	0.00106598	-0.559792	4.01631e-09	1.71988e-07	9.18794	9.38705	8.91739	8.82945	8.86364
	ENSG00000072042	RDH11	51109	0	0	0	0	0	-0.0792506	0.402886	1	0.31672	0.000108137	0.00188578	0.395971	4.05878e-09	1.73294e-07	12.8895	12.6326	13.0236	13.0101	13.0373
	ENSG00000111145	ELK3	2004	0	1	0	0	0	-0.0481312	0.812932	1	0.729236	3.31714e-05	0.000698346	0.777367	4.11411e-09	1.7514e-07	7.22224	7.19252	7.7081	7.81862	7.80897
	ENSG00000183654	MARCHF11	441061	0	0	0	0	0	-0.302214	0.155075	1	0.535534	0.00319562	0.0270598	0.837748	4.34232e-09	1.84313e-07	7.3434	7.1854	7.73183	7.70966	7.83906
	ENSG00000147955	SIGMAR1	10280	0	0	0	0	0	-0.0595279	0.526489	1	-0.449371	3.6887e-08	2.00917e-06	-0.389843	4.67903e-09	1.98024e-07	11.4335	11.4721	11.1198	11.0595	11.085
	ENSG00000185386	MAPK11	5600	0	0	0	0	0	-0.214803	0.0773887	1	0.287026	0.00598695	0.043591	0.501829	4.74726e-09	2.00326e-07	9.70623	9.22348	9.81896	9.63458	9.58682
	ENSG00000138363	ATIC	471	0	1	0	0	0	-0.0463166	0.645167	1	-0.459156	1.75403e-07	8.07611e-06	-0.412839	4.97371e-09	2.09272e-07	10.3147	10.4328	10.0638	9.98772	10.044
	ENSG00000168615	ADAM9	8754	0	0	0	0	0	0.213	0.11339	1	0.764677	4.96771e-11	4.81717e-09	0.551677	5.1768e-09	2.17186e-07	10.4224	10.7305	11.0286	11.4135	11.3795
	ENSG00000130653	PNPLA7	375775	0	0	0	0	0	-0.0999388	0.426867	1	0.419643	0.000104221	0.00182743	0.519581	5.85151e-09	2.44782e-07	10.2524	9.65283	10.2628	10.1359	10.0437
	ENSG00000185303	SFTPA2	729238	0	0	0	0	0	-0.109218	0.284167	1	0.30474	0.000540542	0.00677	0.413958	5.96319e-09	2.48735e-07	10.3226	10.2986	10.6459	10.6791	10.741
	ENSG00000005238	FAM214B	80256	0	0	0	0	0	-0.212605	0.258606	1	0.549883	0.000573732	0.00707492	0.762488	6.07519e-09	2.52679e-07	7.78412	7.33615	7.92517	7.8985	7.92868
	ENSG00000103769	RAB11A	8766	0	0	0	0	0	-0.0192722	0.839146	1	0.372285	5.62844e-06	0.000164631	0.391557	6.2781e-09	2.6037e-07	12.7964	12.7104	13.0367	13.0914	13.1644
	ENSG00000136098	NEK3	4752	0	0	1	0	0	-0.0250923	0.895425	1	0.719656	1.11748e-05	0.000284935	0.744749	6.31834e-09	2.6129e-07	7.51264	7.35648	7.82532	7.88574	7.96617
	ENSG00000065183	WDR3	10885	0	1	0	0	0	0.0763056	0.374111	1	-0.267146	0.000403072	0.0053799	-0.343452	6.58164e-09	2.71172e-07	10.0933	10.2733	9.80974	9.99493	10.0235
	ENSG00000203727	SAMD5	389432	0	1	0	0	0	-0.144145	0.387473	1	0.53522	0.000193211	0.0030457	0.679365	6.61351e-09	2.71172e-07	9.3004	9.06773	9.69667	9.63739	9.71595
	ENSG00000059377	TBXAS1	6916	0	0	0	0	0	-0.347287	0.115917	1	0.516843	0.00586307	0.0429087	0.86413	6.59849e-09	2.71172e-07	7.166	6.90037	7.48242	7.40943	7.49564
	ENSG00000126010	GRPR	2925	0	0	0	0	0	-0.00899632	0.946671	1	0.520903	7.41415e-06	0.000202374	0.5299	6.67922e-09	2.73093e-07	8.66344	8.58075	8.8284	9.26118	9.09231
	ENSG00000082556	OPRK1	4986	0	0	0	0	0	0.0400308	0.87194	1	-0.986169	4.54162e-06	0.000136462	-1.0262	6.82144e-09	2.78123e-07	10.667	10.5421	9.49481	9.54653	9.63854
	ENSG00000140848	CPNE2	221184	0	0	0	0	0	0.148132	0.37824	1	0.784415	7.52685e-08	3.85375e-06	0.636283	6.88507e-09	2.79929e-07	7.63251	7.6245	8.20418	7.99984	8.15019
	ENSG00000184709	LRRC26	389816	0	0	0	0	0	-0.143602	0.345011	1	0.471305	0.000320237	0.00454183	0.614907	7.16131e-09	2.90344e-07	9.27108	9.12119	9.80698	9.59332	9.62952
	ENSG00000084636	COL16A1	1307	0	0	0	0	1	-0.366465	0.122368	1	0.594468	0.00290359	0.0251461	0.960933	7.24762e-09	2.93022e-07	7.31823	6.824	7.65101	7.4405	7.39378
	ENSG00000115310	RTN4	57142	0	0	0	0	0	0.00875287	0.905747	1	0.309909	1.24256e-06	4.45513e-05	0.301156	7.48087e-09	3.00856e-07	12.1888	12.2803	12.5299	12.5568	12.6435
	ENSG00000174238	PITPNA	5306	0	0	0	0	0	0.0475044	0.449149	1	0.302606	2.48033e-08	1.4301e-06	0.255102	7.48295e-09	3.00856e-07	12.1849	12.0873	12.3322	12.3267	12.3575
	ENSG00000155849	ELMO1	9844	0	0	0	0	0	-0.231911	0.630724	1	1.59371	6.74787e-05	0.00126646	1.82562	7.9583e-09	3.19082e-07	5.84197	5.62338	6.42902	6.3372	6.43695
	ENSG00000111907	TPD52L1	7164	0	0	0	0	0	0.122091	0.393369	1	0.685701	2.95801e-08	1.65338e-06	0.56361	8.43027e-09	3.37071e-07	8.74328	8.73668	9.18924	9.23397	9.27571
	ENSG00000034510	TMSB10	9168	0	0	0	0	0	-0.0927198	0.498851	1	0.462973	9.11404e-05	0.0016316	0.555693	8.49102e-09	3.38565e-07	10.2677	10.2851	10.9234	10.7709	10.7495
	ENSG00000121210	TMEM131L	23240	0	0	0	0	0	0.0667358	0.750288	1	-0.759783	5.94066e-05	0.00114347	-0.826519	8.75759e-09	3.48234e-07	7.42849	7.58675	6.99429	7.02419	7.03456
	ENSG00000055118	KCNH2	3757	0	0	0	0	0	-0.227998	0.0122962	1	0.140368	0.073814	0.245919	0.368367	8.8457e-09	3.5071e-07	10.8106	10.5323	10.9048	10.9013	10.8538
	ENSG00000168209	DDIT4	54541	0	0	0	0	0	-0.0657861	0.555479	1	0.372288	0.00011551	0.00197665	0.438074	8.86829e-09	3.5071e-07	9.29539	9.29327	9.76137	9.74514	9.60532
	ENSG00000154447	SH3RF1	57630	0	0	0	0	0	0.103739	0.167746	1	0.40893	3.2089e-10	2.75664e-08	0.30519	8.92825e-09	3.52119e-07	12.4262	12.5798	12.8239	12.8976	12.925
	ENSG00000076604	TRAF4	9618	0	0	0	0	0	-0.164465	0.038323	1	0.157361	0.021669	0.108327	0.321826	9.23137e-09	3.63084e-07	11.6272	11.3876	11.8363	11.5999	11.6711
	ENSG00000156453	PCDH1	5097	0	0	0	0	0	0.151251	0.137437	1	0.547321	6.14689e-10	5.07614e-08	0.39607	9.56877e-09	3.75334e-07	9.48605	9.59946	9.90814	10.0669	9.94028
	ENSG00000128059	PPAT	5471	0	0	0	0	0	0.20118	0.0746608	1	-0.243515	0.0144063	0.0811242	-0.444695	1.01848e-08	3.98418e-07	9.41308	9.76337	9.19375	9.38186	9.45691
	ENSG00000083123	BCKDHB	594	0	0	0	0	1	0.137871	0.258801	1	-0.34879	0.00114853	0.0121297	-0.486661	1.02389e-08	3.99454e-07	9.42607	9.59803	9.09783	9.14875	9.20328
	ENSG00000049759	NEDD4L	23327	0	0	0	0	0	0.100476	0.383947	1	0.565864	1.38146e-08	8.1864e-07	0.465388	1.05132e-08	4.09052e-07	10.9064	10.842	11.1934	11.3655	11.3563
	ENSG00000198794	SCAMP5	192683	0	1	0	0	0	-0.109069	0.166901	1	0.211064	0.00195159	0.0183814	0.320132	1.05908e-08	4.10967e-07	12.6903	12.4805	12.8656	12.7576	12.7662
	ENSG00000149150	SLC43A1	8501	0	0	0	0	0	-0.0781537	0.477625	1	0.348749	0.000247009	0.00369792	0.426903	1.06245e-08	4.11173e-07	9.00016	8.83954	9.2598	9.20315	9.24048
	ENSG00000179104	TMTC2	160335	0	0	0	0	0	0.0242403	0.847276	1	0.519009	1.84257e-06	6.27257e-05	0.494768	1.10922e-08	4.28129e-07	9.22973	9.19963	9.52897	9.78721	9.68082
	ENSG00000116729	WLS	79971	0	0	1	0	0	0.0945837	0.568764	1	0.710294	8.63829e-07	3.28101e-05	0.61571	1.11705e-08	4.30005e-07	7.67727	7.72499	8.30218	8.09246	8.2977
	ENSG00000109956	B3GAT1	27087	1	0	0	0	0	0.0490393	0.597112	1	0.421143	1.50579e-07	7.03435e-06	0.372104	1.13335e-08	4.35123e-07	11.0996	11.0348	11.3929	11.4375	11.379
	ENSG00000183036	PCP4	5121	0	0	0	0	0	-0.285756	0.187536	1	0.534372	0.00409138	0.032307	0.820129	1.23204e-08	4.71762e-07	7.29647	7.19168	7.86036	7.88395	7.81173
	ENSG00000185652	NTF3	4908	0	1	0	0	0	0.154239	0.633947	1	1.31436	2.60632e-06	8.48877e-05	1.16013	1.30024e-08	4.96562e-07	6.32894	6.35394	6.86299	7.13899	7.01102
	ENSG00000104368	PLAT	5327	0	0	0	0	0	-1.11626	0.0122329	1	0.586335	0.106719	0.311545	1.70259	1.32183e-08	5.03477e-07	6.02331	5.74888	6.31109	6.39054	6.52965
	ENSG00000105514	RAB3D	9545	0	0	0	0	0	0.0636059	0.50366	1	0.433655	1.41747e-07	6.67046e-06	0.370049	1.35598e-08	5.15131e-07	9.74641	9.68889	10.0618	10.0147	10.0205
	ENSG00000061938	TNK2	10188	0	0	0	0	0	-0.209274	0.0685426	1	0.253506	0.0104693	0.0646168	0.462781	1.37555e-08	5.21196e-07	11.2033	10.7143	11.2049	11.2336	11.0607
	ENSG00000124098	FAM210B	116151	0	0	0	0	0	-0.0300607	0.719692	1	0.302567	2.95036e-05	0.000629931	0.332628	1.47345e-08	5.56832e-07	11.2555	11.305	11.5957	11.5829	11.7054
	ENSG00000150768	DLAT	1737	0	0	0	0	0	0.108382	0.176801	1	-0.206958	0.00322121	0.0271976	-0.31534	1.51738e-08	5.71942e-07	10.6588	10.9213	10.5157	10.6323	10.683
	ENSG00000140968	IRF8	3394	0	0	0	0	0	-0.0774829	0.671969	1	-0.807442	7.2153e-07	2.79866e-05	-0.729959	1.57489e-08	5.92076e-07	7.8875	7.74606	7.20447	7.1825	7.23776
	ENSG00000129682	FGF13	2258	0	0	0	0	0	0.00544271	0.95033	1	0.345666	4.87446e-06	0.000145439	0.340223	1.61178e-08	6.04377e-07	10.1149	10.0228	10.3677	10.2727	10.3925
	ENSG00000132329	RAMP1	10267	0	1	0	0	0	-0.182262	0.143148	1	-0.680765	3.25115e-10	2.77431e-08	-0.498503	1.64256e-08	6.14327e-07	10.5021	10.4913	10.1426	9.90947	9.97437
	ENSG00000198682	PAPSS2	9060	0	1	0	0	0	0.0713902	0.641875	1	0.661224	6.19917e-07	2.45664e-05	0.589834	1.98987e-08	7.42305e-07	8.61228	8.61976	9.10605	9.18459	9.09421
	ENSG00000057704	TMCC3	57458	0	0	0	0	0	-0.154757	0.13279	1	0.246681	0.00548212	0.0408684	0.401438	2.03296e-08	7.5643e-07	9.89933	9.71851	10.0389	10.1372	10.1008
	ENSG00000108639	SYNGR2	9144	0	0	0	0	0	-0.0838448	0.431052	1	0.340428	0.000213419	0.00329525	0.424273	2.04953e-08	7.60639e-07	12.5713	12.3476	12.888	12.68	12.7286
	ENSG00000100285	NEFH	4744	0	0	0	0	0	0.156681	0.177161	1	0.600879	2.16446e-09	1.59224e-07	0.444198	2.10604e-08	7.79611e-07	8.98709	8.83817	9.23663	9.13243	9.3216
	ENSG00000106351	AGFG2	3268	0	0	0	0	0	-0.178979	0.0881185	1	0.232556	0.0100581	0.0631066	0.411535	2.13362e-08	7.87808e-07	9.93871	9.59672	10.079	9.91523	9.94688
	ENSG00000143819	EPHX1	2052	0	0	0	0	0	-0.00720537	0.936764	1	0.343726	1.2413e-05	0.000313386	0.350931	2.23976e-08	8.24892e-07	10.2554	10.3191	10.7359	10.5844	10.6261
	ENSG00000088756	ARHGAP28	79822	0	0	0	0	0	0.0599091	0.671934	1	0.579967	2.48428e-06	8.15354e-05	0.520058	2.26261e-08	8.31192e-07	8.20547	8.3377	8.60746	8.89589	8.88982
	ENSG00000163171	CDC42EP3	10602	0	0	0	0	0	0.172612	0.219076	1	0.716379	3.65099e-09	2.5537e-07	0.543767	2.37845e-08	8.71536e-07	9.32088	9.3239	9.71888	9.92313	9.83454
	ENSG00000183508	TENT5C	54855	0	0	0	0	0	-0.134742	0.64691	1	0.86837	0.000690862	0.00815778	1.00311	2.45699e-08	8.98044e-07	6.40511	6.47745	6.94492	7.13567	7.19779
	ENSG00000148702	HABP2	3026	0	0	0	0	0	0.990121	0.122794	1	2.7859	1.55215e-06	5.45809e-05	1.79578	2.49315e-08	9.08963e-07	5.4449	5.69864	6.43779	6.5051	6.23599
	ENSG00000138413	IDH1	3417	1	0	0	0	0	0.0283545	0.704106	1	0.321741	6.22669e-07	2.45993e-05	0.293386	2.5228e-08	9.15798e-07	12.2475	12.3406	12.6039	12.6021	12.6864
	ENSG00000174607	UGT8	7368	0	1	0	0	0	-0.0377188	0.774404	1	-0.548208	2.20743e-06	7.33898e-05	-0.510489	2.52455e-08	9.15798e-07	9.20311	9.46121	8.90347	9.05025	9.0132
	ENSG00000007264	MATK	4145	0	0	0	0	0	-0.302113	0.00813145	1	-0.752477	4.45142e-14	6.65358e-12	-0.450364	2.56385e-08	9.27728e-07	9.91435	9.7216	9.40627	9.23155	9.24455
	ENSG00000106537	TSPAN13	27075	0	0	0	0	0	0.0700447	0.486438	1	0.463826	9.76826e-08	4.82755e-06	0.393781	2.64848e-08	9.53584e-07	11.1401	11.2193	11.5663	11.575	11.6751
	ENSG00000173020	GRK2	156	0	0	0	0	0	-0.00200142	0.982726	1	0.362114	5.73902e-06	0.000166575	0.364115	2.95553e-08	1.0615e-06	12.9991	12.7871	13.2065	13.1247	13.1139
	ENSG00000139083	ETV6	2120	0	0	0	0	0	0.020833	0.86069	1	0.466948	5.64723e-06	0.000164657	0.446115	2.96905e-08	1.06371e-06	8.99214	9.00659	9.38064	9.38685	9.44404
	ENSG00000091127	PUS7	54517	0	0	0	0	0	0.175549	0.0411949	1	-0.150093	0.0477033	0.183144	-0.325642	2.99015e-08	1.06863e-06	9.95797	10.2278	9.845	9.95298	9.97569
	ENSG00000110881	ASIC1	41	0	0	0	0	0	0.0225789	0.881256	1	-0.56781	1.71093e-05	0.000404805	-0.590389	3.25499e-08	1.16041e-06	9.47603	9.46092	9.03502	8.81585	8.9183
	ENSG00000113916	BCL6	604	1	0	0	0	0	-0.0977217	0.620553	1	0.647618	0.000135644	0.00226959	0.74534	3.58298e-08	1.2742e-06	7.93188	7.8108	8.33464	8.49887	8.49059
	ENSG00000102804	TSC22D1	8848	0	0	1	0	0	0.0232118	0.742724	1	0.296757	1.22824e-06	4.4286e-05	0.273545	3.66853e-08	1.30143e-06	11.9342	11.9923	12.2526	12.2527	12.2902
	ENSG00000203685	STUM	375057	0	0	0	0	0	-0.438326	0.0560676	1	0.436819	0.0243305	0.117329	0.875145	3.762e-08	1.33132e-06	7.37089	6.91338	7.54568	7.71212	7.42712
	ENSG00000164237	CMBL	134147	0	1	0	0	0	-0.0211117	0.785527	1	-0.321918	1.80394e-06	6.1739e-05	-0.300807	3.87388e-08	1.36757e-06	11.6666	11.7776	11.4369	11.515	11.4863
	ENSG00000166575	TMEM135	65084	0	0	0	0	0	-0.0166317	0.879631	1	0.391104	4.05899e-05	0.000822073	0.407735	4.25848e-08	1.49969e-06	9.2457	9.35626	9.65989	9.76252	9.788
	ENSG00000178026	LRRC75B	388886	0	0	1	0	0	-0.222734	0.063172	1	0.244183	0.0178174	0.0945927	0.466917	4.40425e-08	1.54726e-06	10.5695	9.88617	10.5005	10.2403	10.2593
	ENSG00000078804	TP53INP2	58476	0	0	0	0	0	0.0606597	0.645656	1	0.562043	7.90327e-07	3.0288e-05	0.501384	4.44244e-08	1.5569e-06	9.25739	9.06117	9.54365	9.52682	9.50835
	ENSG00000157240	FZD1	8321	0	0	0	0	0	0.0425135	0.794794	1	0.634452	7.42126e-06	0.000202374	0.591938	4.62192e-08	1.61588e-06	7.84552	7.83347	8.19556	8.33737	8.37015
	ENSG00000144481	TRPM8	79054	1	0	0	0	0	0.232796	0.337709	1	1.17587	2.06159e-08	1.20495e-06	0.943077	4.87542e-08	1.7004e-06	12.3091	12.3947	13.1912	13.4411	13.3762
	ENSG00000109906	ZBTB16	7704	0	0	0	0	0	-0.0236567	0.889371	1	0.611124	3.02591e-05	0.000643383	0.63478	5.1057e-08	1.77644e-06	8.24907	8.10199	8.5653	8.76467	8.62461
	ENSG00000153066	TXNDC11	51061	0	0	0	1	0	0.0103591	0.912568	1	0.359974	1.08636e-05	0.000278665	0.349615	5.20567e-08	1.80688e-06	9.61361	9.57753	9.87591	9.93215	9.93204
	ENSG00000160179	ABCG1	9619	0	0	0	0	0	0.0924523	0.561411	1	0.672342	1.07362e-06	3.96032e-05	0.57989	5.2392e-08	1.81417e-06	8.04763	8.00391	8.50981	8.47277	8.55034
	ENSG00000137266	SLC22A23	63027	0	0	0	0	0	0.0422808	0.705023	1	0.469415	1.1431e-06	4.16857e-05	0.427134	5.47315e-08	1.89065e-06	10.7334	10.6334	10.9974	11.1235	11.0473
	ENSG00000113645	WWC1	23286	0	0	0	0	0	0.0264325	0.733274	1	0.319164	2.00469e-06	6.75263e-05	0.292732	5.65348e-08	1.9483e-06	10.8395	10.7889	11.0428	11.1062	11.0689
	ENSG00000221869	CEBPD	1052	0	0	0	0	0	0.0668855	0.726058	1	0.753891	5.11004e-06	0.00015176	0.687005	5.72171e-08	1.96713e-06	7.61407	7.69022	8.15931	8.2552	8.26377
	ENSG00000147324	MFHAS1	9258	0	0	0	0	0	-0.00337273	0.976475	1	0.452607	2.67601e-06	8.67164e-05	0.45598	5.98701e-08	2.05339e-06	9.45107	8.58526	8.96224	8.92909	9.01163
	ENSG00000161249	DMKN	93099	0	0	0	0	0	0.171454	0.570572	1	-0.976894	0.000355006	0.00491251	-1.14835	6.001e-08	2.05339e-06	6.92387	7.05529	6.53722	6.18837	6.426
	ENSG00000142173	COL6A2	1292	0	0	1	0	0	-0.303062	0.0191119	1	0.19095	0.0840459	0.267409	0.494012	6.10064e-08	2.08256e-06	9.11153	8.53667	9.11886	8.92641	8.89346
	ENSG00000198121	LPAR1	1902	0	0	0	0	0	0.324924	0.480977	1	1.80328	7.42303e-06	0.000202374	1.47835	6.12605e-08	2.08632e-06	5.81589	5.90165	6.45975	6.69596	6.72704
	ENSG00000013523	ANGEL1	23357	0	0	0	0	0	0.0161148	0.881227	1	-0.390449	3.75376e-05	0.000767543	-0.406564	6.3417e-08	2.15469e-06	9.5346	9.50476	9.0766	9.1757	9.14577
	ENSG00000167110	GOLGA2	2801	0	0	1	0	0	-0.0261701	0.7653	1	0.306726	5.12446e-05	0.00100758	0.332896	6.63425e-08	2.24881e-06	11.1796	11.0336	11.3879	11.3873	11.3002
	ENSG00000138744	NAAA	27163	0	0	1	0	0	0.210249	0.0562903	1	0.620939	7.7156e-11	7.31553e-09	0.41069	7.1295e-08	2.41104e-06	9.91436	10.0157	10.4306	10.365	10.4256
	ENSG00000166920	C15orf48	84419	0	0	0	0	0	-0.0840294	0.706625	1	0.704537	0.00024532	0.00367692	0.788566	7.20589e-08	2.43119e-06	7.05225	6.95967	7.59883	7.40758	7.48341
	ENSG00000176531	PHLDB3	653583	0	0	1	0	0	-0.107054	0.478049	1	0.456219	0.000435091	0.00568862	0.563272	7.37864e-08	2.48368e-06	8.65715	8.34801	8.98971	8.77001	8.78101
	ENSG00000117984	CTSD	1509	0	0	0	0	0	-0.0778413	0.43411	1	0.298337	0.000513679	0.00647793	0.376178	7.47524e-08	2.51036e-06	10.6258	10.3887	10.8556	10.6981	10.6887
	ENSG00000101220	C20orf27	54976	0	0	0	0	0	-0.216496	0.0818987	1	-0.687521	2.85244e-10	2.51802e-08	-0.471025	7.61442e-08	2.55118e-06	9.53501	9.51339	9.23775	8.98653	8.98105
	ENSG00000129925	PGAP6	58986	1	0	0	0	0	-0.0287054	0.780638	1	0.359084	5.39785e-05	0.00105212	0.387789	7.72437e-08	2.58204e-06	10.1829	9.92076	10.3278	10.2707	10.2534
	ENSG00000012660	ELOVL5	60481	0	0	0	0	0	0.0640691	0.451542	1	0.380987	2.40022e-07	1.06676e-05	0.316918	7.8379e-08	2.61396e-06	10.6879	10.8597	11.1356	11.1206	11.2607
	ENSG00000138442	WDR12	55759	0	1	0	0	0	0.0408344	0.685748	1	-0.328453	0.000235821	0.00355536	-0.369287	7.86417e-08	2.61669e-06	9.31754	9.49145	9.13236	9.13314	9.18058
	ENSG00000169884	WNT10B	7480	0	0	0	0	0	-0.211755	0.264576	1	-0.932563	2.57298e-08	1.47686e-06	-0.720807	7.94143e-08	2.63634e-06	8.3602	8.32275	7.86532	7.60523	7.7064
	ENSG00000176153	GPX2	2877	0	0	0	0	0	-0.211338	0.606347	1	1.25083	0.00028657	0.00416627	1.46217	8.17323e-08	2.70708e-06	6.13284	5.98696	6.743	6.57946	6.58764
	ENSG00000070540	WIPI1	55062	1	0	0	0	0	-0.00509085	0.985942	1	1.03247	2.77169e-05	0.000598273	1.03756	8.49994e-08	2.80886e-06	6.70791	6.56884	7.13628	7.2399	7.16743
	ENSG00000147872	PLIN2	123	0	0	0	0	0	-0.0898439	0.536782	1	0.425485	0.000732896	0.00852536	0.515329	8.90603e-08	2.93635e-06	8.06441	8.01696	8.46776	8.40478	8.41699
	ENSG00000106772	PRUNE2	158471	0	0	0	0	1	0.064967	0.746787	1	0.829982	1.78397e-06	6.12193e-05	0.765016	9.13473e-08	3.00491e-06	12.1952	12.1222	12.6744	13.0697	12.9128
	ENSG00000153179	RASSF3	283349	0	0	1	0	0	0.118511	0.14795	1	0.42516	1.98819e-09	1.47103e-07	0.306649	9.79548e-08	3.21496e-06	11.5856	11.6853	11.8717	12.1224	11.9602
	ENSG00000076716	GPC4	2239	0	1	0	0	0	-0.180772	0.537052	1	0.835015	0.000867536	0.00968131	1.01579	9.88123e-08	3.23577e-06	6.57583	6.51736	7.02094	7.17524	7.04884
	ENSG00000142864	SERBP1	26135	0	1	0	0	0	0.0509802	0.542927	1	-0.264691	0.000268711	0.00396256	-0.315671	1.04675e-07	3.42e-06	12.3068	12.5358	12.1523	12.2094	12.3009
	ENSG00000146555	SDK1	221935	0	0	0	0	0	0.017793	0.912514	1	0.591044	2.45023e-05	0.000539809	0.573251	1.06063e-07	3.45757e-06	7.8695	7.78096	8.20108	8.27712	8.31789
	ENSG00000225697	SLC26A6	65010	0	0	1	0	0	-0.265285	0.0174919	1	0.157485	0.100155	0.299251	0.42277	1.1046e-07	3.59282e-06	10.4514	9.7001	10.2301	9.98994	10.0651
	ENSG00000174705	SH3PXD2B	285590	0	0	0	0	0	0.0348333	0.815166	1	-0.509254	0.000122061	0.00206118	-0.544087	1.10948e-07	3.60059e-06	8.27661	8.31283	7.71387	8.02327	7.90454
	ENSG00000143153	ATP1B1	481	0	0	0	0	0	-0.0526237	0.674398	1	0.397369	0.000251791	0.0037535	0.449993	1.12095e-07	3.62968e-06	8.87969	8.97288	9.34307	9.36633	9.38977
	ENSG00000115977	AAK1	22848	0	0	0	0	0	0.0735261	0.579707	1	0.563971	8.9504e-07	3.3895e-05	0.490445	1.13781e-07	3.67605e-06	9.70791	9.77345	10.1571	10.3295	10.235
	ENSG00000144057	ST6GAL2	84620	0	0	0	0	0	-0.380286	0.248672	1	0.795608	0.00399143	0.0318717	1.17589	1.14898e-07	3.70385e-06	6.40875	6.15038	6.77835	6.71585	6.73563
	ENSG00000132382	MYBBP1A	10514	0	1	0	0	0	-0.0913951	0.227384	1	-0.37521	1.12884e-08	6.88055e-07	-0.283815	1.21848e-07	3.91918e-06	11.7025	11.4777	11.272	11.191	11.1309
	ENSG00000197892	KIF13B	23303	0	0	0	0	0	0.0283169	0.802482	1	0.441324	6.46966e-06	0.00018284	0.413007	1.26959e-07	4.07451e-06	9.46694	9.32701	9.63699	9.83584	9.68159
	ENSG00000106541	AGR2	10551	1	0	0	0	0	-0.137949	0.620349	1	0.90809	0.00015877	0.00257574	1.04604	1.33121e-07	4.26281e-06	11.7244	11.2678	12.364	12.1908	12.3825
	ENSG00000128050	PAICS	10606	0	0	0	0	0	-0.0229535	0.782971	1	-0.334327	3.68616e-06	0.000114564	-0.311374	1.34629e-07	4.2993e-06	12.2845	12.4424	12.0877	12.1041	12.2057
	ENSG00000183186	C2CD4C	126567	0	0	0	0	0	-0.149253	0.670003	1	1.01832	0.000698256	0.00821478	1.16757	1.34854e-07	4.2993e-06	6.21191	6.11203	6.875	6.68277	6.73799
	ENSG00000259420	LOC105370906	105370906	0	1	0	0	0	-0.156958	0.552894	1	0.76351	0.000711272	0.00831441	0.920468	1.45339e-07	4.62337e-06	6.73177	6.57031	7.17857	7.04734	7.09712
	ENSG00000167085	PHB	5245	0	1	0	0	0	-0.0468552	0.610481	1	-0.388799	1.12365e-06	4.10937e-05	-0.341944	1.49638e-07	4.73929e-06	11.5113	11.5676	11.3183	11.1651	11.2093
	ENSG00000156042	CFAP70	118491	0	0	0	0	1	-0.0233161	0.853472	1	0.435747	6.17177e-05	0.00118617	0.459063	1.52414e-07	4.81669e-06	9.06721	8.78455	9.15512	9.24769	9.23922
	ENSG00000160145	KALRN	8997	0	0	0	0	0	-0.0524018	0.705813	1	0.431259	0.000342484	0.0047858	0.483661	1.54837e-07	4.88258e-06	8.2482	8.21758	8.55987	8.79315	8.60114
	ENSG00000187720	THSD4	79875	0	0	0	0	0	0.186031	0.494532	1	1.11229	2.27723e-06	7.53192e-05	0.926257	1.55259e-07	4.88525e-06	6.69326	6.70267	7.09815	7.3804	7.39834
	ENSG00000044459	CNTLN	54875	0	0	0	0	0	-0.0493647	0.691544	1	0.384853	0.000372613	0.00508869	0.434218	1.55967e-07	4.89689e-06	8.58974	8.64629	9.03348	8.98909	9.1131
	ENSG00000183401	CCDC159	126075	0	0	1	0	0	-0.424676	0.0256901	1	0.287937	0.0749887	0.248281	0.712613	1.59767e-07	5.00534e-06	8.4841	7.73927	8.41915	8.31412	8.22562
	ENSG00000119950	MXI1	4601	0	0	0	0	0	-0.219357	0.127392	1	-0.754032	1.84049e-09	1.36967e-07	-0.534675	1.6066e-07	5.02245e-06	9.80116	9.76173	9.16569	9.32402	9.29657
	ENSG00000110931	CAMKK2	10645	0	0	0	0	0	-0.018961	0.858778	1	0.376223	4.3564e-05	0.000876759	0.395184	1.65103e-07	5.15022e-06	11.8321	11.7226	12.1217	12.106	12.1143
	ENSG00000073536	NLE1	54475	0	0	0	0	0	-0.0527404	0.608961	1	-0.433614	1.36017e-06	4.82276e-05	-0.380874	1.66418e-07	5.18008e-06	10.5881	10.5498	10.2209	10.1644	10.1521
	ENSG00000070882	OSBPL3	26031	0	1	0	0	0	0.104933	0.459698	1	0.617188	4.96046e-07	2.00296e-05	0.512255	1.70106e-07	5.28349e-06	9.08059	9.09061	9.39124	9.66384	9.65369
	ENSG00000173894	CBX2	84733	0	0	0	0	0	-0.180928	0.0942074	1	-0.579279	8.80593e-10	7.08905e-08	-0.398351	1.71661e-07	5.32038e-06	9.85182	9.69007	9.3827	9.24054	9.3178
	ENSG00000148700	ADD3	120	0	0	0	0	0	0.0854634	0.49393	1	-0.375276	0.000560467	0.00695558	-0.46074	1.73335e-07	5.34937e-06	10.3173	10.4671	9.82363	10.1831	10.0834
	ENSG00000166979	EVA1C	59271	0	0	0	0	0	0.0860938	0.701189	1	0.825086	2.42436e-05	0.000535956	0.738993	1.73092e-07	5.34937e-06	6.8961	6.94093	7.43794	7.47297	7.46205
	ENSG00000115183	TANC1	85461	0	0	0	0	0	0.0748937	0.51946	1	0.491864	1.04958e-06	3.88284e-05	0.41697	1.78856e-07	5.50799e-06	9.49201	9.59649	9.92687	10.0462	10.0276
	ENSG00000048052	HDAC9	9734	0	0	0	0	0	0.00326049	0.987734	1	-0.798273	1.70108e-05	0.000403218	-0.801534	1.81016e-07	5.5627e-06	8.22055	7.78655	7.16173	7.28828	7.27224
	ENSG00000142875	PRKACB	5567	0	0	0	0	0	0.130252	0.236761	1	0.529684	2.72997e-08	1.54618e-06	0.399432	1.86326e-07	5.71372e-06	10.1858	10.2861	10.5278	10.7629	10.748
	ENSG00000113140	SPARC	6678	0	0	0	0	0	-0.841947	0.151436	1	1.24499	0.00852443	0.0561857	2.08694	1.88495e-07	5.76804e-06	5.74622	5.53503	6.11266	6.147	6.29257
	ENSG00000105255	FSD1	79187	0	0	0	0	0	-0.232021	0.129775	1	-0.794132	4.34299e-09	3.00488e-07	-0.562112	1.9481e-07	5.94868e-06	8.43358	8.22167	7.85672	7.77976	7.64999
	ENSG00000178035	IMPDH2	3615	0	0	0	0	0	-0.125108	0.167856	1	-0.460916	4.26553e-09	2.96733e-07	-0.335808	1.95975e-07	5.96941e-06	13.1916	13.1879	12.9515	12.7691	12.8448
	ENSG00000189058	APOD	347	0	0	0	0	0	-0.217186	0.106057	1	0.280048	0.0157658	0.0864606	0.497234	1.96982e-07	5.96941e-06	12.2618	11.9014	12.4568	12.3053	12.4301
	ENSG00000157224	CLDN12	9069	0	0	1	0	0	0.0930601	0.330717	1	0.439347	1.13501e-07	5.46171e-06	0.346287	1.97138e-07	5.96941e-06	10.4787	10.5376	10.8208	10.8946	10.9227
	ENSG00000160190	SLC37A1	54020	1	0	0	0	0	-0.0312791	0.669327	1	0.233746	0.000224234	0.0034169	0.265025	1.97108e-07	5.96941e-06	10.7836	10.5836	10.8908	10.8071	10.8177
	ENSG00000229453	SPINK8	646424	0	0	0	0	0	-3.9591	0.00590782	1	2.47577	0.00182901	NA	6.43487	2.05263e-07	6.20244e-06	5.2993	4.82864	5.7622	5.75219	5.94621
	ENSG00000147535	PLPP5	84513	1	0	0	0	0	-0.0162559	0.808318	1	0.228358	8.09092e-05	0.00147527	0.244614	2.06497e-07	6.22674e-06	11.8407	11.6825	11.9625	11.9147	11.9023
	ENSG00000102878	HSF4	3299	0	0	0	0	0	-0.374664	0.0435063	1	0.325409	0.0384169	0.159344	0.700073	2.1003e-07	6.307e-06	8.83321	7.85921	8.58798	8.37725	8.34321
	ENSG00000091622	PITPNM3	83394	0	0	0	0	0	0.0825199	0.713211	1	0.857962	8.57539e-06	0.000228202	0.775442	2.09942e-07	6.307e-06	7.07167	6.93837	7.33563	7.50253	7.53269
	ENSG00000136167	LCP1	3936	0	0	0	0	0	0.133259	0.0403587	1	0.369978	4.86246e-11	4.75111e-09	0.236718	2.15039e-07	6.44406e-06	12.1634	12.2218	12.45	12.4231	12.4931
	ENSG00000119689	DLST	1743	0	1	0	0	0	0.0371702	0.604562	1	-0.221857	0.000406482	0.00541412	-0.259027	2.17469e-07	6.5034e-06	10.875	10.9217	10.7119	10.642	10.6456
	ENSG00000145907	G3BP1	10146	0	1	0	0	0	0.094924	0.184874	1	-0.166485	0.00744066	0.0510947	-0.261409	2.18235e-07	6.51285e-06	11.9708	12.1651	11.8279	11.9119	11.9792
	ENSG00000146729	NIPSNAP2	2631	0	0	0	0	0	0.00496881	0.951338	1	-0.291103	3.96441e-05	0.000804191	-0.296072	2.38691e-07	7.10868e-06	11.334	11.4639	11.1044	11.1925	11.2166
	ENSG00000167333	TRIM68	55128	0	0	0	0	0	-0.0303176	0.847858	1	0.532088	9.31113e-05	0.00165531	0.562405	2.41828e-07	7.18732e-06	8.51945	8.34474	8.81562	8.83649	8.81193
	ENSG00000168528	SERINC2	347735	0	0	1	0	0	-0.0398936	0.877945	1	0.908535	4.91975e-05	0.00097481	0.948428	2.45953e-07	7.29491e-06	9.05245	8.74158	9.6305	9.53864	9.59424
	ENSG00000164326	CARTPT	9607	0	0	0	0	0	-0.165856	0.684669	1	1.29581	0.000140408	0.00231601	1.46167	2.47549e-07	7.32725e-06	6.25581	5.95789	6.60111	6.76649	6.65452
	ENSG00000069482	GAL	51083	0	0	0	0	0	-0.2439	0.0597446	1	-0.717306	2.11964e-10	1.88412e-08	-0.473406	2.52365e-07	7.45456e-06	9.9689	9.87748	9.51747	9.32935	9.4493
	ENSG00000184292	TACSTD2	4070	0	0	0	0	0	0.0431687	0.718682	1	0.457691	1.08882e-05	0.000278739	0.414522	2.56691e-07	7.56689e-06	8.75347	8.746	9.18014	9.13498	9.07277
	ENSG00000135100	HNF1A	6927	0	0	0	0	0	-0.28552	0.1396	1	-0.982367	1.3589e-08	8.09017e-07	-0.696847	2.60027e-07	7.64967e-06	7.66214	7.53849	7.07852	7.00043	7.1026
	ENSG00000088832	FKBP1A	2280	0	0	0	0	0	-0.0280997	0.779421	1	-0.393197	6.34508e-06	0.000180884	-0.365097	2.73007e-07	8.01522e-06	11.397	11.5356	11.2043	11.0853	11.2369
	ENSG00000237149	ZNF503-AS2	100131213	0	1	0	0	0	-0.260567	0.2092	1	0.461579	0.00934451	0.0598648	0.722146	2.91572e-07	8.52569e-06	7.46417	7.2413	7.94331	7.58585	7.73693
	ENSG00000163472	TMEM79	84283	0	0	1	0	0	-0.0300761	0.810958	1	0.417141	0.000115825	0.00197938	0.447218	2.9228e-07	8.52915e-06	8.98187	8.67302	9.11991	9.02614	9.04231
	ENSG00000138796	HADH	3033	0	0	0	0	0	-0.00984669	0.914301	1	-0.339043	2.12504e-05	0.000480574	-0.329196	3.01526e-07	8.78127e-06	10.7758	10.9195	10.6093	10.54	10.6336
	ENSG00000156253	RWDD2B	10069	0	0	1	0	0	0.129808	0.430351	1	-0.459811	0.00147683	0.014803	-0.589619	3.08254e-07	8.95919e-06	8.77304	8.90894	8.37013	8.3459	8.42982
	ENSG00000151726	ACSL1	2180	0	0	0	0	0	0.0839918	0.329121	1	0.394552	1.14583e-07	5.49311e-06	0.31056	3.09073e-07	8.96496e-06	11.7883	11.8137	12.03	12.188	12.1492
	ENSG00000124571	XPO5	57510	0	1	0	0	0	0.0670098	0.340517	1	-0.185054	0.00251573	0.0225622	-0.252064	3.10817e-07	8.99754e-06	11.4146	11.5088	11.2218	11.2693	11.2977
	ENSG00000183876	ARSI	340075	0	0	0	0	0	0.0571622	0.914781	1	1.85074	3.73256e-05	0.000765653	1.79358	3.16837e-07	9.15348e-06	5.78796	5.71201	6.43147	6.35336	6.35795
	ENSG00000198363	ASPH	444	0	0	0	0	1	0.000430363	0.996644	1	-0.369434	3.1834e-05	0.000673512	-0.369864	3.2386e-07	9.33776e-06	11.4313	11.6925	11.282	11.3123	11.387
	ENSG00000189143	CLDN4	1364	0	0	0	0	0	-0.0215017	0.799334	1	-0.32657	8.70941e-06	0.000230808	-0.305068	3.3318e-07	9.58738e-06	11.7326	11.9065	11.7303	11.5548	11.5247
	ENSG00000104154	SLC30A4	7782	0	0	0	0	0	0.24018	0.00820956	1	-0.088464	0.261144	0.519528	-0.328644	3.35816e-07	9.64405e-06	12.2389	12.3061	11.9561	12.0383	11.9578
	ENSG00000127328	RAB3IP	117177	0	1	0	0	0	0.0560438	0.513602	1	0.357143	1.61012e-06	5.61567e-05	0.301099	3.38163e-07	9.69222e-06	10.3397	10.4935	10.7209	10.8314	10.7998
	ENSG00000127334	DYRK2	8445	0	0	0	0	0	0.121185	0.409797	1	-0.393114	0.00254125	0.0226836	-0.5143	3.44804e-07	9.86303e-06	8.5402	8.81224	8.25953	8.43577	8.41375
	ENSG00000123094	RASSF8	11228	0	0	0	0	1	0.250645	0.037696	1	0.668943	1.72226e-10	1.56347e-08	0.418298	3.48838e-07	9.95875e-06	9.1794	9.31461	9.53495	9.82567	9.77336
	ENSG00000125648	SLC25A23	79085	0	0	0	0	0	-0.144766	0.157139	1	-0.511791	9.48493e-09	5.95133e-07	-0.367025	3.714e-07	1.0582e-05	10.3987	10.3142	9.93009	10.0217	9.92225
	ENSG00000184787	UBE2G2	7327	0	0	0	0	0	-0.0763358	0.279807	1	-0.328933	8.67601e-08	4.33801e-06	-0.252598	3.73158e-07	1.06112e-05	11.4837	11.46	11.1935	11.2288	11.2054
	ENSG00000007384	RHBDF1	64285	0	0	1	0	0	-0.0791115	0.467891	1	0.309028	0.000977604	0.0106171	0.38814	3.75703e-07	1.06626e-05	9.63116	9.20677	9.66494	9.54958	9.49085
	ENSG00000120800	UTP20	27340	0	0	0	0	1	0.0929574	0.389127	1	-0.281102	0.00320862	0.027145	-0.374059	3.80284e-07	1.07652e-05	9.30532	9.63198	9.15191	9.39232	9.30552
	ENSG00000087076	HSD17B14	51171	0	0	0	0	0	-0.465456	0.0810983	1	0.475981	0.0337942	0.146698	0.941437	3.81467e-07	1.07652e-05	6.97879	6.53821	7.34213	7.02189	7.06704
	ENSG00000182621	PLCB1	23236	0	0	0	0	0	0.284024	0.180888	1	0.991937	8.18677e-08	4.14192e-06	0.707913	3.8155e-07	1.07652e-05	7.459	7.82532	8.2635	8.53046	8.4475
	ENSG00000123643	SLC36A1	206358	0	0	0	0	0	0.237217	0.28125	1	1.02852	6.31468e-08	3.28569e-06	0.791305	3.84941e-07	1.08398e-05	10.1058	10.1114	10.6882	10.9942	10.9592
	ENSG00000116675	DNAJC6	9829	0	0	0	0	0	0.114554	0.443076	1	-0.401878	0.00250948	0.0225622	-0.516432	3.90462e-07	1.09739e-05	8.23467	8.37792	7.85998	8.04031	7.93829
	ENSG00000139209	SLC38A4	55089	0	0	0	0	0	-0.418212	0.520465	1	1.67149	0.002127	0.0197144	2.0897	3.95245e-07	1.10868e-05	5.58459	5.51773	6.11426	6.1767	6.22421
	ENSG00000163536	SERPINI1	5274	0	0	0	0	0	0.139771	0.52515	1	-0.629121	0.00136699	0.013909	-0.768892	4.07226e-07	1.14007e-05	7.56047	7.77844	7.41083	7.10833	7.09071
	ENSG00000125630	POLR1B	84172	0	1	0	0	0	0.170001	0.100668	1	-0.19145	0.0355226	0.150759	-0.361451	4.10683e-07	1.14753e-05	9.64533	9.86818	9.4392	9.63455	9.52086
	ENSG00000206190	ATP10A	57194	0	0	0	0	0	-0.0741048	0.796834	1	0.890112	0.000287678	0.00417492	0.964217	4.2377e-07	1.18182e-05	6.58858	6.46057	6.9996	6.98984	7.02283
	ENSG00000235823	OLMALINC	90271	0	0	0	0	0	-0.322427	0.0579295	1	0.240747	0.10171	0.302132	0.563174	4.34255e-07	1.20873e-05	7.63861	7.57824	8.04196	8.04322	7.95327
	ENSG00000176871	WSB2	55884	0	0	0	0	0	0.0165023	0.816592	1	0.269029	1.23735e-05	0.000313005	0.252527	4.37721e-07	1.21604e-05	11.8295	11.818	12.048	12.1153	12.0308
	ENSG00000179023	KLHDC7A	127707	0	0	0	0	0	0.0441802	0.823148	1	0.696606	4.65708e-05	0.000929962	0.652425	4.38656e-07	1.2163e-05	7.25347	7.22059	7.75211	7.63156	7.62461
	ENSG00000146477	SLC22A3	6581	0	0	0	0	0	0.187592	0.120248	1	0.600186	1.0269e-08	6.41184e-07	0.412594	4.44347e-07	1.22973e-05	8.88362	8.87822	9.18566	9.17399	9.38045
	ENSG00000128872	TMOD2	29767	0	0	0	0	0	0.317242	0.0101579	1	-0.104666	0.33842	0.599709	-0.421908	4.51714e-07	1.24773e-05	8.95191	9.44596	8.88137	9.14671	9.18087
	ENSG00000078114	NEBL	10529	0	0	0	0	0	0.236306	0.170934	1	0.832221	2.58481e-08	1.47704e-06	0.595914	4.61392e-07	1.27204e-05	8.47931	8.57396	9.08114	9.16164	9.14386
	ENSG00000158467	AHCYL2	23382	0	0	0	0	0	0.096893	0.383573	1	0.481005	5.77454e-07	2.29547e-05	0.384112	4.66314e-07	1.28316e-05	9.20028	9.04819	9.19386	9.50344	9.51416
	ENSG00000058404	CAMK2B	816	0	0	0	0	0	-0.163126	0.0409702	1	-0.448275	9.62274e-11	8.99059e-09	-0.285149	4.81961e-07	1.3237e-05	11.4445	11.1173	10.9632	10.8184	10.7422
	ENSG00000101079	NDRG3	57446	0	0	0	0	0	-0.00638421	0.932168	1	0.257668	7.16521e-05	0.00133113	0.264052	4.8731e-07	1.33586e-05	11.2871	11.2222	11.4436	11.4841	11.5068
	ENSG00000197381	ADARB1	104	0	0	0	0	0	0.115313	0.215052	1	-0.2108	0.00956826	0.0608107	-0.326113	4.95267e-07	1.3551e-05	10.1992	10.2317	9.87387	10.0083	9.89099
	ENSG00000039123	MTREX	23517	0	0	0	0	0	0.142021	0.0873056	1	-0.144474	0.0478672	0.183553	-0.286495	5.01115e-07	1.36852e-05	10.2003	10.4984	10.1589	10.2183	10.2931
	ENSG00000197888	UGT2B17	7367	0	0	0	0	1	0.129543	0.667493	1	-0.914542	0.000818072	0.00921772	-1.04408	5.26097e-07	1.43376e-05	6.8455	7.05415	6.46611	6.41967	6.49626
	ENSG00000198346	ZNF813	126017	0	0	0	0	0	0.13903	0.257223	1	0.554159	2.05532e-07	9.19864e-06	0.415128	5.26986e-07	1.43376e-05	8.91577	9.06559	9.34655	9.46707	9.52592
	ENSG00000163932	PRKCD	5580	1	0	0	0	0	-0.0810833	0.260843	1	0.170661	0.00621025	0.0446904	0.251744	5.29308e-07	1.43737e-05	10.8464	10.6419	10.9299	10.8545	10.8835
	ENSG00000124067	SLC12A4	6560	0	0	0	0	0	-0.250239	0.493049	1	0.970328	0.00157228	0.0155048	1.22057	5.36464e-07	1.45408e-05	6.23802	6.01759	6.6497	6.62912	6.57007
	ENSG00000008394	MGST1	4257	0	0	0	0	0	-0.0324136	0.795545	1	-0.473356	1.44799e-05	0.000356427	-0.440943	5.38661e-07	1.4573e-05	10.0228	10.2958	9.90022	9.82238	9.89886
	ENSG00000157216	SSBP3	23648	0	0	1	0	0	-0.0518689	0.427112	1	0.176533	0.00179635	0.0172493	0.228402	5.44346e-07	1.46994e-05	11.5137	11.4834	11.7478	11.6716	11.6972
	ENSG00000113396	SLC27A6	28965	0	0	0	0	0	-0.311987	0.377331	1	0.835079	0.00562097	0.0415406	1.14707	5.48551e-07	1.47853e-05	6.29658	6.23598	6.7412	6.80391	6.94483
	ENSG00000151883	PARP8	79668	0	1	0	0	0	0.368227	0.0435634	1	-0.245383	0.133226	0.354606	-0.61361	5.5047e-07	1.48095e-05	7.73295	8.0992	7.50859	7.60978	7.70286
	ENSG00000185339	TCN2	6948	0	0	0	0	0	-0.0879017	0.640362	1	0.557168	0.000543037	0.00679388	0.64507	5.67571e-07	1.52412e-05	7.70878	7.43461	7.94464	7.84487	7.92995
	ENSG00000027075	PRKCH	5583	0	0	0	0	0	-0.0700663	0.497382	1	0.285924	0.00137817	0.0140005	0.35599	5.71553e-07	1.53197e-05	9.77341	9.79177	10.0953	10.1215	10.1591
	ENSG00000197321	SVIL	6840	0	0	0	0	0	0.0182114	0.925797	1	-0.667817	0.000105039	0.00183675	-0.686028	5.74632e-07	1.53738e-05	8.34502	8.51272	7.92015	8.03798	7.88157
	ENSG00000159199	ATP5MC1	516	0	0	0	0	0	-0.106066	0.329617	1	-0.49129	2.02052e-07	9.0746e-06	-0.385225	5.77718e-07	1.54278e-05	10.8705	10.8203	10.6061	10.345	10.3891
	ENSG00000205189	ZBTB10	65986	0	0	0	0	0	-0.0286179	0.767371	1	0.311463	0.000195879	0.00307042	0.34008	5.87243e-07	1.56533e-05	11.2409	11.3462	11.5092	11.7627	11.7673
	ENSG00000154914	USP43	124739	0	0	0	0	0	0.108524	0.446372	1	0.585343	2.09521e-06	7.00228e-05	0.476818	6.13131e-07	1.63133e-05	8.17992	8.06991	8.4268	8.48871	8.49402
	ENSG00000169291	SHE	126669	0	0	0	0	1	0.115535	0.604048	1	0.841609	1.30326e-05	0.000326454	0.726074	6.27845e-07	1.66742e-05	7.12709	7.1486	7.55728	7.71511	7.7675
	ENSG00000213699	SLC35F6	54978	0	0	1	0	0	0.024539	0.804159	1	0.363392	2.23494e-05	0.000501003	0.338853	6.37068e-07	1.68564e-05	9.70984	9.63931	9.98258	9.93327	9.92598
	ENSG00000154310	TNIK	23043	0	0	0	0	0	0.305281	0.0126072	1	-0.107222	0.322859	0.585022	-0.412502	6.382e-07	1.68564e-05	8.88117	9.24683	8.81447	8.96884	8.87379
	ENSG00000100504	PYGL	5836	0	0	0	0	0	-0.00291651	0.990763	1	-0.8615	0.000157142	0.00255256	-0.858583	6.35923e-07	1.68564e-05	7.07269	7.28005	6.73035	6.67487	6.74484
	ENSG00000170191	NANP	140838	0	1	0	0	0	0.0434093	0.83551	1	-0.664658	0.000411382	0.00546192	-0.708067	6.53757e-07	1.72358e-05	7.4125	7.59035	7.15211	6.90914	7.18282
	ENSG00000164749	HNF4G	3174	0	0	0	0	0	0.142351	0.481318	1	-0.526456	0.00394659	0.031632	-0.668807	6.58492e-07	1.72977e-05	7.38914	7.79921	7.15712	7.33914	7.42362
	ENSG00000165689	ENTR1	10807	0	1	0	0	0	-0.132932	0.0926456	1	-0.41062	2.29093e-09	1.67565e-07	-0.277688	6.57398e-07	1.72977e-05	11.3145	11.1975	10.9801	10.8669	10.9209
	ENSG00000069956	MAPK6	5597	0	0	0	0	0	0.0847239	0.443006	1	0.467115	1.02558e-06	3.81612e-05	0.382391	6.64615e-07	1.74269e-05	10.1701	10.2625	10.5247	10.6357	10.7307
	ENSG00000166750	SLFN5	162394	0	0	0	0	0	0.270923	0.0545859	1	-0.205321	0.100784	0.300309	-0.476244	6.77211e-07	1.77251e-05	8.46672	8.69404	8.172	8.41648	8.2902
	ENSG00000162496	DHRS3	9249	0	0	0	0	0	-0.145467	0.239831	1	0.283864	0.00769242	0.0523461	0.429331	7.04432e-07	1.84042e-05	9.39291	9.03694	9.59747	9.31479	9.37123
	ENSG00000172238	ATOH1	474	0	0	0	0	0	-0.0539445	0.851209	1	-1.07993	2.72506e-05	0.000590199	-1.02599	7.08653e-07	1.84812e-05	7.10258	6.9533	6.53861	6.26284	6.2951
	ENSG00000015475	BID	637	0	0	0	0	0	-0.0139454	0.915335	1	-0.462029	6.78467e-05	0.00127151	-0.448084	7.162e-07	1.86444e-05	8.76533	8.85412	8.51714	8.42623	8.417
	ENSG00000107147	KCNT1	57582	0	0	1	0	0	-0.0456888	0.756259	1	0.458185	0.000294809	0.00425909	0.503873	7.19339e-07	1.86925e-05	8.50906	8.20483	8.68827	8.71366	8.53028
	ENSG00000084774	CAD	790	0	0	0	0	0	0.0307986	0.788312	1	-0.371641	0.000189973	0.00300575	-0.402439	7.27211e-07	1.88632e-05	10.9846	11.009	10.5957	10.6608	10.5839
	ENSG00000101000	PROCR	10544	0	0	0	0	0	-0.128117	0.411564	1	0.396216	0.00330326	0.0276532	0.524333	7.35417e-07	1.90419e-05	8.33831	8.37217	8.90866	8.64389	8.86049
	ENSG00000169251	NMD3	51068	0	0	0	0	0	0.0277637	0.799183	1	-0.347811	0.000279582	0.00408988	-0.375575	7.43567e-07	1.91501e-05	9.69084	9.84714	9.37885	9.51776	9.57931
	ENSG00000149043	SYT8	90019	0	0	0	0	0	-0.835256	0.37127	1	2.70763	3.52528e-05	NA	3.54289	7.43088e-07	1.91501e-05	5.39488	5.17561	5.85166	6.04254	6.02096
	ENSG00000151338	MIPOL1	145282	0	0	0	0	0	0.000433689	0.997597	1	0.482623	0.000109711	0.00189771	0.482189	7.41625e-07	1.91501e-05	8.49135	8.50778	8.87519	9.02378	8.97637
	ENSG00000211689	TARP	445347	0	0	0	0	0	0.106111	0.385496	1	-0.323594	0.00227593	0.0208981	-0.429704	7.62945e-07	1.96143e-05	10.8649	10.6153	10.1546	10.1327	10.3362
	ENSG00000170142	UBE2E1	7324	0	0	0	0	0	0.0137109	0.868363	1	0.301325	2.53376e-05	0.000555346	0.287614	7.78129e-07	1.99692e-05	11.649	11.7152	12.005	11.9565	12.0268
	ENSG00000117643	MAN1C1	57134	0	0	0	0	0	0.0274111	0.85149	1	0.508123	6.47662e-05	0.00122998	0.480712	7.88895e-07	2.02097e-05	8.19707	8.2441	8.65897	8.72824	8.63489
	ENSG00000153551	CMTM7	112616	0	0	0	0	0	-0.205962	0.0725882	1	0.18768	0.0574745	0.207232	0.393642	8.0555e-07	2.05999e-05	9.40666	9.11622	9.55561	9.41521	9.41383
	ENSG00000182575	NXPH3	11248	0	0	0	0	0	0.0888884	0.821735	1	1.31224	0.000112165	0.00192455	1.22335	8.11317e-07	2.07107e-05	6.06242	6.02895	6.68061	6.6877	6.6021
	ENSG00000159167	STC1	6781	0	0	0	0	0	-0.276169	0.156411	1	0.355239	0.0348992	0.149401	0.631407	8.40429e-07	2.14161e-05	7.42716	7.41666	7.80788	7.95139	7.97416
	ENSG00000023445	BIRC3	330	0	1	0	0	0	-0.0489937	0.75695	1	0.462029	0.000791211	0.00899989	0.511022	8.67645e-07	2.20708e-05	7.88726	7.96734	8.31545	8.4961	8.376
	ENSG00000171522	PTGER4	5734	0	0	0	0	0	0.0315132	0.894368	1	0.811928	7.18498e-05	0.00133287	0.780415	8.87473e-07	2.25356e-05	7.18531	7.0796	7.69552	7.61871	7.77293
	ENSG00000077157	PPP1R12B	4660	0	0	0	0	0	0.19632	0.104324	1	-0.21667	0.0411569	0.166976	-0.41299	9.02057e-07	2.28658e-05	9.28534	9.30461	8.88425	8.94598	8.99614
	ENSG00000112561	TFEB	7942	0	0	0	0	0	-0.0458632	0.724682	1	0.396622	0.000402478	0.00537758	0.442485	9.11894e-07	2.30748e-05	8.83658	8.54804	9.04106	8.90556	8.84053
	ENSG00000173210	ABLIM3	22885	0	0	0	0	0	0.0888217	0.486418	1	0.49912	7.48821e-06	0.00020307	0.410298	9.39746e-07	2.36967e-05	8.37445	8.4991	8.86402	8.77877	8.9352
	ENSG00000175866	BAIAP2	10458	0	0	0	0	0	-0.110614	0.198717	1	0.187033	0.0118387	0.070449	0.297647	9.38964e-07	2.36967e-05	11.3128	11.0582	11.4577	11.3061	11.2826
	ENSG00000092621	PHGDH	26227	0	0	0	0	0	-0.172242	0.0962654	1	-0.532634	3.01566e-09	2.13262e-07	-0.360392	9.44248e-07	2.37688e-05	11.4556	11.4037	11.1777	10.9971	10.9717
	ENSG00000005884	ITGA3	3675	0	0	0	0	0	0.0570547	0.674939	1	0.522993	8.3941e-06	0.00022431	0.465938	1.00068e-06	2.51328e-05	9.58056	9.35227	9.8044	9.80806	9.76881
	ENSG00000124215	CDH26	60437	0	0	0	0	0	-0.031624	0.8523	1	0.53987	0.000214625	0.00330988	0.571494	1.00191e-06	2.51328e-05	8.05597	7.76535	8.26487	8.21542	8.253
	ENSG00000144354	CDCA7	83879	0	0	0	0	0	-0.049884	0.679116	1	-0.455089	1.92262e-05	0.000441822	-0.405205	1.03857e-06	2.60074e-05	9.04892	9.24082	8.77176	8.84875	8.97765
	ENSG00000280237	MIR4697HG	283174	0	0	0	0	0	-0.0854161	0.388381	1	-0.422823	1.10742e-06	4.06161e-05	-0.337407	1.04658e-06	2.61627e-05	9.75451	9.65354	9.37639	9.41032	9.25355
	ENSG00000157593	SLC35B2	347734	0	0	0	0	0	-0.0639493	0.457372	1	0.230999	0.00190007	0.0180531	0.294948	1.0665e-06	2.66146e-05	11.2354	11.1921	11.5739	11.3876	11.4691
	ENSG00000111961	SASH1	23328	0	0	0	0	0	0.210383	0.277961	1	0.859432	3.00304e-07	1.27281e-05	0.649049	1.08032e-06	2.69131e-05	8.23154	8.27311	8.70542	8.94153	8.92635
	ENSG00000081181	ARG2	384	0	0	0	0	0	-0.0655507	0.599086	1	-0.497836	4.1379e-06	0.000127015	-0.432285	1.1086e-06	2.75703e-05	10.7928	10.4679	10.0826	10.0409	10.0479
	ENSG00000188677	PARVB	29780	0	0	0	0	0	-0.0425561	0.671591	1	-0.382209	1.39873e-05	0.000345632	-0.339653	1.17364e-06	2.91377e-05	9.82502	9.85775	9.60222	9.50375	9.47967
	ENSG00000156110	ADK	132	0	0	0	0	0	0.103885	0.394867	1	-0.304733	0.00460777	0.0357451	-0.408618	1.21294e-06	3.00618e-05	9.16277	9.3935	8.95464	9.01472	9.06006
	ENSG00000153446	C16orf89	146556	0	0	0	0	0	0.187288	0.680425	1	-1.42226	0.000691657	0.00815964	-1.60955	1.21962e-06	3.01758e-05	6.25161	6.2363	5.64195	5.77598	5.56614
	ENSG00000130821	SLC6A8	6535	0	0	0	0	0	-0.0987063	0.199965	1	-0.363123	5.5229e-08	2.91855e-06	-0.264417	1.23051e-06	3.03931e-05	11.7975	11.686	11.4954	11.3811	11.3919
	ENSG00000091128	LAMB4	22798	0	0	0	0	0	0.0954385	0.722788	1	0.916758	9.26145e-05	0.00165107	0.821319	1.23436e-06	3.04364e-05	6.65171	6.80571	7.28015	7.31702	7.37355
	ENSG00000170854	RIOX2	84864	0	0	0	0	1	0.189668	0.0683886	1	-0.155872	0.0892231	0.277503	-0.34554	1.25977e-06	3.101e-05	9.46024	9.67995	9.30933	9.3812	9.37626
	ENSG00000249306	LINC01411	101928176	0	0	1	0	0	-0.0468602	0.816256	1	0.59316	0.000684401	0.00808895	0.64002	1.27851e-06	3.14179e-05	7.3193	7.31007	7.77872	7.83045	7.77879
	ENSG00000189319	FAM53B	9679	0	0	0	0	0	-0.174957	0.0550406	1	0.132182	0.0931027	0.285372	0.30714	1.28321e-06	3.148e-05	10.0752	9.81665	10.1758	10.1213	10.026
	ENSG00000136842	TMOD1	7111	0	0	0	0	0	-0.258143	0.217343	1	0.414207	0.0210532	0.1059	0.67235	1.28966e-06	3.15847e-05	7.18344	7.00352	7.46127	7.46161	7.42188
	ENSG00000271824	SMIM32	389332	0	0	0	0	0	-0.0122727	0.939037	1	0.517039	0.000185651	0.00295197	0.529311	1.29663e-06	3.17017e-05	8.12846	7.96919	8.49549	8.28607	8.3583
	ENSG00000184903	IMMP2L	83943	0	0	0	0	0	-0.0753309	0.603975	1	-0.563228	1.14287e-05	0.000290829	-0.487897	1.30752e-06	3.1914e-05	8.54596	8.54895	8.20411	8.0489	8.10618
	ENSG00000101346	POFUT1	23509	0	0	0	0	0	0.0528423	0.471514	1	-0.192011	0.00285042	0.02482	-0.244853	1.32374e-06	3.22556e-05	10.5469	10.6707	10.3876	10.4496	10.4649
	ENSG00000257242	LINC01619	256021	0	0	0	0	0	-0.22482	0.741045	1	1.90043	0.000778011	0.00891543	2.12525	1.34015e-06	3.26007e-05	5.55652	5.47744	5.94191	6.07482	6.28988
	ENSG00000152154	TMEM178A	130733	0	0	0	0	0	-0.414586	0.0020575	1	0.0534109	0.640603	0.819562	0.467996	1.34887e-06	3.27577e-05	9.33087	8.49302	9.09501	8.79104	8.7647
	ENSG00000114166	KAT2B	8850	0	0	0	0	0	0.271239	0.117986	1	0.821555	5.69326e-08	2.98663e-06	0.550316	1.36041e-06	3.29825e-05	7.77864	7.9802	8.2885	8.48807	8.53663
	ENSG00000145604	SKP2	6502	0	1	0	0	0	0.022814	0.857176	1	-0.403287	0.000285292	0.00415972	-0.426101	1.43179e-06	3.4655e-05	9.42078	9.61597	9.17294	9.20062	9.27548
	ENSG00000153012	LGI2	55203	0	0	0	0	0	-0.0846996	0.742989	1	-0.934501	6.60983e-05	0.00124769	-0.849801	1.46174e-06	3.52883e-05	6.99719	7.18208	6.65436	6.56905	6.72048
	ENSG00000185624	P4HB	5034	0	0	0	0	0	-0.123009	0.096681	1	0.130664	0.0410625	0.166751	0.253673	1.46283e-06	3.52883e-05	14.1692	14.014	14.352	14.2131	14.2337
	ENSG00000065427	KARS1	3735	0	0	0	0	0	0.0225295	0.81182	1	-0.296795	0.000322728	0.00456455	-0.319324	1.49091e-06	3.5906e-05	10.5844	10.7231	10.3929	10.3576	10.4773
	ENSG00000204282	TNRC6C-AS1	100131096	0	0	0	0	0	-0.0749091	0.555877	1	0.350179	0.00134008	0.0136786	0.425088	1.61784e-06	3.8898e-05	8.86287	8.45098	8.87474	8.79099	8.83629
	ENSG00000139597	N4BP2L1	90634	0	0	0	0	0	-0.180384	0.372618	1	-0.867451	1.10215e-06	4.05387e-05	-0.687067	1.64128e-06	3.93308e-05	8.25635	8.14454	7.63485	7.57997	7.61918
	ENSG00000104960	PTOV1	53635	0	0	0	0	0	-0.158775	0.0490001	1	0.114662	0.0995863	0.298246	0.273437	1.63886e-06	3.93308e-05	11.7769	11.4698	11.8749	11.6785	11.6694
	ENSG00000110328	GALNT18	374378	0	0	0	0	0	0.12284	0.350255	1	0.531975	3.81276e-06	0.000117883	0.409135	1.67299e-06	4.00246e-05	8.25662	8.43792	8.76211	8.7955	8.86035
	ENSG00000198203	SULT1C2	6819	0	0	0	0	0	-0.462988	0.398286	1	1.35764	0.00217362	0.0201173	1.82063	1.72826e-06	4.12415e-05	5.80022	5.55079	6.11811	6.18719	6.15836
	ENSG00000181035	SLC25A42	284439	0	0	1	0	0	-0.0722974	0.577407	1	0.356556	0.00140151	0.0141925	0.428853	1.72956e-06	4.12415e-05	8.73036	8.40564	8.74326	8.83375	8.78227
	ENSG00000164038	SLC9B2	133308	0	1	0	0	0	0.0777808	0.682166	1	-0.537938	0.00158707	0.0156386	-0.615719	1.74727e-06	4.15954e-05	7.59244	7.75494	7.26145	7.31499	7.34842
	ENSG00000029725	RABEP1	9135	0	0	0	0	0	0.0607872	0.560474	1	0.408515	6.20717e-06	0.000177745	0.347728	1.76336e-06	4.19094e-05	10.3535	10.4706	10.6817	10.8847	10.8615
	ENSG00000154065	ANKRD29	147463	0	0	0	0	0	-0.0394801	0.800302	1	0.46486	0.000570572	0.00706156	0.50434	1.79742e-06	4.2649e-05	8.20787	8.10779	8.50759	8.612	8.57083
	ENSG00000185176	AQP12B	653437	0	0	0	0	0	-0.130095	0.659863	1	-1.19359	4.2477e-06	0.000129146	-1.06349	1.81755e-06	4.3056e-05	7.35068	6.82078	6.33436	6.30785	6.18843
	ENSG00000181163	NPM1	4869	0	1	0	0	0	-0.0298166	0.751115	1	-0.348109	1.89163e-05	0.000437845	-0.318293	1.86405e-06	4.40854e-05	12.6283	12.8769	12.5624	12.5257	12.5942
	ENSG00000075239	ACAT1	38	0	0	0	0	0	0.0190541	0.85908	1	-0.343285	0.000225906	0.00343828	-0.362339	1.87816e-06	4.43467e-05	11.5297	11.7493	11.4352	11.3293	11.4181
	ENSG00000140464	PML	5371	0	0	0	0	0	0.0267643	0.785205	1	0.349009	4.08704e-05	0.000825144	0.322245	1.88295e-06	4.43872e-05	9.79587	9.73479	10.0512	10.0131	10.0391
	ENSG00000091490	SEL1L3	23231	0	0	1	0	0	0.221191	0.0488089	1	0.586226	1.80355e-09	1.35002e-07	0.365036	1.94891e-06	4.58676e-05	9.36059	9.39815	9.67775	9.78269	9.7767
	ENSG00000148926	ADM	133	0	0	0	0	0	0.273063	0.278828	1	-0.512559	0.0255411	0.121128	-0.785622	1.98792e-06	4.67098e-05	6.93169	7.5413	7.00709	6.95868	7.05728
	ENSG00000142279	WTIP	126374	0	0	1	0	0	0.0361207	0.839271	1	0.599765	9.86517e-05	0.00174653	0.563645	2.00647e-06	4.7069e-05	7.63896	7.56231	8.05148	8.04794	7.88816
	ENSG00000144596	GRIP2	80852	0	0	0	0	0	-0.0767921	0.716791	1	0.636975	0.00048285	0.00614839	0.713768	2.14868e-06	5.03235e-05	10.3759	9.75604	10.4713	10.5046	10.3756
	ENSG00000100242	SUN2	25777	0	0	0	0	0	-0.0492096	0.609214	1	0.273142	0.00102161	0.0109887	0.322351	2.1905e-06	5.12201e-05	11.7231	11.6269	11.9892	11.9373	11.9052
	ENSG00000096433	ITPR3	3710	0	0	0	0	0	0.0672812	0.518945	1	0.415063	4.17665e-06	0.000127592	0.347782	2.2008e-06	5.13135e-05	11.1183	11.1419	11.3951	11.5455	11.5139
	ENSG00000173801	JUP	3728	0	0	0	0	0	-0.166738	0.0480544	1	0.115913	0.111336	0.318386	0.28265	2.20158e-06	5.13135e-05	11.7851	11.4637	11.8111	11.713	11.6935
	ENSG00000120833	SOCS2	8835	0	0	0	0	0	0.00871388	0.952806	1	0.482484	0.00014383	0.00236332	0.47377	2.25961e-06	5.25814e-05	8.18949	7.95965	8.38566	8.27729	8.42103
	ENSG00000204856	FAM216A	29902	0	0	0	0	0	-0.0759765	0.50937	1	-0.455025	6.80259e-06	0.000189289	-0.379049	2.27244e-06	5.2795e-05	9.35099	9.34918	9.00868	8.95408	9.01502
	ENSG00000072201	LNX1	84708	0	0	0	0	0	-0.112248	0.195061	1	0.169007	0.024339	0.117329	0.281255	2.33396e-06	5.41373e-05	10.0394	9.97345	10.1738	10.2454	10.3107
	ENSG00000131435	PDLIM4	8572	0	0	0	0	0	-0.160938	0.704786	1	1.1848	0.000945001	0.0103739	1.34573	2.37601e-06	5.50247e-05	6.10098	5.96326	6.62728	6.51983	6.63152
	ENSG00000187583	PLEKHN1	84069	0	0	0	0	0	0.0593232	0.739073	1	-0.53904	0.000560793	0.00695558	-0.598363	2.45258e-06	5.67071e-05	8.27907	8.00379	7.55418	7.54047	7.53523
	ENSG00000273777	CEACAM20	125931	0	0	0	0	0	0.876387	0.423591	1	3.82865	4.93154e-05	NA	2.95227	2.50636e-06	5.7796e-05	5.20508	5.22751	5.97019	6.07446	5.86311
	ENSG00000080546	SESN1	27244	0	0	0	0	0	-0.0500703	0.731495	1	-0.536487	2.36675e-05	0.000526859	-0.486417	2.53412e-06	5.83131e-05	10.04	10.022	9.51409	9.56856	9.60109
	ENSG00000137207	YIPF3	25844	0	0	1	0	0	-0.0967399	0.232884	1	0.171817	0.0141817	0.0803213	0.268557	2.58375e-06	5.93607e-05	11.4288	11.224	11.5805	11.4393	11.4486
	ENSG00000145623	OSMR	9180	0	0	0	0	0	-0.0257457	0.892065	1	0.569387	0.000509807	0.00644178	0.595133	2.61899e-06	6.00748e-05	7.52123	7.41676	7.75942	7.91899	7.95411
	ENSG00000108179	PPIF	10105	0	0	0	0	0	-0.131407	0.133549	1	-0.422195	2.9008e-08	1.62852e-06	-0.290788	2.62629e-06	6.01469e-05	11.2265	11.1927	10.9588	10.8231	10.9355
	ENSG00000236699	ARHGEF38	54848	0	0	0	0	0	0.0287396	0.834513	1	0.474924	6.3585e-05	0.00121498	0.446185	2.63348e-06	6.02165e-05	8.86502	8.66336	8.94702	9.13908	9.17254
	ENSG00000165732	DDX21	9188	0	1	0	0	0	0.0794374	0.341657	1	-0.19795	0.00630227	0.0451674	-0.277387	2.64765e-06	6.04449e-05	12.0261	12.2514	11.9168	11.9656	12.0431
	ENSG00000117114	ADGRL2	23266	0	0	0	0	0	-0.0955701	0.641	1	-0.759373	3.5077e-05	0.000730058	-0.663803	2.65189e-06	6.04463e-05	7.49265	7.49695	7.00077	7.14352	7.04079
	ENSG00000114480	GBE1	2632	0	1	0	0	0	-0.025952	0.796425	1	0.29989	0.000575292	0.00708734	0.325842	2.68983e-06	6.12148e-05	9.81005	9.75662	9.98025	10.0308	10.1706
	ENSG00000107140	TESK1	7016	0	0	1	0	0	-0.112019	0.251904	1	0.209418	0.0128838	0.0749605	0.321437	2.70228e-06	6.13054e-05	9.93541	9.53547	9.95798	9.79113	9.75356
	ENSG00000196576	PLXNB2	23654	0	0	0	0	0	-0.0405898	0.672771	1	0.27849	0.000792968	0.00899989	0.31908	2.70093e-06	6.13054e-05	11.6586	11.4448	11.7962	11.7994	11.6887
	ENSG00000145882	PCYOX1L	78991	0	0	0	0	0	0.0229972	0.872054	1	-0.446249	0.000372121	0.00508869	-0.469246	2.71607e-06	6.15218e-05	8.87576	8.80406	8.38369	8.36577	8.43657
	ENSG00000176055	MBLAC2	153364	0	1	0	0	0	0.231917	0.234348	1	-0.397193	0.0216264	0.108216	-0.62911	2.74143e-06	6.19226e-05	7.97644	8.31674	7.62	7.90482	7.85284
	ENSG00000100014	SPECC1L	23384	0	0	0	0	0	0.0206695	0.809531	1	0.296132	6.94354e-05	0.00129748	0.275463	2.74232e-06	6.19226e-05	10.0633	10.0802	10.3528	10.3364	10.3277
	ENSG00000164687	FABP5	2171	0	0	0	0	0	-0.103857	0.63309	1	-0.818226	2.16855e-05	0.000487828	-0.714369	2.77573e-06	6.25793e-05	7.86574	7.97215	7.41083	7.43216	7.38528
	ENSG00000182952	HMGN4	10473	0	1	0	0	0	0.0580996	0.532495	1	-0.244835	0.00266816	0.0234965	-0.302935	2.80713e-06	6.31888e-05	10.0868	10.1702	9.85726	9.87988	9.91587
	ENSG00000117519	CNN3	1266	0	0	0	0	0	-0.10938	0.294485	1	0.232203	0.0100012	0.0629685	0.341583	2.92522e-06	6.57312e-05	10.3952	10.3262	10.6037	10.6438	10.7045
	ENSG00000070526	ST6GALNAC1	55808	0	0	0	0	0	-0.0555903	0.794529	1	0.641606	0.000473183	0.00606281	0.697196	2.9337e-06	6.57312e-05	8.21269	8.02234	8.60442	8.60742	8.55958
	ENSG00000167889	MGAT5B	146664	0	1	0	0	0	-0.179998	0.0870651	1	0.162685	0.0730935	0.244217	0.342684	2.93301e-06	6.57312e-05	9.84753	9.61879	9.94265	9.99885	9.88764
	ENSG00000162981	LRATD1	151354	0	0	0	0	0	-0.11893	0.200656	1	0.183662	0.0221324	0.109592	0.302593	2.93829e-06	6.57324e-05	10.1339	9.90294	10.1761	10.1539	10.2357
	ENSG00000103245	CIAO3	64428	0	0	0	0	0	-0.177349	0.209987	1	0.286251	0.0184087	0.0969677	0.4636	3.00533e-06	6.71283e-05	8.97305	8.54956	9.04369	8.94499	8.87107
	ENSG00000100151	PICK1	9463	1	0	0	0	0	-0.216435	0.0404078	1	0.128554	0.156765	0.38882	0.344989	3.04376e-06	6.7882e-05	9.55043	9.11923	9.58854	9.3942	9.33556
	ENSG00000128656	CHN1	1123	0	0	0	0	0	0.137049	0.333611	1	-0.310441	0.0137871	0.078772	-0.44749	3.087e-06	6.87403e-05	8.39779	8.68704	8.19721	8.25901	8.41955
	ENSG00000101213	PTK6	5753	0	0	1	0	0	-0.120186	0.558612	1	0.538369	0.00211742	0.0196541	0.658556	3.30742e-06	7.34226e-05	7.45017	7.13845	7.68239	7.53344	7.53333
	ENSG00000213853	EMP2	2013	0	0	0	0	0	-0.0796963	0.442038	1	0.248901	0.00566795	0.0418232	0.328597	3.3238e-06	7.36732e-05	9.50975	9.65007	9.96564	9.90403	9.97072
	ENSG00000172354	GNB2	2783	0	0	0	0	0	-0.101618	0.204766	1	0.16191	0.0193475	0.100019	0.263528	3.34307e-06	7.39795e-05	12.1528	12.0079	12.3962	12.1926	12.2091
	ENSG00000088826	SMOX	54498	0	0	0	0	0	-0.201276	0.223169	1	0.324127	0.0220272	0.109282	0.525402	3.34783e-06	7.39795e-05	7.87285	7.56191	8.04329	7.9351	7.90371
	ENSG00000081138	CDH7	1005	0	0	0	0	0	0.0392848	0.842376	1	0.654108	0.000128512	0.00216156	0.614823	3.37183e-06	7.43961e-05	7.5659	7.50288	7.96112	7.9756	8.11067
	ENSG00000103184	SEC14L5	9717	0	0	1	0	0	-0.248599	0.337485	1	0.578579	0.00814288	0.0545701	0.827178	3.42457e-06	7.54448e-05	6.84233	6.52031	6.95344	7.0843	6.98165
	ENSG00000100196	KDELR3	11015	0	0	0	0	0	-0.581119	0.146854	1	0.698584	0.0363483	0.153193	1.2797	3.4422e-06	7.57178e-05	6.28541	6.01539	6.65556	6.48739	6.59388
	ENSG00000125089	SH3TC1	54436	0	0	0	0	0	-0.156208	0.160735	1	0.204773	0.0325761	0.143053	0.360981	3.59361e-06	7.89286e-05	9.49115	9.08816	9.51257	9.42053	9.32313
	ENSG00000004455	AK2	204	0	0	0	0	0	-0.0506261	0.542085	1	-0.321573	8.49813e-06	0.000226617	-0.270947	3.60628e-06	7.90868e-05	11.1851	11.2087	10.9701	10.8855	10.9706
	ENSG00000106479	ZNF862	643641	0	0	0	0	0	0.135045	0.221314	1	-0.223048	0.0209212	0.105471	-0.358093	3.64723e-06	7.98638e-05	9.59457	9.46815	9.08956	9.22855	9.11964
	ENSG00000147676	MAL2	114569	0	1	0	0	0	0.0483461	0.599622	1	-0.25269	0.00157017	0.0154959	-0.301036	3.72462e-06	8.14353e-05	11.7021	12.0824	11.7319	11.7533	11.8635
	ENSG00000213160	KLHL23	151230	0	0	0	0	0	0.126157	0.220629	1	-0.202479	0.025215	0.119937	-0.328635	3.74261e-06	8.17052e-05	9.71383	9.96556	9.57524	9.65936	9.73663
	ENSG00000165476	REEP3	221035	0	0	1	0	0	0.053604	0.592627	1	0.372583	1.81299e-05	0.000423473	0.318979	3.77601e-06	8.23101e-05	9.96093	10.1264	10.3093	10.4807	10.5205
	ENSG00000173599	PC	5091	0	0	0	0	0	-0.108857	0.247606	1	-0.416536	3.52338e-07	1.483e-05	-0.307679	3.85692e-06	8.39476e-05	11.0589	10.9521	10.7288	10.6012	10.6184
	ENSG00000074410	CA12	771	0	0	0	0	0	0.0455857	0.639961	1	0.359337	2.0635e-05	0.000468312	0.313751	3.95157e-06	8.58784e-05	10.6652	10.9037	11.0972	11.2802	11.2475
	ENSG00000278709	NKILA	105416157	0	0	0	0	0	-0.263322	0.0863336	1	0.231973	0.0789245	0.256407	0.495295	4.08086e-06	8.85553e-05	9.02806	8.72632	9.09838	9.16981	9.21142
	ENSG00000188959	C9orf152	401546	0	0	0	0	0	0.0113485	0.887897	1	0.269782	0.000108489	0.00188676	0.258433	4.15352e-06	8.99971e-05	10.9017	10.8641	11.1355	11.0699	11.1282
	ENSG00000061273	HDAC7	51564	0	0	0	0	0	-0.0350706	0.75982	1	0.33831	0.000631637	0.00760579	0.37338	4.17249e-06	9.02729e-05	10.816	10.4713	10.9518	10.7913	10.771
	ENSG00000188549	CCDC9B	388115	0	0	0	0	0	-0.115113	0.291408	1	0.236821	0.0114396	0.0686807	0.351934	4.24217e-06	9.16436e-05	9.32115	8.85928	9.21116	9.17087	9.12078
	ENSG00000135048	CEMIP2	23670	0	0	0	0	0	0.0551879	0.580393	1	0.373991	1.52825e-05	0.000374027	0.318803	4.28204e-06	9.22295e-05	10.2947	10.4058	10.6014	10.8126	10.7599
	ENSG00000186806	VSIG10L	147645	0	0	0	0	0	0.288614	0.280617	1	1.09767	2.18703e-06	7.2901e-05	0.809058	4.27903e-06	9.22295e-05	6.86546	6.91888	7.48956	7.47511	7.43828
	ENSG00000186687	LYRM7	90624	0	1	0	0	0	0.0915745	0.435771	1	-0.271724	0.00925747	0.059562	-0.363299	4.30095e-06	9.24602e-05	8.81635	9.14278	8.69739	8.78274	8.94694
	ENSG00000103534	TMC5	79838	0	1	0	0	0	-0.0537255	0.510442	1	0.209767	0.00295939	0.0255774	0.263493	4.31926e-06	9.26177e-05	11.327	11.2568	11.4176	11.5644	11.5792
	ENSG00000158195	WASF2	10163	0	1	0	0	0	0.0137401	0.85474	1	0.253974	9.29205e-05	0.00165422	0.240234	4.38314e-06	9.37099e-05	11.0082	10.9206	11.1399	11.1559	11.1835
	ENSG00000164163	ABCE1	6059	0	0	0	0	0	0.0777791	0.372918	1	-0.202517	0.00781725	0.0529927	-0.280296	4.37712e-06	9.37099e-05	10.7788	11.0105	10.6605	10.7661	10.7774
	ENSG00000144381	HSPD1	3329	0	1	0	0	0	0.00556662	0.952349	1	-0.298628	0.00020998	0.00324607	-0.304195	4.40301e-06	9.39958e-05	13.4264	13.6191	13.2993	13.2963	13.3527
	ENSG00000122870	BICC1	80114	0	1	0	0	0	0.299768	0.0556089	1	-0.18513	0.185447	0.429441	-0.484898	4.41593e-06	9.40554e-05	7.94082	8.07062	7.64936	7.68984	7.74983
	ENSG00000167173	C15orf39	56905	0	0	0	0	0	-0.0458015	0.635103	1	-0.353873	2.87203e-05	0.000617849	-0.308072	4.4188e-06	9.40554e-05	9.84908	9.84191	9.59761	9.54953	9.49455
	ENSG00000162819	BROX	148362	0	0	0	0	0	0.118039	0.255555	1	-0.218646	0.0152417	0.0842376	-0.336685	4.57948e-06	9.73325e-05	11.1856	11.1671	10.7041	10.9387	10.8696
	ENSG00000159182	PRAC1	84366	0	1	0	0	0	-0.26516	0.00947527	1	-0.596832	1.83364e-11	1.92382e-09	-0.331672	4.60183e-06	9.76641e-05	10.8147	10.7552	10.666	10.2932	10.3304
	ENSG00000175854	SWI5	375757	0	0	0	0	0	-0.211768	0.111542	1	0.20554	0.0733694	0.244972	0.417308	4.70015e-06	9.96047e-05	8.6686	8.49048	9.01406	8.74564	8.76198
	ENSG00000136026	CKAP4	10970	0	0	0	0	0	-0.028498	0.744236	1	0.245203	0.00120999	0.0126407	0.273701	4.73062e-06	0.000100104	9.86607	9.78059	10.0945	9.94586	10.0584
	ENSG00000164904	ALDH7A1	501	0	0	0	0	0	0.0470242	0.58464	1	-0.227443	0.00247888	0.0223606	-0.274468	4.74843e-06	0.000100334	10.4771	10.5473	10.2792	10.262	10.3023
	ENSG00000047662	FAM184B	27146	0	0	0	0	0	-0.0257412	0.89503	1	0.574572	0.0006359	0.00764267	0.600313	4.76583e-06	0.000100555	7.52651	7.4307	7.91855	7.89501	7.8034
	ENSG00000115053	NCL	4691	0	0	0	0	0	0.0283192	0.752925	1	-0.264397	0.000677373	0.00802791	-0.292716	4.77605e-06	0.000100624	13.6345	13.8187	13.5175	13.5108	13.5596
	ENSG00000102996	MMP15	4324	0	0	0	0	0	-0.229161	0.0307435	1	0.110497	0.226841	0.482159	0.339658	4.80381e-06	0.000101061	9.94265	9.64321	10.0768	9.86877	9.91224
	ENSG00000133466	C1QTNF6	114904	0	0	0	0	0	-0.0573822	0.693008	1	-0.526492	3.66122e-05	0.000757085	-0.46911	4.86817e-06	0.000102267	8.68608	8.42731	8.13132	8.05796	7.95071
	ENSG00000181523	SGSH	6448	0	0	1	0	0	-0.0915395	0.373484	1	0.241268	0.00650809	0.0463055	0.332808	4.90572e-06	0.000102906	10.8836	10.4192	10.8104	10.7328	10.6804
	ENSG00000111052	LIN7A	8825	0	0	0	0	0	0.308128	0.101626	1	-0.263064	0.119527	0.332235	-0.571192	4.93916e-06	0.000103458	7.60177	8.04621	7.52328	7.74533	7.51585
	ENSG00000124762	CDKN1A	1026	0	0	0	0	0	0.0928258	0.729149	1	0.958287	3.46193e-05	0.000721706	0.865461	5.05005e-06	0.000105628	9.42787	9.5323	10.3541	10.3742	10.3018
	ENSG00000085871	MGST2	4258	0	0	0	0	0	-0.0529527	0.562891	1	0.234958	0.00305127	0.0261947	0.287911	5.19206e-06	0.000108129	10.116	10.1295	10.4833	10.3072	10.4066
	ENSG00000154229	PRKCA	5578	0	0	0	0	0	-0.0415866	0.718905	1	-0.415444	3.37763e-05	0.000707588	-0.373857	5.19e-06	0.000108129	11.0442	10.8662	10.4241	10.5929	10.5034
	ENSG00000172771	EFCAB12	90288	0	0	0	0	0	-0.0332332	0.942057	1	1.3361	0.000555274	0.0069072	1.36933	5.20385e-06	0.000108219	5.94875	5.83837	6.43449	6.46322	6.40501
	ENSG00000166741	NNMT	4837	0	0	0	0	0	-0.0974838	0.833087	1	1.30611	0.000780718	0.0089261	1.40359	5.29481e-06	0.000109953	5.93845	5.84128	6.38646	6.4074	6.37191
	ENSG00000082516	GEMIN5	25929	0	0	0	0	0	0.153708	0.221549	1	-0.237265	0.0326606	0.143305	-0.390973	5.38691e-06	0.000111705	8.93433	9.21746	8.767	8.94411	8.88096
	ENSG00000137822	TUBGCP4	27229	0	1	0	0	0	-0.00173501	0.986273	1	-0.318641	0.000320566	0.00454183	-0.316906	5.46784e-06	0.000113059	9.69751	9.83264	9.44756	9.59694	9.56993
	ENSG00000182463	TSHZ2	128553	0	0	0	0	0	0.0505993	0.913677	1	1.47532	0.00016032	0.0025943	1.42472	5.46221e-06	0.000113059	5.91293	5.74814	6.38606	6.40736	6.28366
	ENSG00000106829	TLE4	7091	0	0	0	0	0	0.327205	0.450505	1	1.52942	5.23116e-05	0.0010254	1.20222	5.5391e-06	0.000114369	5.93256	5.99608	6.76439	6.56045	6.52853
	ENSG00000115419	GLS	2744	0	0	0	0	0	0.134703	0.173266	1	-0.179217	0.0379088	0.157902	-0.313919	5.59857e-06	0.000115433	10.4193	10.6611	10.1896	10.4213	10.4678
	ENSG00000174989	FBXW8	26259	0	1	0	0	0	0.0780236	0.532697	1	-0.315764	0.00407246	0.0321973	-0.393788	5.6143e-06	0.000115592	9.13383	9.19901	8.76711	8.9068	8.88206
	ENSG00000112234	FBXL4	26235	0	1	0	0	0	-0.010326	0.936378	1	-0.41439	0.000285766	0.00416133	-0.404064	5.65202e-06	0.000116204	8.82442	8.93638	8.50669	8.63322	8.6358
	ENSG00000177663	IL17RA	23765	0	0	0	0	0	-0.0842244	0.530495	1	0.336358	0.00367525	0.0300403	0.420583	5.91577e-06	0.000121454	8.89909	8.66605	9.06789	9.04485	9.02591
	ENSG00000099331	MYO9B	4650	0	0	1	0	0	-0.00581537	0.956278	1	0.327105	0.000363117	0.00499774	0.332921	5.92693e-06	0.00012151	9.74664	9.60967	9.91746	10.0007	9.86192
	ENSG00000143164	DCAF6	55827	0	0	1	0	0	0.0625804	0.579906	1	0.41612	2.15933e-05	0.000487275	0.35354	6.10891e-06	0.000125064	9.76372	9.87471	10.1271	10.2399	10.2632
	ENSG00000131242	RAB11FIP4	84440	0	0	0	0	0	-0.0617167	0.384567	1	0.163504	0.00773899	0.0526071	0.225221	6.19419e-06	0.000126631	11.6428	11.5659	11.8039	11.8155	11.7532
	ENSG00000160049	DFFA	1676	0	1	0	0	0	0.00323921	0.969918	1	-0.264936	0.000433287	0.00567083	-0.268175	6.4807e-06	0.000132301	10.1723	10.2688	10.0148	9.99401	10.0174
	ENSG00000135299	ANKRD6	22881	0	0	0	0	0	-0.00823827	0.958488	1	0.471482	0.000572265	0.00706364	0.47972	6.52319e-06	0.000132981	7.97634	7.85998	8.19614	8.22936	8.3021
	ENSG00000138095	LRPPRC	10128	0	0	0	0	1	0.0281874	0.748367	1	-0.2521	0.000935034	0.010291	-0.280287	6.61353e-06	0.000134444	12.0713	12.3035	11.9364	12.0346	12.1034
	ENSG00000129667	RHBDF2	79651	0	0	0	0	0	-0.108186	0.553243	1	-0.685794	2.04341e-05	0.000464576	-0.577608	6.60862e-06	0.000134444	8.15348	8.05413	7.61569	7.57338	7.57644
	ENSG00000135636	DYSF	8291	0	0	0	0	0	-0.0438414	0.861402	1	0.714083	0.000876106	0.00975581	0.757925	6.6472e-06	0.000134939	6.84274	6.66306	7.12868	7.12299	7.08628
	ENSG00000138303	ASCC1	51008	0	0	0	0	0	0.0304451	0.835771	1	0.487647	0.000120749	0.00204436	0.457202	6.66155e-06	0.000135041	8.81959	8.67577	9.00102	9.10026	9.16366
	ENSG00000115648	MLPH	79083	1	0	0	0	0	-0.0297091	0.701114	1	0.21545	0.00127344	0.013124	0.245159	6.75605e-06	0.000136765	11.2911	11.0117	11.3138	11.2442	11.2049
	ENSG00000128918	ALDH1A2	8854	0	0	0	0	0	-0.215673	0.578968	1	0.939897	0.00428535	0.033508	1.15557	6.78441e-06	0.000136956	6.15812	5.96648	6.52815	6.56245	6.54455
	ENSG00000161031	PGLYRP2	114770	0	0	1	0	0	0.702386	0.403403	1	2.65948	0.000418352	0.00551446	1.9571	6.77871e-06	0.000136956	5.32067	5.46662	6.08782	6.13272	6.26559
	ENSG00000095321	CRAT	1384	0	0	0	0	0	-0.0906584	0.326239	1	0.196549	0.0138898	0.0791232	0.287208	6.8056e-06	0.000137002	9.92732	9.76668	10.0996	10.0031	10.0013
	ENSG00000196932	TMEM26	219623	0	0	0	0	0	0.366584	0.145205	1	1.10777	3.5337e-07	1.483e-05	0.741182	6.79827e-06	0.000137002	6.76587	6.72997	7.1813	7.17238	7.25081
	ENSG00000164181	ELOVL7	79993	0	0	1	0	0	0.254668	0.0943543	1	0.730721	2.97811e-08	1.65738e-06	0.476053	6.83389e-06	0.00013727	9.35814	9.52015	9.86626	9.99205	10.076
	ENSG00000128253	RFPL2	10739	0	0	0	0	0	0.0058955	0.979011	1	0.699549	0.00026243	0.00388785	0.693653	6.83791e-06	0.00013727	7.3698	7.07254	7.61632	7.55705	7.59052
	ENSG00000035687	ADSS2	159	0	0	0	0	0	0.109609	0.331599	1	-0.239712	0.0158314	0.0866311	-0.34932	6.88077e-06	0.000137901	9.36693	9.62506	9.20702	9.28444	9.38584
	ENSG00000093183	SEC22C	9117	0	0	0	0	0	0.0767287	0.325872	1	0.321329	2.05126e-06	6.87332e-05	0.244601	6.88837e-06	0.000137901	11.0168	11.0502	11.2412	11.3296	11.3169
	ENSG00000236081	ELFN1-AS1	101927125	0	0	0	0	0	-0.277167	0.0506923	1	-0.727318	5.021e-09	3.40047e-07	-0.450151	6.93053e-06	0.000138553	8.9028	8.70303	8.41772	8.19269	8.30194
	ENSG00000105438	KDELR1	10945	0	0	1	0	0	-0.137664	0.107385	1	0.134303	0.0690034	0.23478	0.271967	6.95262e-06	0.000138803	12.0159	11.8957	12.25	12.079	12.158
	ENSG00000136444	RSAD1	55316	0	1	0	0	0	0.00609599	0.950402	1	-0.303058	0.000387877	0.00524269	-0.309153	7.15592e-06	0.000142469	10.4204	10.3869	10.1327	10.0645	10.0676
	ENSG00000117877	CD3EAP	10849	0	1	0	0	0	-0.0882571	0.484857	1	-0.482951	1.36963e-05	0.000339096	-0.394694	7.15035e-06	0.000142469	9.08402	9.0894	8.78799	8.69974	8.69529
	ENSG00000188176	SMTNL2	342527	0	0	0	0	0	0.257855	0.435435	1	-0.768363	0.0100318	0.063067	-1.02622	7.25227e-06	0.000144189	6.70019	6.88073	6.38441	6.2762	6.26313
	ENSG00000145284	SCD5	79966	0	0	0	0	0	-0.029324	0.890651	1	0.591542	0.00140614	0.0142169	0.620866	7.50435e-06	0.000148996	7.16949	7.1936	7.63629	7.65478	7.69564
	ENSG00000167323	STIM1	6786	0	0	1	0	0	-0.010598	0.923061	1	0.323715	0.000677523	0.00802791	0.334313	7.53344e-06	0.000149369	9.26436	9.31311	9.64086	9.60697	9.59312
	ENSG00000077063	CTTNBP2	83992	0	0	0	0	0	-0.382429	0.303387	1	0.648722	0.0433535	0.172473	1.03115	7.56718e-06	0.000149832	6.13136	6.19706	6.7871	6.69373	6.56398
	ENSG00000140263	SORD	6652	0	0	0	0	0	0.168294	0.128061	1	-0.172034	0.0771597	0.252875	-0.340328	7.58159e-06	0.000149912	9.36787	9.55853	9.18657	9.20486	9.36973
	ENSG00000166840	GLYATL1	92292	0	0	0	0	0	0.0327453	0.791243	1	0.41439	0.000110108	0.00190199	0.381645	7.66421e-06	0.000151203	9.3779	9.44233	9.9489	9.68767	9.72706
	ENSG00000139531	SUOX	6821	0	0	0	0	0	-0.018511	0.851125	1	0.282936	0.000928142	0.0102327	0.301447	7.66774e-06	0.000151203	9.36563	9.19439	9.59916	9.40855	9.40984
	ENSG00000172594	SMPDL3A	10924	0	0	0	0	0	0.0860084	0.471794	1	0.447908	1.61897e-05	0.000391737	0.361899	7.69754e-06	0.000151584	8.98184	9.06701	9.35155	9.37959	9.46592
	ENSG00000158483	FAM86C1	55199	0	0	0	0	0	-0.0125448	0.946767	1	-0.590379	0.000431221	0.00565536	-0.577834	7.73238e-06	0.000152063	7.63565	7.64166	7.16239	7.26243	7.20684
	ENSG00000099260	PALMD	54873	0	0	1	0	0	0.199479	0.467643	1	0.972985	4.87338e-05	0.00096712	0.773507	7.79915e-06	0.000153168	6.58715	6.65464	7.21838	7.16084	7.12327
	ENSG00000160293	VAV2	7410	0	0	0	0	0	-0.0354281	0.690545	1	0.244567	0.00146826	0.0147423	0.279995	8.03005e-06	0.000157489	11.2832	11.0867	11.3906	11.3834	11.3276
	ENSG00000138078	PREPL	9581	0	1	0	0	0	0.130437	0.177747	1	-0.170513	0.0437995	0.173399	-0.300951	8.0689e-06	0.000157823	10.3007	10.5269	10.1235	10.2477	10.3543
	ENSG00000173540	GMPPB	29925	0	0	0	0	0	-0.11974	0.298706	1	0.241699	0.0149941	0.0834092	0.361439	8.06468e-06	0.000157823	10.028	9.73284	10.1776	10.0305	9.99455
	ENSG00000166925	TSC22D4	81628	0	0	0	0	0	-0.146863	0.113335	1	0.143824	0.0725531	0.243174	0.290688	8.09162e-06	0.000158054	10.7083	10.4945	10.8826	10.7019	10.7248
	ENSG00000232956	SNHG15	285958	0	0	0	0	0	-0.110789	0.215787	1	-0.39378	4.15491e-07	1.71558e-05	-0.282991	8.11191e-06	0.000158237	10.6382	10.3064	10.1805	9.95557	9.97808
	ENSG00000175352	NRIP3	56675	0	0	0	0	0	0.212442	0.188873	1	-0.273202	0.0580774	0.208642	-0.485644	8.15358e-06	0.000158409	8.03727	8.35793	7.86659	7.97354	8.02338
	ENSG00000065054	SLC9A3R2	9351	0	0	1	0	0	0.0126577	0.923553	1	0.424339	0.000195111	0.0030657	0.411681	8.14047e-06	0.000158409	9.63069	9.46644	9.99655	9.73908	9.80065
	ENSG00000101004	NINL	22981	0	0	1	0	0	0.0223234	0.849882	1	-0.346634	0.000765229	0.00882382	-0.368957	8.14583e-06	0.000158409	9.80964	9.83957	9.5014	9.55582	9.46966
	ENSG00000136152	COG3	83548	0	0	1	0	0	0.0637453	0.531559	1	0.380392	1.59184e-05	0.000387369	0.316647	8.17799e-06	0.000158671	10.1384	10.0127	10.2421	10.3295	10.403
	ENSG00000165572	KBTBD6	89890	0	0	0	0	0	0.220788	0.0572804	1	-0.126852	0.21865	0.471948	-0.347641	8.29536e-06	0.000160732	8.83435	9.13854	8.82096	8.77853	8.86437
	ENSG00000156471	PTDSS1	9791	0	0	0	0	0	0.0292239	0.747892	1	-0.256585	0.00115777	0.0122071	-0.285809	8.38099e-06	0.000162174	11.4068	11.6164	11.304	11.3058	11.3907
	ENSG00000071282	LMCD1	29995	0	0	0	0	0	-0.161159	0.415465	1	0.418855	0.0143337	0.0809313	0.580014	8.40364e-06	0.000162395	7.29527	7.20568	7.6391	7.58332	7.59429
	ENSG00000233452	STXBP5-AS1	729178	0	0	0	0	0	0.250836	0.483533	1	1.31345	1.6766e-05	0.000398499	1.06261	8.61541e-06	0.000166266	6.28658	6.15965	6.75719	6.63888	6.74848
	ENSG00000162670	BRINP3	339479	0	0	0	0	0	0.259968	0.570356	1	1.69539	7.65703e-06	0.000206772	1.43543	8.62973e-06	0.000166321	5.98314	5.84664	6.39893	6.4383	6.40647
	ENSG00000234741	GAS5	60674	0	0	0	0	0	-0.231188	0.00678628	1	-0.501172	1.14758e-11	1.24483e-09	-0.269985	8.92327e-06	0.000171749	13.4594	13.3707	13.2502	12.9873	13.0736
	ENSG00000071553	ATP6AP1	537	0	0	0	0	0	-0.04086	0.579848	1	0.190449	0.00283279	0.0247001	0.231309	8.94776e-06	0.000171992	12.0025	11.8585	12.1751	12.0154	12.0622
	ENSG00000111859	NEDD9	4739	0	0	0	0	0	0.142651	0.105385	1	-0.126319	0.102469	0.303379	-0.26897	8.97018e-06	0.000172194	10.0651	10.309	9.99077	10.1143	10.0394
	ENSG00000103187	COTL1	23406	0	0	1	0	0	-0.0331071	0.753452	1	-0.363334	7.38932e-05	0.00136287	-0.330226	9.05037e-06	0.000173503	10.6425	10.6271	10.4012	10.2269	10.2827
	ENSG00000146147	MLIP	90523	0	0	0	0	0	-0.0644911	0.946159	1	2.27896	0.00595995	NA	2.34345	9.23712e-06	0.000176849	5.27065	5.27142	5.98968	5.76404	5.8603
	ENSG00000253719	ATXN7L3B	552889	0	0	0	0	0	0.143769	0.0643985	1	-0.0956622	0.158986	0.392029	-0.239432	9.51334e-06	0.000181875	10.7374	10.8384	10.525	10.5791	10.7184
	ENSG00000105552	BCAT2	587	0	0	0	0	0	-0.204338	0.0338129	1	-0.506743	1.31961e-09	1.01753e-07	-0.302405	9.52477e-06	0.000181875	11.136	10.9277	10.7767	10.5472	10.5611
	ENSG00000261824	LINC00662	148189	0	0	0	0	0	0.0840306	0.487784	1	-0.293127	0.00546223	0.0407676	-0.377157	9.70379e-06	0.00018505	10.1005	10.1383	9.71165	9.91486	9.71776
	ENSG00000232677	LINC00665	100506930	0	0	0	0	0	-0.0460028	0.539126	1	-0.278147	2.01751e-05	0.000459504	-0.232144	9.94e-06	0.000189305	11.0818	11.0526	10.8534	10.7945	10.8234
	ENSG00000152518	ZFP36L2	678	0	0	0	0	0	0.0692546	0.568997	1	-0.306172	0.00395914	0.031693	-0.375427	1.00227e-05	0.000190629	9.83913	10.1408	9.69643	9.82246	9.86072
	ENSG00000117592	PRDX6	9588	0	0	0	1	0	0.00462716	0.953949	1	-0.245645	0.000407122	0.00541701	-0.250272	1.01748e-05	0.000193268	12.0421	12.0693	11.8973	11.7385	11.8279
	ENSG00000156219	ART3	419	0	0	0	0	0	-0.657053	0.0267886	1	0.232263	0.355617	0.61587	0.889316	1.02622e-05	0.000194672	6.79981	6.56607	7.11572	7.06222	7.12945
	ENSG00000185875	THNSL1	79896	0	0	0	0	0	0.0418184	0.80598	1	-0.476698	0.00154984	0.0153426	-0.518517	1.03477e-05	0.000196037	8.23202	8.3952	7.88822	7.95008	8.02364
	ENSG00000158470	B4GALT5	9334	0	0	0	0	0	0.0745301	0.368192	1	-0.176527	0.0151981	0.0841296	-0.251057	1.0401e-05	0.00019679	10.1981	10.416	10.1499	10.1587	10.2091
	ENSG00000138028	CGREF1	10669	0	0	0	0	0	-0.150616	0.200879	1	-0.517788	4.29211e-07	1.76087e-05	-0.367171	1.04365e-05	0.000197203	10.3597	10.2945	10.0431	9.86061	9.9213
	ENSG00000149328	GLB1L2	89944	0	0	0	0	0	-0.0855119	0.376178	1	-0.383724	5.52821e-06	0.000162296	-0.298212	1.05741e-05	0.000199544	9.93543	9.77074	9.53704	9.48518	9.47936
	ENSG00000184232	OAF	220323	0	0	0	0	0	-0.261198	0.0918992	1	-0.738396	6.79889e-08	3.49501e-06	-0.477198	1.0611e-05	0.00019998	8.37704	8.25365	7.87715	7.79172	7.92571
	ENSG00000077616	NAALAD2	10003	0	0	0	0	0	-0.176628	0.483581	1	-1.08169	1.60191e-07	7.42914e-06	-0.905058	1.07319e-05	0.000201995	11.8018	9.41141	8.70678	8.87988	8.72614
	ENSG00000115145	STAM2	10254	0	0	1	0	0	0.11521	0.413116	1	0.533309	1.29478e-05	0.000324964	0.418098	1.07581e-05	0.000202224	8.52916	8.59933	8.84291	9.04761	9.04792
	ENSG00000069812	HES2	54626	0	0	0	0	0	-0.0810859	0.735494	1	0.629093	0.0022582	0.0207651	0.710179	1.0853e-05	0.000203744	7.0383	6.9139	7.5203	7.28872	7.30865
	ENSG00000175928	LRRN1	57633	0	0	0	0	0	-0.201176	0.365038	1	0.479204	0.0108546	0.0660672	0.68038	1.09577e-05	0.000205442	7.26884	6.88328	7.32313	7.28625	7.36249
	ENSG00000118156	ZNF541	84215	0	0	0	0	0	-0.395318	0.0973055	1	0.313157	0.122614	0.337343	0.708475	1.1118e-05	0.000208178	6.9893	6.70007	7.16186	7.18183	7.08551
	ENSG00000140463	BBS4	585	0	0	0	0	0	0.00311686	0.98379	1	0.476347	0.000320766	0.00454183	0.473231	1.12857e-05	0.000211046	9.58785	9.39443	9.94458	9.85297	9.72773
	ENSG00000144355	DLX1	1745	0	0	1	0	0	0.0224299	0.82595	1	0.329057	0.000198952	0.00310939	0.306627	1.1413e-05	0.000213151	9.52032	9.45276	9.80843	9.67576	9.74255
	ENSG00000146376	ARHGAP18	93663	0	0	0	1	0	0.160731	0.422736	1	0.744839	1.87302e-05	0.000435448	0.584108	1.16277e-05	0.000216882	7.50456	7.54143	7.83912	8.09637	8.11774
	ENSG00000076554	TPD52	7163	1	0	0	0	0	0.0192111	0.812444	1	0.27046	0.000111061	0.0019133	0.251248	1.19442e-05	0.000222497	12.8039	12.8502	13.049	13.0653	13.1808
	ENSG00000183844	FAM3B	54097	0	0	1	0	0	-0.236755	0.0811069	1	0.152719	0.19662	0.443897	0.389474	1.2162e-05	0.000226263	8.2047	8.28325	8.68261	8.50768	8.60633
	ENSG00000138795	LEF1	51176	0	0	0	0	0	0.0837259	0.334744	1	-0.183791	0.0148134	0.0825475	-0.267517	1.22831e-05	0.000228223	11.3136	11.3672	11.0731	11.1092	11.1364
	ENSG00000169245	CXCL10	3627	0	0	0	0	0	-0.39119	0.170569	1	0.44999	0.0639122	0.222848	0.84118	1.23558e-05	0.00022928	6.75163	6.5518	7.06463	6.95241	7.02673
	ENSG00000137267	TUBB2A	7280	0	0	0	0	0	-0.269342	0.231146	1	0.385872	0.0456077	0.177765	0.655215	1.24118e-05	0.000230024	7.08671	6.91913	7.45324	7.29872	7.25181
	ENSG00000114948	ADAM23	8745	0	0	0	0	0	0.23813	0.347734	1	-0.491896	0.0329138	0.144082	-0.730026	1.24288e-05	0.000230044	6.8704	7.20639	6.84642	6.58683	6.83635
	ENSG00000158122	PRXL2C	195827	0	0	0	0	0	0.267085	0.176725	1	-0.314731	0.0754817	0.248982	-0.581816	1.24822e-05	0.000230738	7.48985	7.70991	7.32124	7.28745	7.19377
	ENSG00000110318	CEP126	57562	0	0	0	0	0	-0.0675528	0.747244	1	-0.713659	0.000116619	0.001985	-0.646106	1.27718e-05	0.00023579	7.7856	7.64893	7.04145	7.33732	7.19629
	ENSG00000236144	TMEM147-AS1	100506469	0	0	0	0	0	0.0852541	0.65412	1	-0.504626	0.00254901	0.0227111	-0.58988	1.279e-05	0.000235825	8.02057	7.7585	7.3737	7.37915	7.31925
	ENSG00000111912	NCOA7	135112	0	0	0	0	0	0.182738	0.33688	1	-0.380729	0.0250105	0.119231	-0.563467	1.28867e-05	0.000237306	7.65607	7.8692	7.28711	7.56213	7.45946
	ENSG00000105926	MPP6	51678	0	1	0	0	0	-0.0189507	0.822388	1	-0.276029	0.000178898	0.00285523	-0.257078	1.31219e-05	0.000241329	10.7023	10.8457	10.448	10.7054	10.6326
	ENSG00000162714	ZNF496	84838	0	1	0	0	0	0.0502958	0.666269	1	-0.298097	0.00374084	0.0304986	-0.348393	1.34204e-05	0.000246507	9.10653	9.26339	8.94848	8.95937	8.90257
	ENSG00000140740	UQCRC2	7385	0	0	0	0	0	0.149844	0.185608	1	-0.252731	0.0066937	0.0471284	-0.402574	1.34382e-05	0.00024652	10.1935	8.50333	8.23189	8.24184	8.26022
	ENSG00000280798	LINC00294	283267	0	0	0	0	0	-0.0511828	0.716892	1	0.359234	0.00341195	0.028396	0.410416	1.35233e-05	0.000247767	8.35558	8.46044	8.8127	8.77628	8.83269
	ENSG00000176393	RNPEP	6051	0	0	0	0	0	0.0371629	0.694368	1	-0.252903	0.00210287	0.0195616	-0.290066	1.35974e-05	0.00024881	10.8705	10.8291	10.5886	10.5071	10.533
	ENSG00000144746	ARL6IP5	10550	0	0	1	0	0	0.0652581	0.489846	1	-0.224495	0.00625741	0.0449466	-0.289753	1.37104e-05	0.000250245	11.1881	11.3309	11.0335	11.0226	11.0769
	ENSG00000198720	ANKRD13B	124930	0	1	0	0	0	-0.175897	0.0898062	1	-0.496478	3.27709e-08	1.80805e-06	-0.320581	1.37038e-05	0.000250245	11.3869	11.0942	10.8773	10.7397	10.7269
	ENSG00000142765	SYTL1	84958	0	0	1	0	0	-0.0636177	0.637924	1	0.351314	0.00252524	0.0226035	0.414931	1.39466e-05	0.000253596	9.61573	9.13293	9.69655	9.46996	9.39695
	ENSG00000173175	ADCY5	111	0	0	0	0	0	-0.168958	0.347068	1	0.369206	0.0160897	0.0877868	0.538164	1.39301e-05	0.000253596	7.66636	7.29242	7.64643	7.81418	7.66318
	ENSG00000133740	E2F5	1875	0	0	0	0	0	0.0968006	0.445286	1	-0.27674	0.0138357	0.0789553	-0.37354	1.39304e-05	0.000253596	8.67148	8.88092	8.55516	8.58581	8.5107
	ENSG00000011295	TTC19	54902	0	1	0	0	0	0.0308979	0.730123	1	-0.241491	0.00198651	0.0186281	-0.272389	1.4051e-05	0.000255175	10.6592	10.7713	10.507	10.4529	10.5539
	ENSG00000065978	YBX1	4904	0	0	0	0	0	0.0114139	0.907793	1	-0.292279	0.000609382	0.00742158	-0.303693	1.44092e-05	0.000261353	12.7672	13.0286	12.7601	12.6699	12.7565
	ENSG00000177169	ULK1	8408	0	0	0	0	0	-0.072229	0.394337	1	0.187346	0.0104699	0.0646168	0.259575	1.44748e-05	0.000262212	11.1629	10.7916	11.0959	11.0422	11.0015
	ENSG00000052749	RRP12	23223	0	0	0	0	0	-0.0655174	0.507894	1	-0.365882	2.31462e-05	0.000517957	-0.300364	1.47771e-05	0.000267355	9.93129	9.79504	9.54781	9.53832	9.43664
	ENSG00000188191	PRKAR1B	5575	0	0	0	0	0	-0.0969332	0.422835	1	-0.459682	1.61806e-05	0.000391737	-0.362748	1.50286e-05	0.000271565	8.84202	8.72714	8.50563	8.31958	8.38437
	ENSG00000111358	GTF2H3	2967	0	1	0	0	0	0.0576316	0.580218	1	-0.250275	0.0064813	0.0462028	-0.307906	1.50785e-05	0.000272128	9.31219	9.48338	9.148	9.2204	9.22972
	ENSG00000154743	TSEN2	80746	0	0	0	0	0	0.107641	0.379156	1	-0.252847	0.0196248	0.100883	-0.360489	1.52845e-05	0.000275503	8.72846	8.8127	8.48468	8.47769	8.54398
	ENSG00000198805	PNP	4860	0	0	0	0	0	-0.121234	0.340604	1	-0.503296	6.79756e-06	0.000189289	-0.382062	1.55378e-05	0.000279719	9.05731	9.10382	8.83215	8.65199	8.77477
	ENSG00000157064	NMNAT2	23057	0	1	0	0	0	0.114177	0.225672	1	-0.167806	0.0419365	0.169067	-0.281983	1.58996e-05	0.000285877	10.1757	10.4295	10.0441	10.2557	10.1858
	ENSG00000135423	GLS2	27165	0	1	0	0	0	-0.113577	0.381592	1	-0.50458	9.52962e-06	0.00024843	-0.391003	1.59775e-05	0.000286921	9.04791	8.99698	8.69345	8.60291	8.62467
	ENSG00000181751	C5orf30	90355	0	0	1	0	0	0.0914492	0.459874	1	-0.284108	0.0083694	0.0554231	-0.375557	1.6021e-05	0.000287345	10.2356	10.4735	10.09	10.1321	10.0938
	ENSG00000178078	STAP2	55620	0	0	1	0	0	-0.0562806	0.642916	1	0.308555	0.00322882	0.0272259	0.364835	1.6041e-05	0.000287349	9.43002	9.19913	9.7158	9.44876	9.40932
	ENSG00000189221	MAOA	4128	0	0	0	0	1	0.00650755	0.942473	1	0.278963	0.000350481	0.00486041	0.272456	1.63097e-05	0.0002918	11.0543	11.1283	11.3347	11.4068	11.4681
	ENSG00000127946	HIP1	3092	0	1	0	0	0	0.0661477	0.57875	1	0.408643	8.25098e-05	0.00150018	0.342495	1.64451e-05	0.000293861	8.71541	8.77602	9.03065	9.13175	9.10317
	ENSG00000170017	ALCAM	214	0	0	0	0	0	0.331659	0.0536476	1	-0.160719	0.296022	0.557054	-0.492378	1.68874e-05	0.000301021	7.77946	8.11816	7.71066	7.73123	7.80812
	ENSG00000149292	TTC12	54970	1	0	0	0	0	0.00424031	0.97449	1	0.402875	0.000432916	0.00567083	0.398634	1.68802e-05	0.000301021	9.47365	9.27652	9.65968	9.59987	9.67467
	ENSG00000124406	ATP8A1	10396	0	0	0	0	0	0.0716157	0.618973	1	-0.367266	0.00329034	0.027649	-0.438882	1.70099e-05	0.000302831	10.6655	10.8115	10.2521	10.5238	10.4265
	ENSG00000101361	NOP56	10528	0	1	0	0	0	-0.0545951	0.465863	1	-0.282762	1.3094e-05	0.000326782	-0.228167	1.70422e-05	0.000303034	12.3443	12.2812	12.1525	11.9977	12.0168
	ENSG00000135406	PRPH	5630	0	0	0	0	0	-0.450918	0.157761	1	0.531136	0.044145	0.174282	0.982053	1.71469e-05	0.000304521	6.64995	6.17996	6.74031	6.68365	6.59993
	ENSG00000167535	CACNB3	784	0	0	0	0	0	-0.240938	0.0761344	1	0.166914	0.153424	0.384932	0.407853	1.74359e-05	0.000309274	9.16419	8.83048	9.33958	9.14848	9.11957
	ENSG00000106991	ENG	2022	0	0	0	0	0	-0.0147304	0.893826	1	0.318703	0.000827902	0.00931208	0.333434	1.77992e-05	0.000315332	10.5671	10.3701	10.7617	10.6213	10.6774
	ENSG00000186642	PDE2A	5138	0	0	0	0	0	-0.101407	0.526795	1	-0.585433	3.36855e-05	0.000706844	-0.484026	1.7926e-05	0.00031719	8.22693	7.98386	7.68929	7.5745	7.59794
	ENSG00000243701	DUBR	344595	0	1	0	0	0	-0.367203	0.214202	1	0.470792	0.0627521	0.219641	0.837995	1.79681e-05	0.000317546	6.62924	6.50709	6.97934	7.02455	7.0046
	ENSG00000247626	MARS2	92935	0	0	0	0	0	0.0294064	0.82819	1	-0.364935	0.00242103	0.0219559	-0.394341	1.79989e-05	0.000317703	8.431	8.56373	8.12203	8.26239	8.26325
	ENSG00000187676	B3GLCT	145173	0	0	0	0	0	0.203046	0.412312	1	0.850958	9.72687e-05	0.00172443	0.647912	1.80524e-05	0.000318259	6.66786	6.90001	7.28522	7.30962	7.32416
	ENSG00000064961	HMG20B	10362	0	0	0	0	0	-0.122162	0.371497	1	0.292685	0.0130573	0.0756604	0.414847	1.81519e-05	0.000319624	10.5122	10.1745	10.6818	10.503	10.5185
	ENSG00000184432	COPB2	9276	0	0	1	0	0	0.0973902	0.225287	1	0.338125	1.16482e-06	4.22372e-05	0.240735	1.85674e-05	0.000326146	11.3051	11.3725	11.5532	11.6035	11.6687
	ENSG00000156976	EIF4A2	1974	0	0	0	0	0	-0.0116526	0.861641	1	-0.214874	0.00020447	0.00318009	-0.203222	1.85514e-05	0.000326146	13.3648	13.3739	13.1523	13.1578	13.2042
	ENSG00000139874	SSTR1	6751	0	0	0	0	0	0.196206	0.214578	1	-0.261737	0.0626316	0.219339	-0.457943	1.87469e-05	0.0003289	8.12002	8.33666	7.89079	8.11657	7.95931
	ENSG00000163239	TDRD10	126668	0	0	0	0	0	-0.183836	0.570575	1	0.758027	0.00560496	0.0414632	0.941862	1.888e-05	0.000330834	6.45844	6.18889	6.73447	6.69613	6.66776
	ENSG00000173442	EHBP1L1	254102	0	0	0	0	0	-0.208194	0.12442	1	0.199656	0.0871392	0.273848	0.40785	1.94314e-05	0.000340085	9.74168	9.37075	9.84405	9.7062	9.72451
	ENSG00000180806	HOXC9	3225	0	0	0	0	0	0.0493266	0.905424	1	-1.22312	0.00122114	0.0127389	-1.27245	1.95287e-05	0.000341375	6.35216	6.32481	5.86186	5.84671	5.69634
	ENSG00000107833	NPM3	10360	0	1	0	0	0	-0.295726	0.0306407	1	-0.707558	3.36981e-09	2.36998e-07	-0.411833	1.97502e-05	0.00034483	9.25116	9.14603	8.89833	8.60016	8.79047
	ENSG00000167552	TUBA1A	7846	0	0	0	0	0	-0.00673009	0.94449	1	-0.292794	0.0005469	0.00682293	-0.286064	1.97883e-05	0.00034508	9.94959	10.0989	10.0381	9.69077	9.72945
	ENSG00000171867	PRNP	5621	0	1	0	0	0	-0.00449286	0.95594	1	-0.248172	0.000452057	0.00584265	-0.243679	2.0028e-05	0.000348839	11.2218	11.3583	11.067	11.1157	11.1709
	ENSG00000111678	C12orf57	113246	0	0	0	0	0	-0.283541	0.00207747	1	-0.00927329	0.907148	0.959346	0.274268	2.05037e-05	0.000356268	10.3539	10.1622	10.5945	10.3194	10.3343
	ENSG00000168010	ATG16L2	89849	0	1	0	0	0	-0.121444	0.449615	1	-0.606	1.62356e-05	0.000392104	-0.484556	2.07195e-05	0.000359155	8.71898	8.44926	8.11196	8.09611	7.95195
	ENSG00000205309	NT5M	56953	0	0	0	0	0	-0.0077398	0.965903	1	-0.540621	0.000767259	0.00882382	-0.532881	2.06997e-05	0.000359155	7.87125	7.87515	7.54385	7.38279	7.42977
	ENSG00000113430	IRX4	50805	0	0	0	0	0	-0.18019	0.145207	1	0.189546	0.0745327	0.247397	0.369736	2.08595e-05	0.000360839	9.27804	8.82911	9.24153	9.10693	9.13331
	ENSG00000128805	ARHGAP22	58504	0	0	0	0	0	-0.189958	0.523142	1	-1.07352	6.3713e-05	0.00121539	-0.883567	2.08666e-05	0.000360839	6.85986	6.89025	6.44979	6.25302	6.49533
	ENSG00000168710	AHCYL1	10768	0	0	0	0	0	0.0675518	0.365427	1	-0.153999	0.0179767	0.0952803	-0.221551	2.13133e-05	0.000368126	11.0149	11.0877	10.8455	10.8813	10.8798
	ENSG00000138031	ADCY3	109	0	1	0	0	0	0.0352666	0.713662	1	-0.248075	0.00323141	0.0272298	-0.283342	2.13581e-05	0.000368459	9.80913	9.79702	9.55317	9.49505	9.58086
	ENSG00000182866	LCK	3932	0	0	0	0	0	-0.306013	0.514025	1	1.04611	0.00747657	0.0512588	1.35212	2.16133e-05	0.000371533	5.9891	5.8166	6.40412	6.24779	6.26834
	ENSG00000185818	NAT8L	339983	0	0	0	0	0	-0.190956	0.070116	1	-0.507152	3.29471e-08	1.80997e-06	-0.316196	2.16118e-05	0.000371533	10.2721	10.1254	9.88353	9.83123	9.73392
	ENSG00000172115	CYCS	54205	0	0	0	0	0	0.0652526	0.534403	1	-0.249972	0.00610722	0.0442402	-0.315225	2.15949e-05	0.000371533	11.2799	11.5633	11.2323	11.2055	11.3195
	ENSG00000109046	WSB1	26118	0	0	1	0	0	0.0627585	0.579555	1	0.402758	3.84462e-05	0.000781129	0.339999	2.18905e-05	0.000375853	11.0822	10.8431	11.0996	11.2144	11.2411
	ENSG00000134109	EDEM1	9695	0	0	1	0	0	0.0308955	0.762163	1	0.329481	0.000196308	0.00307182	0.298586	2.20944e-05	0.00037885	9.77075	9.73992	9.94063	10.1129	10.0416
	ENSG00000075651	PLD1	5337	0	0	0	0	1	0.224383	0.44456	1	-0.612163	0.0216864	0.108347	-0.836546	2.21175e-05	0.00037885	6.67234	6.88544	6.47572	6.35925	6.40494
	ENSG00000186767	SPIN4	139886	0	1	0	0	0	0.188967	0.140458	1	0.561538	4.52229e-07	1.84348e-05	0.37257	2.21571e-05	0.000379081	9.18208	9.31382	9.50969	9.77503	9.74006
	ENSG00000096063	SRPK1	6732	0	0	0	0	0	0.0602085	0.457018	1	-0.177305	0.0123491	0.0728177	-0.237513	2.24291e-05	0.000382379	10.4856	10.7	10.3785	10.4724	10.5545
	ENSG00000132437	DDC	1644	0	0	0	0	0	-0.120397	0.389224	1	-0.543133	7.62117e-06	0.000206239	-0.422737	2.24124e-05	0.000382379	10.0142	9.57845	9.38882	9.11391	9.09248
	ENSG00000086696	HSD17B2	3294	0	0	0	0	0	-1.05111	0.214985	1	1.53799	0.0178407	NA	2.5891	2.23869e-05	0.000382379	5.48805	5.23973	5.70418	5.86021	5.92851
	ENSG00000068654	POLR1A	25885	0	0	0	0	0	0.138445	0.160219	1	-0.153877	0.0733768	0.244972	-0.292323	2.28244e-05	0.000388659	10.506	10.6771	10.3086	10.4935	10.3891
	ENSG00000158258	CLSTN2	64084	0	0	0	0	0	0.271576	0.119498	1	0.785529	1.86336e-07	8.48164e-06	0.513953	2.37294e-05	0.000403122	8.76104	8.62079	8.8622	9.3263	9.10665
	ENSG00000119599	DCAF4	26094	0	0	0	0	0	-0.0823958	0.630995	1	-0.586459	0.000112465	0.0019271	-0.504063	2.37087e-05	0.000403122	8.01815	7.93058	7.55671	7.58754	7.48399
	ENSG00000105202	FBL	2091	0	1	0	0	0	-0.0105867	0.935371	1	-0.462231	1.5654e-05	0.000382389	-0.451645	2.41394e-05	0.000409606	10.801	8.8011	8.55127	8.43245	8.54059
	ENSG00000147526	TACC1	6867	0	0	0	0	0	0.0933451	0.354605	1	0.392415	6.88362e-06	0.000191129	0.29907	2.41683e-05	0.000409615	11.0463	11.2089	11.3747	11.5894	11.5471
	ENSG00000144407	PTH2R	5746	0	0	0	0	0	2.21343	0.17994	1	5.05229	0.0009518	NA	2.83886	2.4327e-05	0.000411706	4.82864	5.09826	5.84623	5.69957	5.67895
	ENSG00000128564	VGF	7425	0	0	0	0	0	-0.334325	0.00911871	1	-0.71966	8.95295e-11	8.42631e-09	-0.385336	2.43485e-05	0.000411706	11.5478	11.3499	11.0328	10.9483	10.9355
	ENSG00000188290	HES4	57801	0	0	0	0	0	-0.189573	0.204043	1	0.250646	0.0512185	0.192257	0.440219	2.45654e-05	0.000414888	9.06938	8.80395	9.28256	9.14203	9.15365
	ENSG00000111186	WNT5B	81029	0	0	0	0	0	0.0231813	0.936089	1	0.849152	0.00057142	0.00706156	0.825971	2.49875e-05	0.000421526	6.69178	6.48367	7.10421	6.90243	6.90677
	ENSG00000065802	ASB1	51665	0	0	0	0	0	-0.0453545	0.744962	1	0.360618	0.00276467	0.024172	0.405973	2.50433e-05	0.000421975	8.96488	8.8492	9.22975	9.27342	9.18551
	ENSG00000138756	BMP2K	55589	0	0	0	0	0	0.274739	0.0662353	1	-0.137622	0.305387	0.56668	-0.412361	2.52454e-05	0.000424887	7.96029	8.35109	7.91423	8.04074	8.09173
	ENSG00000114738	MAPKAPK3	7867	0	1	0	0	0	-0.224303	0.00842226	1	0.0276064	0.707221	0.857272	0.251909	2.54154e-05	0.00042725	10.8548	10.6008	10.9422	10.7709	10.8051
	ENSG00000162377	COA7	65260	0	0	0	0	0	-0.122423	0.239166	1	-0.423998	3.63511e-06	0.000113486	-0.301575	2.54694e-05	0.000427661	9.3768	9.43296	9.08406	9.16559	9.21358
	ENSG00000196208	GREB1	9687	1	0	0	0	0	0.112208	0.339284	1	0.459723	5.96985e-06	0.000171332	0.347515	2.55777e-05	0.000428982	10.5925	10.5937	10.7604	11.0781	10.9655
	ENSG00000166147	FBN1	2200	0	0	0	0	0	-0.32716	0.300234	1	0.549638	0.0416794	0.168349	0.876798	2.58285e-05	0.000432687	6.48282	6.36	6.69058	6.81146	6.95379
	ENSG00000101856	PGRMC1	10857	0	0	0	0	0	0.0138704	0.898095	1	-0.304124	0.00131669	0.0134721	-0.317995	2.5878e-05	0.000433015	9.92743	10.0787	9.74289	9.75471	9.81204
	ENSG00000133627	ACTR3B	57180	0	0	0	0	0	0.0475207	0.763176	1	-0.408959	0.00335028	0.0279706	-0.45648	2.60833e-05	0.000435946	8.36486	8.52729	8.17106	8.08997	8.11683
	ENSG00000197622	CDC42SE1	56882	0	0	0	0	0	-0.00485928	0.949253	1	0.221677	0.000781033	0.0089261	0.226536	2.62157e-05	0.000437654	11.8303	11.6247	11.8676	11.8071	11.8725
	ENSG00000184185	KCNJ12	3768	0	0	0	0	0	-0.139123	0.509261	1	-0.764564	3.68587e-05	0.000759728	-0.625441	2.63502e-05	0.000439392	8.14873	8.091	7.66251	7.57728	7.52223
	ENSG00000167775	CD320	51293	0	0	0	0	0	-0.086489	0.47636	1	-0.44683	2.36572e-05	0.000526859	-0.360341	2.64021e-05	0.000439752	10.1719	10.1481	9.92335	9.67838	9.80345
	ENSG00000047346	FAM214A	56204	0	0	0	0	0	0.148089	0.11111	1	0.413735	3.09332e-07	1.30675e-05	0.265646	2.66471e-05	0.000443321	9.67021	9.6872	9.79997	10.0278	9.98998
	ENSG00000174010	KLHL15	80311	0	0	0	0	1	0.0451135	0.828945	1	-0.557418	0.0026998	0.023702	-0.602532	2.70766e-05	0.00044995	7.61569	7.76725	7.30977	7.35106	7.31893
	ENSG00000121039	RDH10	157506	0	0	0	0	0	0.3734	0.0190921	1	-0.0829104	0.556302	0.767168	-0.45631	2.73188e-05	0.000453455	8.32394	8.58141	8.204	8.13075	8.27557
	ENSG00000160410	SHKBP1	92799	0	0	0	0	0	-0.10596	0.381724	1	0.246241	0.0185478	0.0973401	0.352201	2.73994e-05	0.000454272	9.25197	9.05176	9.37818	9.36083	9.35526
	ENSG00000181789	COPG1	22820	0	0	0	0	0	0.000180837	0.998018	1	0.214821	0.000646979	0.00772512	0.21464	2.74361e-05	0.000454359	11.6125	11.4781	11.762	11.6349	11.6686
	ENSG00000132164	SLC6A11	6538	0	0	0	0	0	-0.113793	0.355559	1	-0.475859	9.96754e-06	0.000258268	-0.362066	2.75242e-05	0.000455297	9.49478	9.46852	9.09083	9.2089	9.09909
	ENSG00000226742	HSBP1L1	440498	0	0	1	0	0	-0.14176	0.122559	1	0.122939	0.121555	0.335502	0.264698	2.76783e-05	0.000457324	9.61336	9.36672	9.67942	9.59602	9.56016
	ENSG00000151718	WWC2	80014	0	0	0	0	0	0.151041	0.582173	1	0.904168	0.000139566	0.00231105	0.753127	2.81455e-05	0.000464514	6.69326	6.65536	6.88211	7.36259	7.17532
	ENSG00000242574	HLA-DMB	3109	0	0	0	0	0	-0.265201	0.448297	1	0.903438	0.000834934	0.00936648	1.16864	2.87356e-05	0.000473712	6.56468	5.8915	6.2643	6.34274	6.43271
	ENSG00000144619	CNTN4	152330	0	0	0	0	0	0.492053	0.0331038	1	1.07532	1.5116e-07	7.0358e-06	0.583265	2.99423e-05	0.000493044	6.77003	7.06853	7.39165	7.58611	7.46278
	ENSG00000130713	EXOSC2	23404	0	1	0	0	0	-0.000550685	0.99521	1	-0.267199	0.000866397	0.00967704	-0.266648	2.99948e-05	0.000493346	10.1209	10.1173	9.84219	9.85981	9.89364
	ENSG00000172500	FIBP	9158	0	1	0	0	0	-0.0593826	0.507301	1	-0.324098	2.99129e-05	0.00063708	-0.264715	3.02926e-05	0.000497679	11.7487	11.6886	11.5621	11.3548	11.3659
	ENSG00000124496	TRERF1	55809	0	0	0	0	0	0.0474365	0.705483	1	-0.3116	0.00490778	0.037549	-0.359037	3.04693e-05	0.000500014	8.8483	8.94707	8.57954	8.67932	8.65498
	ENSG00000013293	SLC7A14	57709	0	0	0	0	0	-0.241381	0.260877	1	-0.853778	8.88228e-06	0.00023425	-0.612397	3.08746e-05	0.000505139	7.44143	7.59853	7.20807	7.26662	7.07365
	ENSG00000137409	MTCH1	23787	0	0	0	0	0	-0.0635945	0.319631	1	0.123109	0.0259743	0.122403	0.186704	3.08863e-05	0.000505139	11.7175	11.5767	11.8578	11.6974	11.7225
	ENSG00000101974	ATP11C	286410	0	0	0	0	0	0.133678	0.361055	1	-0.279532	0.031291	0.139326	-0.41321	3.08429e-05	0.000505139	8.42645	8.81388	8.35271	8.57534	8.41436
	ENSG00000230062	ANKRD66	100287718	0	0	0	0	0	-0.385921	0.318596	1	0.700521	0.0312939	0.139326	1.08644	3.14275e-05	0.00051341	6.21279	5.97756	6.43604	6.51848	6.46491
	ENSG00000065809	FAM107B	83641	0	0	0	0	0	0.110149	0.305504	1	-0.188583	0.0483456	0.184599	-0.298732	3.1511e-05	0.000514194	8.96196	9.2827	8.96046	9.0031	9.06116
	ENSG00000156642	NPTN	27020	0	0	0	0	0	-0.0254569	0.775725	1	-0.287224	0.000218415	0.00334935	-0.261767	3.16118e-05	0.000515258	11.1167	11.2759	10.9995	10.994	11.0583
	ENSG00000189056	RELN	5649	0	0	0	0	0	0.446595	0.383606	1	1.90042	1.76828e-05	0.000413784	1.45383	3.18714e-05	0.000518544	6.42038	6.53981	7.3849	7.58464	7.41364
	ENSG00000101255	TRIB3	57761	0	0	0	0	0	-0.151884	0.115544	1	0.12691	0.128313	0.347011	0.278794	3.18851e-05	0.000518544	10.0019	9.86338	10.1612	10.0989	10.1093
	ENSG00000146072	TNFRSF21	27242	0	0	0	0	0	-0.0506429	0.657617	1	0.279432	0.00470118	0.0363815	0.330075	3.23231e-05	0.000525079	9.78027	9.74687	10.0345	10.0714	10.085
	ENSG00000134215	VAV3	10451	0	0	0	0	0	-0.462864	0.106435	1	-1.312	2.70846e-07	1.17399e-05	-0.849137	3.28549e-05	0.000533095	7.27804	7.2026	6.5726	6.70601	6.68773
	ENSG00000107105	ELAVL2	1993	0	0	0	0	0	0.00992399	0.956673	1	-0.498392	0.00232351	0.0212435	-0.508316	3.28903e-05	0.000533095	7.65607	7.96258	7.44128	7.62615	7.66385
	ENSG00000144645	OSBPL10	114884	0	0	0	0	0	0.178524	0.144153	1	0.512205	1.68854e-06	5.81003e-05	0.33368	3.32531e-05	0.000538373	8.56536	8.78282	9.06593	9.01645	9.13345
	ENSG00000127952	STYXL1	51657	0	0	0	0	0	-0.0135995	0.904299	1	0.303974	0.00195045	0.0183814	0.317574	3.33806e-05	0.000539833	8.86922	8.73978	9.11559	8.97999	8.98469
	ENSG00000116353	MECR	51102	0	0	0	0	0	-0.053466	0.684141	1	-0.431135	0.000195979	0.00307042	-0.377669	3.37927e-05	0.000545279	8.74417	8.68537	8.45125	8.31462	8.27649
	ENSG00000155313	USP25	29761	0	0	0	0	0	0.110955	0.298539	1	-0.18876	0.045558	0.177625	-0.299715	3.37665e-05	0.000545279	9.13729	9.35331	8.9862	9.08816	9.187
	ENSG00000072210	ALDH3A2	224	0	0	0	0	0	0.10381	0.189525	1	-0.123763	0.0735754	0.245396	-0.227574	3.39831e-05	0.000547742	10.664	10.8528	10.6003	10.6034	10.6964
	ENSG00000181722	ZBTB20	26137	0	0	0	0	0	-0.211876	0.205539	1	0.269476	0.0620859	0.218085	0.481353	3.45027e-05	0.000555497	8.81411	8.89014	9.46853	9.32362	9.15034
	ENSG00000123146	ADGRE5	976	0	1	0	0	0	-0.0735422	0.427051	1	-0.340604	2.61919e-05	0.000569196	-0.267062	3.46212e-05	0.000556786	9.98549	9.92982	9.72108	9.69265	9.611
	ENSG00000133026	MYH10	4628	0	0	0	0	1	0.0533101	0.452845	1	-0.153707	0.0127156	0.0743909	-0.207017	3.46994e-05	0.000557425	11.8362	11.9231	11.6337	11.7884	11.7392
	ENSG00000136153	LMO7	4008	0	0	0	0	0	0.0690518	0.572978	1	0.413178	0.000103618	0.00182186	0.344126	3.47559e-05	0.000557712	8.95769	9.0203	9.22643	9.39863	9.39736
	ENSG00000180628	PCGF5	84333	0	0	0	0	0	0.214978	0.117203	1	-0.174612	0.148734	0.377512	-0.389589	3.51324e-05	0.000563129	8.87949	9.22697	8.74871	8.91103	8.97446
	ENSG00000130826	DKC1	1736	0	1	0	0	0	-0.0363154	0.649936	1	-0.269681	0.000103866	0.0018237	-0.233366	3.56536e-05	0.000570851	11.6392	11.7431	11.5039	11.4796	11.5516
	ENSG00000123836	PFKFB2	5208	1	0	0	0	0	0.289416	0.0669743	1	0.728054	1.21591e-07	5.75657e-06	0.438638	3.5925e-05	0.000574261	8.29852	8.52237	8.72597	9.03203	8.94374
	ENSG00000256683	ZNF350	59348	0	0	0	0	0	0.0693835	0.641904	1	0.503944	9.1929e-05	0.00164113	0.43456	3.59459e-05	0.000574261	10.0517	9.89777	10.2629	10.2877	10.373
	ENSG00000170027	YWHAG	7532	0	0	0	0	0	0.101835	0.153553	1	-0.105809	0.0874459	0.274542	-0.207643	3.73653e-05	0.000596279	12.2524	12.4433	12.1719	12.2457	12.2916
	ENSG00000136875	PRPF4	9128	0	1	0	0	0	0.109568	0.266566	1	-0.170407	0.049089	0.186567	-0.279974	3.78803e-05	0.000603832	9.70974	9.85222	9.55061	9.54485	9.65932
	ENSG00000121989	ACVR2A	92	0	0	0	0	0	0.134299	0.327642	1	-0.250273	0.0392381	0.161304	-0.384572	3.83175e-05	0.000610129	8.62401	8.91541	8.43455	8.64238	8.6172
	ENSG00000135549	PKIB	5570	0	0	0	0	0	-0.402647	0.142136	1	0.369694	0.11198	0.319481	0.772342	3.86049e-05	0.00061403	6.84193	6.55928	7.10931	6.95338	6.8859
	ENSG00000185088	RPS27L	51065	0	0	0	0	0	-0.107797	0.38375	1	0.245741	0.0216428	0.108257	0.353538	3.89531e-05	0.000618888	9.51316	9.48606	9.85355	9.76352	9.80698
	ENSG00000130449	ZSWIM6	57688	0	0	0	0	0	0.080867	0.611904	1	0.522806	0.000155676	0.00253196	0.441939	3.91269e-05	0.000620722	8.12695	8.08536	8.36557	8.56916	8.5058
	ENSG00000185567	AHNAK2	113146	0	0	0	0	0	0.115714	0.550746	1	-0.437637	0.010727	0.0656692	-0.553351	3.91543e-05	0.000620722	7.88377	7.89906	7.47671	7.59419	7.40248
	ENSG00000160789	LMNA	4000	0	0	0	0	0	-0.0595881	0.679491	1	0.348472	0.00517144	0.03906	0.40806	3.95309e-05	0.000626007	8.70557	8.58606	9.01448	8.90063	8.91266
	ENSG00000130164	LDLR	3949	0	0	1	0	0	-0.0643442	0.571958	1	0.261036	0.00803661	0.0539427	0.325381	3.9697e-05	0.000626581	9.8245	9.79668	10.1756	10.1102	10.0542
	ENSG00000161643	SIGLEC16	400709	0	0	0	0	0	0.579228	0.323781	1	-1.06273	0.0537703	NA	-1.64196	3.96827e-05	0.000626581	5.77731	6.0858	5.54924	5.50896	5.57655
	ENSG00000169306	IL1RAPL1	11141	0	0	0	0	0	0.541859	0.189567	1	1.47168	7.41094e-05	0.00136293	0.929823	3.96778e-05	0.000626581	5.86149	6.26052	6.67556	6.81176	6.77039
	ENSG00000120526	NUDCD1	84955	0	1	0	0	0	0.0483628	0.703763	1	-0.31205	0.00529131	0.039747	-0.360413	3.98665e-05	0.000628571	9.06964	9.30469	8.85518	8.9964	9.07196
	ENSG00000140961	OSGIN1	29948	1	0	0	0	0	-0.0622487	0.794504	1	0.601515	0.00329666	0.027649	0.663764	4.00367e-05	0.000630567	7.01715	6.80168	7.31402	7.1551	7.26692
	ENSG00000115461	IGFBP5	3488	0	0	0	0	0	0.474436	0.159171	1	-0.463095	0.129421	0.348642	-0.937531	4.01259e-05	0.000631285	6.5277	6.76827	6.21667	6.24572	6.392
	ENSG00000225140	LOC101930421	101930421	0	0	0	0	0	-0.386128	0.311222	1	0.690984	0.0302527	0.136405	1.07711	4.03903e-05	0.000634755	6.28536	6.04079	6.58737	6.44006	6.42263
	ENSG00000159674	SPON2	10417	0	0	0	0	0	-0.105627	0.129064	1	-0.309151	2.71484e-07	1.17399e-05	-0.203524	4.05118e-05	0.000635862	16.0895	15.7774	15.6641	15.561	15.4948
	ENSG00000198668	CALM1	801	0	0	0	0	0	0.138497	0.0884243	1	-0.096501	0.171661	0.410474	-0.234998	4.0579e-05	0.000635862	11.7169	11.9824	11.6682	11.7523	11.8326
	ENSG00000109072	VTN	7448	0	0	0	0	0	-0.278107	0.392922	1	0.644102	0.0183552	0.0967256	0.92221	4.05925e-05	0.000635862	6.48176	6.20286	6.65042	6.64779	6.6085
	ENSG00000197948	FCHSD1	89848	0	0	1	0	0	-0.244586	0.210941	1	0.325498	0.0515011	0.192864	0.570084	4.08342e-05	0.000638266	8.48367	7.83105	8.52757	8.23824	8.2834
	ENSG00000128311	TST	7263	0	0	0	0	0	-0.0985884	0.53355	1	-0.556462	5.84507e-05	0.00112959	-0.457873	4.08059e-05	0.000638266	8.96777	8.90109	8.51683	8.51801	8.44175
	ENSG00000172380	GNG12	55970	0	1	0	0	0	0.135928	0.257548	1	0.47273	5.80507e-06	0.000168071	0.336802	4.13549e-05	0.000645708	9.3023	9.45738	9.62923	9.82353	9.87828
	ENSG00000170373	CST1	1469	0	0	0	0	0	-0.27783	0.573958	1	-1.78652	6.19896e-05	0.00118961	-1.50869	4.18282e-05	0.000652394	6.52913	6.27783	5.92684	5.38428	5.62359
	ENSG00000163754	GYG1	2992	0	0	0	0	0	0.200978	0.0793088	1	0.51483	2.53894e-07	1.11679e-05	0.313852	4.24758e-05	0.000661781	8.86682	8.94775	9.21986	9.20837	9.2547
	ENSG00000135776	ABCB10	23456	0	0	0	0	0	0.107581	0.405418	1	-0.25613	0.0246176	0.118105	-0.36371	4.25416e-05	0.000662093	8.90063	9.08903	8.57111	8.82242	8.88188
	ENSG00000182795	C1orf116	79098	1	0	0	0	0	0.082076	0.321799	1	0.321621	7.09974e-06	0.000195855	0.239545	4.26499e-05	0.000663067	12.0159	11.9341	12.1664	12.1829	12.1632
	ENSG00000114405	C3orf14	57415	0	0	0	0	0	-0.258671	0.693567	1	1.48671	0.00667882	NA	1.74539	4.28766e-05	0.000665876	5.58459	5.50733	6.07468	5.87839	6.04221
	ENSG00000150593	PDCD4	27250	0	0	1	0	0	0.00414734	0.958517	1	0.233013	0.000733314	0.00852536	0.228865	4.29773e-05	0.000666724	11.417	11.4477	11.5603	11.7226	11.7373
	ENSG00000131467	PSME3	10197	0	1	0	0	0	0.0502395	0.526432	1	-0.177984	0.00984158	0.0622643	-0.228223	4.30289e-05	0.00066681	11.3386	11.3725	11.1476	11.1263	11.1626
	ENSG00000072274	TFRC	7037	0	1	0	0	0	0.137769	0.178241	1	-0.158519	0.0739601	0.246185	-0.296288	4.30951e-05	0.000667121	11.8223	12.2086	11.8003	11.9632	11.9856
	ENSG00000158560	DYNC1I1	1780	0	0	0	0	0	0.0348217	0.91694	1	0.927097	0.00120446	0.0126059	0.892275	4.32768e-05	0.000669218	6.32472	6.22439	6.74072	6.69619	6.63822
	ENSG00000175482	POLD4	57804	0	0	1	0	0	-0.344153	0.137517	1	0.310463	0.116069	0.326682	0.654616	4.36712e-05	0.000674597	7.31748	6.98612	7.67276	7.30322	7.33217
	ENSG00000136718	IMP4	92856	0	1	0	0	0	-0.0694938	0.446183	1	-0.329503	3.59022e-05	0.000744811	-0.260009	4.37794e-05	0.000675546	10.1467	10.1223	9.91171	9.84951	9.84414
	ENSG00000103647	CORO2B	10391	0	0	0	0	0	0.212464	0.740583	1	1.83975	0.000786282	0.00897006	1.62728	4.42455e-05	0.000682012	5.55652	5.53144	6.05813	6.07931	6.02917
	ENSG00000169299	PGM2	55276	0	0	0	0	0	0.151305	0.209665	1	-0.180863	0.0908564	0.280312	-0.332168	4.42943e-05	0.000682038	8.72261	8.92844	8.56421	8.66114	8.66013
	ENSG00000141526	SLC16A3	9123	0	0	0	0	0	-1.22229	1.53747e-06	0.0110646	-0.469751	0.0267992	0.125056	0.752541	4.47313e-05	0.000688036	7.67006	6.83403	7.42737	7.18206	7.2558
	ENSG00000213639	PPP1CB	5500	0	0	0	0	0	0.0233161	0.803759	1	0.294279	0.000285331	0.00415972	0.270963	4.49551e-05	0.000690743	12.1261	12.2185	12.4226	12.4738	12.5599
	ENSG00000198042	MAK16	84549	0	1	0	0	0	0.268013	0.0739451	1	-0.145227	0.275554	0.536159	-0.41324	4.50376e-05	0.000691277	8.25403	8.52174	8.1937	8.11571	8.1911
	ENSG00000169047	IRS1	3667	0	0	0	0	0	0.0561915	0.705781	1	0.455216	0.000457295	0.00589463	0.399025	4.56146e-05	0.000699391	8.03983	8.14731	8.43178	8.53336	8.52904
	ENSG00000136247	ZDHHC4	55146	0	0	0	0	0	0.118962	0.352521	1	-0.239767	0.0334087	0.145481	-0.358729	4.57626e-05	0.000700919	8.9388	9.09947	8.83087	8.6528	8.82021
	ENSG00000089159	PXN	5829	0	0	0	0	0	-0.0212418	0.809905	1	0.230157	0.00258905	0.0229677	0.251399	4.62488e-05	0.000707617	10.6432	10.5135	10.7831	10.7154	10.768
	ENSG00000160111	CPAMD8	27151	0	0	0	0	0	-0.0330021	0.797197	1	-0.404704	0.000282088	0.00412184	-0.371702	4.67289e-05	0.000714206	10.2436	9.89919	9.64469	9.56767	9.4651
	ENSG00000174136	RGMB	285704	0	0	0	0	0	0.107449	0.266249	1	0.376689	7.29701e-06	0.000200864	0.26924	4.68278e-05	0.000714963	9.79138	9.88203	10.0487	10.2001	10.1771
	ENSG00000147257	GPC3	2719	0	0	0	0	0	0.00198559	0.995028	1	0.811175	0.0034933	0.0289412	0.809189	4.68775e-05	0.000714968	6.34236	6.45253	6.78798	6.91612	6.92831
	ENSG00000132300	PTCD3	55037	0	1	0	0	0	0.0252331	0.771263	1	-0.222977	0.0031522	0.0267561	-0.24821	4.70552e-05	0.000716922	10.9946	11.0675	10.8132	10.7972	10.8643
	ENSG00000030582	GRN	2896	0	0	0	0	0	-0.205927	0.0219564	1	0.0524456	0.498801	0.729765	0.258373	4.71616e-05	0.000717789	11.0387	10.6639	11.0619	10.8441	10.8235
	ENSG00000140506	LMAN1L	79748	0	0	0	0	0	-0.0541828	0.868636	1	0.925328	0.000544569	0.00680047	0.979511	4.76755e-05	0.000724847	6.49472	6.11029	6.75015	6.52547	6.45785
	ENSG00000145439	CBR4	84869	0	0	0	0	0	0.0197468	0.811808	1	0.257374	0.000333335	0.00469899	0.237628	4.82609e-05	0.000732978	11.8578	11.9414	12.1721	12.146	12.2047
	ENSG00000160336	ZNF761	388561	1	0	0	0	0	0.246867	0.265746	1	0.88685	3.68752e-06	0.000114564	0.639982	4.84705e-05	0.000735391	10.9064	10.997	11.5125	11.6585	11.6951
	ENSG00000100714	MTHFD1	4522	0	0	0	0	0	-0.00878032	0.930003	1	-0.293237	0.000765936	0.00882382	-0.284456	4.88089e-05	0.000739749	10.4032	10.5471	10.2205	10.2504	10.3536
	ENSG00000075290	WNT8B	7479	0	0	0	0	0	-0.153993	0.539359	1	-0.866001	0.00010467	0.0018328	-0.712009	4.91594e-05	0.000744281	7.35646	7.3853	6.8663	6.90101	6.90186
	ENSG00000147889	CDKN2A	1029	0	0	0	0	0	-0.141511	0.532934	1	-0.795432	7.55963e-05	0.00138629	-0.653921	4.95145e-05	0.000748874	7.47513	7.26282	6.95181	6.80595	6.72408
	ENSG00000141480	ARRB2	409	0	0	0	0	0	-0.0676774	0.615673	1	-0.448668	0.000150841	0.00246271	-0.38099	4.95957e-05	0.00074932	8.95408	8.95343	8.73356	8.49285	8.58223
	ENSG00000166965	RCCD1	91433	0	0	0	0	0	0.0207414	0.870303	1	-0.339595	0.00229596	0.0210669	-0.360337	4.96537e-05	0.000749413	9.00455	8.85159	8.60562	8.50196	8.50444
	ENSG00000147403	RPL10	6134	0	1	0	0	0	-0.201777	0.0249382	1	-0.461657	2.89262e-09	2.09184e-07	-0.25988	5.03215e-05	0.000758701	14.8426	14.7252	14.5855	14.3835	14.4361
	ENSG00000165526	RPUSD4	84881	0	0	0	0	0	-0.0276983	0.805265	1	-0.34383	0.000477692	0.00610835	-0.316131	5.15827e-05	0.000776907	9.58319	9.70592	9.44468	9.36771	9.38871
	ENSG00000133805	AMPD3	272	0	0	0	0	0	-0.0449102	0.736025	1	0.323184	0.00502602	0.0382634	0.368094	5.22187e-05	0.000785669	8.60738	8.42327	8.70543	8.77658	8.79136
	ENSG00000075420	FNDC3B	64778	0	0	0	1	0	0.0943753	0.519625	1	0.499933	8.35204e-05	0.0015164	0.405558	5.24257e-05	0.000787964	8.73221	8.78291	9.06969	9.28569	9.13774
	ENSG00000128245	YWHAH	7533	0	0	0	0	0	-0.0107513	0.93375	1	-0.379022	0.000766285	0.00882382	-0.368271	5.26105e-05	0.000789921	9.99402	10.109	9.75301	9.74931	9.77523
	ENSG00000162896	PIGR	5284	0	0	0	0	0	0.825577	0.109101	1	1.98414	1.67806e-05	0.000398499	1.15856	5.29876e-05	0.000793352	5.66983	5.96157	6.49042	6.41252	6.43558
	ENSG00000107175	CREB3	10488	0	0	1	0	0	-0.0641435	0.533343	1	0.222016	0.0127413	0.0744823	0.286159	5.29445e-05	0.000793352	9.39333	9.20746	9.58892	9.377	9.43598
	ENSG00000255240	LOC283194	283194	0	0	0	0	1	-0.0249031	0.872175	1	0.388681	0.00391341	0.0314844	0.413584	5.30034e-05	0.000793352	7.96766	7.99428	8.42731	8.42935	8.18774
	ENSG00000163040	CCDC74A	90557	0	0	0	0	0	0.135219	0.393736	1	-0.311563	0.0248309	0.118595	-0.446783	5.45402e-05	0.000815511	8.94602	9.17483	8.70977	8.93628	8.66894
	ENSG00000162989	KCNJ3	3760	0	0	0	0	1	-0.279076	0.103915	1	-0.769169	2.888e-07	1.22812e-05	-0.490093	5.47896e-05	0.000818395	8.95445	8.86138	8.47962	8.49043	8.39988
	ENSG00000120318	ARAP3	64411	0	0	0	0	0	-0.0125285	0.906659	1	0.289499	0.00171197	0.0166135	0.302027	5.48652e-05	0.000818679	10.1711	9.94198	10.3075	10.1832	10.2077
	ENSG00000110492	MDK	4192	0	0	0	0	0	-0.22764	0.033149	1	0.07889	0.392597	0.649499	0.30653	5.52249e-05	0.000823198	13.0591	12.8348	13.2787	13.0376	13.0987
	ENSG00000125827	TMX4	56255	0	0	0	0	0	0.210393	0.0438288	1	-0.0841774	0.35466	0.614629	-0.29457	5.55442e-05	0.000827106	10.553	10.9124	10.4841	10.668	10.729
	ENSG00000076662	ICAM3	3385	0	0	0	0	0	-0.274866	0.231606	1	0.359567	0.0673586	0.230674	0.634432	5.5682e-05	0.000828306	7.28129	7.03338	7.56104	7.35173	7.51037
	ENSG00000136205	TNS3	64759	0	0	0	0	0	0.247813	0.0620427	1	0.597857	2.78262e-07	1.19122e-05	0.350044	5.68392e-05	0.000844652	8.33804	8.56366	8.79473	8.94003	8.93526
	ENSG00000183098	GPC6	10082	0	0	0	0	0	0.510266	0.0331636	1	-0.149639	0.482127	0.718336	-0.659905	5.72453e-05	0.000849814	7.37157	7.60845	7.03258	7.23371	7.1647
	ENSG00000180891	CUEDC1	404093	0	0	0	0	0	-0.0358586	0.873212	1	0.566711	0.00344538	0.0286184	0.60257	5.78016e-05	0.000857194	7.12407	6.99281	7.41511	7.36523	7.44054
	ENSG00000198734	F5	2153	0	0	0	0	0	0.0573923	0.822405	1	0.781547	0.000397775	0.00533143	0.724155	5.79143e-05	0.000857662	8.77362	8.78229	9.24605	9.50716	9.60131
	ENSG00000115504	EHBP1	23301	0	0	0	0	0	0.0253221	0.832065	1	0.358097	0.000534823	0.00670493	0.332775	5.79517e-05	0.000857662	9.63056	9.6673	9.84866	10.0882	10.0553
	ENSG00000133706	LARS1	51520	0	0	0	0	0	0.125612	0.185446	1	-0.140347	0.0900239	0.279076	-0.265959	5.8404e-05	0.000863472	10.4657	10.7093	10.3798	10.4664	10.5195
	ENSG00000070759	TESK2	10420	0	0	0	0	0	-0.170128	0.0638534	1	0.0863724	0.27648	0.537017	0.2565	5.84932e-05	0.000863908	10.1157	9.92109	10.1963	10.1328	10.1818
	ENSG00000165548	TMEM63C	57156	0	0	0	0	0	-0.0987915	0.472099	1	-0.488284	4.64648e-05	0.000929295	-0.389492	5.89563e-05	0.00086986	9.34112	9.14764	8.84066	8.85141	8.72113
	ENSG00000144366	GULP1	51454	0	0	0	0	0	0.121088	0.385136	1	0.509439	2.43552e-05	0.000537493	0.388351	5.95234e-05	0.000877333	9.29156	9.2919	9.5279	9.70217	9.76302
	ENSG00000196189	SEMA4A	64218	0	0	1	0	0	-0.0522629	0.574733	1	0.210218	0.00900689	0.0584922	0.262481	6.01367e-05	0.000884624	10.735	10.5213	10.8045	10.7749	10.7432
	ENSG00000169756	LIMS1	3987	0	0	0	0	0	0.0228856	0.795025	1	0.270268	0.000393794	0.0052944	0.247382	6.01402e-05	0.000884624	10.9478	10.9643	11.1044	11.1996	11.3212
	ENSG00000130558	OLFM1	10439	0	0	0	0	0	0.0316353	0.757034	1	0.315953	0.000363734	0.00500086	0.284317	6.0675e-05	0.000891583	10.1018	10.2003	10.4266	10.452	10.5412
	ENSG00000108561	C1QBP	708	0	0	0	0	0	-0.0660455	0.493023	1	-0.339007	5.00621e-05	0.00099041	-0.272962	6.19584e-05	0.000909519	11.4009	11.4875	11.2619	11.1494	11.2456
	ENSG00000144674	GOLGA4	2803	0	0	1	0	0	0.0849243	0.365873	1	0.350122	1.62988e-05	0.000392152	0.265198	6.26203e-05	0.000918304	11.6611	11.7719	11.9727	12.0694	12.0546
	ENSG00000196262	PPIA	5478	0	0	0	0	0	-0.00527787	0.952613	1	-0.258056	0.000779595	0.00892559	-0.252779	6.28275e-05	0.00092041	13.495	13.6027	13.4305	13.2678	13.365
	ENSG00000176485	PLAAT3	11145	0	0	0	0	0	-0.0740964	0.526977	1	0.257745	0.0108516	0.0660672	0.331842	6.29969e-05	0.000921959	11.4577	11.4272	11.7598	11.7378	11.7476
	ENSG00000184640	SEPTIN9	10801	0	0	0	0	0	-0.0149558	0.832293	1	0.184486	0.00251822	0.0225622	0.199442	6.37198e-05	0.000931596	12.3397	12.2691	12.5119	12.4532	12.4286
	ENSG00000117597	UTP25	27042	0	1	0	0	0	0.0539355	0.650873	1	-0.270781	0.0101286	0.0633242	-0.324717	6.38027e-05	0.000931868	8.90604	9.06798	8.68763	8.82334	8.82487
	ENSG00000105953	OGDH	4967	0	0	1	0	0	-0.0277924	0.712924	1	-0.240634	0.000244323	0.00366628	-0.212841	6.44046e-05	0.000939711	11.613	11.5968	11.4359	11.3523	11.3638
	ENSG00000143126	CELSR2	1952	0	0	0	0	0	0.130757	0.320628	1	-0.233482	0.0434935	0.172791	-0.364239	6.45557e-05	0.000940019	9.01541	9.10273	8.696	8.91376	8.73482
	ENSG00000118600	RXYLT1	10329	0	0	0	0	0	0.0368915	0.71579	1	-0.241492	0.00669151	0.0471284	-0.278383	6.4552e-05	0.000940019	9.58115	9.74637	9.44703	9.53362	9.46685
	ENSG00000132824	SERINC3	10955	0	1	0	0	0	0.0522372	0.508735	1	0.273766	6.32491e-05	0.00121196	0.221528	6.47303e-05	0.000941614	11.4795	11.5493	11.7068	11.7723	11.824
	ENSG00000128567	PODXL	5420	0	0	0	0	0	0.0906149	0.463639	1	-0.252908	0.0194656	0.100432	-0.343523	6.4868e-05	0.00094267	9.5271	9.77118	9.36003	9.53371	9.45982
	ENSG00000197958	RPL12	6136	0	0	0	0	0	-0.234244	0.0390763	1	-0.557141	1.34895e-08	8.0685e-07	-0.322897	6.54006e-05	0.000949457	14.4292	14.4393	14.2368	14.0421	14.0941
	ENSG00000131149	GSE1	23199	0	0	0	0	0	0.0220562	0.825058	1	0.300629	0.000496934	0.00629778	0.278573	6.58242e-05	0.000954649	10.4968	10.4266	10.6143	10.834	10.6706
	ENSG00000117411	B4GALT2	8704	0	0	0	0	0	-0.12761	0.218751	1	-0.418771	3.62171e-06	0.000113344	-0.291161	6.60918e-05	0.000956612	10.2681	10.2556	10.106	9.88483	9.92585
	ENSG00000185518	SV2B	9899	0	0	0	0	0	-0.0266633	0.912759	1	0.624753	0.00284783	0.0248143	0.651416	6.60551e-05	0.000956612	7.02905	6.8559	7.27116	7.43045	7.273
	ENSG00000166888	STAT6	6778	0	0	0	0	0	-0.133983	0.20346	1	0.163838	0.0715055	0.240734	0.297821	6.63116e-05	0.000958835	11.2184	10.8255	11.1743	11.1005	11.0685
	ENSG00000140479	PCSK6	5046	0	0	0	0	0	-0.0197153	0.86701	1	-0.344499	0.000864799	0.00966762	-0.324784	6.85036e-05	0.000989543	9.16994	9.15369	8.80595	8.9168	8.87419
	ENSG00000145012	LPP	4026	0	0	0	0	0	-0.0947712	0.545186	1	0.345121	0.0107357	0.0656692	0.439892	6.86996e-05	0.000991384	10.1468	10.1841	10.461	10.7838	10.5739
	ENSG00000171490	RSL1D1	26156	0	1	0	0	0	0.00830729	0.92603	1	-0.243257	0.00173377	0.0167615	-0.251564	6.88657e-05	0.000992135	11.5212	11.6291	11.3512	11.3538	11.4313
	ENSG00000163545	NUAK2	81788	0	0	0	0	0	0.1013	0.653314	1	-0.507989	0.0119729	0.0710821	-0.609289	6.91701e-05	0.000995196	7.22448	7.35602	6.9169	6.92121	6.95909
	ENSG00000124107	SLPI	6590	0	0	0	0	0	-0.0403275	0.92685	1	1.04373	0.00606526	0.044011	1.08406	6.94082e-05	0.000997631	5.9328	6.00304	6.45621	6.37936	6.48778
	ENSG00000101966	XIAP	331	0	1	0	0	0	-0.115386	0.316263	1	0.203317	0.0411219	0.166887	0.318703	7.00714e-05	0.00100616	9.79453	9.74215	9.99303	10.0931	10.0606
	ENSG00000116649	SRM	6723	0	0	0	0	0	-0.0949153	0.282785	1	-0.343612	7.37431e-06	0.000202374	-0.248696	7.02168e-05	0.00100725	11.508	11.4207	11.2715	11.0708	11.1807
	ENSG00000198046	ZNF667	63934	0	0	0	0	0	0.152482	0.306255	1	-0.253599	0.0539941	0.198691	-0.406081	7.11973e-05	0.00102031	8.46353	8.60832	8.23297	8.32393	8.29289
	ENSG00000105443	CYTH2	9266	0	0	1	0	0	-0.113875	0.279088	1	0.181417	0.0456872	0.177912	0.295291	7.16125e-05	0.00102524	10.8265	10.4676	10.8624	10.7069	10.7033
	ENSG00000164877	MICALL2	79778	0	0	1	0	0	-0.120852	0.411178	1	0.293537	0.0199752	0.101939	0.414389	7.19769e-05	0.00102944	9.21957	8.64332	9.13612	8.99535	8.89147
	ENSG00000001167	NFYA	4800	0	0	0	0	0	0.0206741	0.826136	1	0.276824	0.000700637	0.00822767	0.256149	7.29826e-05	0.00104279	9.77705	9.72649	9.87878	10.019	10.019
	ENSG00000173467	AGR3	155465	0	0	0	0	0	-0.539666	0.327001	1	1.0075	0.0241445	0.116622	1.54717	7.37156e-05	0.00105119	5.86932	5.60836	6.21599	5.96094	6.07854
	ENSG00000091592	NLRP1	22861	0	0	0	0	0	-0.562402	0.0263588	1	0.145	0.494482	0.727096	0.707402	7.48138e-05	0.00106472	7.0242	6.52191	6.96907	6.93248	6.97074
	ENSG00000090971	NAT14	57106	0	0	1	0	0	-0.197628	0.197895	1	-0.627908	2.7935e-06	9.02948e-05	-0.43028	7.48847e-05	0.00106472	9.07238	8.8619	8.64679	8.39778	8.3671
	ENSG00000177989	ODF3B	440836	0	0	0	0	0	-0.365058	0.235762	1	0.504035	0.0488721	0.186122	0.869093	7.4869e-05	0.00106472	6.67174	6.22528	6.78295	6.68065	6.58787
	ENSG00000272325	NUDT3	11165	0	0	0	0	0	0.0751386	0.336525	1	-0.142485	0.0360115	0.152128	-0.217624	7.50883e-05	0.00106656	11.6131	11.9226	11.6493	11.7202	11.7473
	ENSG00000143869	GDF7	151449	0	0	0	0	0	-0.248339	0.719809	1	1.47756	0.0113667	NA	1.7259	7.69321e-05	0.00109168	5.51075	5.43602	5.92923	6.09062	5.85053
	ENSG00000160208	RRP1B	23076	0	0	0	0	0	0.00970672	0.904123	1	-0.210517	0.00285572	0.024847	-0.220223	7.70965e-05	0.00109294	10.3436	10.4525	10.1596	10.2502	10.3065
	ENSG00000196670	ZFP62	643836	0	1	0	0	0	0.17675	0.160521	1	-0.170117	0.122433	0.337237	-0.346867	7.73862e-05	0.00109598	9.591	9.83133	9.41493	9.57597	9.54353
	ENSG00000006712	PAF1	54623	0	0	0	0	0	-0.0447284	0.602599	1	0.189225	0.0110981	0.0671344	0.233953	7.82099e-05	0.00110548	10.1843	10.1552	10.4833	10.2918	10.3494
	ENSG00000124126	PREX1	57580	0	0	0	0	0	-0.329863	0.00681175	1	-0.669562	3.105e-10	2.68541e-08	-0.339699	7.81496e-05	0.00110548	9.59206	9.4448	9.10664	9.1343	9.13699
	ENSG00000162738	VANGL2	57216	0	0	1	0	0	0.53546	0.0982256	1	1.29963	5.88008e-06	0.000169161	0.764174	7.8293e-05	0.00110557	6.24301	6.49512	6.89894	7.01419	6.90727
	ENSG00000165996	HACD1	9200	0	0	0	0	0	0.489509	0.248059	1	-0.635011	0.102111	0.302925	-1.12452	7.85332e-05	0.00110681	6.16157	6.45059	6.04245	5.87116	5.90365
	ENSG00000149743	TRPT1	83707	0	0	1	0	0	-0.171769	0.0485548	1	0.0715716	0.34056	0.601596	0.243341	7.85025e-05	0.00110681	11.1105	10.6622	11.0267	10.84	10.8138
	ENSG00000050820	BCAR1	9564	0	0	1	0	0	-0.0895079	0.403844	1	0.22423	0.0132733	0.0765998	0.313738	7.95142e-05	0.00111954	9.94689	8.92516	9.27857	9.13222	9.16721
	ENSG00000115594	IL1R1	3554	0	0	0	0	0	0.106587	0.273793	1	-0.159706	0.0610399	0.215951	-0.266293	7.97065e-05	0.00112116	10.0158	10.212	9.92191	9.99563	9.9648
	ENSG00000166900	STX3	6809	0	0	1	0	0	-0.0800447	0.395696	1	0.174052	0.0333206	0.145455	0.254096	8.09724e-05	0.00113786	9.66636	9.60592	9.81847	9.85212	9.88562
	ENSG00000128595	CALU	813	0	0	0	0	0	0.171738	0.0477286	1	0.410182	4.90199e-08	2.62533e-06	0.238444	8.18654e-05	0.00114929	10.9982	11.1781	11.3715	11.4145	11.4512
	ENSG00000144749	LRIG1	26018	0	0	0	0	0	0.283426	0.0671823	1	0.705855	1.43952e-07	6.74938e-06	0.422429	8.25413e-05	0.00115766	9.10886	9.20788	9.40304	9.78843	9.66017
	ENSG00000184916	JAG2	3714	0	0	0	0	0	-0.200738	0.0238302	1	-0.449005	5.5335e-09	3.689e-07	-0.248267	8.26404e-05	0.00115793	11.2614	10.9315	10.7486	10.7008	10.6146
	ENSG00000092201	SUPT16H	11198	0	1	0	0	0	0.0692647	0.330471	1	-0.126	0.042324	0.170254	-0.195265	8.34791e-05	0.00116855	11.2101	11.3973	11.0961	11.2407	11.2827
	ENSG00000170412	GPRC5C	55890	0	0	1	0	0	-0.04262	0.771004	1	0.350859	0.00554598	0.0411767	0.393479	8.55264e-05	0.00119605	8.39156	8.21503	8.62248	8.50633	8.4722
	ENSG00000163590	PPM1L	151742	0	0	0	0	0	0.235633	0.211693	1	-0.261407	0.120419	0.33344	-0.49704	8.61535e-05	0.00120204	7.7363	8.21044	7.66538	8.01229	7.77037
	ENSG00000114859	CLCN2	1181	0	1	0	0	0	-0.161993	0.174744	1	-0.495027	1.89053e-06	6.41878e-05	-0.333034	8.62044e-05	0.00120204	9.57223	9.17981	8.93927	8.91599	8.76737
	ENSG00000065534	MYLK	4638	0	0	0	0	0	0.105814	0.574925	1	0.605551	0.000218493	0.00334935	0.499736	8.64046e-05	0.00120368	7.92268	8.10555	8.5811	8.51053	8.47401
	ENSG00000149798	CDC42EP2	10435	0	0	1	0	0	0.0607455	0.843294	1	1.03377	3.68356e-05	0.000759728	0.973026	8.68779e-05	0.00120911	8.68957	7.49798	8.18821	8.0559	8.03545
	ENSG00000165092	ALDH1A1	216	0	0	0	1	0	0.311543	0.044635	1	0.729012	6.43965e-08	3.32369e-06	0.417469	8.70545e-05	0.0012104	8.87976	9.21843	9.76033	9.25846	9.84876
	ENSG00000163623	NKX6-1	4825	0	0	0	0	0	-0.326002	0.275702	1	0.491303	0.050937	0.191763	0.817306	8.74867e-05	0.00121524	6.71305	6.3194	6.87534	6.83295	6.69409
	ENSG00000058866	DGKG	1608	0	0	0	0	0	-0.468037	0.138106	1	0.345394	0.201169	0.448987	0.813431	8.83242e-05	0.00122489	6.4792	6.34399	6.67957	6.97577	6.84177
	ENSG00000196372	ASB13	79754	0	0	0	0	1	0.029291	0.776633	1	-0.250932	0.00556739	0.0412638	-0.280223	8.83507e-05	0.00122489	9.66373	9.76295	9.55626	9.46098	9.46945
	ENSG00000132361	CLUH	23277	0	1	0	0	0	-0.0960439	0.229304	1	-0.318109	4.29754e-06	0.000130044	-0.222066	8.92009e-05	0.0012355	12.1155	11.9364	11.7723	11.7132	11.6584
	ENSG00000111450	STX2	2054	0	0	0	0	0	0.436047	0.00958034	1	-0.000594714	0.996847	0.998468	-0.436642	8.99334e-05	0.00124445	7.78822	8.14353	7.7505	7.78618	7.81791
	ENSG00000173598	NUDT4	11163	0	0	0	0	0	-0.00135502	0.99017	1	0.300168	0.00159841	0.0157382	0.301523	9.07929e-05	0.00125514	10.2949	10.2137	10.4201	10.496	10.6033
	ENSG00000100065	CARD10	29775	0	0	0	0	0	0.144059	0.373935	1	0.566591	5.58528e-05	0.00108157	0.422532	9.26172e-05	0.00127914	7.80522	7.71531	8.09482	8.10379	7.97913
	ENSG00000130529	TRPM4	54795	0	0	1	0	0	-0.150489	0.208066	1	0.18071	0.0793916	0.257464	0.331199	9.29107e-05	0.00128197	10.4947	10.0012	10.4244	10.2502	10.268
	ENSG00000116852	KIF21B	23046	0	0	0	0	0	-0.289388	0.0302355	1	0.0702262	0.541497	0.758116	0.359614	9.34848e-05	0.00128867	8.64745	8.34132	8.71491	8.6334	8.64397
	ENSG00000175602	CCDC85B	11007	0	1	0	0	0	-0.213611	0.131611	1	-0.606655	7.74831e-07	2.9784e-05	-0.393044	9.50915e-05	0.00130957	10.9659	10.9178	10.7173	10.4759	10.4137
	ENSG00000156697	UTP14A	10813	0	1	0	0	0	-0.125835	0.286691	1	-0.44665	1.62753e-05	0.000392152	-0.320814	9.54535e-05	0.0013133	9.21672	9.15473	8.8631	8.78391	8.93782
	ENSG00000082212	ME2	4200	0	1	0	0	0	0.103694	0.332487	1	-0.183189	0.0513286	0.192557	-0.286883	9.72398e-05	0.00133661	9.50122	9.71177	9.4073	9.44716	9.45714
	ENSG00000197122	SRC	6714	0	0	0	0	0	-0.104536	0.186768	1	0.113006	0.0985488	0.296318	0.217542	9.98899e-05	0.00137173	11.6779	11.4362	11.6955	11.6424	11.6073
	ENSG00000130940	CASZ1	54897	0	0	0	0	0	0.0493584	0.677665	1	0.37572	0.000249745	0.00373014	0.326362	0.000100208	0.0013748	10.8726	10.6762	10.9338	11.102	10.9581
	ENSG00000180817	PPA1	5464	0	0	0	0	0	-0.0333268	0.74072	1	-0.31068	0.00037359	0.00509261	-0.277353	0.000100737	0.00138075	11.6351	11.8298	11.5903	11.482	11.5919
	ENSG00000198478	SH3BGRL2	83699	0	0	0	0	0	0.330248	0.0876923	1	-0.174465	0.311787	0.573507	-0.504714	0.000101309	0.00138727	7.64019	8.03358	7.69768	7.578	7.6202
	ENSG00000076706	MCAM	4162	0	0	0	0	0	-0.152076	0.319188	1	-0.572136	1.66185e-05	0.000396909	-0.42006	0.000101602	0.00138997	9.66446	9.58643	9.36802	9.10552	9.13133
	ENSG00000131238	PPT1	5538	0	1	0	0	0	0.00628903	0.945283	1	-0.242406	0.00242602	0.0219612	-0.248695	0.000102706	0.00140158	10.5015	10.6498	10.3789	10.3557	10.4779
	ENSG00000131773	KHDRBS3	10656	0	0	0	0	0	-0.262014	0.0727812	1	0.139922	0.266464	0.526025	0.401936	0.000102561	0.00140158	10.3732	10.0098	10.4775	10.2921	10.3974
	ENSG00000054179	ENTPD2	954	0	0	0	0	0	-0.171858	0.374725	1	0.351209	0.0343998	0.148305	0.523068	0.000102741	0.00140158	7.92623	7.5588	8.16777	7.86194	7.93256
	ENSG00000142186	SCYL1	57410	1	0	0	0	0	-0.0681361	0.422298	1	0.165802	0.0237822	0.115307	0.233938	0.000103344	0.00140847	12.5231	12.2692	12.6112	12.4502	12.4339
	ENSG00000179091	CYC1	1537	0	0	0	0	0	-0.177958	0.0784016	1	-0.456852	1.796e-07	8.21027e-06	-0.278894	0.000104206	0.00141889	11.9874	11.8365	11.6549	11.5044	11.5275
	ENSG00000101911	PRPS2	5634	0	0	0	0	0	0.0925223	0.445662	1	-0.228955	0.0323436	0.142585	-0.321477	0.000105055	0.0014291	9.02451	9.30452	8.97559	8.98044	9.06178
	ENSG00000151067	CACNA1C	775	0	0	0	0	0	-0.253059	0.130919	1	0.276496	0.0387067	0.160079	0.529555	0.000105521	0.00143409	8.57075	7.18183	7.50191	7.59448	7.35928
	ENSG00000171621	SPSB1	80176	0	0	0	0	0	-0.0476942	0.908277	1	1.01755	0.0040564	0.0321299	1.06524	0.000106092	0.00144051	6.19017	6.14086	6.45314	6.67464	6.72881
	ENSG00000028839	TBPL1	9519	0	0	0	0	0	-0.0853741	0.598789	1	-0.524119	0.000232516	0.00351797	-0.438745	0.000106621	0.00144633	8.77977	9.05057	8.85337	8.47967	8.61549
	ENSG00000237441	RGL2	5863	0	0	0	0	0	-0.171365	0.166727	1	0.220025	0.0284512	0.131045	0.39139	0.000107485	0.00145557	10.3456	8.399	8.7738	8.53756	8.68262
	ENSG00000106415	GLCCI1	113263	0	0	0	0	0	0.285775	0.172368	1	-0.249351	0.186234	0.430471	-0.535126	0.000107504	0.00145557	7.21771	7.48073	6.99245	7.17564	7.17121
	ENSG00000035141	FAM136A	84908	0	0	0	0	0	-0.00931604	0.907623	1	-0.225927	0.00126956	0.0130946	-0.216611	0.000107787	0.00145805	10.5591	10.5623	10.3943	10.3098	10.3492
	ENSG00000266028	SRGAP2	23380	0	1	0	0	0	0.0952987	0.362526	1	0.370673	4.6763e-05	0.000932346	0.275374	0.000108321	0.00146391	9.40656	9.49178	9.72596	9.76119	9.77559
	ENSG00000136816	TOR1B	27348	0	0	0	0	0	0.0621376	0.54908	1	-0.212059	0.0203217	0.103221	-0.274197	0.000108781	0.00146874	9.31074	9.42705	9.20916	9.15315	9.16643
	ENSG00000150961	SEC24D	9871	0	0	0	1	0	0.101814	0.373977	1	0.405769	4.39876e-05	0.000883894	0.303955	0.000109928	0.00148174	9.27312	9.21915	9.4594	9.50428	9.52342
	ENSG00000164713	BRI3	25798	0	0	1	0	0	-0.174171	0.120891	1	0.131176	0.176375	0.416796	0.305347	0.000109948	0.00148174	10.5174	10.4922	10.9745	10.6628	10.7429
	ENSG00000163803	PLB1	151056	0	0	0	0	0	0.0159106	0.976139	1	1.38694	0.00195054	0.0183814	1.37102	0.00011039	0.00148632	5.7926	5.66294	5.96621	6.31932	6.25272
	ENSG00000113716	HMGXB3	22993	0	0	0	0	0	0.103657	0.355792	1	0.409895	2.384e-05	0.000529778	0.306237	0.000111599	0.0014984	10.9631	10.7904	11.086	11.1203	11.0566
	ENSG00000139197	PEX5	5830	0	1	0	0	0	-0.0395421	0.697649	1	-0.316714	0.000346311	0.00482349	-0.277172	0.00011143	0.0014984	10.6081	10.5792	10.358	10.303	10.2701
	ENSG00000196417	ZNF765	91661	0	0	0	0	0	0.253699	0.123609	1	0.692469	1.23188e-06	4.42922e-05	0.43877	0.000111548	0.0014984	8.65509	8.67195	9.11679	9.03636	9.04609
	ENSG00000138100	TRIM54	57159	0	1	0	0	0	-0.525777	0.0577664	1	0.206347	0.382114	0.640498	0.732124	0.000112342	0.00150698	6.98165	6.76729	7.32521	7.13653	7.14236
	ENSG00000170515	PA2G4	5036	0	0	0	0	0	-0.0692711	0.513256	1	-0.359463	9.04966e-05	0.00162235	-0.290192	0.000112613	0.00150922	11.5245	11.5059	11.2604	11.1553	11.2585
	ENSG00000166295	ANAPC16	119504	0	0	0	1	0	0.004177	0.96535	1	0.264413	0.00148208	0.0148384	0.260236	0.000112758	0.00150977	10.7956	10.7987	11.0742	11.0284	11.0424
	ENSG00000149577	SIDT2	51092	0	0	0	0	0	-0.0621373	0.552794	1	0.217249	0.0164222	0.0890316	0.279387	0.000112876	0.00150995	9.5116	9.29838	9.60564	9.61755	9.47216
	ENSG00000204271	SPIN3	169981	0	0	0	0	0	0.119013	0.393861	1	-0.260973	0.031975	0.141521	-0.379986	0.000112992	0.0015101	9.38322	9.22307	8.82515	8.89449	8.94261
	ENSG00000103888	CEMIP	57214	0	0	0	0	0	0.0295906	0.817442	1	0.372979	0.000744337	0.00863782	0.343388	0.00011436	0.00152698	8.96477	8.66227	8.86248	9.13701	8.94396
	ENSG00000254986	DPP3	10072	0	0	1	0	0	-0.0783574	0.375381	1	0.161014	0.0349894	0.149637	0.239371	0.000114483	0.00152721	10.6561	10.3851	10.7066	10.5307	10.5939
	ENSG00000168785	TSPAN5	10098	0	0	0	0	0	-0.0664086	0.601257	1	-0.404342	0.000304657	0.00437667	-0.337933	0.000114837	0.00153014	8.82819	8.85057	8.44904	8.55521	8.63364
	ENSG00000167034	NKX3-1	4824	0	0	1	0	0	0.10229	0.12782	1	0.28644	8.01441e-07	3.06222e-05	0.18415	0.000114913	0.00153014	14.2683	14.1979	14.3213	14.3744	14.4478
	ENSG00000107957	SH3PXD2A	9644	0	0	0	0	0	0.192285	0.253625	1	0.637012	1.28649e-05	0.000323519	0.444728	0.000115538	0.00153141	8.42549	8.46471	8.80123	8.96089	8.85702
	ENSG00000030066	NUP160	23279	0	0	0	0	0	0.166978	0.154271	1	-0.150482	0.141812	0.367621	-0.31746	0.000115268	0.00153141	9.23944	9.02466	8.58934	8.86857	8.7864
	ENSG00000185215	TNFAIP2	7127	0	0	1	0	0	-0.0629245	0.507817	1	0.195214	0.0172309	0.0922826	0.258138	0.000115472	0.00153141	10.4879	10.0901	10.3646	10.3476	10.3012
	ENSG00000126351	THRA	7067	0	1	0	0	0	-0.0414514	0.767115	1	-0.421606	0.000549816	0.00685263	-0.380155	0.000115367	0.00153141	9.56372	9.54213	9.15103	9.20303	9.19311
	ENSG00000006757	PNPLA4	8228	0	0	0	0	0	0.0440951	0.72282	1	-0.285712	0.009084	0.0587755	-0.329807	0.000115229	0.00153141	8.89526	8.94498	8.6924	8.57068	8.69836
	ENSG00000066455	GOLGA5	9950	0	0	1	0	0	0.0411338	0.67669	1	0.299692	0.00047367	0.00606297	0.258558	0.000116216	0.00153898	9.44139	9.41067	9.61247	9.68414	9.66379
	ENSG00000162032	SPSB3	90864	0	0	0	0	0	-0.255362	0.0445953	1	0.0892295	0.413194	0.66628	0.344591	0.000116857	0.00154606	9.02472	8.52699	8.9329	8.76162	8.80742
	ENSG00000171606	ZNF274	10782	0	0	0	0	0	-0.000632438	0.99584	1	0.316785	0.00261944	0.0232033	0.317417	0.000117269	0.0015501	8.86565	8.80491	9.1756	9.01181	9.0999
	ENSG00000119285	HEATR1	55127	0	0	0	0	0	0.178274	0.128369	1	-0.132381	0.198827	0.4464	-0.310655	0.000118153	0.00156035	9.3008	9.51773	9.10542	9.26544	9.36256
	ENSG00000130522	JUND	3727	0	0	1	0	0	-0.257719	0.000564653	1	-0.460522	1.33689e-12	1.58507e-10	-0.202803	0.000119117	0.00157164	11.3587	11.3025	11.2353	11.0756	11.008
	ENSG00000152782	PANK1	53354	0	1	0	0	0	0.0439561	0.823386	1	-0.470633	0.00734226	0.0506363	-0.514589	0.000120881	0.00159347	7.60297	7.78978	7.32294	7.40456	7.42989
	ENSG00000187889	FYB2	199920	0	0	0	0	0	-0.346525	0.216373	1	0.378063	0.113787	0.322586	0.724587	0.000121453	0.00159956	6.71305	6.46522	6.86178	6.94024	6.92065
	ENSG00000144837	PLA1A	51365	0	0	0	0	0	-0.0744471	0.469977	1	0.205158	0.0211847	0.106464	0.279605	0.000127678	0.00168001	11.8073	11.7159	12.0301	11.9371	12.0086
	ENSG00000140323	DISP2	85455	0	0	1	0	0	-0.0647641	0.629614	1	0.290059	0.0123675	0.072884	0.354823	0.000128343	0.00168722	8.77921	8.54777	8.91921	8.85144	8.82564
	ENSG00000141424	SLC39A6	25800	0	0	0	0	0	0.144475	0.0573006	1	0.349263	1.10585e-07	5.36169e-06	0.204788	0.000128834	0.00169214	12.0803	12.3298	12.4214	12.5678	12.6044
	ENSG00000120756	PLS1	5357	0	0	0	0	0	0.186817	0.111409	1	-0.117181	0.258817	0.516827	-0.303998	0.00012943	0.00169843	8.95558	9.26378	8.82317	9.0378	9.07849
	ENSG00000170035	UBE2E3	10477	0	0	0	0	0	-0.000756603	0.9948	1	0.298398	0.00314526	0.0267484	0.299155	0.000129871	0.00170264	8.93517	9.02903	9.33197	9.24876	9.27232
	ENSG00000135069	PSAT1	29968	0	0	0	0	0	0.0241982	0.811607	1	-0.246342	0.00549427	0.0409251	-0.27054	0.000129986	0.00170264	10.0694	10.2594	9.98582	9.95224	10.0423
	ENSG00000143753	DEGS1	8560	1	0	0	0	0	0.143533	0.18638	1	0.436205	3.43766e-06	0.000108916	0.292672	0.000131812	0.00172344	11.13	11.1997	11.4454	11.5004	11.5107
	ENSG00000140832	MARVELD3	91862	0	0	0	0	0	0.254518	0.224534	1	0.759091	3.80207e-05	0.00077618	0.504573	0.00013173	0.00172344	7.05908	7.246	7.59095	7.62494	7.66991
	ENSG00000185924	RTN4RL1	146760	0	0	0	0	0	-0.193704	0.473115	1	-0.918242	0.000136943	0.00228614	-0.724539	0.00013434	0.0017549	7.10476	7.02478	6.68497	6.50461	6.5264
	ENSG00000087269	NOP14	8602	0	1	0	0	0	0.0192138	0.830133	1	-0.218869	0.00513926	0.0389327	-0.238083	0.000135118	0.00176348	10.4025	10.5502	10.2884	10.2982	10.3604
	ENSG00000108064	TFAM	7019	0	1	0	0	0	-0.0150435	0.874362	1	-0.269754	0.00113002	0.0119539	-0.25471	0.000135807	0.00177087	10.6615	10.8177	10.4636	10.5869	10.6565
	ENSG00000168906	MAT2A	4144	0	0	0	0	0	0.0175401	0.858988	1	-0.250356	0.0033654	0.0280632	-0.267897	0.000136834	0.00178106	12.7645	12.5346	12.2347	12.2677	12.3113
	ENSG00000189067	LITAF	9516	0	0	0	0	0	0.0773655	0.52787	1	0.386048	0.000317749	0.00452605	0.308683	0.000136813	0.00178106	8.64197	8.91413	9.17547	9.20883	9.23876
	ENSG00000115946	PNO1	56902	0	0	0	0	0	-0.0859527	0.430852	1	-0.375464	8.52942e-05	0.00154422	-0.289511	0.000137883	0.0017931	9.53554	9.52326	9.2786	9.19912	9.25743
	ENSG00000108578	BLMH	642	0	0	0	0	0	0.0445215	0.619254	1	-0.192253	0.0141758	0.0803213	-0.236774	0.000138143	0.00179486	10.2626	10.4702	10.2418	10.1724	10.2912
	ENSG00000113494	PRLR	5618	0	0	0	0	0	0.202199	0.344683	1	0.755321	4.79158e-05	0.000953844	0.553122	0.000140587	0.00182498	7.87776	8.1975	8.55392	8.81153	8.73153
	ENSG00000085415	SEH1L	81929	0	1	0	0	0	0.0253167	0.811345	1	-0.254786	0.00606089	0.0440042	-0.280103	0.000143048	0.00185527	9.81284	9.99913	9.63437	9.72536	9.82897
	ENSG00000119280	C1orf198	84886	0	0	0	0	0	0.011978	0.906029	1	-0.251977	0.00482239	0.0370953	-0.263955	0.000144659	0.00187281	9.28033	9.2999	9.0072	9.01382	9.14497
	ENSG00000160691	SHC1	6464	0	0	0	0	0	-0.0810632	0.320497	1	0.136109	0.0537755	0.198251	0.217172	0.000145458	0.00188147	10.9416	10.7823	11.0526	10.9522	10.9665
	ENSG00000116120	FARSB	10056	0	0	0	0	0	-0.0436535	0.646666	1	-0.296879	0.000349358	0.0048501	-0.253225	0.000146748	0.00189646	10.3939	10.4393	10.1748	10.1505	10.2553
	ENSG00000138780	GSTCD	79807	0	1	0	0	0	0.206055	0.15378	1	-0.156958	0.223744	0.478127	-0.363014	0.000147209	0.00190072	8.15115	8.51804	8.12017	8.16726	8.35956
	ENSG00000090615	GOLGA3	2802	1	0	0	0	0	0.185864	0.121058	1	0.506925	1.01199e-06	3.78855e-05	0.32106	0.000147912	0.0019081	11.1395	11.2735	11.5135	11.7212	11.5593
	ENSG00000100003	SEC14L2	23541	0	0	1	0	0	0.00691478	0.968629	1	0.457847	0.00260146	0.02306	0.450933	0.000148394	0.00191261	7.79421	7.67068	8.04122	8.02032	8.03866
	ENSG00000134440	NARS1	4677	0	0	0	0	0	0.0702011	0.409817	1	-0.15654	0.0346642	0.148893	-0.226741	0.000148807	0.00191622	11.0479	11.1643	10.8639	10.9565	11.0046
	ENSG00000228278	ORM2	5005	0	0	0	0	0	-0.376991	0.495727	1	1.08709	0.0165137	0.0893304	1.46408	0.000150037	0.00192863	5.82549	5.59927	5.95296	6.14269	6.09444
	ENSG00000103056	SMPD3	55512	0	0	0	0	0	0.0223339	0.879364	1	0.409355	0.00128777	0.0132503	0.387021	0.000150027	0.00192863	8.94202	8.79594	9.1247	9.156	9.18926
	ENSG00000114023	FAM162A	26355	0	0	0	0	0	0.134122	0.32252	1	-0.226531	0.0553219	0.201916	-0.360653	0.000150988	0.00193913	9.67146	9.76518	9.4338	9.38567	9.44724
	ENSG00000165556	CDX2	1045	0	0	0	0	0	-0.0961234	0.707793	1	-0.779199	0.00059637	0.00728391	-0.683076	0.000151621	0.00194554	7.40685	7.37281	6.9663	6.93983	6.8377
	ENSG00000104613	INTS10	55174	0	0	0	0	0	0.117512	0.219667	1	0.368172	9.33387e-06	0.000243824	0.25066	0.000152087	0.00194979	10.123	10.1687	10.3961	10.4464	10.4047
	ENSG00000178952	TUFM	7284	0	1	0	0	0	-0.129834	0.211083	1	-0.408531	5.66543e-06	0.000164813	-0.278697	0.000152952	0.00195914	11.2645	11.1632	11.0049	10.8317	10.8277
	ENSG00000213585	VDAC1	7416	0	0	0	0	0	0.0286581	0.748204	1	-0.210376	0.00657296	0.0465834	-0.239034	0.000153564	0.00196523	11.8497	12.0152	11.7827	11.742	11.8085
	ENSG00000109929	SC5D	6309	0	0	0	1	0	0.0504147	0.637305	1	0.332278	0.000334686	0.00470767	0.281864	0.000153847	0.00196712	10.2453	10.3911	10.5867	10.6976	10.7154
	ENSG00000185619	PCGF3	10336	0	0	1	0	0	0.0533084	0.509865	1	0.261598	0.000202419	0.00315202	0.208289	0.000154843	0.00197649	10.0225	10.0321	10.2167	10.2311	10.2528
	ENSG00000189046	ALKBH2	121642	0	0	0	0	0	-0.00437044	0.973436	1	-0.347145	0.00266358	0.0234954	-0.342774	0.000154853	0.00197649	8.76681	8.74927	8.5695	8.44469	8.3715
	ENSG00000010322	NISCH	11188	0	0	0	0	0	-0.0989895	0.366485	1	0.195352	0.038951	0.16083	0.294342	0.000156526	0.00199491	11.7583	11.3356	11.6819	11.6433	11.5682
	ENSG00000069849	ATP1B3	483	0	0	0	0	0	-0.0352947	0.744662	1	0.248263	0.00820636	0.0547375	0.283558	0.000156623	0.00199491	9.83461	9.93544	10.1458	10.1755	10.2754
	ENSG00000130702	LAMA5	3911	0	0	0	0	0	0.0487078	0.730413	1	0.428004	0.000455021	0.00587123	0.379297	0.00015671	0.00199491	11.4368	11.2015	11.594	11.6782	11.4797
	ENSG00000119408	NEK6	10783	0	0	0	0	0	0.0679785	0.495379	1	-0.194095	0.0259542	0.122362	-0.262073	0.000157253	0.00200007	10.0677	10.2292	9.87635	10.1039	9.9643
	ENSG00000138079	SLC3A1	6519	0	0	0	0	1	-0.474056	0.0145199	1	0.0436811	0.792855	0.906724	0.517737	0.000158179	0.00200869	8.70747	8.23184	8.69426	8.70526	8.6174
	ENSG00000124145	SDC4	6385	0	0	0	0	0	-0.083455	0.572682	1	-0.474362	0.000248181	0.00371112	-0.390907	0.000158209	0.00200869	9.13	9.35385	9.03064	8.93214	9.00927
	ENSG00000071539	TRIP13	9319	0	0	0	0	0	0.155065	0.228734	1	-0.18189	0.107408	0.312603	-0.336955	0.000158881	0.0020137	9.25873	9.50817	9.14302	9.13032	9.29747
	ENSG00000173402	DAG1	1605	0	0	0	0	0	0.0482819	0.583897	1	0.283376	0.00020096	0.00313694	0.235094	0.000159045	0.00201402	11.8061	11.7725	11.962	12.0484	12.0072
	ENSG00000130675	MNX1	3110	0	0	0	0	0	-0.110659	0.373783	1	0.209525	0.051606	0.193006	0.320183	0.000159482	0.00201432	8.66371	8.4565	8.74317	8.73787	8.74107
	ENSG00000173267	SNCG	6623	0	0	0	0	0	-0.131364	0.618458	1	0.532804	0.0194792	0.100457	0.664168	0.000159487	0.00201432	7.01971	7.16458	7.73735	7.53664	7.62759
	ENSG00000168778	TCTN2	79867	0	0	0	0	0	0.187353	0.299116	1	0.624932	7.75536e-05	0.00141812	0.43758	0.000159405	0.00201432	7.42372	7.54497	7.8784	7.86616	7.90021
	ENSG00000183955	KMT5A	387893	0	0	0	0	0	-0.0317705	0.72883	1	0.205997	0.00957725	0.0608107	0.237767	0.00015978	0.00201626	9.87848	9.82489	10.0943	10.0053	10.0516
	ENSG00000262884	LOC101927911	101927911	0	0	0	0	0	0.139498	0.44493	1	0.600441	0.000150579	0.00246158	0.460943	0.000160064	0.00201808	7.6211	7.59331	7.94145	7.85422	7.98931
	ENSG00000108932	SLC16A6	9120	0	0	0	0	0	0.00449432	0.990377	1	0.930273	0.00361531	0.0296831	0.925779	0.000160604	0.00202313	6.24779	6.14206	6.5	6.77078	6.66409
	ENSG00000075340	ADD2	119	0	0	0	0	0	0.115247	0.102049	1	0.298105	1.15573e-06	4.20265e-05	0.182858	0.00016115	0.00202705	10.8099	10.9375	11.0689	11.1603	11.1283
	ENSG00000166548	TK2	7084	0	0	0	0	0	0.0682278	0.596907	1	0.394472	0.000437307	0.00570594	0.326244	0.000161194	0.00202705	8.42571	8.34581	8.59649	8.66331	8.65365
	ENSG00000198945	L3MBTL3	84456	0	0	0	0	0	0.250192	0.125846	1	0.662558	3.09607e-06	9.88847e-05	0.412366	0.000161607	0.00203047	7.87091	7.81578	8.11569	8.21093	8.17398
	ENSG00000110719	TCIRG1	10312	0	0	0	0	0	-0.213794	0.124738	1	0.15476	0.195917	0.443141	0.368554	0.000163251	0.00204934	8.95826	8.51696	9.01657	8.76492	8.75985
	ENSG00000248019	FAM13A-AS1	285512	0	0	0	0	0	-0.0703512	0.827732	1	0.761653	0.0054046	0.0405029	0.832005	0.000164254	0.00206015	6.47105	6.22733	6.65524	6.70104	6.63681
	ENSG00000213024	NUP62	23636	0	0	0	0	0	0.0886455	0.322237	1	-0.148555	0.0564181	0.204634	-0.2372	0.000164575	0.00206239	11.1066	11.2722	11.0966	10.9931	11.0178
	ENSG00000145545	SRD5A1	6715	0	0	1	0	0	0.100535	0.564037	1	-0.349192	0.0235146	0.114444	-0.449727	0.000165518	0.00207062	8.12953	8.36466	7.94719	8.03639	8.10626
	ENSG00000115317	HTRA2	27429	0	1	0	0	0	0.0114672	0.924826	1	-0.303289	0.00460667	0.0357451	-0.314756	0.000165743	0.00207165	8.92384	8.96309	8.73826	8.61421	8.67793
	ENSG00000018408	WWTR1	25937	1	0	0	0	0	0.191394	0.523269	1	0.90991	0.000496818	0.00629778	0.718516	0.000166369	0.00207657	6.46468	6.56107	6.92028	7.00923	6.97707
	ENSG00000176293	ZNF135	7694	0	0	0	0	0	-0.214974	0.11912	1	0.143886	0.225248	0.480048	0.35886	0.000166424	0.00207657	8.47272	8.11417	8.48053	8.34579	8.4538
	ENSG00000087842	PIR	8544	0	0	0	0	0	-0.145246	0.313075	1	0.219175	0.0793135	0.257407	0.364421	0.000167758	0.00209142	8.26577	8.22526	8.56061	8.47234	8.54698
	ENSG00000214655	ZSWIM8	23053	0	0	1	0	0	-0.0596844	0.620694	1	0.262386	0.0116752	0.0697678	0.32207	0.000168356	0.00209706	11.0167	10.5456	10.9559	10.8437	10.7827
	ENSG00000157350	ST3GAL2	6483	0	0	0	0	0	-0.0327598	0.833861	1	0.366315	0.00669211	0.0471284	0.399074	0.000171076	0.00212728	8.1549	8.01865	8.40939	8.28999	8.29682
	ENSG00000132639	SNAP25	6616	0	0	0	0	0	-0.0857966	0.640546	1	-0.560375	0.000581206	0.0071259	-0.474579	0.000178116	0.00221292	7.84151	7.84016	7.49054	7.5414	7.46753
	ENSG00000196361	ELAVL3	1995	0	0	0	0	0	0.0177753	0.966054	1	1.02172	0.00449784	0.0349559	1.00395	0.000178341	0.00221381	6.02758	6.02586	6.54107	6.44886	6.42925
	ENSG00000141076	UTP4	84916	0	0	0	0	0	0.0751261	0.565001	1	-0.267313	0.0197097	0.101122	-0.342439	0.000179219	0.00222281	8.58178	8.34888	8.05366	8.03441	8.13097
	ENSG00000126878	AIF1L	83543	0	0	0	0	0	-0.00373984	0.96688	1	-0.239323	0.00231258	0.021189	-0.235583	0.000182847	0.00226586	10.5109	10.5888	10.3911	10.323	10.3606
	ENSG00000062598	ELMO2	63916	0	0	0	0	0	0.0601885	0.483553	1	0.28478	0.000128229	0.00215965	0.224591	0.000183085	0.00226688	10.6767	10.5271	10.7746	10.7211	10.7305
	ENSG00000250208	FZD10-AS1	440119	0	0	0	0	0	-0.168204	0.376334	1	0.313203	0.056077	0.203743	0.481407	0.000183295	0.00226753	7.61355	7.42496	7.95014	7.79559	7.64345
	ENSG00000169297	NR0B1	190	0	0	0	0	0	-0.498662	0.153459	1	0.350548	0.241931	0.498185	0.84921	0.000184016	0.00227451	6.31419	6.29644	6.72591	6.66321	6.70083
	ENSG00000234420	ZNF37BP	100129482	0	0	0	0	0	0.173179	0.204736	1	-0.179162	0.135342	0.357411	-0.352341	0.000186093	0.00229822	8.97276	9.18	8.71466	9.0062	8.9317
	ENSG00000112294	ALDH5A1	7915	0	0	0	0	0	0.00488876	0.963879	1	-0.275974	0.00346016	0.0287225	-0.280863	0.000187262	0.00231069	9.78505	9.85486	9.52554	9.68387	9.59236
	ENSG00000048162	NOP16	51491	0	0	0	0	0	-0.0587612	0.625996	1	-0.374758	0.00036562	0.00502139	-0.315997	0.000190337	0.00234662	9.76648	9.73649	9.55405	9.3865	9.38115
	ENSG00000133318	RTN3	10313	0	0	0	0	0	-0.0015411	0.986519	1	-0.243715	0.00199113	0.0186578	-0.242174	0.000190909	0.00235167	14.1739	14.3852	14.1265	14.1077	14.1971
	ENSG00000123360	PDE1B	5153	0	0	0	0	0	-0.0915044	0.693854	1	-0.698243	0.000706207	0.00827172	-0.606739	0.00019136	0.00235522	7.41229	7.3122	6.87546	7.00457	6.86211
	ENSG00000156284	CLDN8	9073	1	0	0	0	0	0.0182757	0.88888	1	0.351134	0.00197384	0.0185365	0.332859	0.000192443	0.00236654	8.85175	8.86274	9.11868	9.12176	9.22872
	ENSG00000197558	SSPO	23145	0	0	0	0	0	-0.0215262	0.889944	1	0.386824	0.00391775	0.0314995	0.40835	0.000193519	0.00237574	9.35041	8.98819	9.36205	9.51926	9.22839
	ENSG00000167721	TSR1	55720	0	1	0	0	0	0.0822856	0.311906	1	-0.130153	0.0661849	0.227938	-0.212439	0.00019337	0.00237574	11.0648	11.2026	10.9709	10.9963	11.0225
	ENSG00000155846	PPARGC1B	133522	0	0	0	0	0	0.153679	0.323543	1	-0.238186	0.0849654	0.269331	-0.391864	0.000195482	0.0023978	8.11021	8.29848	7.84379	8.134	7.94744
	ENSG00000072518	MARK2	2011	0	0	1	0	0	-0.0266806	0.702162	1	0.157709	0.00890112	0.0579229	0.184389	0.000196053	0.00240082	13.3466	13.2329	13.4412	13.4155	13.389
	ENSG00000135454	B4GALNT1	2583	0	0	1	0	0	-0.0802934	0.637416	1	0.355063	0.0157419	0.0864048	0.435356	0.00019606	0.00240082	8.15803	7.96388	8.33296	8.45424	8.24824
	ENSG00000173264	GPR137	56834	0	0	1	0	0	-0.0884413	0.363767	1	0.168221	0.045493	0.177479	0.256662	0.000196416	0.00240315	11.5347	11.2941	11.6521	11.4876	11.4891
	ENSG00000182798	MAGEB17	645864	0	0	0	0	0	-0.170355	0.505347	1	0.478472	0.0280488	0.129893	0.648827	0.000197105	0.00240954	6.85438	6.59793	6.9356	7.05725	6.91298
	ENSG00000085831	TTC39A	22996	0	0	1	0	0	-0.118285	0.296276	1	0.168922	0.0850279	0.269462	0.287207	0.000197776	0.0024157	8.89662	8.70867	9.01109	8.92603	8.92921
	ENSG00000003402	CFLAR	8837	0	0	0	0	0	0.138431	0.226268	1	0.428783	1.63782e-05	0.000393323	0.290352	0.000198491	0.00242239	9.35212	9.53279	9.74356	9.92919	9.78204
	ENSG00000125166	GOT2	2806	0	0	0	0	0	0.0300012	0.7309	1	-0.198209	0.00897016	0.0583425	-0.22821	0.000199081	0.00242754	11.0759	11.154	10.9399	10.8531	10.9879
	ENSG00000226950	DANCR	57291	0	0	0	0	0	-0.107321	0.331963	1	-0.398884	3.18866e-05	0.000673512	-0.291563	0.000201393	0.00245368	11.2666	11.2645	11.0847	10.9018	10.9502
	ENSG00000177508	IRX3	79191	0	1	0	0	0	-0.152315	0.12387	1	0.101676	0.235975	0.490777	0.253991	0.000202595	0.00246624	9.92395	10.01	10.2909	10.1848	10.2739
	ENSG00000181915	ADO	84890	0	1	0	0	0	0.1416	0.203854	1	-0.143501	0.142498	0.369076	-0.285101	0.000202867	0.00246748	9.43772	9.647	9.31911	9.38918	9.40206
	ENSG00000184470	TXNRD2	10587	0	0	0	0	0	-0.25128	0.644476	1	1.10199	0.015405	0.0848737	1.35327	0.000203311	0.0024708	5.77775	5.60434	6.12718	5.99611	6.12559
	ENSG00000260896	ARLNC1	100996425	1	0	0	0	0	0.243824	0.623992	1	1.42583	0.000813352	0.0091726	1.18201	0.000204098	0.00247828	5.78796	5.78423	6.18037	6.26807	6.17544
	ENSG00000166226	CCT2	10576	0	1	0	0	0	0.0175501	0.826613	1	-0.192931	0.0054692	0.0407959	-0.210481	0.000204602	0.00248132	12.1799	12.3181	12.1018	12.0878	12.1349
	ENSG00000125247	TMTC4	84899	0	1	0	0	0	0.092948	0.336096	1	-0.152468	0.072799	0.243551	-0.245416	0.000204691	0.00248132	9.65885	9.88656	9.63169	9.66459	9.69563
	ENSG00000230487	PSMG3-AS1	114796	0	0	0	0	0	-0.320929	0.128553	1	-0.874653	2.88034e-06	9.28674e-05	-0.553724	0.000205033	0.00248339	7.55582	7.32785	6.90261	7.07082	6.87644
	ENSG00000185432	METTL7A	25840	0	0	0	0	1	0.0216753	0.82132	1	-0.227759	0.00645092	0.0460523	-0.249434	0.000205731	0.00248837	10.6435	10.9461	10.7003	10.6866	10.7094
	ENSG00000105607	GCDH	2639	0	0	0	0	0	-0.203888	0.0776541	1	-0.503791	6.49201e-07	2.54121e-05	-0.299903	0.000205788	0.00248837	9.16688	8.96235	8.76625	8.66825	8.62616
	ENSG00000112242	E2F3	1871	0	0	0	0	0	0.0880933	0.246539	1	-0.108152	0.103088	0.304667	-0.196245	0.000207108	0.00250224	10.873	11.0194	10.7615	10.828	10.8961
	ENSG00000112159	MDN1	23195	0	1	0	0	0	0.108764	0.461957	1	-0.2763	0.0320593	0.14165	-0.385064	0.000207288	0.00250232	9.64884	9.98324	9.4279	9.83183	9.61582
	ENSG00000247315	ZCCHC3	85364	0	0	0	0	0	-0.0492411	0.673642	1	-0.350559	0.000623186	0.00752637	-0.301318	0.000208248	0.00251182	9.36369	9.39733	9.15468	9.08761	9.08397
	ENSG00000085733	CTTN	2017	0	0	1	0	0	-0.024019	0.715879	1	0.148663	0.00917415	0.0592179	0.172682	0.00021086	0.00254121	12.3581	12.1998	12.3956	12.3473	12.3714
	ENSG00000176749	CDK5R1	8851	0	0	0	0	0	-0.0151367	0.89323	1	-0.308758	0.00167976	0.016363	-0.293621	0.000211858	0.0025511	9.95997	9.8815	9.5559	9.64438	9.61678
	ENSG00000078967	UBE2D4	51619	0	0	0	0	0	0.190973	0.123132	1	-0.12532	0.249179	0.505867	-0.316293	0.000212948	0.0025621	9.24424	9.49926	9.19412	9.12435	9.26416
	ENSG00000137449	CPEB2	132864	0	0	0	0	0	0.0125551	0.964504	1	0.713634	0.00310044	0.0265279	0.701079	0.000213721	0.00256927	6.61735	6.43869	6.73124	6.87597	6.90437
	ENSG00000101190	TCFL5	10732	0	0	0	0	0	0.0443521	0.697603	1	-0.242052	0.016464	0.0891451	-0.286404	0.000214723	0.00257703	8.91841	9.06708	8.79182	8.81722	8.79463
	ENSG00000064655	EYA2	2139	0	0	0	0	0	-0.20793	0.223464	1	0.213536	0.149562	0.378602	0.421465	0.000215817	0.0025865	7.80802	7.80005	8.17666	8.03595	8.19393
	ENSG00000171940	ZNF217	7764	0	0	0	0	0	0.0458344	0.690979	1	0.341371	0.000636491	0.00764267	0.295536	0.000215869	0.0025865	9.76842	9.88929	10.0252	10.2345	10.2801
	ENSG00000123600	METTL8	79828	0	1	0	0	0	0.0329574	0.795645	1	-0.288765	0.0101247	0.0633242	-0.321723	0.000217053	0.00259853	8.80551	8.96382	8.58191	8.71757	8.74266
	ENSG00000171236	LRG1	116844	0	0	0	0	0	-0.429341	0.633156	1	1.79515	0.0131844	NA	2.22449	0.000218841	0.00261777	5.36895	5.23973	5.77584	5.7362	5.67306
	ENSG00000068912	ERLEC1	27248	0	0	1	0	0	0.0686739	0.431341	1	0.289133	0.00013987	0.0023131	0.220459	0.000219388	0.00262214	10.0373	10.1587	10.3523	10.3512	10.4118
	ENSG00000163235	TGFA	7039	0	0	0	0	0	-0.0361201	0.858952	1	-0.550392	0.00237414	0.0216446	-0.514272	0.000221163	0.00264119	7.47539	7.47371	7.03053	7.27246	7.09829
	ENSG00000156218	ADAMTSL3	57188	0	0	0	0	0	0.659862	0.0278293	1	1.347	3.7948e-07	1.5822e-05	0.687137	0.000222653	0.00265679	6.51679	6.88349	7.15059	7.6636	7.43165
	ENSG00000106038	EVX1	2128	0	0	0	0	0	-0.283605	0.0731027	1	-0.69553	5.73151e-07	2.28546e-05	-0.411925	0.000223328	0.00266264	8.26278	7.97089	7.70369	7.59498	7.66212
	ENSG00000174903	RAB1B	81876	0	0	0	0	0	-0.058743	0.488148	1	0.1635	0.0255105	0.121057	0.222243	0.000224081	0.00266942	13.3987	13.2727	13.5874	13.4502	13.4401
	ENSG00000168824	NSG1	27065	0	0	0	0	1	0.10329	0.475611	1	-0.267702	0.0351934	0.150169	-0.370993	0.000229741	0.00273459	8.69385	8.65426	8.33054	8.38535	8.26219
	ENSG00000042286	AIFM2	84883	0	0	1	0	0	-0.046467	0.797654	1	0.399768	0.0109001	0.0662776	0.446235	0.000230756	0.00274442	7.63363	7.56054	7.88329	7.94709	7.82712
	ENSG00000104408	EIF3E	3646	0	0	0	0	0	-0.102109	0.303981	1	-0.362017	2.52161e-05	0.000553631	-0.259908	0.000232753	0.0027659	12.7974	12.9388	12.6899	12.6439	12.7052
	ENSG00000172932	ANKRD13D	338692	0	0	1	0	0	-0.191131	0.0666717	1	0.0806741	0.369588	0.629337	0.271805	0.000233043	0.00276707	11.0871	10.676	11.0723	10.8705	10.8734
	ENSG00000224051	CPTP	80772	0	0	0	0	0	-0.101971	0.407251	1	0.213984	0.0441561	0.174282	0.315955	0.000233361	0.00276858	9.61994	9.47806	9.84916	9.71011	9.72283
	ENSG00000067177	PHKA1	5255	0	0	0	0	0	0.059113	0.544066	1	-0.18995	0.0258297	0.12191	-0.249063	0.000235739	0.0027945	9.90628	9.90008	9.54315	9.77071	9.72069
	ENSG00000109854	HTATIP2	10553	0	0	0	0	0	0.0476677	0.710363	1	0.356512	0.00151137	0.0150315	0.308845	0.000240397	0.00284506	8.3614	8.528	8.81722	8.75328	8.76337
	ENSG00000077150	NFKB2	4791	0	0	0	0	0	-0.0567495	0.676089	1	0.291055	0.0129959	0.0754592	0.347805	0.000243312	0.00287578	9.11606	8.83721	9.29992	9.03684	9.09175
	ENSG00000132341	RAN	5901	0	0	0	0	0	-0.00621435	0.946989	1	-0.24985	0.00200466	0.018757	-0.243635	0.00024339	0.00287578	12.8209	12.9623	12.698	12.6799	12.781
	ENSG00000100462	PRMT5	10419	0	0	0	0	0	-0.0716024	0.369324	1	-0.277053	6.58332e-05	0.0012447	-0.205451	0.000243846	0.00287647	10.871	10.7718	10.6198	10.5299	10.5577
	ENSG00000173674	EIF1AX	1964	0	0	0	0	0	0.0201043	0.835797	1	-0.229615	0.00653904	0.046371	-0.24972	0.000243704	0.00287647	10.6871	10.8744	10.5934	10.6012	10.6894
	ENSG00000255282	WTAPP1	100288077	0	0	0	0	0	-1.00007	0.248568	1	1.28865	0.0551948	NA	2.28872	0.00024469	0.00288407	5.48057	5.25826	5.7853	5.74145	5.66584
	ENSG00000089220	PEBP1	5037	0	0	0	0	0	-0.107693	0.279809	1	-0.367518	2.00718e-05	0.000457966	-0.259825	0.000246053	0.00289777	12.8231	12.8112	12.6313	12.4833	12.5497
	ENSG00000183018	SPNS2	124976	0	0	0	0	0	-0.284778	0.148527	1	-0.79783	4.29468e-06	0.000130044	-0.513052	0.00024644	0.00289789	7.79878	7.51913	7.24124	7.1353	7.09513
	ENSG00000166562	SEC11C	90701	0	0	0	0	0	-0.135328	0.215157	1	0.138332	0.144071	0.370862	0.273661	0.000246463	0.00289789	9.2736	9.24295	9.55286	9.39411	9.50697
	ENSG00000152527	PLEKHH2	130271	0	0	0	0	0	-0.41937	0.352685	1	0.701525	0.0649382	0.224985	1.1209	0.000247012	0.00290199	6.09765	5.87952	6.45939	6.28453	6.31975
	ENSG00000132915	PDE6A	5145	0	0	0	0	0	-0.159582	0.654608	1	0.709052	0.0202612	0.102955	0.868633	0.000247976	0.00290912	6.36928	6.23586	6.62813	6.77577	6.71944
	ENSG00000162139	NEU3	10825	0	0	0	0	0	0.260392	0.0383778	1	-0.0541048	0.625564	0.811686	-0.314496	0.000248021	0.00290912	8.85019	9.01082	8.72125	8.74857	8.72818
	ENSG00000168807	SNTB2	6645	0	0	0	0	0	-0.0565494	0.68898	1	0.29405	0.0164359	0.0890683	0.3506	0.000249326	0.00292206	8.45903	8.41762	8.64516	8.80195	8.74649
	ENSG00000080298	RFX3	5991	0	0	0	0	0	0.171033	0.25361	1	-0.207103	0.116088	0.326682	-0.378137	0.000251286	0.00294264	8.69029	8.93612	8.40272	8.75818	8.65387
	ENSG00000147050	KDM6A	7403	0	0	0	0	0	0.183567	0.114644	1	0.472082	3.17513e-06	0.000100848	0.288515	0.00025187	0.0029471	9.09341	9.20112	9.34005	9.56713	9.544
	ENSG00000178075	GRAMD1C	54762	0	0	0	0	0	0.0130371	0.942493	1	-0.438603	0.00632327	0.0452926	-0.45164	0.000255252	0.00297958	7.72947	7.75374	7.36168	7.42691	7.45099
	ENSG00000178343	SHISA3	152573	0	0	0	0	0	-0.00209172	0.991857	1	0.486798	0.00647553	0.0462022	0.48889	0.000254916	0.00297958	7.30204	7.50868	7.81711	7.77083	8.01741
	ENSG00000169116	PARM1	25849	0	0	0	0	0	-0.224758	0.545823	1	0.665958	0.0364844	0.153467	0.890716	0.000255881	0.00297958	6.21279	6.07784	6.4961	6.51207	6.58117
	ENSG00000173848	NET1	10276	0	0	0	0	1	0.063467	0.498446	1	-0.179661	0.0269002	0.125345	-0.243128	0.000255767	0.00297958	12.2791	12.3977	12.1218	12.2101	12.1318
	ENSG00000111371	SLC38A1	81539	0	0	0	0	0	0.185662	0.0567707	1	-0.065829	0.436311	0.683603	-0.251491	0.000255557	0.00297958	11.572	12.0017	11.5876	11.8468	11.8253
	ENSG00000099622	CIRBP	1153	0	0	1	0	0	-0.152632	0.0427631	1	-0.347746	1.01124e-07	4.95932e-06	-0.195114	0.000255558	0.00297958	11.8402	11.6444	11.53	11.413	11.4072
	ENSG00000166391	MOGAT2	80168	1	0	0	0	0	-0.0158112	0.967804	1	0.908161	0.00706401	0.0489282	0.923973	0.000256292	0.00298192	6.11559	6.07981	6.54584	6.37816	6.55439
	ENSG00000157514	TSC22D3	1831	0	0	0	0	0	-0.162551	0.647781	1	0.699461	0.0214637	0.107571	0.862012	0.000256494	0.00298192	6.31487	6.19258	6.68067	6.61088	6.52045
	ENSG00000006125	AP2B1	163	0	0	0	0	0	0.144418	0.0336703	1	-0.0305884	0.604284	0.79819	-0.175007	0.000257279	0.00298865	12.2066	12.4199	12.1708	12.2905	12.2772
	ENSG00000178031	ADAMTSL1	92949	0	0	0	0	0	0.088125	0.754649	1	0.781841	0.00129469	0.0132895	0.693716	0.000258994	0.00300616	6.87615	6.73733	7.17854	7.33498	7.20085
	ENSG00000154518	ATP5MC3	518	0	0	0	0	0	-0.0769195	0.421272	1	-0.324004	9.33173e-05	0.00165667	-0.247084	0.000264345	0.00306581	11.583	11.6161	11.4539	11.289	11.3774
	ENSG00000128944	KNSTRN	90417	0	0	0	0	0	0.0731525	0.477612	1	0.330781	0.000219996	0.00336836	0.257629	0.000265884	0.00308119	9.75411	9.968	10.1738	10.1778	10.2637
	ENSG00000172939	OXSR1	9943	0	1	0	0	0	0.152239	0.111059	1	-0.0911748	0.273615	0.534577	-0.243414	0.000267003	0.00309169	10.5158	10.6813	10.375	10.4916	10.4784
	ENSG00000033100	CHPF2	54480	0	0	1	0	0	-0.0249188	0.772885	1	0.193631	0.00958243	0.0608107	0.21855	0.000268506	0.0031066	10.2333	10.0388	10.3011	10.2687	10.1656
	ENSG00000133119	RFC3	5983	0	0	0	0	0	0.178462	0.138797	1	-0.12239	0.248572	0.505166	-0.300852	0.000269138	0.00310894	9.2086	9.59234	9.22979	9.24973	9.43396
	ENSG00000125534	PPDPF	79144	0	0	0	0	0	-0.160075	0.109978	1	0.0987343	0.253758	0.511227	0.258809	0.000268984	0.00310894	12.1027	12.0116	12.4009	12.1514	12.2385
	ENSG00000112249	ASCC3	10973	0	1	0	0	0	0.215318	0.0755927	1	-0.0922754	0.383344	0.641412	-0.307594	0.0002704	0.00312103	9.77198	10.0256	9.59158	9.81314	9.79864
	ENSG00000155438	NIFK	84365	0	1	0	0	0	0.0698126	0.485061	1	-0.180991	0.0391615	0.161127	-0.250804	0.000271106	0.00312419	9.65378	9.78386	9.55239	9.5033	9.56605
	ENSG00000115844	DLX2	1746	0	0	0	0	0	-0.241967	0.414689	1	0.477705	0.0607047	0.215122	0.719672	0.000270971	0.00312419	6.66038	6.51578	6.9742	6.92495	6.99665
	ENSG00000186017	ZNF566	84924	0	0	0	0	0	0.00372721	0.976431	1	-0.303813	0.00674688	0.0474506	-0.30754	0.000273071	0.00314433	8.49235	8.66515	8.42486	8.34378	8.42371
	ENSG00000214078	CPNE1	8904	0	0	0	0	0	-0.0799842	0.339989	1	-0.296141	4.61776e-05	0.000924998	-0.216157	0.000273878	0.00315112	11.3471	11.0571	10.9617	10.7772	10.7968
	ENSG00000081026	MAGI3	260425	0	0	0	0	0	0.536733	0.00955512	1	0.0471563	0.800418	0.910128	-0.489577	0.000274104	0.00315122	7.25496	7.73179	7.18339	7.57233	7.37045
	ENSG00000072840	EVC	2121	0	0	0	0	1	0.254168	0.154662	1	-0.193176	0.220015	0.474027	-0.447344	0.000275838	0.00316863	8.17592	8.34658	7.77264	8.22301	7.99205
	ENSG00000105355	PLIN3	10226	0	0	0	0	0	-0.146047	0.227221	1	0.156673	0.134137	0.355556	0.30272	0.000278263	0.00319396	9.04166	8.87142	9.18437	9.08951	9.13253
	ENSG00000163629	PTPN13	5783	0	0	0	0	0	0.280129	0.033985	1	-0.0536533	0.642371	0.820431	-0.333782	0.000278755	0.00319707	9.52893	9.9057	9.43692	9.71207	9.66658
	ENSG00000141179	PCTP	58488	0	0	0	0	0	0.13625	0.384735	1	0.51062	0.000192337	0.00303566	0.37437	0.000279054	0.00319796	7.89997	8.0172	8.32942	8.27201	8.3164
	ENSG00000176771	NCKAP5	344148	0	0	0	0	0	-0.693645	0.08095	1	0.304734	0.359697	0.619647	0.998379	0.000279544	0.00320105	6.32894	5.95794	6.47866	6.49918	6.41058
	ENSG00000162458	FBLIM1	54751	0	0	0	0	0	-0.13148	0.334491	1	0.209949	0.0741088	0.246452	0.341429	0.000280374	0.00320801	8.67351	8.41462	8.7701	8.72419	8.65697
	ENSG00000100604	CHGA	1113	0	0	1	0	0	0.145664	0.43128	1	-0.404012	0.00796127	0.0536621	-0.549676	0.000281021	0.00321287	9.53589	8.04629	7.8243	7.66649	7.64583
	ENSG00000175792	RUVBL1	8607	0	0	0	0	0	0.0662964	0.453565	1	-0.157355	0.0416025	0.168192	-0.223651	0.000281993	0.00322144	10.4384	10.566	10.3827	10.2924	10.3552
	ENSG00000062038	CDH3	1001	0	0	0	0	0	-0.220723	0.224295	1	-0.684878	1.74736e-05	0.000411142	-0.464155	0.000282269	0.00322205	8.2772	8.13363	7.78958	7.81559	7.63457
	ENSG00000158270	COLEC12	81035	0	0	0	0	0	0.0149419	0.844203	1	0.206695	0.00172233	0.0166762	0.191753	0.00028448	0.00324217	10.9794	11.0804	11.148	11.393	11.2584
	ENSG00000266094	RASSF5	83593	0	0	0	0	0	-0.0466468	0.716034	1	-0.371021	0.000949444	0.0104138	-0.324374	0.000285242	0.00324794	9.28526	9.35263	9.01664	9.00709	9.11751
	ENSG00000004142	POLDIP2	26073	0	0	0	0	0	-0.0584721	0.484951	1	-0.273493	0.000164705	0.00265185	-0.21502	0.000285435	0.00324794	11.8253	11.7877	11.639	11.5153	11.5684
	ENSG00000151746	BICD1	636	0	0	0	0	0	0.192836	0.0577876	1	0.444164	5.19454e-07	2.09089e-05	0.251327	0.000286971	0.00326285	9.67322	9.90023	10.0264	10.2457	10.1718
	ENSG00000171316	CHD7	55636	0	0	0	0	0	0.053051	0.624004	1	-0.214013	0.0249721	0.119092	-0.267064	0.000288525	0.00327614	9.16686	9.32458	9.17971	9.07195	9.00885
	ENSG00000139718	SETD1B	23067	0	0	0	0	0	0.0600444	0.587015	1	0.339843	0.000381898	0.00518927	0.279799	0.000288592	0.00327614	10.0826	10.0008	10.1975	10.3933	10.2277
	ENSG00000134020	PEBP4	157310	0	0	0	0	0	-2.25125	0.0146058	1	0.355174	0.585747	NA	2.60642	0.000296207	0.0033594	5.57488	5.06698	5.52274	5.72976	5.70518
	ENSG00000083223	TUT7	79670	0	0	1	0	0	0.16666	0.302753	1	0.569485	4.86401e-05	0.000966759	0.402826	0.00029639	0.0033594	8.69552	8.7728	8.98875	9.24727	9.17744
	ENSG00000144815	NXPE3	91775	0	0	0	0	0	0.0100221	0.924061	1	0.266569	0.00362563	0.0297488	0.256547	0.000296702	0.00336031	9.27126	9.44513	9.58235	9.7724	9.72257
	ENSG00000148541	FAM13C	220965	0	0	0	0	0	0.103546	0.755415	1	0.879265	0.00224067	0.0206632	0.775719	0.000299011	0.00338116	6.34236	6.3459	6.66782	6.8033	6.73337
	ENSG00000105976	MET	4233	0	0	0	0	0	-0.0304559	0.913334	1	-0.687402	0.0070858	0.0489996	-0.656946	0.000299556	0.00338468	6.64128	6.96391	6.54154	6.66488	6.53236
	ENSG00000061794	MRPS35	60488	0	1	0	0	0	0.080647	0.414496	1	-0.170948	0.0464803	0.180015	-0.251595	0.000302275	0.00341007	11.0656	11.2604	10.981	10.9813	11.0715
	ENSG00000175938	ORAI3	93129	0	0	0	0	0	-0.193668	0.324279	1	0.285391	0.0914048	0.281448	0.479059	0.000302143	0.00341007	7.38804	7.15871	7.54586	7.49158	7.4631
	ENSG00000152642	GPD1L	23171	0	1	0	0	0	0.148525	0.269857	1	-0.194356	0.0966776	0.292685	-0.34288	0.000304075	0.00342771	10.2378	10.3744	9.97019	10.0517	10.1005
	ENSG00000164855	TMEM184A	202915	0	0	0	0	0	-0.171778	0.121414	1	0.111284	0.244065	0.500353	0.283062	0.00030612	0.00344808	10.169	9.68539	10.0446	9.92505	9.90525
	ENSG00000184014	DENND5A	23258	0	0	0	0	0	0.0663826	0.523135	1	-0.190426	0.0373837	0.156466	-0.256809	0.000306387	0.0034484	9.39932	9.56113	9.22299	9.39795	9.35418
	ENSG00000100353	EIF3D	8664	0	1	0	0	0	-0.0139822	0.878679	1	-0.248105	0.00176866	0.0170473	-0.234122	0.000310482	0.00349178	12.0759	12.1869	12.0188	11.9079	11.9403
	ENSG00000112186	CAP2	10486	0	0	0	0	0	-0.318558	0.315633	1	0.448276	0.0983934	0.29592	0.766834	0.000313564	0.0035237	6.54398	6.39073	6.70919	6.89259	6.77636
	ENSG00000132952	USPL1	10208	0	0	0	0	0	0.119088	0.367607	1	-0.20751	0.0749774	0.248281	-0.326598	0.00031429	0.00352912	8.69226	8.76959	8.36693	8.50256	8.5735
	ENSG00000149639	SOGA1	140710	0	0	0	0	0	0.126497	0.219718	1	0.388527	1.30968e-05	0.000326782	0.26203	0.000316464	0.00355077	11.4832	11.5661	11.6709	11.9809	11.8252
	ENSG00000164125	GASK1B	51313	0	0	0	0	0	-0.0472056	0.603301	1	0.183261	0.0196436	0.100939	0.230467	0.000319619	0.0035834	11.4646	11.4699	11.6374	11.7052	11.7488
	ENSG00000111716	LDHB	3945	0	0	0	0	0	-0.0354575	0.788412	1	-0.374834	0.00101814	0.0109606	-0.339377	0.000320436	0.00358977	13.5528	12.6578	12.3605	12.2633	12.3543
	ENSG00000237440	ZNF737	100129842	0	0	1	0	0	0.193084	0.428126	1	0.75522	0.000394184	0.0052944	0.562137	0.000321541	0.00359936	6.87049	6.99715	7.2324	7.54414	7.42477
	ENSG00000013503	POLR3B	55703	0	0	0	0	0	0.374679	0.00717722	1	0.037319	0.762512	0.890119	-0.33736	0.000322158	0.00360348	8.46855	8.81323	8.44252	8.47171	8.59583
	ENSG00000164175	SLC45A2	51151	0	0	0	0	0	0.852056	0.436864	1	3.12404	0.00096825	NA	2.27199	0.000322991	0.00361002	5.09395	5.19404	5.74844	5.79677	5.71324
	ENSG00000164331	ANKRA2	57763	0	0	0	0	0	-0.0912132	0.516751	1	0.247463	0.0429042	0.171456	0.338676	0.000324682	0.00362612	8.2255	8.14926	8.35821	8.44546	8.52004
	ENSG00000228794	LINC01128	643837	0	1	0	0	0	0.150662	0.124703	1	0.394175	3.69901e-06	0.000114642	0.243513	0.000325484	0.00363227	10.0124	10.0588	10.2433	10.4038	10.2315
	ENSG00000164116	GUCY1A1	2982	0	0	1	0	0	0.164036	0.0882878	1	0.402896	1.43299e-06	5.06693e-05	0.23886	0.000328001	0.00365754	10.2462	10.4739	10.6279	10.8108	10.689
	ENSG00000215114	UBXN2B	137886	0	0	0	0	0	0.179252	0.0580708	1	-0.0537212	0.517813	0.741803	-0.232973	0.000329177	0.00366783	9.77579	9.96435	9.5885	9.80989	9.85692
	ENSG00000116171	SCP2	6342	0	0	0	0	0	0.0703263	0.455224	1	0.306215	0.000174912	0.00279859	0.235889	0.000333751	0.00371593	10.7017	10.8226	11	11.0352	11.1097
	ENSG00000171533	MAP6	4135	0	0	0	0	0	-0.208519	0.194656	1	0.191274	0.166059	0.402416	0.399793	0.000334739	0.00372406	8.20204	7.82821	8.2019	8.22857	8.10181
	ENSG00000075415	SLC25A3	5250	0	0	0	0	0	-0.0334638	0.675418	1	-0.237082	0.000604123	0.00736455	-0.203619	0.000337413	0.00375093	13.4083	13.481	13.3343	13.2061	13.2969
	ENSG00000125046	SSUH2	51066	0	0	0	0	0	-1.13888	0.0394191	1	0.318635	0.468432	0.709073	1.45752	0.000338616	0.00375854	5.96172	5.5658	5.99448	6.01596	5.98207
	ENSG00000076108	BAZ2A	11176	0	0	0	0	0	0.0314771	0.72195	1	0.254763	0.000869205	0.00969149	0.223286	0.000338496	0.00375854	11.4515	11.4205	11.5662	11.7368	11.6322
	ENSG00000104324	CPQ	10404	0	0	0	0	0	-0.153033	0.599105	1	0.51585	0.0412183	0.167153	0.668883	0.00034238	0.0037974	6.54668	6.54425	7.06475	6.93949	6.88743
	ENSG00000146411	SLC2A12	154091	0	0	0	0	0	-0.0662892	0.779719	1	0.503671	0.013961	0.0794932	0.56996	0.000344909	0.00382252	7.24371	7.199	7.68212	7.646	7.57124
	ENSG00000099624	ATP5F1D	513	0	0	0	0	0	-0.143947	0.195289	1	-0.425989	9.75337e-06	0.000253231	-0.282043	0.000347501	0.0038483	11.3693	11.3648	11.2425	10.9943	11.0301
	ENSG00000120158	RCL1	10171	0	0	0	0	1	0.0694577	0.557615	1	-0.220537	0.0345515	0.148658	-0.289994	0.000348536	0.00385681	9.02336	9.15755	8.92255	8.82768	8.93194
	ENSG00000134508	CABLES1	91768	0	0	0	0	0	-0.0784302	0.486238	1	-0.355344	0.0003339	0.00470178	-0.276914	0.000349525	0.0038648	9.24217	9.3773	9.13189	9.1371	9.0959
	ENSG00000136451	VEZF1	7716	0	0	0	0	0	-0.0206074	0.825541	1	0.20739	0.0107379	0.0656692	0.227998	0.000350169	0.00386897	9.73028	9.78616	9.91867	10.0577	10.0592
	ENSG00000082438	COBLL1	22837	0	0	0	0	0	0.153109	0.173129	1	0.435138	7.72464e-06	0.000208159	0.282029	0.000350492	0.00386958	10.6544	10.7486	10.863	11.1208	11.1238
	ENSG00000075886	TUBA3D	113457	1	0	0	0	0	-0.28547	0.27118	1	0.350318	0.114452	0.323968	0.635788	0.000356057	0.00392793	7.10401	6.87679	7.23089	7.18751	7.36157
	ENSG00000147905	ZCCHC7	84186	0	0	0	0	0	-0.0483283	0.689833	1	-0.34604	0.00116306	0.0122528	-0.297712	0.00035632	0.00392793	8.99541	9.05761	8.71102	8.81467	8.8286
	ENSG00000183963	SMTN	6525	0	0	1	0	0	0.155	0.274354	1	0.499355	5.03316e-05	0.000994205	0.344355	0.000360612	0.00397222	8.64006	8.67768	9.05761	8.93886	8.9544
	ENSG00000169347	GP2	2813	1	0	0	0	0	0.452077	0.477826	1	1.81956	0.00104245	0.0112034	1.36749	0.000361961	0.00398405	5.53297	5.58605	6.20466	5.932	6.09941
	ENSG00000116990	MYCL	4610	0	0	0	0	0	-0.0557311	0.79016	1	0.455125	0.0117539	0.070107	0.510856	0.000364723	0.00401064	7.66754	7.52771	7.96274	7.82444	7.93848
	ENSG00000090447	TFAP4	7023	0	1	0	0	0	-0.101865	0.489275	1	-0.467421	0.000301769	0.00434492	-0.365556	0.000364931	0.00401064	8.69851	8.68874	8.43139	8.35567	8.31373
	ENSG00000170365	SMAD1	4086	0	0	0	0	0	0.148945	0.567843	1	-0.487283	0.0363046	0.153113	-0.636229	0.000367809	0.0040392	7.07714	7.22427	6.80649	6.72299	6.88287
	ENSG00000164402	SEPTIN8	23176	0	0	0	0	0	-0.0398337	0.67056	1	0.186038	0.0223716	0.110592	0.225872	0.000380447	0.00417166	9.51595	9.48381	9.65485	9.70787	9.7251
	ENSG00000197837	H4-16	121504	0	0	0	0	0	-0.250409	0.482888	1	0.609268	0.0447207	0.17559	0.859677	0.000380184	0.00417166	6.39975	6.16505	6.46684	6.8182	6.65171
	ENSG00000175061	SNHG29	125144	0	1	0	0	0	-0.163939	0.111491	1	-0.42454	1.84162e-06	6.27257e-05	-0.2606	0.000383056	0.00419709	14.8341	14.9328	14.7948	14.5592	14.6714
	ENSG00000177595	PIDD1	55367	0	0	0	0	0	-0.364629	0.000846602	1	-0.088401	0.34629	0.606612	0.276228	0.000384885	0.00421394	10.3055	9.62845	9.94516	9.88327	9.82477
	ENSG00000153234	NR4A2	4929	0	0	0	0	0	-0.080107	0.802626	1	-0.891832	0.00161194	0.0158592	-0.811725	0.000391435	0.0042754	7.13418	6.95896	6.59838	6.48182	6.37474
	ENSG00000132746	ALDH3B2	222	0	0	0	0	0	-0.0222563	0.8211	1	-0.266662	0.00190321	0.0180586	-0.244406	0.000391681	0.0042754	9.90633	9.7289	9.57993	9.49973	9.42405
	ENSG00000125746	EML2	24139	0	0	1	0	0	-0.187501	0.0556645	1	0.0554838	0.511319	0.738363	0.242985	0.000391669	0.0042754	9.78555	9.4002	9.70267	9.63818	9.53369
	ENSG00000147459	DOCK5	80005	0	0	0	0	0	-0.0393084	0.832728	1	0.417632	0.00927325	0.0595887	0.456941	0.000394151	0.00429913	8.20979	7.99466	8.25363	8.55142	8.38939
	ENSG00000148660	CAMK2G	818	0	0	0	0	0	-0.08118	0.518002	1	-0.390287	0.000397142	0.00532853	-0.309107	0.000395454	0.00431009	9.01046	8.94672	8.75586	8.66997	8.61263
	ENSG00000116117	PARD3B	117583	0	0	0	0	0	0.194273	0.263702	1	-0.223016	0.148154	0.376788	-0.417289	0.000396612	0.00431946	7.94357	8.20121	7.76979	7.98051	7.85263
	ENSG00000151576	QTRT2	79691	0	1	0	0	0	0.114761	0.39838	1	-0.213387	0.0753554	0.248982	-0.328148	0.000397152	0.00432209	8.6351	8.84407	8.49506	8.53973	8.61528
	ENSG00000165672	PRDX3	10935	0	0	0	0	0	-0.024178	0.759442	1	-0.22168	0.00120578	0.0126095	-0.197502	0.000401545	0.00436662	11.9816	12.0849	11.8818	11.8404	11.9426
	ENSG00000267041	ZNF850	342892	0	0	1	0	0	0.107157	0.598481	1	0.597432	0.000702691	0.00824423	0.490275	0.000402046	0.00436878	7.8388	7.86435	8.20809	8.39837	8.22279
	ENSG00000125744	RTN2	6253	0	0	0	0	0	-0.0904197	0.499442	1	0.234735	0.0427995	0.171312	0.325155	0.000408806	0.0044389	8.82745	8.71413	9.18071	8.98593	8.83337
	ENSG00000189007	ADAT2	134637	0	1	0	0	0	-0.0861904	0.614484	1	-0.508887	0.00073247	0.00852536	-0.422696	0.000410041	0.00444564	8.08168	7.91798	7.51233	7.65928	7.63059
	ENSG00000105669	COPE	11316	0	0	1	0	0	-0.233462	0.0272718	1	0.0290298	0.750394	0.884082	0.262491	0.000409845	0.00444564	10.1377	9.8476	10.2186	10.0583	9.99713
	ENSG00000125877	ITPA	3704	0	0	0	0	0	-0.0464855	0.679326	1	-0.324112	0.000969352	0.0105518	-0.277626	0.000412414	0.00446468	9.67474	9.64517	9.50585	9.30197	9.31794
	ENSG00000141562	NARF	26502	0	0	0	0	0	-0.119655	0.162826	1	0.0916255	0.216427	0.469027	0.211281	0.000414688	0.00448595	10.3515	10.0972	10.4043	10.2072	10.27
	ENSG00000137054	POLR1E	64425	0	1	0	0	0	0.122258	0.350902	1	-0.192037	0.0971262	0.293266	-0.314295	0.000418966	0.00452884	8.74782	9.05511	8.72983	8.71833	8.84998
	ENSG00000115758	ODC1	4953	0	0	0	0	0	0.0388979	0.715121	1	0.305724	0.000899684	0.00997916	0.266826	0.000421617	0.0045507	12.5176	12.4797	12.7398	12.6891	12.7909
	ENSG00000170745	KCNS3	3790	0	0	0	0	0	-0.0900495	0.528218	1	0.243659	0.0501204	0.189525	0.333708	0.000421601	0.0045507	8.12435	8.11964	8.45503	8.30787	8.41759
	ENSG00000095319	NUP188	23511	0	0	0	0	0	-0.0319895	0.659457	1	-0.211303	0.000826326	0.00930252	-0.179313	0.000422637	0.00455831	11.143	11.1087	10.8685	10.9667	10.9589
	ENSG00000166451	CENPN	55839	0	0	0	0	0	0.230614	0.165646	1	0.629944	1.3203e-05	0.000328792	0.39933	0.000422965	0.00455845	8.41787	8.61126	8.81153	9.03162	9.10286
	ENSG00000132507	EIF5A	1984	0	0	0	0	0	-0.0721496	0.455347	1	-0.314134	0.000172163	0.00276415	-0.241984	0.000426796	0.00459387	12.5723	12.5364	12.3819	12.2224	12.2896
	ENSG00000239672	NME1	4830	0	0	0	0	0	-0.0198527	0.869942	1	-0.320662	0.00236388	0.0215818	-0.300809	0.000426887	0.00459387	10.3028	10.4909	10.3229	10.0973	10.1953
	ENSG00000168916	ZNF608	57507	0	0	0	0	0	-0.023814	0.846224	1	0.274108	0.00999222	0.0629685	0.297922	0.000433549	0.0046621	9.27256	9.25885	9.42734	9.61936	9.5915
	ENSG00000274276	CBSL	102724560	0	0	0	0	0	0.073831	0.705579	1	-0.40409	0.019488	0.100461	-0.477921	0.000434593	0.00466986	7.58712	7.48008	7.22978	7.08329	7.10845
	ENSG00000136982	DSCC1	79075	0	0	0	0	0	0.0494591	0.676226	1	-0.226849	0.031376	0.139594	-0.276309	0.000434962	0.00467036	8.6546	9.01535	8.70289	8.75141	8.8375
	ENSG00000185340	GAS2L1	10634	0	0	0	0	0	-0.0610894	0.666597	1	0.286103	0.0195818	0.10075	0.347192	0.000435509	0.00467276	9.18707	9.08234	9.48474	9.29942	9.41178
	ENSG00000064270	ATP2C2	9914	0	0	0	0	0	-0.00623897	0.964669	1	0.337542	0.00558655	0.0413819	0.343781	0.000438908	0.00470575	9.10416	8.98735	9.29435	9.29167	9.3425
	ENSG00000204673	AKT1S1	84335	0	0	0	0	0	0.0135473	0.873672	1	-0.196275	0.00815746	0.0546106	-0.209822	0.000444462	0.00476176	10.6854	10.622	10.5164	10.4073	10.3261
	ENSG00000197496	SLC2A10	81031	0	0	0	0	0	-0.0527024	0.815954	1	0.476136	0.0150337	0.0835208	0.528838	0.000448033	0.00479293	7.12052	7.02692	7.38481	7.46804	7.32907
	ENSG00000251669	FAM86EP	348926	0	0	0	0	0	0.125929	0.72919	1	-0.754763	0.0213995	0.107333	-0.880692	0.000449444	0.00480447	6.48346	6.59056	6.07547	6.29671	6.02043
	ENSG00000113048	MRPS27	23107	0	0	0	0	0	-0.0600557	0.58307	1	-0.326998	0.000632699	0.00761141	-0.266942	0.000457183	0.00487639	9.69928	9.77698	9.48221	9.49485	9.61175
	ENSG00000239789	MRPS17	51373	0	0	0	0	0	-0.0513244	0.738472	1	-0.420723	0.00197326	0.0185365	-0.369399	0.000456924	0.00487639	8.19953	8.21954	8.04235	7.81329	7.8459
	ENSG00000227051	C14orf132	56967	0	0	0	0	0	0.169498	0.200071	1	-0.141812	0.226776	0.482159	-0.31131	0.000457016	0.00487639	8.51412	8.79384	8.49695	8.64733	8.45205
	ENSG00000197181	PIWIL2	55124	0	0	0	0	0	0.037614	0.955461	1	-1.66767	0.00785879	NA	-1.70528	0.000459102	0.00489326	5.81589	5.87079	5.41898	5.39513	5.38434
	ENSG00000062716	VMP1	81671	0	0	0	0	0	0.00045125	0.996223	1	0.233011	0.00477639	0.0368744	0.23256	0.000463763	0.0049393	10.4674	10.5172	10.7349	10.7299	10.7798
	ENSG00000178607	ERN1	2081	0	0	0	0	0	0.238293	0.0630578	1	0.544832	1.01225e-06	3.78855e-05	0.306539	0.000464434	0.0049428	9.01743	9.07965	9.30318	9.45341	9.36056
	ENSG00000184381	PLA2G6	8398	0	0	0	0	0	-0.121443	0.29483	1	0.163167	0.102571	0.30348	0.284609	0.000465482	0.00495032	9.61049	9.24153	9.60821	9.45661	9.43985
	ENSG00000181045	SLC26A11	284129	0	0	1	0	0	-0.147193	0.171424	1	0.1169	0.207666	0.458375	0.264093	0.000467856	0.00497192	9.72846	9.34012	9.63058	9.59024	9.53342
	ENSG00000059573	ALDH18A1	5832	0	0	0	0	0	0.0731375	0.300765	1	-0.0989311	0.108609	0.314483	-0.172069	0.000468483	0.00497493	10.9822	11.0209	10.8555	10.8504	10.8526
	ENSG00000165443	PHYHIPL	84457	0	0	1	0	0	0.249631	0.115414	1	-0.117284	0.407372	0.661386	-0.366915	0.000469342	0.0049804	7.95631	8.36328	8.01325	8.03126	8.12441
	ENSG00000078900	TP73	7161	0	0	0	0	0	0.0157133	0.913711	1	0.355571	0.00481298	0.0370675	0.339858	0.000474661	0.00503079	8.25487	8.25532	8.48619	8.66026	8.47064
	ENSG00000236088	COX10-AS1	100874058	0	1	0	0	0	0.203681	0.337724	1	-0.298184	0.1161	0.326682	-0.501865	0.000475086	0.00503079	7.31401	7.43289	7.05995	7.03939	7.16312
	ENSG00000130309	COLGALT1	79709	0	0	0	0	0	-0.0588645	0.495882	1	-0.269735	0.000349136	0.0048501	-0.210871	0.000475134	0.00503079	10.3239	10.2531	10.0133	10.0625	10.0716
	ENSG00000135052	GOLM1	51280	0	0	0	0	0	0.0722375	0.327329	1	0.254267	6.69651e-05	0.00126052	0.18203	0.000482588	0.00510597	12.5844	12.6017	12.7218	12.8036	12.8247
	ENSG00000141425	RPRD1A	55197	0	0	0	0	0	0.146632	0.092012	1	-0.0649188	0.392486	0.649493	-0.211551	0.000483551	0.00511243	10.6778	10.9341	10.6417	10.7365	10.7963
	ENSG00000166579	NDEL1	81565	0	0	0	0	0	0.0229543	0.843617	1	0.295422	0.00356277	0.0293647	0.272467	0.000483982	0.00511325	8.77918	8.77113	9.01847	9.01018	9.03293
	ENSG00000141198	TOM1L1	10040	0	1	0	0	0	0.0538169	0.507094	1	0.249274	0.000400896	0.00536204	0.195457	0.00049757	0.00524915	10.6091	10.6963	10.8328	10.8999	10.9362
	ENSG00000176641	RNF152	220441	0	0	0	0	0	0.362848	0.133242	1	-0.223972	0.295011	0.556215	-0.58682	0.000497409	0.00524915	7.20512	7.19614	6.81147	6.95035	6.71584
	ENSG00000122965	RBM19	9904	0	0	0	0	0	-0.117857	0.22627	1	-0.356194	2.75624e-05	0.000595944	-0.238337	0.000499022	0.00526063	9.75082	9.45615	9.2376	9.24302	9.24421
	ENSG00000188312	CENPP	401541	0	1	0	0	0	-0.214895	0.304685	1	0.265372	0.144191	0.370862	0.480267	0.000503653	0.00530559	7.27804	7.30229	7.58535	7.77342	7.6473
	ENSG00000160606	TLCD1	116238	0	0	0	0	0	-0.081651	0.52936	1	-0.398106	0.00044203	0.00574415	-0.316455	0.000504742	0.00531319	9.6023	9.73682	9.59104	9.31799	9.38922
	ENSG00000196155	PLEKHG4	25894	0	1	0	0	0	-0.205207	0.153947	1	0.147184	0.233376	0.488897	0.352391	0.000507353	0.00533679	8.81193	8.31259	8.74279	8.62003	8.5239
	ENSG00000081277	PKP1	5317	1	0	0	0	0	0.104974	0.176796	1	0.295808	1.07931e-05	0.000277413	0.190834	0.000508901	0.00534919	12.2146	12.1874	12.4251	12.3595	12.3439
	ENSG00000114686	MRPL3	11222	0	1	0	0	0	0.105155	0.217897	1	-0.101871	0.170878	0.409585	-0.207025	0.000510181	0.00535875	10.8189	11.07	10.7944	10.8167	10.9811
	ENSG00000100412	ACO2	50	0	0	0	0	0	-0.0542069	0.516871	1	-0.259068	0.000361351	0.00498415	-0.204861	0.000512386	0.005378	11.2308	11.1709	10.9769	10.9549	10.9661
	ENSG00000187193	MT1X	4501	0	0	0	0	0	0.182214	0.330742	1	-0.26562	0.107912	0.313357	-0.447833	0.000512835	0.00537883	8.09445	8.38691	8.06655	7.99715	7.95183
	ENSG00000135842	NIBAN1	116496	0	0	1	0	0	0.782096	0.00480284	1	1.33523	8.82901e-08	4.39733e-06	0.553136	0.000514009	0.00538333	6.41107	6.97031	7.2422	7.42194	7.41277
	ENSG00000231500	RPS18	6222	0	1	0	0	0	-0.186958	0.0658182	1	-0.475162	1.03395e-08	6.42455e-07	-0.288204	0.00051377	0.00538333	15.623	11.9001	11.804	11.6151	11.701
	ENSG00000076248	UNG	7374	0	1	0	0	0	-0.0843872	0.359575	1	-0.308772	0.000117979	0.00200549	-0.224385	0.000515754	0.0053977	10.6555	10.7515	10.4671	10.5291	10.5915
	ENSG00000171954	CYP4F22	126410	0	0	0	0	0	-0.515986	0.364011	1	0.776454	0.103961	0.30633	1.29244	0.000518345	0.0054209	5.71604	5.61761	5.98112	5.94184	6.09428
	ENSG00000198546	ZNF511	118472	0	0	0	0	0	-0.0747543	0.603436	1	0.26627	0.0324231	0.142715	0.341025	0.000521382	0.00544873	8.35188	8.14422	8.65885	8.30563	8.39699
	ENSG00000156298	TSPAN7	7102	0	0	0	0	1	0.103379	0.660138	1	-0.46095	0.0273292	0.127112	-0.564329	0.000522337	0.00545477	7.2495	7.22938	6.88566	6.86335	6.79965
	ENSG00000138660	AP1AR	55435	0	0	0	0	0	0.100513	0.331393	1	-0.145112	0.110772	0.317625	-0.245625	0.000526646	0.0054958	9.46056	9.65494	9.33324	9.41029	9.50836
	ENSG00000186020	ZNF529	57711	0	0	0	0	0	0.0937493	0.49845	1	-0.238691	0.0495346	0.187809	-0.33244	0.000528054	0.00550652	8.91237	9.02662	8.64642	8.79324	8.75855
	ENSG00000125148	MT2A	4502	0	1	0	0	0	-0.0893713	0.54439	1	-0.451979	0.000404116	0.00538821	-0.362607	0.000531253	0.00553589	10.7584	10.769	10.5368	10.3598	10.3815
	ENSG00000137992	DBT	1629	0	0	0	0	0	0.0662654	0.540745	1	-0.192298	0.0431082	0.171949	-0.258563	0.000533284	0.00555306	9.45675	9.58335	9.26681	9.41056	9.36205
	ENSG00000116478	HDAC1	3065	0	0	0	0	0	-0.0996505	0.139013	1	0.064284	0.270023	0.53	0.163934	0.000533671	0.0055531	11.8203	11.7543	11.923	11.8916	11.9287
	ENSG00000163541	SUCLG1	8802	0	0	0	0	0	-0.0720362	0.474284	1	-0.317064	0.000295792	0.00426847	-0.245028	0.000534565	0.0055584	10.5423	10.6354	10.4734	10.3165	10.3897
	ENSG00000156463	SH3RF2	153769	0	0	0	0	0	-0.477855	0.528997	1	1.32361	0.0316719	NA	1.80146	0.00053537	0.00556277	5.50596	5.35563	5.8466	5.81727	5.72747
	ENSG00000135972	MRPS9	64965	0	0	0	0	0	-0.055458	0.637637	1	-0.339798	0.000959675	0.010499	-0.28434	0.000542213	0.00562789	9.57349	9.6105	9.37272	9.29685	9.3427
	ENSG00000065150	IPO5	3843	0	1	0	0	0	-0.0257558	0.76078	1	-0.232712	0.00150766	0.0150166	-0.206957	0.000542414	0.00562789	12.0162	12.2585	11.948	12.0716	12.1362
	ENSG00000205363	INSYN1	388135	0	0	0	0	0	-0.138685	0.560521	1	0.421692	0.0390169	0.16084	0.560377	0.000547806	0.00567976	7.0827	6.8631	7.32916	7.21952	7.09808
	ENSG00000153956	CACNA2D1	781	0	0	0	0	0	0.322928	0.136095	1	-0.196823	0.301745	0.562448	-0.519751	0.000549362	0.00569182	7.91654	8.03086	7.54532	7.76238	7.67071
	ENSG00000173230	GOLGB1	2804	0	0	1	0	0	0.115908	0.411693	1	0.46044	0.000161692	0.00260991	0.344532	0.000553054	0.00572187	10.7735	10.8504	11.0476	11.3447	11.1578
	ENSG00000076685	NT5C2	22978	0	0	0	0	0	0.013991	0.861665	1	0.205434	0.0032118	0.0271539	0.191443	0.000553023	0.00572187	10.5089	10.5671	10.7383	10.7407	10.7878
	ENSG00000123191	ATP7B	540	1	0	0	0	0	0.22138	0.0978076	1	0.536297	3.92289e-06	0.000120995	0.314917	0.000556749	0.00575599	8.82426	8.85525	9.03361	9.23364	9.15049
	ENSG00000173852	DPY19L1	23333	0	0	0	0	0	0.134646	0.493574	1	-0.325913	0.0623839	0.218831	-0.46056	0.000557345	0.00575804	7.60688	7.78961	7.40685	7.47975	7.45014
	ENSG00000149313	AASDHPPT	60496	0	0	0	0	0	0.0597083	0.553425	1	-0.181734	0.0391109	0.161126	-0.241443	0.000559608	0.0057773	9.97013	10.1222	9.79203	9.89765	9.9718
	ENSG00000168461	RAB31	11031	0	0	0	1	0	0.126837	0.553734	1	0.5929	0.00163397	0.0160285	0.466063	0.00056462	0.00582488	7.01252	7.17127	7.45072	7.47322	7.53788
	ENSG00000130414	NDUFA10	4705	0	0	0	0	0	0.0463121	0.544053	1	-0.137253	0.0391243	0.161127	-0.183565	0.000569173	0.00586768	10.97	11.0756	10.9097	10.8579	10.9066
	ENSG00000204335	SP5	389058	0	0	0	0	0	-0.486801	0.228685	1	0.439921	0.200527	0.448418	0.926722	0.000572691	0.00589974	6.1817	5.99044	6.40569	6.51183	6.44522
	ENSG00000072778	ACADVL	37	0	0	1	0	0	-0.142412	0.145719	1	0.0974458	0.248479	0.505087	0.239858	0.000575321	0.00592261	11.8782	11.2833	11.6755	11.4529	11.4224
	ENSG00000168993	CPLX1	10815	0	0	0	0	0	-0.217153	0.0552179	1	-0.490233	7.07065e-07	2.75089e-05	-0.273079	0.00058438	0.00600733	9.74542	9.73492	9.47957	9.49577	9.44906
	ENSG00000135722	FBXL8	55336	0	0	0	0	0	-0.0435297	0.843116	1	0.493512	0.00818547	0.0546552	0.537042	0.000584016	0.00600733	7.44973	6.9981	7.45439	7.37679	7.31305
	ENSG00000103111	MON1B	22879	0	0	1	0	0	-0.0249289	0.826197	1	0.240435	0.0146751	0.081991	0.265364	0.000585609	0.00601569	8.90722	8.75975	8.98752	8.98698	9.04204
	ENSG00000157693	TMEM268	203197	0	0	1	0	0	-0.0525585	0.578159	1	0.173992	0.0333645	0.145458	0.22655	0.000590376	0.00606035	10.2332	10.0614	10.2361	10.244	10.3413
	ENSG00000091409	ITGA6	3655	0	0	0	0	0	-0.010405	0.907233	1	0.203902	0.00837679	0.0554231	0.214307	0.000592568	0.00607855	10.8048	10.8739	10.9486	11.15	11.1538
	ENSG00000125995	ROMO1	140823	0	0	0	0	0	-0.0912419	0.481991	1	0.218333	0.0518721	0.193575	0.309575	0.000593813	0.00608701	9.38265	9.38252	9.87417	9.49102	9.61286
	ENSG00000141934	PLPP2	8612	0	0	0	0	0	-0.030708	0.831668	1	0.304559	0.0151668	0.0840445	0.335267	0.000594341	0.00608811	8.32527	8.24472	8.72878	8.4383	8.48517
	ENSG00000006704	GTF2IRD1	9569	0	0	0	0	0	-0.0458237	0.639433	1	0.183962	0.0302391	0.136405	0.229786	0.000597418	0.0061153	9.50051	9.38821	9.69305	9.574	9.54582
	ENSG00000055483	USP36	57602	0	1	0	0	0	0.0011547	0.98936	1	-0.206841	0.00611096	0.0442423	-0.207996	0.000604937	0.00618789	10.4753	10.3632	10.1848	10.1779	10.1201
	ENSG00000131368	MRPS25	64432	0	0	0	0	0	-0.0195562	0.839479	1	-0.252433	0.00263876	0.02331	-0.232877	0.000609578	0.00623096	10.6822	10.6542	10.4576	10.4422	10.3778
	ENSG00000173702	MUC13	56667	0	0	0	0	0	-0.207748	0.604982	1	-1.14769	0.00177768	0.0171085	-0.939943	0.000618236	0.00631499	6.25144	6.37368	5.944	5.95694	6.00978
	ENSG00000169436	COL22A1	169044	0	0	0	0	1	-0.870995	0.121101	1	0.48418	0.292732	0.553958	1.35517	0.00062097	0.00633845	5.9228	5.61818	6.09459	6.0305	5.98299
	ENSG00000075826	SEC31B	25956	0	0	0	0	0	-0.0261485	0.883247	1	-0.463685	0.0026341	0.023301	-0.437536	0.000621775	0.00634219	9.31614	8.71336	8.40087	8.43942	8.33007
	ENSG00000013561	RNF14	9604	0	0	0	0	0	-0.0802904	0.373156	1	0.133008	0.0887981	0.276633	0.213298	0.000626676	0.0063824	10.1342	10.086	10.2699	10.2428	10.3509
	ENSG00000168539	CHRM1	1128	0	0	1	0	0	0.0487406	0.720243	1	0.364417	0.00202633	0.0189321	0.315677	0.00062704	0.0063824	8.44268	8.32651	8.68136	8.53039	8.58025
	ENSG00000170581	STAT2	6773	0	0	0	0	0	-0.0463711	0.673347	1	0.219068	0.0209755	0.105662	0.265439	0.000626334	0.0063824	10.2757	9.87895	10.1475	10.1604	10.1068
	ENSG00000102032	RENBP	5973	0	0	0	0	0	-0.170518	0.293293	1	0.218936	0.115719	0.326256	0.389454	0.000628453	0.00639229	8.38843	7.96355	8.48078	8.10823	8.19948
	ENSG00000145919	BOD1	91272	0	1	0	0	0	-0.0907806	0.455405	1	-0.380953	0.000339439	0.00475462	-0.290173	0.000633505	0.00643915	9.48174	9.53052	9.34686	9.16476	9.24063
	ENSG00000198373	WWP2	11060	0	1	0	0	0	-0.035177	0.702588	1	0.182739	0.0219803	0.109092	0.217916	0.000641222	0.00651302	9.9413	9.74698	9.97238	9.96878	9.90844
	ENSG00000086712	TXLNG	55787	0	1	0	0	0	0.121194	0.271369	1	-0.13659	0.158441	0.391061	-0.257783	0.00064278	0.00652426	9.37138	9.61082	9.29751	9.37839	9.42432
	ENSG00000123364	HOXC13	3229	0	0	0	0	0	0.492978	0.17577	1	-0.336144	0.308434	0.570185	-0.829122	0.000652959	0.00662293	6.33962	6.57948	6.23059	6.12642	6.09896
	ENSG00000197119	SLC25A29	123096	0	0	0	0	0	-0.126565	0.292284	1	0.164793	0.111831	0.319377	0.291358	0.000653847	0.0066273	11.2149	10.6302	11.0152	10.892	10.8521
	ENSG00000165030	NFIL3	4783	0	0	0	0	0	-0.0714464	0.606074	1	-0.40126	0.000934099	0.0102896	-0.329814	0.000659826	0.00667855	9.02907	8.98237	8.66494	8.70897	8.70114
	ENSG00000142694	EVA1B	55194	0	0	0	0	0	-0.280371	0.204019	1	0.225145	0.236715	0.491397	0.505516	0.000665482	0.00673109	7.25729	7.12679	7.60883	7.32725	7.41821
	ENSG00000124721	DNAH8	1769	0	0	0	0	0	0.558453	0.208684	1	1.52294	8.77663e-05	0.0015845	0.964488	0.000666703	0.00673873	6.0755	6.25907	6.73958	6.77786	6.83276
	ENSG00000040487	SLC66A1	54896	0	0	0	0	0	-0.112818	0.460948	1	0.24511	0.0631715	0.220814	0.357928	0.000675095	0.00681879	8.2361	7.9795	8.37523	8.22368	8.17579
	ENSG00000121578	B4GALT4	8702	0	0	1	0	0	-0.0180499	0.888693	1	0.279256	0.0126557	0.0741725	0.297306	0.000684661	0.00690577	8.70171	8.66479	8.87248	8.87196	9.03263
	ENSG00000245552	LOC101929295	101929295	0	0	0	0	0	-0.178322	0.227349	1	0.171325	0.179273	0.420671	0.349647	0.00068719	0.00692645	9.14861	9.06298	9.3678	9.38507	9.34408
	ENSG00000099219	ERMP1	79956	0	0	0	0	0	0.307573	0.0356247	1	-0.0264075	0.838724	0.928641	-0.33398	0.000688831	0.00693334	8.37557	8.80652	8.37937	8.53875	8.62052
	ENSG00000149451	ADAM33	80332	0	0	0	0	0	-0.184787	0.634228	1	0.720189	0.028666	0.131798	0.904976	0.000688733	0.00693334	6.34246	6.07006	6.56584	6.6134	6.46213
	ENSG00000163083	INHBB	3625	0	0	0	0	0	-0.0725943	0.623384	1	-0.414957	0.00150348	0.0149997	-0.342363	0.00070162	0.00705715	8.30052	8.35117	8.15669	7.99175	8.08004
	ENSG00000164647	STEAP1	26872	0	0	1	0	0	0.0155625	0.837362	1	0.196931	0.00266945	0.0234965	0.181368	0.000702869	0.00705991	12.1045	12.0445	12.2172	12.1849	12.265
	ENSG00000174306	ZHX3	23051	0	0	0	0	0	0.163797	0.104896	1	-0.0715985	0.419228	0.6711	-0.235396	0.000702531	0.00705991	9.62611	9.76105	9.39328	9.7058	9.5484
	ENSG00000091436	MAP3K20	51776	0	0	0	0	0	0.16168	0.168245	1	-0.116378	0.255232	0.512627	-0.278058	0.000705101	0.00707742	10.0461	10.2625	9.9957	10.036	9.99082
	ENSG00000101098	RIMS4	140730	0	0	0	0	0	-0.105929	0.442327	1	-0.433804	0.000312472	0.00446888	-0.327875	0.000711418	0.00713587	9.30366	9.22421	9.00911	8.9455	8.83941
	ENSG00000109618	SEPSECS	51091	0	0	0	0	0	0.147006	0.478985	1	-0.324347	0.0808843	0.26072	-0.471353	0.000712297	0.00713974	7.30231	7.43286	7.03182	7.12672	7.18314
	ENSG00000182247	UBE2E2	7325	0	0	0	0	0	-0.0807692	0.432129	1	0.157726	0.0770712	0.252822	0.238495	0.000728341	0.00729046	9.55337	9.52431	9.72217	9.73199	9.78975
	ENSG00000132334	PTPRE	5791	0	0	0	0	1	-0.30585	0.623264	1	1.13691	0.028125	0.13011	1.44276	0.000727903	0.00729046	5.72479	5.52309	6.04169	6.09309	5.92821
	ENSG00000158161	EYA3	2140	0	0	0	0	0	0.0353073	0.737342	1	-0.214773	0.0190412	0.0990359	-0.25008	0.000735145	0.00734841	10.2739	10.1679	9.88715	9.9505	9.942
	ENSG00000214113	LYRM4	57128	0	0	0	0	0	-0.00939824	0.95504	1	-0.40093	0.00612335	0.0442488	-0.391532	0.00073465	0.00734841	8.59402	8.75477	8.47807	8.33197	8.38088
	ENSG00000183726	TMEM50A	23585	0	0	0	0	0	-0.0279167	0.79311	1	0.221217	0.0164977	0.08929	0.249133	0.000738136	0.00736812	9.94619	10.0372	10.268	10.2259	10.3144
	ENSG00000149212	SESN3	143686	0	0	0	0	0	0.0219878	0.861027	1	0.32359	0.00285891	0.024847	0.301602	0.000740348	0.00738511	13.6054	13.7769	13.9753	14.1735	14.0679
	ENSG00000213722	DDAH2	23564	0	0	0	0	0	-0.189229	0.308912	1	0.320635	0.0314405	0.139798	0.509864	0.000743231	0.00740876	8.34218	7.06415	7.53333	7.31194	7.29415
	ENSG00000138698	RAP1GDS1	5910	0	0	0	0	0	0.0692251	0.606299	1	-0.238491	0.0445764	0.175251	-0.307717	0.000745279	0.00742366	8.5693	8.74649	8.42124	8.4889	8.51141
	ENSG00000166770	ZNF667-AS1	100128252	0	0	0	0	0	-0.100245	0.414014	1	-0.385584	0.000354264	0.00490756	-0.285339	0.000745751	0.00742366	8.90947	8.89386	8.6277	8.57381	8.71136
	ENSG00000137040	RANBP6	26953	0	1	0	0	0	0.218469	0.096064	1	-0.0859385	0.45635	0.698383	-0.304408	0.000748275	0.00744367	8.97361	9.16765	8.72817	8.90473	9.06228
	ENSG00000101280	ANGPT4	51378	0	0	0	0	0	0.0852102	0.925733	1	1.90774	0.0153626	NA	1.82253	0.000750507	0.00746074	5.1699	5.32612	5.70606	5.80508	5.77488
	ENSG00000176171	BNIP3	664	0	0	0	0	0	-0.224606	0.00904525	1	-0.0201514	0.786338	0.903513	0.204454	0.000751744	0.00746791	11.2649	11.0919	11.3013	11.2188	11.3539
	ENSG00000126005	MMP24OS	101410538	0	0	0	0	0	-0.17683	0.162692	1	0.118836	0.277868	0.538161	0.295666	0.00075832	0.00752807	9.21108	9.09092	9.45169	9.23909	9.36514
	ENSG00000138131	LOXL4	84171	0	0	0	0	0	-0.298859	0.231482	1	0.261331	0.224252	0.478724	0.560191	0.000760011	0.00753968	6.90686	6.74115	7.09614	7.14459	7.06725
	ENSG00000114450	GNB4	59345	0	0	0	0	0	0.166572	0.725272	1	1.17948	0.00407583	0.0322041	1.0129	0.000761074	0.00754505	5.88958	5.91921	6.2398	6.46313	6.46646
	ENSG00000197106	SLC6A17	388662	0	0	0	0	0	0.269868	0.11819	1	-0.118295	0.442328	0.688114	-0.388164	0.000762933	0.00755831	7.73998	7.96152	7.65907	7.62956	7.67295
	ENSG00000187446	CHP1	11261	0	0	0	0	0	0.0838847	0.4505	1	0.342351	0.000385387	0.0052284	0.258466	0.000764742	0.00756587	9.68274	9.74204	9.93841	9.98966	10.0091
	ENSG00000174365	SNHG11	128439	0	0	0	0	0	-0.088044	0.517898	1	0.228867	0.051428	0.192761	0.316911	0.000764703	0.00756587	8.67094	8.40312	8.75712	8.66735	8.54979
	ENSG00000104964	TLE5	166	0	0	0	0	0	-0.0811441	0.23605	1	0.0804197	0.174763	0.414894	0.161564	0.000770171	0.00760919	11.4977	11.3425	11.5925	11.4527	11.4472
	ENSG00000143499	SMYD2	56950	0	0	1	0	0	0.0620949	0.607756	1	-0.215298	0.0436037	0.173045	-0.277393	0.000772982	0.00763041	8.87947	9.01426	8.76797	8.69212	8.81672
	ENSG00000164054	SHISA5	51246	0	0	1	0	0	-0.0689121	0.396961	1	0.123426	0.0794545	0.257603	0.192338	0.000773373	0.00763041	11.3444	11.2559	11.5674	11.34	11.4159
	ENSG00000006695	COX10	1352	0	0	0	0	0	0.0841622	0.588298	1	-0.269153	0.0510092	0.191922	-0.353316	0.000775566	0.00764525	8.1101	8.27982	7.93304	8.01817	7.97981
	ENSG00000178951	ZBTB7A	51341	0	0	0	0	0	0.00467678	0.960716	1	0.222923	0.00692091	0.0484615	0.218246	0.000775934	0.00764525	9.74298	9.79049	10.0528	9.991	9.95371
	ENSG00000065308	TRAM2	9697	0	0	1	0	0	-0.0369901	0.807483	1	0.306247	0.0201022	0.102329	0.343237	0.000788529	0.00776406	8.11348	8.03119	8.20667	8.38419	8.35241
	ENSG00000174720	LARP7	51574	0	0	0	0	0	-0.130553	0.225937	1	0.122385	0.189421	0.43458	0.252938	0.000792261	0.0077955	10.1926	10.1683	10.4273	10.3799	10.4053
	ENSG00000172840	PDP2	57546	0	0	0	0	0	-0.0862393	0.448938	1	-0.348452	0.000508977	0.00643766	-0.262213	0.000796486	0.00782644	9.05167	9.06869	8.71599	8.95659	8.83729
	ENSG00000144406	UNC80	285175	0	0	0	0	0	0.266878	0.127763	1	0.674062	9.12767e-06	0.000238925	0.407184	0.000798227	0.00782956	8.84984	9.01788	9.22954	9.62264	9.4272
	ENSG00000185238	PRMT3	10196	0	1	0	0	0	-0.0282218	0.839173	1	-0.351312	0.00400766	0.0318822	-0.323091	0.000798872	0.00782956	8.83563	8.9041	8.51899	8.62866	8.67887
	ENSG00000089199	CHGB	1114	0	0	0	0	0	0.000390464	0.997421	1	-0.285321	0.00658182	0.046597	-0.285711	0.000798747	0.00782956	10.3962	10.4756	10.2032	10.2057	10.2064
	ENSG00000165194	PCDH19	57526	0	0	0	0	0	-0.214475	0.571546	1	-1.15909	0.000533996	0.00670112	-0.944615	0.000798967	0.00782956	6.72298	6.32255	5.90493	6.0334	5.95392
	ENSG00000088930	XRN2	22803	0	1	0	0	0	0.100141	0.225612	1	-0.0938245	0.192096	0.43845	-0.193965	0.00080282	0.00785818	11.0869	11.286	11.0579	11.0727	11.1578
	ENSG00000155229	MMS19	64210	0	1	0	0	0	-0.0125915	0.878886	1	-0.206576	0.00409501	0.0323157	-0.193985	0.000806462	0.00788698	10.7005	10.6171	10.5345	10.3774	10.3786
	ENSG00000197063	MAFG	4097	0	0	0	0	0	-0.164921	0.153949	1	0.105989	0.288906	0.550379	0.270911	0.000812447	0.00794015	9.81708	9.6264	10.0161	9.85839	9.77183
	ENSG00000261713	SSTR5-AS1	146336	0	1	0	0	0	-0.0301152	0.742573	1	-0.247718	0.00182243	0.0174482	-0.217603	0.000815063	0.00796034	11.4803	11.2523	11.1342	11.0296	10.9586
	ENSG00000136270	TBRG4	9238	0	1	0	0	0	-0.038014	0.66009	1	-0.241897	0.00127597	0.0131395	-0.203883	0.00081817	0.00798529	11.0265	10.9214	10.8266	10.6675	10.663
	ENSG00000155115	GTF3C6	112495	0	0	1	0	0	-0.00712241	0.949732	1	0.258115	0.00827933	0.0549991	0.265238	0.000826896	0.00806287	10.5909	10.7271	11.0391	10.8946	11.0077
	ENSG00000136999	CCN3	4856	0	0	0	0	0	0.0433852	0.869243	1	-0.562731	0.0166618	0.0898364	-0.606116	0.000827232	0.00806287	7.03485	7.07839	6.8204	6.65567	6.60091
	ENSG00000064666	CNN2	1265	0	0	0	0	0	-0.221447	0.155409	1	0.132151	0.327408	0.589572	0.353598	0.000827878	0.00806373	8.17434	8.0635	8.41477	8.33167	8.35489
	ENSG00000142669	SH3BGRL3	83442	0	0	0	0	0	-0.152586	0.174069	1	0.110566	0.253924	0.511364	0.263152	0.000835968	0.00813705	9.92984	9.65194	10.0484	9.79033	9.83377
	ENSG00000171084	FAM86JP	100125556	0	0	0	0	0	0.335158	0.259478	1	-0.323753	0.227636	0.482888	-0.65891	0.000842373	0.0081856	6.63057	6.87921	6.50463	6.49759	6.44157
	ENSG00000109452	INPP4B	8821	0	0	0	0	0	0.236135	0.477623	1	0.924495	0.00156001	0.0154194	0.688361	0.00084156	0.0081856	6.26687	6.5162	6.71542	6.98826	6.95368
	ENSG00000137876	RSL24D1	51187	0	0	0	0	0	0.022434	0.843961	1	-0.243213	0.0144768	0.0812379	-0.265647	0.000845216	0.0081995	9.94128	10.1723	9.92363	9.84757	9.96486
	ENSG00000145414	NAF1	92345	0	1	0	0	0	0.189293	0.224873	1	-0.156504	0.260316	0.518605	-0.345797	0.000850647	0.00824666	7.97765	8.27638	7.90336	7.98448	8.04917
	ENSG00000145920	CPLX2	10814	0	0	1	0	0	0.0654337	0.471796	1	-0.144802	0.0685312	0.233422	-0.210235	0.00085493	0.00828263	10.2369	10.4132	10.2829	10.1902	10.1714
	ENSG00000182601	HS3ST4	9951	0	0	0	0	0	-0.228076	0.556986	1	0.646878	0.0495784	0.187919	0.874954	0.000857024	0.00829737	6.22645	6.04671	6.4074	6.55043	6.3373
	ENSG00000131473	ACLY	47	0	0	0	0	0	0.0947111	0.247641	1	0.286589	5.32412e-05	0.00104203	0.191878	0.000861038	0.00833066	11.5383	11.5923	11.765	11.7699	11.8133
	ENSG00000197355	UAP1L1	91373	0	0	0	0	0	-0.129144	0.194584	1	0.106203	0.21631	0.468964	0.235346	0.000864099	0.00835469	11.2801	10.8078	11.1375	10.9882	10.9806
	ENSG00000137193	PIM1	5292	0	0	0	0	0	-0.161235	0.159712	1	-0.430595	1.57852e-05	0.000384859	-0.26936	0.000866729	0.00837288	10.1923	10.1291	9.9137	9.85973	9.82878
	ENSG00000274605	PCCA-DT	105370333	0	0	1	0	0	0.0825189	0.650383	1	0.491231	0.00188244	0.0179147	0.408712	0.000867138	0.00837288	7.81086	7.82322	8.15498	8.12084	8.12871
	ENSG00000144895	EIF2A	83939	0	1	0	0	0	-0.0120871	0.901166	1	-0.239714	0.00462028	0.0358204	-0.227627	0.000879746	0.00848896	10.79	10.9315	10.6575	10.7108	10.7494
	ENSG00000166145	SPINT1	6692	0	0	1	0	0	-0.0988376	0.219313	1	0.0896511	0.197466	0.444758	0.188489	0.000883086	0.00851551	11.4014	11.2131	11.4929	11.3193	11.3709
	ENSG00000116459	ATP5PB	515	0	0	0	0	0	-0.0547386	0.541428	1	-0.264727	0.000674897	0.00801362	-0.209989	0.000883733	0.00851608	11.1455	11.2365	11.0916	10.9465	11.0452
	ENSG00000188976	NOC2L	26155	0	1	0	0	0	-0.0838912	0.344085	1	-0.292804	0.000138173	0.0022933	-0.208913	0.000885829	0.0085306	11.8311	11.7476	11.6068	11.5287	11.4829
	ENSG00000164620	RELL2	285613	0	0	1	0	0	-0.112656	0.348615	1	0.170744	0.0995101	0.298158	0.2834	0.000890837	0.00857312	10.6969	10.216	10.6283	10.3929	10.4323
	ENSG00000197905	TEAD4	7004	0	1	0	0	0	-0.209118	0.149142	1	-0.543781	1.97258e-05	0.000451683	-0.334663	0.000893002	0.00858824	8.57204	8.50833	8.18267	8.28371	8.15182
	ENSG00000187474	FPR3	2359	0	0	0	0	0	-0.518511	0.40863	1	0.891033	0.0863304	NA	1.40954	0.000895878	0.00861019	5.67568	5.52736	5.91868	5.80035	5.98708
	ENSG00000160447	PKN3	29941	0	0	0	0	0	-0.420518	0.137032	1	0.216086	0.371502	0.630751	0.636604	0.000897989	0.00862475	6.78472	6.57056	7.07162	6.92253	6.89486
	ENSG00000127995	CASD1	64921	0	0	0	0	0	0.0924102	0.453217	1	0.376274	0.000426095	0.00560536	0.283863	0.000901852	0.0086561	9.66456	9.74072	9.88329	10.1125	10.0897
	ENSG00000275410	HNF1B	6928	0	1	0	0	0	-0.183822	0.325564	1	0.257717	0.103922	0.30633	0.441539	0.000905434	0.00868473	7.70523	7.19695	7.54315	7.49463	7.50239
	ENSG00000111669	TPI1	7167	0	0	0	0	0	-0.174148	0.100163	1	-0.424328	3.5755e-06	0.000112448	-0.25018	0.000910189	0.00872455	13.4312	13.2809	13.1684	12.9213	13.0217
	ENSG00000178982	EIF3K	27335	0	1	0	0	0	-0.0660283	0.509815	1	-0.33852	3.63966e-05	0.000753845	-0.272492	0.000910795	0.00872458	10.9505	8.86818	8.74709	8.60801	8.71525
	ENSG00000090530	P3H2	55214	0	0	0	0	0	0.445742	0.133869	1	-0.233495	0.378213	0.637121	-0.679237	0.00091197	0.00872512	6.80372	6.90331	6.44152	6.54127	6.49442
	ENSG00000105738	SIPA1L3	23094	0	0	0	0	0	0.0877793	0.335021	1	0.298968	0.000150544	0.00246158	0.211188	0.000912056	0.00872512	10.8703	10.9364	11.1154	11.222	11.1059
	ENSG00000158710	TAGLN2	8407	0	0	0	0	0	0.105992	0.561182	1	-0.310288	0.0537182	0.198154	-0.41628	0.000916487	0.00876171	8.08879	8.30318	8.01601	7.91578	7.90423
	ENSG00000162194	LBHD1	79081	0	0	0	0	0	0.0101484	0.956826	1	-0.42371	0.0103296	0.0641383	-0.433858	0.000922783	0.00881608	7.80673	7.65855	7.32877	7.29978	7.39219
	ENSG00000219481	NBPF1	55672	0	0	0	0	0	0.00580359	0.959639	1	-0.257599	0.0104097	0.064369	-0.263402	0.000928101	0.00886104	9.13961	9.03082	8.72888	8.88294	8.77278
	ENSG00000175265	GOLGA8A	23015	0	0	1	0	0	-0.0643701	0.659985	1	-0.409537	0.00125098	0.0129866	-0.345167	0.000936801	0.00893821	9.63328	9.17621	8.88648	8.92695	8.8685
	ENSG00000152904	GGPS1	9453	0	0	1	0	0	-0.0716345	0.536452	1	0.197511	0.0482598	0.184456	0.269146	0.000944772	0.00900832	9.82097	9.49238	9.72591	9.68809	9.7957
	ENSG00000120437	ACAT2	39	0	0	1	0	0	-0.0239397	0.813145	1	0.206664	0.0187654	0.0981198	0.230604	0.000948242	0.00902575	9.8646	10.0312	10.2792	10.1833	10.265
	ENSG00000154438	ASZ1	136991	0	0	0	0	0	-0.00662915	0.97381	1	0.438965	0.0122624	0.0724646	0.445594	0.000948471	0.00902575	7.45171	7.42458	7.91682	7.66912	7.73544
	ENSG00000177380	PPFIA3	8541	0	0	1	0	0	-0.0801467	0.503877	1	0.198006	0.0557844	0.202795	0.278153	0.000948186	0.00902575	9.77633	9.48971	9.87674	9.71999	9.64581
	ENSG00000102870	ZNF629	23361	0	0	0	0	0	-0.0886355	0.433668	1	-0.34665	0.000493806	0.00627056	-0.258015	0.00095282	0.00906118	9.04077	8.9573	8.78396	8.69529	8.67876
	ENSG00000198840	ND3	4537	0	0	0	0	0	-0.0915251	0.366034	1	-0.329736	0.000164417	0.00265054	-0.238211	0.000954604	0.00907218	13.865	13.6898	13.603	13.2478	13.5022
	ENSG00000215012	RTL10	79680	0	0	0	0	0	0.0227867	0.793135	1	-0.177756	0.0189519	0.0987283	-0.200543	0.000955697	0.00907661	10.4561	10.4143	10.2663	10.2085	10.1821
	ENSG00000225855	RUSC1-AS1	284618	0	0	0	0	0	-0.268275	0.378106	1	0.435097	0.091504	0.281686	0.703372	0.000956597	0.0090792	6.79841	6.43596	6.95025	6.78668	6.7818
	ENSG00000171951	SCG2	7857	0	0	0	0	0	0.373754	0.0630748	1	-0.082229	0.643603	0.820831	-0.455983	0.000967949	0.00918093	7.69041	7.76405	7.31903	7.48563	7.5206
	ENSG00000187634	SAMD11	148398	0	0	0	0	0	-0.0219922	0.879847	1	-0.3627	0.00404149	0.032098	-0.340708	0.000974131	0.00923004	10.2196	9.97138	9.76146	9.62695	9.55105
	ENSG00000086062	B4GALT1	2683	0	0	1	0	0	-0.0192368	0.83908	1	0.19536	0.017594	0.0936785	0.214597	0.000974402	0.00923004	9.8915	9.96479	10.0892	10.1979	10.2119
	ENSG00000100228	RAB36	9609	0	0	0	0	0	-0.013744	0.909518	1	-0.290083	0.00629105	0.0451376	-0.276339	0.000978674	0.00926444	8.87337	8.72535	8.47448	8.54807	8.43524
	ENSG00000130508	PXDN	7837	0	0	0	0	0	-0.0226813	0.802455	1	0.182255	0.0205556	0.104164	0.204937	0.000979487	0.00926608	9.70113	9.55837	9.74334	9.77355	9.74446
	ENSG00000269235	ZNF350-AS1	101669766	0	0	0	0	0	-0.023196	0.930559	1	0.545185	0.0185419	0.0973401	0.568381	0.000980484	0.00926944	6.7092	6.73604	7.22805	7.05974	7.02927
	ENSG00000168772	CXXC4	80319	0	0	0	0	0	0.384025	0.496771	1	-0.879757	0.0910812	NA	-1.26378	0.000989304	0.00934672	5.8665	6.08586	5.57842	5.69499	5.69904
	ENSG00000130021	PUDP	8226	0	0	0	0	0	0.149717	0.415675	1	-0.263583	0.105243	0.308829	-0.413299	0.000998464	0.00942711	7.94888	8.19412	7.76162	7.88514	7.88506
	ENSG00000182095	TNRC18	84629	0	0	0	0	0	0.000790982	0.994199	1	0.253895	0.00692822	0.0484862	0.253104	0.0010005	0.00944014	11.3645	11.293	11.5216	11.63	11.4782
	ENSG00000125826	RBCK1	10616	0	0	0	0	0	-0.0850775	0.299164	1	0.105117	0.137742	0.361586	0.190194	0.00100141	0.0094426	11.4405	11.1992	11.4964	11.3382	11.3289
	ENSG00000169715	MT1E	4493	0	0	0	0	1	-0.231993	0.125277	1	-0.585125	8.29586e-06	0.000222148	-0.353132	0.00101195	0.0095358	10.2815	10.2309	10.0469	9.79491	9.85808
	ENSG00000122641	INHBA	3624	0	0	0	0	0	0.622291	0.286091	1	1.72049	0.000889197	0.0098714	1.09819	0.00101499	0.00955817	5.58459	5.71495	6.21394	6.09947	6.15528
	ENSG00000081760	AACS	65985	0	0	0	0	0	0.0163145	0.81975	1	-0.147381	0.0183034	0.0966073	-0.163696	0.00101579	0.00955954	10.8824	10.8985	10.755	10.7255	10.7266
	ENSG00000125637	PSD4	23550	0	0	0	0	0	-0.0812814	0.411602	1	-0.308139	0.00036959	0.00506951	-0.226858	0.00102219	0.00960726	9.60242	9.39397	9.24787	9.17135	9.15012
	ENSG00000144339	TMEFF2	23671	0	0	0	0	0	0.158886	0.198241	1	0.443218	3.39243e-05	0.000709528	0.284332	0.00102426	0.00962049	10.307	10.4213	10.7848	10.543	10.7356
	ENSG00000114446	IFT57	55081	0	0	0	0	0	-0.0405744	0.711227	1	-0.290243	0.0024854	0.0224036	-0.249669	0.00102743	0.00964396	9.55961	9.62493	9.35124	9.37427	9.42682
	ENSG00000103356	EARS2	124454	0	1	0	0	0	-0.0665814	0.569797	1	-0.329695	0.00140128	0.0141925	-0.263113	0.00103994	0.00975513	8.93044	8.957	8.63347	8.71009	8.83091
	ENSG00000179431	FJX1	24147	0	1	0	0	0	0.0182557	0.883363	1	-0.265653	0.014722	0.082166	-0.283909	0.00104595	0.00980508	9.22128	9.19527	9.00752	8.91386	8.8557
	ENSG00000260428	SCX	642658	0	0	0	0	0	-0.508978	0.0408314	1	0.0624653	0.767996	0.893424	0.571444	0.00106127	0.0099423	7.35382	6.91887	7.50535	7.24523	7.1441
	ENSG00000163462	TRIM46	80128	0	0	0	0	0	-0.325748	0.329166	1	0.449971	0.109044	0.315212	0.775719	0.00106671	0.00998675	6.70214	6.21874	6.81169	6.73904	6.57581
	ENSG00000153395	LPCAT1	79888	0	0	0	0	0	0.176965	0.242348	1	-0.194582	0.1327	0.354309	-0.371547	0.00107698	0.0100764	8.78549	8.079	7.74911	7.83012	7.79722
	ENSG00000116698	SMG7	9887	0	0	0	0	0	0.145919	0.111948	1	0.35419	8.72901e-06	0.00023085	0.208271	0.00107781	0.0100777	10.4069	10.4637	10.5723	10.745	10.6988
	ENSG00000160305	DIP2A	23181	0	0	1	0	0	0.221588	0.119671	1	0.549171	8.242e-06	0.000221169	0.327583	0.00108894	0.0101752	10.3121	10.3246	10.5716	10.7233	10.6817
	ENSG00000146828	SLC12A9	56996	0	0	0	0	0	-0.0723985	0.474156	1	-0.30536	0.000521806	0.00656747	-0.232961	0.0010924	0.0101932	9.98303	9.68724	9.55313	9.47807	9.3831
	ENSG00000087903	RFX2	5990	0	0	0	0	0	0.281474	0.269724	1	-0.282807	0.214398	0.466876	-0.564281	0.00109298	0.0101932	7.0136	7.16308	6.78443	6.8053	6.77215
	ENSG00000014824	SLC30A9	10463	0	0	0	0	0	0.135999	0.125585	1	-0.066079	0.393077	0.649558	-0.202078	0.00111287	0.0103691	10.7525	11.015	10.7376	10.8495	10.8651
	ENSG00000246763	RGMB-AS1	503569	0	0	0	0	0	0.122795	0.673161	1	0.757974	0.00244628	0.0221133	0.635179	0.00111327	0.0103691	6.58699	6.45138	6.86181	6.76187	6.79909
	ENSG00000007923	DNAJC11	55735	0	0	0	0	0	-0.0269595	0.7347	1	-0.208894	0.00253775	0.0226836	-0.181934	0.0011255	0.0104762	10.9923	10.9251	10.7821	10.6983	10.7541
	ENSG00000153560	UBP1	7342	0	1	0	0	0	0.0964128	0.20492	1	-0.0757416	0.253776	0.511227	-0.172154	0.00112693	0.0104794	10.8608	11.0234	10.7905	10.8821	10.8989
	ENSG00000074696	HACD3	51495	0	0	0	0	0	0.0732478	0.356052	1	-0.108403	0.115986	0.326651	-0.181651	0.00112729	0.0104794	11.4686	11.6469	11.3894	11.4898	11.5233
	ENSG00000136518	ACTL6A	86	0	0	0	0	0	0.064712	0.532407	1	-0.167773	0.0649468	0.224985	-0.232485	0.0011281	0.0104801	9.64411	9.85367	9.62077	9.54654	9.72499
	ENSG00000178802	MPI	4351	0	0	0	0	0	-0.0629384	0.503747	1	-0.278859	0.000654443	0.00779969	-0.21592	0.00112925	0.0104841	10.659	10.5358	10.384	10.3198	10.2776
	ENSG00000126562	WNK4	65266	0	0	0	0	0	0.0272695	0.890806	1	-0.429897	0.013104	0.0757935	-0.457167	0.00114181	0.0105939	8.51958	8.30193	8.10002	7.92257	7.8583
	ENSG00000187239	FNBP1	23048	0	0	0	0	0	0.222804	0.0156517	1	0.0190423	0.81444	0.916509	-0.203762	0.00114411	0.0106085	9.6941	9.95229	9.68082	9.81121	9.78623
	ENSG00000196990	FAM163B	642968	0	0	0	0	0	-0.385581	0.352844	1	-1.35693	0.000273001	0.00401268	-0.971347	0.00114697	0.0106282	6.43399	6.28414	5.87838	5.96228	5.79521
	ENSG00000114812	VIPR1	7433	0	0	1	0	0	-0.105304	0.262745	1	0.109671	0.176749	0.417296	0.214975	0.00115029	0.0106521	10.4576	10.1085	10.375	10.3289	10.2598
	ENSG00000147724	FAM135B	51059	0	0	0	0	0	0.158127	0.599729	1	-0.513618	0.0572449	0.206695	-0.671745	0.00115234	0.0106643	6.71232	6.73679	6.31022	6.41705	6.5154
	ENSG00000137177	KIF13A	63971	0	0	0	0	0	0.00159857	0.991172	1	0.317999	0.0113464	0.0681851	0.316401	0.00116125	0.0107399	8.33884	8.32745	8.5098	8.6979	8.62413
	ENSG00000116871	MAP7D1	55700	0	0	0	0	0	-0.0617127	0.560514	1	0.180062	0.0494631	0.187593	0.241775	0.00116208	0.0107407	10.3779	10.2026	10.5513	10.3526	10.3911
	ENSG00000139722	VPS37B	79720	0	0	0	0	0	-0.21439	0.0678055	1	0.0518318	0.609188	0.801069	0.266222	0.00116691	0.0107785	9.62469	9.42527	9.70835	9.65015	9.64283
	ENSG00000188636	RTL6	84247	0	0	0	0	0	0.0408334	0.646997	1	-0.160649	0.0389916	0.16084	-0.201482	0.00118027	0.0108949	10.2935	10.2959	10.0564	10.1394	10.0995
	ENSG00000185950	IRS2	8660	0	0	0	0	0	-0.102409	0.350665	1	-0.355078	0.000185091	0.00294673	-0.252669	0.00119235	0.0109994	11.7417	11.5826	11.2607	11.402	11.3413
	ENSG00000108587	GOSR1	9527	0	0	0	0	0	0.134392	0.0624083	1	-0.0290965	0.642974	0.820831	-0.163489	0.00119349	0.0110029	11.3531	11.4636	11.2166	11.3809	11.3071
	ENSG00000183837	PNMA3	29944	0	0	0	0	1	-0.144119	0.548379	1	-0.698143	0.000906061	0.0100196	-0.554024	0.00119887	0.0110455	7.71834	7.42381	7.15255	7.05163	6.9946
	ENSG00000109103	UNC119	9094	0	0	1	0	0	-0.14572	0.136341	1	0.0762046	0.367104	0.626858	0.221925	0.00121366	0.0111746	10.1797	9.89144	10.1666	10.0598	10.0642
	ENSG00000139651	ZNF740	283337	0	0	0	0	0	0.0198621	0.831294	1	-0.190568	0.0191136	0.0992108	-0.21043	0.00122461	0.0112683	10.222	10.1855	9.99073	10.0125	9.96921
	ENSG00000119699	TGFB3	7043	0	0	0	0	0	0.330711	0.4801	1	-0.729676	0.086276	0.272065	-1.06039	0.00123	0.0113106	6.08116	6.12238	5.61984	5.86439	5.74659
	ENSG00000184924	PTRHD1	391356	0	0	0	0	0	-0.150872	0.179392	1	0.0977163	0.315931	0.577703	0.248588	0.00123677	0.0113657	9.16263	9.07466	9.38452	9.23915	9.23598
	ENSG00000159445	THEM4	117145	0	1	0	0	0	0.0896585	0.39839	1	-0.142782	0.127454	0.345418	-0.23244	0.00123834	0.0113729	9.12027	9.25194	9.01265	9.09599	9.00795
	ENSG00000164970	FAM219A	203259	0	0	1	0	0	0.0138862	0.897158	1	0.253718	0.00643206	0.0459433	0.239831	0.0012401	0.0113785	9.5752	9.47197	9.76188	9.6624	9.66752
	ENSG00000125454	SLC25A19	60386	0	1	0	0	0	-0.244281	0.116416	1	-0.594489	1.35699e-05	0.000336617	-0.350208	0.00124052	0.0113785	8.49617	8.44048	8.17039	8.13142	8.08976
	ENSG00000168071	CCDC88B	283234	0	0	1	0	0	-0.178609	0.201469	1	0.13933	0.246513	0.502607	0.317939	0.0012416	0.0113812	9.0113	8.54289	9.08461	8.77411	8.6331
	ENSG00000144827	ABHD10	55347	0	0	0	0	0	0.130722	0.23113	1	-0.113929	0.232617	0.488236	-0.24465	0.00124634	0.0114174	9.77409	9.93258	9.65248	9.68918	9.74102
	ENSG00000041982	TNC	3371	0	0	0	0	1	-0.0665775	0.774831	1	-0.602081	0.00296698	0.0256085	-0.535504	0.00124923	0.0114366	8.35717	8.06718	7.56798	7.63375	7.74376
	ENSG00000163050	COQ8A	56997	0	0	0	0	0	-0.204928	0.0405016	1	-0.430326	8.54248e-07	3.25428e-05	-0.225397	0.00125217	0.0114532	9.67488	9.49691	9.33954	9.22499	9.31467
	ENSG00000166228	PCBD1	5092	0	0	0	0	0	-0.132451	0.228308	1	-0.383398	5.85853e-05	0.00112959	-0.250947	0.00125262	0.0114532	10.8217	10.795	10.6879	10.4359	10.5307
	ENSG00000124935	SCGB1D2	10647	0	0	0	0	0	-0.13135	0.64299	1	-0.752275	0.00312284	0.0266838	-0.620926	0.00125648	0.0114812	6.8455	7.03091	6.83008	6.4798	6.59153
	ENSG00000070010	UFD1	7353	0	0	0	0	0	-0.013382	0.876797	1	0.178608	0.0170752	0.0916407	0.19199	0.00125967	0.0115031	10.039	9.91777	10.0979	10.0805	10.1119
	ENSG00000003056	M6PR	4074	0	0	0	0	0	-0.00454736	0.964895	1	-0.235807	0.0090848	0.0587755	-0.23126	0.00126512	0.0115456	9.70373	9.70453	9.45204	9.49214	9.54587
	ENSG00000100823	APEX1	328	0	1	0	0	0	-0.0793296	0.457358	1	-0.323329	0.0004695	0.00603374	-0.244	0.00127184	0.0115996	11.7255	11.772	11.5965	11.4749	11.5211
	ENSG00000058056	USP13	8975	0	1	0	0	0	0.137397	0.283393	1	-0.145302	0.197174	0.44457	-0.282699	0.00127467	0.0116181	8.97168	9.22815	8.88307	9.03294	8.97505
	ENSG00000196620	UGT2B15	7366	0	0	0	0	0	0.406645	0.255064	1	-0.387768	0.227842	0.483164	-0.794413	0.00129167	0.0117656	6.35798	6.40902	6.04285	6.02453	6.09645
	ENSG00000123352	SPATS2	65244	0	0	1	0	0	0.0702918	0.422249	1	0.263444	0.000543511	0.00679388	0.193152	0.001294	0.0117795	10.0406	10.1049	10.2404	10.2718	10.3548
	ENSG00000258301	VASH1-AS1	100506603	0	0	0	0	0	-0.0241763	0.884113	1	-0.391915	0.00742716	0.0510293	-0.367739	0.00129928	0.0118201	8.07175	8.04876	7.85031	7.64837	7.70567
	ENSG00000242259	C22orf39	128977	0	0	0	0	0	0.00438345	0.964412	1	-0.213523	0.013164	0.076106	-0.217906	0.00130066	0.0118252	9.6811	9.74914	9.50952	9.55877	9.54773
	ENSG00000109519	GRPEL1	80273	0	0	0	0	0	0.00057037	0.996144	1	-0.264952	0.0100308	0.063067	-0.265522	0.00131505	0.0119485	9.88321	9.99041	9.74531	9.70932	9.73813
	ENSG00000185515	BRCC3	79184	0	0	1	0	0	0.190519	0.110805	1	-0.0672319	0.52508	0.746464	-0.257751	0.00131823	0.0119699	8.74235	8.96768	8.67548	8.8102	8.73413
	ENSG00000187535	IFT140	9742	0	0	0	0	0	0.0882844	0.440684	1	0.34381	0.000526682	0.00662233	0.255525	0.00131976	0.0119763	9.65941	9.56688	9.8475	9.80007	9.75649
	ENSG00000198208	RPS6KL1	83694	0	0	0	0	0	-0.115262	0.349707	1	-0.395828	0.000223404	0.0034083	-0.280566	0.00134674	0.0122135	9.25223	8.85616	8.69023	8.59882	8.53605
	ENSG00000138801	PAPSS1	9061	0	0	0	0	0	0.0411793	0.647113	1	-0.159905	0.0415166	0.168062	-0.201084	0.00134997	0.0122351	10.5287	10.7013	10.5046	10.4279	10.5819
	ENSG00000102738	MRPS31	10240	0	0	0	0	0	0.00896172	0.957221	1	-0.35096	0.0181835	0.0960978	-0.359922	0.00135605	0.0122825	7.87909	8.07379	7.82303	7.71218	7.76949
	ENSG00000141384	TAF4B	6875	0	0	0	0	0	0.0769963	0.699657	1	-0.361951	0.0401044	0.163725	-0.438947	0.00135784	0.0122911	7.84622	8.12	7.74717	7.71541	7.83015
	ENSG00000042088	TDP1	55775	0	1	0	0	0	0.0572999	0.594675	1	-0.181087	0.054981	0.201073	-0.238387	0.00136345	0.0123341	9.50274	9.56255	9.31961	9.33398	9.34772
	ENSG00000055044	NOP58	51602	0	0	0	0	0	0.0149396	0.884626	1	-0.216999	0.0153052	0.0845155	-0.231939	0.0013686	0.012373	10.7934	10.9879	10.7914	10.7105	10.7744
	ENSG00000122042	UBL3	5412	0	0	0	0	0	0.0967104	0.327028	1	-0.122505	0.155303	0.387048	-0.219216	0.0013787	0.0124565	10.1176	10.3281	10.0212	10.1838	10.1513
	ENSG00000158050	DUSP2	1844	0	1	0	0	0	0.0356497	0.838411	1	-0.357884	0.0188421	0.0983599	-0.393534	0.00138517	0.0125071	9.04791	9.09608	8.64601	8.82848	8.75284
	ENSG00000141540	TTYH2	94015	0	0	0	0	0	-0.356536	0.0630136	1	-0.791514	2.63062e-06	8.54619e-05	-0.434978	0.00138919	0.0125357	7.83782	7.50544	7.24522	7.18945	7.19731
	ENSG00000162729	IGSF8	93185	0	0	1	0	0	-0.0836473	0.470385	1	0.174923	0.0807533	0.260429	0.25857	0.00139043	0.012539	9.67124	9.46225	9.76422	9.64387	9.68527
	ENSG00000140297	GCNT3	9245	0	0	0	0	0	-0.211806	0.799011	1	1.46299	0.0375815	NA	1.6748	0.0013919	0.0125444	5.3612	5.34091	5.91802	5.65	5.76787
	ENSG00000169689	CENPX	201254	0	0	1	0	0	-0.148027	0.189897	1	0.106722	0.273804	0.534577	0.254748	0.00139462	0.0125611	10.6272	10.3957	10.8007	10.5262	10.5872
	ENSG00000155886	SLC24A2	25769	0	0	0	0	0	-0.00207912	0.988506	1	0.302818	0.016447	0.0890909	0.304897	0.00139904	0.0125853	8.2803	8.65656	8.86051	8.97807	8.98154
	ENSG00000174233	ADCY6	112	0	0	0	0	0	-0.00983958	0.919169	1	0.209173	0.0125569	0.0736607	0.219012	0.00139834	0.0125853	11.486	11.3156	11.5677	11.5617	11.464
	ENSG00000188342	GTF2F2	2963	0	0	0	0	0	0.218013	0.118889	1	-0.0854726	0.488354	0.723077	-0.303485	0.00140942	0.0126707	8.6396	8.97833	8.66231	8.67218	8.75471
	ENSG00000161921	CXCL16	58191	0	0	0	0	0	0.0538981	0.677054	1	-0.227883	0.0459242	0.178509	-0.281782	0.00141907	0.0127496	8.64026	8.70504	8.41573	8.46362	8.46997
	ENSG00000166086	JAM3	83700	0	0	0	0	0	-0.0166363	0.886352	1	-0.269188	0.00878343	0.0574198	-0.252552	0.00142774	0.0128196	8.83639	8.88181	8.57141	8.73705	8.64424
	ENSG00000108588	CCDC47	57003	0	0	0	0	0	0.170565	0.0336564	1	-0.00718911	0.918302	0.964567	-0.177754	0.00142972	0.0128294	10.7876	11.0675	10.7992	10.9411	10.941
	ENSG00000102226	USP11	8237	0	0	0	0	0	-0.0508534	0.636647	1	-0.291728	0.00186154	0.0177686	-0.240874	0.00144467	0.0129475	10.0007	9.8837	9.67803	9.6538	9.64031
	ENSG00000185033	SEMA4B	10509	0	0	0	0	0	-0.0446087	0.63667	1	0.163677	0.0454352	0.177416	0.208285	0.00145521	0.0130339	9.92108	9.76154	9.9805	9.95116	9.93273
	ENSG00000118960	HS1BP3	64342	0	0	0	0	0	-0.0250697	0.839422	1	0.241549	0.024685	0.118225	0.266619	0.00146553	0.0131181	8.72827	8.66933	9.02189	8.83839	8.83214
	ENSG00000184743	ATL3	25923	0	0	0	0	0	-0.00476956	0.948422	1	0.160834	0.0116734	0.0697678	0.165604	0.00147606	0.0132042	12.4452	12.5735	12.6728	12.7687	12.7686
	ENSG00000188089	PLA2G4E	123745	1	0	0	0	0	-0.637095	0.487947	1	1.23373	0.105999	NA	1.87083	0.00148277	0.0132479	5.36895	5.282	5.65456	5.75428	5.6467
	ENSG00000092445	TYRO3	7301	0	0	0	0	0	0.0926445	0.509752	1	0.394172	0.00126921	0.0130946	0.301528	0.00148605	0.013269	8.48801	8.54959	8.8237	8.77736	8.79756
	ENSG00000269834	ZNF528-AS1	102724105	0	0	0	0	0	-0.0945132	0.489621	1	0.204548	0.0836863	0.266862	0.299061	0.0014878	0.0132765	8.61988	8.38333	8.68847	8.63377	8.65479
	ENSG00000165731	RET	5979	0	0	0	0	0	1.41974	0.0113722	1	0.338623	0.515677	0.740469	-1.08112	0.00148874	0.0132766	5.6677	6.2048	5.88631	5.84748	5.73629
	ENSG00000172292	CERS6	253782	0	0	0	0	0	0.00591959	0.942744	1	0.189381	0.00798587	0.053743	0.183461	0.00149457	0.0133204	11.3455	11.5482	11.5953	11.788	11.8172
	ENSG00000273749	CYFIP1	23191	0	0	1	0	0	-0.028661	0.695085	1	0.13426	0.0337978	0.146698	0.162921	0.00150452	0.0134009	11.2677	11.0421	11.1568	11.2199	11.2321
	ENSG00000111229	ARPC3	10094	0	0	0	0	0	-0.0293024	0.799759	1	0.229205	0.0217016	0.108358	0.258507	0.00151813	0.0135138	10.8315	10.739	11.0133	10.9227	11.0205
	ENSG00000076382	SPAG5	10615	0	0	0	0	0	-0.00471835	0.953241	1	0.172677	0.0133537	0.0769247	0.177395	0.00152582	0.0135656	10.8466	10.9482	11.1292	11.0671	11.1704
	ENSG00000015532	XYLT2	64132	0	0	0	0	0	-0.338325	0.0017364	1	-0.0998266	0.283506	0.544495	0.238499	0.00152497	0.0135656	9.2772	8.88897	9.16909	9.04006	9.09758
	ENSG00000072682	P4HA2	8974	0	0	0	0	0	-0.402675	0.139873	1	0.191443	0.410694	0.664308	0.594118	0.001537	0.0136566	6.93084	6.63403	6.9912	6.95707	7.04941
	ENSG00000109511	ANXA10	11199	0	0	0	0	0	-0.189018	0.781276	1	1.14039	0.0508259	NA	1.32941	0.00154358	0.0136982	5.52352	5.49113	6.00659	5.88206	5.76969
	ENSG00000186132	C2orf76	130355	1	0	0	0	0	-0.270246	0.237116	1	0.209807	0.288595	0.549993	0.480054	0.00154606	0.0137118	7.06756	6.95736	7.3544	7.28755	7.21983
	ENSG00000114767	RRP9	9136	0	1	0	0	0	-0.151608	0.144299	1	-0.382323	2.40912e-05	0.000533508	-0.230715	0.00154995	0.0137379	9.82868	9.63466	9.53931	9.38565	9.31715
	ENSG00000173065	FAM222B	55731	0	0	1	0	0	0.0209008	0.823481	1	0.226625	0.00527778	0.0397386	0.205724	0.00155239	0.0137511	10.2013	10.1621	10.3361	10.3768	10.389
	ENSG00000167562	ZNF701	55762	0	0	1	0	0	0.0535679	0.789677	1	0.479681	0.00593214	0.0433151	0.426113	0.0015566	0.0137799	7.5028	7.46923	7.67061	7.87708	7.89163
	ENSG00000147160	AWAT2	158835	0	0	0	0	0	2.03681	0.0903933	1	3.75612	0.000745064	NA	1.71932	0.00156222	0.0138213	5.04567	5.36001	5.83904	5.76458	5.74256
	ENSG00000138207	RBP4	5950	0	0	0	0	0	0.215463	0.472316	1	-0.444053	0.0967272	0.292766	-0.659515	0.00156596	0.0138459	6.75163	6.74729	6.51609	6.2482	6.33923
	ENSG00000122140	MRPS2	51116	0	1	0	0	0	-0.100263	0.334727	1	-0.332822	0.000222823	0.00340757	-0.232559	0.00156802	0.0138556	11.0207	10.9457	10.8082	10.663	10.6803
	ENSG00000125817	CENPB	1059	0	0	0	0	0	-0.145793	0.216298	1	-0.408575	6.74204e-05	0.00126646	-0.262782	0.00158481	0.0139955	10.1435	10.067	9.92352	9.75331	9.74957
	ENSG00000108829	LRRC59	55379	0	0	0	0	0	0.00383698	0.967237	1	0.211593	0.00882284	0.0575891	0.207756	0.00158673	0.0140039	11.1459	11.0578	11.3009	11.1916	11.2809
	ENSG00000175575	PAAF1	80227	0	0	0	0	0	-0.028625	0.832768	1	-0.326853	0.0058621	0.0429087	-0.298228	0.00158913	0.0140165	9.12988	9.18921	8.98385	8.87057	8.87201
	ENSG00000163644	PPM1K	152926	0	0	0	0	0	0.0861389	0.423399	1	-0.150436	0.10928	0.315389	-0.236574	0.0015975	0.0140818	9.95403	10.1066	9.79107	9.98625	9.87111
	ENSG00000137486	ARRB1	408	0	0	0	0	0	0.170365	0.164623	1	-0.0934494	0.387324	0.644617	-0.263814	0.00160315	0.0141229	8.70616	8.72144	8.41849	8.63709	8.42358
	ENSG00000109758	HGFAC	3083	0	0	0	0	0	-0.716488	0.100981	1	0.295114	0.404938	0.660113	1.0116	0.00161443	0.0142137	6.19011	5.74416	6.30943	6.08308	6.00495
	ENSG00000152931	PART1	25859	0	0	0	0	0	0.215019	0.177386	1	0.559201	5.35597e-05	0.00104666	0.344181	0.00161763	0.0142332	8.55979	8.65457	8.98041	8.95227	8.9078
	ENSG00000023734	STRAP	11171	0	0	0	0	0	0.0747532	0.383612	1	-0.116338	0.117867	0.32931	-0.191092	0.0016204	0.0142489	11.8954	12.0955	11.8953	11.8614	11.9572
	ENSG00000005249	PRKAR2B	5577	0	0	0	0	0	0.425691	0.029923	1	0.0181741	0.917425	0.964453	-0.407517	0.00163296	0.0143506	7.49462	7.97369	7.42314	7.78237	7.78921
	ENSG00000160991	ORAI2	80228	0	0	0	0	0	-0.115933	0.23806	1	0.100403	0.237066	0.491657	0.216336	0.00163845	0.0143891	10.0569	9.78985	10.0333	10.0277	9.90055
	ENSG00000059758	CDK17	5128	0	0	1	0	0	0.180557	0.274968	1	0.535743	0.00019112	0.00302016	0.355187	0.00164079	0.0143932	8.30796	8.3294	8.50181	8.74697	8.68312
	ENSG00000162390	ACOT11	26027	0	0	0	0	0	-0.211912	0.268387	1	0.193346	0.242404	0.498357	0.405258	0.00164596	0.0144298	7.4562	7.26359	7.56667	7.61439	7.50548
	ENSG00000152620	NADK2	133686	0	0	0	0	0	0.075956	0.536101	1	-0.193799	0.0703922	0.238113	-0.269755	0.0016545	0.0144959	9.77418	10.0009	9.66878	9.77516	9.79236
	ENSG00000136628	EPRS1	2058	0	0	0	0	0	0.106846	0.255429	1	-0.10139	0.213891	0.466248	-0.208236	0.00165648	0.0145045	11.2617	11.4449	11.1658	11.246	11.3089
	ENSG00000172071	EIF2AK3	9451	0	0	0	0	0	0.172467	0.174993	1	0.440316	7.31194e-05	0.00135055	0.26785	0.0016603	0.0145167	8.67094	8.81503	8.96881	9.13859	9.08468
	ENSG00000150907	FOXO1	2308	0	1	0	0	0	-0.367681	0.356833	1	0.465677	0.171106	0.409585	0.833358	0.00166088	0.0145167	6.13382	6.0103	6.31639	6.29457	6.50142
	ENSG00000139910	NOVA1	4857	0	0	0	0	0	-0.276017	0.289104	1	0.289432	0.195301	0.442143	0.565449	0.00165906	0.0145167	7.28955	7.0697	7.58178	7.29308	7.43921
	ENSG00000075426	FOSL2	2355	0	0	0	0	0	-0.0872314	0.562548	1	-0.420612	0.00136053	0.0138652	-0.333381	0.00166281	0.0145248	9.23172	9.18677	8.827	9.02282	8.82054
	ENSG00000025772	TOMM34	10953	0	0	0	0	0	-0.0217005	0.83172	1	-0.245485	0.00591948	0.0432473	-0.223784	0.00166436	0.0145295	9.84509	9.81506	9.65098	9.53317	9.60815
	ENSG00000160716	CHRNB2	1141	0	0	0	0	0	0.08779	0.304272	1	-0.100218	0.178032	0.418591	-0.188008	0.00166578	0.0145331	10.759	10.7916	10.6436	10.6321	10.5482
	ENSG00000010319	SEMA3G	56920	0	0	0	0	0	-0.72205	0.375568	1	1.17479	0.0620898	NA	1.89684	0.00167642	0.0146172	5.52105	5.23973	5.70163	5.59467	5.78368
	ENSG00000261236	BOP1	23246	0	1	0	0	0	-0.138153	0.162279	1	-0.358188	2.91128e-05	0.000624194	-0.220035	0.00168923	0.01472	11.2875	11.1311	11.0347	10.8577	10.8461
	ENSG00000198944	SOWAHA	134548	0	0	0	0	0	-0.344361	0.289503	1	0.331158	0.235679	0.490759	0.675519	0.00169401	0.0147528	6.4591	6.3284	6.65758	6.70106	6.7439
	ENSG00000155368	DBI	1622	1	0	0	0	0	-0.0354538	0.80935	1	0.286365	0.024355	0.117329	0.321818	0.00169974	0.0147937	9.46888	9.68767	10.0794	9.88011	9.99093
	ENSG00000173327	MAP3K11	4296	0	0	1	0	0	-0.0333958	0.684955	1	0.149303	0.0358523	0.151806	0.182699	0.0017056	0.0148269	11.989	11.7985	12.0581	11.9475	11.9213
	ENSG00000075399	VPS9D1	9605	0	0	1	0	0	-0.240701	0.377783	1	0.361211	0.118063	0.329482	0.601912	0.0017055	0.0148269	6.93749	6.58851	6.97588	6.93198	6.8106
	ENSG00000157657	ZNF618	114991	0	0	0	0	0	0.0353393	0.740056	1	0.265189	0.00414633	0.0326418	0.22985	0.00171131	0.0148599	9.66704	9.74741	9.86338	10.0904	9.96267
	ENSG00000107951	MTPAP	55149	0	0	0	0	0	0.015192	0.885818	1	-0.211738	0.0229267	0.112524	-0.22693	0.00171145	0.0148599	9.23467	9.29523	9.01833	9.07475	9.1737
	ENSG00000135638	EMX1	2016	0	0	0	0	0	-0.103014	0.744544	1	-0.77612	0.00639812	0.0457775	-0.673106	0.0017267	0.0149834	6.61797	6.74932	6.43654	6.3641	6.31264
	ENSG00000164342	TLR3	7098	0	0	0	0	0	0.140803	0.582614	1	0.663965	0.00297159	0.0256185	0.523162	0.00173842	0.0150761	6.87095	6.97563	7.16073	7.28004	7.52409
	ENSG00000114646	CSPG5	10675	0	0	0	0	0	-0.0498164	0.798874	1	-0.467127	0.00707499	0.0489759	-0.417311	0.00173978	0.0150788	7.68188	7.84101	7.48812	7.52213	7.52575
	ENSG00000158164	TMSB15A	11013	0	0	0	0	0	-0.650604	0.112319	1	0.177546	0.613271	0.802803	0.828151	0.00174089	0.0150794	6.07905	6.00885	6.44341	6.26502	6.3577
	ENSG00000163501	IHH	3549	0	1	0	0	0	-0.0555059	0.650765	1	0.205322	0.0540036	0.198691	0.260828	0.00174303	0.0150889	8.86793	8.8612	9.25178	9.08386	8.94244
	ENSG00000137135	ARHGEF39	84904	0	0	0	0	0	0.000517863	0.996804	1	0.268497	0.0174213	0.0929911	0.267979	0.00174924	0.0151336	8.35733	8.38831	8.63085	8.58005	8.63005
	ENSG00000167971	CASKIN1	57524	0	0	0	0	0	-0.139337	0.270122	1	-0.419022	0.000138315	0.0022933	-0.279685	0.00175694	0.0151911	9.468	9.14698	8.9662	8.86992	8.84098
	ENSG00000106603	COA1	55744	0	0	0	0	0	0.0460536	0.586108	1	-0.135639	0.0674419	0.230879	-0.181693	0.00176253	0.0152304	10.016	10.1	9.93125	9.93195	9.92439
	ENSG00000073578	SDHA	6389	0	0	0	0	0	-0.0883108	0.377604	1	-0.309276	0.000371178	0.00508136	-0.220965	0.00177112	0.0152863	10.965	10.965	10.7761	10.6869	10.7717
	ENSG00000161551	ZNF577	84765	0	0	0	0	0	0.0192244	0.833554	1	0.21907	0.00567715	0.0418549	0.199845	0.00177101	0.0152863	10.5324	10.4113	10.5977	10.6225	10.5948
	ENSG00000153714	LURAP1L	286343	0	0	0	0	0	0.514649	0.341264	1	-0.65661	0.183814	NA	-1.17126	0.00177322	0.0152953	5.90291	6.02087	5.69966	5.52873	5.7215
	ENSG00000134987	WDR36	134430	0	1	0	0	0	0.11173	0.383581	1	-0.161628	0.152719	0.383671	-0.273358	0.00177455	0.0152977	8.79554	8.96916	8.58986	8.80417	8.83977
	ENSG00000135763	URB2	9816	0	1	0	0	0	0.198815	0.145596	1	-0.0865454	0.475514	0.713968	-0.28536	0.00178162	0.0153495	8.33286	8.56099	8.22549	8.34971	8.37119
	ENSG00000146085	MMUT	4594	0	0	0	0	0	0.116705	0.160732	1	-0.063335	0.383723	0.641626	-0.18004	0.00178352	0.0153567	10.4953	10.7004	10.4382	10.5359	10.6038
	ENSG00000168936	TMEM129	92305	0	1	0	0	0	-0.100726	0.258599	1	-0.297306	0.000122519	0.0020662	-0.19658	0.00178736	0.0153806	11.0568	10.9431	10.8073	10.766	10.6674
	ENSG00000185842	DNAH14	127602	0	0	0	0	0	0.0628037	0.665047	1	-0.242167	0.0598503	0.213275	-0.304971	0.00179085	0.0154015	8.18923	8.30205	8.04431	8.10188	8.03199
	ENSG00000137038	DMAC1	90871	0	1	0	0	0	-0.0511982	0.686305	1	-0.326904	0.00319643	0.0270598	-0.275706	0.00179404	0.0154143	9.28409	9.326	9.13682	9.00192	9.06326
	ENSG00000100314	CABP7	164633	0	0	0	0	0	-0.118775	0.828765	1	1.00582	0.0307629	0.137777	1.12459	0.0017953	0.0154143	5.75167	5.64154	6.04979	6.06868	5.97358
	ENSG00000204217	BMPR2	659	0	0	0	0	0	0.231376	0.0839574	1	0.520659	7.44565e-06	0.000202374	0.289283	0.00181079	0.0155269	9.50682	9.74587	9.84958	10.1222	10.1168
	ENSG00000105402	NAPA	8775	0	0	1	0	0	-0.0586688	0.529071	1	0.145932	0.0702215	0.23785	0.204601	0.00181037	0.0155269	10.974	10.841	11.1367	10.966	11.0044
	ENSG00000147853	AK3	50808	0	0	0	0	0	-0.0366752	0.69625	1	-0.241748	0.00314067	0.0267291	-0.205073	0.0018128	0.015535	10.4429	10.505	10.2091	10.3324	10.37
	ENSG00000169504	CLIC4	25932	0	0	0	0	0	0.32626	0.00301156	1	0.0915516	0.343018	0.603772	-0.234708	0.00182906	0.0156564	9.56015	9.99407	9.6641	9.8029	9.8498
	ENSG00000135446	CDK4	1019	0	1	0	0	0	-0.0837356	0.384814	1	-0.296417	0.000385594	0.0052284	-0.212681	0.00182914	0.0156564	11.5865	11.5927	11.4481	11.3133	11.3828
	ENSG00000204612	FOXB2	442425	0	0	0	0	0	-0.376791	0.316144	1	0.431768	0.174248	0.414414	0.808559	0.0018347	0.0156868	6.35407	6.1065	6.38143	6.52984	6.53109
	ENSG00000141696	P3H4	10609	0	0	0	0	0	-0.137559	0.161126	1	0.0767276	0.36585	0.625885	0.214287	0.00183486	0.0156868	10.2754	10.0502	10.3068	10.2122	10.2339
	ENSG00000169991	IFFO2	126917	0	0	0	0	0	0.0809885	0.470696	1	-0.158215	0.109191	0.315223	-0.239204	0.00184933	0.0158012	9.11501	9.18964	8.92474	8.9873	9.009
	ENSG00000108669	CYTH1	9267	1	0	0	0	0	0.00766455	0.942734	1	0.237795	0.00996005	0.0628023	0.23013	0.00185437	0.0158349	9.32415	9.04612	9.28267	9.27131	9.23159
	ENSG00000081087	OSTM1	28962	0	0	1	0	0	0.201157	0.177861	1	0.511766	8.58527e-05	0.00155214	0.310609	0.00185696	0.0158477	8.2482	8.36561	8.53439	8.68405	8.75453
	ENSG00000064309	CDON	50937	0	0	0	0	0	0.220418	0.109004	1	-0.0684423	0.573854	0.77793	-0.28886	0.00186546	0.0159108	8.40816	8.58069	8.26553	8.40727	8.30645
	ENSG00000132305	IMMT	10989	0	0	0	0	0	0.115958	0.185905	1	-0.0746806	0.32785	0.589972	-0.190638	0.00187505	0.0159832	10.8665	11.0818	10.8478	10.8958	10.9283
	ENSG00000174915	PTDSS2	81490	0	1	0	0	0	-0.105951	0.487618	1	-0.450397	0.000663436	0.00789218	-0.344446	0.00187731	0.0159931	8.53646	7.9948	7.80959	7.68277	7.65474
	ENSG00000185418	TARS3	123283	0	0	0	0	0	0.179738	0.180404	1	-0.10337	0.38312	0.641229	-0.283107	0.00187892	0.0159973	8.53032	8.65535	8.3605	8.45436	8.42519
	ENSG00000130413	STK33	65975	0	0	0	0	0	-0.112324	0.705944	1	0.495568	0.0544671	0.199869	0.607892	0.00188593	0.0160476	6.61996	6.55988	6.97548	6.99718	6.91557
	ENSG00000133641	C12orf29	91298	0	0	0	0	0	0.0170605	0.889608	1	-0.244296	0.0239732	0.116058	-0.261356	0.00188727	0.0160495	8.92625	9.06989	8.71853	8.86369	8.91447
	ENSG00000181908	LINC02724	100996455	0	0	0	0	0	-0.19369	0.483302	1	0.390319	0.0993334	0.297907	0.584009	0.00189915	0.0161316	6.85438	6.60669	6.97785	7.01681	6.99032
	ENSG00000131069	ACSS2	55902	0	0	1	0	0	-0.00626298	0.944778	1	0.18537	0.0184592	0.0970901	0.191633	0.00190077	0.0161359	9.78803	9.82174	10.0815	9.93839	9.96443
	ENSG00000132749	TESMIN	9633	0	1	0	0	0	-0.0311881	0.752951	1	-0.244399	0.00482548	0.0370968	-0.213211	0.0019041	0.0161547	9.73028	9.72432	9.52182	9.52032	9.52223
	ENSG00000104529	EEF1D	1936	0	1	0	0	0	-0.145861	0.145884	1	-0.396954	1.57023e-06	5.50656e-05	-0.251093	0.00191024	0.0161973	11.199	9.2787	9.1748	9.03048	9.03997
	ENSG00000186510	CLCNKA	1187	0	0	0	0	0	0.132639	0.819519	1	1.27365	0.0109099	0.0662776	1.14101	0.00191875	0.0162504	5.67477	5.60163	6.13973	6.03408	5.98816
	ENSG00000152558	TMEM123	114908	0	0	0	0	0	0.076082	0.382062	1	0.266901	0.000392954	0.00528897	0.190819	0.00191788	0.0162504	12.168	12.4335	12.4922	12.6616	12.7074
	ENSG00000107581	EIF3A	8661	0	1	0	0	0	0.0961851	0.222624	1	-0.0756228	0.269846	0.529759	-0.171808	0.00192466	0.016291	11.4977	11.7213	11.4737	11.6397	11.5417
	ENSG00000173227	SYT12	91683	0	0	0	0	0	-0.0361013	0.889106	1	-0.588761	0.0105793	0.065041	-0.55266	0.00193023	0.0163285	7.10044	7.13732	6.84405	6.80241	6.70228
	ENSG00000094880	CDC23	8697	0	0	0	0	0	0.0512652	0.555561	1	-0.136172	0.0728979	0.243818	-0.187438	0.00193506	0.0163599	10.4066	10.5128	10.2544	10.3471	10.385
	ENSG00000141458	NPC1	4864	0	0	1	0	0	0.00795822	0.957576	1	0.319599	0.0140777	0.0798737	0.311641	0.00193784	0.0163738	8.21456	8.2213	8.48222	8.52159	8.47256
	ENSG00000155158	TTC39B	158219	0	0	0	0	0	0.0859825	0.755437	1	0.658998	0.00587273	0.0429548	0.573016	0.00194618	0.0164347	6.95675	6.93573	7.32895	7.29684	7.48731
	ENSG00000248275	TRIM52-AS1	100507602	0	0	0	0	0	0.00209083	0.990445	1	0.359048	0.0184248	0.0970123	0.356957	0.00194769	0.0164378	7.69175	7.75945	8.17534	7.96457	8.01107
	ENSG00000182704	TSKU	25987	0	0	1	0	0	-0.125775	0.216669	1	0.0912395	0.30128	0.56222	0.217015	0.00195094	0.0164502	9.52182	9.39716	9.67113	9.5844	9.53927
	ENSG00000141542	RAB40B	10966	0	0	0	0	0	-0.155996	0.148403	1	-0.389076	3.74186e-05	0.000766333	-0.23308	0.00195143	0.0164502	9.53501	9.43744	9.2648	9.14778	9.23683
	ENSG00000069509	FUNDC1	139341	0	0	0	0	0	-0.0141537	0.92657	1	0.308813	0.0205412	0.104164	0.322967	0.00196456	0.0165513	8.3361	8.33693	8.54782	8.61233	8.65897
	ENSG00000113739	STC2	8614	0	0	0	0	0	-0.0726156	0.453879	1	-0.280253	0.000961227	0.010507	-0.207638	0.00197741	0.0166473	9.73409	9.72481	9.50656	9.54247	9.53397
	ENSG00000154127	UBASH3B	84959	0	0	0	0	0	-0.279289	0.560466	1	0.764402	0.0552702	0.201843	1.04369	0.00197827	0.0166473	5.99649	5.7339	5.95805	6.30785	6.15956
	ENSG00000185187	SIGIRR	59307	0	0	0	0	0	-0.169592	0.141378	1	0.0802151	0.420258	0.672202	0.249807	0.00198674	0.016709	9.64428	9.33045	9.68883	9.51151	9.4658
	ENSG00000197217	ENTPD4	9583	0	0	1	0	0	0.045323	0.712083	1	0.307425	0.00389509	0.0313764	0.262102	0.00198938	0.0167214	9.33088	9.31407	9.4733	9.62275	9.62334
	ENSG00000186297	GABRA5	2558	0	0	0	0	0	-0.198075	0.595848	1	-0.998334	0.00308165	0.02642	-0.800259	0.00199358	0.016747	6.37935	6.35777	6.0289	6.0035	6.04214
	ENSG00000146701	MDH2	4191	0	0	0	0	0	-0.110044	0.209248	1	-0.302504	6.61859e-05	0.00124769	-0.19246	0.00199619	0.0167592	12.731	12.6949	12.5968	12.4041	12.5115
	ENSG00000196421	C20orf204	284739	0	0	0	0	0	-0.220716	0.320879	1	0.256029	0.177741	0.418292	0.476745	0.00200041	0.0167849	7.29485	6.95077	7.38984	7.23277	7.20553
	ENSG00000117151	CTBS	1486	0	0	0	0	0	-0.115529	0.524239	1	0.26847	0.0861503	0.271918	0.383999	0.00200522	0.0168155	7.78589	7.57232	7.74236	7.91842	7.91424
	ENSG00000102967	DHODH	1723	0	1	0	0	0	-0.0223845	0.874931	1	-0.322377	0.0102399	0.0637825	-0.299993	0.00202554	0.0169662	8.36474	8.37634	8.20898	8.09068	8.04921
	ENSG00000058729	RIOK2	55781	0	0	0	0	0	0.00841691	0.952063	1	-0.293329	0.0165194	0.0893304	-0.301746	0.002029	0.0169854	9.16698	9.23084	8.82731	8.97942	9.05036
	ENSG00000160685	ZBTB7B	51043	0	0	0	0	0	-0.146507	0.135962	1	0.0687895	0.417531	0.669351	0.215297	0.002037	0.0170349	12.1499	11.8009	12.1123	11.967	11.9514
	ENSG00000084090	STARD7	56910	0	1	0	0	0	0.0324325	0.642796	1	-0.119451	0.0490982	0.186567	-0.151884	0.00203727	0.0170349	11.9303	12.0329	11.8489	11.8555	11.9369
	ENSG00000132541	RIDA	10247	0	0	0	0	0	-0.271177	0.0687918	1	-0.590652	6.45225e-06	0.00018284	-0.319475	0.00203989	0.017047	8.50158	8.42665	8.1743	8.13059	8.15124
	ENSG00000213983	AP1G2	8906	0	0	1	0	0	-0.154977	0.211983	1	0.117896	0.270717	0.530662	0.272873	0.00204452	0.0170758	11.2669	10.5755	10.954	10.813	10.7716
	ENSG00000112996	MRPS30	10884	0	0	0	0	0	0.0733862	0.431439	1	-0.123118	0.132981	0.354467	-0.196504	0.00206006	0.0171858	9.74458	9.9601	9.73007	9.78402	9.80739
	ENSG00000163348	PYGO2	90780	0	0	1	0	0	-0.00669002	0.936513	1	-0.189924	0.0090444	0.0586169	-0.183234	0.00207083	0.0172422	12.0791	12.0462	11.9114	11.8175	11.8628
	ENSG00000151729	SLC25A4	291	1	0	0	0	0	-0.0226366	0.833903	1	-0.255353	0.00665087	0.0470127	-0.232717	0.00206944	0.0172422	10.0313	10.0734	9.872	9.84979	9.8088
	ENSG00000150753	CCT5	22948	0	0	0	0	0	0.0429899	0.591301	1	-0.131482	0.0580554	0.208621	-0.174472	0.00207151	0.0172422	12.2785	12.4285	12.2523	12.205	12.3071
	ENSG00000107819	SFXN3	81855	0	0	0	0	0	-0.0364487	0.781665	1	-0.314593	0.00661897	0.046834	-0.278144	0.00207159	0.0172422	8.55734	8.48495	8.30128	8.25029	8.19801
	ENSG00000154153	RETREG1	54463	0	0	0	0	0	-0.0985835	0.297305	1	0.10598	0.195258	0.442143	0.204564	0.00208322	0.017329	10.9285	10.9147	11.1248	11.073	11.1381
	ENSG00000142910	TINAGL1	64129	0	0	0	0	0	-0.197348	0.418587	1	0.307128	0.143956	0.370862	0.504476	0.00208509	0.0173346	6.97954	6.81815	7.2426	7.07963	7.06317
	ENSG00000000457	SCYL3	57147	0	0	0	0	0	-0.0304791	0.811377	1	0.23741	0.032217	0.142163	0.267889	0.00208844	0.0173426	8.74613	8.65704	8.86409	8.89003	8.93493
	ENSG00000141741	MIEN1	84299	0	0	1	0	0	-0.0922997	0.447269	1	0.167764	0.110181	0.316569	0.260064	0.00208745	0.0173426	9.39173	9.21471	9.53286	9.38322	9.45101
	ENSG00000103353	UBFD1	56061	0	0	0	0	0	0.0779003	0.324435	1	-0.0909475	0.187644	0.432063	-0.168848	0.00209417	0.0173801	10.5733	10.6268	10.4546	10.4694	10.4738
	ENSG00000111424	VDR	7421	0	0	0	0	0	0.209226	0.300937	1	-0.217451	0.223448	0.477798	-0.426677	0.00209713	0.0173948	7.80197	8.02372	7.58587	7.67459	7.75211
	ENSG00000006377	DLX6	1750	0	0	0	0	0	0.169868	0.46249	1	-0.304027	0.142227	0.368599	-0.473895	0.00210092	0.0174162	7.08235	7.25631	6.98409	6.90627	6.94355
	ENSG00000014919	COX15	1355	0	0	0	0	0	-0.0832341	0.366093	1	-0.280954	0.000470501	0.00604053	-0.19772	0.00211827	0.01755	10.0667	9.93551	9.69529	9.74074	9.79414
	ENSG00000163814	CDCP1	64866	0	0	0	0	0	0.141219	0.108701	1	-0.0435989	0.572842	0.777229	-0.184818	0.00212137	0.0175656	9.90998	10.1303	9.87729	9.99262	9.99091
	ENSG00000109814	UGDH	7358	0	0	0	0	0	0.0106276	0.897977	1	-0.168587	0.0191891	0.0994417	-0.179215	0.0021317	0.0176411	11.3301	11.3812	11.1594	11.2049	11.2581
	ENSG00000146278	PNRC1	10957	0	0	0	0	0	-0.245118	0.0566417	1	0.0325288	0.769513	0.894538	0.277647	0.00215361	0.0178122	9.94779	9.76513	10.0063	9.99584	10.069
	ENSG00000171931	FBXW10	10517	0	0	0	0	0	-0.162797	0.818951	1	1.20836	0.0467147	NA	1.37116	0.0021756	0.0179838	5.50596	5.47234	5.85746	5.82867	5.93804
	ENSG00000129083	COPB1	1315	0	0	1	0	0	0.0419108	0.591366	1	0.209883	0.00190121	0.0180531	0.167972	0.0021944	0.0181289	11.5718	11.6007	11.7178	11.7706	11.8103
	ENSG00000119973	PRLHR	2834	0	0	0	0	0	-0.854741	0.16108	1	0.454604	0.362759	NA	1.30934	0.00220696	0.0182222	5.79857	5.51753	6.02265	5.8442	5.84806
	ENSG00000131323	TRAF3	7187	0	0	0	0	0	0.1393	0.145452	1	-0.0629953	0.451922	0.695265	-0.202295	0.00220872	0.0182263	9.94878	10.0916	9.81185	10.008	9.89608
	ENSG00000139567	ACVRL1	94	0	0	0	0	0	0.141136	0.767717	1	1.07173	0.00947252	0.0604428	0.930595	0.00221651	0.0182802	5.86932	5.86321	6.28583	6.20847	6.20088
	ENSG00000143158	MPC2	25874	0	0	1	0	0	0.134463	0.499819	1	0.567148	0.000986196	0.0106616	0.432685	0.00223415	0.0184152	11.117	11.2131	11.5986	11.6678	11.6308
	ENSG00000149485	FADS1	3992	0	0	0	0	0	-0.0314355	0.664199	1	0.121838	0.0526701	0.195429	0.153273	0.00223684	0.0184269	10.9453	11.0955	11.2496	11.2193	11.2497
	ENSG00000150776	NKAPD1	55216	0	1	0	0	0	-0.0513979	0.586546	1	-0.250624	0.00247803	0.0223606	-0.199226	0.00223861	0.018431	9.75695	9.80849	9.5688	9.61716	9.65644
	ENSG00000115541	HSPE1	3336	0	0	0	0	0	-0.0292849	0.793991	1	-0.26947	0.00581115	0.0426507	-0.240185	0.00224695	0.0184891	10.1132	10.2412	10.1498	9.8928	9.97756
	ENSG00000168827	GFM1	85476	0	0	0	0	0	0.110209	0.188935	1	-0.0661263	0.368179	0.628024	-0.176336	0.00225673	0.018559	10.1867	10.3403	10.0715	10.2051	10.2269
	ENSG00000129514	FOXA1	3169	0	0	1	0	0	0.089161	0.197469	1	0.23901	6.43075e-05	0.00122309	0.149849	0.00225821	0.0185606	13.4105	13.4305	13.5225	13.5941	13.6209
	ENSG00000162236	STX5	6811	0	0	1	0	0	-0.117422	0.289958	1	0.113908	0.236991	0.491657	0.23133	0.00226346	0.0185932	9.12225	9.0406	9.32744	9.18142	9.20183
	ENSG00000198755	RPL10A	4736	0	1	0	0	0	-0.211695	0.0354987	1	-0.430514	7.54214e-07	2.9166e-05	-0.218819	0.00226522	0.0185972	13.468	13.4518	13.3417	13.1356	13.2285
	ENSG00000148840	PPRC1	23082	0	0	0	0	0	0.0171967	0.856637	1	-0.186253	0.0246714	0.118225	-0.20345	0.00227538	0.01867	10.3553	10.3116	10.1178	10.1184	10.1231
	ENSG00000105520	PLPPR2	64748	0	0	0	0	0	-0.0993374	0.27641	1	0.0953904	0.226657	0.48209	0.194728	0.00229373	0.0188099	10.2845	10.0093	10.2504	10.2011	10.1268
	ENSG00000155816	FMN2	56776	0	0	0	0	0	0.0180288	0.941106	1	0.505303	0.0173202	0.0925769	0.487274	0.00229749	0.0188252	6.92205	6.92876	7.26994	7.32216	7.23392
	ENSG00000172057	ORMDL3	94103	0	0	1	0	0	-0.0900727	0.279967	1	0.0862104	0.232885	0.488495	0.176283	0.00229819	0.0188252	10.3398	10.2238	10.4872	10.3441	10.3411
	ENSG00000085465	OVGP1	5016	0	0	0	0	0	-0.0218528	0.858113	1	0.22688	0.0333523	0.145455	0.248733	0.00230264	0.0188509	8.56363	8.55549	8.84145	8.77772	8.72353
	ENSG00000128849	CGNL1	84952	0	0	0	0	0	0.165412	0.101708	1	0.379503	1.49031e-05	0.000366142	0.21409	0.00232281	0.0189838	10.204	10.2049	10.3531	10.478	10.4205
	ENSG00000163840	DTX3L	151636	0	0	0	0	0	0.172199	0.161025	1	-0.0819759	0.449172	0.693618	-0.254175	0.00232662	0.0190042	8.91396	9.18256	8.81901	9.00371	9.0488
	ENSG00000114054	PCCB	5096	0	0	0	0	0	0.049737	0.554434	1	-0.128998	0.0785522	0.255545	-0.178735	0.00234012	0.0191037	10.6411	10.6828	10.4943	10.4998	10.5233
	ENSG00000186918	ZNF395	55893	0	0	0	0	0	-0.157704	0.225611	1	-0.436323	0.000118549	0.0020125	-0.278619	0.00236251	0.0192756	9.56892	9.44956	9.23696	9.16381	9.17706
	ENSG00000002549	LAP3	51056	0	1	0	0	0	0.0207183	0.838219	1	-0.192619	0.0301837	0.136279	-0.213337	0.0023676	0.0193063	9.64295	9.67093	9.46848	9.4274	9.51486
	ENSG00000021645	NRXN3	9369	0	0	0	0	0	-0.0748189	0.591322	1	0.202211	0.0977224	0.294248	0.27703	0.00237438	0.0193398	8.16918	8.35357	8.53266	8.68021	8.61053
	ENSG00000173145	NOC3L	64318	0	1	0	0	0	0.0261982	0.854252	1	-0.273773	0.0287262	0.131885	-0.299971	0.0023781	0.0193592	8.73955	8.77855	8.41598	8.54302	8.61181
	ENSG00000183775	KCTD16	57528	0	0	0	0	0	-0.456284	0.169362	1	0.227651	0.421186	0.672922	0.683935	0.00238641	0.0194159	6.51909	6.26816	6.64068	6.67518	6.64156
	ENSG00000165752	STK32C	282974	0	0	0	0	0	-0.185014	0.0923748	1	-0.418993	1.25518e-05	0.000316266	-0.233979	0.00239887	0.0195063	9.53912	9.33833	9.20053	9.07022	9.0744
	ENSG00000131791	PRKAB2	5565	0	0	0	0	0	0.324507	0.0457187	1	-0.00775218	0.957033	0.983525	-0.332259	0.00241759	0.0196455	8.05805	8.28565	7.94114	8.05352	8.0739
	ENSG00000196353	CPNE4	131034	0	0	0	0	1	-0.0553396	0.658357	1	0.213207	0.0479266	0.183616	0.268547	0.00241921	0.0196455	9.72327	9.22835	9.48677	9.51728	9.4751
	ENSG00000010361	FUZ	80199	0	0	0	0	0	-0.125448	0.319406	1	-0.391535	0.000387025	0.0052367	-0.266087	0.00242005	0.0196455	9.02615	8.90617	8.76788	8.6467	8.58888
	ENSG00000102753	KPNA3	3839	0	0	0	0	0	0.217329	0.103404	1	-0.0579703	0.622172	0.809165	-0.275299	0.00242682	0.0196877	8.75631	9.05379	8.71393	8.81521	8.88892
	ENSG00000137714	FDX1	2230	0	1	0	0	0	0.0492205	0.680002	1	-0.203212	0.0509855	0.191889	-0.252433	0.00244262	0.0197843	9.77407	9.94516	9.68023	9.71599	9.69851
	ENSG00000180694	TMEM64	169200	0	1	0	0	0	0.157139	0.233983	1	-0.114566	0.325332	0.587009	-0.271705	0.00246188	0.0199291	8.70237	8.93406	8.67182	8.64276	8.80403
	ENSG00000169598	DFFB	1677	0	0	0	0	0	-0.0388838	0.777266	1	-0.328006	0.00653104	0.0463657	-0.289122	0.00246658	0.019955	8.64129	8.49503	8.22521	8.31604	8.23831
	ENSG00000187514	PTMA	5757	0	0	0	0	0	-0.0189129	0.856288	1	-0.243602	0.00699802	0.0488146	-0.224689	0.00247197	0.019955	12.8192	13.0001	12.8204	12.7167	12.799
	ENSG00000129596	CDO1	1036	0	0	0	0	0	0.134231	0.417476	1	0.468846	0.00115523	0.0121904	0.334615	0.00247011	0.019955	7.91639	7.96502	8.21907	8.23037	8.26022
	ENSG00000155592	ZKSCAN2	342357	0	0	0	0	0	0.120213	0.604155	1	-0.352954	0.0882988	0.275891	-0.473168	0.00246944	0.019955	7.13405	7.23175	6.89444	6.96925	6.94947
	ENSG00000188706	ZDHHC9	51114	0	0	0	0	0	0.00424849	0.957748	1	0.174091	0.0121951	0.0721667	0.169843	0.00247065	0.019955	11.07	11.0195	11.1721	11.1731	11.2347
	ENSG00000171617	ENC1	8507	0	1	0	0	0	0.0554555	0.590204	1	0.273992	0.00211986	0.0196625	0.218537	0.00248502	0.0200492	10.8288	11.0142	11.1637	11.2764	11.2512
	ENSG00000077097	TOP2B	7155	0	0	0	0	0	0.100268	0.227462	1	0.277964	0.00010966	0.00189771	0.177696	0.002488	0.0200531	12.3931	12.5833	12.6274	12.8322	12.8163
	ENSG00000183145	RIPPLY3	53820	0	0	0	0	0	0.00793504	0.972308	1	0.453597	0.0233958	0.114039	0.445662	0.00248828	0.0200531	7.02927	7.20655	7.47759	7.44705	7.5923
	ENSG00000119711	ALDH6A1	4329	0	0	0	0	0	0.0118269	0.904576	1	-0.19609	0.0227526	0.111927	-0.207917	0.00249266	0.0200772	10.0855	10.1403	9.86238	10.0103	9.96541
	ENSG00000152669	CCNO	10309	0	0	0	0	0	-0.304763	0.0719417	1	-0.669588	5.51876e-06	0.000162296	-0.364824	0.00249565	0.0200902	8.82652	8.44427	8.15855	8.20317	8.04458
	ENSG00000099203	TMED1	11018	0	0	0	0	0	-0.167359	0.273394	1	0.148605	0.261469	0.519851	0.315963	0.0024989	0.0201051	8.37416	8.31786	8.7298	8.48176	8.53269
	ENSG00000152601	MBNL1	4154	0	1	0	0	0	0.149795	0.104216	1	-0.0433981	0.590052	0.789615	-0.193193	0.00250285	0.0201209	10.3243	10.62	10.2797	10.4723	10.5475
	ENSG00000167136	ENDOG	2021	0	0	0	0	0	-0.105929	0.446645	1	-0.402351	0.000906463	0.0100196	-0.296422	0.00250364	0.0201209	9.37737	9.25069	9.12266	8.90013	8.89929
	ENSG00000130193	THEM6	51337	0	1	0	0	0	-0.154288	0.0882685	1	-0.346931	1.02423e-05	0.000264318	-0.192643	0.0025248	0.0202684	10.892	10.8482	10.742	10.6347	10.5863
	ENSG00000149474	KAT14	57325	0	1	0	0	0	-0.0672962	0.573909	1	-0.315564	0.00271678	0.0237858	-0.248268	0.00252406	0.0202684	8.9284	8.92522	8.68071	8.7234	8.72968
	ENSG00000182568	SATB1	6304	0	0	0	0	0	-0.0862716	0.690016	1	-0.541896	0.00437616	0.0341138	-0.455624	0.00253508	0.0203397	7.8848	7.91757	7.47552	7.70268	7.58379
	ENSG00000135097	MSI1	4440	0	0	0	0	0	-0.0849164	0.479851	1	0.160415	0.124642	0.340974	0.245331	0.0025422	0.0203855	8.69669	8.58973	8.8357	8.72832	8.8269
	ENSG00000101745	ANKRD12	23253	0	0	0	0	0	-0.000391318	0.997559	1	0.270303	0.0145711	0.0816596	0.270694	0.00255953	0.0205131	10.1616	10.2439	10.451	10.5131	10.5375
	ENSG00000100994	PYGB	5834	0	0	1	0	0	-0.0698523	0.415017	1	0.112348	0.129355	0.348642	0.182201	0.0025732	0.0206112	11.3043	11.084	11.3042	11.2632	11.2174
	ENSG00000152270	PDE3B	5140	0	0	0	0	0	0.0674475	0.471717	1	0.260839	0.00138207	0.014029	0.193391	0.00257701	0.0206303	9.88662	10.0212	10.042	10.266	10.3274
	ENSG00000132964	CDK8	1024	0	0	0	0	0	0.189714	0.24207	1	-0.138861	0.33444	0.596592	-0.328575	0.00258075	0.0206488	8.04799	8.34478	8.04664	8.01577	8.13801
	ENSG00000147471	PLPBP	11212	0	1	0	0	0	0.0441266	0.683498	1	-0.182496	0.0537075	0.198154	-0.226623	0.00258453	0.0206677	9.74263	9.83972	9.59009	9.61081	9.65594
	ENSG00000112624	BICRAL	23506	0	0	0	0	0	0.247802	0.0428035	1	-0.001343	0.990083	0.995808	-0.249145	0.0025913	0.0207104	8.77193	8.96479	8.57928	8.86003	8.8264
	ENSG00000196502	SULT1A1	6817	0	0	0	0	0	-0.0607489	0.600435	1	-0.308901	0.00219423	0.0202788	-0.248152	0.00260204	0.0207733	9.23425	8.8052	8.7381	8.56775	8.48499
	ENSG00000100336	APOL4	80832	0	0	0	0	0	-0.155542	0.557158	1	-0.718535	0.00211046	0.0196037	-0.562993	0.00260183	0.0207733	7.24694	7.06371	6.80231	6.69503	6.69719
	ENSG00000147162	OGT	8473	0	0	0	0	0	0.0822108	0.548686	1	-0.211704	0.073971	0.246185	-0.293915	0.00260355	0.0207738	12.6938	12.4431	12.0394	12.2722	12.1827
	ENSG00000113269	RNF130	55819	0	0	0	0	0	-0.0672254	0.449779	1	-0.25571	0.000937254	0.0102977	-0.188485	0.00260564	0.0207791	11.0148	11.0549	10.8688	10.8534	10.8843
	ENSG00000154265	ABCA5	23461	0	0	0	0	0	0.251009	0.0897189	1	0.552616	1.75556e-05	0.000412316	0.301607	0.00261787	0.0208651	8.37465	8.35628	8.55579	8.74288	8.63486
	ENSG00000139514	SLC7A1	6541	0	0	0	0	0	0.0281362	0.717707	1	-0.135551	0.0454698	0.177463	-0.163687	0.00262064	0.0208757	11.0652	11.2154	10.9119	11.161	11.1108
	ENSG00000184178	SCFD2	152579	0	1	0	0	0	0.0651152	0.622175	1	-0.203611	0.0815689	0.262398	-0.268726	0.00262841	0.0209261	8.44891	8.52984	8.24778	8.38776	8.27136
	ENSG00000116761	CTH	1491	0	0	0	0	0	0.144847	0.552388	1	-0.347496	0.110912	0.317769	-0.492344	0.0026594	0.0211611	7.03551	7.17108	6.94301	6.81197	6.82785
	ENSG00000144589	STK11IP	114790	0	0	0	0	0	-0.0281934	0.832141	1	0.248146	0.0304771	0.13691	0.276339	0.00266812	0.0212189	8.47998	8.16179	8.47333	8.3563	8.32545
	ENSG00000147454	SLC25A37	51312	0	0	0	0	0	0.0427406	0.654439	1	0.244031	0.00313787	0.026723	0.20129	0.00267343	0.0212462	10.6912	10.5243	10.7317	10.7095	10.7377
	ENSG00000175395	ZNF25	219749	0	0	0	0	0	0.0961509	0.607629	1	-0.284106	0.088013	0.275692	-0.380256	0.00267596	0.0212462	7.53212	7.56677	7.27518	7.31755	7.27906
	ENSG00000177971	IMP3	55272	0	0	0	0	0	-0.0359525	0.743218	1	-0.268015	0.00496025	0.0378149	-0.232063	0.0026755	0.0212462	10.5022	10.5719	10.4601	10.2253	10.3499
	ENSG00000143314	MRPL24	79590	0	0	0	0	0	-0.0927701	0.453628	1	-0.354092	0.00101636	0.0109507	-0.261322	0.00269193	0.0213613	9.88555	9.87595	9.74606	9.56276	9.55462
	ENSG00000178980	SELENOW	6415	0	0	0	0	0	-0.219885	0.0212084	1	-0.0186497	0.820764	0.919382	0.201235	0.0027051	0.021454	10.1385	9.74213	10.0585	9.84905	9.86928
	ENSG00000108883	EFTUD2	9343	0	1	0	0	0	0.092422	0.182053	1	-0.0522873	0.38634	0.643732	-0.144709	0.00271241	0.0214856	11.1295	11.1696	11.0598	10.9634	11.0529
	ENSG00000167657	DAPK3	1613	0	0	1	0	0	-0.151768	0.225434	1	0.109107	0.313347	0.575114	0.260875	0.00271218	0.0214856	9.2011	8.98955	9.36074	9.17499	9.11067
	ENSG00000130706	ADRM1	11047	0	0	0	0	0	-0.127015	0.222596	1	0.0931522	0.300603	0.561296	0.220167	0.00271354	0.0214856	10.7871	10.6019	10.9168	10.7495	10.7626
	ENSG00000101680	LAMA1	284217	0	0	0	0	0	-0.365912	0.464697	1	0.659166	0.117484	0.329131	1.02508	0.00271805	0.0215096	5.95701	5.76577	6.09905	6.19156	6.14568
	ENSG00000173559	NABP1	64859	0	0	0	0	0	0.00335396	0.991608	1	-0.664487	0.0185974	0.0975602	-0.667841	0.00271999	0.0215132	6.97418	7.02579	6.53111	6.67384	6.60228
	ENSG00000215218	UBE2QL1	134111	0	0	0	0	0	0.66634	0.379102	1	-0.902999	0.195069	NA	-1.56934	0.00273349	0.0216082	5.65297	5.86371	5.56763	5.27333	5.38734
	ENSG00000130024	PHF10	55274	0	0	0	0	0	0.0441528	0.665825	1	-0.169976	0.0563867	0.204578	-0.214129	0.00273808	0.021625	10.2922	10.4451	10.1438	10.2489	10.3082
	ENSG00000198598	MMP17	4326	0	0	0	0	0	0.0418438	0.927142	1	-0.91662	0.027201	0.126608	-0.958463	0.00273861	0.021625	6.11343	6.10852	5.69494	5.81152	5.77819
	ENSG00000132313	MRPL35	51318	0	0	0	0	0	0.0684454	0.541001	1	-0.161718	0.099962	0.299022	-0.230163	0.00275724	0.0217499	9.31333	9.47963	9.2347	9.26376	9.27091
	ENSG00000171234	UGT2B7	7364	0	0	0	0	0	-0.0582332	0.90504	1	0.910157	0.0292538	0.133636	0.968391	0.00275744	0.0217499	5.95189	5.83635	6.30966	6.14345	6.33
	ENSG00000103671	TRIP4	9325	0	0	0	0	0	-0.130916	0.432566	1	0.208173	0.149695	0.378602	0.339089	0.00275937	0.0217533	8.00724	7.88728	8.09576	8.1635	8.26099
	ENSG00000078725	BRINP1	1620	0	1	0	0	0	-0.0219401	0.898197	1	0.327666	0.0272773	0.126917	0.349606	0.00276778	0.0217959	7.94501	7.82387	8.09133	8.07657	8.06317
	ENSG00000119335	SET	6418	0	1	0	0	0	0.010937	0.900161	1	-0.174441	0.0206938	0.104737	-0.185378	0.00276676	0.0217959	13.2469	13.4296	13.2137	13.2216	13.2997
	ENSG00000104856	RELB	5971	0	0	0	0	0	-0.0124722	0.924864	1	0.2557	0.0260214	0.122453	0.268172	0.00278047	0.0218839	8.51901	8.41993	8.78949	8.58958	8.54648
	ENSG00000042062	RIPOR3	140876	0	0	0	0	1	-0.202908	0.469711	1	0.391617	0.099488	0.298158	0.594525	0.00278634	0.0219182	6.98002	6.57105	7.04404	6.82893	6.88024
	ENSG00000266074	BAHCC1	57597	0	0	0	0	0	0.00988452	0.968904	1	-0.513963	0.0222054	0.109868	-0.523848	0.00279404	0.0219668	7.21771	7.2247	6.98229	6.80895	6.8686
	ENSG00000125952	MAX	4149	0	0	0	0	0	-0.0438427	0.742037	1	-0.322746	0.00545286	0.0407453	-0.278904	0.00281561	0.0221244	9.53726	9.60009	9.38115	9.28001	9.33727
	ENSG00000164889	SLC4A2	6522	0	0	0	0	0	-0.137629	0.0971464	1	0.0367285	0.608609	0.800557	0.174358	0.00283316	0.0222502	11.1766	10.973	11.2318	11.0727	11.1111
	ENSG00000006744	ELAC2	60528	0	1	0	0	0	-0.13969	0.106756	1	-0.322063	1.84964e-05	0.000431246	-0.182374	0.00285207	0.0223744	10.7719	10.5236	10.3834	10.3338	10.3169
	ENSG00000176170	SPHK1	8877	0	0	0	0	0	-0.221696	0.562369	1	0.541188	0.0976516	0.294168	0.762884	0.00285062	0.0223744	6.21015	6.06478	6.52176	6.37005	6.32078
	ENSG00000067601	PMS2P4	5382	0	0	0	0	0	-0.56226	0.19677	1	0.316459	0.391059	0.647934	0.878718	0.00287434	0.0225247	6.14968	5.86988	6.27701	6.3928	6.35934
	ENSG00000197798	FAM118B	79607	0	0	0	0	0	0.176857	0.168089	1	0.426927	0.000150331	0.00246158	0.25007	0.00287411	0.0225247	8.3124	8.46436	8.68089	8.61683	8.71621
	ENSG00000214029	ZNF891	101060200	0	1	0	0	0	0.148986	0.461634	1	-0.263892	0.140719	0.365938	-0.412878	0.00288294	0.0225799	7.64632	7.73242	7.22175	7.59215	7.55817
	ENSG00000004139	SARM1	23098	0	0	0	0	0	0.0209907	0.767359	1	-0.127727	0.0381388	0.15855	-0.148717	0.00290669	0.0227536	11.733	11.7295	11.6315	11.5912	11.5211
	ENSG00000148225	WDR31	114987	0	0	0	0	0	0.167721	0.49147	1	-0.311921	0.154478	0.385876	-0.479642	0.00290997	0.022767	6.95675	7.18891	6.81244	6.89622	6.92315
	ENSG00000108389	MTMR4	9110	0	0	1	0	0	0.16273	0.0823189	1	-0.0308223	0.706338	0.857185	-0.193552	0.00291328	0.0227806	10.1858	10.2986	10.0029	10.1964	10.1469
	ENSG00000239523	MYLK-AS1	100506826	0	0	0	0	0	0.503862	0.327549	1	1.4217	0.00171779	0.0166573	0.917838	0.00291925	0.0227924	5.72375	5.8328	6.34396	6.1498	6.15461
	ENSG00000215417	MIR17HG	407975	0	0	0	0	0	0.680387	0.081451	1	-0.0860616	0.808067	0.913033	-0.766449	0.00291952	0.0227924	6.17596	6.41429	6.12706	6.01203	6.07505
	ENSG00000005100	DHX33	56919	0	1	0	0	0	-0.0559669	0.58111	1	-0.263139	0.00313731	0.026723	-0.207172	0.00291641	0.0227924	9.42891	9.47688	9.24948	9.33362	9.2971
	ENSG00000196954	CASP4	837	0	0	0	0	0	-0.385873	0.313862	1	0.352107	0.285927	0.547331	0.73798	0.00292799	0.0228462	6.16157	6.10836	6.52297	6.4329	6.33849
	ENSG00000148339	SLC25A25	114789	0	0	0	0	0	-0.0357316	0.713044	1	0.163484	0.0525339	0.195135	0.199216	0.0029321	0.0228659	9.82168	9.78826	10.0332	9.95214	9.94723
	ENSG00000123358	NR4A1	3164	0	0	1	0	0	0.00730984	0.948012	1	0.241742	0.0126693	0.0742186	0.234433	0.00294069	0.0229206	10.553	10.4767	10.8285	10.6287	10.6792
	ENSG00000185262	UBALD2	283991	0	0	0	0	0	-0.229004	0.0101561	1	-0.0450016	0.559827	0.770047	0.184003	0.00296	0.0230587	10.3226	10.3251	10.5842	10.4365	10.4611
	ENSG00000114790	ARHGEF26	26084	0	0	0	0	0	0.119772	0.572651	1	0.61911	0.000307949	0.00441899	0.499338	0.00296518	0.0230866	7.54629	6.77463	7.00978	7.03332	7.0054
	ENSG00000017260	ATP2C1	27032	0	0	0	0	0	0.0244933	0.757491	1	-0.142809	0.0374614	0.156651	-0.167302	0.00296949	0.0231077	13.0075	13.0444	12.7219	12.9472	12.9651
	ENSG00000143653	SCCPDH	51097	0	0	0	0	0	0.0562281	0.551191	1	-0.13813	0.0937893	0.286653	-0.194359	0.00298635	0.0232044	10.1659	10.3488	10.1628	10.1171	10.1854
	ENSG00000170917	NUDT6	11162	0	1	0	0	0	-0.0124617	0.953687	1	-0.438994	0.0221252	0.109592	-0.426532	0.00298672	0.0232044	7.23104	7.34744	7.04997	7.06261	7.03343
	ENSG00000102178	UBL4A	8266	0	1	0	0	0	-0.0484423	0.617586	1	-0.250694	0.00298772	0.0257266	-0.202252	0.00298954	0.0232139	10.3717	10.29	10.1604	10.0329	10.0744
	ENSG00000163322	ABRAXAS1	84142	0	0	0	0	0	-0.0674541	0.777041	1	-0.551545	0.0090858	0.0587755	-0.484091	0.00299675	0.0232574	7.34543	7.52665	7.11549	7.2905	7.17409
	ENSG00000167549	CORO6	84940	0	0	1	0	0	-0.0765944	0.718879	1	0.363391	0.0461639	0.179114	0.439985	0.00300203	0.0232733	7.48842	7.12837	7.50822	7.372	7.49515
	ENSG00000184205	TSPYL2	64061	0	0	0	0	0	-0.0550572	0.722207	1	0.268929	0.0432199	0.172214	0.323986	0.00300095	0.0232733	8.62244	8.15645	8.55147	8.38366	8.39443
	ENSG00000155463	OXA1L	5018	0	0	0	0	0	-0.0987212	0.199507	1	-0.25884	0.000110474	0.00190575	-0.160119	0.00300724	0.0233013	10.9152	10.8109	10.6789	10.6218	10.6526
	ENSG00000196793	ZNF239	8187	0	0	0	0	0	0.0681287	0.700181	1	-0.297111	0.0557306	0.202764	-0.36524	0.00301475	0.023347	8.19286	8.12337	7.8484	7.8381	7.81633
	ENSG00000089091	DZANK1	55184	0	1	0	0	0	-0.218275	0.232882	1	0.151847	0.335072	0.597093	0.370122	0.00304765	0.0235641	7.60849	7.32577	7.60613	7.66864	7.53838
	ENSG00000102172	SMS	6611	0	0	1	0	0	0.0402248	0.647762	1	0.223139	0.00343205	0.0285447	0.182914	0.00304768	0.0235641	11.158	11.2867	11.4449	11.4314	11.5133
	ENSG00000117335	CD46	4179	0	0	0	0	0	0.0596413	0.473014	1	0.233064	0.0011949	0.0125367	0.173422	0.0030568	0.0236095	11.7392	11.8201	11.9042	12.0259	12.0587
	ENSG00000125967	NECAB3	63941	0	0	0	0	0	-0.197539	0.0591391	1	0.0208776	0.817133	0.917525	0.218417	0.00305668	0.0236095	10.1032	9.70633	10.0316	9.86592	9.8408
	ENSG00000108100	CCNY	219771	0	0	0	0	0	0.00564219	0.950151	1	-0.180451	0.0219082	0.108945	-0.186093	0.00307593	0.0237066	10.3803	10.4809	10.2664	10.2959	10.3479
	ENSG00000232859	LYRM9	201229	0	0	0	0	0	0.144188	0.493626	1	-0.285369	0.12594	0.342549	-0.429557	0.00307469	0.0237066	7.42993	7.38409	7.20628	6.99056	7.09077
	ENSG00000101187	SLCO4A1	28231	0	0	0	0	0	-0.00153399	0.988729	1	-0.225	0.0177784	0.0945032	-0.223466	0.00307341	0.0237066	9.60071	9.59637	9.42755	9.34148	9.39386
	ENSG00000189431	RASSF10	644943	0	0	0	0	0	-0.387961	0.0915907	1	-0.864291	2.08766e-05	0.000472957	-0.47633	0.00308261	0.0237455	7.47555	7.36894	7.06502	7.04689	6.99891
	ENSG00000113384	GOLPH3	64083	1	0	0	0	0	0.0203025	0.775311	1	0.16807	0.00636493	0.0455655	0.147767	0.00308688	0.023753	11.7801	11.8406	11.9299	11.9807	12.0465
	ENSG00000126368	NR1D1	9572	0	0	0	0	0	0.00929169	0.966669	1	-0.442334	0.0247784	0.118477	-0.451626	0.00308638	0.023753	7.42874	7.50782	7.19437	7.11871	7.23306
	ENSG00000174004	NRROS	375387	0	0	0	0	0	-0.334822	0.250191	1	0.246658	0.322819	0.585022	0.581479	0.00309413	0.0237962	6.67979	6.49678	6.78059	6.80947	6.8297
	ENSG00000156504	FAM122B	159090	0	0	0	0	0	0.04986	0.633183	1	0.261768	0.00393603	0.031587	0.211908	0.00309639	0.023801	9.52165	9.51928	9.62902	9.76077	9.78383
	ENSG00000130560	UBAC1	10422	0	1	0	0	0	-0.0281661	0.769426	1	-0.224511	0.00761458	0.0519545	-0.196345	0.00310976	0.0238798	9.80624	9.8664	9.76325	9.62078	9.6454
	ENSG00000197191	CYSRT1	375791	0	0	0	0	0	-0.457052	0.109067	1	0.139932	0.561759	0.770777	0.596984	0.00310995	0.0238798	6.97081	6.53376	6.97462	6.73603	6.889
	ENSG00000145242	EPHA5	2044	0	0	0	0	0	-0.666833	0.219134	1	0.517564	0.236007	0.490777	1.1844	0.00311306	0.023891	5.95002	5.58341	5.86555	5.92793	6.05146
	ENSG00000150764	DIXDC1	85458	0	0	0	0	0	-0.12563	0.423204	1	-0.446979	0.0011802	0.0124028	-0.321349	0.00313107	0.0240165	8.4536	8.44417	8.18306	8.1359	8.24559
	ENSG00000141232	TOB1	10140	0	0	0	0	0	0.0839478	0.399022	1	0.289197	0.000804743	0.00909153	0.205249	0.00313625	0.0240434	10.6356	10.9144	11.1041	11.086	11.1552
	ENSG00000100350	FOXRED2	80020	0	0	0	0	0	-0.0279566	0.742691	1	-0.204696	0.0056916	0.0419059	-0.17674	0.00313856	0.0240485	10.9716	10.9695	10.7516	10.8026	10.8367
	ENSG00000112406	HECA	51696	0	0	0	0	0	-0.0645662	0.709419	1	0.275376	0.0682504	0.232775	0.339942	0.00314526	0.0240615	7.79306	7.89572	8.16068	8.14972	8.20704
	ENSG00000162298	SYVN1	84447	0	0	1	0	0	-0.132807	0.131373	1	0.0513905	0.499147	0.730014	0.184198	0.00314421	0.0240615	11.8632	11.584	11.8596	11.7136	11.7184
	ENSG00000182544	MFSD5	84975	0	0	1	0	0	-0.141491	0.238511	1	0.100447	0.334458	0.596592	0.241938	0.00314447	0.0240615	8.77771	8.59899	8.9197	8.73771	8.75952
	ENSG00000072422	RHOBTB1	9886	0	0	0	0	0	-0.0272762	0.902411	1	-0.472606	0.0171721	0.0920831	-0.44533	0.00315449	0.0241194	7.2173	7.25417	6.95961	6.93915	7.00624
	ENSG00000135127	BICDL1	92558	0	0	0	0	0	-0.0585296	0.554438	1	0.146183	0.0879372	0.275679	0.204713	0.0031811	0.0243101	10.508	10.3977	10.671	10.5653	10.5435
	ENSG00000166200	COPS2	9318	0	0	0	0	0	0.0905909	0.310822	1	-0.0924923	0.235908	0.490777	-0.183083	0.00318685	0.0243412	10.4163	10.6369	10.3742	10.4685	10.5243
	ENSG00000101608	MYL12A	10627	0	0	0	0	0	-0.0965712	0.383943	1	0.131082	0.172321	0.411743	0.227653	0.00318868	0.0243423	9.84263	9.81836	10.0512	9.98019	10.0569
	ENSG00000172458	IL17D	53342	0	0	0	0	0	0.216746	0.440679	1	-0.348705	0.16453	0.39977	-0.565451	0.00319212	0.0243557	6.8455	6.92107	6.54063	6.53724	6.66107
	ENSG00000158555	GDPD5	81544	0	0	0	0	0	-0.254662	0.0661788	1	0.026983	0.821323	0.919457	0.281645	0.00319702	0.0243802	8.36344	8.03011	8.37826	8.21634	8.1919
	ENSG00000105612	DNASE2	1777	0	0	0	0	0	-0.128356	0.437356	1	0.202004	0.158223	0.39075	0.33036	0.00319906	0.0243829	7.94882	7.81866	8.22303	7.96612	7.99603
	ENSG00000095209	TMEM38B	55151	0	0	0	0	0	-0.0642113	0.633688	1	-0.341032	0.0037837	0.0308088	-0.276821	0.00320445	0.0244112	9.28509	9.46589	9.11487	9.21716	9.29167
	ENSG00000148719	DNAJB12	54788	0	0	1	0	0	-0.0257949	0.780747	1	0.162269	0.04372	0.173202	0.188064	0.00320674	0.0244158	9.88211	9.825	10.0521	9.94824	10.0121
	ENSG00000133606	MKRN1	23608	0	0	0	0	0	0.0226658	0.787106	1	0.19529	0.00725825	0.0500839	0.172624	0.00321133	0.0244378	10.8682	10.895	11.0564	11.0253	11.1137
	ENSG00000101236	RNF24	11237	0	0	0	0	0	0.199845	0.070159	1	0.420802	1.21556e-05	0.000308103	0.220957	0.00321858	0.0244801	9.33258	9.50483	9.60232	9.86661	9.68811
	ENSG00000089157	RPLP0	6175	0	1	0	0	0	-0.157047	0.0763393	1	-0.342987	7.44673e-06	0.000202374	-0.185939	0.0032258	0.0245222	15.6479	15.6084	15.5229	15.3475	15.4028
	ENSG00000188529	SRSF10	10772	0	0	0	0	0	0.0969474	0.214594	1	-0.0636325	0.349721	0.610267	-0.16058	0.00322961	0.0245382	10.9815	11.1062	10.898	10.9497	11.0002
	ENSG00000169258	GPRIN1	114787	0	0	0	0	0	-0.0724425	0.501712	1	-0.293689	0.00182252	0.0174482	-0.221246	0.00323554	0.0245704	9.64286	9.59998	9.42721	9.37838	9.35017
	ENSG00000165495	PKNOX2	63876	0	0	0	0	1	0.408296	0.294687	1	-0.3881	0.2644	0.52316	-0.796396	0.00323927	0.0245858	6.41868	6.48833	6.26322	6.14388	5.94358
	ENSG00000172830	SSH3	54961	0	0	1	0	0	-0.0514592	0.652203	1	0.186074	0.0590879	0.211264	0.237534	0.00324297	0.024601	10.5323	10.1894	10.5209	10.3643	10.365
	ENSG00000116237	ICMT	23463	0	0	0	0	0	0.0443952	0.578434	1	-0.12042	0.0830687	0.265575	-0.164816	0.0032566	0.0246915	11.2187	11.3815	11.168	11.2252	11.254
	ENSG00000100985	MMP9	4318	0	0	0	0	0	-1.12776	0.201529	1	0.633856	0.375533	NA	1.76161	0.00326667	0.0247549	5.39037	5.25723	5.71547	5.65825	5.58437
	ENSG00000171612	SLC25A33	84275	0	0	0	0	0	0.0913801	0.403878	1	0.3105	0.00112473	0.0119078	0.21912	0.00327458	0.0248018	9.30795	9.43844	9.65112	9.60846	9.63757
	ENSG00000114200	BCHE	590	0	1	0	0	0	0.0603468	0.803564	1	0.538633	0.0105129	0.0647572	0.478286	0.0032802	0.0248314	7.18879	7.23778	7.44996	7.67364	7.52777
	ENSG00000172878	METAP1D	254042	0	0	0	0	0	0.0504853	0.741201	1	-0.256316	0.0575653	0.207442	-0.306802	0.00328384	0.0248459	8.22253	8.26943	8.02396	7.98361	8.04997
	ENSG00000122884	P4HA1	5033	0	0	0	0	0	-0.286811	0.0215128	1	-0.0347718	0.74738	0.882449	0.252039	0.00328954	0.0248677	8.84828	8.6612	8.83044	8.83633	8.98596
	ENSG00000120549	KIAA1217	56243	0	0	0	0	0	0.0824167	0.436393	1	0.301396	0.00100443	0.0108404	0.218979	0.00329319	0.0248777	10.894	10.8992	10.9891	11.2163	11.1652
	ENSG00000083635	NUFIP1	26747	0	0	0	0	0	0.102134	0.563694	1	-0.248855	0.112793	0.320859	-0.350989	0.00329794	0.0249005	7.81743	8.02326	7.73295	7.75952	7.70488
	ENSG00000109472	CPE	1363	0	0	0	0	0	0.190412	0.113571	1	0.431259	3.82165e-05	0.000778935	0.240848	0.00330257	0.0249225	9.04141	9.07687	9.27607	9.30451	9.342
	ENSG00000099821	POLRMT	5442	0	0	0	0	0	-0.104082	0.330359	1	-0.326005	0.000444592	0.00576903	-0.221922	0.00333876	0.0251825	10.4582	10.2258	10.1318	9.95196	9.9417
	ENSG00000115107	STEAP3	55240	0	0	0	0	0	-0.016698	0.898834	1	-0.284639	0.0132674	0.0765998	-0.267941	0.00334962	0.0252513	9.10346	9.1191	8.8755	8.91363	8.85152
	ENSG00000014216	CAPN1	823	0	0	1	0	0	-0.0834519	0.321059	1	0.0911799	0.209505	0.460969	0.174632	0.00335562	0.0252702	11.7766	11.4781	11.7236	11.6164	11.6079
	ENSG00000110880	CORO1C	23603	0	0	0	0	0	0.14745	0.12573	1	-0.0473169	0.574664	0.778381	-0.194767	0.00335403	0.0252702	9.93702	10.1558	9.94841	9.94265	9.99604
	ENSG00000196498	NCOR2	9612	0	0	0	0	0	-0.0265282	0.774728	1	0.166017	0.0382377	0.158807	0.192545	0.00336824	0.025352	12.1249	12.0377	12.1787	12.3109	12.1934
	ENSG00000240204	SMKR1	100287482	0	1	0	0	0	-0.256283	0.224141	1	-0.686455	0.000227079	0.00345022	-0.430172	0.00338329	0.0254521	7.58772	7.48611	7.21198	7.07151	7.21903
	ENSG00000248487	ABHD14A	25864	0	0	0	0	0	-0.0855213	0.662416	1	-0.485106	0.00485513	0.0372576	-0.399585	0.00339587	0.0255334	7.96564	7.94329	7.74983	7.55863	7.53441
	ENSG00000144959	NCEH1	57552	0	0	0	0	0	0.0944204	0.557834	1	0.409848	0.00353423	0.0291859	0.315428	0.00340136	0.0255614	8.05583	8.14856	8.35619	8.45843	8.50676
	ENSG00000153936	HS2ST1	9653	0	1	0	0	0	0.047081	0.69702	1	-0.195045	0.0668185	0.229415	-0.242126	0.00340334	0.025563	8.9678	9.10379	8.76069	8.97201	8.95445
	ENSG00000124225	PMEPA1	56937	0	0	0	0	0	-0.0743445	0.409695	1	0.113623	0.144653	0.3715	0.187967	0.00340763	0.0255687	14.1871	13.9906	14.1404	14.203	14.1947
	ENSG00000180720	CHRM4	1132	0	0	0	0	0	0.576792	0.289073	1	-0.453357	0.366378	NA	-1.03015	0.00342007	0.0256488	5.80229	6.13049	5.74052	5.79078	5.68089
	ENSG00000178821	TMEM52	339456	0	0	0	0	0	0.207117	0.452335	1	-0.341943	0.163196	0.398115	-0.54906	0.00344199	0.0257997	6.99065	7.21011	6.89794	6.87325	6.77953
	ENSG00000182511	FES	2242	0	0	0	0	0	-0.217907	0.402896	1	0.302756	0.175375	0.415473	0.520664	0.00344719	0.0258254	6.96088	6.70976	7.02374	7.01647	7.10606
	ENSG00000198793	MTOR	2475	0	0	0	0	0	0.15528	0.11004	1	0.35418	2.58935e-05	0.000563667	0.1989	0.003452	0.0258444	10.7525	10.8082	10.9113	11.0867	11.0152
	ENSG00000272767	JMJD1C-AS1	84989	0	0	0	0	0	-0.343326	0.389545	1	0.44977	0.185237	0.429302	0.793096	0.0034533	0.0258444	6.25533	6.08453	6.43552	6.58467	6.3363
	ENSG00000149136	SSRP1	6749	0	1	0	0	0	0.0194907	0.81329	1	-0.15105	0.0347236	0.148998	-0.170541	0.00346521	0.0259201	11.9607	12.0525	11.9218	11.8106	11.9178
	ENSG00000099968	BCL2L13	23786	0	0	0	0	0	0.110246	0.178531	1	-0.0554293	0.439017	0.685727	-0.165675	0.00346742	0.0259233	10.4517	10.6165	10.4206	10.4932	10.4384
	ENSG00000165325	DEUP1	159989	0	0	0	0	0	-0.848769	0.305784	1	0.705945	0.308718	NA	1.55471	0.00348679	0.0260546	5.42677	5.24971	5.76509	5.74208	5.72155
	ENSG00000106049	HIBADH	11112	0	0	0	0	0	0.0522098	0.600935	1	-0.148147	0.0905606	0.279925	-0.200357	0.00349469	0.0261002	9.6698	9.85533	9.64266	9.68008	9.6609
	ENSG00000130159	ECSIT	51295	0	0	0	0	0	-0.0974362	0.326687	1	-0.300843	0.000504555	0.00638804	-0.203407	0.00350142	0.026137	10.3685	10.4154	10.3312	10.139	10.1682
	ENSG00000125898	FAM110A	83541	0	0	1	0	0	-0.139248	0.214488	1	0.0893659	0.356795	0.617076	0.228614	0.00350676	0.0261633	9.68857	9.4682	9.83265	9.55196	9.62777
	ENSG00000255717	SNHG1	23642	0	0	0	0	0	-0.0307732	0.661366	1	-0.175021	0.00413552	0.0325952	-0.144248	0.00350912	0.0261674	11.3497	11.1855	11.0914	10.9859	11.061
	ENSG00000154978	VOPP1	81552	0	0	0	0	0	-0.126693	0.405507	1	-0.433652	0.00120309	0.0126019	-0.30696	0.00351314	0.0261839	8.48486	8.5591	8.22207	8.30945	8.30485
	ENSG00000166313	APBB1	322	0	0	0	0	0	-0.104327	0.422627	1	-0.370226	0.00111089	0.0117905	-0.265899	0.00353586	0.0263126	9.35348	9.28986	9.18136	8.94932	8.984
	ENSG00000139117	CPNE8	144402	0	0	0	0	0	0.710179	0.466474	1	2.2952	0.00787029	NA	1.58502	0.00353549	0.0263126	5.25739	5.30887	5.70142	5.82317	5.75069
	ENSG00000137842	TMEM62	80021	0	1	0	0	0	-0.0712843	0.622567	1	-0.364127	0.00412947	0.0325676	-0.292843	0.0035755	0.026594	8.81297	8.90505	8.53451	8.58692	8.77176
	ENSG00000148296	SURF6	6838	0	0	0	0	0	0.166043	0.425896	1	-0.330928	0.0568599	0.205661	-0.496972	0.00360021	0.026764	7.79745	6.93935	6.68486	6.61788	6.62449
	ENSG00000105499	PLA2G4C	8605	0	0	0	0	0	-0.233596	0.0427516	1	-0.0028143	0.977509	0.990353	0.230782	0.00364877	0.0270972	9.14396	8.9884	9.26111	9.17045	9.111
	ENSG00000131558	EXOC4	60412	0	0	0	0	0	0.124938	0.171172	1	-0.0586803	0.462275	0.704083	-0.183619	0.00365163	0.0271045	10.1253	10.2453	10.0256	10.1309	10.0757
	ENSG00000100997	ABHD12	26090	1	0	0	0	0	-0.0913636	0.259351	1	0.0742652	0.289223	0.550655	0.165629	0.00365418	0.0271095	11.3608	11.2689	11.4652	11.4018	11.4169
	ENSG00000115128	SF3B6	51639	0	0	0	0	0	-0.0955528	0.409512	1	-0.33264	0.000957627	0.0104856	-0.237087	0.00365999	0.0271387	10.3116	10.4016	10.1819	10.1674	10.1564
	ENSG00000249992	TMEM158	25907	0	0	0	0	0	-0.0485039	0.776366	1	0.284312	0.0554519	0.202322	0.332816	0.00367408	0.0272292	7.86091	7.85662	8.19046	8.11759	7.99878
	ENSG00000163918	RFC4	5984	0	0	0	0	0	0.168012	0.250756	1	-0.122013	0.343599	0.60413	-0.290025	0.00369354	0.0273594	8.61973	8.95694	8.67099	8.6353	8.73806
	ENSG00000100418	DESI1	27351	0	0	0	0	0	0.0101628	0.90476	1	-0.162139	0.0284094	0.131036	-0.172302	0.00370126	0.0274025	10.6847	10.7378	10.5755	10.5606	10.5594
	ENSG00000245937	LINC01184	644873	0	0	0	0	0	0.194181	0.364204	1	-0.216386	0.258506	0.516513	-0.410568	0.00370829	0.0274335	7.26321	7.57466	7.30749	7.28439	7.21625
	ENSG00000112031	MTRF1L	54516	0	0	0	0	0	0.325527	0.097227	1	-0.0496748	0.777206	0.898829	-0.375202	0.00370923	0.0274335	7.41168	7.73689	7.40024	7.41465	7.50646
	ENSG00000023892	DEF6	50619	0	0	1	0	0	-0.185059	0.356338	1	0.216168	0.209235	0.460887	0.401227	0.00371256	0.0274442	7.46219	7.15327	7.50237	7.39679	7.38857
	ENSG00000121005	CRISPLD1	83690	0	0	0	0	0	0.322126	0.120215	1	0.722411	6.50175e-05	0.00123292	0.400285	0.00375806	0.0277663	7.52205	7.64889	7.9642	8.05475	7.97178
	ENSG00000049540	ELN	2006	0	0	0	0	0	-0.233689	0.545282	1	0.477231	0.156035	0.388015	0.71092	0.00376243	0.0277844	6.17223	6.35171	6.86413	6.49635	6.79726
	ENSG00000088682	COQ9	57017	0	0	0	0	0	-0.0358911	0.769303	1	-0.280778	0.00889316	0.0579229	-0.244887	0.00378157	0.0278932	9.07994	9.11104	8.93907	8.79509	8.89573
	ENSG00000099904	ZDHHC8	29801	0	1	0	0	0	-0.149555	0.164276	1	-0.37073	6.91398e-05	0.00129385	-0.221175	0.00378294	0.0278932	10.7695	10.401	10.3109	10.1831	10.0715
	ENSG00000198763	ND2	4536	0	0	0	0	0	-0.0775059	0.494127	1	-0.311423	0.00146993	0.0147454	-0.233917	0.00378225	0.0278932	15.8881	15.5462	15.3129	15.1879	15.4205
	ENSG00000085832	EPS15	2060	0	0	0	0	0	0.125225	0.267376	1	0.35243	0.000319619	0.00454183	0.227205	0.00379296	0.0279528	9.98654	10.1156	10.2362	10.3566	10.4307
	ENSG00000198380	GFPT1	2673	0	0	0	0	0	0.126852	0.187721	1	0.323796	0.000101421	0.00179061	0.196944	0.00379677	0.0279666	11.8635	12.0431	12.1163	12.3202	12.2789
	ENSG00000163811	WDR43	23160	0	0	0	0	0	0.0636571	0.479972	1	-0.117194	0.136607	0.359345	-0.180851	0.00380658	0.0280246	10.2789	10.4589	10.1516	10.3431	10.3528
	ENSG00000157796	WDR19	57728	0	0	0	0	0	-0.0745133	0.637892	1	-0.395246	0.00435945	0.0340249	-0.320733	0.00380976	0.0280338	8.43464	8.24587	7.93165	8.04568	8.0141
	ENSG00000008323	PLEKHG6	55200	0	0	0	0	0	-0.0293395	0.880967	1	0.35249	0.0381514	0.158551	0.38183	0.00381925	0.0280893	7.60483	7.56375	7.95789	7.76373	7.86511
	ENSG00000069020	MAST4	375449	0	0	0	0	0	0.325976	0.0182867	1	0.059687	0.626244	0.811986	-0.266289	0.00383836	0.0282155	8.35667	8.67439	8.36904	8.53056	8.43516
	ENSG00000149295	DRD2	1813	0	0	0	0	0	-0.00795256	0.958512	1	0.289405	0.0294369	0.13409	0.297358	0.00388113	0.0285155	8.10657	8.0594	8.29021	8.31042	8.33395
	ENSG00000100376	FAM118A	55007	0	0	0	0	0	-0.159356	0.119785	1	0.0500422	0.57158	0.776339	0.209399	0.00388979	0.0285646	11.2159	10.8919	11.1766	11.0681	11.0742
	ENSG00000113761	ZNF346	23567	0	0	0	0	0	-0.11558	0.433217	1	-0.41149	0.00146323	0.0147127	-0.29591	0.00389218	0.0285676	8.63774	8.58679	8.31628	8.33987	8.34172
	ENSG00000109184	DCUN1D4	23142	0	0	0	0	0	0.0847003	0.579881	1	-0.21672	0.108475	0.314284	-0.30142	0.00391203	0.0286881	8.26276	8.35082	8.11993	8.03507	8.15292
	ENSG00000152234	ATP5F1A	498	0	0	0	0	0	0.00718126	0.935397	1	-0.174301	0.0229777	0.112687	-0.181482	0.00391255	0.0286881	12.833	12.9878	12.8484	12.7415	12.8335
	ENSG00000140988	RPS2	6187	0	0	0	0	0	-0.226721	0.0568016	1	-0.471114	4.62021e-06	0.000138498	-0.244393	0.00395009	0.0289486	14.5268	14.5357	14.4337	14.2176	14.2449
	ENSG00000130254	SAFB2	9667	0	0	0	0	0	-0.100018	0.219589	1	0.0640072	0.364187	0.624031	0.164025	0.00395937	0.029002	10.7389	10.5962	10.8003	10.744	10.7081
	ENSG00000128011	LRFN1	57622	0	0	0	0	0	-0.0986129	0.424357	1	-0.346675	0.00131536	0.0134693	-0.248062	0.00396314	0.0290149	9.21075	9.10616	8.9492	8.86137	8.83143
	ENSG00000244026	FAM86DP	692099	0	0	0	0	0	-0.158428	0.4717	1	-0.602857	0.00187074	0.0178298	-0.444429	0.00398799	0.0291821	7.54478	7.36824	7.14064	7.03304	7.04074
	ENSG00000116962	NID1	4811	0	0	0	0	0	0.125595	0.679366	1	0.68784	0.0095047	0.0605576	0.562246	0.00401701	0.0293796	6.48486	6.53686	6.78665	7.03404	6.89189
	ENSG00000078070	MCCC1	56922	0	0	0	0	0	-0.06377	0.440532	1	-0.229398	0.00146847	0.0147423	-0.165628	0.00403046	0.0294631	10.4887	10.4946	10.311	10.2954	10.3931
	ENSG00000085552	IGSF9	57549	0	0	0	0	0	-0.16219	0.190998	1	-0.414489	0.000120905	0.00204436	-0.252299	0.00404602	0.0295422	9.65292	9.33271	9.23123	9.07506	9.00374
	ENSG00000111885	MAN1A1	4121	0	0	0	0	0	0.0540602	0.833599	1	-0.455121	0.0464297	0.180015	-0.509181	0.00404741	0.0295422	7.06767	7.07337	6.81355	6.71377	6.67222
	ENSG00000165458	INPPL1	3636	0	0	1	0	0	-0.149867	0.146266	1	0.060843	0.494452	0.727096	0.21071	0.00404564	0.0295422	11.8598	11.4177	11.7105	11.6087	11.5502
	ENSG00000116741	RGS2	5997	0	0	0	0	0	0.640512	0.104129	1	-0.0784449	0.827687	0.923008	-0.718957	0.00405722	0.0295988	6.1285	6.5771	6.38993	6.06118	6.24489
	ENSG00000167112	TRUB2	26995	0	0	0	0	0	-0.0949091	0.260874	1	-0.264885	0.000312241	0.00446888	-0.169976	0.00405925	0.0295988	10.658	10.5993	10.4955	10.3678	10.425
	ENSG00000087502	ERGIC2	51290	0	0	0	0	0	0.100655	0.337552	1	0.307795	0.000743864	0.00863782	0.20714	0.00407187	0.0296758	9.71284	9.85848	10.0187	10.035	10.1068
	ENSG00000085788	DDHD2	23259	0	0	0	0	0	0.273234	0.0297914	1	0.0253461	0.818346	0.91812	-0.247888	0.00408212	0.0297356	9.19485	9.52599	9.20408	9.35563	9.37318
	ENSG00000183690	EFHC2	80258	0	0	0	0	0	-0.681831	0.277372	1	0.539157	0.303214	NA	1.22099	0.004102	0.0298654	5.7263	5.52503	6.02868	5.85825	5.84324
	ENSG00000044115	CTNNA1	1495	0	0	0	0	0	0.0570514	0.368982	1	0.184692	0.000790363	0.00899989	0.12764	0.0041512	0.0301926	12.0444	12.1492	12.2721	12.2536	12.2982
	ENSG00000164484	TMEM200A	114801	0	0	0	0	0	-0.188288	0.750227	1	0.94022	0.0600561	NA	1.12851	0.00415321	0.0301926	5.72793	5.60467	5.92816	5.97093	5.98559
	ENSG00000176658	MYO1D	4642	0	1	0	0	0	0.102764	0.191593	1	-0.0548953	0.423098	0.673779	-0.15766	0.0041522	0.0301926	10.7786	10.7109	10.4989	10.5889	10.5993
	ENSG00000063601	MTMR1	8776	0	0	0	0	0	0.112001	0.225191	1	-0.0713056	0.376995	0.635987	-0.183307	0.00416414	0.0302569	10.1085	10.2147	9.97236	10.0504	10.087
	ENSG00000107625	DDX50	79009	0	0	0	0	0	0.0499736	0.668382	1	-0.180078	0.0785001	0.255479	-0.230051	0.00416728	0.0302606	9.2622	9.42575	9.22845	9.15143	9.23093
	ENSG00000134291	TMEM106C	79022	0	0	0	0	0	-0.0335708	0.676723	1	0.128122	0.0661312	0.227916	0.161693	0.00416883	0.0302606	11.1778	11.155	11.3705	11.2155	11.3405
	ENSG00000178038	ALS2CL	259173	0	0	0	0	0	-0.126218	0.577931	1	0.335313	0.0833174	0.266083	0.461531	0.00418081	0.0303068	7.71098	7.1959	7.6541	7.51202	7.49688
	ENSG00000246228	CASC8	727677	0	0	0	0	0	-0.473959	0.584289	1	1.11983	0.123733	NA	1.59379	0.00418148	0.0303068	5.36901	5.34091	5.7053	5.73812	5.68387
	ENSG00000135090	TAOK3	51347	0	0	0	0	0	0.00340542	0.981734	1	0.295026	0.0219755	0.109092	0.29162	0.00418105	0.0303068	8.30817	8.13938	8.35925	8.37568	8.37695
	ENSG00000124831	LRRFIP1	9208	0	0	0	0	0	0.000497596	0.995756	1	0.189419	0.0192474	0.0996227	0.188922	0.00419617	0.0303755	11.4994	11.5457	11.6726	11.7668	11.7535
	ENSG00000177239	MAN1B1	11253	0	0	0	0	0	-0.00619008	0.941114	1	-0.1747	0.0165273	0.0893304	-0.16851	0.00419972	0.0303755	10.6514	10.4657	10.4359	10.2469	10.219
	ENSG00000137501	SYTL2	54843	0	0	0	0	0	0.0808401	0.705497	1	-0.354891	0.0550452	0.201251	-0.435731	0.00420307	0.0303755	11.4863	11.7881	11.2727	11.4566	11.3399
	ENSG00000166128	RAB8B	51762	0	0	0	0	0	0.0791586	0.527456	1	0.326939	0.002637	0.02331	0.247781	0.00420355	0.0303755	9.41704	9.52396	9.57892	9.79388	9.89649
	ENSG00000079385	CEACAM1	634	0	0	0	0	0	-0.642552	0.214901	1	0.358282	0.410729	0.664308	1.00083	0.00419849	0.0303755	5.89138	5.66435	5.94876	6.11476	6.09301
	ENSG00000133424	LARGE1	9215	0	0	0	0	0	-0.122143	0.633146	1	-0.621717	0.00648283	0.0462028	-0.499574	0.00420613	0.030379	6.98825	7.02176	6.65657	6.74083	6.70387
	ENSG00000164764	SBSPON	157869	0	0	0	0	0	-0.352848	0.661601	1	1.14111	0.0938041	NA	1.49396	0.00423033	0.0305386	5.41738	5.449	5.73741	5.77364	5.90136
	ENSG00000186529	CYP4F3	4051	0	0	0	0	0	0.0935975	0.823731	1	0.890159	0.0137729	0.0787374	0.796561	0.00425091	0.0306718	6.10688	6.0309	6.44134	6.52798	6.30154
	ENSG00000213463	SYNJ2BP	55333	0	1	0	0	0	0.207797	0.0549354	1	0.422415	6.97886e-06	0.000193354	0.214617	0.00425608	0.0306938	10.0287	10.1719	10.2191	10.5016	10.4442
	ENSG00000198753	PLXNB3	5365	0	0	0	0	0	-0.0793007	0.588964	1	0.219255	0.0832947	0.266077	0.298556	0.00426066	0.0307116	10.9881	10.3967	10.686	10.7692	10.6065
	ENSG00000152990	ADGRA3	166647	0	0	0	0	1	-0.0214002	0.861901	1	-0.265753	0.0135063	0.0775001	-0.244353	0.00427455	0.030781	9.33827	9.38862	9.12516	9.16242	9.23572
	ENSG00000104812	GYS1	2997	1	0	0	0	0	-0.0460022	0.609387	1	-0.227551	0.00359871	0.0295848	-0.181549	0.00427396	0.030781	10.8431	10.6383	10.4909	10.454	10.436
	ENSG00000123297	TSFM	10102	0	1	0	0	0	-0.0280221	0.816728	1	-0.269721	0.0105095	0.0647572	-0.241699	0.00427805	0.0307909	9.76728	9.87214	9.66868	9.57907	9.6553
	ENSG00000247077	PGAM5	192111	0	0	0	0	0	0.0122447	0.906998	1	-0.198895	0.0288163	0.132251	-0.21114	0.00429273	0.0308812	10.8779	10.9421	10.779	10.6949	10.7309
	ENSG00000214290	COLCA2	120376	0	0	0	0	0	-0.628058	0.239495	1	0.423863	0.346212	0.606612	1.05192	0.00429547	0.0308856	6.06278	5.8172	6.20878	6.31866	6.23901
	ENSG00000113732	ATP6V0E1	8992	0	0	0	0	0	-0.0470502	0.625166	1	0.140569	0.0932683	0.285675	0.187619	0.00433462	0.0311207	9.56146	9.53538	9.7906	9.65002	9.67346
	ENSG00000137033	IL33	90865	0	0	0	0	0	-1.16534	0.126054	1	0.282074	0.654236	NA	1.44742	0.00433391	0.0311207	5.51647	5.42068	5.74404	5.82574	5.77074
	ENSG00000139173	TMEM117	84216	0	1	0	0	0	0.0673223	0.803447	1	-0.463503	0.0535353	0.197775	-0.530825	0.00433282	0.0311207	7.0548	7.1445	6.75152	6.82268	6.8341
	ENSG00000059588	TARBP1	6894	0	0	0	0	1	-0.0019321	0.986446	1	-0.23101	0.0193259	0.0999482	-0.229077	0.00433985	0.03113	10.3619	10.1985	9.91443	10.0433	10.0158
	ENSG00000001617	SEMA3F	6405	0	0	0	0	0	-0.0450814	0.765524	1	0.252752	0.0534501	0.197677	0.297834	0.00434023	0.03113	8.7129	8.64564	8.93808	8.91111	8.85123
	ENSG00000173890	GPR160	26996	0	0	0	0	0	-0.0334205	0.711553	1	0.146204	0.061973	0.217903	0.179625	0.00437129	0.0313218	10.5916	10.6283	10.765	10.7583	10.8846
	ENSG00000197045	GMFB	2764	0	0	0	0	0	0.121021	0.184235	1	-0.0602401	0.448091	0.692375	-0.181261	0.00438051	0.0313723	10.6375	10.8552	10.6006	10.6855	10.7461
	ENSG00000113594	LIFR	3977	0	0	0	0	0	0.0420235	0.774677	1	0.334956	0.00837559	0.0554231	0.292933	0.00441836	0.0316121	9.77411	9.88782	9.94852	10.3039	10.2808
	ENSG00000180875	GREM2	64388	0	0	0	0	0	0.102605	0.838627	1	1.05855	0.0136231	0.0779855	0.955941	0.00444568	0.0317762	5.8665	5.75565	6.07078	6.12786	6.16633
	ENSG00000183696	UPP1	7378	0	1	0	0	0	-0.0635339	0.759202	1	0.336049	0.0601786	0.213849	0.399583	0.00444532	0.0317762	7.27924	7.06755	7.39884	7.25887	7.39315
	ENSG00000165416	SUGT1	10910	0	0	0	0	0	-0.0764416	0.496165	1	-0.297084	0.00254967	0.0227111	-0.220643	0.00445801	0.0318486	9.30383	9.33601	9.06132	9.148	9.17775
	ENSG00000141385	AFG3L2	10939	0	1	0	0	0	0.0192046	0.844896	1	-0.17736	0.0374617	0.156651	-0.196564	0.00447968	0.0319876	11.0145	11.1441	10.9204	10.9679	10.9591
	ENSG00000119514	GALNT12	79695	0	0	0	1	0	0.354625	0.254806	1	0.922421	0.0006939	0.00817856	0.567796	0.00449786	0.0321016	6.40875	6.46888	6.73383	6.77182	6.78223
	ENSG00000143622	RIT1	6016	0	0	0	0	0	0.0969776	0.492583	1	0.365695	0.00299914	0.0257817	0.268717	0.00450867	0.0321533	8.26115	8.25419	8.4569	8.49815	8.51996
	ENSG00000154639	CXADR	1525	0	0	1	0	0	0.103468	0.394924	1	0.344258	0.00109474	0.0116481	0.240789	0.00450955	0.0321533	10.012	10.255	10.3461	10.5425	10.5853
	ENSG00000143878	RHOB	388	0	0	0	0	0	0.0182493	0.881135	1	-0.223867	0.0353818	0.150524	-0.242116	0.00451957	0.0321934	9.91488	10.3302	10.1437	10.0705	10.0562
	ENSG00000178764	ZHX2	22882	0	0	0	0	0	-0.157701	0.301099	1	0.137366	0.298671	0.55957	0.295067	0.00451962	0.0321934	8.27563	8.15623	8.44713	8.33063	8.45997
	ENSG00000198833	UBE2J1	51465	0	0	0	0	0	0.175197	0.0381926	1	0.342137	3.1056e-06	9.88847e-05	0.166941	0.00453545	0.0322902	10.8666	11.0387	11.1569	11.1886	11.2618
	ENSG00000171469	ZNF561	93134	0	0	0	0	0	0.128235	0.256378	1	-0.0903598	0.363537	0.623094	-0.218595	0.00454647	0.0323528	9.03727	9.11915	8.89249	8.92998	8.95093
	ENSG00000164040	PGRMC2	10424	0	0	0	0	0	0.063014	0.500777	1	-0.120589	0.140656	0.365938	-0.183603	0.00457054	0.0325081	10.0496	10.2022	9.97898	10.043	10.0442
	ENSG00000163428	LRRC58	116064	0	0	0	0	0	0.168396	0.0893998	1	-0.0278861	0.746784	0.882137	-0.196282	0.00457778	0.0325276	10.5227	10.8327	10.5589	10.6748	10.6956
	ENSG00000183049	CAMK1D	57118	0	1	0	0	0	-0.0336333	0.784445	1	0.208002	0.0508808	0.191608	0.241635	0.00457626	0.0325276	9.3912	9.33978	9.51565	9.66853	9.49564
	ENSG00000115520	COQ10B	80219	0	0	1	0	0	0.366689	0.0253319	1	0.668696	3.50396e-06	0.00011047	0.302007	0.00458029	0.0325295	7.75095	7.98024	8.16305	8.17103	8.32047
	ENSG00000109182	CWH43	80157	0	0	0	1	0	0.00811418	0.945969	1	0.247137	0.0169952	0.0912874	0.239023	0.00460658	0.0327002	10.6305	10.6036	10.7399	10.994	10.7697
	ENSG00000157343	ARMC12	221481	0	0	1	0	0	0.0364612	0.91426	1	0.69134	0.0170039	0.0912963	0.654879	0.00461971	0.0327452	6.47137	6.27914	6.81868	6.54777	6.51395
	ENSG00000166348	USP54	159195	0	0	0	0	1	0.0462787	0.651423	1	-0.158005	0.0757882	0.249573	-0.204284	0.00461653	0.0327452	10.7783	10.8469	10.5945	10.7094	10.6513
	ENSG00000137834	SMAD6	4091	0	0	0	0	0	0.298606	0.309296	1	-0.286739	0.26437	0.52316	-0.585346	0.00461756	0.0327452	7.62686	7.64245	7.17339	7.3623	7.14814
	ENSG00000177519	RPRM	56475	0	0	0	0	0	-0.745032	0.242058	1	0.49142	0.353614	NA	1.23645	0.00462356	0.0327564	5.73153	5.47719	6.04911	5.87758	5.88011
	ENSG00000133114	GPALPP1	55425	0	0	0	0	0	0.0734155	0.581434	1	-0.182925	0.11939	0.332072	-0.256341	0.00462647	0.032761	8.64097	8.83739	8.54789	8.66148	8.65395
	ENSG00000147687	TATDN1	83940	0	0	0	0	0	-0.0479783	0.729264	1	-0.319776	0.00849992	0.0560819	-0.271798	0.00463838	0.0328293	8.92411	9.05362	8.84955	8.71475	8.84748
	ENSG00000069702	TGFBR3	7049	0	0	0	0	0	-0.255855	0.458138	1	0.396713	0.180509	0.422333	0.652568	0.00464779	0.0328798	6.41427	6.27534	6.51625	6.6096	6.76596
	ENSG00000269893	SNHG8	100093630	0	0	0	0	0	-0.210257	0.0958193	1	-0.464118	2.16228e-05	0.000487275	-0.253861	0.00465225	0.0328953	11.5836	11.6718	11.5507	11.3817	11.3502
	ENSG00000101935	AMMECR1	9949	0	0	0	0	0	-0.0346961	0.732188	1	0.160738	0.0684703	0.233276	0.195434	0.00465574	0.0329039	9.42294	9.4439	9.56909	9.6381	9.67221
	ENSG00000256087	ZNF432	9668	0	0	1	0	0	0.0103903	0.934381	1	0.261842	0.0164039	0.0889704	0.251451	0.00465942	0.0329138	10.3245	10.2047	10.3225	10.5567	10.487
	ENSG00000079950	STX7	8417	0	0	0	0	0	0.000196411	0.998655	1	-0.225172	0.0281262	0.13011	-0.225369	0.00466212	0.0329169	9.00417	9.10323	8.8604	8.89892	8.92049
	ENSG00000185483	ROR1	4919	0	1	0	0	0	0.212621	0.245098	1	0.551651	0.000580072	0.00712565	0.33903	0.0046694	0.0329522	7.62716	7.9092	8.0904	8.19932	8.23419
	ENSG00000134202	GSTM3	2947	0	0	0	0	0	-0.0741731	0.553416	1	-0.319503	0.00357668	0.0294605	-0.245329	0.00468602	0.0330533	9.05425	9.04585	8.91252	8.69639	8.83258
	ENSG00000174996	KLC2	64837	0	0	1	0	0	-0.0104668	0.905607	1	0.166238	0.0292916	0.133761	0.176705	0.00469825	0.0331235	11.81	11.5429	11.7913	11.6637	11.6907
	ENSG00000084733	RAB10	10890	0	0	0	0	0	0.0550401	0.514727	1	-0.112987	0.123557	0.339238	-0.168028	0.00470462	0.0331376	11.3774	11.5302	11.2967	11.3629	11.4324
	ENSG00000103121	CMC2	56942	0	0	0	1	0	0.0248006	0.862658	1	0.303393	0.0147365	0.0821903	0.278593	0.00470484	0.0331376	8.8495	8.91619	9.18075	9.12689	9.16057
	ENSG00000204220	PFDN6	10471	0	0	0	0	0	0.223022	0.171785	1	-0.151707	0.262978	0.521717	-0.374728	0.0047237	0.0332382	8.36643	7.31454	7.16175	7.03468	7.10742
	ENSG00000091136	LAMB1	3912	0	1	0	0	0	0.0320424	0.676031	1	0.184973	0.00529949	0.039785	0.152931	0.00472349	0.0332382	12.2117	12.3014	12.435	12.4489	12.4773
	ENSG00000248801	C8orf34-AS1	286189	0	0	0	0	0	0.0542137	0.777472	1	-0.321046	0.0568156	0.205609	-0.37526	0.00477141	0.0335575	8.0687	8.14379	7.82896	7.85414	7.83195
	ENSG00000070061	ELP1	8518	0	0	0	0	0	0.130122	0.117852	1	-0.0347413	0.630875	0.814933	-0.164863	0.00478403	0.0336136	11.3068	11.4667	11.2087	11.3396	11.3672
[truncated: 13,464 more rows]
