# Supplementary material for: Dual functions of SPOP and ERG dictate androgen therapy responses in prostate cancer
Source: Nat Commun. 2021 Feb 2;12:734. doi: 10.1038/s41467-020-20820-x (PMC7854732; doi:10.1038/s41467-020-20820-x)
Supplement: Supplementary file 9 — Supplementary Data 6 [file 41467_2020_20820_MOESM9_ESM.xlsx]

## Sheet: Supplementary Data 6
		VCaP
		SPOP-MUT vs SPOP-WT		SPOP-MUT vs Control		SPOP-WT vs Control
	GENESET	Direction	FDR	Direction	FDR	Direction	FDR
	HALLMARK_ANDROGEN_RESPONSE	Up	3.98843e-15	Up	2.31236e-16	Up	0.271622
	HALLMARKS_MYC_TARGETS	Down	2.23467e-11	Down	5.33694e-13	Down	0.212943
	HALLMARK_COAGULATION	Up	8.42682e-07	Up	0.000234918	Down	0.574971
	HALLMARK_EPITHELIAL_MESENCHYMAL_TRANSITION	Up	8.42682e-07	Up	0.000406638	Down	0.507053
	HALLMARK_OXIDATIVE_PHOSPHORYLATION	Down	0.000221404	Down	9.17374e-08	Down	0.00331088
	HALLMARK_KRAS_SIGNALING_UP	Up	0.00645746	Up	0.010018	Up	0.926691
	HALLMARK_TNFA_SIGNALING_VIA_NFKB	Up	0.00737139	Up	0.0188554	Up	0.950549
	HALLMARK_ANGIOGENESIS	Up	0.0136545	Up	0.0376481	Down	0.926691
	HALLMARK_IL6_JAK_STAT3_SIGNALING	Up	0.0138648	Up	0.019504	Up	0.81635
	HALLMARK_E2F_TARGETS	Down	0.0173269	Down	0.0346048	Up	0.926691
	HALLMARK_APICAL_JUNCTION	Up	0.0234859	Up	0.0376481	Down	0.926691
	HALLMARK_BILE_ACID_METABOLISM	Up	0.0294849	Up	0.0376481	Up	0.926691
	HALLMARK_IL2_STAT5_SIGNALING	Up	0.0351369	Up	0.0601843	Down	0.911717
	HALLMARK_INFLAMMATORY_RESPONSE	Up	0.0351369	Up	0.0188554	Up	0.574971
	HALLMARK_P53_PATHWAY	Up	0.0467595	Up	0.352419	Down	0.218084
	HALLMARK_MYOGENESIS	Up	0.0568141	Up	0.224432	Down	0.574971
	HALLMARK_COMPLEMENT	Up	0.0582729	Up	0.0213385	Up	0.795891
	HALLMARK_ESTROGEN_RESPONSE_LATE	Up	0.0679938	Up	0.0204948	Up	0.574971
	HALLMARK_HYPOXIA	Up	0.119093	Up	0.596901	Down	0.218084
	HALLMARK_KRAS_SIGNALING_DN	Up	0.120851	Up	0.45921	Down	0.574971
	HALLMARK_ESTROGEN_RESPONSE_EARLY	Up	0.129019	Up	0.019504	Up	0.277305
	HALLMARK_TGF_BETA_SIGNALING	Up	0.171049	Up	0.0188554	Up	0.114227
	HALLMARK_MITOTIC_SPINDLE	Up	0.197131	Up	0.00750869	Up	0.0251037
	HALLMARK_DNA_REPAIR	Down	0.242533	Down	0.0192118	Down	0.0536892
	HALLMARK_PROTEIN_SECRETION	Up	0.318612	Up	0.019504	Up	0.0703966
	HALLMARK_INTERFERON_GAMMA_RESPONSE	Up	0.371077	Up	0.276156	Up	0.62858
	HALLMARK_CHOLESTEROL_HOMEOSTASIS	Up	0.420349	Up	0.802205	Down	0.218084
	HALLMARK_APOPTOSIS	Up	0.467498	Up	0.367126	Up	0.926691
	HALLMARK_FATTY_ACID_METABOLISM	Down	0.467498	Down	0.214534	Down	0.555555
	HALLMARK_G2M_CHECKPOINT	Down	0.467498	Up	0.924994	Up	0.227134
	HALLMARK_UNFOLDED_PROTEIN_RESPONSE	Down	0.467498	Down	0.356812	Down	0.926691
	HALLMARK_APICAL_SURFACE	Up	0.507271	Up	0.639251	Down	0.734348
	HALLMARK_SPERMATOGENESIS	Up	0.507271	Up	0.214534	Up	0.492616
	HALLMARK_UV_RESPONSE_DN	Up	0.507271	Up	0.0187359	Up	0.00331088
	HALLMARK_XENOBIOTIC_METABOLISM	Up	0.507271	Up	0.802205	Down	0.555555
	HALLMARK_MTORC1_SIGNALING	Down	0.538063	Down	0.385266	Down	0.785379
	HALLMARK_REACTIVE_OXIGEN_SPECIES_PATHWAY	Down	0.538063	Down	0.276156	Down	0.555555
	HALLMARK_ADIPOGENESIS	Down	0.566584	Down	0.299166	Down	0.555555
	HALLMARK_HEDGEHOG_SIGNALING	Up	0.566584	Up	0.372534	Up	0.926691
	HALLMARK_NOTCH_SIGNALING	Up	0.566584	Up	0.479608	Up	0.88216
	HALLMARK_PI3K_AKT_MTOR_SIGNALING	Up	0.566584	Up	0.338424	Up	0.795891
	HALLMARK_INTERFERON_ALPHA_RESPONSE	Up	0.576678	Up	0.639251	Up	0.926691
	HALLMARK_UV_RESPONSE_UP	Down	0.66478	Down	0.338424	Down	0.507053
	HALLMARK_PEROXISOME	Down	0.667193	Down	0.385266	Down	0.555555
	HALLMARK_PANCREAS_BETA_CELLS	Down	0.678464	Down	0.356812	Down	0.926691
	HALLMARK_ALLOGRAFT_REJECTION	Up	0.7031	Up	0.716464	Up	0.926691
	HALLMARK_WNT_BETA_CATENIN_SIGNALING	Down	0.745031	Down	0.338424	Down	0.218084
	HALLMARK_GLYCOLYSIS	Up	0.76341	Down	0.299166	Down	0.0206824
	HALLMARK_HEME_METABOLISM	Down	0.901777	Up	0.639251	Up	0.574971
