# Supplementary material for: Dual functions of SPOP and ERG dictate androgen therapy responses in prostate cancer
Source: Nat Commun. 2021 Feb 2;12:734. doi: 10.1038/s41467-020-20820-x (PMC7854732; doi:10.1038/s41467-020-20820-x)
Supplement: Supplementary file 10 — Supplementary Data 7 [file 41467_2020_20820_MOESM10_ESM.xlsx]

## Sheet: Supplementary Data 7
			VCaP
			SPOP-MUT vs Control
	CHROMATIN OCCUPANCY	GENESET	DIRECTION	FDR
	AR+ERG COBOUND	ERG-REPRESSED DHT-INDUCED	Up	4.7729e-23
		ALL COBOUND	Up	0.963665
	ERG BOUND ONLY	ERG-INDUCED	Down	0.00025327
		ERG-REPRESSED	Up	3.68052e-05
	AR BOUND ONLY	DHT-INDUCED	Up	1.98136e-07
		DHT-REPRESSED	Up	0.963665
