# Supplementary material for: Dual functions of SPOP and ERG dictate androgen therapy responses in prostate cancer
Source: Nat Commun. 2021 Feb 2;12:734. doi: 10.1038/s41467-020-20820-x (PMC7854732; doi:10.1038/s41467-020-20820-x)
Supplement: Supplementary file 11 — Supplementary Data 8 [file 41467_2020_20820_MOESM11_ESM.xlsx]

## Sheet: Supplementary Data 7
												DERG
				AR+ERG CO-BOUND	ERG BOUND ONLY		AR BOUND ONLY		SPOP-MUT vs SPOP-WT (DESeq2)			SPOP-MUT vs SPOP-WT (DESeq2)			Averaged mRNA expression (VST-Normalized)
	ENSEMBL_ID	SYMBOL	ENTREZ	AR-INDUCED ERG-REPRESSED	ERG_INDUCED	ERG_REPRESSED	DHT_INDUCED	DHT_REPRESSED	log2FoldChange	pvalue	padj	log2FoldChange	pvalue	padj	LNCAP_CTRL	LNCAP_WT	LNCAP_87C	LNCAP_102C	LNCAP_131G	LNCAP_133S	LNCAP_ERG	LNCAP_ERG_WT	LNCAP_ERG_87C	LNCAP_ERG_102C	LNCAP_ERG_131G	LNCAP_ERG_133S
	ENSG00000136167	LCP1	3936	0	0	0	0	0	3.19359	5.64715e-27	8.29736e-23	1.67333	1.91834e-08	1.08408e-05	11.5879	10.6959	13.5197	14.1029	14.1521	13.4673	10.4456	10.1367	11.3334	11.9304	11.7995	11.9021
	ENSG00000133639	BTG1	694	0	1	0	0	0	1.82346	2.85619e-26	2.0983e-22	0.970702	1.22645e-08	8.2033e-06	11.6753	11.4523	13.4454	13.2997	13.2037	13.0399	12.9491	12.5079	13.4503	13.3888	13.452	13.5885
	ENSG00000198168	SVIP	258010	0	0	0	0	0	-1.52096	6.96548e-26	3.41146e-22	-0.820109	1.56459e-08	9.57854e-06	12.1507	13.4687	11.8378	12.1075	11.8948	11.9886	12.3902	12.5366	11.7539	11.768	11.6319	11.7473
	ENSG00000164181	ELOVL7	79993	0	0	1	0	0	2.26577	1.18952e-22	4.36939e-19	1.01856	1.11281e-05	0.00247735	10.5318	10.0693	12.0224	12.3625	12.4398	12.2401	9.85805	9.81194	10.5255	10.9496	10.6039	10.9982
	ENSG00000198300	PEG3	5178	0	0	0	0	0	3.16735	2.69069e-22	7.90687e-19	2.6562	9.30161e-16	4.55562e-12	11.6307	10.323	13.218	13.8129	13.2882	13.3328	9.2647	8.90664	10.7658	11.5203	11.3674	11.8211
	ENSG00000033122	LRRC7	57554	0	0	0	0	0	3.57284	5.42121e-18	1.32756e-14	2.15861	2.02376e-08	1.1013e-05	6.56305	6.44634	8.46624	9.4204	9.16765	8.95452	7.19684	6.70792	8.04165	8.3535	8.19918	8.33457
	ENSG00000137872	SEMA6D	80031	0	0	0	0	0	4.34555	9.46613e-18	1.98694e-14	3.77016	3.14375e-12	5.13235e-09	5.70456	6.0768	8.54289	9.18627	9.1176	9.11527	6.3186	5.83201	8.15442	7.85304	7.33392	8.29625
	ENSG00000188257	PLA2G2A	5320	0	0	0	0	0	4.42354	3.2959e-17	6.05333e-14	5.39847	8.31053e-15	2.44213e-11	6.85585	5.9173	8.50508	9.13494	8.46541	8.6373	6.0073	5.46999	7.84903	8.0901	8.14686	8.63656
	ENSG00000138696	BMPR1B	658	0	0	0	1	0	2.22453	5.38394e-17	7.91062e-14	0.970982	0.000125341	0.0146162	9.00417	8.25141	10.3893	10.11	10.4486	10.0612	9.34507	9.45031	10.3168	10.5852	9.98169	10.4962
	ENSG00000198785	GRIN3A	116443	0	0	0	0	1	3.43999	5.11868e-17	7.91062e-14	3.02368	2.1505e-10	2.63311e-07	7.34133	7.37894	9.94984	10.4551	10.5623	10.3368	6.84622	6.15555	7.47544	7.90663	7.96855	8.59309
	ENSG00000253438	PCAT1	100750225	0	0	0	0	0	3.43394	1.30508e-16	1.74323e-13	3.51161	4.06875e-16	2.9891e-12	8.62475	7.58529	10.4459	10.1994	10.7671	10.9243	7.03321	6.84295	9.31004	9.76275	8.97682	10.2044
	ENSG00000096968	JAK2	3717	0	0	1	0	0	-1.58678	1.16558e-15	1.42715e-12	-0.703064	0.000512561	0.0404896	10.057	11.1707	9.43132	9.8654	9.7015	9.57307	9.55844	9.74104	9.08023	9.18328	8.9597	9.13502
	ENSG00000005108	THSD7A	221981	0	0	0	0	0	3.17952	1.31322e-14	1.48424e-11	0.695305	0.0382142	0.435594	6.80251	6.44634	8.32999	9.10973	8.35195	8.82514	9.7892	9.56974	10.5235	10.2492	9.85351	10.1889
	ENSG00000144218	AFF3	3899	0	0	0	0	0	1.47667	4.338e-14	4.55273e-11	0.689307	0.000253046	0.0247356	9.19383	8.54406	9.91441	9.85028	9.94201	9.81495	9.34507	8.93804	9.63804	9.73512	9.4198	9.43234
	ENSG00000184408	KCND2	3751	0	0	0	0	0	3.75099	1.1256e-13	1.10256e-10	1.29256	0.00066042	0.0474179	6.24172	5.80658	7.86779	7.81041	8.14484	7.69792	6.23216	6.32545	7.0986	7.10768	6.90222	7.06409
	ENSG00000132872	SYT4	6860	0	0	0	0	0	2.56822	1.44143e-13	1.32368e-10	1.38487	7.88463e-05	0.0105317	11.6762	10.5937	13.3681	13.164	13.1306	12.7382	9.56995	9.22848	10.1915	10.899	9.89677	10.8727
	ENSG00000243244	STON1	11037	0	0	0	0	0	2.64095	1.53704e-13	1.32846e-10	0.489318	0.0827188	0.593589	6.89444	6.48757	8.27252	8.60497	8.20815	8.05962	8.40397	8.17185	8.72414	8.67352	8.35206	8.54174
	ENSG00000171522	PTGER4	5734	0	0	0	0	0	2.48744	1.84029e-13	1.50218e-10	-0.583752	0.0184673	0.316985	6.80251	6.54684	8.15006	8.12435	8.30776	8.47387	11.014	10.9889	10.7133	10.1004	10.5	10.315
	ENSG00000138821	SLC39A8	64116	0	0	0	0	0	-1.51139	6.5238e-13	4.79271e-10	-0.160428	0.444842	0.919721	11.3828	12.5776	11.0885	11.1481	11.0005	11.1198	12.1956	12.2126	12.3214	12.1288	11.6997	11.9935
	ENSG00000145569	OTULINL	54491	0	0	1	0	0	1.67233	6.39675e-13	4.79271e-10	1.09974	3.58405e-05	0.0059169	8.99302	8.24054	9.97207	9.58395	9.66467	9.65323	7.21721	7.05506	7.85798	7.88738	7.66056	7.92544
	ENSG00000171236	LRG1	116844	0	0	0	0	0	4.21151	1.50323e-12	1.05176e-09	1.81876	0.000653647	0.0473105	7.09379	5.80658	8.70828	8.03386	8.39481	7.69792	5.91945	6.00725	7.1519	6.97255	6.76237	6.71879
	ENSG00000109586	GALNT7	51809	0	0	0	0	0	1.6819	3.87743e-12	2.5896e-09	0.999811	4.01556e-05	0.00648359	11.7495	10.7203	12.6711	12.2138	12.0545	12.4582	10.2367	10.117	11.0512	11.015	10.8895	11.3266
	ENSG00000196091	MYBPC1	4604	1	0	0	0	0	3.60538	9.51084e-12	6.07577e-09	3.47763	2.60323e-10	2.73209e-07	6.71803	6.26481	8.17445	8.938	9.13568	8.52906	6.29762	6.00725	7.81266	8.44131	7.54843	8.44016
	ENSG00000067113	PLPP1	8611	0	0	0	0	0	1.76129	1.22435e-11	7.49558e-09	1.49148	1.28412e-08	8.2033e-06	11.4796	10.3818	12.3877	11.7979	12.1463	12.0035	9.38471	9.52165	11.0617	11.1515	10.535	10.939
	ENSG00000170142	UBE2E1	7324	0	0	0	0	0	0.846468	1.69586e-11	9.9669e-09	0.499381	5.27546e-05	0.00782952	11.4279	11.37	12.1309	12.1859	12.2309	12.2608	12.3848	12.3047	12.751	12.7379	12.82	12.8841
	ENSG00000067798	NAV3	89795	0	0	0	0	0	3.09433	1.87171e-11	1.05773e-08	2.0013	2.28603e-07	9.59674e-05	6.51241	5.9843	7.9776	7.79883	7.64987	7.59674	6.45553	6.32545	7.74663	7.57352	7.29229	7.49053
	ENSG00000185303	SFTPA2	729238	0	0	0	0	0	2.2048	2.73209e-11	1.48676e-08	0.923054	0.00862168	0.218081	8.09061	7.09867	8.61562	8.72783	8.86786	9.04152	7.09003	6.66441	7.29342	7.18259	6.90222	7.47665
	ENSG00000117114	ADGRL2	23266	0	0	0	0	0	2.7879	2.98297e-11	1.56531e-08	1.44415	5.24674e-05	0.00782952	5.99655	6.50766	7.81261	8.93016	8.52719	8.34718	8.84526	8.30991	9.58455	9.65312	9.61251	9.51423
	ENSG00000143674	MAP3K21	84451	0	0	0	0	0	1.49834	3.48784e-11	1.76713e-08	0.449941	0.0236839	0.351055	8.24057	7.59398	8.98262	8.7157	8.68322	8.87504	8.80353	8.68545	8.98863	9.09066	9.11847	9.13933
	ENSG00000181744	DIPK2A	205428	0	0	0	0	0	1.77352	4.01473e-11	1.96628e-08	0.471268	0.0362276	0.430552	7.50319	7.07349	8.32999	8.53071	8.28839	8.4868	8.18542	8.35734	8.69726	8.92083	8.59383	8.80374
	ENSG00000162631	NTNG1	22854	0	0	0	0	0	2.20558	5.39835e-11	2.55864e-08	0.421661	0.189548	0.772807	7.89884	6.58479	8.23595	8.07745	8.07101	7.98216	6.9979	6.70792	7.05917	6.78933	7.06228	6.93475
	ENSG00000128487	SPECC1	92521	0	0	0	0	0	-0.893584	5.625e-11	2.58275e-08	0.0132319	0.924478	0.992585	10.8121	11.3975	10.5822	10.5736	10.418	10.5333	10.2711	10.2213	10.1696	10.22	10.2474	10.2978
	ENSG00000146070	PLA2G7	7941	0	0	0	0	0	2.53243	1.17702e-10	5.23596e-08	2.51588	1.51179e-11	2.01934e-08	6.52953	6.42517	7.92088	8.25639	8.32053	7.91311	7.07886	6.50702	8.13257	7.93033	8.50198	8.31554
	ENSG00000147526	TACC1	6867	0	0	0	0	0	1.36882	1.21162e-10	5.23596e-08	0.52896	0.0125926	0.262818	10.2805	10.3757	11.5212	11.8301	11.6496	11.8045	10.5392	10.4309	10.6919	10.9581	10.8622	11.2062
	ENSG00000078699	CBFA2T2	9139	0	0	0	0	0	-0.939346	1.28096e-10	5.37748e-08	-0.780569	1.01772e-07	4.67295e-05	11.6952	12.027	11.059	11.2134	11.1676	10.9692	11.2854	11.5171	10.7362	10.836	10.6801	10.7648
	ENSG00000139970	RTN1	6252	0	0	0	0	0	2.0271	1.6111e-10	6.57551e-08	0.557734	0.0710469	0.559728	7.07185	7.9575	9.12609	9.86676	9.99437	9.803	8.52773	8.46748	8.81102	8.87805	9.12616	8.98972
	ENSG00000115339	GALNT3	2591	0	1	0	0	0	1.53514	1.91432e-10	7.49697e-08	0.613791	0.0110493	0.246353	10.6917	10.1708	11.8245	11.6998	11.4898	11.6015	9.84075	9.90855	10.7218	10.5866	10.0478	10.5228
	ENSG00000111799	COL12A1	1303	0	0	0	0	0	2.14525	1.93891e-10	7.49697e-08	1.25892	0.000163474	0.0174344	10.8081	8.80889	11.3047	10.6091	10.7889	10.3741	9.39984	9.14784	10.6043	10.4955	9.95824	10.136
	ENSG00000065413	ANKRD44	91526	0	0	0	0	0	1.75459	3.43556e-10	1.29432e-07	0.701831	0.00820857	0.211594	7.55057	7.54104	8.83538	9.18627	8.92724	8.96377	8.32419	8.00803	8.34037	8.46405	8.8101	8.72834
	ENSG00000163053	SLC16A14	151473	0	0	0	0	0	1.73956	6.42874e-10	2.36144e-07	0.330182	0.208844	0.786582	8.93882	7.9031	9.60861	9.30406	9.2759	9.39341	9.60579	9.57519	10.0611	9.94261	9.40093	10.0265
	ENSG00000137710	RDX	5962	0	1	0	0	0	-1.05585	7.1531e-10	2.56343e-07	-0.76028	9.13189e-06	0.00216411	11.8457	12.7461	11.7537	11.6681	11.4982	11.8657	12.152	12.4061	11.6468	11.6192	11.5452	11.7996
	ENSG00000069206	ADAM7	8756	0	0	0	0	0	4.21291	8.93955e-10	3.12735e-07	2.93793	2.33566e-05	0.0041851	8.03687	7.49532	10.5603	11.2177	11.6515	11.3575	6.88585	6.94152	8.45887	9.10308	9.00629	10.0136
	ENSG00000182263	FIGN	55137	0	0	0	0	0	2.71321	1.20223e-09	4.01461e-07	1.19069	0.00174787	0.086377	6.78882	6.04691	7.3922	7.42766	7.8139	7.73495	6.35943	6.40154	7.1217	7.07298	7.04543	7.10146
	ENSG00000070526	ST6GALNAC1	55808	0	0	0	0	0	2.6564	1.19998e-09	4.01461e-07	2.05708	1.14742e-05	0.00251627	6.98024	6.56597	7.9776	8.80137	8.49382	8.37064	6.67404	6.15555	7.28669	6.95343	7.52487	7.44847
	ENSG00000009694	TENM1	10178	0	0	0	0	0	2.37495	1.66906e-09	5.44967e-07	1.13613	0.00279212	0.108819	7.61872	7.03479	8.53915	8.9406	9.29853	8.645	7.53158	7.35563	7.76582	8.39808	8.42899	8.24485
	ENSG00000169760	NLGN1	22871	0	0	0	0	0	-2.06571	1.76873e-09	5.64955e-07	-0.660734	0.0473053	0.478439	8.38048	8.56159	7.08937	7.09281	6.73425	7.01062	8.26841	8.70884	8.51321	8.19128	7.79397	7.97017
	ENSG00000109323	MANBA	4126	0	0	0	0	0	-1.12062	1.84203e-09	5.75848e-07	-0.793565	2.16815e-05	0.00393291	10.0422	10.752	9.51514	9.73079	9.69421	9.78576	10.0523	10.3326	9.67845	9.40842	9.72294	9.51091
	ENSG00000080709	KCNN2	3781	0	0	0	0	0	1.97823	2.222e-09	6.76397e-07	1.70341	1.16238e-06	0.000371279	9.48178	9.0755	10.6612	11.0679	11.3416	10.5498	7.67618	7.38995	8.61082	8.94636	8.35206	9.00162
	ENSG00000011347	SYT7	9066	0	0	0	0	0	1.07143	2.25573e-09	6.76397e-07	0.267312	0.137741	0.706153	9.9517	9.51035	10.5594	10.4883	10.557	10.4882	9.41268	9.28723	9.555	9.50513	9.31617	9.71367
	ENSG00000117602	RCAN3	11123	0	0	0	0	0	1.27009	2.8012e-09	8.23161e-07	0.292486	0.176942	0.762611	10.827	10.1392	11.6538	11.4196	11.2158	11.117	9.22154	9.46799	9.72742	9.73113	9.64226	9.8473
	ENSG00000100612	DHRS7	51635	0	0	0	0	0	1.04762	3.18421e-09	8.99724e-07	0.264542	0.136452	0.703469	12.8298	12.8493	13.6441	13.9736	14.0782	13.833	12.048	11.9382	12.131	12.1426	12.2131	12.3041
	ENSG00000101695	RNF125	54941	0	0	0	0	0	1.60706	3.13177e-09	8.99724e-07	0.418605	0.0604965	0.527281	8.29181	7.00834	8.33863	8.08221	8.13763	8.19233	8.71276	8.3531	8.78574	8.83644	8.64837	8.55151
	ENSG00000114450	GNB4	59345	0	0	0	0	0	2.08149	3.3104e-09	9.17732e-07	0.484587	0.130335	0.691589	8.59918	7.17147	9.15557	8.53762	8.53267	8.90736	8.82294	8.88921	9.41398	9.43812	8.86172	9.49419
	ENSG00000144452	ABCA12	26154	0	0	0	0	1	2.43097	3.67171e-09	9.8088e-07	1.66752	0.000155173	0.0172734	7.60386	7.82469	9.92013	9.98346	9.87483	10.0308	6.7914	6.70792	7.3906	7.40583	7.83257	8.46107
	ENSG00000166025	AMOTL1	154810	0	0	0	0	0	3.00161	3.66664e-09	9.8088e-07	1.52784	0.00624577	0.179587	6.89444	7.33783	9.32512	10.6074	9.89616	9.20892	6.3186	6.22242	6.60296	7.00071	7.32018	7.2329
	ENSG00000024526	DEPDC1	55635	0	0	0	0	0	3.13958	4.17414e-09	1.09519e-06	1.00369	0.0511476	0.492472	8.79842	6.77476	9.62274	8.80137	8.91052	9.2846	6.9979	7.36429	8.22145	8.56364	7.06228	8.24887
	ENSG00000075340	ADD2	119	0	0	0	0	0	2.63532	4.57736e-09	1.15957e-06	0.464615	0.172854	0.757909	6.89444	6.0768	7.9034	7.44279	7.26202	7.67522	7.07886	7.30246	7.6256	7.68992	7.54843	7.6775
	ENSG00000240694	PNMA2	10687	0	0	0	0	0	-2.34323	4.54553e-09	1.15957e-06	-0.840191	0.0409389	0.449838	6.62741	7.75709	6.24526	6.44718	6.32631	6.14604	6.73409	6.90544	6.53217	6.28068	6.45168	6.45724
	ENSG00000206190	ATP10A	57194	0	0	0	0	0	1.68741	4.86828e-09	1.21237e-06	0.918637	0.00206769	0.0931919	7.60386	6.98135	8.12023	8.3499	8.16626	8.23905	6.77732	6.73611	7.32002	7.37811	7.15909	7.39769
	ENSG00000106025	TSPAN12	23554	0	0	0	0	0	2.02428	7.10682e-09	1.74034e-06	0.853351	0.00341055	0.125592	6.89444	6.58479	7.63973	8.22666	8.02478	7.84048	8.13423	7.66538	8.41445	8.38451	8.32546	8.25688
	ENSG00000235984	GPC5-AS1	100873969	0	0	0	0	0	2.6961	8.16866e-09	1.96757e-06	3.15074	9.77838e-07	0.000334125	6.67355	6.33634	7.84353	8.14268	8.28839	8.09398	5.63041	5.56756	6.79372	7.09909	6.36683	7.08291
	ENSG00000144724	PTPRG	5793	0	1	0	0	0	1.02403	1.23764e-08	2.93301e-06	0.558192	0.00182643	0.0875579	9.82091	9.87899	10.7157	10.9375	10.7308	11.0261	9.99799	9.83934	10.3593	10.2722	10.3493	10.4878
	ENSG00000187017	ESPN	83715	0	0	0	0	0	2.15981	1.39956e-08	3.26408e-06	2.7181	1.36291e-05	0.00278129	6.74683	6.44634	7.87379	7.77537	7.93587	7.81311	5.63041	5.52062	6.60296	6.29733	6.65202	6.54611
	ENSG00000154734	ADAMTS1	9510	0	0	0	0	0	-1.10693	1.54369e-08	3.54397e-06	-1.39355	1.10809e-12	2.32588e-09	12.6779	13.7688	12.4307	12.7958	12.7827	12.6365	13.2025	13.3826	12.1546	11.7432	12.0285	12.0482
	ENSG00000164168	TMEM184C	55751	0	1	0	0	0	1.00376	1.83281e-08	4.143e-06	0.294211	0.0983608	0.628201	11.9129	11.412	12.414	12.3697	12.4083	12.4107	11.2755	11.4818	11.7895	11.7162	11.5258	12.0071
	ENSG00000148948	LRRC4C	57689	0	0	0	0	0	3.0093	1.91963e-08	4.2735e-06	1.34183	0.000156718	0.017287	6.44135	5.80658	7.63263	7.34131	7.11866	7.16344	7.53958	7.4561	8.65723	8.72813	8.10042	8.50197
	ENSG00000196208	GREB1	9687	1	0	0	0	0	1.27288	2.05576e-08	4.50825e-06	0.318454	0.20188	0.782852	9.29485	8.74905	9.744	10.0595	10.0789	9.72736	7.20707	7.54971	7.70247	7.81273	7.93356	7.72492
	ENSG00000254531	FLJ20021	90024	0	0	1	0	0	-0.960118	2.74398e-08	5.929e-06	-0.355314	0.0378602	0.434715	9.51524	10.5604	9.43733	9.76491	9.59331	9.77357	10.4652	10.5619	10.2345	10.22	10.1808	10.2469
	ENSG00000180769	WDFY3-AS2	404201	0	1	0	0	0	-1.73029	3.10242e-08	6.60636e-06	-0.923577	0.00312655	0.118398	7.6695	8.41975	7.05712	7.18694	7.2206	6.94676	7.80713	7.98615	7.23157	7.56744	7.11157	7.19909
	ENSG00000169439	SDC2	6383	0	0	0	0	1	1.31918	3.2338e-08	6.78775e-06	0.545824	0.0217982	0.34	9.04794	9.4271	10.7483	10.3967	10.5782	10.9251	9.29044	9.39798	9.93133	10.0177	9.61524	10.016
	ENSG00000161405	IKZF3	22806	0	0	0	0	0	1.61043	3.29662e-08	6.82215e-06	0.686073	0.00438267	0.141216	7.98099	6.92563	8.24977	7.90518	7.99309	8.17106	8.75381	8.32734	8.82913	8.82397	9.13761	8.88569
	ENSG00000164300	SERINC5	256987	0	0	0	0	0	0.970138	3.82745e-08	7.81065e-06	0.718782	4.98672e-05	0.00771262	12.6463	12.2225	13.3007	13.1713	13.1301	13.1276	11.4649	11.4555	12.0972	12.3203	11.9175	12.2792
	ENSG00000047662	FAM184B	27146	0	0	0	0	0	2.76482	4.22168e-08	8.49714e-06	1.27182	0.0184389	0.316985	7.25738	6.13404	8.05335	7.39689	7.69024	7.96366	6.11334	5.89422	6.4039	6.36157	6.20947	6.69375
	ENSG00000100031	GGT1	2678	0	0	0	0	0	1.55219	4.33151e-08	8.60039e-06	0.703943	0.0149134	0.288331	8.14238	7.6197	8.92952	8.99422	8.88508	8.77694	7.29575	7.3293	8.14717	7.67871	7.63885	7.85291
	ENSG00000154359	LONRF1	91694	0	0	0	0	0	0.892416	4.6182e-08	9.04735e-06	0.00252391	0.987113	0.998073	9.65426	9.18664	10.0473	9.94776	10.1084	9.95571	9.83281	9.87951	9.77594	9.98232	9.89002	9.87338
	ENSG00000125266	EFNB2	1948	0	0	0	0	0	1.37806	4.72737e-08	9.13938e-06	0.513161	0.0395956	0.443766	9.54605	9.86501	10.8708	11.414	11.3639	11.0392	10.7735	10.7102	10.9773	11.0723	11.2713	11.4663
	ENSG00000120217	CD274	29126	0	0	0	0	0	-2.3424	5.34821e-08	1.02054e-05	-0.822468	0.0713635	0.560719	8.66755	9.96179	7.51379	8.29372	8.13763	7.46998	7.60196	7.2565	6.51995	6.80023	7.07891	6.50251
	ENSG00000110799	VWF	7450	0	0	0	0	0	1.62331	5.4593e-08	1.02838e-05	2.41562	3.25658e-15	1.19622e-11	7.38582	7.12338	8.66099	8.35775	8.08609	8.22365	7.10111	6.80393	8.55742	8.64258	8.59938	8.57724
	ENSG00000162545	CAMK2N1	55450	0	0	0	0	0	1.61993	5.5418e-08	1.0307e-05	0.812817	0.00646126	0.182786	11.3246	10.0678	11.9272	11.5206	11.3655	11.6707	9.30429	9.82418	10.3429	10.7785	10.1679	10.9598
	ENSG00000186470	BTN3A2	11118	0	0	0	0	0	1.24943	5.68391e-08	1.04392e-05	0.530226	0.0152484	0.290143	9.16681	7.7724	9.02585	8.66929	8.76927	8.74508	8.08112	8.11262	8.52995	8.58156	8.62136	8.49861
	ENSG00000174804	FZD4	8322	0	0	0	0	0	1.66619	6.65502e-08	1.19225e-05	-0.0543897	0.852028	0.988617	8.26875	8.19619	9.3121	10.0134	9.55625	9.70918	12.6596	12.5389	12.5083	12.3447	12.8677	12.115
	ENSG00000255346	NOX5	79400	0	0	0	0	0	2.11418	6.73498e-08	1.19225e-05	2.40294	0.000163748	0.0174344	7.03824	6.50766	7.67469	8.11973	7.9275	7.86733	5.75096	5.52062	6.46979	6.29733	6.45168	6.23741
	ENSG00000099260	PALMD	54873	0	0	1	0	0	2.1038	7.0058e-08	1.22543e-05	0.507481	0.114795	0.665605	7.14709	6.52741	7.86779	7.92125	8.01692	7.90666	8.51183	8.5062	9.00265	8.68185	8.56008	9.3932
	ENSG00000127955	GNAI1	2770	0	0	0	0	0	2.08595	7.42316e-08	1.28316e-05	-0.11065	0.768556	0.97747	8.30547	8.26757	10.0075	9.61519	9.81337	10.8333	11.353	11.4692	11.5986	11.4202	11.0001	11.3593
	ENSG00000136695	IL36RN	26525	0	0	0	0	0	2.52015	7.53935e-08	1.28809e-05	2.14221	0.000299454	0.0273762	6.82946	7.20643	8.38106	9.55201	9.50439	9.2846	6.3186	5.79916	6.49513	6.61334	6.78331	7.08291
	ENSG00000149177	PTPRJ	5795	0	0	0	0	0	1.09352	1.18091e-07	1.99438e-05	0.344251	0.0908675	0.615021	9.5929	9.22277	10.4519	10.0171	10.2004	10.2739	9.2788	9.46213	9.8093	9.84383	9.59602	9.85648
	ENSG00000171451	DSEL	92126	0	0	0	0	0	2.57804	1.40986e-07	2.35399e-05	0.687511	0.157479	0.735683	6.80251	6.10582	7.50601	7.47255	7.45201	7.93228	5.71281	6.08412	6.19601	6.34585	6.45168	6.57432
	ENSG00000122694	GLIPR2	152007	0	0	0	0	0	1.3026	1.50249e-07	2.48046e-05	0.905669	0.000254208	0.0247356	7.73217	7.53202	8.48579	8.69423	8.68322	8.4299	7.41439	7.39839	8.06108	8.01248	8.22823	8.06931
	ENSG00000096006	CRISP3	10321	0	0	0	0	0	3.28043	1.82771e-07	2.98384e-05	2.49843	7.29131e-06	0.00178552	5.93938	5.76629	7.04619	7.38124	7.44014	7.78519	6.65856	5.98023	7.32659	7.04634	7.01107	7.74804
	ENSG00000140025	EFCAB11	90141	0	0	0	0	0	1.76654	1.85456e-07	2.99221e-05	0.742217	0.032176	0.406852	8.79521	8.6826	10.3453	10.5885	10.0639	10.1768	7.71185	7.90091	8.62387	8.83892	7.87014	8.51868
	ENSG00000186806	VSIG10L	147645	0	0	0	0	0	2.04988	1.87357e-07	2.99221e-05	1.8136	5.70272e-05	0.00829605	6.96832	6.38162	7.42569	7.69628	7.86748	7.65214	6.1382	5.95243	6.72297	6.83237	6.95779	6.81423
	ENSG00000169814	BTD	686	0	0	0	0	0	1.04027	1.98126e-07	3.13018e-05	0.736381	0.000644971	0.047147	8.87339	8.85219	9.76166	9.80252	9.80438	9.84189	7.81369	7.83494	8.53549	8.47049	8.14686	8.51868
	ENSG00000027001	MIPEP	4285	0	0	0	0	0	2.02765	2.01842e-07	3.15496e-05	0.459826	0.235981	0.81315	11.044	9.03541	11.4283	10.5024	10.5966	11.0544	8.94013	9.43841	9.95721	10.157	9.12232	10.0171
	ENSG00000184838	PRR16	51334	0	0	0	0	0	3.7117	2.14938e-07	3.3243e-05	1.42036	0.0160809	0.295733	6.10174	5.52601	6.89513	7.15939	7.2206	7.22845	5.71281	5.72935	6.11092	6.49415	6.2428	6.17982
	ENSG00000177058	SLC38A9	153129	0	0	0	0	0	1.26725	2.23783e-07	3.42504e-05	0.194942	0.431505	0.914589	9.22751	9.15822	10.3086	10.2744	10.2107	10.5508	8.61211	8.72859	8.92905	8.95553	8.51379	9.11545
	ENSG00000130234	ACE2	59272	0	0	0	0	0	3.03967	2.58122e-07	3.86998e-05	1.46831	0.0139061	0.280154	5.99655	5.9173	7.07871	7.75751	7.99309	7.35938	5.82233	5.83201	6.4039	6.29733	6.45168	6.61544
	ENSG00000178573	MAF	4094	0	0	1	0	0	1.70739	2.65023e-07	3.93331e-05	0.363211	0.27166	0.844129	7.71848	8.66246	9.62098	10.32	10.7117	10.054	8.75381	8.74484	8.9478	9.03553	9.10297	9.17546
	ENSG00000127418	FGFRL1	53834	0	0	1	0	0	-0.927311	3.34371e-07	4.91292e-05	-0.502843	0.00595231	0.173328	11.2824	12.4067	11.3809	11.3838	11.649	11.5422	11.2999	11.3684	10.9742	10.9166	10.6284	10.9604
	ENSG00000108932	SLC16A6	9120	0	0	0	0	0	1.42746	3.38404e-07	4.92294e-05	0.900524	0.0011144	0.0673825	7.4289	6.98135	7.92665	8.00904	8.09357	8.01844	7.16569	6.91758	7.58821	7.58561	7.40058	7.50427
	ENSG00000117472	TSPAN1	10103	0	0	1	0	0	1.22358	3.57288e-07	5.14669e-05	0.610993	0.0108275	0.244304	10.2678	9.28455	10.7157	10.325	10.418	10.2274	9.32256	9.2169	9.91346	9.82149	9.46592	9.87209
	ENSG00000145703	IQGAP2	10788	0	0	0	0	0	1.57312	3.69453e-07	5.27026e-05	1.02183	0.000794742	0.0526395	10.1337	8.64202	10.5279	9.81673	9.93378	9.92139	9.25759	9.12819	10.0913	10.1148	9.68447	10.3358
	ENSG00000171345	KRT19	3880	0	0	0	0	0	2.36873	3.82928e-07	5.40996e-05	2.69916	0.00319024	0.119883	5.99655	6.13404	7.31367	7.45029	7.5977	7.62867	5.48564	5.28334	5.97841	5.94797	5.79676	6.07624
	ENSG00000126773	PCNX4	64430	0	0	0	0	0	1.12814	3.88536e-07	5.43692e-05	0.240426	0.279584	0.850327	11.4433	11.175	12.0093	12.261	12.3881	12.4407	11.0238	11.037	11.1802	11.3387	11.0011	11.513
	ENSG00000206527	HACD2	201562	0	0	0	0	0	1.01712	4.07639e-07	5.65041e-05	0.271679	0.177462	0.762611	10.9334	11.0055	11.9657	11.8015	12.1162	12.1056	10.703	10.6209	10.8692	10.974	10.5998	11.0477
	ENSG00000080224	EPHA6	285220	0	0	0	0	0	1.2904	4.64087e-07	6.37274e-05	0.425501	0.101377	0.636554	8.43941	8.85573	9.88102	10.069	10.0919	10.1174	8.13423	8.40735	8.69479	8.93017	8.36517	9.00162
	ENSG00000170500	LONRF2	164832	0	0	0	0	0	1.18775	4.83153e-07	6.57311e-05	0.486003	0.0329361	0.410919	8.51177	8.73755	9.59614	10.0914	9.83783	9.70001	9.85335	9.60921	9.88785	10.134	10.2368	9.98641
	ENSG00000135406	PRPH	5630	0	0	0	0	0	1.41348	5.16455e-07	6.96171e-05	0.590551	0.0270535	0.37184	8.40181	7.66154	8.96883	8.78696	8.82834	8.70515	8.40827	8.25172	9.06123	8.79102	8.45986	8.62118
	ENSG00000155629	PIK3AP1	118788	0	0	0	0	0	1.74748	5.35147e-07	7.1302e-05	0.305457	0.358495	0.885122	8.69883	7.27373	8.9716	8.45235	8.57582	8.53322	8.14979	7.83494	8.23857	8.2599	7.60563	8.08292
	ENSG00000171302	CANT1	124583	0	0	0	0	0	0.927539	5.38659e-07	7.1302e-05	0.139654	0.448219	0.919721	11.8078	11.1297	12.2833	12.0243	11.9116	11.9061	11.3837	11.4722	11.7268	11.6235	11.4553	11.6154
	ENSG00000106070	GRB10	2887	0	0	0	0	0	-0.985693	5.86248e-07	7.69084e-05	-0.576096	0.00369681	0.130217	12.7554	13.4578	12.3752	12.5722	12.4373	12.5238	11.4928	11.8274	11.0896	11.2574	11.0861	11.5603
	ENSG00000073734	ABCB11	8647	0	0	0	0	0	4.09671	6.2814e-07	8.16749e-05	3.91053	0.000638698	0.047147	5.42335	5.46607	7.49032	7.09281	6.85096	7.32043	5.09745	5.2	6.03738	6.2114	5.98348	6.54611
	ENSG00000145734	BDP1	55814	0	0	0	0	0	-1.01797	6.7072e-07	8.64465e-05	-0.710542	0.000533133	0.0416666	11.0071	11.5033	10.6388	10.605	10.2158	10.5518	11.1116	11.0514	10.3429	10.4647	10.1398	10.4802
	ENSG00000101871	MID1	4281	0	0	0	0	0	2.45559	7.47258e-07	9.54736e-05	0.761761	0.120743	0.679722	6.52953	6.62158	7.7222	8.95097	8.30776	8.16569	6.83274	6.64955	6.91549	7.14981	7.01107	7.33726
	ENSG00000116667	C1orf21	81563	0	0	0	0	0	1.0522	7.69253e-07	9.74365e-05	0.795103	0.000242622	0.0240868	10.82	10.5862	11.582	11.5532	11.8064	11.4831	9.44012	9.50081	10.295	10.3462	9.89901	10.3937
	ENSG00000042088	TDP1	55775	0	1	0	0	0	1.27589	7.88971e-07	9.90799e-05	0.507211	0.0517415	0.494736	9.96742	9.64332	11.0209	10.819	10.7201	10.8599	8.93717	9.10826	9.68094	9.7391	9.05141	9.69916
	ENSG00000046889	PREX2	80243	0	1	0	0	0	2.61198	8.57639e-07	0.000106791	1.51607	0.00173114	0.085931	6.54641	5.84505	7.11044	6.99146	7.2206	7.23899	6.27623	5.95243	6.84194	6.56182	6.69734	6.48761
	ENSG00000198887	SMC5	23137	0	1	0	0	0	-0.709132	9.05453e-07	0.000110882	-0.331909	0.0223339	0.343975	11.1548	11.6434	10.8243	11.0826	10.9143	10.9662	10.9655	11.0138	10.6296	10.7307	10.6736	10.7309
	ENSG00000092068	SLC7A8	23428	0	0	0	0	0	0.957267	9.12543e-07	0.000110882	0.206165	0.276828	0.849266	9.78426	9.54805	10.3335	10.4405	10.5149	10.5167	10.5956	10.4936	10.9543	10.5933	10.5678	10.6129
	ENSG00000206052	DOK6	220164	0	0	0	0	0	1.94221	9.13141e-07	0.000110882	0.753032	0.0380745	0.434715	7.02684	6.74231	7.67469	8.05824	8.16626	8.43881	7.57112	7.44801	7.96113	8.00358	7.7643	8.29625
	ENSG00000128284	APOL3	80833	0	0	0	0	0	1.35397	9.42055e-07	0.000113456	0.788714	0.000358004	0.0316877	6.86884	7.07349	7.76814	8.25639	8.20125	8.00041	9.88898	9.54404	10.3747	10.16	10.3211	10.2852
	ENSG00000141655	TNFRSF11A	8792	0	0	0	0	0	1.44757	1.28423e-06	0.000153408	0.732623	0.00366505	0.130074	7.5112	6.8064	7.87976	7.61905	7.93587	7.77102	7.82672	7.65842	8.29856	8.09846	8.26372	8.28846
	ENSG00000154305	MIA3	375056	0	0	0	0	0	-0.677249	1.46485e-06	0.000173573	-0.228831	0.10468	0.64686	13.4776	13.8002	13.2277	13.115	13.0189	13.1355	12.9392	12.8839	12.5607	12.7064	12.5861	12.7639
	ENSG00000149218	ENDOD1	23052	0	0	0	0	0	1.16948	1.69143e-06	0.000198817	0.604708	0.0140194	0.281019	12.3472	12.4345	13.205	13.8805	13.7457	13.459	10.6943	10.7596	11.3608	11.4585	11.091	11.4504
	ENSG00000277443	MARCKS	4082	0	0	1	0	0	0.709722	1.75258e-06	0.00020437	0.133832	0.363951	0.888554	10.9399	10.6105	11.3436	11.1841	11.2551	11.4074	10.545	10.7371	10.8511	10.852	10.7868	10.9683
	ENSG00000185432	METTL7A	25840	0	0	0	0	1	1.18469	1.89546e-06	0.000219292	0.373384	0.139132	0.707743	10.8763	9.91845	11.2398	10.8812	11.1167	10.96	8.65972	9.11327	9.64443	9.60595	9.0146	9.45153
	ENSG00000205464	ATP6AP1L	92270	0	0	0	0	0	-1.56775	2.1204e-06	0.000239654	-0.770821	0.0181109	0.314867	7.59637	8.01627	7.05712	6.78637	7.00822	6.7181	7.65433	7.80389	7.24557	7.3209	7.3875	6.99604
	ENSG00000164292	RHOBTB3	22836	0	0	0	0	0	1.49532	2.10921e-06	0.000239654	0.68924	0.0222948	0.343975	8.65697	7.46714	9.02319	8.44869	8.47684	8.6373	7.93887	7.9299	8.58704	8.57561	8.18443	8.58677
	ENSG00000167751	KLK2	3817	0	0	0	0	0	1.76939	2.09956e-06	0.000239654	0.947324	0.0115369	0.253389	12.1966	10.4454	12.381	12.0049	12.4064	11.8152	9.34953	9.48546	10.6545	10.714	9.48396	10.3553
	ENSG00000146648	EGFR	1956	0	0	0	0	0	0.739383	2.18393e-06	0.00024495	0.129511	0.411571	0.910411	11.1264	10.667	11.5273	11.3019	11.2918	11.4102	10.2782	10.1767	10.2438	10.3445	10.21	10.391
	ENSG00000114541	FRMD4B	23150	0	0	0	0	0	1.38543	2.22415e-06	0.000247572	0.68704	0.0127143	0.264605	7.6766	6.92563	7.95518	7.90518	7.84094	7.91953	7.37898	7.10835	7.54979	7.72846	7.40058	7.63463
	ENSG00000080493	SLC4A4	8671	0	0	0	0	0	1.41942	2.38499e-06	0.000263479	0.947025	0.00169824	0.0848715	12.2477	11.0501	12.4307	12.5025	12.4816	12.3627	10.3599	10.3707	11.1265	11.7609	10.6684	11.3785
	ENSG00000198673	TAFA2	338811	0	0	0	0	0	1.54343	2.52095e-06	0.00027642	0.161885	0.612767	0.955875	7.61872	7.28463	8.18888	8.8213	8.36433	8.4868	7.32407	7.48011	7.44574	7.75001	7.5367	7.64083
	ENSG00000152377	SPOCK1	6695	0	0	0	1	0	2.33698	2.63284e-06	0.000286551	1.60879	3.63021e-05	0.00592652	6.49505	6.01611	6.97864	7.4872	7.37917	7.19634	7.49087	7.0873	8.68736	8.29663	7.97717	8.09192
	ENSG00000124920	MYRF	745	0	0	0	0	0	2.35719	2.75911e-06	0.000298086	1.03168	0.00716657	0.194278	7.08286	5.9173	7.38369	7.02269	7.05669	6.92031	6.7914	6.7221	7.57734	7.23029	7.43906	7.274
	ENSG00000023572	GLRX2	51022	0	0	0	0	0	0.968554	2.82154e-06	0.000302605	0.604333	0.00292308	0.112726	7.84336	8.06035	8.96883	8.72481	8.97223	8.8619	8.19544	8.05606	8.5897	8.54244	8.51966	8.5836
	ENSG00000096060	FKBP5	2289	1	0	0	0	0	1.29799	3.54991e-06	0.000375243	0.738528	0.00829826	0.213158	10.871	10.1378	11.5551	11.0263	11.3416	11.5822	9.83122	10.0324	10.8249	10.863	10.2333	10.9322
	ENSG00000250722	SELENOP	6414	0	0	0	0	0	0.784524	3.60415e-06	0.000378255	0.136054	0.421957	0.914082	11.1996	11.0158	11.6503	11.8273	11.9179	11.7268	10.9406	10.8499	11.0294	11.0464	10.7747	11.0534
	ENSG00000145087	STXBP5L	9515	0	0	0	0	0	-1.11387	3.84252e-06	0.000400413	-0.250165	0.303071	0.861465	11.202	12.2351	10.9167	11.3597	11.1339	11.1177	10.6489	10.6869	10.2217	10.5763	10.1808	10.7259
	ENSG00000166971	AKTIP	64400	0	0	0	0	0	-0.953621	4.39478e-06	0.000454736	-0.300459	0.154435	0.731029	9.61304	10.5331	9.32079	9.81107	9.73266	9.60685	9.5449	9.52915	9.26095	9.32255	9.1565	9.26103
	ENSG00000196730	DAPK1	1612	0	0	0	0	0	4.07703	4.4628e-06	0.000458545	2.67871	0.00445637	0.143277	5.42335	5.72394	6.26626	8.71874	7.9275	7.85397	5.53746	5.52062	6.36249	6.53521	6.42409	6.6682
	ENSG00000168309	FAM107A	11170	1	0	0	0	0	3.24089	4.55974e-06	0.000462043	0.785998	0.216959	0.791594	5.66483	5.72394	6.65132	7.78127	7.46378	7.09509	5.97891	5.98023	6.4039	6.24659	6.42409	6.17982
	ENSG00000126524	SBDS	51119	0	0	0	0	0	-0.790812	4.52851e-06	0.000462043	-0.448073	0.00922043	0.224418	10.2504	11.0685	10.0873	10.309	10.3912	10.4128	10.9568	10.8751	10.3223	10.4298	10.5336	10.481
	ENSG00000156140	ADAMTS3	9508	0	0	0	0	0	3.48682	4.74313e-06	0.000477334	1.65567	0.00233129	0.0978674	6.10174	5.46607	6.85761	6.6699	6.58268	7.10673	6.23216	5.86366	6.56808	6.508	6.69734	6.61544
	ENSG00000141401	IMPA2	3613	0	0	0	0	0	1.26517	5.06036e-06	0.000505795	0.852478	0.0025371	0.103289	8.95615	7.97077	9.39061	8.71874	8.98824	9.01508	7.51544	7.60151	8.21107	8.28205	8.31873	8.29236
	ENSG00000089472	HEPH	9843	0	0	0	0	0	1.97576	5.16168e-06	0.000512436	1.92659	1.26938e-05	0.00270304	6.59566	6.26481	7.49032	7.34939	7.56542	7.31051	6.35943	6.10848	7.37804	6.89432	7.01107	7.24122
	ENSG00000140443	IGF1R	3480	1	0	0	0	0	0.903326	5.23926e-06	0.000513203	0.251625	0.207932	0.785386	9.22036	9.53043	10.2999	10.605	10.2608	10.3356	9.24807	9.20757	9.50109	9.43812	9.24738	9.53563
	ENSG00000008517	IL32	9235	0	0	0	0	0	3.02496	5.21125e-06	0.000513203	1.63943	0.00277942	0.108612	6.34595	5.80658	7.9034	7.325	7.1633	6.70233	7.21721	6.7221	7.73694	7.45964	8.2567	7.80421
	ENSG00000122884	P4HA1	5033	0	0	0	0	0	1.26765	5.49439e-06	0.00053463	0.327654	0.236771	0.813771	11.3737	10.0447	11.6747	10.9594	10.9956	11.3191	10.5701	10.6869	11.1981	11.1183	10.7187	10.9334
	ENSG00000188706	ZDHHC9	51114	0	0	0	0	0	0.600492	5.54515e-06	0.000536019	0.386504	0.00318279	0.119883	10.8641	10.3319	10.9638	10.8127	10.9299	10.9345	10.2711	10.3369	10.7103	10.6716	10.6931	10.7578
	ENSG00000125780	TGM3	7053	0	0	0	0	0	3.33384	6.05663e-06	0.000581634	1.52293	0.0206484	0.332661	7.77243	5.76629	8.06907	6.87006	6.95789	7.63653	5.88823	6.15555	7.35897	6.83237	6.53079	6.9555
	ENSG00000106541	AGR2	10551	1	0	0	0	0	2.51021	6.16532e-06	0.000588227	0.172762	0.749971	0.972679	6.93191	7.04781	7.95518	9.63458	8.94786	9.08453	7.63957	7.69963	7.41538	7.49223	8.26372	7.99921
	ENSG00000117143	UAP1	6675	0	0	0	0	0	1.02815	6.23978e-06	0.000591491	0.739141	0.00117283	0.0689296	12.1893	11.7332	12.9687	12.7403	12.6946	12.5623	11.3585	11.3876	12.0089	12.2786	11.7754	12.3264
	ENSG00000133401	PDZD2	23037	0	0	0	0	0	2.50847	6.63583e-06	0.000625001	0.541523	0.282179	0.852611	6.61164	5.84505	7.19154	7.28336	6.92322	6.82322	6.03489	6.03354	6.33402	6.24659	6.27513	6.19937
	ENSG00000115310	RTN4	57142	0	0	0	0	0	0.856447	6.86315e-06	0.000639527	0.0159767	0.932664	0.993799	11.671	11.7216	12.4322	12.3886	12.5261	12.8707	12.8034	13.0176	13.0354	12.9621	13.0621	13.0719
	ENSG00000140479	PCSK6	5046	0	0	0	0	0	0.939309	6.8771e-06	0.000639527	0.439064	0.0349332	0.42385	9.91679	8.78302	9.87513	9.49657	9.48761	9.64178	8.78054	8.68545	9.11567	9.13771	9.03925	8.99687
	ENSG00000163531	NFASC	23114	0	0	0	0	1	1.32116	6.9339e-06	0.000640753	1.10844	0.000175456	0.0182895	7.5112	7.09867	8.20317	8.13812	7.90209	8.01246	7.02155	6.92961	7.83097	7.58561	7.57159	7.76513
	ENSG00000065154	OAT	4942	0	0	0	0	0	1.36419	7.03142e-06	0.000645704	0.434141	0.103844	0.644336	7.6907	7.15961	8.40181	7.97356	8.16626	8.15489	8.56285	8.59505	9.24757	8.99164	8.79569	8.81188
	ENSG00000274020	LINC01138	388685	0	0	0	0	0	-1.65	7.24783e-06	0.000661444	-0.556542	0.141653	0.711063	8.00361	9.29503	7.49032	8.20939	8.16626	7.49628	7.94484	7.84717	7.38433	7.58561	7.3875	7.34496
	ENSG00000054654	SYNE2	23224	0	0	0	0	0	0.814574	7.6955e-06	0.000697963	0.171571	0.351333	0.883331	10.7548	10.436	11.2272	11.2299	11.0479	11.3755	10.0468	9.87657	9.99968	10.0012	9.90348	10.2248
	ENSG00000167536	DHRS13	147015	0	0	0	0	0	-0.879353	8.19221e-06	0.000738455	-0.891591	4.97006e-06	0.00125905	9.53841	10.1378	9.32296	9.35952	9.33964	9.23967	10.0275	10.2946	9.62	9.54054	9.16771	9.4376
	ENSG00000114554	PLXNA1	5361	0	0	0	0	0	0.779444	8.2993e-06	0.000743546	0.444923	0.00936286	0.226582	9.54223	9.36133	9.89272	10.171	10.1266	10.1528	9.7272	9.62855	10.0263	9.95521	10.1416	10.0632
	ENSG00000155313	USP25	29761	0	0	0	0	0	-0.825704	8.43619e-06	0.00075123	-0.568205	0.00226168	0.0957661	9.73165	10.5968	9.63499	9.91511	9.93378	9.73995	10.055	10.1599	9.48266	9.65312	9.59325	9.75634
	ENSG00000184672	RALYL	138046	0	0	0	0	0	2.03669	8.63214e-06	0.000764048	0.695581	0.140324	0.709566	7.10462	6.16151	7.4174	7.01237	7.40389	7.37845	6.06172	6.03354	6.33402	6.42238	6.30654	6.27417
	ENSG00000149809	TM7SF2	7108	0	0	0	0	0	-0.574256	9.27592e-06	0.0008127	-0.130273	0.323641	0.871196	11.1978	11.748	11.2597	11.1283	11.1833	11.1664	10.6749	10.6886	10.5516	10.6387	10.4777	10.5737
	ENSG00000137673	MMP7	4316	0	0	0	0	0	4.85118	9.29242e-06	0.0008127	5.51179	0.000918514	0.0594525	5.62289	5.39946	7.23984	6.69674	6.67156	8.53322	5.29455	5.09092	6.27481	6.49415	6.17508	6.9555
	ENSG00000196878	LAMB3	3914	0	0	0	0	0	2.23843	9.35011e-06	0.000812906	2.27068	1.79698e-08	1.05612e-05	5.62289	6.16151	6.88274	7.83895	7.6188	7.29046	10.2676	9.78556	12.2458	11.6142	12.3702	11.5022
	ENSG00000136689	IL1RN	3557	0	0	0	0	0	1.88084	9.63168e-06	0.00083246	2.05437	1.57689e-05	0.003126	8.04233	8.73755	9.85284	10.929	10.6972	10.1925	6.94929	6.45547	7.23157	7.62711	8.09253	8.03236
	ENSG00000144481	TRPM8	79054	1	0	0	0	0	1.65222	9.68974e-06	0.000832581	3.57406	7.23725e-19	1.06337e-14	7.84964	7.83928	9.5227	9.10742	9.48479	8.74508	7.38792	6.69359	9.69208	8.98045	9.75794	9.28845
	ENSG00000119760	SUPT7L	9913	0	0	0	0	0	-0.629493	1.05119e-05	0.000897969	-0.462091	0.00101212	0.0633414	9.83501	10.0663	9.51892	9.50888	9.47348	9.40023	10.0887	10.1195	9.68466	9.63757	9.72547	9.69185
	ENSG00000006468	ETV1	2115	0	0	0	0	0	1.33361	1.06192e-05	0.000901896	0.857555	0.00466792	0.148413	11.54	10.7174	12.149	11.8964	12.0039	12.0264	10.4012	10.378	10.9163	11.6124	10.6459	11.4469
	ENSG00000113163	CERT1	10087	0	0	0	0	0	-0.638419	1.12394e-05	0.000943656	-0.635806	1.24516e-05	0.00269045	11.0188	11.4668	10.8582	10.9079	10.8752	10.729	11.1497	11.1932	10.5081	10.6875	10.4926	10.6044
	ENSG00000150361	KLHL1	57626	0	0	0	0	0	1.15367	1.12293e-05	0.000943656	0.901825	0.000699083	0.0484511	9.76965	9.59329	10.3463	10.9303	10.7991	10.6156	8.96362	8.88042	9.66343	9.77573	9.36892	9.93658
	ENSG00000112531	QKI	9444	0	0	0	0	0	1.06581	1.15647e-05	0.000965459	0.413137	0.0862032	0.603296	10.1337	9.94693	10.7848	11.3084	11.0307	10.6692	10.5077	10.4655	10.7242	10.8575	11.0473	10.8127
	ENSG00000113805	CNTN3	5067	0	0	0	0	0	2.31715	1.18044e-05	0.000979901	1.11657	0.0346982	0.42302	6.21963	5.9514	6.9435	7.19599	7.31534	7.10673	6.08786	5.89422	6.48253	6.13734	6.30654	6.47252
	ENSG00000131373	HACL1	26061	0	0	0	0	0	1.40312	1.23912e-05	0.00101929	0.74492	0.0210022	0.334917	9.18651	9.75937	10.4219	11.4321	11.2837	11.0878	9.20687	9.20288	9.78059	9.92874	9.66352	10.1489
	ENSG00000197888	UGT2B17	7367	0	0	0	0	1	-1.43409	1.24176e-05	0.00101929	-1.58717	1.57519e-06	0.000482173	11.6374	12.2861	10.4793	10.7724	11.0064	11.1691	9.83122	10.5737	9.1285	9.21032	8.44142	9.38596
	ENSG00000169851	PCDH7	5099	0	0	0	0	0	2.4884	1.28051e-05	0.00104525	1.02455	0.0487561	0.481496	6.28459	5.9173	7.3922	6.81085	7.10343	7.39725	6.23216	6.13228	6.44388	6.49415	6.71939	6.84824
	ENSG00000104856	RELB	5971	0	0	0	0	0	2.00802	1.31184e-05	0.00106491	0.470429	0.199755	0.779703	6.44135	6.2144	7.42569	7.47255	7.40389	7.17449	8.21034	8.12267	8.22832	8.16367	9.02698	8.50197
	ENSG00000111052	LIN7A	8825	0	0	0	0	0	-1.20173	1.32079e-05	0.00106629	-1.69796	8.58566e-10	8.40994e-07	11.3764	11.4977	10.5354	10.3486	10.3157	10.0924	10.5216	10.9793	9.53725	9.54661	8.80531	9.44109
	ENSG00000163964	PIGX	54965	0	0	0	0	0	-0.721327	1.33814e-05	0.00107439	-0.413163	0.0138836	0.280154	10.5537	11.0268	10.4803	10.2558	10.3061	10.2665	9.93566	10.1956	9.8093	9.91942	9.64761	9.8194
	ENSG00000257242	LINC01619	256021	0	0	0	0	0	2.30459	1.37978e-05	0.0011018	2.01168	2.1335e-05	0.00391843	6.02392	5.9173	6.91954	7.30017	7.23455	6.77924	6.16249	6.10848	7.25251	6.982	7.23471	7.33726
	ENSG00000011105	TSPAN9	10867	0	0	0	0	0	0.983243	1.42397e-05	0.00113094	0.263761	0.239695	0.815983	9.94161	9.35133	10.3643	10.1875	10.2343	10.3008	9.4422	9.56427	10.1401	9.77702	9.61251	9.63809
	ENSG00000138166	DUSP5	1847	0	1	0	0	0	2.27662	1.51097e-05	0.0011872	0.8683	0.0237015	0.351055	6.65836	5.9514	7.49032	6.69674	6.77436	7.32043	8.66332	8.5697	9.32126	9.03769	9.57093	9.3968
	ENSG00000178401	DNAJC22	79962	0	0	0	0	0	1.00394	1.60264e-05	0.00125254	0.387794	0.0935082	0.61796	10.1261	9.40551	10.6992	10.2411	10.1604	10.2274	9.29739	9.4989	10.0126	9.84998	9.78244	9.78135
	ENSG00000112983	BRD8	10902	0	0	0	0	1	-0.555935	1.62847e-05	0.00126598	-0.418025	0.00108314	0.0666227	10.8913	11.0486	10.5052	10.4713	10.5217	10.5436	11.0349	11.063	10.6488	10.6813	10.5649	10.7252
	ENSG00000137571	SLCO5A1	81796	0	0	0	0	0	1.04166	1.63875e-05	0.00126727	1.1119	5.21852e-06	0.00129959	8.67106	8.02265	8.71822	8.95355	8.83722	9.09017	7.98597	7.73306	8.57096	8.53939	8.61041	8.83602
	ENSG00000121440	PDZRN3	23024	0	0	0	1	0	1.1852	1.71721e-05	0.00132099	0.384201	0.147661	0.721592	9.60026	8.12102	9.48065	8.83537	9.08448	9.10138	8.61583	8.81115	9.1376	9.31368	8.94238	9.19008
	ENSG00000128039	SRD5A3	79644	0	0	0	0	0	0.707577	1.74629e-05	0.00133637	0.859247	2.82633e-07	0.000115354	9.7029	9.62476	10.3152	10.2485	10.2021	10.3959	9.22883	9.11077	10.038	9.86098	9.80173	9.89899
	ENSG00000166086	JAM3	83700	0	0	0	0	0	1.5478	1.7574e-05	0.0013379	0.621615	0.0373151	0.433759	6.86884	6.44634	7.23984	7.41236	7.60829	7.30052	7.17615	7.22816	7.73694	7.75001	7.62786	7.57099
	ENSG00000125398	SOX9	6662	0	0	0	0	0	1.79012	1.8237e-05	0.00138122	0.197588	0.540233	0.946451	6.9563	6.35921	7.7222	7.15008	7.07246	7.67522	10.4927	10.9057	11.2484	11.1199	10.6539	11.2836
	ENSG00000166562	SEC11C	90701	0	0	0	0	0	-1.07761	1.97634e-05	0.00148915	0.377722	0.140339	0.709566	10.7768	12.261	10.8364	11.4899	11.299	11.1011	10.2246	9.9257	10.1473	10.1239	10.5706	10.2578
	ENSG00000167191	GPRC5B	51704	0	0	0	1	0	1.35817	2.02344e-05	0.00151686	-0.382205	0.174793	0.76169	7.3682	6.8674	7.83125	7.80463	7.63959	7.94491	7.36092	7.73965	7.57187	7.31358	7.32018	7.57099
	ENSG00000145242	EPHA5	2044	0	0	0	0	0	3.1954	2.14285e-05	0.00159822	1.19505	0.130332	0.691589	5.29009	6.01611	6.77911	8.41902	8.19432	7.74224	5.88823	5.76499	5.74917	6.28068	6.36683	6.37765
	ENSG00000171189	GRIK1	2897	0	0	0	0	0	2.60507	2.24036e-05	0.00166251	0.947116	0.0370638	0.432892	6.24172	5.6792	6.73795	6.55627	6.83224	7.04749	6.45553	6.3056	6.72297	6.93403	6.8638	6.71879
	ENSG00000010278	CD9	928	1	0	0	0	0	0.989967	2.28419e-05	0.00168652	-0.0585972	0.802646	0.982846	12.2704	11.7504	12.9654	12.6022	12.5548	12.7551	10.7676	11.1748	11.2766	11.2076	10.7047	11.2073
	ENSG00000115267	IFIH1	64135	0	0	0	0	0	1.11729	2.32532e-05	0.0017083	0.277482	0.262601	0.835693	8.14238	8.02901	8.72151	9.17526	9.19893	8.7664	9.34283	9.28057	9.34815	9.62184	9.59602	9.56474
	ENSG00000142515	KLK3	354	0	0	0	1	0	1.60825	2.42097e-05	0.00176972	0.482355	0.205872	0.78385	14.4021	12.3812	14.2291	13.6331	14.1717	13.7969	11.3519	11.5812	12.3202	12.3079	11.0249	12.2159
	ENSG00000164418	GRIK2	2898	0	0	0	0	0	2.64464	2.50993e-05	0.00182567	0.759828	0.108348	0.652682	5.81313	5.6792	6.70974	7.08301	6.58268	6.85172	6.41805	6.3056	6.54426	6.6383	6.78331	6.837
	ENSG00000169762	TAPT1	202018	0	1	0	0	0	-0.620357	2.59426e-05	0.00187771	-0.25552	0.0830862	0.594344	9.92852	10.4313	9.89853	9.83918	9.78849	9.8352	10.0065	10.1318	9.82625	9.97895	9.80173	9.93905
	ENSG00000106993	CDC37L1	55664	0	0	0	0	0	-0.79797	2.61522e-05	0.0018836	-0.502713	0.0084227	0.214856	9.82249	10.6354	9.69638	10.0109	9.99239	9.77357	10.078	10.1107	9.48408	9.65873	9.76534	9.63809
	ENSG00000090530	P3H2	55214	0	0	0	0	0	2.54843	2.709e-05	0.00194163	1.64363	0.00753232	0.200857	5.53077	6.48757	7.20134	8.938	8.32687	7.88713	6.3186	6.28539	7.08297	7.09044	7.3875	7.33726
	ENSG00000144893	MED12L	116931	0	1	0	0	0	1.08274	2.73547e-05	0.00195108	0.505371	0.0282344	0.378166	7.64796	7.20643	8.15006	7.91592	7.87621	8.07117	7.96849	7.81016	8.19712	8.19128	8.2567	8.22048
	ENSG00000035862	TIMP2	7077	0	0	0	0	0	0.827695	2.76038e-05	0.00195933	0.322752	0.0993931	0.63082	10.5846	10.1694	11.2214	10.9349	10.8719	10.7985	10.2307	10.4108	10.8757	10.6465	10.6135	10.7331
	ENSG00000257621	PSMA3-AS1	379025	0	0	0	0	0	-0.857792	2.82548e-05	0.00198635	-0.458529	0.0248157	0.354686	10.269	10.8869	9.76644	10.2474	10.2191	9.96951	10.6031	10.7444	10.3087	10.3532	10.1973	10.3451
	ENSG00000139998	RAB15	376267	0	0	0	0	0	0.843329	2.82294e-05	0.00198635	0.348205	0.0819598	0.591471	9.18406	8.73755	9.58175	9.35368	9.46779	9.57709	8.53953	8.67869	8.96223	9.01594	8.80051	9.13069
	ENSG00000163520	FBLN2	2199	0	0	0	0	0	1.85797	2.8678e-05	0.00199699	1.09197	0.0194036	0.323249	7.6977	6.74231	8.48967	7.76944	7.83199	7.94491	5.97891	6.34496	7.23859	6.77834	6.97579	6.74334
	ENSG00000163687	DNASE1L3	1776	0	0	0	0	0	4.91944	2.8655e-05	0.00199699	3.78229	0.015705	0.292195	5.81313	5.23292	6.52539	7.13126	6.92322	6.90688	5.48564	5.09092	5.66623	5.61196	5.68564	6.0978
	ENSG00000237289	CKMT1B	1159	0	0	1	0	0	1.26478	3.03665e-05	0.0021046	0.534865	0.0941811	0.619213	8.09587	7.19487	8.39768	8.03386	7.99309	8.10525	6.35943	6.80393	7.18142	7.14149	7.01107	7.19909
	ENSG00000109452	INPP4B	8821	0	0	0	0	0	1.31338	3.07844e-05	0.00211362	0.953365	0.00221264	0.0953384	8.22627	7.67793	8.54661	8.67244	9.00408	8.77344	8.26366	7.67918	8.30182	8.11092	8.75157	8.56443
	ENSG00000100842	EFS	10278	0	0	0	0	0	0.778658	3.07577e-05	0.00211362	0.78443	3.11631e-05	0.00532418	9.53841	9.49226	10.2439	10.1283	10.148	10.3637	9.06484	9.10072	9.87921	9.81898	9.61251	9.95134
	ENSG00000169908	TM4SF1	4071	1	0	0	0	0	4.2914	3.11865e-05	0.00212879	-0.126184	0.881061	0.990517	6.90705	5.52601	8.30816	6.61441	6.77436	7.73495	12.2427	12.3314	12.1501	11.756	12.5366	12.277
	ENSG00000180785	OR51E1	143503	0	0	0	0	0	6.12522	3.14399e-05	0.00212879	2.70133	0.0454274	0.473227	8.04233	5.39946	9.84984	7.27487	7.53237	7.7567	5.63041	5.72935	7.01025	7.3209	6.02485	7.14673
	ENSG00000131650	KREMEN2	79412	0	0	0	0	0	1.77199	3.1357e-05	0.00212879	0.866758	0.0410611	0.450568	6.96832	6.26481	7.40905	7.1407	7.27555	7.31051	6.18622	6.2006	6.49513	6.53521	6.78331	6.73113
	ENSG00000230487	PSMG3-AS1	114796	0	0	0	0	0	-1.52813	3.1795e-05	0.00214295	-1.14367	0.00166029	0.0840357	6.82946	8.13285	6.68088	7.36541	6.92322	6.97268	7.77384	8.02958	7.1217	7.30622	7.15909	7.1288
	ENSG00000144821	MYH15	22989	0	0	0	0	0	2.97078	3.25437e-05	0.00218306	1.71392	5.34313e-05	0.00785067	5.87847	5.52601	6.1797	6.69674	6.83224	6.89331	7.29575	7.05506	8.57634	8.43145	8.2567	8.03703
	ENSG00000182704	TSKU	25987	0	0	1	0	0	0.866779	3.26873e-05	0.00218306	0.518224	0.0124653	0.262229	8.29638	8.04163	8.70828	8.83256	8.75996	8.78741	8.06479	7.93563	8.23516	8.32179	8.44142	8.44367
	ENSG00000130962	PRRG1	5638	0	0	0	0	0	0.691145	3.30404e-05	0.00219666	0.114241	0.487224	0.930239	10.3724	10.3608	10.9824	11.1169	11.1003	10.9045	10.7883	10.746	10.9268	10.9433	10.6657	10.8675
	ENSG00000198729	PPP1R14C	81706	0	0	0	0	0	1.14853	3.4436e-05	0.00225879	0.642751	0.0225456	0.345065	8.83951	8.74523	9.91297	9.68504	9.68197	9.86506	8.27314	8.2147	8.5104	8.47049	9.11461	8.88054
	ENSG00000141668	CBLN2	147381	0	0	0	0	0	1.04538	3.44143e-05	0.00225879	0.415437	0.0981989	0.628201	11.8842	11.6208	12.795	12.4136	12.5261	12.8331	12.9974	13.1093	13.7462	13.7624	13.1819	13.3065
	ENSG00000157600	TMEM164	84187	0	0	0	0	0	0.685806	3.46069e-05	0.00225991	0.222354	0.18999	0.773491	9.54414	9.49226	10.1025	10.1464	10.1427	10.1514	8.97523	8.96323	9.05548	9.11744	9.14141	9.32485
	ENSG00000181104	F2R	2149	0	0	0	0	0	1.0365	3.54052e-05	0.00228223	0.764529	0.00182946	0.0875579	9.53841	8.91816	9.98988	9.71266	9.82454	9.93397	9.46087	9.46604	10.2803	10.134	9.78001	10.4493
	ENSG00000005249	PRKAR2B	5577	0	0	0	0	0	0.971539	3.55296e-05	0.00228223	0.502372	0.031296	0.400202	8.69194	8.15041	8.86547	8.86584	9.02364	9.16686	7.95672	8.08719	8.68238	8.42815	8.36517	8.51202
	ENSG00000130675	MNX1	3110	0	0	0	0	0	1.4242	3.57254e-05	0.00228223	0.152727	0.640226	0.958944	7.46242	6.82192	7.87976	7.4872	7.96068	7.86066	6.73409	7.0873	7.30679	7.1663	7.14343	7.11975
	ENSG00000099622	CIRBP	1153	0	0	1	0	0	-0.788762	3.55661e-05	0.00228223	-0.640451	0.000795342	0.0526395	13.5639	13.6008	13.0621	12.6494	12.7721	12.75	12.702	13.0505	12.6124	12.3812	12.3763	12.2689
	ENSG00000089356	FXYD3	5349	0	0	0	0	0	0.957736	3.57132e-05	0.00228223	0.751582	0.00301502	0.115553	8.06936	8.27291	8.88616	9.13267	9.19893	9.18805	7.41439	7.3293	7.84003	7.81273	7.83257	8.05095
	ENSG00000101311	FERMT1	55612	0	0	0	0	1	1.25576	3.59192e-05	0.00228468	1.03285	0.000803625	0.0529491	8.72945	7.6197	8.82929	8.49207	8.71249	8.49535	7.38792	7.32042	8.06493	8.36391	7.74416	8.14475
	ENSG00000122012	SV2C	22987	0	0	0	0	0	1.71398	3.61493e-05	0.00228941	1.02349	0.00869357	0.218643	6.89444	6.83726	7.43394	8.21806	8.33318	8.08262	7.67618	7.39839	8.10291	8.09846	8.03603	8.46107
	ENSG00000074416	MGLL	11343	0	0	0	0	0	1.30398	3.68174e-05	0.00232171	0.162277	0.579852	0.953836	8.47202	7.4766	8.81394	8.40773	8.36433	8.41193	8.96944	8.72204	8.73859	8.67908	9.24386	8.74261
	ENSG00000039560	RAI14	26064	0	1	0	0	0	0.816256	3.96867e-05	0.00248577	0.65592	0.000743308	0.0500982	10.1146	9.52377	10.4607	10.1408	10.0937	10.434	10.2222	10.0521	10.6538	10.5562	10.7426	10.7613
	ENSG00000002726	AOC1	26	0	0	0	0	0	4.88992	3.97575e-05	0.00248577	2.00176	0.211869	0.78798	5.42335	5.23292	6.60562	7.2228	6.90553	6.6538	4.82634	5.09092	5.14763	5.45582	5.47995	5.3202
	ENSG00000134326	CMPK2	129607	0	0	0	0	0	1.79702	4.01732e-05	0.00249057	0.59555	0.0859353	0.602408	6.77497	6.2144	7.05712	7.33318	7.17786	7.32043	7.60957	7.51921	7.67223	7.84806	8.34546	7.97992
	ENSG00000005513	SOX8	30812	0	0	0	0	0	-1.25567	4.00449e-05	0.00249057	0.450947	0.180177	0.765672	7.73896	8.57459	7.44214	7.76944	7.63959	7.36895	6.89879	6.97663	7.03494	7.33543	7.33392	7.38283
	ENSG00000099937	SERPIND1	3053	0	0	0	0	0	2.56383	4.10563e-05	0.00253462	-1.28043	0.00692728	0.190094	5.81313	5.80658	6.47454	6.893	7.1633	7.4341	7.3518	8.09742	7.32002	6.92421	7.04543	7.24949
	ENSG00000101187	SLCO4A1	28231	0	0	0	0	0	0.956294	4.3454e-05	0.00267142	0.322995	0.169949	0.755497	8.13218	7.81734	8.478	8.60168	8.65837	8.67539	7.65433	7.65143	7.79411	7.82292	7.95117	8.03236
	ENSG00000106537	TSPAN13	27075	0	0	0	0	0	0.876565	4.52411e-05	0.0027697	-0.051754	0.808887	0.983669	10.8966	10.8492	11.4137	11.9111	11.6571	11.7938	10.9785	11.1926	11.0821	10.9638	11.1382	11.356
	ENSG00000014257	ACPP	55	0	0	0	0	0	1.36677	4.59411e-05	0.00280088	0.300609	0.382357	0.895277	9.8035	9.59329	10.6397	11.092	10.9966	10.8122	8.22996	8.25172	8.218	8.72007	7.96855	8.90102
	ENSG00000174007	CEP19	84984	0	0	0	0	0	-0.918934	4.70624e-05	0.00285739	-0.182868	0.419944	0.913863	8.17753	8.4101	7.78099	7.64527	7.68026	7.5723	7.86511	8.01884	7.89321	7.88738	7.92468	7.79316
	ENSG00000108176	DNAJC12	56521	0	0	1	0	0	0.763028	4.73478e-05	0.00286288	0.257834	0.140694	0.710256	8.59549	8.27824	8.9352	8.87676	8.87649	9.05022	8.94899	8.84168	9.08401	9.06548	8.98952	9.13502
	ENSG00000130066	SAT1	6303	0	0	1	0	0	-1.07301	4.81421e-05	0.00289899	-1.12284	2.00803e-05	0.00373468	11.7825	12.2476	11.1465	11.2785	11.4084	10.8892	12.8548	12.9772	11.8248	11.5356	12.2639	11.7427
	ENSG00000211452	DIO1	1733	0	0	1	0	0	2.05706	4.87374e-05	0.00292148	0.15786	0.802451	0.982846	7.77243	6.38162	8.12023	7.33318	7.41608	7.66757	5.29455	5.72935	5.72248	5.79671	5.62352	5.91036
	ENSG00000060140	STYK1	55359	0	0	1	0	0	0.889539	4.89133e-05	0.00292148	-0.167112	0.418091	0.913387	8.38048	8.22958	8.95771	8.99171	9.12124	8.91692	9.12595	9.03362	8.84702	8.88287	8.68534	9.08
	ENSG00000166535	A2ML1	144568	0	0	0	0	0	2.5655	5.12879e-05	0.0030509	1.42936	0.115203	0.666121	6.05053	5.9173	6.73795	7.39689	7.55449	7.18546	5.09745	5.35331	5.53898	5.79671	5.62352	5.73946
	ENSG00000085224	ATRX	546	0	0	0	0	0	-0.504957	5.44035e-05	0.00322319	-0.444957	0.000368204	0.032218	13.1452	13.5028	12.9048	13.1052	12.979	13.0065	13.5153	13.5451	13.0655	13.1091	13.0651	13.168
	ENSG00000132481	TRIM47	91107	0	0	0	0	0	1.12469	5.6132e-05	0.00331224	0.45266	0.0814625	0.589985	8.18248	7.59398	8.65065	8.20504	8.45966	8.62955	8.29658	8.41958	8.63679	8.69836	8.9853	8.90863
	ENSG00000165521	EML5	161436	0	0	0	0	1	0.905109	5.72114e-05	0.00336243	0.489151	0.0212358	0.336952	8.35882	7.88917	8.76369	8.56156	8.45966	8.7415	8.20042	8.30111	8.78574	8.63973	8.68012	8.76234
	ENSG00000134215	VAV3	10451	0	0	0	0	0	2.48315	5.90626e-05	0.00344368	-0.0809754	0.866701	0.988635	5.93938	5.84505	6.55813	7.29179	6.97489	7.27011	7.60957	7.62312	7.30679	7.15808	7.87938	7.79316
	ENSG00000115604	IL18R1	8809	0	0	0	0	0	2.41977	5.89636e-05	0.00344368	0.98644	0.0195478	0.323463	6.51241	5.6792	6.76554	6.69674	6.67156	6.63719	6.56132	6.43777	7.1887	7.12469	6.76237	6.84824
	ENSG00000101850	GPR143	4935	0	0	0	0	0	-1.56684	5.99035e-05	0.0034789	-0.50144	0.18058	0.765976	6.57946	7.19487	6.30709	6.36252	6.23666	6.26745	7.02155	7.13933	6.9244	6.60066	6.90222	6.84824
	ENSG00000166451	CENPN	55839	0	0	0	0	0	1.1886	6.11002e-05	0.00353443	-0.138374	0.627552	0.956746	9.31959	8.70641	10.0302	9.16862	9.77934	10.0131	12.2162	12.0702	12.111	11.8955	11.7711	11.9356
	ENSG00000130303	BST2	684	0	0	0	0	0	3.41216	6.43791e-05	0.00369501	3.18825	0.006487	0.182786	6.21963	5.46607	6.93158	7.03294	6.60552	6.4376	5.20919	5.2	6.14579	5.76874	5.98348	5.77043
	ENSG00000100300	TSPO	706	0	0	0	0	0	0.723712	6.41571e-05	0.00369501	0.42618	0.0261145	0.364042	9.31736	9.11746	9.82563	9.6943	9.83342	9.78229	8.31505	8.26083	8.56556	8.56964	8.5429	8.79008
	ENSG00000109846	CRYAB	1410	0	0	0	0	0	1.63983	6.50304e-05	0.00371787	1.84929	0.000860884	0.0562176	6.44135	6.709	7.84353	7.63876	7.8139	7.97602	5.42906	5.72935	6.39027	6.39238	6.2428	6.77928
	ENSG00000137766	UNC13C	440279	0	0	0	0	0	3.70124	6.52877e-05	0.00371811	1.30532	0.211188	0.787529	5.9684	5.39946	6.91954	6.4634	6.43571	7.08335	5.29455	5.28334	5.57302	5.45582	5.62352	5.52143
	ENSG00000105792	CFAP69	79846	0	0	1	0	0	-1.07732	6.60016e-05	0.00374425	-0.660367	0.0156225	0.291666	9.96884	10.5937	9.39267	9.80538	9.70392	9.33292	9.58136	9.516	8.92905	9.06548	8.50198	9.07775
	ENSG00000206560	ANKRD28	23243	0	0	0	0	0	0.691096	6.89848e-05	0.00389844	0.118428	0.494554	0.932766	10.8883	10.7987	11.4015	11.5084	11.4729	11.5043	10.7501	10.7468	10.7493	10.983	10.6591	11.0176
	ENSG00000170689	HOXB9	3219	0	0	0	0	0	1.55955	7.01104e-05	0.00394686	0.813884	0.0123714	0.261169	6.28459	6.42517	7.18167	7.53725	7.48703	7.24944	7.77384	7.47215	8.08784	7.99463	8.40381	7.87925
	ENSG00000268654	MIMT1	100073347	0	0	0	0	0	2.61094	7.23068e-05	0.00405497	2.39698	0.00077581	0.0518135	5.93938	5.76629	6.80582	6.91554	6.92322	7.24944	5.75096	5.56756	6.1628	6.56182	6.20947	6.76741
	ENSG00000090776	EFNB1	1947	0	0	0	0	0	1.00081	7.37274e-05	0.00411892	0.480231	0.0378558	0.434715	7.56601	7.40898	8.21261	8.11509	8.25551	8.13854	8.08112	7.94701	8.52995	8.293	8.24253	8.25688
	ENSG00000212993	POU5F1B	5462	0	0	0	0	0	2.41753	7.42599e-05	0.00413115	1.78633	0.00071644	0.0491899	6.24172	5.72394	6.75182	6.82291	6.83224	6.7181	5.82233	5.92378	6.57982	6.94376	6.47865	6.9555
	ENSG00000126878	AIF1L	83543	0	0	0	0	0	1.07831	7.45086e-05	0.00413115	0.500025	0.0685363	0.552404	10.8379	10.0995	11.3296	10.9323	11.0441	11.2162	9.01793	9.39593	10.0649	9.81898	9.34936	10.0845
	ENSG00000170425	ADORA2B	136	0	0	0	0	0	1.89248	7.49752e-05	0.00414139	1.35033	0.00222146	0.0954384	7.19835	6.13404	7.52153	6.90432	7.02458	7.1297	6.16249	6.3056	7.03494	7.00997	7.01107	7.18187
	ENSG00000241956	LOC102546299	102546299	0	0	0	0	0	2.03376	7.54294e-05	0.00415088	1.65951	0.00234674	0.0982356	6.47742	6.04691	7.05712	7.25774	7.11866	7.03531	5.63041	5.83201	6.64797	6.69857	6.13953	6.5603
	ENSG00000134240	HMGCS2	3158	0	0	0	0	0	-1.24346	7.67455e-05	0.00416506	-1.44298	2.79259e-06	0.000759842	8.59918	8.6866	7.65382	7.58555	7.56542	7.85397	9.26233	9.19582	7.92758	7.66172	7.79397	8.34586
	ENSG00000083097	DOP1A	23033	0	0	0	0	0	-0.68246	7.62758e-05	0.00416506	-0.364564	0.0351387	0.424332	9.74498	10.192	9.42125	9.67259	9.58282	9.51145	9.85021	9.81501	9.4392	9.6103	9.45071	9.38958
	ENSG00000182022	CHST15	51363	0	0	0	0	0	1.16876	7.69789e-05	0.00416506	0.668068	0.014676	0.28604	7.31392	7.17147	8.00513	8.21806	7.85869	8.03033	7.94484	7.64441	8.11411	7.99911	8.15445	8.38652
	ENSG00000064655	EYA2	2139	0	0	0	0	0	1.47286	7.71045e-05	0.00416506	2.16993	6.2111e-07	0.000222585	6.77497	6.58479	7.7222	7.64527	7.40389	7.28032	6.3392	6.00725	7.1217	7.09909	7.18985	7.17317
	ENSG00000182195	LDOC1	23641	0	0	1	0	0	0.833816	7.60656e-05	0.00416506	1.21784	1.00879e-08	7.80114e-06	9.9005	10.2031	11.2591	11.006	11.0093	10.6971	9.7727	9.56062	10.8383	10.7327	10.684	10.6013
	ENSG00000163406	SLC15A2	6565	0	0	0	1	0	2.25525	7.92984e-05	0.00426375	1.24971	0.0311313	0.399486	6.30542	6.52741	7.06796	8.38103	8.40682	7.97602	6.45553	6.32545	7.0986	6.69857	7.06228	7.19051
	ENSG00000109265	CRACD	57482	0	0	0	0	0	1.10497	7.95119e-05	0.00426375	0.223755	0.38978	0.897798	8.53123	7.68605	8.85351	8.40773	8.3766	8.64115	8.62324	8.75771	9.12302	8.92784	8.71629	9.01106
	ENSG00000136383	ALPK3	57538	0	0	0	0	0	1.25789	8.04359e-05	0.00429762	0.613785	0.0425743	0.459959	7.7856	7.832	8.43036	9.10278	9.18164	8.70515	9.18457	9.09819	9.62259	9.41674	9.74055	9.83541
	ENSG00000128512	DOCK4	9732	0	0	0	0	0	1.09745	8.15699e-05	0.00432674	-0.527885	0.047875	0.479857	8.57688	8.6087	9.29233	9.87085	9.62688	9.53435	10.9406	10.9531	10.2538	10.2124	10.7952	10.4424
	ENSG00000085719	CPNE3	8895	0	0	0	0	0	-0.732941	8.15475e-05	0.00432674	-0.256088	0.169768	0.755497	13.957	14.5522	13.8527	13.879	13.7926	13.7585	12.8284	12.9904	12.6972	12.8866	12.4194	12.89
	ENSG00000151090	THRB	7068	0	0	0	0	0	0.884288	8.24091e-05	0.00435553	0.177625	0.437567	0.916857	10.2816	10.3695	11.1677	11.3054	11.2436	11.1817	9.49346	9.3669	9.36837	9.61319	9.22251	9.83143
	ENSG00000182054	IDH2	3418	0	0	0	0	0	0.841203	8.2733e-05	0.00435697	0.376878	0.0817775	0.590742	10.8184	10.337	11.3259	10.8859	11.0152	11.3233	9.41906	9.56427	10.0649	9.80133	9.82078	9.95988
	ENSG00000143842	SOX13	9580	0	0	0	0	0	0.771565	8.38794e-05	0.00440157	0.595704	0.00310897	0.118322	8.67806	8.3955	8.9716	9.05554	9.17816	9.07318	7.98017	7.98062	8.37171	8.51782	8.44142	8.55151
	ENSG00000111331	OAS3	4940	0	0	0	0	0	1.49536	8.54459e-05	0.00446782	1.00232	0.0072561	0.195981	8.75281	7.73381	9.38647	8.45235	8.7028	9.19591	8.26841	8.06129	8.99666	8.99386	8.49604	9.08894
	ENSG00000232079	LINC01697	284825	0	0	0	0	0	2.85974	8.71895e-05	0.00454282	1.42848	0.13908	0.707743	5.81313	5.84505	7.1617	7.70874	7.42816	6.76423	5.3662	5.35331	5.42437	5.57622	5.68564	5.96075
	ENSG00000166823	MESP1	55897	0	0	0	0	0	1.14984	8.82836e-05	0.00458357	0.183622	0.542633	0.947249	7.9228	7.37894	8.41819	8.08695	8.3766	8.17106	6.9116	7.10835	7.1887	7.41267	7.14343	7.14673
	ENSG00000177380	PPFIA3	8541	0	0	1	0	0	0.691936	9.5523e-05	0.00494197	0.514935	0.00271827	0.107364	8.70569	8.45304	9.03117	9.0675	9.09191	9.04733	8.55512	8.56604	9.09526	9.00715	9.03925	8.92871
	ENSG00000148541	FAM13C	220965	0	0	0	0	0	2.38001	9.76809e-05	0.00503588	1.10605	0.0435384	0.465582	6.10174	5.72394	6.84486	6.76141	6.83224	6.58597	5.29455	5.86366	6.17954	6.43709	6.20947	6.39401
	ENSG00000162636	FAM102B	284611	0	0	0	0	0	0.863594	9.83992e-05	0.00503756	-0.44462	0.0345368	0.42182	9.11633	8.63376	9.6779	9.36147	9.21941	9.3186	9.77602	9.94545	9.6187	9.38659	9.55679	9.54702
	ENSG00000266729	DSG1-AS1	101927718	0	0	0	0	0	2.30779	9.81498e-05	0.00503756	1.52243	0.0157304	0.292195	6.36567	6.16151	7.29559	7.6837	7.66007	7.33027	5.7874	5.86366	6.46979	6.72189	5.84721	6.77928
	ENSG00000180694	TMEM64	169200	0	1	0	0	0	0.616389	9.92483e-05	0.00506339	0.354604	0.0243703	0.354367	9.69262	9.69364	10.2186	10.3437	10.37	10.1648	9.54684	9.61451	9.85187	9.96543	9.96681	10.0019
	ENSG00000164128	NPY1R	4886	0	0	0	0	0	1.61915	0.000100989	0.00513437	0.804502	0.0372955	0.433759	7.79214	6.72577	8.30375	7.66462	7.52117	7.67522	7.31469	7.33814	8.01399	8.03883	7.62786	8.02297
	ENSG00000123505	AMD1	262	0	0	0	0	0	-0.668174	0.00010186	0.00516081	-0.265832	0.122283	0.681872	14.1907	14.9212	14.2016	14.2156	14.2952	14.3031	14.2192	14.2156	13.899	14.0634	13.689	14.113
	ENSG00000170482	SLC23A1	9963	0	0	0	0	0	1.9147	0.000103459	0.00522382	0.470058	0.389245	0.897798	6.62741	6.33634	7.27726	7.69628	7.76763	7.15229	5.53746	5.95243	5.95792	6.17502	6.20947	6.21856
	ENSG00000149115	TNKS1BP1	85456	1	0	0	0	0	0.502322	0.000105601	0.00531369	0.2246	0.0834776	0.595695	12.1557	12.2739	12.7497	12.7848	12.8446	12.7033	11.944	11.9546	12.1923	12.2545	12.0569	12.1916
	ENSG00000198648	STK39	27347	1	0	0	0	0	1.18544	0.000106458	0.00533375	0.781395	0.0106066	0.241616	11.1156	11.0276	12.6613	11.6187	12.0053	12.279	10.9392	10.9143	11.6208	11.7475	11.4583	11.8545
	ENSG00000185760	KCNQ5	56479	0	0	0	0	0	1.75916	0.000106726	0.00533375	-0.168405	0.678662	0.963506	7.47887	6.67477	8.28599	7.42766	7.60829	7.98827	8.52377	8.80497	8.53549	8.70926	8.19918	9.04595
	ENSG00000183914	DNAH2	146754	0	1	0	0	0	1.72767	0.000109207	0.00542086	0.327469	0.440778	0.91746	7.08286	6.26481	7.50601	7.33318	7.10343	7.01062	6.27623	6.40154	6.57982	6.65059	6.505	6.53175
	ENSG00000006042	TMEM98	26022	0	0	0	0	0	0.604744	0.000108997	0.00542086	0.436295	0.00421847	0.138068	10.1043	9.68769	10.2564	10.305	10.2107	10.2602	10.0093	10.0338	10.5109	10.5524	10.2958	10.4187
	ENSG00000135549	PKIB	5570	0	0	0	0	0	1.54511	0.000110854	0.00548409	0.509058	0.196849	0.779144	8.62837	8.00986	9.39679	8.89568	9.23291	9.73636	8.32419	8.39087	8.45303	8.99609	8.38462	9.28262
	ENSG00000134440	NARS1	4677	0	0	0	0	0	-0.447061	0.00011493	0.00566668	-0.262238	0.0235427	0.350641	12.828	13.0251	12.5584	12.609	12.5955	12.5628	12.7758	12.8592	12.5647	12.6431	12.5171	12.6652
	ENSG00000108639	SYNGR2	9144	0	0	0	0	0	0.683494	0.000118659	0.00583096	0.522063	0.00333227	0.123952	11.0433	10.7643	11.4998	11.1764	11.4493	11.5666	10.5411	10.4762	10.9352	10.961	10.9196	11.0999
	ENSG00000226328	NUP50-DT	100506714	0	0	0	0	0	-1.06191	0.000120507	0.00590201	-0.404961	0.134245	0.698502	7.64796	7.86088	6.9435	7.12175	7.2206	7.09509	7.76709	7.73306	7.34611	7.41267	7.46413	7.51109
	ENSG00000168461	RAB31	11031	0	0	0	1	0	1.43124	0.000122946	0.0060015	1.10828	0.00307412	0.11732	7.92873	7.02163	8.45438	7.793	7.80477	8.09398	7.05623	6.85569	7.63086	7.41948	7.58303	7.77078
	ENSG00000071205	ARHGAP10	79658	0	1	0	0	0	0.738156	0.000124748	0.0060693	0.039449	0.834207	0.986295	9.83968	9.1725	9.98031	9.75903	9.70633	9.95108	9.40627	9.50842	9.46254	9.53749	9.45986	9.70207
	ENSG00000184384	MAML2	84441	0	0	0	0	0	2.23473	0.000125891	0.00610468	1.18019	0.0155451	0.291279	5.84641	5.9843	6.66619	7.46517	7.36664	6.94676	7.44891	7.05506	7.71241	7.62711	7.77426	8.37555
	ENSG00000128309	MPST	4357	0	0	0	0	0	0.700607	0.000126572	0.0061175	0.296682	0.108388	0.652682	9.46575	9.15247	9.67621	9.78094	9.84662	9.88624	8.71622	8.82344	9.09339	9.06548	8.93802	9.22701
	ENSG00000182534	MXRA7	439921	0	0	0	0	0	2.1086	0.000128068	0.00614934	1.6113	0.00479479	0.150189	7.18826	5.9514	7.38369	6.90432	6.85096	6.79407	5.97891	5.79916	6.51995	6.49415	6.53079	6.3271
	ENSG00000129946	SHC2	25759	0	0	0	0	0	-1.57655	0.000127918	0.00614934	-0.714651	0.0813694	0.589817	7.92873	9.01017	7.3922	7.87246	8.07101	7.31051	8.85158	8.74484	8.4054	7.93502	8.40381	7.6895
	ENSG00000130707	ASS1	445	0	0	0	0	1	0.980111	0.000133983	0.0064124	0.775601	0.00266805	0.105665	10.5299	9.90655	11.1939	10.6729	10.7032	10.7425	9.33835	9.37734	10.3342	10.089	9.77757	10.1468
	ENSG00000116745	RPE65	6121	0	0	0	0	0	8.30467	0.000138937	0.00662792	4.75612	0.030667	0.395787	5.09486	4.82634	6.54187	7.28336	6.77436	6.68637	4.82634	4.82634	5.05376	5.49854	5.68564	5.3202
	ENSG00000102996	MMP15	4324	0	0	0	0	0	0.899292	0.0001431	0.00680445	0.468855	0.0486864	0.481496	10.8611	10.2496	11.4147	10.7956	10.9626	11.22	9.64982	9.74265	10.3168	10.1189	10.0295	10.2548
	ENSG00000137699	TRIM29	23650	0	0	0	0	0	1.93663	0.000144394	0.0068218	1.51202	0.0247211	0.354622	6.30542	6.2144	6.97864	7.61241	7.32835	7.30052	5.91945	5.56756	5.97841	5.92446	6.13953	6.17982
	ENSG00000170412	GPRC5C	55890	0	0	1	0	0	1.11514	0.000144343	0.0068218	0.848371	0.00170649	0.0849949	7.33226	7.45762	8.18888	8.32209	8.52719	8.27436	8.66691	8.3658	9.34658	8.96691	9.2509	8.80374
	ENSG00000102226	USP11	8237	0	0	0	0	0	-0.665092	0.000149493	0.00704008	-0.39187	0.0299174	0.389477	10.0596	10.4253	9.76166	9.80395	9.91718	9.68706	9.26706	9.39182	9.12118	9.0463	8.83849	9.10005
	ENSG00000131242	RAB11FIP4	84440	0	0	0	0	0	0.616224	0.000153508	0.00720604	0.475991	0.00404829	0.136674	9.66482	9.32345	9.92013	9.89516	9.79532	9.96493	8.91925	8.89213	9.32604	9.40676	9.20448	9.32863
	ENSG00000187676	B3GLCT	145173	0	0	0	0	0	1.14806	0.000154612	0.00723476	0.298982	0.27859	0.849943	8.1219	7.32736	8.36424	7.89978	8.00108	8.47387	8.49576	8.45565	8.73859	8.60803	8.786	8.71971
	ENSG00000118596	SLC16A7	9194	0	0	0	0	0	1.37755	0.000160119	0.00746867	0.605473	0.0935008	0.61796	8.95615	7.72597	9.36561	8.48493	8.61769	8.83861	7.7603	7.8226	8.39629	8.44131	7.96855	8.37555
	ENSG00000156113	KCNMA1	3778	1	0	0	0	0	1.22728	0.000162699	0.00756497	0.219732	0.505522	0.937241	8.8364	8.65839	9.46896	9.62006	9.77704	10.1325	8.00894	8.15727	8.07261	8.22981	8.21378	8.74261
	ENSG00000126705	AHDC1	27245	0	0	0	0	0	0.759831	0.000163821	0.00756926	0.373911	0.0627571	0.534043	8.69539	8.69058	9.24285	9.38647	9.44769	9.40476	8.66691	8.57699	9.02833	8.82647	8.72646	8.99687
	ENSG00000072954	TMEM38A	79041	0	0	0	0	0	-1.19648	0.00016342	0.00756926	-0.449802	0.165689	0.747457	7.41183	7.76477	6.90739	6.82291	7.00822	6.98545	7.23728	7.23767	6.80351	7.00997	6.84415	7.08291
	ENSG00000185920	PTCH1	5727	0	0	0	0	0	1.53106	0.000167642	0.0077215	0.938714	0.0219896	0.340815	9.35047	9.68769	10.2324	11.515	11.4334	11.1163	8.94309	8.79876	9.10085	9.5884	9.87644	9.90659
	ENSG00000143067	ZNF697	90874	0	0	1	0	0	1.11359	0.000189604	0.00870578	0.122149	0.662144	0.961556	8.03687	7.4766	8.57243	8.21373	8.30776	8.28429	8.22018	8.2287	7.98169	8.39808	8.45374	8.45065
	ENSG00000113657	DPYSL3	1809	0	0	0	0	0	1.75269	0.000194368	0.00889673	0.770035	0.0823156	0.593165	8.13218	6.79068	8.59778	7.66462	7.6188	7.96985	7.49087	7.57954	8.33083	8.27102	7.70299	8.31936
	ENSG00000075826	SEC31B	25956	0	0	0	0	0	-1.61353	0.000202039	0.00921915	-0.68819	0.112705	0.660279	7.73217	8.11507	6.50868	7.15008	7.32835	6.63719	7.77384	7.69963	7.29342	7.17447	7.27812	7.06409
	ENSG00000136267	DGKB	1607	0	0	0	0	0	1.08145	0.000203612	0.00926212	0.393305	0.163077	0.743774	8.58807	8.0479	9.06783	9.05314	8.95603	8.78393	8.83574	8.58424	9.04584	9.042	8.41646	9.08894
	ENSG00000115252	PDE1A	5136	0	0	0	0	0	1.7134	0.000205026	0.00929766	1.16147	0.0375804	0.434474	6.26337	6.18829	7.00154	7.17782	7.19226	7.15229	5.75096	5.72935	6.21224	6.03663	6.06454	6.25594
	ENSG00000069974	RAB27A	5873	0	0	1	0	0	0.867842	0.000206849	0.00935147	-0.0175143	0.939371	0.994909	8.77254	8.20181	9.16043	8.88219	8.68814	9.00914	8.03714	8.31429	8.26221	8.32179	8.31197	8.304
	ENSG00000198730	CTR9	9646	0	0	0	0	0	-0.445363	0.000207849	0.00936788	-0.417949	0.000426221	0.0353811	11.1585	11.409	10.994	10.9472	10.9606	10.9949	11.7066	11.6703	11.1903	11.2644	11.3281	11.2606
	ENSG00000116209	TMEM59	9528	0	0	0	0	0	-0.514066	0.000210115	0.00941226	-0.322989	0.0201922	0.328725	12.3277	12.9503	12.3426	12.531	12.476	12.4062	12.2475	12.358	12.1586	12.0449	11.9812	11.9607
	ENSG00000156976	EIF4A2	1974	0	0	0	0	0	-0.464978	0.000209704	0.00941226	-0.238016	0.0577122	0.518682	13.818	13.7701	13.2481	13.3167	13.4019	13.2582	13.41	13.5213	13.2508	13.3077	13.2088	13.3652
	ENSG00000140319	SRP14	6727	0	0	0	0	0	-0.618952	0.000212053	0.0094702	0.0632264	0.706077	0.96732	11.9782	12.6379	11.9891	12.0827	11.9011	12.1191	11.7892	11.8129	11.8449	11.6884	12.0544	11.8929
	ENSG00000197872	FAM49A	81553	0	0	0	0	0	1.10311	0.000216269	0.00962919	0.871299	0.0246623	0.354622	7.84336	7.26274	8.05861	8.09639	8.07101	8.14401	6.49186	6.15555	6.64797	6.46597	6.39582	6.73113
	ENSG00000122863	CHST3	9469	0	0	0	0	0	1.01657	0.000218532	0.00970057	0.400403	0.128578	0.69111	7.85588	7.80995	8.3213	8.8876	8.58112	8.7379	8.21034	8.28335	8.5547	8.63688	8.77625	8.5253
	ENSG00000065534	MYLK	4638	0	0	0	0	0	1.21926	0.00022376	0.00990271	1.35444	4.32406e-05	0.00675887	8.62837	8.54846	10.0128	9.59554	9.20579	9.64561	8.00894	8.25629	9.69824	9.34189	9.0146	9.63352
	ENSG00000116670	MAD2L2	10459	0	0	1	0	0	0.766377	0.000224692	0.00991412	0.622631	0.00240106	0.0999399	8.45988	8.18488	8.77007	8.89299	8.87218	8.82175	8.00324	8.12267	8.79268	8.53326	8.56008	8.67577
	ENSG00000054267	ARID4B	51742	0	0	0	0	0	-0.50041	0.000230234	0.0100983	-0.388097	0.00407615	0.136674	11.5314	12.0759	11.5174	11.6948	11.6338	11.4766	12.145	12.2721	11.8429	11.9425	11.8623	11.9059
	ENSG00000156587	UBE2L6	9246	0	0	0	0	0	1.81447	0.000230241	0.0100983	0.839611	0.0598173	0.525412	7.20837	6.33634	7.76167	7.11217	7.39158	7.34975	6.88585	6.96504	7.83097	7.63294	7.52487	7.04501
	ENSG00000196199	MPHOSPH8	54737	0	1	0	0	0	-0.555313	0.000233464	0.0102092	-0.393356	0.00894687	0.220564	11.4165	11.8771	11.3031	11.3169	11.4687	11.2309	11.7552	11.8474	11.4215	11.4318	11.6041	11.3803
	ENSG00000112357	PEX7	5191	0	0	0	0	0	-0.867798	0.000237244	0.0103437	-0.273371	0.262721	0.835713	8.55804	8.85928	8.29933	8.16975	7.94419	8.02439	8.04272	8.06129	7.77057	7.93502	7.74416	7.9051
	ENSG00000124813	RUNX2	860	0	0	0	0	0	1.1949	0.000247397	0.0107515	-0.0264742	0.926295	0.992873	7.41183	6.91132	7.99418	7.61241	7.76763	7.54743	8.04272	7.96951	8.11411	7.81784	7.87938	7.95542
	ENSG00000136848	DAB2IP	153090	0	0	0	0	0	0.59686	0.00024806	0.0107515	0.395955	0.0163918	0.298075	9.56873	9.24456	9.84533	9.77513	9.76781	9.79613	8.96071	8.88921	9.27585	9.12761	9.21892	9.34737
	ENSG00000186063	AIDA	64853	0	0	0	0	0	1.07719	0.000252769	0.0108596	0.716914	0.015429	0.290686	12.5037	11.9896	13.1268	13.1047	13.0629	12.9219	10.5245	10.5286	11.1741	11.668	10.5846	11.2645
	ENSG00000111816	FRK	2444	0	0	0	0	0	1.12	0.00025212	0.0108596	0.64445	0.0346664	0.42302	8.21182	8.55285	9.10861	9.91379	9.52919	9.56298	8.73343	8.48309	8.76471	8.99831	9.2509	9.14363
	ENSG00000184060	ADAP2	55803	0	0	0	0	0	1.08956	0.000252771	0.0108596	0.413001	0.119719	0.678384	7.35035	6.89684	7.70879	7.50887	7.57626	7.76388	7.49087	7.42343	7.67732	7.66172	7.82302	7.76513
	ENSG00000049089	COL9A2	1298	0	0	0	0	0	1.60094	0.000254015	0.0108812	1.15074	0.0104152	0.239484	8.13218	7.18322	8.62622	7.90518	8.26214	8.70515	6.50961	6.76368	7.662	7.21458	7.20497	7.87402
	ENSG00000156006	NAT2	10	0	0	0	0	0	1.6097	0.000255333	0.0109058	1.19392	0.00504543	0.156068	6.77497	6.33634	7.1617	7.55123	7.39158	6.9336	6.627	6.36413	6.95942	7.09909	7.07891	7.02564
	ENSG00000131951	LRRC9	341883	0	0	0	0	1	4.64813	0.000256665	0.0109309	1.80909	0.0720632	0.562079	5.7785	5.23292	6.202	6.90432	6.90553	6.77924	5.42906	5.41471	5.80007	5.97092	5.29047	6.25594
	ENSG00000131459	GFPT2	9945	0	0	0	0	0	1.93377	0.000261307	0.0110645	0.452627	0.312467	0.865261	6.71803	5.9514	7.21107	6.6834	6.86941	6.76423	6.3392	6.45547	6.80351	6.68675	6.69734	6.60189
	ENSG00000102781	KATNAL1	84056	0	0	0	0	0	0.82216	0.000260995	0.0110645	0.268001	0.225793	0.801546	8.7227	8.46241	9.0807	9.25266	9.12124	9.27968	8.47131	8.59505	8.70709	9.01156	8.62136	8.92621
	ENSG00000149474	KAT14	57325	0	1	0	0	0	-0.638469	0.000263068	0.0110752	-0.277728	0.108244	0.65258	9.16184	9.54366	9.02851	8.99171	8.79684	9.00914	9.3473	9.46799	9.20493	9.28308	9.24386	9.11982
	ENSG00000196632	WNK3	65267	0	0	0	0	0	1.0868	0.000262394	0.0110752	0.393401	0.191928	0.774316	9.13927	8.57459	9.58716	9.41293	9.25622	9.8667	8.10793	8.15238	8.49628	8.56364	8.0846	8.69057
	ENSG00000136710	CCDC115	84317	0	0	0	0	0	-0.595209	0.000266329	0.0111805	-0.0368371	0.827147	0.984708	9.16184	9.52154	8.96606	8.98163	9.01193	8.96069	8.79372	8.77047	8.64705	8.77815	8.75157	8.77628
	ENSG00000167034	NKX3-1	4824	0	0	1	0	0	1.17363	0.000267137	0.0111825	0.376763	0.242575	0.817045	13.7095	12.7483	13.9616	13.7872	14.0747	13.8192	11.7191	11.806	12.1463	12.4937	11.3609	12.449
	ENSG00000075391	RASAL2	9462	0	0	0	0	0	0.626942	0.000274732	0.0114677	0.271258	0.118002	0.674723	9.67705	8.96491	9.56721	9.64258	9.47348	9.44488	8.81972	8.71875	8.89293	8.98269	8.93802	9.01576
	ENSG00000125898	FAM110A	83541	0	0	1	0	0	0.801772	0.000276361	0.011503	0.444741	0.036796	0.432501	8.15252	8.02901	8.7248	8.63105	8.71249	8.7415	8.23967	8.2147	8.74815	8.44131	8.65371	8.50197
	ENSG00000106772	PRUNE2	158471	0	0	0	0	1	-1.16398	0.00027736	0.011512	-0.681403	0.0334163	0.413985	13.8276	14.2464	13.1765	12.8945	12.5605	13.5392	13.2564	13.1541	12.2346	12.3466	12.3503	12.8862
	ENSG00000219481	NBPF1	55672	0	0	0	0	0	-0.996336	0.00027851	0.0115272	-0.452449	0.0987529	0.629218	9.00139	9.90143	8.57972	9.25893	9.09191	8.92325	9.56421	9.55878	8.8843	9.17153	9.18621	9.30581
	ENSG00000082512	TRAF5	7188	0	0	0	0	0	1.07526	0.000283445	0.0116985	1.01219	0.000102647	0.0125683	7.55057	6.8064	7.63973	7.47255	7.53237	7.4341	7.21721	7.24712	8.09162	7.98562	7.99424	7.92544
	ENSG00000225449	RAB6C-AS1	100131320	0	0	0	0	0	-0.938246	0.00028944	0.0119124	-0.657205	0.0133707	0.273234	8.94462	8.88034	8.02139	7.89978	8.27533	8.12199	8.11323	8.16701	7.64132	7.83806	7.63885	7.44847
	ENSG00000213694	S1PR3	1903	0	0	0	0	0	1.57728	0.000291748	0.0119739	0.772707	0.0798851	0.583666	7.57366	8.48556	8.99627	10.207	10.3547	9.73277	7.92684	7.7976	7.96526	8.48644	8.50198	8.66081
	ENSG00000112414	ADGRG6	57211	0	1	0	0	0	0.723689	0.000295491	0.0120937	0.602789	0.00264344	0.105546	12.2927	12.2194	12.9436	12.7348	12.7944	13.2219	11.3771	11.5451	12.1827	12.2323	11.9663	12.1575
	ENSG00000115159	GPD2	2820	0	1	0	0	0	0.564158	0.000298611	0.0121537	0.279035	0.0713202	0.560678	10.6329	10.3818	11.042	10.8621	10.7763	11.0061	10.5984	10.4801	10.6696	10.7734	10.7501	10.8012
	ENSG00000069482	GAL	51083	0	0	0	0	0	1.37876	0.000302446	0.0122758	1.10236	0.00368432	0.130217	8.62837	7.27373	8.70828	7.82761	8.07101	8.54974	7.29575	7.1894	7.99389	7.972	7.88856	8.14907
	ENSG00000259129	LINC00648	100506433	0	0	0	0	0	-0.955515	0.000310208	0.0125562	-0.319964	0.204918	0.78385	7.54278	8.10909	7.30466	7.50887	7.4985	7.18546	8.25411	8.42767	8.28545	8.19518	8.12383	8.01825
	ENSG00000182580	EPHB3	2049	0	0	0	0	0	0.826984	0.000314821	0.012673	0.38169	0.0858091	0.602098	8.06936	7.76477	8.40592	8.43763	8.43642	8.46082	7.82022	7.88322	8.22489	8.23739	7.96855	8.28063
	ENSG00000077616	NAALAD2	10003	0	0	0	0	0	1.10897	0.000314334	0.012673	1.02041	0.00330524	0.123259	8.26875	7.77999	8.68145	8.61807	8.83722	8.6373	6.80533	6.67908	7.48131	7.42626	6.84415	7.39769
	ENSG00000013288	MAN2B2	23324	0	0	1	0	0	-0.626064	0.000329856	0.013242	-0.145658	0.428022	0.914337	9.34171	10.08	9.32512	9.56217	9.55357	9.52191	8.85786	8.79252	8.68487	8.58749	8.76149	8.6335
	ENSG00000100065	CARD10	29775	0	0	0	0	0	1.03289	0.000335971	0.0134507	0.344307	0.186231	0.769123	7.56601	7.04781	7.85572	7.63876	7.75819	7.86733	7.30526	7.57954	7.92758	7.83806	7.66056	7.89997
	ENSG00000163898	LIPH	200879	0	0	1	0	0	1.17439	0.000343382	0.0137101	-0.290319	0.297181	0.859375	6.9563	6.75864	7.58189	7.45775	7.55449	7.54743	7.92684	7.88322	7.6097	7.5366	7.94239	7.55131
	ENSG00000158985	CDC42SE2	56990	0	0	0	0	0	0.677748	0.000346403	0.0137932	0.0268887	0.886173	0.990517	10.8634	10.8005	11.5427	11.3761	11.389	11.5283	11.214	11.3511	11.3593	11.495	11.0842	11.5254
	ENSG00000185070	FLRT2	23768	0	0	0	0	0	2.68292	0.000349251	0.013869	0.992283	0.0368114	0.432501	5.47942	5.52601	6.58999	6.65626	6.29723	6.47647	7.07886	7.23767	8.25885	8.09429	7.17456	8.10975
	ENSG00000164251	F2RL1	2150	0	0	0	0	0	0.723738	0.000350264	0.0138718	0.72797	0.000284014	0.0265797	9.50352	9.33873	9.99802	9.85579	10.1338	10.0569	9.47318	9.3606	9.94692	9.9609	9.9344	10.2843
	ENSG00000162004	CCDC78	124093	0	0	0	0	0	-0.972288	0.000355818	0.014038	-0.0808665	0.772635	0.977541	9.89304	10.1158	8.87438	9.38838	9.52919	8.94832	8.43804	8.60934	8.65723	8.53939	8.4476	8.49861
	ENSG00000006283	CACNA1G	8913	0	0	0	0	0	3.88972	0.000356373	0.014038	0.449039	0.597843	0.95495	6.34595	5.39946	6.91954	6.98088	6.64994	6.90688	6.93685	6.36413	6.11092	5.94797	7.51293	6.13962
	ENSG00000137845	ADAM10	102	0	0	0	0	0	-0.46114	0.00035802	0.0140652	-0.404347	0.00177466	0.086628	12.1347	12.6616	12.0817	12.2638	12.2542	12.2142	12.2741	12.2984	11.9601	11.8411	11.8663	11.9254
	ENSG00000104687	GSR	2936	0	0	1	0	0	0.633403	0.000360153	0.0141113	0.367579	0.0386444	0.437232	12.0897	11.8085	12.5596	12.2739	12.3718	12.5124	11.3635	11.4843	11.7247	11.7352	12.0468	11.8549
	ENSG00000111837	MAK	4117	0	0	0	0	0	2.06138	0.000364011	0.0142245	0.832197	0.125652	0.686834	6.47742	5.9173	6.87024	6.78637	7.13371	6.8796	5.94965	6.03354	6.1285	6.31374	6.71939	6.44175
	ENSG00000133640	LRRIQ1	84125	0	0	0	0	0	1.33057	0.000371306	0.0144711	0.616175	0.0566105	0.516312	7.83706	6.44634	7.43394	7.06321	7.23455	7.20713	6.81911	6.99953	7.52167	7.37811	7.47649	7.28207
	ENSG00000154556	SORBS2	8470	0	0	0	0	0	1.26596	0.000377809	0.0145699	0.679752	0.057004	0.518504	9.73165	8.81984	10.0577	9.68504	9.77012	10.3213	8.59336	8.53269	9.05356	9.24249	8.5079	9.52744
	ENSG00000122515	ZMIZ2	83637	0	0	1	0	0	-0.516587	0.000377455	0.0145699	-0.233605	0.106216	0.650171	10.5827	10.752	10.3119	10.1809	10.2917	10.2351	10.5805	10.6201	10.4415	10.2713	10.4762	10.3892
	ENSG00000164976	MYORG	57462	0	0	0	0	0	0.724633	0.000376693	0.0145699	0.0683111	0.736423	0.970997	8.13729	8.09707	8.75728	8.78406	8.63818	8.64115	8.02593	8.01884	8.09916	8.06042	8.01946	8.10531
	ENSG00000203485	INF2	64423	0	0	1	0	0	0.815416	0.000376951	0.0145699	0.59771	0.00871442	0.218643	9.00139	8.50382	9.33159	9.10973	9.41553	9.01211	8.6953	8.42363	8.83362	8.86837	9.09907	8.9729
	ENSG00000135454	B4GALNT1	2583	0	0	1	0	0	1.14105	0.00037906	0.0145793	0.980316	0.00182736	0.0875579	7.48703	7.04781	7.89163	7.76349	7.87621	7.93228	6.96162	7.03313	7.69246	7.62126	8.04424	7.52463
	ENSG00000139597	N4BP2L1	90634	0	0	0	0	0	-1.99662	0.000380036	0.0145793	-0.579894	0.252573	0.82836	5.74237	6.692	5.52137	6.10651	5.81907	5.65166	7.47424	7.3293	6.80351	6.874	7.23471	6.84824
	ENSG00000143164	DCAF6	55827	0	0	1	0	0	0.659157	0.000387571	0.0148296	0.342112	0.0656199	0.540142	11.9232	11.6228	12.3233	12.2498	12.2542	12.2614	11.2941	11.3984	11.6788	11.9405	11.4407	11.8251
	ENSG00000115963	RND3	390	0	0	0	0	0	3.79273	0.000395103	0.0150786	1.34699	0.0480933	0.479857	5.42335	5.32348	6.62104	6.55627	6.26736	6.79407	7.83964	7.13933	7.36536	7.25352	9.10686	8.04169
	ENSG00000167332	OR51E2	81285	0	0	0	0	0	2.75895	0.000399115	0.0151922	0.568555	0.444919	0.919721	7.00375	5.76629	7.58926	6.72301	6.77436	7.03531	5.53746	5.89422	5.97841	6.36157	5.55557	6.30974
	ENSG00000276550	HERC2P2	400322	0	0	1	0	0	-1.06173	0.000408459	0.0155077	-0.259706	0.387832	0.897194	8.09061	8.85219	7.53687	8.20939	8.11577	7.88056	8.53953	8.4317	8.30182	8.12736	8.31197	8.10975
	ENSG00000185347	TEDC1	283643	0	0	0	0	0	0.857977	0.00041176	0.0155927	0.710017	0.00406078	0.136674	8.71592	8.29409	9.1507	8.70347	9.10665	9.15347	7.95079	7.90091	8.5547	8.51782	8.38462	8.46452
	ENSG00000174080	CTSF	8722	0	0	0	0	0	-0.718036	0.000419392	0.0157599	-0.288719	0.189559	0.772807	9.3807	9.37867	8.82317	8.78406	8.71249	8.60212	7.88392	8.03491	7.93182	7.84307	7.70299	7.71321
	ENSG00000136051	WASHC4	23325	0	0	0	0	0	-0.584432	0.000417765	0.0157599	-0.523354	0.00150085	0.0802348	10.7889	11.033	10.3474	10.6123	10.5217	10.373	11.1142	11.0429	10.4096	10.5874	10.5103	10.6276
	ENSG00000080824	HSP90AA1	3320	0	1	0	0	0	-0.40279	0.00041882	0.0157599	-0.324008	0.00452966	0.144683	15.1141	15.479	15.1197	15.0707	14.9799	15.1317	15.2736	15.3989	15.0609	15.1137	15.0324	15.0929
	ENSG00000108582	CPD	1362	0	0	0	0	0	0.488057	0.000426079	0.0159297	0.130996	0.344826	0.879664	11.9988	11.8419	12.4206	12.3207	12.1758	12.3645	11.6576	11.5946	11.7924	11.6666	11.6964	11.7339
	ENSG00000141404	GNAL	2774	0	0	0	0	0	2.25447	0.000425317	0.0159297	1.66592	0.00369091	0.130217	6.71803	5.80658	7.30466	6.60013	6.67156	6.63719	6.45553	6.03354	6.91549	6.99139	6.95779	6.5603
	ENSG00000084073	ZMPSTE24	10269	0	0	0	0	0	-0.381263	0.000431784	0.0160613	-0.211517	0.050691	0.490878	11.818	12.1382	11.7661	11.7661	11.7425	11.7743	11.7904	11.9062	11.6952	11.7458	11.69	11.6591
	ENSG00000171208	NETO2	81831	0	0	0	0	0	0.645736	0.00043173	0.0160613	0.590619	0.0011311	0.0676892	10.6248	10.1025	10.7769	10.5877	10.6005	10.8973	10.2817	10.3486	11.0098	10.9439	10.7326	10.9665
	ENSG00000145623	OSMR	9180	0	0	0	0	0	0.750892	0.000439815	0.0163187	0.775341	0.000299506	0.0273762	8.56561	8.30977	9.0391	8.99672	8.93139	8.8619	7.99175	8.07171	8.67989	8.84387	8.51966	8.81728
	ENSG00000102010	BMX	660	0	0	0	0	1	1.79978	0.000443126	0.0164001	0.601374	0.254795	0.828768	6.94416	6.79068	7.8374	8.0534	8.31416	8.00041	6.35943	6.45547	6.61437	7.02828	6.10272	7.11063
	ENSG00000174607	UGT8	7368	0	1	0	0	0	1.78802	0.000445395	0.0164427	0.617704	0.217551	0.791795	8.3145	7.02163	8.73462	7.65175	7.94419	8.77694	7.11209	7.22816	7.70745	7.71207	7.18985	7.95542
	ENSG00000113356	POLR3G	10622	0	1	0	0	0	1.21714	0.000451481	0.0166256	0.64792	0.0546011	0.507806	8.01478	7.9575	8.4974	9.01413	9.06196	9.28214	8.52773	8.66167	8.85367	9.09273	9.36568	9.55187
	ENSG00000136819	C9orf78	51759	0	0	0	0	0	-0.481036	0.000456241	0.0167589	-0.234171	0.0871491	0.607655	10.7349	10.9749	10.435	10.5112	10.4884	10.5989	10.7883	10.7794	10.6437	10.5266	10.5249	10.5112
	ENSG00000187889	FYB2	199920	0	0	0	0	0	2.28557	0.000480427	0.0176033	1.70691	0.00867089	0.218643	6.36567	5.9173	6.63628	7.38124	7.44014	6.55057	6.20944	5.86366	6.72297	6.58785	6.69734	6.47252
	ENSG00000064042	LIMCH1	22998	0	0	0	0	0	-0.703117	0.000483468	0.0176293	-0.64693	0.00132878	0.0750913	13.5809	14.3402	13.3703	13.6997	13.7908	13.6646	13.7632	13.8488	13.2883	13.3465	12.9251	13.2238
	ENSG00000164124	TMEM144	55314	0	0	0	0	0	-0.710927	0.000484737	0.0176293	0.108339	0.601899	0.95495	10.5883	10.937	10.4006	10.3777	10.2225	9.96339	9.92674	9.6268	9.76425	9.60449	9.87188	9.66372
	ENSG00000170581	STAT2	6773	0	0	0	0	0	-0.803977	0.000483888	0.0176293	-0.270745	0.239637	0.815983	10.3958	10.8791	9.9301	10.2999	10.2853	9.85683	10.6317	10.5791	10.4626	10.1748	10.4596	10.1521
	ENSG00000242110	AMACR	23600	0	0	0	1	0	-1.07037	0.000488892	0.0177365	-0.926653	0.00150171	0.0802348	7.7856	7.70216	7.15161	6.87006	6.75447	6.99809	7.77384	8.06129	7.35256	7.47929	7.26381	7.31388
	ENSG00000136205	TNS3	64759	0	0	0	0	0	2.27494	0.000491259	0.0177785	1.20925	0.0123037	0.260146	6.57946	5.72394	6.85761	6.60013	6.81324	6.49544	7.5073	7.09787	8.16879	7.59162	8.48408	7.44847
	ENSG00000162366	PDZK1IP1	10158	0	0	0	0	0	1.85945	0.000496469	0.0178353	1.50698	0.0073739	0.198071	6.82946	6.35921	7.96644	7.40465	7.39158	7.02302	5.97891	6.03354	6.91549	6.96303	6.53079	6.58818
	ENSG00000185215	TNFAIP2	7127	0	0	1	0	0	3.07179	0.00049508	0.0178353	1.11702	0.151579	0.727102	6.70338	5.46607	7.04619	6.28995	6.29723	6.53247	5.42906	5.61147	6.01812	5.87554	5.79676	6.11893
	ENSG00000156239	N6AMT1	29104	0	0	0	0	0	-0.821272	0.000496274	0.0178353	-0.4798	0.0451054	0.471361	8.63916	9.06021	8.18888	8.47775	8.48253	8.20808	8.39965	8.49469	8.19712	8.19518	7.97717	7.97505
	ENSG00000189120	SP6	80320	0	0	0	0	0	1.40889	0.000501102	0.0179578	0.0495955	0.890599	0.990897	7.49513	6.8064	7.93814	7.793	7.66007	7.67522	7.82022	8.61288	8.87125	8.36391	8.13923	9.04595
	ENSG00000073849	ST6GAL1	6480	0	0	0	0	0	0.883976	0.000502778	0.017974	1.27338	3.0746e-07	0.000122095	8.18248	7.88917	8.6541	8.74583	8.55441	8.51231	7.94484	7.90091	9.23067	8.75204	8.95539	8.92372
	ENSG00000085552	IGSF9	57549	0	0	0	0	0	0.834045	0.000509778	0.01818	0.499846	0.0453558	0.472968	9.2903	8.53077	9.1773	9.18846	9.22955	9.46669	7.72587	7.84107	8.34037	8.29663	7.92468	8.33834
	ENSG00000119227	PIGZ	80235	0	0	0	0	0	-1.24488	0.000513646	0.0182736	-0.676422	0.0511459	0.492472	7.32312	7.71808	6.93158	7.09281	6.58268	6.74904	7.80713	7.88322	7.6097	7.29137	7.23471	7.32172
	ENSG00000132170	PPARG	5468	0	0	0	1	0	1.19654	0.000526584	0.0186886	0.476944	0.13206	0.694475	7.4204	6.88221	7.49032	7.57876	7.73911	7.97602	7.62465	7.43167	7.81726	7.60948	7.98573	7.73074
	ENSG00000077063	CTTNBP2	83992	0	0	0	0	0	2.08926	0.000530948	0.0187981	1.16352	0.0148435	0.288106	5.9684	5.76629	6.52539	6.95946	6.67156	6.4572	6.3793	6.34496	7.22452	6.85336	6.90222	6.9555
	ENSG00000136720	HS6ST1	9394	0	0	0	0	0	0.676177	0.000535552	0.0189156	0.262467	0.1818	0.767103	9.30839	9.16109	9.66089	9.70045	9.88767	9.88138	8.79044	8.88629	9.13215	9.05058	8.9853	9.28845
	ENSG00000198900	TOP1	7150	0	0	0	0	0	-0.450642	0.000537729	0.0189469	-0.292286	0.024485	0.354367	12.5684	13.1036	12.5446	12.6659	12.6613	12.7465	13.0252	13.1395	12.7948	12.8797	12.792	12.9252
	ENSG00000152763	WDR78	79819	0	0	0	0	0	-1.81974	0.00054993	0.0192732	-0.739942	0.126183	0.688201	5.93938	6.8674	5.65372	5.7939	6.26736	6.11999	7.38792	7.53454	6.96803	6.91433	7.30631	6.89222
	ENSG00000118946	PCDH17	27253	0	0	0	0	0	4.08407	0.000548592	0.0192732	3.33012	0.0341828	0.419632	5.53077	5.23292	6.49173	6.43074	6.29723	6.4572	5.3662	5.09092	5.53898	5.85004	5.39357	5.70726
	ENSG00000245694	CRNDE	643911	0	0	0	0	0	-0.735531	0.000552238	0.0192732	-0.432755	0.0460913	0.474846	10.0053	9.90143	9.43733	9.33404	8.98824	9.05888	8.93122	9.09819	8.71442	8.74146	8.71118	8.68762
	ENSG00000104998	IL27RA	9466	0	0	0	0	0	2.09263	0.000552238	0.0192732	1.94446	0.000200448	0.0203116	6.91954	5.8819	7.35786	6.69674	6.38232	6.85172	6.59461	6.32545	7.662	7.5366	7.29229	7.47665
	ENSG00000163762	TM4SF18	116441	0	0	0	0	0	3.76363	0.000562579	0.0194897	1.50987	0.000219442	0.0220839	5.53077	5.23292	6.03479	6.23222	6.13892	6.58597	6.93685	6.80393	8.01797	7.67871	7.79397	7.87402
	ENSG00000146197	SCUBE3	222663	0	0	0	0	0	1.90296	0.000563747	0.0194897	2.11453	0.000161183	0.0174344	5.87847	5.9173	6.83198	6.98088	6.81324	6.63719	6.1382	5.79916	7.00191	6.75606	6.58075	6.5603
	ENSG00000213380	COG8	84342	0	0	0	0	0	-0.608036	0.000561013	0.0194897	-0.304699	0.0816872	0.590742	8.69883	9.02285	8.51272	8.53417	8.48253	8.42543	8.76724	8.83259	8.56285	8.51782	8.6049	8.58677
	ENSG00000214078	CPNE1	8904	0	0	0	0	0	-0.536704	0.000562764	0.0194897	-0.175741	0.259192	0.832896	10.623	10.5507	9.98442	9.97841	10.1797	10.0057	10.372	10.2202	10.0876	9.93106	10.1072	10.0834
	ENSG00000147454	SLC25A37	51312	0	0	0	0	0	0.827156	0.000566238	0.0195299	0.1525	0.526172	0.943114	11.8695	11.4417	11.9111	12.3547	12.6065	12.0519	10.904	10.9236	11.0665	11.0644	10.9534	11.1918
	ENSG00000180370	PAK2	5062	0	0	0	0	0	-0.532415	0.000589572	0.0202871	-0.255327	0.100045	0.632998	12.251	13.1006	12.4688	12.6083	12.4603	12.7335	12.4296	12.4685	12.1221	12.1721	12.242	12.3207
	ENSG00000138642	HERC6	55008	0	0	1	0	0	0.884927	0.000596069	0.0204627	1.00104	9.45045e-05	0.0119703	8.53509	8.27291	8.92667	9.22092	9.21262	8.74866	8.54345	8.14747	8.94366	9.193	8.86172	9.00398
	ENSG00000101040	ZMYND8	23613	0	0	0	0	0	0.562113	0.000601544	0.0206025	0.355845	0.029619	0.388911	11.4524	11.0761	11.6234	11.6914	11.7295	11.4446	11.1149	10.9656	11.4253	11.3634	11.184	11.262
	ENSG00000170275	CRTAP	10491	0	1	0	0	0	0.631029	0.000608248	0.0206397	0.439212	0.0169426	0.302108	11.2407	10.7057	11.4596	11.1891	11.1702	11.433	10.4826	10.5536	11.0196	10.974	10.7928	11.106
	ENSG00000174799	CEP135	9662	0	0	0	0	0	0.867	0.00060595	0.0206397	0.532661	0.0255211	0.359699	8.34126	7.69413	8.49354	8.35775	8.24884	8.44324	8.42536	8.1376	8.44422	8.42152	8.73656	8.72547
	ENSG00000152404	CWF19L2	143884	0	0	0	0	0	-0.596983	0.000606271	0.0206397	-0.244403	0.160756	0.738813	10.2269	10.769	10.1868	10.3652	10.1884	10.0176	10.4601	10.4269	10.0988	10.2417	10.1283	10.293
	ENSG00000100722	ZC3H14	79882	0	0	0	0	0	-0.416108	0.000607659	0.0206397	-0.410034	0.00065184	0.0473105	11.1929	11.3387	10.9095	10.9446	10.9299	10.9477	11.382	11.4585	10.9959	11.0859	11.0208	11.124
	ENSG00000170289	CNGB3	54714	0	0	0	0	0	2.07878	0.000617125	0.0208927	2.70993	0.00326851	0.122199	6.52953	6.48757	7.14143	8.06306	8.01692	7.98827	5.48564	5.35331	5.97841	5.90032	5.94025	6.5603
	ENSG00000136770	DNAJC1	64215	0	0	1	0	0	0.667607	0.000619395	0.0209213	0.12022	0.530257	0.943592	9.056	9.48084	9.95821	10.152	10.0101	10.2825	9.95625	9.8751	9.90391	9.86584	10.1586	10.0171
	ENSG00000155893	PXYLP1	92370	0	0	0	0	0	0.926451	0.000624019	0.020981	0.49367	0.0603478	0.527281	8.21182	7.6026	8.478	8.42276	8.28839	8.13305	7.74663	7.74621	8.11038	8.34651	8.02777	8.02767
	ENSG00000178078	STAP2	55620	0	0	1	0	0	0.610523	0.000623792	0.020981	0.450742	0.0113644	0.251471	9.95457	9.78001	10.3367	10.3661	10.418	10.3141	9.72891	9.63899	10.232	10.1097	9.83723	10.0311
	ENSG00000151612	ZNF827	152485	0	0	1	0	0	-0.480514	0.000625962	0.0209983	0.011169	0.935912	0.994745	10.2102	10.5242	10.0962	10.1665	10.0121	9.97256	10.7134	10.5088	10.5536	10.4861	10.5118	10.5253
	ENSG00000163191	S100A11	6282	0	0	0	0	0	0.765446	0.00062853	0.021005	0.218178	0.318333	0.868325	9.36134	9.20343	10.0061	9.77222	9.851	10.0072	10.3298	9.88536	9.95207	9.91708	10.4039	10.0529
	ENSG00000196230	TUBB	203068	0	0	0	0	0	0.833412	0.000629021	0.021005	0.786199	0.00126381	0.0728202	10.4446	10.259	11.0796	10.8587	10.8514	11.3932	9.94304	10.0165	10.9042	10.6772	10.5263	10.9297
	ENSG00000183850	ZNF730	100129543	0	0	0	0	0	1.11744	0.000632863	0.0210854	0.483891	0.102002	0.639386	7.04954	6.82192	7.7222	7.57876	7.47545	7.48757	7.65433	7.31147	7.70745	7.75535	7.3875	7.73653
	ENSG00000078900	TP73	7161	0	0	0	0	0	1.03428	0.000636752	0.0211465	0.689866	0.0237943	0.352075	7.55057	7.07349	7.72885	7.6837	8.06341	7.77102	6.83274	6.90544	7.36536	7.32819	7.40058	7.36024
	ENSG00000126822	PLEKHG3	26030	0	0	0	0	0	0.679155	0.000637575	0.0211465	0.403784	0.0438509	0.465738	9.24405	8.90109	9.55068	9.4148	9.4448	9.64752	8.61211	8.61642	8.93533	8.80124	9.03517	9.10447
	ENSG00000188959	C9orf152	401546	0	0	0	0	0	1.33281	0.00063949	0.0211622	0.0698961	0.854469	0.988635	8.84573	7.74162	9.06265	8.64391	8.77852	8.87176	8.13423	8.37421	8.52161	8.62828	7.62786	8.69644
	ENSG00000166848	TERF2IP	54386	0	0	0	0	0	-0.513284	0.000647982	0.0213951	-0.506269	0.000742013	0.0500982	10.9025	11.5929	10.9281	11.2016	11.1491	11.0708	11.3651	11.5516	10.9687	11.0522	11.1259	11.0782
	ENSG00000125676	THOC2	57187	0	0	0	0	0	-0.447859	0.000658619	0.0216975	-0.300326	0.021656	0.338141	12.3307	12.4649	11.9218	12.0261	12.0752	12.0619	12.7797	12.7711	12.3935	12.504	12.4221	12.5671
	ENSG00000117133	RPF1	80135	0	0	0	0	0	-0.458099	0.000671442	0.0220705	-0.388742	0.0034633	0.126898	10.6586	11.0965	10.6824	10.6148	10.5927	10.7136	11.2918	11.3861	10.9712	11.0629	10.9141	11.0687
	ENSG00000104691	UBXN8	7993	0	0	0	0	0	0.781054	0.000682328	0.0223782	0.560435	0.0141564	0.282993	9.28117	8.89421	9.61922	9.57728	9.58018	9.64178	8.76389	8.8567	9.40498	9.36097	8.99793	9.60266
	ENSG00000221869	CEBPD	1052	0	0	0	0	0	1.2273	0.000692097	0.0225977	0.817993	0.0125724	0.262818	7.37704	6.75864	7.88571	7.30017	7.6188	7.42498	7.33337	7.33814	8.09162	7.87765	7.94239	7.87925
	ENSG00000183098	GPC6	10082	0	0	0	0	0	1.81726	0.000690749	0.0225977	1.39262	0.0124757	0.262229	6.34595	6.67477	7.23984	8.2731	8.31416	7.53903	6.89879	6.2648	6.95075	7.29137	6.76237	7.05458
	ENSG00000198478	SH3BGRL2	83699	0	0	0	0	0	0.638031	0.000695725	0.0226658	0.157206	0.403676	0.904817	8.92421	8.64202	9.29012	9.21233	9.04293	9.26978	8.58959	8.49469	8.67488	8.56063	8.65371	8.63043
	ENSG00000119723	COQ6	51004	0	0	0	0	0	-0.651025	0.000706474	0.0229651	-0.128672	0.506866	0.937657	9.1914	9.46237	8.80776	8.87676	8.89361	8.91374	9.01231	8.97979	9.00663	8.8414	8.92484	8.6698
	ENSG00000142949	PTPRF	5792	0	0	0	0	0	0.506424	0.00071599	0.0231719	0.420148	0.00510784	0.157007	13.8825	13.5315	14.1871	13.9384	13.925	14.0767	12.8157	12.761	13.2402	13.0637	13.1682	13.2335
	ENSG00000152939	MARVELD2	153562	0	0	0	0	0	-0.77978	0.000718525	0.0232028	-0.970334	1.79751e-05	0.00339517	8.36318	8.77554	8.03746	8.22666	8.09357	8.08831	8.66332	8.95209	8.19712	8.20682	7.84206	8.17469
	ENSG00000104611	SH2D4A	63898	0	0	0	0	0	0.770834	0.00074563	0.0240253	0.736593	0.00138188	0.0767592	9.29711	8.74139	9.42931	9.34586	9.57754	9.38198	8.71968	8.41144	8.77643	8.99386	9.2081	9.21276
	ENSG00000109182	CWH43	80157	0	0	0	1	0	3.37261	0.000750241	0.0240683	2.341	0.0323086	0.407573	5.53077	5.39946	6.36568	6.21227	6.64994	6.94676	5.20919	5.28334	5.66623	5.61196	5.84721	6.13962
	ENSG00000124343	XG	7499	0	0	0	0	0	4.71989	0.000750046	0.0240683	1.42865	0.317735	0.868325	5.09486	5.23292	5.76599	7.34939	7.11866	6.19627	4.82634	5.2	5.27978	5.53852	5.47995	5.42974
	ENSG00000112186	CAP2	10486	0	0	0	0	0	-0.720255	0.000763076	0.0244267	-0.405158	0.0592228	0.52393	8.85809	9.62268	8.68483	8.96383	9.11396	9.07033	8.98674	9.23997	8.77176	8.85126	8.90709	8.97048
	ENSG00000106789	CORO2A	7464	0	0	0	1	0	0.616478	0.000766762	0.0244914	0.0120756	0.949604	0.994909	9.54795	9.28718	9.94423	9.91247	9.85754	9.70918	8.40827	8.55132	8.6496	8.53633	8.41015	8.61809
	ENSG00000165410	CFL2	1073	0	0	0	0	0	-0.554365	0.000773345	0.0246481	-0.811999	5.95416e-07	0.000222585	9.78426	10.1188	9.71298	9.52974	9.50993	9.62442	10.1513	10.3549	9.47551	9.65171	9.67141	9.55349
	ENSG00000187801	ZFP69B	65243	0	0	0	0	0	0.768997	0.000782214	0.0248768	0.391471	0.0756185	0.57286	8.08002	7.72597	8.42226	8.31	8.22184	8.40286	7.96262	7.87131	8.11038	8.22981	8.11607	8.27276
	ENSG00000075618	FSCN1	6624	0	0	0	0	0	0.876678	0.000786533	0.0249601	0.678316	0.00658962	0.183227	8.02033	7.74938	8.52411	8.29372	8.33946	8.65266	8.03155	8.08205	8.78806	8.45435	8.74658	8.60252
	ENSG00000049246	PER3	8863	0	0	0	0	0	-0.62983	0.000805118	0.0253854	-0.528633	0.00471666	0.148846	10.1337	10.4629	10.0155	9.90051	9.74212	9.77532	10.2391	10.4239	9.69824	10.0023	9.97958	9.98641
	ENSG00000140563	MCTP2	55784	0	1	0	0	0	-1.00728	0.000804505	0.0253854	-0.974059	0.00128733	0.0735985	10.1094	10.8563	9.47287	9.77367	9.96641	10.2477	9.74929	9.94965	8.89508	9.01156	8.81962	9.3968
	ENSG00000136492	BRIP1	83990	0	0	0	0	0	1.86931	0.000803519	0.0253854	0.840764	0.12323	0.68362	9.09041	7.08614	9.18446	7.65175	7.86748	8.78741	7.37898	7.60151	8.44127	8.3535	7.7643	8.39379
	ENSG00000167676	PLIN4	729359	0	0	0	0	0	1.94607	0.000809395	0.0254656	1.20398	0.0287184	0.381557	6.57946	5.84505	6.83198	6.60013	6.90553	6.55057	5.75096	5.89422	6.57982	6.34585	6.42409	6.23741
	ENSG00000163328	GPR155	151556	0	0	1	0	0	-0.67556	0.000813372	0.0254674	-0.229998	0.28141	0.85175	8.87339	9.19506	8.53541	8.71874	8.48819	8.62177	8.12901	8.16215	7.90188	8.03883	7.88856	8.05557
	ENSG00000114446	IFT57	55081	0	0	0	0	0	0.558049	0.000816385	0.0254674	0.0660439	0.691049	0.966795	10.1712	10.1565	10.6509	10.5567	10.7729	10.7786	10.0591	10.112	10.1473	10.327	10.1033	10.1056
	ENSG00000165029	ABCA1	19	0	0	0	0	0	1.52047	0.000812833	0.0254674	0.935668	0.0368831	0.432501	7.10462	6.38162	7.33152	7.12175	6.99166	7.59674	6.08786	6.34496	6.81323	6.8842	6.65202	7.01585
	ENSG00000177469	CAVIN1	284119	0	0	0	0	0	1.21537	0.000824878	0.0256778	-0.139058	0.662953	0.961556	7.86829	6.93979	8.01599	7.69	7.5977	7.82	8.72657	8.99886	9.32126	8.69013	8.66433	8.69937
	ENSG00000091844	RGS17	26575	0	0	0	0	0	1.45026	0.000828243	0.0257281	0.146579	0.639991	0.958944	6.61164	6.10582	6.80582	6.73594	7.05669	6.77924	7.63957	7.57214	7.65686	7.58561	7.56006	7.88965
	ENSG00000077684	JADE1	79960	0	0	0	0	0	-0.657372	0.000841552	0.0259767	-0.470134	0.0153913	0.290686	9.61122	9.9585	9.43533	9.35758	9.2921	9.29195	10.086	10.2329	9.56177	9.80133	10.0151	9.75213
	ENSG00000092096	SLC22A17	51310	0	0	0	0	0	-0.850205	0.000841216	0.0259767	0.0643337	0.805604	0.98339	8.58807	8.93838	8.24057	8.16975	8.42465	7.96985	8.19544	8.09231	8.34669	8.04317	8.10827	8.05095
	ENSG00000182400	TRAPPC6B	122553	0	0	0	0	0	-0.522009	0.000839649	0.0259767	-0.309281	0.0449322	0.47022	9.92706	10.2265	9.77752	9.71722	9.72553	9.71101	10.2594	10.3251	9.89751	10.1401	9.97534	10.0945
	ENSG00000039139	DNAH5	1767	0	0	0	0	0	0.985101	0.000851113	0.0261619	0.315234	0.275338	0.848486	9.32848	7.85371	8.7953	8.5445	8.61252	8.71249	8.34681	8.06651	8.10291	8.19907	8.73656	8.21226
	ENSG00000029534	ANK1	286	0	0	0	0	0	1.89694	0.000851102	0.0261619	0.50715	0.393369	0.899015	6.02392	6.31301	7.09995	7.66462	7.84984	6.99809	5.85589	6.05915	6.22823	6.0576	6.53079	6.29209
	ENSG00000125257	ABCC4	10257	1	0	0	0	0	0.826862	0.000860325	0.0263559	0.849554	0.000643349	0.047147	12.0325	11.4168	12.3216	12.2183	12.4405	11.8856	10.9942	10.6978	11.2476	11.3431	11.7741	11.6736
	ENSG00000130529	TRPM4	54795	0	0	1	0	0	0.713572	0.000861012	0.0263559	0.892356	3.43283e-05	0.00573166	10.6445	10.2985	11.0492	10.9478	11.0518	10.8932	9.99799	9.7555	10.7458	10.4117	10.8518	10.3526
	ENSG00000162129	CLPB	81570	0	0	0	0	0	0.598	0.000863157	0.0263667	0.497933	0.00481938	0.150342	9.54223	9.00059	9.67282	9.48237	9.37352	9.6283	8.97234	9.04153	9.45965	9.49731	9.50473	9.52085
	ENSG00000003989	SLC7A2	6542	0	0	0	0	1	0.725113	0.000871692	0.0265721	0.463777	0.0349841	0.42385	10.6021	9.80403	10.6231	10.318	10.3761	10.6282	9.21422	9.27835	9.67969	9.82149	9.4198	9.85518
	ENSG00000106006	HOXA6	3203	0	0	0	0	0	2.30129	0.000884121	0.0268383	-0.0417578	0.939862	0.994909	6.57946	5.63169	6.76554	6.4634	6.53568	6.3343	6.03489	6.13228	6.14579	6.24659	5.89492	6.0978
	ENSG00000155792	DEPTOR	64798	0	0	0	0	0	0.993292	0.000887731	0.0268383	1.42088	2.47769e-06	0.000686881	8.69539	8.3558	9.27454	9.37499	9.10298	9.13722	8.13423	7.93563	9.15921	9.33839	8.59383	9.3622
	ENSG00000147853	AK3	50808	0	0	0	0	0	-0.44962	0.000886753	0.0268383	-0.287157	0.0349724	0.42385	11.6627	11.8477	11.5301	11.3456	11.3307	11.4079	10.9251	11.2229	11.0013	10.9616	10.8962	10.9084
	ENSG00000107020	PLGRKT	55848	0	0	1	0	0	-0.811199	0.000885069	0.0268383	-0.566332	0.0234876	0.350641	10.6284	10.8625	10.1665	10.2145	10.0844	9.83855	9.18457	9.27612	8.78109	8.99164	8.37169	8.83602
	ENSG00000130768	SMPDL3B	27293	0	0	0	1	0	0.597062	0.00089412	0.026976	0.535396	0.00397202	0.136674	8.97612	8.72595	9.25197	9.24216	9.2228	9.3186	8.22996	8.20529	8.69479	8.52711	8.73152	8.68466
	ENSG00000129007	CALML4	91860	0	0	0	0	0	1.68606	0.000898604	0.0270004	0.416732	0.382647	0.895277	7.35035	6.18829	7.11044	6.88158	7.14859	7.29046	6.3793	6.40154	6.84194	6.62588	6.17508	6.68104
	ENSG00000077782	FGFR1	2260	0	0	0	0	0	1.01553	0.000901694	0.0270379	0.0275549	0.9197	0.992539	7.9228	7.22924	8.24977	7.8219	7.91061	7.90666	8.37787	8.53269	8.80646	8.52093	8.37817	8.46797
	ENSG00000072858	SIDT1	54847	0	0	0	0	0	2.19334	0.000922777	0.0276138	1.0032	0.0635589	0.534128	6.49505	5.6792	6.66619	6.23222	6.64994	6.68637	6.50961	6.08412	6.48253	6.39238	6.82419	6.53175
	ENSG00000163788	SNRK	54861	0	0	0	0	0	-0.478818	0.000928181	0.027706	-0.574014	4.06984e-05	0.0064998	9.69262	10.2933	9.80565	9.8965	9.71836	9.92139	11.0925	11.0968	10.5752	10.4955	10.5734	10.5187
	ENSG00000109654	TRIM2	23321	0	0	0	0	0	1.9561	0.000931517	0.027706	1.46791	0.0146787	0.28604	7.70466	6.35921	8.20317	7.24038	7.13371	7.37845	6.29762	6.15555	6.68067	6.93403	6.67489	7.29807
	ENSG00000103353	UBFD1	56061	0	0	0	0	0	-0.440408	0.000929927	0.027706	-0.434018	0.00112267	0.0676042	11.6049	11.7874	11.4323	11.2907	11.326	11.3674	11.3875	11.4765	11.0172	11.0973	10.9556	11.1294
	ENSG00000169562	GJB1	2705	0	0	0	0	0	1.55466	0.000954732	0.0283392	1.52873	0.00158124	0.0823871	7.23799	6.77476	8.15006	7.60575	7.71	7.84724	6.68933	6.43777	7.69246	7.36403	6.71939	7.46966
	ENSG00000160685	ZBTB7B	51043	0	0	0	0	0	0.427737	0.000962082	0.0284424	0.330141	0.010274	0.236979	11.3575	11.0905	11.5924	11.399	11.519	11.5184	11.1888	11.161	11.5341	11.4773	11.4461	11.4748
	ENSG00000129167	TPH1	7166	0	0	0	0	0	-2.34391	0.000961181	0.0284424	0.635516	0.164149	0.745723	5.20553	5.8819	5.09121	5.44506	5.37752	5.21951	7.44891	7.0659	7.71735	7.18259	7.70299	7.35262
	ENSG00000166002	SMCO4	56935	0	0	0	0	0	0.801484	0.000967032	0.0284908	0.549905	0.0290334	0.384313	8.97044	8.98772	9.44729	9.83918	9.67211	9.88786	8.12901	8.11765	8.49343	8.55762	8.41015	8.81188
	ENSG00000108654	DDX5	1655	0	0	0	0	0	-0.520712	0.000967597	0.0284908	-0.301702	0.0556579	0.512073	14.2384	14.5386	13.8607	14.1081	14.1509	13.9386	14.7705	14.8828	14.6875	14.6317	14.4984	14.4995
	ENSG00000060339	CCAR1	55749	0	0	0	1	0	-0.423452	0.000974727	0.0286433	-0.295811	0.0209876	0.334917	12.5616	12.7414	12.2935	12.3142	12.3794	12.2998	12.5138	12.7015	12.4046	12.5072	12.2838	12.4272
	ENSG00000101004	NINL	22981	0	0	1	0	0	0.943585	0.000985827	0.0289117	0.317239	0.301661	0.861465	7.6907	7.39904	7.99966	8.20068	8.2354	8.04212	6.98592	6.88081	7.01853	7.25352	6.95779	7.05458
	ENSG00000182247	UBE2E2	7325	0	0	0	0	0	0.543522	0.00101406	0.0296275	0.290519	0.0745993	0.570285	9.67879	10.0995	10.4764	10.6612	10.6173	10.7145	10.5343	10.4088	10.7115	10.6035	10.8344	10.5974
	ENSG00000006747	SCIN	85477	0	1	0	0	0	2.71394	0.00101427	0.0296275	0.586971	0.366931	0.889607	5.81313	5.46607	6.15691	6.55627	6.40932	6.4376	5.67273	5.79916	5.84809	6.03663	6.17508	5.98497
	ENSG00000162522	KIAA1522	57648	0	0	0	1	0	0.472007	0.00102223	0.0298008	0.168781	0.240776	0.815983	11.9665	11.8723	12.334	12.3042	12.345	12.3694	11.5707	11.6017	11.656	11.7877	11.6796	11.9294
	ENSG00000160293	VAV2	7410	0	0	0	0	0	0.574927	0.00104179	0.0302511	0.509591	0.00409852	0.136674	9.9445	9.84556	10.2022	10.4686	10.45	10.4318	9.3473	9.34154	9.75247	9.77702	9.75547	9.95988
	ENSG00000103024	NME3	4832	0	0	0	0	0	-0.525339	0.0010398	0.0302511	-0.608591	0.000264725	0.0252815	9.69948	9.90485	9.4273	9.34782	9.49882	9.38885	8.73685	9.06498	8.55742	8.50222	8.45374	8.58994
	ENSG00000143418	CERS2	29956	0	0	0	0	1	-0.431564	0.00106149	0.0307623	-0.629098	1.75472e-06	0.000526164	12.0815	12.4465	11.9774	11.9984	12.1329	11.9669	12.2697	12.4205	11.885	11.8068	11.7137	11.7845
	ENSG00000162694	EXTL2	2135	0	0	1	0	0	0.790971	0.00106666	0.0308512	0.452598	0.0573476	0.518682	9.17669	8.37081	9.22674	8.85759	9.13568	9.00018	8.49576	8.44771	9.0106	8.79869	8.59383	8.90609
	ENSG00000107798	LIPA	3988	0	0	0	0	0	0.514667	0.00107078	0.0309096	0.284696	0.0676597	0.54902	10.0395	9.89284	10.3569	10.4276	10.4135	10.3285	9.9042	9.9342	10.335	10.2492	10.0955	10.1154
	ENSG00000137941	TTLL7	79739	0	0	0	0	0	-0.514793	0.00107882	0.0310198	-0.47011	0.0031165	0.118322	9.62029	9.88247	9.34231	9.42783	9.47915	9.36349	9.18706	9.47966	9.07456	8.96009	9.05545	9.11107
	ENSG00000112297	CRYBG1	202	0	0	0	0	0	2.17997	0.00107684	0.0310198	0.825308	0.156075	0.733841	6.8817	5.8819	7.34914	6.37996	6.58268	7.16344	6.70443	6.54018	6.91549	6.74477	7.18985	7.20763
	ENSG00000147246	HTR2C	3358	0	0	0	0	0	-1.22394	0.00108611	0.0311684	-0.623406	0.091554	0.61591	7.48703	8.00342	7.35786	7.20499	7.08804	6.67019	7.81369	7.94701	7.53861	7.59162	7.52487	7.20763
	ENSG00000183955	KMT5A	387893	0	0	0	0	0	0.494091	0.00109078	0.0312415	0.00926647	0.949998	0.994909	9.50156	9.41994	9.94282	9.78094	9.85754	9.93397	9.63346	9.64418	9.67596	9.6333	9.62069	9.67711
	ENSG00000137628	DDX60	55601	0	1	0	0	0	0.83019	0.00109514	0.0313052	0.369834	0.137153	0.704489	8.7495	8.17348	8.87733	9.06033	8.98426	8.56606	8.53953	8.36158	8.64193	8.71738	8.82909	8.51868
	ENSG00000255302	EID1	23741	0	0	0	0	0	-0.337253	0.00111154	0.0317125	-0.296237	0.00417354	0.137493	13.1461	13.306	12.9633	12.9767	12.9538	12.9891	12.9852	13.0909	12.8367	12.8143	12.7467	12.7867
	ENSG00000254087	LYN	4067	0	0	1	0	0	0.774731	0.0011177	0.0318264	0.574402	0.01679	0.301925	8.99581	9.20343	9.73265	9.8489	9.90881	10.1621	8.98387	8.7416	9.16989	9.36784	8.98952	9.43935
	ENSG00000158195	WASF2	10163	0	1	0	0	0	0.37603	0.00113269	0.0321907	0.0914357	0.418017	0.913387	11.3401	11.1377	11.5263	11.4748	11.4637	11.5545	11.9101	11.8527	11.9364	11.9431	11.9047	11.9845
	ENSG00000145365	TIFA	92610	0	0	0	0	0	1.22635	0.00114896	0.0325902	0.279246	0.436042	0.916133	8.28263	7.48599	8.90945	7.87796	8.24214	8.59419	8.75044	8.68545	8.78342	8.85862	9.02698	9.04365
	ENSG00000138835	RGS3	5998	0	0	0	0	0	0.582932	0.00115187	0.0326096	0.368471	0.0456475	0.473617	8.94462	8.66246	9.19869	9.09345	9.20579	9.22438	8.23482	8.2287	8.60557	8.56964	8.49008	8.47825
	ENSG00000204387	SNHG32	50854	0	0	0	0	0	0.612462	0.00115429	0.0326153	0.477695	0.0112247	0.248754	10.2469	9.81134	10.4754	10.2765	10.3045	10.4999	9.74929	9.61804	9.92084	10.0447	10.0068	10.2706
	ENSG00000140832	MARVELD3	91862	0	0	0	0	0	0.692301	0.00116158	0.0326956	0.373131	0.0695412	0.554721	8.74617	8.40038	9.10609	8.82694	9.10665	8.96377	8.75381	8.73511	9.10085	9.00052	9.21532	8.94606
	ENSG00000133116	KL	9365	0	0	0	0	0	4.12261	0.00116458	0.0327174	3.1553	0.0545782	0.507806	5.09486	5.23292	6.24526	6.49517	6.85096	6.03761	5.09745	5.09092	5.33279	5.646	5.62352	5.77043
	ENSG00000164125	GASK1B	51313	0	0	0	0	0	-0.682393	0.00118576	0.0332487	0.0704959	0.738044	0.970997	13.2883	13.4422	13.0876	12.7285	12.6381	12.5406	12.7533	12.5044	12.6427	12.4223	12.5167	12.6988
	ENSG00000155970	MICU3	286097	0	0	0	0	0	-0.583942	0.00120595	0.0336863	-0.343688	0.0585139	0.522007	9.32404	9.44131	8.86845	8.97657	9.03524	8.75933	8.96653	9.0572	8.76707	8.77556	8.7009	8.75673
	ENSG00000181856	SLC2A4	6517	0	0	0	0	0	1.61245	0.00120877	0.0336974	1.64358	0.00212432	0.0947243	7.08286	6.28917	7.42569	6.91554	7.20651	7.25981	6.27623	5.95243	7.05114	6.68675	6.53079	6.53175
	ENSG00000124429	POF1B	79983	0	0	0	0	0	1.12859	0.00121093	0.0336974	0.548313	0.107232	0.652132	6.74683	6.67477	7.27726	7.53725	7.41608	7.34005	6.73409	6.67908	6.94203	7.10768	6.92101	7.04501
	ENSG00000176986	SEC24C	9632	0	0	0	0	0	-0.369649	0.00121917	0.0338626	-0.236702	0.0363376	0.430572	11.3488	11.736	11.3096	11.4055	11.3792	11.3972	11.9598	11.9818	11.7241	11.7293	11.7502	11.7907
	ENSG00000077150	NFKB2	4791	0	0	0	0	0	0.781713	0.00122762	0.0339049	0.451432	0.0560644	0.513562	9.87041	9.40309	10.2988	9.99225	10.2124	10.0146	10.7784	10.5202	10.7011	10.7971	11.2961	10.9665
	ENSG00000132613	MTSS2	92154	0	0	0	0	0	0.737718	0.00122548	0.0339049	0.391957	0.087242	0.607798	9.49368	9.18383	9.69136	9.67415	9.99832	10.064	9.04295	8.90375	9.19451	9.22744	9.11847	9.45671
	ENSG00000125775	SDCBP2	27111	0	0	0	0	0	2.06825	0.00122311	0.0339049	0.650612	0.241607	0.816263	6.24172	6.0768	7.36652	7.4872	7.19226	6.53247	8.58959	8.2147	9.51789	8.53326	8.57705	8.00876
	ENSG00000173786	CNP	1267	0	0	0	0	0	-0.485289	0.00123286	0.0339857	-0.302835	0.0440469	0.465738	11.1429	11.2675	10.9513	10.6992	10.8003	10.7163	10.7735	10.937	10.5664	10.6542	10.6995	10.6549
	ENSG00000213853	EMP2	2013	0	0	0	0	0	1.45151	0.00123722	0.0339876	0.738471	0.0981882	0.628201	9.66307	8.28354	10.1856	8.90104	9.05818	9.75065	8.49172	8.49854	9.42294	9.12761	8.61589	9.29812
	ENSG00000241015	TPM3P9	147804	0	0	1	0	0	0.836777	0.00123755	0.0339876	0.138141	0.587071	0.954216	8.05861	7.868	8.26346	8.64391	8.72689	8.562	8.0919	7.96392	8.10665	8.06896	7.94239	8.15766
	ENSG00000151743	AMN1	196394	0	0	0	0	0	-0.808212	0.00124094	0.034017	-0.234768	0.343392	0.878464	7.84336	8.0479	7.52153	7.51602	7.30221	7.34975	7.78725	7.84107	7.6256	7.69549	7.71339	7.61584
	ENSG00000162885	B3GALNT2	148789	0	0	0	0	0	0.643241	0.00125308	0.0341396	-0.474102	0.00715612	0.194278	8.33683	7.93056	8.41411	8.45966	8.51615	8.45206	8.89501	9.0572	8.57365	8.71197	8.64837	8.61809
	ENSG00000075239	ACAT1	38	0	0	0	0	0	-0.46029	0.00125262	0.0341396	-0.118029	0.416857	0.912662	12.2915	12.55	12.1952	12.1507	12.0034	12.0191	10.854	10.9538	10.8681	10.9195	10.8344	10.7274
	ENSG00000129518	EAPP	55837	0	0	0	0	0	-0.462209	0.00125471	0.0341396	-0.341291	0.0159478	0.294374	9.94738	10.314	9.78853	9.87629	9.93378	9.90232	10.3388	10.3465	9.98968	9.97895	10.1149	10.0066
	ENSG00000144406	UNC80	285175	0	0	0	0	0	2.55195	0.00126403	0.0343297	1.71603	0.000720969	0.0492707	5.47942	5.46607	6.06042	6.6699	6.38232	6.03761	6.54433	6.32545	7.27992	7.39204	7.41353	7.26588
	ENSG00000169330	MINAR1	23251	0	0	1	0	0	1.67715	0.00126672	0.0343395	0.357325	0.428007	0.914337	6.34595	6.0768	6.60562	7.18694	7.17786	6.68637	6.83274	6.67908	6.94203	6.83237	6.90222	6.88137
	ENSG00000240875	LINC00886	730091	0	0	0	0	0	-2.11624	0.00127974	0.0345014	-1.32131	0.0365028	0.431485	6.4229	6.56597	5.76599	5.69489	5.76991	5.55636	6.3186	6.55643	6.17954	6.03663	5.79676	5.70726
	ENSG00000057704	TMCC3	57458	0	0	0	0	0	1.88664	0.00127915	0.0345014	2.88468	7.55684e-05	0.0102808	6.1264	5.84505	6.84486	6.73594	6.62793	6.53247	5.88823	5.46999	6.49513	6.60066	6.17508	6.61544
	ENSG00000128849	CGNL1	84952	0	0	0	0	0	0.710304	0.0012764	0.0345014	0.185634	0.39895	0.903747	9.90793	9.88766	10.6046	10.5668	10.5449	10.5416	9.90117	9.82875	10.3168	9.89704	9.70255	10.0171
	ENSG00000106665	CLIP2	7461	0	0	0	0	0	0.997022	0.00129447	0.0348344	0.468833	0.0981422	0.628201	7.31392	6.88221	7.55956	7.52314	7.40389	7.71285	6.92429	7.2565	7.70745	7.51776	7.57159	7.5579
	ENSG00000112541	PDE10A	10846	0	0	0	0	0	0.990115	0.00130518	0.0350585	0.646348	0.0407297	0.449396	9.02348	9.05096	9.51514	10.369	10.0081	9.83688	8.41684	8.09742	8.4054	8.68461	8.57142	8.86238
	ENSG00000110492	MDK	4192	0	0	0	0	0	1.17465	0.00130846	0.0350824	1.31094	0.000377917	0.0328564	8.77254	8.47634	9.57086	9.78094	9.33964	9.35883	7.85878	7.97507	9.68838	8.93481	8.75654	8.76514
	ENSG00000092871	RFFL	117584	0	0	0	0	0	0.577527	0.0013122	0.0351186	0.496452	0.00616467	0.177603	9.11118	9.06021	9.68296	9.55031	9.60372	9.51145	8.86412	8.7416	9.07835	9.20457	9.33618	9.122
	ENSG00000169248	CXCL11	6373	0	0	0	0	0	2.56934	0.00132424	0.0352328	1.6382	0.00704539	0.192055	5.57836	5.52601	6.36568	6.47939	6.79395	6.11999	6.56132	6.10848	6.87002	6.84291	7.41353	6.62885
	ENSG00000183111	ARHGEF37	389337	0	0	1	0	0	0.602069	0.00132555	0.0352328	0.648311	0.0006094	0.0463934	10.061	10.1465	10.5667	10.8553	10.8611	10.588	9.64257	9.62506	10.3824	10.221	10.1207	10.2034
	ENSG00000092445	TYRO3	7301	0	0	0	0	0	0.839169	0.00131982	0.0352328	0.499116	0.0479132	0.479857	8.49996	7.9169	8.6541	8.42649	8.41279	8.89774	8.31963	8.21938	8.68238	8.71738	8.52551	8.62735
	ENSG00000113141	IK	3550	0	0	0	0	0	-0.427116	0.00134016	0.0355433	-0.261971	0.0476434	0.479798	11.7671	11.9702	11.582	11.485	11.4708	11.6537	12.144	12.2213	11.992	12.0036	11.872	11.977
	ENSG00000075151	EIF4G3	8672	0	0	0	0	0	-0.457484	0.00135008	0.0357419	-0.153503	0.282898	0.852635	11.4018	11.7346	11.4035	11.3019	11.1535	11.271	11.402	11.3505	11.2209	11.2033	11.1076	11.2625
	ENSG00000113448	PDE4D	5144	0	0	0	0	0	0.957795	0.00137072	0.0360932	0.0185322	0.948353	0.994909	8.62837	7.91002	8.93236	8.45966	8.45388	8.90736	8.6988	8.7768	8.54924	8.70109	8.916	8.97531
	ENSG00000100372	SLC25A17	10478	0	0	0	0	0	-0.669525	0.00136674	0.0360932	-0.459712	0.0291456	0.385104	10.5594	11.1187	10.381	10.3418	10.4672	10.6701	10.0261	10.3262	9.90178	9.98678	9.58213	10.0346
	ENSG00000147113	DIPK2B	79742	0	0	0	0	0	1.43132	0.00137039	0.0360932	-0.600631	0.154001	0.729914	6.52953	6.72577	7.50601	7.86693	7.60829	7.72762	7.24721	7.42343	7.42151	7.03734	6.69734	6.73113
	ENSG00000103326	CAPN15	6650	0	1	0	0	0	0.570432	0.00137388	0.0361116	0.625956	0.000397026	0.0339157	9.25109	8.89421	9.3614	9.42597	9.39768	9.45364	9.06212	8.78939	9.24589	9.25923	9.48396	9.42
	ENSG00000189319	FAM53B	9679	0	0	0	0	0	0.626219	0.00137737	0.0361388	0.28174	0.138036	0.70717	8.74617	8.3457	8.92381	8.8631	8.88508	8.87504	8.63061	8.49469	8.69479	8.61094	8.88912	8.76514
	ENSG00000145348	TBCK	93627	0	0	0	0	0	-0.824404	0.00138434	0.036163	-0.70396	0.00595729	0.173328	9.12146	9.38359	8.64023	8.7157	8.84164	8.34718	9.39769	9.39182	8.79729	8.82647	8.92484	8.45413
	ENSG00000141068	KSR1	8844	0	0	0	0	0	1.81095	0.00138336	0.036163	0.250462	0.609335	0.955343	6.07646	6.0768	6.65132	7.26633	7.37917	6.63719	7.04477	7.01082	7.15934	7.02828	7.43906	7.05458
	ENSG00000156284	CLDN8	9073	1	0	0	0	0	1.13067	0.00138568	0.036163	0.910557	0.0177831	0.312072	7.4204	7.19487	8.18888	7.91592	8.11577	7.90018	6.5271	6.54018	6.94203	7.37109	6.80392	7.10146
	ENSG00000137414	FAM8A1	51439	0	0	0	0	0	-0.562168	0.00140042	0.0364264	-0.972013	2.61128e-08	1.37027e-05	10.9166	11.1989	10.5777	10.69	10.774	10.562	11.3574	11.6749	10.8344	10.7926	10.4807	10.7641
	ENSG00000104067	TJP1	7082	0	0	0	0	0	1.00131	0.00140073	0.0364264	0.464814	0.136307	0.703461	11.2675	10.6251	12.0491	11.0637	11.2436	11.8207	11.7009	11.4765	12.0288	11.9817	11.7276	11.9761
	ENSG00000182379	NXPH4	11247	0	0	1	0	0	0.94435	0.00142693	0.0370421	0.470764	0.124689	0.684622	8.58807	7.74938	8.79843	8.1875	8.43055	8.58621	7.05623	7.27507	7.6097	7.50506	7.72372	7.62213
	ENSG00000164609	SLU7	10569	0	0	0	0	0	-0.418216	0.00143965	0.0372407	-0.306327	0.0179792	0.313368	10.9593	11.2461	10.9209	10.8197	10.7878	10.8224	11.6004	11.6119	11.2328	11.2845	11.3907	11.3379
	ENSG00000128585	MKLN1	4289	0	0	0	0	0	-0.574795	0.00143888	0.0372407	-0.484736	0.00709979	0.19318	11.2646	12.1404	11.3881	11.7624	11.4849	11.6326	12.2033	12.1379	11.478	11.7382	11.7188	11.6931
	ENSG00000163083	INHBB	3625	0	0	0	0	0	1.08471	0.00144626	0.0372806	0.455652	0.182128	0.767103	8.35882	7.63659	8.83842	8.25639	8.18036	8.65647	7.47424	7.48011	8.02195	7.77649	7.58303	7.85291
	ENSG00000110880	CORO1C	23603	0	0	0	0	0	0.504626	0.00145947	0.0375551	0.0789296	0.613876	0.955997	10.2828	9.95685	10.5307	10.2928	10.3867	10.5261	9.98802	10.1538	10.2513	10.2603	10.1398	10.2558
	ENSG00000106610	STAG3L4	64940	0	0	0	0	0	-0.894676	0.00147579	0.0378425	0.345968	0.235443	0.81244	8.36318	9.20899	8.18408	8.6503	8.49944	8.30881	8.18039	7.9583	8.04165	8.05613	8.35206	8.4714
	ENSG00000100519	PSMC6	5706	0	0	1	0	0	-0.443019	0.0014749	0.0378425	-0.134287	0.329762	0.873953	10.5404	10.8528	10.3184	10.474	10.4165	10.4861	11.0112	10.9566	10.7464	10.8966	10.8238	10.8347
	ENSG00000114738	MAPKAPK3	7867	0	1	0	0	0	0.52071	0.00148629	0.0379317	0.376827	0.0231146	0.348573	10.5347	10.1878	10.8425	10.6517	10.6173	10.6243	9.64076	9.66306	10.0563	9.93222	9.93877	10.1274
	ENSG00000149577	SIDT2	51092	0	0	0	0	0	0.549891	0.00148399	0.0379317	0.239643	0.172443	0.757417	9.63469	9.67171	10.2393	10.2495	10.2526	10.0057	9.29507	9.20053	9.48266	9.48788	9.30944	9.38051
	ENSG00000153132	CLGN	1047	0	0	0	1	0	0.681137	0.00149856	0.0381601	-0.0408328	0.848223	0.987999	11.1007	10.8359	11.5648	11.1891	11.398	11.7834	11.0818	11.2868	11.3728	11.1644	11.2318	11.2093
	ENSG00000081181	ARG2	384	0	0	0	0	0	-0.863104	0.00150412	0.0382353	-0.996771	0.000264025	0.0252815	10.7156	11.0221	10.1544	9.90584	10.1884	10.4603	10.2076	10.3592	9.51371	9.45275	8.9597	9.65473
	ENSG00000246705	H2AJ	55766	0	0	0	0	0	0.556116	0.00151389	0.0384173	0.345777	0.0457497	0.473617	9.94305	9.5081	10.1725	9.84335	10.0449	10.0381	9.55844	9.60212	9.97151	9.99013	9.85119	9.88111
	ENSG00000179930	ZNF648	127665	0	0	0	0	0	1.14997	0.00151727	0.0384338	1.15395	0.00402812	0.136674	6.9563	6.65729	7.49819	7.44279	7.37917	7.21783	6.39884	6.2006	6.73333	6.69857	6.90222	6.87042
	ENSG00000115415	STAT1	6772	0	0	0	0	0	-0.447571	0.0015227	0.0384338	-0.2873	0.0423578	0.459309	10.9493	11.2258	10.7165	10.7941	10.8316	10.8181	10.7543	10.8633	10.5461	10.602	10.4762	10.7029
	ENSG00000134765	DSC1	1823	0	0	0	0	0	1.46769	0.00152118	0.0384338	1.19257	0.0128226	0.266481	6.38507	6.89684	7.37514	8.34596	8.00902	7.84048	6.67404	6.49009	6.87924	7.20665	7.24934	7.43415
	ENSG00000160180	TFF3	7033	0	0	0	0	0	1.8961	0.001525	0.0384338	1.30311	0.0438445	0.465738	7.20837	5.9173	7.14143	6.72301	6.55941	6.76423	5.53746	5.69204	6.33402	6.07813	5.94025	6.19937
	ENSG00000151729	SLC25A4	291	1	0	0	0	0	-0.442448	0.00154148	0.0387824	-0.356489	0.0108409	0.244304	10.1337	10.5364	10.0115	10.1776	10.1047	10.1528	10.1474	10.259	9.96744	9.88512	9.90794	9.91916
	ENSG00000111145	ELK3	2004	0	1	0	0	0	0.736135	0.00157403	0.0394662	0.301835	0.18646	0.769129	8.89453	8.62962	9.39473	9.2037	9.24627	9.28951	9.15937	8.8567	8.83362	9.06336	9.34608	9.23105
	ENSG00000027075	PRKCH	5583	0	0	0	0	0	0.574639	0.00158514	0.0396772	0.0950746	0.568072	0.949999	8.75281	8.69058	9.2081	9.13494	9.34896	9.11527	10.1294	10.1526	10.2869	10.3003	10.0935	10.2745
	ENSG00000104765	BNIP3L	665	0	0	0	0	0	-0.558427	0.0015883	0.0396885	-0.377696	0.0323162	0.407573	12.1767	12.7294	12.2668	12.1622	12.0956	12.1761	12.9778	12.9253	12.5247	12.3731	12.8052	12.4656
	ENSG00000012232	EXTL3	2137	0	0	0	0	0	0.435475	0.00159812	0.0398308	0.237704	0.0747666	0.57097	9.70802	9.69759	10.0745	10.1351	10.0411	10.1741	10.1525	10.0843	10.3247	10.319	10.3228	10.2765
	ENSG00000134775	FHOD3	80206	0	0	0	0	0	1.0643	0.00159941	0.0398308	0.469969	0.153333	0.728949	7.71159	7.3168	7.80634	8.31404	8.26875	8.05962	7.3968	7.4561	7.91479	7.85304	7.45165	7.93048
	ENSG00000138100	TRIM54	57159	0	1	0	0	0	1.82982	0.00160762	0.0399674	2.14322	0.00101308	0.0633414	6.52953	6.0768	7.21107	6.84671	6.97489	7.08335	5.63041	5.69204	6.84194	6.52168	6.02485	6.6682
	ENSG00000126581	BECN1	8678	0	0	0	0	0	-0.396559	0.00162513	0.0403345	-0.152236	0.226103	0.801563	11.1703	11.4441	10.9872	11.1311	11.0152	11.0871	11.2195	11.1867	11.0797	10.993	11.0228	11.0551
	ENSG00000149311	ATM	472	0	0	0	0	0	-0.670173	0.0016364	0.0405218	-0.255334	0.228921	0.80508	10.2713	10.6136	9.95821	10.103	9.76549	10.0395	10.6908	10.4616	10.0126	10.1209	10.4852	10.2177
	ENSG00000142166	IFNAR1	3454	0	0	0	0	0	0.391811	0.00163819	0.0405218	0.286109	0.0203384	0.329084	10.8025	10.8332	11.1974	11.2718	11.1962	11.1896	10.9699	10.8883	11.2426	11.1183	11.1373	11.1636
	ENSG00000182871	COL18A1	80781	0	0	0	0	0	0.718748	0.00165292	0.0408174	0.792409	0.00152524	0.0808253	9.3329	8.80155	9.6245	9.34782	9.42731	9.38427	7.63957	7.5269	8.26889	7.91616	8.29149	8.0784
	ENSG00000152952	PLOD2	5352	0	0	0	0	0	4.18559	0.00166238	0.0409821	-0.0895012	0.91748	0.992539	7.58884	5.23292	7.29559	5.62115	6.1042	6.17146	6.83274	7.10835	7.27992	7.31358	6.53079	6.91366
	ENSG00000162738	VANGL2	57216	0	0	1	0	0	0.678834	0.00167288	0.0410345	0.310143	0.147199	0.721353	9.60757	9.28718	10.0681	9.90317	9.97846	9.69632	9.15173	9.3877	9.83968	9.52525	9.7897	9.5192
	ENSG00000168993	CPLX1	10815	0	0	0	0	0	-1.05502	0.00167184	0.0410345	-0.498772	0.124206	0.684108	7.28594	7.56776	6.80582	6.97022	6.67156	6.9336	7.55544	7.64441	7.41538	7.1663	7.43906	7.10146
	ENSG00000172243	CLEC7A	64581	0	0	0	0	0	1.75359	0.00168544	0.0412737	1.76868	0.00226011	0.0957661	6.65836	7.21788	7.62549	8.64391	9.07701	8.63343	7.16569	6.50702	7.20315	7.20665	8.07662	7.87402
	ENSG00000183666	GUSBP1	728411	0	0	0	0	0	1.41556	0.00169418	0.0414185	0.96044	0.0384537	0.43722	6.45953	6.18829	6.97864	6.85844	6.83224	7.0715	6.03489	6.03354	6.4569	6.56182	6.39582	6.44175
	ENSG00000198964	SGMS1	259230	0	0	0	0	0	-0.620039	0.00169828	0.0414499	-0.646159	0.00111234	0.0673825	10.5631	10.7895	10.3453	10.2348	10.0003	10.1675	10.21	10.4057	9.7238	9.82523	9.59602	9.9876
	ENSG00000141741	MIEN1	84299	0	0	1	0	0	-0.499543	0.00172415	0.0420114	-0.1689	0.302113	0.861465	9.49959	10.1025	9.55621	9.64258	9.66218	9.66837	9.21667	9.30484	9.13579	9.02468	9.23322	9.21276
	ENSG00000176842	IRX5	10265	0	1	0	0	0	-1.05075	0.00173109	0.0421107	-0.454498	0.169889	0.755497	7.03824	7.71808	6.96703	7.13126	7.02458	6.77924	7.24721	7.56471	7.11405	7.25352	7.09534	7.45557
	ENSG00000117448	AKR1A1	10327	0	0	0	0	0	0.366977	0.00174876	0.0424702	0.194306	0.0976012	0.628144	11.2807	11.0578	11.4091	11.3785	11.4334	11.4441	10.8556	10.8469	11.0231	11.0885	10.9906	11.0362
	ENSG00000162073	PAQR4	124222	0	0	0	0	0	1.19109	0.00177995	0.0431565	0.730789	0.0492962	0.483583	7.88059	7.46714	8.78274	8.11509	7.96068	8.59816	7.58663	7.77855	8.61866	8.17557	8.16952	8.45065
	ENSG00000163485	ADORA1	134	0	0	0	0	1	2.10395	0.00179464	0.0434051	1.46734	0.00940665	0.226582	6.36567	5.76629	7.03517	6.32682	6.35466	6.83755	6.67404	6.32545	7.1887	6.75606	7.27812	7.37534
	ENSG00000220205	VAMP2	6844	0	0	0	0	0	-0.745114	0.00179612	0.0434051	-0.395313	0.0991147	0.630569	9.41866	9.92688	9.07556	9.41853	9.44769	8.93897	9.44429	9.45229	9.2032	9.1154	9.09124	8.94359
	ENSG00000167553	TUBA1C	84790	0	0	0	0	0	0.672151	0.00182127	0.0439407	0.232608	0.278209	0.849943	11.1328	10.942	11.5184	11.3857	11.4615	11.9574	11.1782	11.3249	11.5891	11.4472	11.5763	11.594
	ENSG00000110660	SLC35F2	54733	0	0	0	0	0	0.607533	0.00182888	0.0440519	0.208649	0.2835	0.852635	10.2736	10.0586	10.705	10.4892	10.6714	10.686	9.80063	9.97183	10.0563	10.2813	9.94962	10.3479
	ENSG00000154438	ASZ1	136991	0	0	0	0	0	1.61376	0.00184157	0.0442851	0.971749	0.0729194	0.565087	6.24172	6.35921	6.99014	7.57876	7.2206	7.39725	6.20944	6.08412	6.4039	6.66276	6.17508	6.79104
	ENSG00000172828	CES3	23491	0	0	0	0	0	1.13314	0.00184847	0.0443783	1.05258	0.0106639	0.242547	7.84336	7.20643	7.94384	8.13812	8.18036	7.92592	6.39884	6.34496	7.15934	6.81103	6.53079	7.05458
	ENSG00000114316	USP4	7375	0	0	0	0	0	-0.525841	0.00185335	0.0444229	-0.318721	0.0580206	0.520133	10.3486	10.568	10.0061	10.1146	10.2158	9.9103	10.3264	10.4801	10.2655	10.0755	10.219	10.135
	ENSG00000105696	TMEM59L	25789	0	0	0	0	0	-1.03803	0.00185749	0.0444497	-0.4064	0.235867	0.812949	8.10112	8.82709	7.66081	8.33009	8.00902	7.7054	7.59432	7.83494	7.64652	7.63875	7.3875	7.39769
	ENSG00000205413	SAMD9	54809	0	0	0	0	0	0.838309	0.0018649	0.0445545	0.240055	0.334496	0.875383	7.35035	7.70216	8.11015	8.60826	8.46541	8.26937	8.80353	8.7416	8.79268	8.96691	9.0873	8.9632
	ENSG00000005486	RHBDD2	57414	0	0	1	0	0	-0.52921	0.00188689	0.044861	-0.21453	0.219109	0.793959	9.88403	10.2762	9.75366	9.63136	9.91509	9.79441	9.37818	9.39388	9.20666	9.14774	9.31281	9.12852
	ENSG00000185100	ADSS1	122622	0	0	0	0	0	-0.77196	0.00188631	0.044861	-0.446815	0.0791107	0.582984	8.21182	8.41494	7.89753	7.77537	7.75819	7.71285	7.66165	7.87728	7.40305	7.52407	7.48875	7.71321
	ENSG00000188938	FAM120AOS	158293	0	0	0	0	0	-0.450009	0.00189116	0.0448899	-0.297	0.0422723	0.45872	10.6874	11.1601	10.6292	10.824	10.7032	10.7272	10.4805	10.5435	10.268	10.3609	10.2046	10.191
	ENSG00000054179	ENTPD2	954	0	0	0	0	0	0.974819	0.0019068	0.0451153	0.80436	0.0135536	0.275822	7.23799	7.13557	8.05861	7.83895	7.56542	7.84048	6.76307	6.79066	7.34611	7.26879	7.36097	7.26588
	ENSG00000162496	DHRS3	9249	0	0	0	0	0	1.34487	0.00192085	0.0452475	1.04611	0.00759519	0.202167	7.48703	6.48757	7.59658	7.15939	7.26202	7.15229	7.46585	7.05506	7.86244	7.57352	8.16952	7.53135
	ENSG00000086062	B4GALT1	2683	0	0	1	0	0	0.458045	0.00193104	0.0452475	0.066666	0.646889	0.959146	11.1072	10.7792	11.3355	11.1272	11.1893	11.2385	11.2436	11.3233	11.473	11.298	11.4537	11.3229
	ENSG00000149418	ST14	6768	0	0	0	0	0	0.508154	0.001928	0.0452475	0.427035	0.00976542	0.23102	11.1807	10.9708	11.6115	11.3539	11.4136	11.4756	10.2234	10.3623	10.9388	10.71	10.7136	10.7152
	ENSG00000100564	PIGH	5283	0	0	1	0	0	-0.610584	0.00192882	0.0452475	-0.367513	0.0689176	0.553239	9.42696	9.65758	8.91521	9.06273	9.17116	9.22694	8.8165	8.87453	8.6003	8.63115	8.56008	8.41181
	ENSG00000005187	ACSM3	6296	0	0	0	0	0	1.06151	0.00193184	0.0452475	0.899747	0.0122407	0.260146	9.58921	8.30456	9.66601	8.85483	9.09561	9.19329	7.19684	7.27507	7.9735	8.15167	7.54843	8.00876
	ENSG00000103187	COTL1	23406	0	0	1	0	0	0.770155	0.00193702	0.0452475	0.579892	0.0214804	0.33746	9.18161	8.49015	9.32079	8.94838	9.03138	9.33292	7.92079	8.08205	8.68984	8.62828	8.31873	8.5836
	ENSG00000154240	CEP112	201134	0	0	0	0	0	1.06451	0.00191762	0.0452475	-0.087751	0.784017	0.97878	7.35035	7.21788	7.73548	8.23948	8.22184	7.76388	8.13944	8.06651	7.78944	8.12327	8.13923	7.91531
	ENSG00000088305	DNMT3B	1789	0	0	0	0	0	1.18702	0.00193607	0.0452475	0.916964	0.0178459	0.312072	7.99799	7.12338	8.28151	7.57193	7.84984	8.16569	6.61091	6.89318	7.67223	7.43971	7.26381	7.60952
	ENSG00000135842	NIBAN1	116496	0	0	1	0	0	1.11425	0.00195862	0.0456794	1.01796	0.00228229	0.0960851	7.55057	7.21788	8.44642	7.91056	7.6188	8.0769	8.74026	8.28335	9.06123	9.02468	9.47196	9.09117
	ENSG00000164938	TP53INP1	94241	0	1	0	0	0	-0.836266	0.0019822	0.0460955	-0.440184	0.103699	0.643705	13.4647	14.855	13.4162	14.2539	14.1728	14.0998	13.779	13.802	13.1603	13.3112	13.3926	13.562
	ENSG00000197951	ZNF71	58491	0	0	0	0	0	0.713706	0.00198274	0.0460955	0.528457	0.0223166	0.343975	8.01478	7.82469	8.49354	8.33009	8.35815	8.4299	7.88392	7.64441	8.06108	7.9397	8.21378	8.02297
	ENSG00000131016	AKAP12	9590	0	0	0	0	0	3.22352	0.00199545	0.0462446	0.748064	0.409794	0.909077	7.16783	5.63169	7.88571	6.34481	6.86941	6.68637	9.69604	9.77771	10.9661	10.6549	10.4351	9.54864
	ENSG00000065457	ADAT1	23536	0	0	0	0	0	-0.540822	0.00199455	0.0462446	-0.452052	0.00943885	0.226582	9.2417	9.41033	9.0071	8.92753	8.89786	8.84196	9.20194	9.25363	8.88646	8.93481	8.8101	8.74544
	ENSG00000096696	DSP	1832	0	0	0	0	1	-0.350382	0.00200287	0.0463435	-0.322497	0.00448906	0.143704	13.378	13.4902	13.1905	13.1655	13.0499	13.1562	13.1258	13.1474	12.8023	12.8489	12.7956	12.8602
	ENSG00000147804	SLC39A4	55630	0	0	0	0	0	0.824213	0.00200635	0.0463512	0.84473	0.00238424	0.0995217	8.43941	7.97077	8.81085	8.37718	8.53267	8.8586	7.3518	7.38145	8.07643	8.02571	7.91573	8.05095
	ENSG00000180535	BHLHA15	168620	0	0	0	0	0	1.8	0.00205038	0.047294	2.31972	0.0028293	0.109976	7.19835	6.13404	7.42569	6.79867	6.97489	7.14104	5.82233	5.46999	5.89362	6.31374	6.505	6.13962
	ENSG00000158786	PLA2G2F	64600	0	0	0	0	0	2.64873	0.0020664	0.0475333	2.62695	0.0297324	0.38901	5.42335	5.52601	6.28687	6.64247	6.40932	6.62036	4.82634	5.2	5.50308	5.61196	5.84721	5.96075
	ENSG00000170044	ZPLD1	131368	0	0	0	0	0	1.4598	0.00206723	0.0475333	0.426416	0.380273	0.894763	7.40322	7.88215	8.3213	9.37499	9.18512	9.37507	7.11209	7.15959	7.27992	7.24582	7.11157	7.9896
	ENSG00000100170	SLC5A1	6523	0	0	0	0	0	1.79995	0.00207226	0.0475745	2.84358	1.04452e-06	0.000348799	6.65836	6.28917	7.74207	7.17782	6.95789	7.35938	6.49186	6.17831	8.03773	7.60948	7.29229	8.50868
	ENSG00000136999	CCN3	4856	0	0	0	0	0	1.28408	0.00209147	0.0479407	0.183761	0.64465	0.95901	6.80251	6.96764	7.36652	7.97868	7.98506	8.08831	7.78725	7.48011	7.64132	7.31358	7.95117	7.50427
	ENSG00000281131	SCHLAP1	101669767	0	0	0	0	0	-0.743009	0.0021207	0.0485349	-0.467465	0.0548278	0.508218	9.11376	9.17534	8.59419	8.4885	8.38877	8.5902	8.74026	8.75129	8.38712	8.56364	8.01946	8.34586
	ENSG00000168615	ADAM9	8754	0	0	0	0	0	0.336563	0.00213189	0.0487151	-0.08075	0.462047	0.924138	11.9136	11.9949	12.2708	12.3289	12.3654	12.3431	11.663	11.7502	11.6477	11.6572	11.6997	11.6795
	ENSG00000108219	TSPAN14	81619	0	0	0	0	0	0.477676	0.00213995	0.0488234	-0.274068	0.0721363	0.56228	10.5423	10.4265	10.8906	10.871	10.8305	10.9546	11.109	11.2195	11.1302	10.9072	10.8576	10.8938
	ENSG00000173531	MST1	4485	0	0	0	0	0	-1.17933	0.00214812	0.0488582	-1.21926	0.00159029	0.0825658	9.45564	9.43659	8.4623	8.44133	8.66837	7.88713	8.57437	8.95489	8.25549	7.858	8.06052	7.38283
	ENSG00000100225	FBXO7	25793	0	0	0	0	0	-0.432306	0.00214757	0.0488582	-0.204863	0.142059	0.711063	10.1159	10.4442	10.0235	9.92826	10.1011	10.074	10.4724	10.4128	10.1616	10.2389	10.2064	10.2588
	ENSG00000141642	ELAC1	55520	0	0	0	0	0	-0.786576	0.00217665	0.0494305	-0.601657	0.0187554	0.318214	8.1219	8.55722	8.02139	7.87796	7.96885	7.74949	8.36907	8.35734	8.00598	7.9811	7.79397	7.64701
	ENSG00000253368	TRNP1	388610	0	0	0	0	0	1.04243	0.00218089	0.0494504	0.551359	0.0756119	0.57286	7.06074	6.692	7.40905	7.34131	7.30221	7.36895	6.94929	7.03313	7.22452	7.34264	7.50089	7.5579
	ENSG00000134762	DSC3	1825	0	1	0	0	0	1.51929	0.00218523	0.0494725	0.592438	0.255235	0.828768	7.04954	7.13557	7.36652	8.6503	8.45388	8.34718	6.81911	6.50702	6.77391	6.93403	6.60497	6.99604
	ENSG00000150687	PRSS23	11098	0	0	0	0	1	-0.811642	0.0021951	0.0496193	0.713367	0.00218004	0.0947243	7.17808	7.97736	7.25868	7.35742	7.34124	7.49628	12.1634	11.6295	12.4399	12.0664	12.637	12.1123
	ENSG00000138759	FRAS1	80144	0	0	0	0	0	2.0495	0.00219933	0.0496385	1.10515	0.0480391	0.479857	6.1264	5.76629	6.42139	6.88158	6.51147	6.7181	6.84622	6.34496	6.66987	6.66276	7.45165	6.93475
	ENSG00000197406	DIO3	1735	0	0	0	0	0	-2.26615	0.00225576	0.0508341	-0.797124	0.275752	0.848486	6.81605	8.38567	5.92493	6.87006	7.11866	6.79407	10.8239	10.2769	8.99265	9.50044	9.94746	9.51091
	ENSG00000115884	SDC1	6382	0	1	0	0	0	0.645156	0.0022786	0.0511918	0.577321	0.00767452	0.203174	9.54223	9.64127	10.2301	10.3299	10.1102	10.3165	8.70231	8.82038	9.39894	9.02903	9.50767	9.39139
	ENSG00000172086	KRCC1	51315	0	0	0	0	0	-0.527236	0.00227717	0.0511918	-0.583074	0.000575578	0.0442773	9.42903	9.69166	9.25878	9.33008	9.06574	9.14266	9.78097	9.94545	9.34029	9.46722	9.35264	9.43935
	ENSG00000183935	HTR7P1	93164	0	0	0	0	0	0.664419	0.0022962	0.0515084	-0.109522	0.584956	0.954216	8.20211	7.97077	8.56142	8.6375	8.51615	8.34718	8.61583	8.79564	8.74815	8.7494	8.7009	8.59309
	ENSG00000133065	SLC41A1	254428	0	0	0	0	0	-0.387339	0.00232802	0.0519842	-0.261441	0.0424387	0.459665	10.7914	10.9023	10.5344	10.474	10.5966	10.5073	10.0686	10.339	10.1127	10.0723	10.0619	10.1089
	ENSG00000118007	STAG1	10274	0	1	0	0	0	0.766158	0.00232723	0.0519842	0.3235	0.183701	0.768256	9.55554	8.86281	9.81798	9.40165	9.16061	9.74887	10.0135	10.0085	10.2655	10.3428	10.3077	10.3479
	ENSG00000184363	PKP3	11187	0	0	0	0	0	0.507883	0.00232686	0.0519842	0.181696	0.276433	0.848904	10.5433	10.3596	10.7714	10.8049	11.0171	10.7933	10.1072	10.1538	10.2132	10.3462	10.2787	10.458
	ENSG00000039319	ZFYVE16	9765	0	0	0	0	0	0.450345	0.00233256	0.0519946	-0.13418	0.359946	0.886435	10.9457	10.8115	11.2358	11.3752	11.1893	11.1882	11.2103	11.0937	10.9116	11.0469	10.8611	11.0211
	ENSG00000180537	RNF182	221687	0	0	0	0	0	1.08089	0.00233556	0.0519946	0.497378	0.0713052	0.560678	6.56305	6.4036	7.02406	7.12175	6.99166	6.92031	7.53958	7.39839	7.74663	7.87276	7.72372	7.71321
	ENSG00000159337	PLA2G4D	283748	0	0	0	0	0	2.16894	0.00234718	0.0521743	1.01728	0.177066	0.762611	6.49505	5.76629	6.99014	6.51074	6.77436	6.53247	5.67273	5.61147	5.97841	5.76874	5.62352	6.19937
	ENSG00000125633	CCDC93	54520	0	0	0	0	0	-0.852476	0.00238569	0.052717	-0.37889	0.175374	0.762418	10.5212	11.203	9.92156	10.6682	10.6565	10.1201	11.6409	11.5888	11.163	11.0681	11.4143	11.2052
	ENSG00000171604	CXXC5	51523	0	0	1	0	0	0.587693	0.00238333	0.052717	0.199369	0.315234	0.866878	9.68572	9.55023	10.1299	10.0595	10.0937	10.1242	8.80353	8.8567	8.97447	9.06759	8.79569	9.24512
	ENSG00000108679	LGALS3BP	3959	0	1	0	0	0	0.830424	0.00238595	0.052717	0.491118	0.0912984	0.615343	9.43316	8.98448	9.82104	9.828	9.96439	9.28214	7.51544	7.65143	8.18656	8.07745	7.89768	7.94051
	ENSG00000100711	ZFYVE21	79038	0	0	0	0	0	0.613231	0.00239234	0.0527787	0.0991687	0.627587	0.956746	10.3122	9.8842	10.4841	10.5702	10.5299	10.2689	9.18706	9.3606	9.47694	9.56766	9.17514	9.53889
	ENSG00000164749	HNF4G	3174	0	0	0	0	0	1.35611	0.00240641	0.0528904	0.461306	0.210793	0.787084	6.54641	6.13404	7.01285	6.79867	6.69281	6.76423	6.96162	6.76368	6.99352	7.19868	6.99355	6.98602
	ENSG00000135046	ANXA1	301	0	0	1	0	0	2.94032	0.0024082	0.0528904	1.1352	0.199323	0.779144	5.87847	5.84505	6.32696	7.78127	7.5977	7.34975	8.80353	8.29669	8.6082	8.74412	10.0397	9.31726
	ENSG00000165209	STRBP	55342	0	0	0	0	0	-0.485125	0.0024043	0.0528904	-0.296467	0.0630263	0.534128	11.275	11.585	11.1507	11.0517	10.9807	11.2429	11.2549	11.4814	11.182	11.2908	11.0392	11.2372
	ENSG00000072135	PTPN18	26469	0	0	1	0	0	-0.5564	0.00241552	0.0529719	-0.176352	0.34405	0.878849	10.2387	10.2334	9.87955	9.52109	9.71116	9.69816	9.4422	9.47772	9.39136	9.35406	9.18621	9.31155
	ENSG00000173890	GPR160	26996	0	0	0	0	0	1.00167	0.00246056	0.0538793	-0.0777801	0.811781	0.983669	9.00695	8.10909	9.2221	8.87404	8.86786	8.86519	7.97434	8.36158	8.35299	8.48644	7.70299	8.47825
	ENSG00000095739	BAMBI	25805	0	0	0	0	0	-0.905872	0.00246794	0.0539605	0.309404	0.303001	0.861465	10.7589	10.2549	9.68128	9.31613	9.33339	9.24473	9.61137	9.48739	9.70314	9.33664	10.2154	9.72087
	ENSG00000170759	KIF5B	3799	0	1	0	0	0	-0.439812	0.00248196	0.0541863	-0.525593	0.000291914	0.0271461	13.6991	13.9795	13.669	13.4866	13.3846	13.6085	14.4345	14.5228	14.0263	13.9945	13.9116	14.0579
	ENSG00000023445	BIRC3	330	0	1	0	0	0	1.11931	0.0025155	0.0547558	0.143434	0.690871	0.966795	8.60286	8.42934	9.39061	9.52282	9.45058	9.3186	11.1076	10.4077	10.0649	10.1431	11.2354	10.4248
	ENSG00000096093	EFHC1	114327	0	0	1	0	0	-0.704288	0.00252435	0.0547862	-0.610905	0.0084426	0.214856	9.02895	9.00059	8.4623	8.44133	8.48253	8.13854	8.67049	8.88042	8.45595	8.46405	8.27072	8.18732
	ENSG00000164654	MIOS	54468	0	0	0	0	0	0.567589	0.00252305	0.0547862	0.18066	0.33562	0.876047	10.4679	9.72881	10.3954	10.2651	10.1987	10.1912	9.65523	9.60744	9.70681	9.94146	9.57093	9.8473
	ENSG00000081803	CADPS2	93664	0	0	0	0	0	1.3777	0.00256598	0.0556075	-0.547372	0.18039	0.765976	7.55057	6.77476	7.98867	7.10252	7.19226	8.20808	11.0404	11.3389	10.8544	10.6633	10.684	10.9952
	ENSG00000087128	TMPRSS11E	28983	0	0	0	0	0	1.46318	0.00260588	0.0563891	1.04364	0.00781422	0.204187	6.21963	5.9843	6.68088	6.70995	6.69281	6.60328	6.84622	6.52372	7.07508	7.04634	7.42635	7.04501
	ENSG00000204947	ZNF425	155054	0	0	0	0	0	-0.814472	0.00261068	0.0564099	-0.329238	0.204591	0.78385	7.64071	8.13873	7.40905	7.45029	7.40389	7.73495	8.52773	8.45565	7.9776	8.31106	8.17699	8.23677
	ENSG00000106348	IMPDH1	3614	0	0	1	0	0	0.615849	0.0026199	0.0564431	0.572739	0.00480426	0.150189	9.3329	9.14669	9.66772	9.50186	9.77934	9.883	9.11812	9.10324	9.48123	9.58398	9.69483	9.74508
	ENSG00000176903	PNMA1	9240	0	0	0	0	0	-0.519341	0.0026199	0.0564431	-0.601777	0.000224813	0.0224706	8.792	9.08157	8.63324	8.50271	8.7173	8.64115	9.67667	9.78556	9.217	9.26477	9.25441	9.18175
	ENSG00000198156	NPIPB6	728741	0	0	0	0	0	-2.21667	0.00262552	0.0564814	0.0311772	0.965189	0.997124	5.66483	6.33634	5.47068	5.39186	5.81907	5.50322	6.27623	6.05915	6.05628	6.13734	6.2428	5.82912
	ENSG00000109339	MAPK10	5602	0	0	0	0	0	1.42966	0.00263414	0.056584	0.860227	0.114286	0.665032	7.17808	6.91132	7.37514	8.20504	7.99309	7.99435	6.35943	6.03354	6.4039	6.43709	6.02485	6.6682
	ENSG00000162733	DDR2	4921	0	0	0	0	0	1.09428	0.00264597	0.0566381	0.69056	0.0577176	0.518682	7.85588	7.3168	8.56142	8.14723	7.93587	7.82686	7.23728	7.1894	7.54421	7.70104	7.58303	7.87925
	ENSG00000120860	WASHC3	51019	0	0	0	0	0	-0.56817	0.00264112	0.0566381	-0.493898	0.00915603	0.223843	9.22036	9.54366	9.07813	9.12125	8.97223	8.91374	9.26941	9.25589	8.86468	8.90907	8.81962	8.64266
	ENSG00000154856	APCDD1	147495	0	0	0	0	0	1.72021	0.00264823	0.0566381	1.67894	0.000299977	0.0273762	6.57946	6.04691	7.05712	6.82291	6.69281	7.05955	9.21911	8.78939	11.1585	10.1874	9.56529	9.92665
	ENSG00000127334	DYRK2	8445	0	0	0	0	0	0.889493	0.00265925	0.0566586	0.594732	0.037992	0.434715	8.63557	8.20741	9.14826	9.02643	8.79684	8.89129	9.14917	8.88921	9.03419	9.29576	9.79934	9.48745
	ENSG00000120798	NR2C1	7181	0	0	0	0	0	-0.531234	0.00266075	0.0566586	-0.168584	0.32881	0.873405	9.36567	9.41514	8.86845	8.94838	9.11031	8.80124	9.47522	9.57881	9.41996	9.425	9.45377	9.395
	ENSG00000100897	DCAF11	80344	0	0	0	0	0	-0.394435	0.00265777	0.0566586	-0.100309	0.449125	0.919721	10.6257	10.8448	10.5138	10.4668	10.3791	10.4893	10.2246	10.3143	10.2737	10.1961	10.219	10.1827
	ENSG00000158406	H4C8	8365	0	0	0	0	0	-0.867315	0.00267612	0.0569033	-0.441719	0.126361	0.688402	10.3937	11.8149	10.3431	11.2645	11.1841	10.9045	11.4259	11.3773	10.7757	10.9398	11.1095	10.9433
	ENSG00000169599	NFU1	27247	0	0	0	0	0	-0.737542	0.00268138	0.0569328	-0.848235	0.000526	0.041329	8.21666	8.53964	8.03212	7.98379	7.77701	7.90018	8.37348	8.4317	7.88011	7.83303	7.56006	7.65316
	ENSG00000184937	WT1	7490	0	0	0	0	0	1.51764	0.00270195	0.0569581	1.02296	0.0088392	0.219747	6.52953	5.9843	6.80582	6.90432	6.51147	6.5141	7.21721	6.98813	7.99793	7.66741	7.51293	7.56446
	ENSG00000176485	PLAAT3	11145	0	0	0	0	0	-0.578615	0.00269307	0.0569581	-0.289004	0.138293	0.707436	9.05063	9.12041	8.59778	8.4885	8.7739	8.57415	8.41256	8.69217	8.45303	8.49908	8.38462	8.42606
	ENSG00000138593	SECISBP2L	9728	0	0	0	0	0	-0.371643	0.00269334	0.0569581	-0.435321	0.000443502	0.0364043	11.8026	12.1491	11.7577	11.773	11.7831	11.8165	11.9064	11.9	11.4532	11.4573	11.3899	11.579
	ENSG00000167202	TBC1D2B	23102	0	0	0	0	0	0.691297	0.00269935	0.0569581	0.0450662	0.843333	0.987495	9.66307	8.76425	9.67959	9.23794	9.34896	9.22694	8.85158	8.85969	8.90151	8.83892	9.03108	8.82802
	ENSG00000136379	ABHD17C	58489	0	0	0	0	0	0.757821	0.00271725	0.0571985	-0.0642536	0.794002	0.980967	8.71592	8.06654	8.86249	8.62133	8.64831	8.67162	8.47951	8.34884	8.13624	8.11505	8.52551	8.39016
	ENSG00000106701	FSD1L	83856	0	0	0	0	0	-0.821855	0.00276572	0.0581355	-0.300309	0.275311	0.848486	8.30093	8.3955	7.50601	7.78715	7.6188	7.96985	7.94484	8.05606	7.86244	7.9114	7.64974	7.81518
	ENSG00000034713	GABARAPL2	11345	0	0	0	0	0	-0.512914	0.00281234	0.0590309	-0.376824	0.0286148	0.381523	10.5929	11.033	10.4449	10.5761	10.6224	10.4978	10.4497	10.6366	10.2379	10.1511	10.4926	10.2044
	ENSG00000247271	ZBED5-AS1	729013	0	0	0	0	0	-0.74115	0.00282377	0.0591864	-0.551848	0.0268	0.370087	8.496	8.93167	8.478	8.32609	8.22864	8.09963	8.32875	8.60221	8.25213	8.26732	8.05241	7.94051
	ENSG00000146038	DCDC2	51473	0	1	0	0	0	-2.13667	0.00286177	0.0597272	-0.813947	0.216323	0.791004	6.10174	6.26481	5.56835	5.539	5.37752	5.60561	6.16249	6.40154	5.93698	5.94797	6.36683	5.88409
	ENSG00000198874	TYW1	55253	0	0	0	0	0	-0.463887	0.00286128	0.0597272	-0.102683	0.510156	0.939253	9.66131	10.08	9.64713	9.66318	9.58545	9.674	9.7892	9.73456	9.72621	9.68373	9.4929	9.6274
	ENSG00000125434	SLC25A35	399512	0	0	0	0	0	-1.02828	0.00285693	0.0597272	-0.489216	0.15605	0.733841	8.40181	8.31496	7.56705	7.56506	7.57626	7.30052	8.02029	7.99165	7.82641	7.86294	7.21993	7.39769
	ENSG00000130829	DUSP9	1852	0	0	0	0	0	1.44892	0.00287345	0.059886	0.761363	0.0909401	0.615021	7.47067	6.42517	7.61832	6.90432	6.8876	7.5723	6.76307	6.89318	7.41538	7.47929	7.23471	7.44133
	ENSG00000134490	TMEM241	85019	0	0	0	0	0	0.750489	0.00288153	0.0599692	0.290808	0.245102	0.820071	9.19869	8.76046	9.69136	9.16862	9.34275	9.49031	8.93122	8.76729	8.93741	8.94636	9.27875	8.92372
	ENSG00000141736	ERBB2	2064	0	0	0	0	0	-0.747027	0.0028917	0.0600959	-0.534855	0.0334719	0.414324	12.0667	12.2643	11.8977	11.3254	11.3439	11.468	11.0383	11.3431	10.9722	10.9043	10.4792	10.8785
	ENSG00000105514	RAB3D	9545	0	0	0	0	0	0.663411	0.00290514	0.0602899	0.081129	0.717098	0.968692	10.9166	10.5441	11.3731	11.019	11.0687	11.2599	9.7272	10.0881	10.3095	10.1865	9.81366	10.2882
	ENSG00000156050	FAM161B	145483	0	0	0	0	0	-0.80438	0.00291528	0.0603298	-0.398534	0.123324	0.68362	7.7658	8.15621	7.48241	7.59232	7.40389	7.62075	8.34681	8.54761	8.2953	8.3947	7.92468	8.16194
	ENSG00000015133	CCDC88C	440193	0	0	0	0	0	0.495721	0.00291503	0.0603298	0.222995	0.185709	0.768989	10.6787	10.2183	10.6807	10.8056	10.6249	10.6569	9.66241	9.71002	9.98264	9.88392	9.74055	10.0415
	ENSG00000253593	LOC101927822	101927822	0	0	0	0	0	2.01831	0.00292771	0.0605019	1.92044	0.00199259	0.0920663	5.57836	5.6792	6.49173	6.76141	6.26736	6.29019	5.58549	5.76499	6.62567	6.37708	6.71939	6.57432
	ENSG00000130508	PXDN	7837	0	0	0	0	0	1.29779	0.00293598	0.0605619	0.684665	0.102834	0.641177	8.41864	7.45762	9.07041	8.23095	7.9275	8.44765	8.39965	8.634	9.69946	9.05698	9.07544	9.01811
	ENSG00000044459	CNTLN	54875	0	0	0	0	0	0.727241	0.00294752	0.0605619	0.300722	0.206056	0.78385	9.14179	8.47171	9.36561	9.00918	8.91052	9.10973	8.77391	8.88921	9.31004	9.21223	8.92043	9.15005
	ENSG00000089127	OAS1	4938	0	0	0	0	0	1.64977	0.00294636	0.0605619	0.262218	0.594323	0.954865	6.44135	6.10582	6.52539	7.2228	7.24836	6.73366	6.96162	6.74997	7.08297	6.76725	6.97579	6.77928
	ENSG00000100650	SRSF5	6430	0	0	0	0	0	-0.540089	0.00295078	0.0605619	-0.244631	0.177612	0.762611	12.5237	12.7488	11.987	12.3052	12.4138	12.1136	12.5303	12.7184	12.5972	12.4674	12.4499	12.3805
	ENSG00000167183	PRR15L	79170	0	0	0	0	0	0.847544	0.00295122	0.0605619	1.09196	0.000496562	0.0394378	9.37642	8.92831	9.87366	9.59389	9.62943	9.69632	7.04477	7.1992	8.04556	8.11092	7.48875	8.24082
	ENSG00000169031	COL4A3	1285	0	1	0	0	0	-1.97464	0.00295762	0.0606086	-0.34922	0.58549	0.954216	5.81313	6.35921	5.47068	5.82444	5.46152	5.65166	6.20944	6.17831	6.03738	6.03663	6.02485	6.03166
	ENSG00000178234	GALNT11	63917	0	0	0	0	0	-0.446125	0.00296978	0.060773	-0.253288	0.0952247	0.622556	10.7324	10.8825	10.6028	10.3388	10.4486	10.4038	10.277	10.2613	10.0273	9.99457	10.0659	9.99593
	ENSG00000138760	SCARB2	950	0	0	0	0	0	0.525392	0.00297777	0.0608518	0.204759	0.247314	0.822682	13.0854	13.079	13.5578	13.6552	13.5411	13.648	12.6961	12.76	13.0645	12.9668	12.6678	13.112
	ENSG00000164187	LMBRD2	92255	0	0	0	0	0	-0.686884	0.00298307	0.0608754	-0.567588	0.01442	0.285882	10.5115	11.137	10.2966	10.7393	10.5927	10.1912	10.6271	10.6183	10.1034	10.1521	10.1716	9.85387
	ENSG00000228451	SDAD1P1	157489	0	0	0	0	0	-0.740246	0.00300527	0.0612434	-0.539704	0.0278402	0.375171	8.40181	8.61291	8.01599	8.22237	7.89351	7.79922	8.52377	8.65824	8.25213	8.28571	8.2065	8.04633
	ENSG00000059915	PSD	5662	0	1	0	0	0	-1.31539	0.00301097	0.0612744	-0.399116	0.352602	0.883925	6.36567	6.82192	6.1098	6.2518	6.20507	6.00857	6.627	6.7221	6.44388	6.43709	6.62872	6.51722
	ENSG00000121644	DESI2	51029	0	0	0	0	0	0.462836	0.00302566	0.0614883	0.165362	0.276865	0.849266	9.69777	9.64945	10.1225	10.0867	9.98046	10.1406	10.0509	10.0272	10.0801	10.2295	10.1435	10.2745
	ENSG00000111846	GCNT2	2651	0	0	0	0	0	0.720106	0.00303946	0.0616833	0.644807	0.010078	0.234303	9.29711	9.23371	9.61039	10.0714	10.0863	9.78576	8.26841	8.31865	8.78806	8.70109	9.04737	8.95097
	ENSG00000082068	WDR70	55100	0	0	0	0	0	-0.455362	0.00306062	0.0619418	-0.1799	0.241517	0.816263	9.61122	10.0086	9.53208	9.59718	9.59592	9.60095	9.69254	9.75069	9.60435	9.64607	9.43534	9.62279
	ENSG00000108175	ZMIZ1	57178	0	0	0	0	0	0.484171	0.0030594	0.0619418	0.47836	0.00408824	0.136674	11.5759	11.792	12.2916	12.3588	12.2637	12.1568	10.4141	10.3914	10.7362	10.831	10.7673	11.0528
	ENSG00000176092	CRYBG2	55057	0	0	0	0	0	1.75443	0.00308076	0.0621781	0.416652	0.467489	0.92535	5.90943	5.8819	6.54187	6.6699	6.73425	6.76423	5.71281	5.92378	6.1285	5.87554	6.30654	6.03166
	ENSG00000175065	DSG4	147409	0	0	0	0	0	2.94826	0.00307727	0.0621781	1.42925	0.162751	0.742936	5.57836	5.63169	5.86475	7.71493	6.85096	6.47647	5.48564	5.52062	5.80007	6.01522	5.98348	5.98497
	ENSG00000170634	ACYP2	98	0	0	1	0	0	-0.821246	0.00309165	0.0622269	-0.306211	0.256639	0.830585	7.57366	8.00342	7.34914	7.54426	7.44014	7.16344	8.18542	8.0508	7.77531	7.88252	7.91573	7.65929
	ENSG00000180573	H2AC6	8334	0	0	0	0	0	-0.775403	0.00309066	0.0622269	-0.507871	0.052896	0.499166	11.141	12.39	11.1094	11.9656	11.7664	11.5241	11.8018	11.7991	11.199	11.3225	11.4229	11.2501
	ENSG00000175066	GK5	256356	0	0	0	0	0	0.558232	0.00310234	0.0623072	0.386208	0.0399915	0.445407	10.6744	10.4301	10.9145	11.0257	11.0489	10.8827	10.351	10.4219	10.8951	10.8538	10.4882	10.8932
	ENSG00000102317	RBM3	5935	0	1	0	0	0	0.823415	0.00310412	0.0623072	0.551398	0.0475633	0.479756	12.4725	11.7404	12.756	12.0842	12.3188	12.906	11.5138	11.6821	12.3262	12.0616	12.0832	12.4004
	ENSG00000215146	LOC441666	441666	0	0	0	0	0	0.942593	0.0031237	0.0626146	0.466429	0.138234	0.707436	9.12146	8.31496	9.49991	8.87404	8.89361	9.18541	8.76389	8.55501	9.0497	9.14173	8.52551	9.04595
	ENSG00000170293	CMTM8	152189	0	0	1	0	0	1.5135	0.0031571	0.063112	1.36576	0.0212113	0.336927	5.93938	6.2399	6.99014	7.19599	7.19226	6.90688	5.82233	5.76499	5.97841	6.31374	6.42409	6.44175
	ENSG00000163291	PAQR3	152559	0	0	0	0	0	0.496889	0.00315344	0.063112	0.384963	0.0179201	0.312707	9.32626	9.01335	9.47482	9.54006	9.31131	9.51564	9.30429	9.3092	9.59514	9.68511	9.69741	9.68302
	ENSG00000089177	KIF16B	55614	0	1	0	0	0	0.587326	0.00316588	0.0632014	0.201744	0.273512	0.84658	8.41864	8.22958	8.72808	8.84096	8.78771	8.54563	8.84526	8.96601	9.17873	9.13771	9.1452	9.12635
	ENSG00000160190	SLC37A1	54020	1	0	0	0	0	0.619107	0.0031859	0.0635148	0.403479	0.0592644	0.52393	8.75612	8.97146	9.28569	9.68504	9.57225	9.56905	8.52377	8.48309	8.86468	8.69288	8.89813	8.87537
	ENSG00000172469	MANEA	79694	0	0	0	0	0	0.988592	0.00321861	0.0640283	0.181743	0.58942	0.954266	11.8721	11.299	12.6239	12.1	12.1666	12.1283	10.1715	10.3975	10.5502	10.8341	9.81129	10.861
	ENSG00000186193	SAPCD2	89958	0	0	0	0	0	1.10761	0.00322037	0.0640283	0.608818	0.105249	0.647745	9.48972	8.56593	9.8898	8.98416	9.18164	9.93865	8.31505	8.4317	9.02441	8.99831	8.59383	9.16281
	ENSG00000127472	PLA2G5	5322	0	0	0	1	0	2.48538	0.00324512	0.0644244	3.79816	0.0182609	0.315656	6.17405	5.6792	6.40312	6.57107	6.90553	6.97268	5.48564	5.09092	5.60546	5.67855	5.47995	6.19937
	ENSG00000197062	ZSCAN26	7741	0	0	0	0	0	-0.629226	0.00325606	0.0644244	-0.302834	0.131212	0.692764	7.73217	8.21298	7.69525	7.78127	7.70015	7.66757	8.60089	8.59863	8.31479	8.36736	8.42274	8.26484
	ENSG00000106018	VIPR2	7434	0	0	0	0	0	1.76451	0.00325783	0.0644244	-0.786797	0.123007	0.683266	6.1264	6.04691	6.95532	6.99146	6.90553	6.9336	7.43176	7.73306	7.01853	6.71029	7.82302	6.88137
	ENSG00000166946	CCNDBP1	23582	0	0	0	0	0	-0.670218	0.00325146	0.0644244	-0.23549	0.300582	0.861465	9.46977	10.0354	9.1916	9.6616	9.53736	9.18541	9.86429	9.76665	9.56985	9.49574	9.66616	9.45326
	ENSG00000162390	ACOT11	26027	0	0	0	0	0	0.740473	0.00328895	0.0648702	0.717055	0.00807129	0.208788	8.37186	7.89615	8.60137	8.42276	8.52719	8.46518	7.29575	7.17954	7.75145	7.49866	7.61679	7.86877
	ENSG00000117791	37316	54996	0	0	0	0	0	-0.557848	0.00328921	0.0648702	-0.9415	2.18338e-07	9.43541e-05	9.17916	9.19226	8.85351	8.58843	8.64831	8.67539	10.0495	10.0219	9.23914	9.13166	9.19355	9.02279
	ENSG00000148700	ADD3	120	0	0	0	0	0	-1.01701	0.00331695	0.0653296	-0.191772	0.579932	0.953836	11.205	12.259	10.6723	11.6809	11.398	11.0955	11.5276	11.5973	11.2514	10.9283	11.752	11.5735
	ENSG00000092758	COL9A3	1299	0	0	0	0	0	1.76061	0.00332264	0.0653541	0.496699	0.376663	0.893028	7.09379	6.18829	7.45029	6.58569	6.97489	7.45215	6.49186	6.58827	7.04306	7.06416	6.42409	6.837
	ENSG00000068078	FGFR3	2261	0	0	0	0	0	1.88857	0.00333137	0.0654383	0.565355	0.366871	0.889607	5.7785	6.44634	6.52539	7.99395	8.04808	7.53059	6.83274	6.70792	7.10635	6.92421	7.29229	6.85938
	ENSG00000269343	ZNF587B	100293516	0	0	0	0	0	0.510727	0.0033386	0.0654926	0.171514	0.312349	0.865261	9.48178	9.14958	9.71463	9.57059	9.47348	9.69632	9.51347	9.40412	9.51371	9.58398	9.49587	9.64719
	ENSG00000136982	DSCC1	79075	0	0	0	0	0	1.30737	0.00334871	0.0655162	0.851809	0.0546866	0.508218	8.88249	7.62817	9.16768	8.17421	8.24214	8.92956	7.56331	7.61596	8.40842	8.35001	7.74416	8.5253
	ENSG00000184675	AMER1	139285	0	0	0	0	0	0.687749	0.00334586	0.0655162	0.227012	0.326309	0.871238	8.99581	8.37579	9.1916	8.80423	8.79684	9.056	8.09727	8.4317	8.57365	8.63973	8.53712	8.73977
	ENSG00000130177	CDC16	8881	0	0	0	0	0	-0.383952	0.00339021	0.0661519	-0.211068	0.10432	0.646196	10.353	10.555	10.1274	10.2358	10.1866	10.1965	10.3709	10.4945	10.2396	10.3375	10.3043	10.2872
	ENSG00000170465	KRT6C	286887	0	0	0	0	0	2.38845	0.0033964	0.0661847	1.93866	0.0293804	0.387162	5.62289	5.6792	6.32696	6.72301	6.64994	6.9336	5.53746	5.46999	5.87115	5.646	6.20947	6.37765
	ENSG00000129521	EGLN3	112399	0	0	0	0	0	-0.980105	0.00342752	0.0667028	-0.302337	0.373007	0.892727	8.93007	9.61852	8.67126	9.17526	8.58112	8.3613	8.67406	8.60578	8.25549	8.13957	8.69573	8.25688
	ENSG00000108239	TBC1D12	23232	0	0	0	0	0	0.602438	0.00346603	0.067274	-0.00654494	0.972667	0.997521	8.28263	8.09707	8.58335	8.71874	8.63308	8.46082	9.04295	8.78939	8.72897	8.86106	8.73152	8.80374
	ENSG00000069812	HES2	54626	0	0	0	0	0	1.48498	0.00352658	0.0676057	1.77191	0.00137135	0.0766132	6.38507	6.79068	7.34914	8.19191	7.97698	7.5723	6.71935	6.10848	7.04306	6.72189	7.48875	6.84824
	ENSG00000173212	MAB21L3	126868	0	0	0	0	0	1.21487	0.00350496	0.0676057	0.838559	0.000615472	0.0466141	6.1505	6.04691	6.63628	6.69674	6.67156	6.47647	9.001	8.50237	9.16099	9.02903	9.4104	9.3548
	ENSG00000013441	CLK1	1195	0	0	0	0	0	-0.787138	0.00352697	0.0676057	-0.602732	0.0247805	0.354622	10.877	10.9511	9.8302	10.3339	10.5149	9.99673	11.3496	11.4004	10.7011	10.7486	11.1115	10.6481
	ENSG00000197448	GSTK1	373156	0	0	0	0	0	-0.574015	0.00353374	0.0676057	-0.135919	0.494763	0.932842	9.77941	10.0276	9.35295	9.72628	9.52371	9.3186	9.42541	9.38149	9.30036	9.24436	9.26141	9.22092
	ENSG00000107890	ANKRD26	22852	0	0	0	0	0	-0.668477	0.00349852	0.0676057	-0.385142	0.0907522	0.614996	9.50939	9.86677	9.2723	9.37114	9.36129	8.94521	9.73403	9.80423	9.62647	9.49103	9.40409	9.22903
	ENSG00000138162	TACC2	10579	0	0	0	0	0	0.45199	0.00350705	0.0676057	0.237893	0.123974	0.684108	10.4599	10.4733	10.8432	10.9992	10.7923	10.9912	10.4012	10.3186	10.429	10.5577	10.6203	10.5785
	ENSG00000196371	FUT4	2526	0	0	0	0	0	1.16563	0.00350578	0.0676057	0.276158	0.422516	0.914217	6.82946	6.31301	6.89513	7.08301	6.86941	6.94676	6.77732	6.80393	7.04306	6.96303	6.8638	6.99604
	ENSG00000171310	CHST11	50515	0	0	0	0	0	1.12653	0.00353105	0.0676057	0.533107	0.0932821	0.61796	6.32587	6.44634	6.9435	7.2228	7.23455	6.99809	7.63213	7.5269	7.9735	7.79732	8.19182	7.75376
	ENSG00000134046	MBD2	8932	0	0	0	0	0	0.45538	0.00351782	0.0676057	0.238547	0.123743	0.684108	10.2713	10.2045	10.5965	10.5885	10.6627	10.7154	10.1487	10.2109	10.3176	10.4453	10.3944	10.5848
	ENSG00000166845	C18orf54	162681	0	0	0	0	0	1.43909	0.00351365	0.0676057	0.49921	0.291871	0.856719	7.958	6.82192	8.13522	7.24909	7.40389	8.21329	7.10111	7.32042	7.84003	7.73928	7.29229	7.78201
	ENSG00000198125	MB	4151	0	0	0	0	0	0.849971	0.00350274	0.0676057	0.984622	0.00109361	0.0666742	10.3021	10.1594	10.7872	11.0619	11.0394	11.0069	8.20539	8.29226	9.31486	9.15969	8.52551	9.42707
	ENSG00000165813	CCDC186	55088	0	0	0	0	0	-0.51324	0.00354054	0.0676478	-0.545345	0.00198733	0.0920663	11.8294	12.3271	11.6763	11.9959	11.8708	11.7168	11.7867	11.8301	11.1999	11.3986	11.1608	11.4011
	ENSG00000133027	PEMT	10400	0	0	0	0	0	0.765197	0.00360177	0.0687283	0.586434	0.0242297	0.353884	8.24057	7.74162	8.268	8.18309	8.32687	8.61786	7.4574	7.67229	8.05334	8.0859	8.16201	8.23272
	ENSG00000204160	ZDHHC18	84243	0	0	0	0	0	0.735912	0.00363479	0.0690893	0.557964	0.0268553	0.370502	8.16758	7.78754	8.30816	8.2731	8.39481	8.54563	7.53958	7.65842	8.08025	8.0301	7.95117	8.28455
	ENSG00000135452	TSPAN31	6302	0	0	0	0	0	-0.552216	0.00363337	0.0690893	-0.169501	0.37492	0.893028	9.55175	9.80951	9.25197	9.4389	9.33964	9.14266	9.32256	9.36271	9.34187	9.24062	9.0794	9.14363
	ENSG00000163462	TRIM46	80128	0	0	0	0	0	1.38695	0.003693	0.0700424	0.84423	0.0797234	0.582984	7.11537	6.72577	7.03517	7.76349	7.95246	7.7054	6.92429	6.55643	7.1519	7.06416	6.69734	7.22453
	ENSG00000115459	ELMOD3	84173	0	0	1	0	0	-0.816105	0.00369792	0.0700424	-0.214297	0.449563	0.919721	7.92873	8.66651	7.74207	8.0534	8.30776	7.77812	8.22018	8.18627	7.9776	8.01248	8.10827	7.95542
	ENSG00000147642	SYBU	55638	0	0	0	0	0	0.546259	0.00370988	0.0701536	-0.0105155	0.95477	0.995782	9.26505	8.79046	9.3719	9.26724	9.30812	9.16686	8.78385	8.87157	8.98258	8.79358	8.75157	8.89593
	ENSG00000137364	TPMT	7172	0	0	0	0	0	-0.500683	0.00371585	0.0701762	-0.364098	0.0357102	0.42827	9.83033	10.4182	9.79322	10.0109	10.0101	9.94332	9.91927	10.0179	9.65712	9.5884	9.59878	9.83939
	ENSG00000113924	HGD	3081	1	0	0	0	0	0.857718	0.00381773	0.0720075	0.741208	0.0260172	0.363375	7.64796	7.81734	8.34293	8.69732	8.60213	8.4074	6.61091	6.76368	7.1217	7.23029	7.04543	7.47665
	ENSG00000139645	ANKRD52	283373	0	0	0	0	0	-0.420229	0.00382883	0.0721244	-0.245581	0.0904557	0.61442	10.8823	11.165	10.7809	10.6753	10.7189	10.8458	11.0245	10.978	10.6919	10.6408	10.7759	10.8446
	ENSG00000144848	ATG3	64422	0	0	0	0	0	-0.487911	0.00384472	0.0723309	-0.0519947	0.757816	0.97552	10.1159	10.7077	10.2507	10.2167	10.0582	10.4049	10.3388	10.4319	10.3168	10.3506	10.4941	10.3664
	ENSG00000146122	DAAM2	23500	0	0	0	0	0	2.13719	0.00386397	0.0725075	0.679042	0.247089	0.822682	6.61164	5.72394	7.18167	6.55627	6.26736	6.19627	7.62465	7.60151	8.69726	8.10263	7.61679	7.8635
	ENSG00000100368	CSF2RB	1439	0	0	0	0	0	6.16183	0.0038632	0.0725075	0.594866	0.347224	0.881287	5.20553	4.82634	5.76599	5.82444	6.06827	5.73611	6.88585	6.54018	6.7436	6.46597	7.45165	6.68104
	ENSG00000197635	DPP4	1803	1	0	0	0	0	2.50497	0.00387987	0.0727128	1.75293	0.0719122	0.562079	5.66483	5.52601	6.13363	6.23222	6.55941	6.70233	5.09745	5.35331	5.80007	5.82379	5.47995	5.91036
	ENSG00000152601	MBNL1	4154	0	1	0	0	0	0.498975	0.00388889	0.0727892	0.0947206	0.578374	0.953534	10.8176	10.6569	11.3172	11.0287	11.0191	11.1771	11.3982	11.3736	11.3075	11.5367	11.4666	11.543
	ENSG00000248429	FAM198B-AS1	285505	0	0	0	0	0	-0.696985	0.00390033	0.0729104	-0.379456	0.121642	0.680455	9.08254	9.32089	8.40592	8.90637	8.86352	8.55792	8.82935	8.68545	8.41746	8.35001	8.33882	8.33078
	ENSG00000165752	STK32C	282974	0	0	0	0	0	0.530201	0.00391366	0.0730665	0.462932	0.0133992	0.273438	8.92714	8.45773	8.9352	8.84374	8.95195	8.94832	8.15493	8.11262	8.49628	8.50535	8.42274	8.55799
	ENSG00000160447	PKN3	29941	0	0	0	0	0	1.9905	0.00392408	0.0731682	1.58125	0.0104564	0.239537	6.67355	5.6792	6.80582	6.19195	6.48675	6.26745	5.85589	5.83201	6.62567	6.53521	6.36683	6.45724
	ENSG00000206418	RAB12	201475	0	0	0	0	0	0.45658	0.00393729	0.0733215	0.210741	0.167414	0.750628	9.48178	9.26869	9.7791	9.67102	9.62688	9.67587	9.68903	9.68337	9.82625	9.85732	9.99433	9.84993
	ENSG00000100162	CENPM	79019	0	0	0	0	0	1.32329	0.00394757	0.0734199	0.656627	0.150169	0.723932	8.06936	7.11108	8.42226	7.54426	7.93587	8.29415	6.57808	7.0873	7.78474	7.73388	7.02836	7.47665
	ENSG00000111790	FGFR1OP2	26127	0	0	0	0	0	-0.545365	0.00401058	0.0744974	-0.352349	0.059093	0.52393	9.63111	9.83842	9.2497	9.49126	9.32081	9.24978	9.9866	10.0469	9.57521	9.64183	9.89002	9.74649
	ENSG00000084636	COL16A1	1307	0	0	0	0	1	1.09101	0.00402989	0.0747615	1.27422	9.76668e-05	0.0121612	7.46242	6.67477	7.67469	7.33318	7.24836	7.15229	7.96849	7.86531	9.10643	8.56664	9.13761	8.87537
	ENSG00000120158	RCL1	10171	0	0	0	0	1	-0.497668	0.00404339	0.0749175	0.0220061	0.903584	0.991963	9.58179	9.98782	9.38647	9.58395	9.60372	9.50725	8.88888	8.80186	8.70218	8.81139	8.88912	8.88569
	ENSG00000138678	GPAT3	84803	0	0	0	0	0	2.03992	0.00405666	0.0750687	0.763259	0.125078	0.685736	5.57836	5.63169	6.00848	6.6699	6.40932	6.41767	7.48258	7.43986	7.96939	7.60948	8.57142	7.75946
	ENSG00000180891	CUEDC1	404093	0	0	0	0	0	0.565656	0.00406572	0.0751416	0.0968047	0.609778	0.955343	8.69194	8.34062	8.90076	8.85759	8.7739	8.76992	8.30122	8.59863	8.68736	8.54853	8.78113	8.71682
	ENSG00000070614	NDST1	3340	0	0	0	0	0	0.406492	0.00407281	0.0751781	0.17268	0.222548	0.796701	11.4534	11.4575	11.7913	11.836	11.8676	11.9298	11.1788	11.2453	11.4356	11.4235	11.2635	11.518
	ENSG00000177425	PAWR	5074	0	1	0	0	0	-0.395456	0.00409852	0.0754631	-0.334673	0.0149869	0.288631	11.1454	11.4926	11.1568	11.1907	11.0084	11.0573	11.3182	11.3239	10.9111	10.988	11.0623	11.0275
	ENSG00000133477	FAM83F	113828	0	0	0	0	0	0.547674	0.0041092	0.075565	0.571011	0.00266731	0.105665	9.7483	10.0555	10.3421	10.7534	10.6702	10.5188	10.2283	9.98006	10.3953	10.5289	10.6217	10.5489
	ENSG00000138380	CARF	79800	0	0	0	0	0	-0.90444	0.0042013	0.0765877	-0.829546	0.00885158	0.219747	9.07198	9.38359	8.71491	8.73084	8.62284	8.16569	8.79044	9.02302	8.4054	8.61385	8.0111	8.0784
	ENSG00000145349	CAMK2D	817	0	0	0	0	0	0.824152	0.00419769	0.0765877	-0.106201	0.707261	0.96732	8.70569	8.82347	9.05223	9.71114	9.90039	9.49244	9.31574	9.4816	9.27585	9.47202	9.40093	9.38051
	ENSG00000158402	CDC25C	995	0	1	0	0	0	2.18627	0.00419907	0.0765877	0.707558	0.331973	0.874934	7.97528	6.18829	8.07945	6.49517	6.94067	7.7567	6.87277	6.73611	7.35897	7.40583	6.36683	7.31388
	ENSG00000230417	LINC00595	414243	0	0	0	0	0	1.87668	0.00420076	0.0765877	0.515672	0.51679	0.940575	5.57836	5.76629	6.43937	6.57107	6.58268	6.62036	5.42906	5.46999	5.60546	5.49854	5.68564	5.60165
	ENSG00000174456	C12orf76	400073	0	1	0	0	0	-0.491041	0.00418817	0.0765877	-0.29998	0.0771058	0.578608	9.15685	9.24996	8.87438	8.7004	8.81941	8.84196	8.97812	9.1454	8.84924	8.93944	8.84783	8.86499
	ENSG00000184368	MAP7D2	256714	0	0	0	0	0	2.04262	0.00419657	0.0765877	0.494711	0.385082	0.896497	5.90943	5.63169	6.45709	6.21227	6.53568	6.39739	6.1382	6.15555	6.60296	6.0576	6.39582	6.41015
	ENSG00000012660	ELOVL5	60481	0	0	0	0	0	0.651322	0.0042288	0.0769934	-0.45938	0.0434583	0.465582	12.5737	12.7898	13.0742	13.5667	13.6464	13.3961	12.9985	13.1346	12.8603	12.7726	12.4446	12.6004
	ENSG00000119138	KLF9	687	0	0	0	0	0	-0.445043	0.00429016	0.077937	-0.316664	0.0476035	0.479756	11.2989	11.5196	11.1868	11.0797	11.0584	11.0061	10.0219	10.1803	9.74298	10.0078	9.93659	9.82476
	ENSG00000110400	NECTIN1	5818	0	0	0	0	0	0.668623	0.00429123	0.077937	0.217159	0.34767	0.882085	9.1914	8.86633	9.56903	9.21233	9.33652	9.71466	8.84842	9.00965	9.24757	9.0697	9.17884	9.31346
	ENSG00000162174	ASRGL1	80150	0	0	1	0	0	0.953709	0.00432081	0.0780881	0.309256	0.31731	0.868291	7.31392	6.93979	7.72885	7.59232	7.47545	7.55577	7.38792	7.39839	7.43973	7.54282	7.92468	7.58395
	ENSG00000168071	CCDC88B	283234	0	0	1	0	0	1.30298	0.00431594	0.0780881	0.186853	0.657358	0.961556	7.34133	6.31301	7.34914	6.79867	6.94067	7.01062	6.64288	6.63452	6.81323	6.61334	6.67489	6.837
	ENSG00000198931	APRT	353	0	0	0	0	0	0.51655	0.00430648	0.0780881	0.529032	0.0038079	0.132896	10.3288	10.1378	10.7394	10.4998	10.5596	10.7172	9.57567	9.5932	10.0923	10.0554	9.92564	10.2608
	ENSG00000160233	LRRC3	81543	0	0	0	0	0	1.04726	0.00431456	0.0780881	0.483598	0.184267	0.768256	7.5112	6.72577	7.62549	7.30017	7.1633	7.46109	6.59461	6.66441	7.04306	6.95343	6.8638	6.92425
	ENSG00000115616	SLC9A2	6549	0	0	0	0	0	0.518639	0.00432782	0.0781187	0.284562	0.121626	0.680455	10.0025	9.73459	10.2197	10.2796	10.236	10.1608	9.34059	9.28723	9.56312	9.6699	9.28905	9.6274
	ENSG00000114021	NIT2	56954	0	0	0	0	0	-0.667883	0.00434972	0.0782204	-0.0645826	0.783671	0.97878	10.7515	11.2093	10.245	10.7797	10.8059	10.3273	10.5136	10.4349	10.426	10.3983	10.396	10.2667
	ENSG00000086300	SNX10	29887	0	1	0	0	0	0.560228	0.00434264	0.0782204	0.183895	0.350887	0.883227	8.86423	8.76046	9.19397	9.26309	9.39468	9.19329	8.39532	8.5587	8.74099	8.83644	8.5429	8.71682
	ENSG00000134884	ARGLU1	55082	0	0	0	0	0	-0.586194	0.00435737	0.0782204	-0.254869	0.214828	0.789831	11.9985	11.9836	11.1317	11.481	11.6646	11.2998	11.5242	11.7788	11.6888	11.4657	11.4861	11.459
	ENSG00000197774	EME2	197342	0	0	1	0	0	-1.07203	0.00435331	0.0782204	-0.488648	0.194193	0.774316	11.1007	12.1623	10.2301	11.4654	11.5854	10.7646	11.1974	11.2978	10.774	10.8009	10.794	10.9147
	ENSG00000101400	SNTA1	6640	0	0	0	0	0	-0.516921	0.00436007	0.0782204	-0.352045	0.0584954	0.522007	9.58921	9.73459	9.3844	9.09812	9.23961	9.29195	8.85786	9.00156	8.70709	8.62541	8.64301	8.77628
	ENSG00000184602	SNN	8303	0	0	0	0	0	-0.458742	0.00439881	0.078768	-0.420317	0.00894189	0.220564	10.3703	10.8677	10.3314	10.4587	10.4032	10.501	10.5087	10.7151	10.4705	10.1748	10.2992	10.2814
	ENSG00000104953	TLE6	79816	0	0	0	0	0	-1.10419	0.00440132	0.078768	-0.709426	0.0693816	0.554035	7.55831	7.65327	6.85761	6.893	7.1633	6.63719	7.31469	7.30246	7.04306	6.91433	6.69734	6.6421
	ENSG00000143494	VASH2	79805	0	0	0	0	0	0.856409	0.00441443	0.0788987	0.553441	0.0634044	0.534128	8.9676	8.29934	9.25197	8.86035	8.75528	9.23204	8.13423	8.34028	9.04391	8.69836	8.48408	8.95832
	ENSG00000138798	EGF	1950	0	0	0	1	0	0.746214	0.00441936	0.0788987	0.796817	0.00220651	0.0953384	8.11674	7.55001	8.21261	8.09639	8.10841	8.09963	7.54753	7.42343	7.9776	7.88738	8.2846	7.97505
	ENSG00000163798	SLC4A1AP	22950	0	0	0	0	0	-0.444967	0.00443597	0.0790991	-0.383337	0.011575	0.25343	9.62751	9.97811	9.63499	9.54006	9.43899	9.61664	10.3969	10.5164	10.1346	10.2426	10.0619	10.1478
	ENSG00000012822	CALCOCO1	57658	0	0	0	0	0	-0.585401	0.00444378	0.0791424	-0.395826	0.0537891	0.50339	9.95887	9.94195	9.26555	9.47521	9.55893	9.26729	9.72377	9.76982	9.60566	9.39502	9.28219	9.29233
	ENSG00000186665	C17orf58	284018	1	0	0	0	0	1.00198	0.00446174	0.079366	0.120193	0.702291	0.967172	7.64071	6.8064	7.72885	7.27487	7.27555	7.53059	7.85878	7.61596	7.84903	7.72302	7.52487	7.6895
	ENSG00000170837	GPR27	2850	0	0	0	0	0	0.752351	0.00447773	0.0795541	0.223725	0.375473	0.893028	8.827	8.10909	9.07813	8.53071	8.62797	8.67914	8.63428	8.88629	9.10828	9.22176	8.92925	9.06194
	ENSG00000148154	UGCG	7357	0	1	0	0	0	-0.496501	0.00451408	0.0798139	-0.646065	0.000110438	0.0131924	9.41031	9.75559	9.30991	9.21018	9.40663	9.25731	11.1207	11.1537	10.7121	10.4477	10.4792	10.4502
	ENSG00000065809	FAM107B	83641	0	0	0	0	0	0.627769	0.00451331	0.0798139	0.17535	0.418355	0.913457	9.64184	9.61644	9.97069	10.1007	10.2476	10.4679	10.4435	10.4459	10.8193	10.5464	10.5734	10.4954
	ENSG00000153933	DGKE	8526	0	1	0	0	0	-0.413873	0.00451265	0.0798139	-0.457211	0.00149362	0.0802348	9.74166	9.88073	9.48838	9.47521	9.5016	9.51355	9.59457	9.88828	9.40949	9.54358	9.45071	9.43935
	ENSG00000184012	TMPRSS2	7113	0	0	0	0	0	0.89084	0.00451052	0.0798139	1.02919	0.00124853	0.0722231	12.476	11.5252	12.8718	12.0389	12.5141	12.0069	9.23125	9.19346	10.2353	10.3678	9.78001	10.1564
	ENSG00000153551	CMTM7	112616	0	0	0	0	0	1.23399	0.00453008	0.0798509	0.979436	0.0186053	0.317936	7.12603	6.31301	7.15161	6.79867	6.86941	7.1297	6.27623	6.36413	6.94203	6.74477	6.90222	7.01585
	ENSG00000170006	TMEM154	201799	0	0	0	0	0	0.856861	0.00453247	0.0798509	0.164489	0.579114	0.953836	7.40322	7.30616	7.84353	7.95807	7.84984	8.11086	7.53958	7.34691	7.30012	7.37109	7.70299	7.49053
	ENSG00000127863	TNFRSF19	55504	0	0	1	0	0	1.96946	0.0045229	0.0798509	0.273529	0.692592	0.966795	12.1896	9.46469	12.0804	10.824	10.873	11.2309	10.15	10.8258	11.3911	11.4424	9.91903	11.1609
	ENSG00000172819	RARG	5916	0	0	0	0	0	0.55633	0.00454834	0.0799388	0.258206	0.187675	0.770623	8.83327	8.47171	9.09091	8.87676	8.87649	8.9699	8.27786	8.31429	8.51321	8.49593	8.63763	8.49524
	ENSG00000108510	MED13	9969	0	0	0	0	1	-0.570353	0.00454597	0.0799388	-0.274501	0.17128	0.756029	11.5266	12.0449	11.3441	11.6312	11.3578	11.5782	12.2499	12.044	11.5334	11.7176	12.0084	11.7979
	ENSG00000214595	EML6	400954	0	0	0	0	0	1.06962	0.00457093	0.0802398	-0.56856	0.0811001	0.588737	6.51241	6.91132	6.97864	7.81041	7.6702	7.94491	11.1956	11.0546	10.616	10.41	10.4444	10.5367
	ENSG00000106263	EIF3B	8662	0	1	0	0	0	0.41802	0.00458968	0.0802811	0.383819	0.00914368	0.223843	12.755	12.4967	12.9496	12.7529	12.9066	13.0225	12.4771	12.4833	12.7698	12.8633	12.8423	12.9725
	ENSG00000017427	IGF1	3479	0	0	0	0	0	1.78876	0.00458824	0.0802811	1.17288	0.0683819	0.552404	6.61164	6.2144	6.95532	6.88158	7.07246	7.77812	6.06172	6.03354	6.73333	6.39238	6.17508	6.87042
	ENSG00000072134	EPN2	22905	0	0	0	0	0	0.431463	0.00458447	0.0802811	0.11438	0.456842	0.923374	10.1476	9.82223	10.2966	10.1918	10.2174	10.2146	9.51148	9.47189	9.6187	9.60304	9.42914	9.63657
	ENSG00000106211	HSPB1	3315	0	0	0	0	0	0.542428	0.00460025	0.0803703	0.352833	0.0690767	0.553407	10.9799	11.092	11.8187	11.4168	11.6886	11.5355	10.0358	10.0779	10.2713	10.4083	10.3833	10.5785
	ENSG00000120903	CHRNA2	1135	1	0	0	0	0	1.17255	0.00461411	0.0805168	1.05183	0.0704442	0.55737	7.32312	7.21788	7.94384	7.98888	8.44226	7.95744	5.94965	5.72935	6.22823	6.15635	5.62352	6.19937
	ENSG00000111696	NT5DC3	51559	0	0	0	0	0	0.503014	0.00464899	0.0809333	0.258569	0.128942	0.691589	8.9035	8.45773	8.9465	8.90637	8.88508	8.83861	8.63794	8.69217	8.91428	8.94406	8.84316	8.96563
	ENSG00000128283	CDC42EP1	11135	0	0	0	0	0	1.40507	0.00464514	0.0809333	0.838844	0.0825739	0.593589	6.96832	6.42517	7.66777	7.09281	6.77436	7.34005	6.71935	6.49009	6.78386	6.95343	7.09534	7.05458
	ENSG00000152520	PAN3	255967	0	1	0	0	0	-0.521942	0.00466347	0.0810892	-0.35213	0.0567729	0.517025	10.0122	10.5397	9.90577	10.103	10.0955	10.0526	10.0753	10.1968	9.64188	9.84752	9.92123	10.0218
	ENSG00000254726	MEX3A	92312	0	0	0	0	0	1.04608	0.0046758	0.0812074	0.432593	0.237288	0.814027	9.50939	8.62129	9.89998	9.20802	9.30174	9.72193	8.65611	9.04677	9.83856	9.45113	8.80051	9.47557
	ENSG00000163482	STK36	27148	0	0	0	0	0	-0.481193	0.0046831	0.0812382	-0.083241	0.626605	0.956746	10.0874	9.94028	9.52458	9.41667	9.6192	9.39796	9.46498	9.516	9.56042	9.425	9.35917	9.395
	ENSG00000184584	STING1	340061	0	0	0	0	0	3.17755	0.00470434	0.0814144	1.72909	0.00167008	0.0840357	6.1264	5.23292	6.1098	5.937	6.13892	5.88266	6.08786	6.00725	6.95075	6.56182	7.06228	6.84824
	ENSG00000165449	SLC16A9	220963	0	0	1	0	0	0.676405	0.00470407	0.0814144	0.381375	0.111722	0.659781	8.92714	8.77179	9.32079	9.63938	9.40663	9.09858	8.49576	8.56238	9.05163	8.85372	8.81962	8.83868
	ENSG00000109861	CTSC	1075	0	0	0	0	0	1.0317	0.00471437	0.081492	1.12772	0.00226958	0.0958246	8.7495	7.43837	8.69493	7.87796	8.00108	8.23394	7.21721	7.12908	8.14354	7.9209	7.84206	7.87925
	ENSG00000174672	BRSK2	9024	0	0	0	0	0	1.38081	0.00475519	0.0820535	2.76099	7.3529e-05	0.0100968	6.62741	6.0768	6.65132	6.77395	6.94067	6.67019	5.94965	5.46999	6.49513	6.36157	6.47865	6.39401
	ENSG00000166557	TMED3	23423	0	0	1	0	0	0.388582	0.00475802	0.0820535	0.312451	0.0254519	0.359699	10.8129	10.7746	11.0942	11.1007	11.1962	11.2155	10.2149	10.1257	10.4014	10.4249	10.341	10.5187
	ENSG00000151835	SACS	26278	0	0	0	0	0	1.01524	0.00476477	0.0820736	0.418797	0.243734	0.818368	11.49	10.1565	11.5748	10.6869	10.5835	11.433	10.457	10.1909	10.4884	10.7032	10.2244	10.8707
	ENSG00000136231	IGF2BP3	10643	0	0	0	0	0	0.798873	0.00477636	0.0821769	0.467466	0.0966318	0.625192	8.98178	8.32013	9.36351	8.64071	8.86352	9.08453	8.10261	8.28335	8.66986	8.65108	8.63222	8.76793
	ENSG00000008323	PLEKHG6	55200	0	0	0	0	0	1.57557	0.0047853	0.0822344	0.750192	0.23315	0.809613	6.1505	5.9843	6.80582	6.58569	6.75447	6.79407	5.75096	5.69204	5.89362	6.0576	6.02485	5.77043
	ENSG00000141985	SH3GL1	6455	0	0	0	0	0	0.446128	0.0048007	0.0824027	0.167284	0.283487	0.852635	10.1798	10.1436	10.5722	10.4722	10.6005	10.635	10.4744	10.3986	10.5311	10.4502	10.7212	10.5294
	ENSG00000074211	PPP2R2C	5522	0	0	0	0	0	0.430984	0.00481918	0.0826233	0.234571	0.122434	0.681996	9.53265	9.55895	9.96792	10.0403	9.89828	9.93553	9.40841	9.47966	9.62647	9.65873	9.78728	9.7223
	ENSG00000183508	TENT5C	54855	0	0	0	0	0	0.979819	0.00487618	0.0835032	0.475304	0.125235	0.68619	7.26697	7.07349	7.4174	7.88891	7.75819	7.96366	8.4211	8.70884	9.45529	9.02903	8.81962	9.13502
	ENSG00000141905	NFIC	4782	0	0	0	0	0	0.447699	0.00489	0.0836423	0.301139	0.0574524	0.518682	11.7088	11.6296	12.2145	11.9018	12.0171	12.129	11.6231	11.7506	12.1257	12.0811	11.9268	12.046
	ENSG00000151458	ANKRD50	57182	0	0	0	0	0	0.577554	0.00491206	0.083922	0.4374	0.0299271	0.389477	9.36998	9.64536	9.96654	10.4767	10.1157	10.1474	10.3388	10.2039	10.6646	10.664	10.5365	10.6222
	ENSG00000163293	NIPAL1	152519	0	0	0	0	0	0.743051	0.00501389	0.0855622	0.424051	0.107172	0.652111	8.21182	8.37579	8.74761	9.25476	8.97625	9.06462	8.47541	8.323	8.56556	8.7573	8.48408	8.88825
	ENSG00000133773	CCDC59	29080	0	0	0	0	0	-0.561783	0.00502735	0.0856924	-0.471795	0.0181957	0.314899	11.0487	11.2461	10.9059	10.6074	10.4268	10.8096	11.0951	11.22	10.7356	10.7875	10.6284	10.8791
	ENSG00000061936	SFSWAP	6433	0	0	0	0	0	-0.375906	0.00504141	0.0858325	-0.0423341	0.747696	0.97226	9.87193	10.1305	9.76325	9.8011	9.77012	9.76656	10.21	10.1886	10.1127	10.1189	10.2136	10.1521
	ENSG00000172292	CERS6	253782	0	0	0	0	0	0.439775	0.00504889	0.0858604	-0.078895	0.614232	0.955997	11.5847	11.9255	12.2232	12.3077	12.4625	12.4338	12.0552	11.9981	11.9196	11.9477	11.765	12.0336
	ENSG00000137486	ARRB1	408	0	0	0	0	0	0.467067	0.00507275	0.0861663	-0.148072	0.363873	0.888554	9.29711	9.15247	9.52081	9.53147	9.58018	9.68706	9.26233	9.3648	9.19102	9.15969	9.2509	9.31536
	ENSG00000154319	FAM167A	83648	0	0	0	0	0	3.36908	0.00508474	0.0862702	1.00283	0.180742	0.765976	5.47942	5.23292	6.15691	6.12853	5.76991	6.24424	6.06172	5.76499	5.84809	5.99332	6.33709	6.30974
	ENSG00000152931	PART1	25859	0	0	0	0	0	1.17993	0.00515457	0.0873542	1.99083	1.80238e-05	0.00339517	6.21963	6.42517	6.99014	7.04311	7.41608	6.97268	6.5271	6.00725	6.95942	7.08174	6.90222	7.13779
	ENSG00000106004	HOXA5	3202	0	0	0	0	0	1.38415	0.00516054	0.0873545	0.529889	0.28189	0.852481	7.43736	6.56597	7.86177	7.34131	7.37917	7.03531	6.3793	6.52372	7.04306	6.95343	6.62872	6.57432
	ENSG00000159692	CTBP1	1487	0	0	0	0	0	-0.418442	0.00520352	0.0879807	-0.188069	0.208438	0.786582	11.5033	11.6912	11.3984	11.1825	11.165	11.3616	11.37	11.5256	11.3566	11.2722	11.4237	11.311
	ENSG00000154889	MPPE1	65258	0	0	0	0	0	-0.504274	0.00523041	0.0883337	-0.07981	0.664739	0.961755	8.91241	9.40309	8.7953	8.98668	9.06196	8.93584	9.02632	8.80806	8.72656	8.77815	8.77625	8.67279
	ENSG00000088356	PDRG1	81572	0	0	1	0	0	0.488347	0.00524067	0.0884055	0.433422	0.0138215	0.28011	9.37642	9.74608	10.0822	10.2242	10.2443	10.2739	9.40841	9.3877	9.71776	9.66153	9.96253	9.81403
	ENSG00000186205	36951	64757	0	0	0	0	0	0.647654	0.00524884	0.0884418	0.163425	0.477141	0.9277	11.6086	11.1069	11.8397	11.5297	11.6849	11.884	13.3867	13.1165	13.5977	12.9763	13.3295	13.1369
	ENSG00000135519	KCNH3	23416	0	0	0	0	0	2.56629	0.00525772	0.0884899	0.690127	0.361705	0.886881	6.68856	5.46607	6.69539	5.937	5.90977	6.53247	5.48564	5.83201	6.17954	6.03663	6.02485	6.0978
	ENSG00000237489	C10orf143	387723	0	0	0	0	0	-1.28929	0.00530452	0.0889795	-0.178154	0.710315	0.96732	6.44135	6.8064	6.22385	6.12853	6.13892	6.09327	6.27623	6.32545	6.30481	6.22914	6.10272	6.29209
	ENSG00000171681	ATF7IP	55729	0	0	0	0	1	0.4749	0.00529395	0.0889795	0.198541	0.242291	0.817045	10.5289	10.3508	10.9088	10.8027	10.7414	10.7734	10.3013	10.2803	10.4546	10.5304	10.2562	10.6091
	ENSG00000136305	CIDEB	27141	0	0	0	0	0	0.901617	0.00530498	0.0889795	0.629081	0.0653027	0.53923	7.57366	7.20643	7.61832	7.96325	7.86748	7.98827	6.71935	6.74997	7.30679	6.99139	7.18985	7.06409
	ENSG00000154153	RETREG1	54463	0	0	0	0	0	-0.705621	0.00531561	0.0890253	-0.550889	0.0308693	0.397513	10.7473	11.1268	10.5251	10.302	10.4743	10.4646	9.76938	10.1392	9.56716	9.88272	9.1338	9.77583
	ENSG00000063241	ISOC2	79763	0	0	0	0	0	0.789932	0.00532283	0.0890253	0.29767	0.290146	0.854713	8.89453	8.37579	9.26555	8.67244	8.91052	9.31619	8.41256	8.39087	8.69972	8.55762	8.54865	8.75954
	ENSG00000242259	C22orf39	128977	0	0	0	0	0	-0.461244	0.00533667	0.0891042	-0.30372	0.0676952	0.54902	9.53265	9.80769	9.32079	9.4608	9.36129	9.36813	9.49346	9.47772	9.25595	9.07392	9.17143	9.28456
	ENSG00000110888	CAPRIN2	65981	0	0	0	0	0	-0.723466	0.00535454	0.0893011	-0.400638	0.124478	0.684249	10.0286	10.6609	9.45521	10.0809	10.2376	9.99523	10.0303	10.0534	9.72018	9.63757	9.57093	9.76611
	ENSG00000174021	GNG5	2787	0	0	0	0	0	-0.549464	0.00537964	0.0893837	-0.378132	0.0552786	0.510274	11.1372	11.5828	11.2324	10.8141	10.9747	11.1266	11.3452	11.3845	11.1523	11.0166	10.8024	11.063
	ENSG00000107731	UNC5B	219699	0	0	0	0	0	1.20009	0.00536847	0.0893837	0.857578	0.0456119	0.473617	6.74683	6.44634	6.95532	7.34131	7.04073	7.22845	6.49186	6.36413	6.87002	6.58785	6.8638	6.97593
	ENSG00000104081	BMF	90427	0	0	0	0	0	-1.07625	0.00538991	0.0893837	0.376744	0.331719	0.874934	9.69777	10.8051	9.72449	10.1831	9.39468	9.69077	10.1151	9.67832	9.85077	9.37469	10.6149	10.023
	ENSG00000088756	ARHGAP28	79822	0	0	0	0	0	0.887836	0.0053815	0.0893837	0.344225	0.283767	0.852635	8.97895	8.28883	9.42931	8.77533	8.93965	9.00914	7.73974	8.00803	8.16162	8.51472	7.95989	8.43665
	ENSG00000180530	NRIP1	8204	0	0	0	0	0	0.582009	0.00541624	0.0897191	0.0121206	0.953738	0.995683	11.386	10.9765	11.6369	11.5232	11.4297	11.5817	11.0978	10.9923	10.8136	11.1864	10.7451	11.2062
	ENSG00000145911	N4BP3	23138	0	0	0	0	0	0.769791	0.00542426	0.0897507	0.629631	0.0358022	0.428551	7.93463	7.29544	7.86779	7.91056	7.9275	7.74949	6.88585	6.76368	7.08297	7.17447	7.09534	7.26588
	ENSG00000107014	RLN1	6013	0	0	0	0	0	-1.02262	0.00544284	0.0898558	-1.19305	0.00356202	0.128592	8.11155	8.56593	7.62549	7.87246	7.97698	7.38788	6.65856	6.92961	6.11092	6.46597	6.39582	6.13962
	ENSG00000266074	BAHCC1	57597	0	0	0	0	0	0.724345	0.00543805	0.0898558	0.215519	0.402461	0.904165	9.40612	8.83431	9.7359	9.39598	9.11396	9.6283	8.86724	9.04939	9.31807	9.31723	9.01045	9.29812
	ENSG00000126091	ST3GAL3	6487	0	0	0	0	0	-0.810114	0.00545804	0.0899047	-0.218221	0.465211	0.924138	7.84964	8.06035	7.42569	7.38124	7.4985	7.46109	7.47424	7.49588	7.44574	7.09044	7.5367	7.274
	ENSG00000147027	TMEM47	83604	0	0	0	0	0	0.798003	0.00545317	0.0899047	0.519495	0.0648245	0.538262	8.06936	8.6866	9.09852	9.42968	9.59852	9.44268	9.3316	9.25589	9.90071	9.84013	9.24032	9.85518
	ENSG00000136213	CHST12	55501	0	0	0	0	0	0.704149	0.00547238	0.09004	0.264541	0.294828	0.859008	8.44353	7.88215	8.54289	8.28139	8.40682	8.58621	7.56331	7.78493	8.06493	7.89704	7.83257	8.13608
	ENSG00000101310	SEC23B	10483	0	0	0	0	0	-0.352337	0.00551807	0.0906901	-0.285092	0.0238194	0.35209	11.5623	11.897	11.4835	11.5747	11.5795	11.5631	12.0912	12.0702	11.7026	11.8358	11.8686	11.7466
	ENSG00000012817	KDM5D	8284	0	0	0	0	0	-0.430638	0.0055563	0.0912165	-0.283167	0.0662109	0.542886	10.215	10.4348	9.98715	9.95034	10.0003	10.1514	10.3742	10.4098	10.1228	10.1757	10.0213	10.2227
	ENSG00000242173	ARHGDIG	398	0	0	0	0	0	0.939251	0.005605	0.0919132	1.07111	0.00473091	0.148846	7.82437	7.19487	7.75516	7.74548	8.24214	7.74224	6.35943	6.43777	7.14441	7.06416	6.99355	7.00598
	ENSG00000145779	TNFAIP8	25816	0	0	1	0	0	0.765834	0.00563908	0.092369	-0.203234	0.458562	0.923374	8.65343	8.67055	9.09599	9.47342	9.51822	9.3017	8.80027	8.8567	8.35612	8.59339	8.97682	8.73977
	ENSG00000175161	CADM2	253559	0	0	0	0	0	1.80637	0.00566404	0.0924685	1.31516	0.0257106	0.361498	5.66483	5.9514	6.24526	7.18694	7.05669	6.58597	7.02155	6.38299	6.87002	6.96303	7.30631	7.38283
	ENSG00000100647	SUSD6	9766	0	0	0	0	0	-0.447729	0.00566401	0.0924685	-0.556349	0.000562961	0.0435347	10.8341	11.126	10.6697	10.6861	10.8048	10.5999	11.0656	11.105	10.7103	10.515	10.6067	10.4151
	ENSG00000198093	ZNF649	65251	0	0	0	0	0	0.531704	0.00566193	0.0924685	0.38511	0.0398496	0.444319	8.43528	8.26757	8.64371	8.77533	8.65335	8.80124	8.30584	8.30991	8.6547	8.66235	8.59383	8.6335
	ENSG00000269985	LOC101927972	101927972	0	0	0	0	0	2.0762	0.00568203	0.0926594	0.907177	0.221179	0.795032	6.30542	5.63169	6.55813	6.54128	6.46151	6.03761	5.42906	5.61147	5.93698	5.85004	5.7431	5.98497
	ENSG00000110675	ELMOD1	55531	0	0	0	0	0	-1.36866	0.00573922	0.0933847	0.335982	0.50994	0.939253	6.44135	6.8064	6.00848	6.17123	6.23666	6.03761	6.16249	6.28539	6.55623	6.52168	6.13953	6.48761
	ENSG00000007174	DNAH9	1770	0	0	0	0	0	2.27466	0.00573574	0.0933847	0.864314	0.177044	0.762611	5.53077	5.46607	6.1098	6.30854	6.29723	6.03761	5.82233	5.79916	6.24398	6.03663	6.02485	6.13962
	ENSG00000269067	ZNF728	388523	0	0	0	0	0	0.575404	0.00577809	0.0938093	0.165201	0.416148	0.912463	8.45173	8.49472	8.92095	9.06033	9.11396	8.89129	8.88581	8.69552	8.76707	8.8996	8.69055	8.97531
	ENSG00000001617	SEMA3F	6405	0	0	0	0	0	0.912195	0.00579179	0.0939281	0.310758	0.339	0.877526	8.64987	8.28883	8.96883	9.08407	9.19204	9.07603	8.78715	8.69886	9.46254	8.88767	8.87091	8.49186
	ENSG00000126709	IFI6	2537	0	0	0	0	0	0.913567	0.00588183	0.0948558	0.113451	0.726716	0.969942	8.00361	7.66976	8.66784	8.20068	8.50503	8.18173	7.82022	7.91838	8.30508	7.73928	8.03603	7.88965
	ENSG00000227418	PCGEM1	64002	0	0	0	0	0	1.78163	0.00590328	0.0948558	0.887188	0.223701	0.798767	5.90943	6.13404	7.20134	7.02269	7.13371	7.01062	5.67273	5.69204	5.53898	6.17502	5.79676	6.25594
	ENSG00000138764	CCNG2	901	0	0	0	0	0	0.701776	0.00590102	0.0948558	0.367329	0.148303	0.72238	12.763	12.0526	13.0879	12.5191	12.5605	12.7478	13.1534	13.2406	13.8763	13.6177	13.2482	13.6134
	ENSG00000156453	PCDH1	5097	0	0	0	0	0	0.85816	0.0059071	0.0948558	-0.195646	0.513158	0.939889	7.7856	8.32528	8.55404	9.35368	9.20579	9.05888	10.1164	10.1611	9.98365	9.78088	10.2684	9.82342
	ENSG00000124721	DNAH8	1769	0	0	0	0	0	1.44839	0.00587028	0.0948558	1.1838	0.0297182	0.38901	7.27649	8.0727	8.18888	9.73529	9.47632	9.48605	6.73409	6.89318	7.4577	7.81273	7.20497	8.16194
	ENSG00000155085	AK9	221264	0	0	0	0	0	-0.745392	0.00587516	0.0948558	-0.439112	0.099706	0.63173	7.85588	8.15621	7.56705	7.52314	7.71977	7.48757	8.00894	8.08719	7.70247	7.76596	7.95989	7.53135
	ENSG00000107262	BAG1	573	0	1	0	0	0	-0.598109	0.00589109	0.0948558	-0.0353932	0.87199	0.988771	10.3211	10.8169	10.0551	10.309	10.2542	10.332	9.98516	9.83633	9.66594	9.59134	10.0994	9.81672
	ENSG00000063180	CA11	770	0	1	0	0	0	1.78011	0.00586465	0.0948558	-0.336677	0.567434	0.94998	8.02587	6.2144	7.88571	6.41406	7.20651	6.9336	7.24721	7.61596	7.662	7.19868	7.27812	7.29009
	ENSG00000101391	CDK5RAP1	51654	0	0	0	0	0	-0.448941	0.00589703	0.0948558	-0.18901	0.241331	0.816263	9.62571	9.89456	9.41923	9.38265	9.54007	9.55893	9.75266	9.85882	9.63419	9.64748	9.6369	9.79914
	ENSG00000164403	SHROOM1	134549	0	0	1	0	0	0.716077	0.00592232	0.0949964	0.476536	0.0657078	0.540563	8.49203	8.55285	9.01785	9.24847	9.47348	8.95452	8.48766	8.4792	9.02048	8.99831	8.66961	8.84662
	ENSG00000095627	TDRD1	56165	0	0	0	0	0	2.20007	0.00595961	0.0954902	0.0429301	0.938495	0.994909	6.19708	5.46607	6.202	6.21227	6.03101	6.17146	6.20944	6.08412	6.21224	6.03663	6.13953	6.0086
	ENSG00000170571	EMB	133418	0	1	0	0	0	0.549796	0.00602967	0.0965075	0.139027	0.489466	0.930727	10.8009	10.7434	11.1808	11.5088	11.2837	11.106	10.2944	10.2946	10.5269	10.4814	10.1882	10.4827
	ENSG00000151715	TMEM45B	120224	0	1	0	0	0	1.86936	0.00607135	0.0968907	1.51235	0.0239607	0.353114	6.07646	6.01611	6.38455	7.24038	6.95789	7.11827	6.06172	6.00725	6.2595	6.60066	6.80392	7.1288
	ENSG00000203326	ZNF525	170958	0	0	0	1	0	0.504471	0.00607339	0.0968907	0.147892	0.40594	0.905127	9.18406	8.91477	9.30115	9.36921	9.44769	9.36581	9.54878	9.27835	9.26925	9.52832	9.33618	9.5009
	ENSG00000166822	TMEM170A	124491	0	0	0	0	0	-0.468868	0.00610787	0.0973104	-0.944281	1.20916e-08	8.2033e-06	9.96742	9.71913	9.32944	9.20586	9.36742	9.23967	10.1589	10.4429	9.50531	9.63044	9.65027	9.41112
	ENSG00000088930	XRN2	22803	0	1	0	0	0	-0.370635	0.00611295	0.0973104	-0.173069	0.19984	0.779703	11.8699	12.1115	11.7356	11.6798	11.6935	11.8681	11.9778	11.947	11.8186	11.8178	11.6744	11.7876
	ENSG00000152256	PDK1	5163	0	0	0	0	0	1.11354	0.00613765	0.097598	0.218333	0.590621	0.954266	10.7164	9.06021	10.6723	9.56723	9.73266	10.1338	8.66691	9.052	9.36063	9.37127	8.6049	9.49419
	ENSG00000157796	WDR19	57728	0	0	0	0	0	-0.43441	0.00615419	0.0977551	-0.272489	0.0784012	0.582984	9.76965	9.72881	9.22674	9.37306	9.33964	9.36349	9.75769	9.95939	9.80474	9.70016	9.66088	9.63657
	ENSG00000136935	GOLGA1	2800	0	0	0	0	0	-0.390656	0.00616892	0.0977997	-0.327514	0.0194259	0.323249	10.1737	10.367	9.91584	10.0914	10.0198	9.94643	10.6003	10.6086	10.3223	10.3358	10.2787	10.2359
	ENSG00000150672	DLG2	1740	0	0	0	0	0	1.19311	0.00617031	0.0977997	-0.274932	0.513161	0.939889	7.47067	6.83726	7.4174	7.87796	7.82297	7.40656	6.93685	7.1894	7.04306	7.22246	6.53079	7.09221
	ENSG00000152583	SPARCL1	8404	0	0	0	0	0	2.99431	0.00623492	0.0987109	3.99238	1.20647e-06	0.000377164	5.36108	5.32348	6.1797	6.2518	6.23666	6.06583	5.71281	5.69204	8.50477	7.22246	6.58075	8.06016
	ENSG00000109472	CPE	1363	0	0	0	0	0	0.488784	0.00624795	0.0987109	-0.165132	0.35525	0.884418	11.5227	11.2919	11.7819	11.7017	11.7624	11.8363	11.1272	11.2339	11.3346	10.9312	10.9906	10.9952
	ENSG00000140632	GLYR1	84656	0	0	0	0	0	-0.358538	0.00624406	0.0987109	-0.326311	0.0129186	0.267774	11.6054	11.9043	11.4616	11.4784	11.6243	11.636	11.4964	11.6031	11.2605	11.3016	11.2582	11.3115
	ENSG00000163497	FEV	54738	0	0	1	0	0	2.51548	0.00628984	0.099266	3.32822	0.000963046	0.061441	5.90943	5.39946	6.47454	6.01327	5.95192	6.09327	5.53746	5.28334	6.33402	6.15635	6.10272	6.27417
	ENSG00000277363	SRCIN1	80725	0	0	0	0	0	1.09506	0.00630753	0.0994384	0.204017	0.611458	0.95541	7.11537	6.75864	7.40905	7.60575	7.56542	7.31051	6.64288	6.67908	6.96803	6.80023	6.39582	6.89222
	ENSG00000197961	ZNF121	7675	0	0	0	0	0	0.456899	0.00633376	0.0997448	0.417358	0.0121724	0.259862	11.5712	11.1835	11.5263	11.769	11.7164	11.4926	11.468	11.3553	11.751	11.8683	11.617	11.8087
	ENSG00000232859	LYRM9	201229	0	0	0	0	0	-1.02935	0.00640732	0.100795	-0.310974	0.418873	0.91361	7.93463	8.65839	7.52922	7.98379	8.20125	7.37845	8.00324	7.79128	7.68238	7.56132	7.64974	7.306
	ENSG00000171408	PDE7B	27115	0	0	0	0	0	3.48164	0.0064261	0.100983	1.32565	0.0997037	0.63173	4.82634	5.23292	5.41534	6.69674	6.03101	6.00857	6.81911	6.2006	6.96803	6.72189	6.95779	6.94517
	ENSG00000115685	PPP1R7	5510	0	0	0	0	0	-0.429494	0.00647168	0.101245	-0.278136	0.0782107	0.582984	9.92413	10.4825	10.0447	10.1419	10.1427	9.95262	10.3731	10.1909	9.88029	10.0329	9.95824	9.83143
	ENSG00000144645	OSBPL10	114884	0	0	0	0	0	1.03391	0.0064743	0.101245	0.882191	0.0124479	0.262229	6.61164	7.29544	7.59658	8.56494	8.04808	7.90666	9.42118	8.89504	9.84966	9.50044	9.88777	9.52085
	ENSG00000164054	SHISA5	51246	0	0	1	0	0	0.388785	0.00647722	0.101245	0.274652	0.0533941	0.50129	11.0236	10.947	11.3783	11.2064	11.3299	11.3835	10.9295	10.9186	11.2725	11.182	11.2049	11.0777
	ENSG00000109205	ODAM	54959	0	0	0	1	0	1.71954	0.00646589	0.101245	0.955095	0.155528	0.733423	6.28459	6.18829	6.49173	7.57193	7.27555	6.97268	6.16249	5.86366	6.1628	6.15635	6.13953	6.47252
	ENSG00000132824	SERINC3	10955	0	1	0	0	0	-0.388082	0.00645447	0.101245	-0.178253	0.210548	0.786582	12.1204	12.719	12.253	12.3783	12.338	12.3659	12.5279	12.547	12.5359	12.2962	12.3409	12.2942
	ENSG00000214193	SH3D21	79729	0	0	0	0	0	-1.15596	0.00650735	0.101607	-0.221974	0.623879	0.956746	7.04954	7.27373	6.60562	6.61441	6.69281	6.31246	6.65856	6.50702	6.36249	6.43709	6.58075	6.19937
	ENSG00000163110	PDLIM5	10611	0	0	0	0	0	0.551034	0.00652351	0.101698	0.18605	0.355575	0.884418	10.0122	10.4098	10.7141	10.9517	11.124	10.9516	10.6873	10.5962	10.5502	10.8434	10.7451	10.9371
	ENSG00000126870	WDR60	55112	0	0	0	1	0	-0.674889	0.00652763	0.101698	-0.134501	0.590853	0.954266	9.52107	9.78559	8.95212	9.38074	9.33652	8.92325	8.87965	9.14295	9.20147	9.05698	8.93364	8.86499
	ENSG00000183049	CAMK1D	57118	0	1	0	0	0	-0.744612	0.00653395	0.101698	0.0948704	0.713164	0.967449	7.55057	8.01627	7.43394	7.63876	7.45201	7.22845	8.49172	8.54761	8.80188	8.43803	8.57142	8.67577
	ENSG00000171488	LRRC8C	84230	0	1	0	0	0	1.51987	0.00655872	0.101868	0.294048	0.549115	0.948552	6.70338	6.0768	6.45709	7.07315	6.94067	6.82322	6.29762	6.74997	7.13689	7.01915	6.505	6.92425
	ENSG00000033627	ATP6V0A1	535	0	0	1	0	0	-0.435454	0.00655295	0.101868	-0.257772	0.112935	0.661244	10.4578	10.8765	10.3841	10.512	10.5245	10.3993	9.9866	10.0868	9.98667	9.79369	9.86731	9.71078
	ENSG00000164048	ZNF589	51385	0	0	0	0	0	0.566674	0.0066214	0.102086	0.0588052	0.774682	0.97768	9.34829	8.67458	9.02052	9.25476	9.32081	9.10417	8.67049	8.78311	8.94573	8.78073	8.68534	8.89848
	ENSG00000164024	METAP1	23173	0	0	0	0	0	0.461066	0.00658624	0.102086	0.395671	0.0194173	0.323249	10.4395	10.2549	10.6231	10.6564	10.7391	10.7699	10.2319	10.1244	10.3374	10.5018	10.4657	10.6846
	ENSG00000122547	EEPD1	80820	0	0	0	0	0	-0.645935	0.00661493	0.102086	-0.328274	0.16894	0.754481	9.52494	10.3683	9.60506	9.80823	9.77934	9.82173	9.82003	9.88828	9.555	9.69334	9.16771	9.81537
	ENSG00000148053	NTRK2	4915	0	0	0	0	0	4.27988	0.00660193	0.102086	-0.549723	0.390037	0.897798	5.36108	5.11431	5.69296	6.30854	5.90977	6.19627	6.3392	7.05506	7.1519	6.62588	6.36683	6.5603
	ENSG00000166211	SPIC	121599	0	0	0	0	0	3.04571	0.00662	0.102086	1.84328	0.0421024	0.457328	5.20553	5.32348	6.08542	6.23222	6.13892	6.35572	5.3662	5.56756	6.07482	6.45162	5.47995	6.44175
	ENSG00000166750	SLFN5	162394	0	0	0	0	0	-0.55291	0.00660171	0.102086	-0.715944	0.000383981	0.0331872	10.4272	11.3029	10.6319	10.7393	10.6465	11.0084	12.3755	12.4494	11.9465	11.5318	11.6939	11.7673
	ENSG00000101680	LAMA1	284217	0	0	0	0	0	2.11779	0.00658764	0.102086	1.07955	0.131303	0.692764	5.93938	5.63169	6.22385	6.23222	6.48675	6.74904	5.94965	5.76499	6.05628	5.97092	6.53079	6.07624
	ENSG00000162409	PRKAA2	5563	0	0	0	0	0	0.478189	0.00663957	0.102259	-0.412221	0.0114624	0.252499	9.05063	8.78674	9.24285	9.27962	9.15708	9.16953	9.85492	10.0232	9.52206	9.65733	9.59325	9.75914
	ENSG00000149573	MPZL2	10205	0	0	0	0	0	0.63399	0.00664786	0.10228	0.180318	0.429369	0.914337	9.74	9.23098	9.96654	9.65212	9.82899	9.80643	9.80874	10.0152	10.4044	10.0012	10.3525	9.93162
	ENSG00000010322	NISCH	11188	0	0	0	0	0	-0.439483	0.00671301	0.102744	-0.147112	0.365973	0.889607	11.3113	11.4898	10.9527	11.2021	11.1276	10.9415	10.9842	10.9704	10.9476	10.8015	10.8179	10.7338
	ENSG00000032219	ARID4A	5926	0	0	0	0	0	-0.441466	0.00669708	0.102744	-0.354871	0.0276931	0.374979	10.0053	10.3757	9.82868	10.0702	10.0582	9.85021	10.2933	10.4694	10.1255	10.131	10.1955	10.0699
	ENSG00000124067	SLC12A4	6560	0	0	0	0	0	2.17495	0.00670835	0.102744	1.25854	0.112133	0.660279	6.1264	5.9514	6.36568	7.56506	7.32835	6.5684	5.7874	5.95243	6.37646	6.34585	7.02836	6.15992
	ENSG00000074657	ZNF532	55205	0	0	0	0	0	-0.370129	0.00670791	0.102744	-0.115599	0.399973	0.904165	10.3255	10.417	10.1324	10.0511	10.0506	10.0176	10.1086	10.0165	9.93342	9.9006	9.83723	9.94889
	ENSG00000156170	NDUFAF6	137682	0	0	0	0	0	-0.807282	0.00672525	0.102824	-0.351365	0.240314	0.815983	8.90945	9.94028	8.57243	9.31011	9.43899	9.30412	9.25996	9.34154	8.91852	9.00715	9.03108	9.12852
	ENSG00000170561	IRX2	153572	0	0	0	0	0	0.760043	0.00673535	0.102872	0.282381	0.271313	0.844129	7.61131	7.04781	7.66777	7.53725	7.5977	7.49628	7.49911	7.41513	7.66713	7.63294	7.52487	7.64083
	ENSG00000143578	CREB3L4	148327	1	0	0	0	0	0.607767	0.00678429	0.102977	0.361577	0.107698	0.652461	10.4446	9.94693	10.5983	10.4542	10.616	10.4295	9.69954	9.70341	10.2638	10.1796	9.68706	9.96474
	ENSG00000044090	CUL7	9820	0	0	0	0	0	-0.476867	0.00677499	0.102977	-0.222666	0.20929	0.786582	10.0556	10.2401	9.79166	9.7968	9.92758	9.6283	9.75434	9.76188	9.49261	9.52371	9.71278	9.48914
	ENSG00000181634	TNFSF15	9966	0	0	0	0	0	-1.07981	0.00677513	0.102977	0.119463	0.767622	0.977399	10.1712	10.6879	9.86774	9.59554	9.82009	9.29195	9.82963	8.72532	8.5104	8.36736	9.5281	8.62427
	ENSG00000079134	THOC1	9984	0	0	0	0	0	-0.423097	0.00677987	0.102977	-0.322459	0.0352046	0.424332	10.1993	10.0647	9.58355	9.60376	9.63706	9.83017	10.1791	10.3507	10.04	10.0296	10.0336	10.0699
	ENSG00000152214	RIT2	6014	0	0	0	0	0	2.19979	0.00678052	0.102977	2.02344	0.0593913	0.524421	5.42335	5.6792	6.43937	6.90432	6.73425	6.03761	5.48564	5.28334	5.80007	5.82379	5.68564	5.60165
	ENSG00000183067	IGSF5	150084	0	0	0	0	0	2.12751	0.00678359	0.102977	1.19023	0.0967352	0.62531	5.87847	5.58087	6.49173	6.49517	6.32631	6.00857	5.94965	5.69204	5.87115	6.26376	6.06454	6.19937
	ENSG00000116990	MYCL	4610	0	0	0	0	0	1.06165	0.00679809	0.10308	0.129947	0.725514	0.969942	7.50319	6.82192	7.85572	7.33318	7.26202	7.5805	7.18654	7.23767	7.43368	7.29137	7.07891	7.44847
	ENSG00000125629	INSIG2	51141	0	0	0	0	0	-0.612536	0.00681535	0.103218	-0.0886424	0.692927	0.966795	9.88854	10.3892	9.78853	9.85304	9.70633	9.87487	10.5479	10.6349	10.4612	10.5312	10.2457	10.8804
	ENSG00000111450	STX2	2054	0	0	0	0	0	0.7711	0.00682124	0.103218	0.0335464	0.90451	0.991963	8.81753	7.97077	8.74761	8.34201	8.43642	8.8586	7.85243	8.16701	8.19361	8.27838	7.96855	8.29625
	ENSG00000111913	RIPOR2	9750	0	0	0	0	0	3.779	0.00683026	0.103248	1.61187	0.248988	0.825259	8.91832	7.03479	10.8649	7.92657	8.79228	11.0297	6.50961	6.84295	7.52734	7.79732	6.71939	8.94359
	ENSG00000137962	ARHGAP29	9411	0	0	0	0	1	-0.752756	0.00684921	0.10332	-0.873438	0.0016566	0.0840357	10.9479	12.0891	10.7919	11.4316	11.3149	11.7109	12.9916	12.9569	11.998	12.1301	11.9158	12.2944
	ENSG00000186907	RTN4RL2	349667	0	0	0	0	0	1.07691	0.00684689	0.10332	0.434853	0.262122	0.835339	7.71159	6.93979	8.08461	7.29179	7.55449	7.69039	6.96162	7.07664	7.46364	7.21458	7.3875	7.41239
	ENSG00000064270	ATP2C2	9914	0	0	0	0	0	0.645669	0.00685613	0.10332	0.382288	0.108964	0.654258	8.70227	8.03533	8.75084	8.50624	8.57582	8.44324	8.24931	7.88914	8.35612	8.18737	8.15445	8.06474
	ENSG00000105048	TNNT1	7138	0	0	0	0	0	2.44935	0.00688442	0.10364	0.752397	0.334075	0.875291	7.11537	5.58087	7.22073	6.01327	6.1042	6.26745	6.18622	6.10848	6.68067	6.32991	6.36683	6.41015
	ENSG00000158169	FANCC	2176	0	1	0	0	0	0.918375	0.00691452	0.103987	0.176603	0.598485	0.95495	8.95328	7.9575	9.04174	8.27725	8.47684	8.96377	8.00324	8.15727	8.28545	8.4182	8.06052	8.40822
	ENSG00000109320	NFKB1	4790	0	0	0	0	0	0.455178	0.00696779	0.104361	0.51623	0.00201769	0.0923549	10.6445	11.0942	11.3584	11.6243	11.4961	11.6589	11.6983	11.5428	12.0556	11.9491	12.2018	11.986
	ENSG00000108179	PPIF	10105	0	0	0	0	0	0.520657	0.00696703	0.104361	0.405123	0.036203	0.430552	11.1504	10.7802	11.3922	11.0097	11.256	11.4512	10.5077	10.4249	10.7188	10.7427	10.9415	10.8525
	ENSG00000126226	PCID2	55795	0	1	0	0	0	-0.496859	0.00695254	0.104361	-0.196338	0.286855	0.853687	10.3595	10.5637	9.99938	10.161	10.2625	9.90871	10.3036	10.2144	9.924	10.0469	10.1623	9.97441
	ENSG00000108515	ENO3	2027	0	0	0	0	0	-0.671785	0.00695449	0.104361	0.0731026	0.767499	0.977399	8.68502	8.55285	7.92665	7.83895	8.20125	8.00645	8.43382	8.31429	8.30832	8.27838	8.61041	8.304
	ENSG00000153558	FBXL2	25827	0	0	0	0	0	-1.36237	0.00699731	0.104621	-0.146166	0.763442	0.976924	6.74683	6.75864	6.13363	6.19195	6.20507	5.73611	6.77732	6.7221	6.61437	6.6383	6.84415	6.45724
	ENSG00000070601	FRMPD1	22844	0	0	0	0	0	0.920909	0.00699943	0.104621	0.562235	0.0728611	0.564933	7.57366	7.00834	7.81261	7.78127	7.64987	7.29046	7.87141	7.65842	7.98577	8.03447	8.34546	8.02297
	ENSG00000189060	H1-0	3005	0	0	0	0	0	-0.856738	0.00701302	0.104718	-1.50065	2.2732e-06	0.000654904	12.7996	12.602	12.3031	11.3229	11.3678	11.8028	12.9713	13.2865	11.9152	11.8377	11.5141	11.8993
	ENSG00000114268	PFKFB4	5210	0	0	0	0	0	0.649369	0.00705598	0.104993	-0.082141	0.722684	0.969539	8.36752	7.88215	8.59058	8.22666	8.44226	8.37064	8.37348	8.21	8.13989	8.15968	8.01946	8.22865
	ENSG00000257167	TMPO-AS1	100128191	0	0	0	0	0	1.82374	0.00706002	0.104993	0.718714	0.253934	0.828768	7.44576	6.10582	7.55956	6.30854	6.69281	7.36895	6.64288	6.64955	7.1519	7.29881	6.74106	7.07353
	ENSG00000214900	LINC01588	283551	0	0	0	0	0	1.71773	0.00705796	0.104993	0.702419	0.176085	0.762418	6.24172	5.80658	6.06042	6.83487	6.7137	6.39739	6.67404	6.57245	7.05114	6.90436	7.07891	6.90299
	ENSG00000066926	FECH	2235	0	0	0	0	0	0.437409	0.00704078	0.104993	0.108316	0.507494	0.937657	12.0597	11.7523	12.3535	11.994	12.1257	12.2363	10.8159	11.0533	11.1886	11.0979	11.1182	11.2261
	ENSG00000167207	NOD2	64127	0	0	0	0	0	2.7646	0.00708278	0.105225	3.51236	0.00298235	0.114711	5.42335	5.32348	6.28687	6.01327	6.06827	5.94772	5.63041	5.2	5.97841	5.87554	6.30654	6.0542
	ENSG00000020577	SAMD4A	23034	0	1	0	0	0	1.39412	0.00711053	0.10553	0.693492	0.14269	0.711174	6.56305	6.60332	7.20134	7.75751	7.52117	7.44316	8.80678	8.37001	8.61606	8.43803	9.76288	8.6698
	ENSG00000149260	CAPN5	726	0	0	0	0	0	1.34331	0.00714078	0.105872	0.396452	0.429285	0.914337	7.3682	7.04781	7.51379	7.94765	8.07101	8.4299	6.84622	6.90544	6.73333	6.92421	7.61679	7.24122
	ENSG00000102900	NUP93	9688	0	0	0	0	0	0.905466	0.00716933	0.106189	0.294305	0.382776	0.895277	11.7866	10.9503	12.3216	11.3607	11.4275	12.0099	10.351	10.5258	10.8919	10.9913	10.3944	10.8881
	ENSG00000165246	NLGN4Y	22829	0	0	0	0	0	0.635128	0.00717665	0.10619	0.536198	0.0176742	0.311376	8.3145	8.07883	8.56877	8.80423	8.57049	8.47387	8.68472	8.4596	8.80188	8.89722	9.1338	8.87019
	ENSG00000214313	AZGP1P1	646282	0	0	0	0	0	1.46308	0.00721668	0.106675	1.97971	0.0157157	0.292195	6.44135	6.42517	6.81897	7.63876	7.50988	7.09509	5.53746	5.41471	6.05628	5.97092	5.79676	6.0086
	ENSG00000172379	ARNT2	9915	0	0	0	0	0	0.501027	0.00722775	0.106731	0.568154	0.00225329	0.0957661	9.09302	9.08157	9.64886	9.65054	9.42731	9.40476	8.86724	8.90664	9.50811	9.42994	9.32954	9.40219
	ENSG00000147996	CBWD5	220869	0	0	0	0	0	-0.79194	0.00724011	0.106806	-0.155336	0.599536	0.95495	7.58884	7.78754	7.11044	7.33318	7.32835	7.05955	7.25706	7.46415	7.33964	7.28388	7.51293	7.29009
	ENSG00000072110	ACTN1	87	0	0	0	0	0	0.355788	0.00728153	0.107309	-0.306775	0.0198137	0.325052	10.6311	10.6116	10.9443	10.8832	10.9351	11.0566	10.4785	10.7011	10.4283	10.378	10.3801	10.4336
	ENSG00000153832	FBXO36	130888	0	0	0	0	0	-0.882786	0.00730713	0.107579	-0.465356	0.152129	0.727109	6.67355	7.4766	6.75182	6.92666	7.10343	6.74904	7.54753	7.33814	6.96803	7.05528	7.01107	7.06409
	ENSG00000224536	LOC107985246	107985246	0	0	0	0	0	-0.752062	0.0073285	0.107786	-0.435249	0.135103	0.700717	8.1219	8.38567	7.81885	7.87796	7.5977	7.78519	7.82022	7.64441	7.15934	7.26118	7.60563	7.29807
	ENSG00000106367	AP1S1	1174	0	0	0	0	0	0.405047	0.00735654	0.107874	0.487488	0.00128275	0.0735985	10.8144	10.9151	11.2478	11.2774	11.3133	11.3972	10.7272	10.598	11.0391	10.9398	11.222	11.0726
	ENSG00000108788	MLX	6945	0	0	1	0	0	0.424338	0.00734962	0.107874	0.205239	0.193355	0.774316	10.1159	10.2142	10.5686	10.561	10.6477	10.7045	10.1359	10.1182	10.2471	10.3366	10.1955	10.4571
	ENSG00000089737	DDX24	57062	0	0	0	0	0	-0.471967	0.00740873	0.108531	-0.379883	0.0290176	0.384313	9.5706	10.1173	9.56903	9.65371	9.81785	9.64561	10.2379	10.3001	9.93862	10.0849	9.78001	9.92789
	ENSG00000111674	ENO2	2026	0	0	0	0	0	-0.725895	0.00742464	0.108656	-0.817648	0.00255688	0.10378	10.1957	10.3089	9.98168	9.30204	9.49882	9.62248	9.94893	10.1429	9.51789	9.25182	9.56246	9.14148
	ENSG00000132821	VSTM2L	128434	0	0	0	0	0	2.56453	0.00743683	0.108726	1.11376	0.22032	0.794709	7.61131	5.63169	7.51379	5.98852	6.1042	6.4572	5.29455	5.76499	6.36249	6.17502	6.02485	6.11893
	ENSG00000111237	VPS29	51699	0	0	0	0	0	-0.362256	0.00749626	0.109403	-0.306285	0.0238939	0.352483	10.6012	10.7671	10.4578	10.4229	10.415	10.3741	10.4002	10.5069	10.2787	10.2361	10.0994	10.2248
	ENSG00000171649	ZIK1	284307	0	1	0	0	0	0.658315	0.00750913	0.109403	0.368781	0.126675	0.689496	8.86116	8.49472	9.16043	8.87131	8.86786	9.33292	8.73001	8.70884	8.9846	9.042	8.916	9.17966
	ENSG00000113430	IRX4	50805	0	0	0	0	0	0.658065	0.00756052	0.109987	0.257071	0.27972	0.850525	8.51568	8.10909	8.66099	8.38871	8.82834	8.75222	8.2445	8.4596	8.6003	8.56063	8.786	8.7735
	ENSG00000133315	MACROD1	28992	0	1	0	0	0	-0.546117	0.00757876	0.110143	-0.558358	0.00784014	0.204247	9.77128	9.37127	9.10861	8.7985	8.81043	8.76287	8.39098	8.69886	8.19712	8.226	8.2846	8.19569
	ENSG00000092964	DPYSL2	1808	0	0	0	0	0	-0.519177	0.00758828	0.110173	-0.431334	0.0225076	0.34496	9.10343	10.0478	9.53021	9.57895	9.41257	9.70185	11.2146	11.3054	11.0186	10.6937	11.028	10.7738
	ENSG00000078618	NRDC	4898	0	0	0	0	0	-0.310892	0.00760843	0.110247	-0.181558	0.117817	0.674723	11.9129	12.1004	11.7323	11.8315	11.8573	11.7519	12.0921	12.0456	11.8671	11.8887	11.8292	11.8795
	ENSG00000162645	GBP2	2634	0	0	0	0	0	1.20154	0.00760793	0.110247	1.11684	0.0125875	0.262818	6.78882	7.78754	7.81885	8.95097	8.80591	9.21667	8.04272	7.79128	8.73859	8.37425	8.92484	8.77072
	ENSG00000133302	SLF1	84250	0	0	0	0	0	0.488011	0.0076426	0.110463	0.77522	1.65165e-05	0.00319311	8.45173	8.3955	8.81394	8.87676	8.76462	8.80468	8.45061	8.30552	8.89077	9.02903	8.97682	9.00871
	ENSG00000042832	TG	7038	0	0	0	0	0	-2.03526	0.00764773	0.110463	0.120182	0.862186	0.988635	5.53077	6.31301	5.35388	5.58129	5.76991	5.60561	7.12298	6.84295	6.60296	6.508	7.61679	6.6421
	ENSG00000065989	PDE4A	5141	0	0	0	0	0	1.70768	0.00763778	0.110463	0.316845	0.588056	0.954216	6.47742	5.80658	6.79253	6.32682	6.43571	6.5141	5.75096	6.00725	6.2595	6.22914	5.98348	6.0086
	ENSG00000178947	SMIM10L2A	399668	0	0	0	0	0	0.614545	0.00765479	0.110463	-0.253657	0.256316	0.830076	8.60286	8.27291	8.89494	8.93016	8.68322	8.66027	8.35129	8.634	8.50759	8.44131	8.48408	8.22048
	ENSG00000156042	CFAP70	118491	0	0	0	0	1	-0.981687	0.00772145	0.111118	-0.56741	0.122513	0.681996	9.86584	10.0739	8.67126	9.44989	9.60372	8.67162	10.21	10.1107	9.77011	9.67406	9.57374	9.2371
	ENSG00000118515	SGK1	6446	0	0	0	0	0	1.59751	0.00774154	0.111189	0.0210499	0.96957	0.9975	5.20553	6.42517	6.72392	7.78715	7.62924	7.21783	8.12901	8.16215	8.17948	7.54282	8.79569	7.91531
	ENSG00000102760	RGCC	28984	0	0	0	0	0	2.37754	0.00773903	0.111189	0.209552	0.740726	0.971408	5.93938	5.39946	6.15691	6.03741	6.13892	6.06583	6.1382	5.89422	5.91556	5.97092	5.79676	6.13962
	ENSG00000197558	SSPO	23145	0	0	0	0	0	-0.554437	0.00780213	0.11195	-0.452986	0.0351963	0.424332	9.59658	9.68371	9.21045	9.31011	9.18164	8.96684	8.58959	8.76729	8.35299	8.35001	8.56576	8.24485
	ENSG00000167333	TRIM68	55128	0	0	0	0	0	0.892081	0.00784574	0.112466	0.411344	0.220983	0.794959	11.025	9.87202	11.3684	10.4211	10.4601	10.389	9.56037	9.55695	10.0145	9.98232	9.76288	9.99118
	ENSG00000214274	ANG	283	0	0	0	0	0	1.96707	0.00786854	0.112683	0.417783	0.514776	0.939889	7.00375	5.80658	7.22073	6.17123	6.23666	6.74904	6.5271	6.61929	6.96803	6.99139	6.505	6.90299
	ENSG00000176623	RMDN1	51115	0	0	0	0	0	-0.648635	0.00787648	0.112687	-0.317425	0.197247	0.779144	10.8129	10.9781	10.5992	10.325	10.3204	10.1215	9.97222	10.0112	9.85187	9.85243	9.31617	9.75213
	ENSG00000129292	PHF20L1	51105	0	0	1	0	0	-0.517776	0.0078933	0.112817	-0.181665	0.347304	0.881338	10.3595	10.9126	10.0974	10.5147	10.4471	10.5498	11.2854	11.26	10.9793	11.0496	11.1056	11.1892
	ENSG00000244754	N4BP2L2	10443	0	0	0	0	0	-0.499669	0.00791766	0.113056	-0.473919	0.0114303	0.252171	11.4268	11.4228	10.8575	11.0814	11.079	10.6869	11.6608	11.6031	11.1469	11.1411	11.2539	11.007
	ENSG00000127946	HIP1	3092	0	1	0	0	0	0.671796	0.00796452	0.113614	0.449063	0.0767638	0.577517	10.4064	10.0602	11.105	10.5311	10.3639	10.7035	9.7892	9.72806	10.2497	10.1796	10.0498	10.1176
	ENSG00000133874	RNF122	79845	0	0	0	0	0	0.978791	0.00799025	0.113771	0.464369	0.199289	0.779144	7.12603	6.88221	7.44214	7.52314	7.53237	7.66757	6.7914	6.90544	7.40923	7.23029	6.80392	7.25771
	ENSG00000165434	PGM2L1	283209	0	0	0	0	0	0.625823	0.00799101	0.113771	0.392699	0.0827381	0.593589	8.40603	8.13285	8.73462	8.68182	8.57582	8.64115	8.86412	8.5214	8.66735	8.72007	9.05545	8.99211
	ENSG00000111666	CHPT1	56994	0	0	0	1	0	0.775032	0.00800607	0.113875	0.639781	0.0287646	0.381787	12.442	12.1233	13.0481	12.6426	12.7541	13.0708	11.3096	11.5349	12.2319	12.4083	11.5163	12.34
	ENSG00000198720	ANKRD13B	124930	0	1	0	0	0	0.739112	0.00802129	0.113981	0.341782	0.192943	0.774316	8.26875	7.69413	8.13522	8.2731	8.45388	8.26436	8.45061	8.36158	8.62905	8.4182	8.9597	8.57724
	ENSG00000165325	DEUP1	159989	0	0	0	0	0	1.7228	0.00804124	0.114154	0.227896	0.705541	0.96732	6.1264	5.8819	6.32696	6.79867	6.73425	6.73366	6.03489	6.10848	6.19601	6.17502	5.84721	6.47252
	ENSG00000106799	TGFBR1	7046	0	0	0	0	0	0.418494	0.0080543	0.11423	-0.0585385	0.701409	0.967036	9.37428	9.39093	9.77437	9.85992	9.70633	9.76831	9.85178	9.85435	9.79444	9.82897	9.68187	9.87596
	ENSG00000140263	SORD	6652	0	0	0	0	0	0.567339	0.00809173	0.11465	0.416252	0.0556413	0.512073	11.8337	11.4789	12.0569	12.0473	12.1252	11.9105	10.0107	10.0298	10.4378	10.6244	10.0275	10.5383
	ENSG00000215883	CYB5RL	606495	0	0	0	0	0	-0.490232	0.00821069	0.116103	-0.209889	0.251954	0.82836	9.14683	9.13798	8.67806	8.70347	8.82834	8.59816	9.08906	9.0572	8.85808	8.96691	8.88004	8.76793
	ENSG00000103855	CD276	80381	0	0	0	0	0	0.590014	0.00821708	0.116103	0.363388	0.105474	0.648693	10.6639	10.826	10.9886	11.4545	11.4793	11.6098	10.1576	10.2097	10.6212	10.4388	10.5103	10.6503
	ENSG00000166974	MAPRE2	10982	0	0	0	0	0	-0.533653	0.00821799	0.116103	0.154079	0.445355	0.919721	8.93591	9.53264	8.84145	9.16862	9.06196	9.09017	9.25046	9.18635	9.23576	9.27944	9.51646	9.27284
	ENSG00000008869	HEATR5B	54497	0	0	0	0	0	-0.357359	0.00827067	0.116735	-0.230892	0.0863686	0.603602	10.2713	10.2736	9.96377	9.96444	9.94201	9.86341	10.2222	10.1257	9.85738	9.92292	9.93222	9.91791
	ENSG00000185869	ZNF829	374899	0	1	0	0	0	0.588682	0.00829146	0.116804	0.404152	0.0584974	0.522007	8.68848	8.33041	9.02052	8.69732	8.64831	8.9421	8.95486	8.78625	9.13215	9.04415	9.21892	9.19216
	ENSG00000100426	ZBED4	9889	0	0	0	0	0	0.481892	0.0082872	0.116804	0.21606	0.237723	0.814675	10.4829	10.2985	10.8357	10.635	10.6414	10.9148	10.0275	10.0165	10.2421	10.2398	10.0377	10.3433
	ENSG00000172575	RASGRP1	10125	0	0	0	0	0	1.61714	0.00830022	0.116815	0.583656	0.241017	0.815983	6.19708	5.84505	6.1098	6.90432	6.48675	6.53247	6.59461	6.64955	6.93324	7.00071	7.07891	6.98602
	ENSG00000246922	UBAP1L	390595	0	0	0	0	0	-1.39258	0.00831595	0.116925	-0.428259	0.416246	0.912463	7.24772	8.00986	6.30709	7.38909	7.354	6.6538	7.84605	7.65842	7.32659	7.34264	7.50089	7.20763
	ENSG00000084731	KIF3C	3797	0	0	0	0	0	0.647916	0.00838036	0.117718	0.143758	0.561609	0.949616	8.45581	8.04163	8.67466	8.54106	8.53814	8.57011	7.47424	7.83494	8.02591	7.92562	7.66056	8.10531
	ENSG00000158122	PRXL2C	195827	0	0	0	0	0	-0.574732	0.00840796	0.117768	-0.501961	0.0168887	0.301925	8.17753	8.33041	7.86779	7.92657	7.84094	7.81311	8.31963	8.53269	8.05334	8.0475	8.26372	8.10086
	ENSG00000092841	MYL6	4637	0	0	1	0	0	-0.401939	0.00840143	0.117768	-0.00350759	0.981669	0.997719	12.1091	12.9402	12.3332	12.5568	12.5981	12.6584	12.4721	12.471	12.5343	12.4105	12.4284	12.4928
	ENSG00000127511	SIN3B	23309	0	0	0	0	1	-0.405359	0.00840787	0.117768	-0.155394	0.314087	0.866647	10.4659	10.6385	10.1075	10.2672	10.3987	10.2146	10.3287	10.2522	10.1255	10.0607	10.1302	10.1012
	ENSG00000107821	KAZALD1	81621	0	0	1	0	0	1.122	0.00841942	0.117793	0.342042	0.404798	0.904817	8.10634	7.06071	8.42631	7.58555	7.54347	7.7054	7.20707	7.48011	7.83097	7.87276	7.59438	7.60952
	ENSG00000140876	NUDT7	283927	0	0	0	0	0	1.22244	0.00843381	0.117793	0.181767	0.652975	0.959862	6.38507	6.16151	6.65132	6.93769	6.90553	6.62036	6.74867	6.63452	6.79372	6.80023	6.60497	6.71879
	ENSG00000150403	TMCO3	55002	0	0	0	0	0	-0.758549	0.00844379	0.11782	-0.245336	0.394659	0.900422	11.3591	12.1952	11.1416	11.6085	11.4047	11.5916	11.6477	11.6119	11.0318	11.2172	11.8623	11.2341
	ENSG00000111058	ACSS3	79611	0	0	0	0	0	-0.996779	0.00845627	0.117835	-1.17426	0.00155738	0.0820162	7.25738	7.35854	6.72392	6.82291	6.8876	6.39739	7.12298	7.43986	6.69138	6.76725	6.62872	6.62885
	ENSG00000082397	EPB41L3	23136	0	0	0	0	0	1.95459	0.00846149	0.117835	0.331858	0.628747	0.956867	5.74237	5.6792	6.40312	6.51074	6.73425	6.03761	6.0073	5.83201	6.07482	5.85004	5.94025	5.91036
	ENSG00000183943	PRKX	5613	0	0	0	0	0	0.42206	0.00846892	0.117835	0.329421	0.0419286	0.456817	9.97875	9.87899	10.2243	10.3844	10.2869	10.2146	9.3473	9.46408	9.84745	9.66712	9.85582	9.70788
	ENSG00000115009	CCL20	6364	0	0	0	0	0	2.20964	0.00849264	0.117836	-0.0185438	0.975923	0.997521	5.20553	5.52601	5.95361	6.65626	6.38232	5.97863	7.29575	6.86831	6.87002	6.52168	7.26381	6.68104
	ENSG00000163814	CDCP1	64866	0	0	0	0	0	0.404589	0.00848048	0.117836	0.293375	0.0581231	0.520416	10.3852	10.3596	10.8477	10.6317	10.6862	10.819	10.0344	9.95104	10.2243	10.2389	10.136	10.3084
	ENSG00000148180	GSN	2934	0	0	0	0	0	0.682741	0.00851455	0.118023	0.437716	0.101087	0.636438	7.62609	7.86088	8.33863	8.44501	8.47114	8.41645	7.60196	7.4561	7.76582	7.54282	8.0111	7.80971
	ENSG00000245937	LINC01184	644873	0	0	0	0	0	-0.623147	0.00854459	0.118328	-0.487286	0.0371941	0.433725	9.39981	9.60806	9.24056	9.0362	8.99618	8.84864	9.76438	9.89845	9.57789	9.62471	9.15274	9.35851
	ENSG00000146950	SHROOM2	357	0	0	0	0	0	0.418442	0.00857112	0.118583	0.12219	0.428479	0.914337	9.87041	9.66366	10.0898	9.92957	10.1849	10.019	10.3048	10.2179	10.2803	10.2931	10.4118	10.3544
	ENSG00000120337	TNFSF18	8995	0	0	0	0	0	5.58306	0.00859675	0.118603	0.755254	0.17954	0.765076	5.09486	4.82634	5.47068	5.91015	5.60122	5.60561	7.56331	7.3729	7.60436	7.72846	8.63222	7.51109
	ENSG00000151914	DST	667	0	0	0	0	0	0.659565	0.00859595	0.118603	0.658748	0.0079104	0.205349	8.62475	8.80522	9.27901	9.62653	9.14998	9.48818	9.38688	8.90375	9.32604	9.47202	9.77024	9.41112
	ENSG00000160255	ITGB2	3689	0	0	0	0	0	1.99361	0.00858912	0.118603	1.12499	0.14324	0.712928	6.44135	5.58087	6.36568	6.28995	6.06827	6.37675	5.75096	5.52062	5.87115	5.73979	6.02485	5.73946
	ENSG00000117500	TMED5	50999	0	0	1	0	0	0.357817	0.00873853	0.120446	-0.0559621	0.677362	0.963017	11.0779	10.8903	11.3531	11.1698	11.1535	11.2679	11.2697	11.3399	11.2651	11.3074	11.2389	11.3262
	ENSG00000166441	RPL27A	6157	0	1	0	0	0	0.68942	0.00877734	0.120754	0.638639	0.0151401	0.289332	13.2078	12.6078	13.5264	12.9457	13.0111	13.5722	12.5936	12.6754	13.39	13.3159	13.0099	13.4799
	ENSG00000166938	DIS3L	115752	0	0	0	0	0	-0.469367	0.00877406	0.120754	-0.433178	0.015143	0.289332	10.565	10.5496	10.2855	10.0146	10.0391	10.0439	10.2886	10.505	10.1775	10.1127	9.89901	10.1489
	ENSG00000132164	SLC6A11	6538	0	0	0	0	0	0.665756	0.00882787	0.121264	0.748322	0.00364993	0.129851	9.20595	8.54846	9.22674	9.04106	9.15353	9.11803	8.18039	8.12766	8.87561	8.74412	8.35863	8.9729
	ENSG00000173852	DPY19L1	23333	0	0	0	0	0	-0.847887	0.0088309	0.121264	-0.338222	0.283766	0.852635	7.17808	7.74162	6.87024	7.38124	7.20651	7.02302	7.69056	7.78493	7.41538	7.5366	7.59438	7.57749
	ENSG00000125844	RRBP1	6238	0	0	0	0	0	0.378801	0.00885663	0.121504	0.0694441	0.627573	0.956746	11.3913	11.2522	11.6334	11.4472	11.7164	11.6838	11.7195	11.7685	11.8767	11.8423	11.8484	11.7783
	ENSG00000164172	MOCS2	4338	0	0	0	0	0	-0.357905	0.00889197	0.121875	-0.131281	0.336928	0.876958	10.2975	10.6579	10.2654	10.4014	10.2674	10.3141	10.2782	10.4037	10.3445	10.2868	10.2351	10.2389
	ENSG00000122591	FAM126A	84668	0	0	0	0	0	0.503361	0.00897111	0.122502	-0.0627571	0.734202	0.970997	9.12657	9.10261	9.44132	9.6233	9.60631	9.57709	9.88131	9.98006	9.79788	10.088	9.76534	9.99949
	ENSG00000165905	LARGE2	120071	0	0	0	0	0	0.894717	0.00894761	0.122502	0.791338	0.0247871	0.354622	8.40181	7.71808	8.56142	8.44869	8.57582	8.13854	7.36998	7.1894	7.93182	7.83806	7.24934	7.88446
	ENSG00000198353	HOXC4	3221	0	0	0	0	0	-0.76565	0.00896267	0.122502	-0.483653	0.110598	0.658054	7.73896	7.7724	7.23984	7.17782	7.2206	7.22845	6.92429	7.26582	7.06715	6.982	6.74106	6.93475
	ENSG00000120658	ENOX1	55068	0	1	0	0	0	0.629446	0.00896441	0.122502	0.339521	0.137273	0.704489	9.03168	8.44833	9.18446	8.9406	8.85917	8.98209	9.51545	9.55511	9.96947	10.0681	9.55963	9.83143
	ENSG00000041353	RAB27B	5874	0	0	0	0	0	0.884533	0.00899272	0.122683	-0.0835256	0.807361	0.983669	8.71932	8.93167	9.41111	9.90716	9.96237	9.61664	8.38662	8.40325	8.12521	8.57561	7.84206	8.62427
	ENSG00000185513	L3MBTL1	26013	0	0	0	0	0	-0.927232	0.00905075	0.123361	-0.166416	0.643295	0.95901	7.86829	8.13873	7.07871	7.80463	7.41608	7.29046	7.69769	7.60151	7.60436	7.45303	7.50089	7.34496
	ENSG00000103056	SMPD3	55512	0	0	0	0	0	1.55529	0.00908184	0.12367	0.646142	0.251961	0.82836	6.40414	5.80658	6.50868	6.51074	6.32631	6.4376	6.23216	5.86366	6.21224	6.0576	5.98348	6.13962
	ENSG00000164294	GPX8	493869	0	0	0	0	0	0.779101	0.00912386	0.124012	0.334717	0.252545	0.82836	8.91241	8.06035	9.08581	8.54793	8.45388	8.68662	8.31045	8.33167	8.76941	8.48326	8.74658	8.44367
	ENSG00000108829	LRRC59	55379	0	0	0	0	0	0.452987	0.00911554	0.124012	0.187123	0.276471	0.848904	10.9047	10.7996	11.1838	11.0517	11.2551	11.4441	11.3733	11.2873	11.3686	11.5184	11.4469	11.5417
	ENSG00000135469	COQ10A	93058	0	0	0	0	0	-0.825793	0.00913551	0.124056	-0.493054	0.127113	0.689847	8.44763	8.3558	7.87379	7.64527	7.74868	7.4788	7.73282	7.75923	7.6256	7.23808	7.11157	7.50427
	ENSG00000145740	SLC30A5	64924	0	0	1	0	0	-0.411277	0.00915384	0.12419	-0.632943	5.21584e-05	0.00782952	11.0713	11.2454	10.9541	10.676	10.7809	10.95	11.5462	11.6355	10.9399	11.0692	11.0593	10.9958
	ENSG00000112796	ENPP5	59084	0	0	0	0	1	-0.667817	0.00917635	0.12438	-0.298363	0.248569	0.824615	9.74166	10.4062	9.44729	9.94646	10.0411	9.57508	9.54296	9.57881	9.36991	9.44139	9.29588	9.08224
	ENSG00000147050	KDM6A	7403	0	0	0	0	0	-0.500503	0.00919305	0.124492	-0.40117	0.0367947	0.432501	13.0752	13.274	12.9265	12.7902	12.6473	12.7283	12.9574	13.0567	12.6659	12.8312	12.354	12.7381
	ENSG00000247137	LOC100506282	100506282	0	0	0	0	0	-0.951105	0.00923414	0.124933	-0.218433	0.543663	0.9474	7.6977	8.06035	6.9435	7.50169	7.69024	7.11827	8.28725	8.06129	7.92758	7.96285	7.95989	7.68351
	ENSG00000256235	SMIM3	85027	0	0	0	0	0	2.17589	0.00926698	0.125262	2.06771	0.00180963	0.0874634	5.7785	5.52601	6.57416	6.23222	5.76991	6.31246	5.91945	6.00725	7.1741	7.26118	6.505	7.20763
	ENSG00000080839	RBL1	5933	0	1	0	0	0	1.03803	0.00933085	0.126009	0.571558	0.148527	0.72238	9.11118	8.05414	9.42529	8.50271	8.51615	9.08735	8.28256	8.22404	8.86468	8.79869	8.21378	8.85452
	ENSG00000245105	A2M-AS1	144571	0	0	0	0	0	-1.20692	0.00936731	0.126386	-0.422883	0.33909	0.877526	6.67355	6.99492	6.22385	6.47939	6.13892	6.39739	7.23728	7.21857	7.06715	7.18259	6.55603	6.837
	ENSG00000171365	CLCN5	1184	0	0	0	0	0	0.733298	0.00938276	0.126478	0.638332	0.0221701	0.343251	8.38905	8.11507	8.66099	8.6503	8.7173	8.90095	8.42536	8.12267	8.4501	8.43145	9.01874	8.69057
	ENSG00000176887	SOX11	6664	0	0	0	0	0	1.12214	0.00941952	0.126741	0.511174	0.209059	0.786582	7.45412	7.04781	8.268	7.35742	7.71977	7.90666	8.20539	8.07171	8.34669	8.27471	8.94673	8.32698
	ENSG00000048649	RSF1	51773	0	1	0	0	0	-0.369926	0.009419	0.126741	-0.379074	0.00746205	0.199393	11.7552	12.0084	11.7392	11.6894	11.521	11.6157	12.2346	12.2838	11.8206	11.9917	11.856	11.9622
	ENSG00000147536	GINS4	84296	0	0	0	0	0	1.35434	0.0094432	0.126827	0.773342	0.135221	0.701061	9.23699	7.53202	9.26104	7.67737	8.26875	8.80468	7.20707	7.66538	8.45595	8.47369	7.77426	8.30013
	ENSG00000136842	TMOD1	7111	0	0	0	0	0	0.89773	0.00943922	0.126827	0.577032	0.0550211	0.508565	6.91954	6.77476	7.56705	7.34131	7.30221	7.17449	7.68339	7.69284	8.29856	8.16367	7.85149	8.21638
	ENSG00000033867	SLC4A7	9497	0	0	0	0	0	0.418586	0.00952234	0.127751	0.447687	0.00545283	0.164853	10.579	10.4583	10.7903	10.8077	10.8448	10.9979	10.5333	10.3067	10.6411	10.7113	10.6892	10.8938
	ENSG00000129128	SPCS3	60559	0	0	0	0	0	0.486028	0.00952938	0.127751	0.304045	0.10478	0.64686	11.5052	11.0678	11.7823	11.3617	11.3662	11.6162	10.8319	10.8832	11.2003	11.1239	11.2398	11.1509
	ENSG00000276644	DACH1	1602	0	0	0	0	0	3.36486	0.00954266	0.127812	0.941184	0.251273	0.82836	5.36108	5.23292	5.28384	6.51074	6.35466	5.77519	6.59461	6.50702	7.21744	7.14981	6.90222	6.93475
	ENSG00000173209	AHSA2P	130872	0	0	0	0	0	-0.793755	0.00955669	0.127884	0.0252345	0.934394	0.994351	10.6445	10.7338	9.65574	10.2092	10.3562	9.50092	10.1766	10.2213	10.4415	10.2886	10.1188	10.1034
	ENSG00000156049	GNA14	9630	0	0	0	0	0	1.93094	0.00957326	0.127989	0.166347	0.797365	0.982777	6.1264	5.63169	6.06042	6.57107	6.40932	6.29019	5.88823	5.92378	5.89362	5.85004	6.10272	6.0978
	ENSG00000157657	ZNF618	114991	0	0	0	0	0	0.454403	0.00963265	0.128666	0.498724	0.00421917	0.138068	9.64895	9.39581	9.89708	9.73678	9.67458	9.94332	9.34059	9.30702	9.75838	9.73113	9.70767	9.8695
	ENSG00000144747	TMF1	7110	0	0	1	0	0	-0.374715	0.00969838	0.129075	-0.381421	0.00777066	0.204187	11.0726	11.3305	10.841	11.0257	10.9807	11.0061	11.7876	11.7701	11.2754	11.4789	11.3763	11.4439
	ENSG00000001167	NFYA	4800	0	0	0	0	0	0.466047	0.00968804	0.129075	0.506258	0.00493705	0.153038	10.5347	10.5702	10.8364	11.1896	11.0948	10.9399	10.4299	10.3581	10.8719	10.6882	10.9306	10.8849
	ENSG00000111424	VDR	7421	0	0	0	0	0	0.771946	0.00968928	0.129075	-0.0454345	0.874424	0.989404	8.66051	8.3558	8.99898	8.9249	8.7173	9.38198	9.73574	9.61979	9.41249	9.30474	9.83255	9.70643
	ENSG00000005007	UPF1	5976	0	0	0	0	0	0.325347	0.00969252	0.129075	0.0975976	0.432987	0.915175	11.4112	11.2475	11.649	11.4748	11.5782	11.5575	11.5399	11.5157	11.5768	11.5806	11.6473	11.6414
	ENSG00000168887	C2orf68	388969	0	0	0	0	0	-0.558738	0.00973265	0.129413	-0.212511	0.324417	0.871238	9.48972	9.63097	9.158	9.18407	9.19204	8.92325	9.42118	9.40616	9.39136	9.11131	9.31617	8.99925
	ENSG00000122728	TAF1L	138474	0	0	0	0	0	1.21662	0.00976408	0.129707	1.34094	0.00178907	0.0870425	5.84641	6.26481	6.66619	7.19599	7.07246	6.67019	6.80533	6.55643	7.33313	7.433	7.56006	7.24949
	ENSG00000100478	AP4S1	11154	0	0	0	0	0	-0.748759	0.00977242	0.129707	-1.13436	2.9246e-05	0.00509853	7.41183	7.53202	6.99014	7.03294	7.08804	6.95978	7.73282	8.04552	7.25251	7.1663	7.32018	7.07353
	ENSG00000205593	DENND6B	414918	0	0	0	0	0	-0.628125	0.00980751	0.130056	-0.407747	0.0983038	0.628201	8.37617	8.30456	7.73548	7.91592	7.79557	7.73495	7.89013	7.91838	7.57187	7.50506	7.56006	7.76513
	ENSG00000091409	ITGA6	3655	0	0	0	0	0	0.762689	0.00985679	0.130591	-0.0436363	0.881134	0.990517	10.2469	9.60806	10.5885	10.118	10.0826	10.457	10.6713	10.7176	11.0406	10.6765	10.2028	10.6556
	ENSG00000075420	FNDC3B	64778	0	0	0	1	0	0.561419	0.00990257	0.13108	0.333405	0.118449	0.674723	10.1737	10.2736	10.8319	10.6588	10.6665	11.0601	12.3541	12.1343	12.7272	12.4412	12.3625	12.2838
	ENSG00000260910	LINC00565	100861555	0	0	0	0	0	2.4869	0.00993559	0.131398	1.44504	0.161085	0.739403	5.87847	5.46607	6.52539	6.12853	6.13892	6.31246	5.29455	5.35331	5.80007	5.53852	5.29047	5.91036
	ENSG00000166391	MOGAT2	80168	1	0	0	0	0	2.29115	0.0099594	0.131477	3.15931	0.0484879	0.481374	5.81313	5.52601	6.62104	6.43074	5.90977	6.17146	5.42906	5.09092	5.66623	5.53852	5.62352	5.60165
	ENSG00000176387	HSD11B2	3291	0	0	0	0	0	0.583322	0.00995348	0.131477	-0.297173	0.171047	0.755742	9.2417	8.6379	9.14336	9.28167	9.18858	8.99116	9.68198	9.50652	9.40498	9.01156	9.36243	9.12635
	ENSG00000162433	AK4	205	0	0	0	0	0	0.813045	0.0100164	0.132037	0.0582442	0.853849	0.988635	11.831	10.9378	12.1405	11.349	11.5421	11.7769	10.3588	10.5545	10.662	10.7977	10.0539	10.8019
	ENSG00000092203	TOX4	9878	0	0	0	0	0	-0.343361	0.0100198	0.132037	-0.186916	0.153838	0.729377	10.526	10.8581	10.5465	10.5635	10.4743	10.5167	11.2418	11.209	10.9195	11.0453	11.1018	11.039
	ENSG00000246375	PPM1K-DT	105369192	0	0	0	0	0	2.05457	0.0100698	0.132576	1.93523	0.0431358	0.463679	5.62289	5.63169	6.1797	6.61441	6.35466	6.4376	5.7874	5.35331	5.53898	5.79671	5.98348	6.0086
	ENSG00000280987	MATR3	9782	0	0	0	0	0	1.03698	0.0100842	0.132619	1.17293	0.00401865	0.136674	6.93191	6.42517	7.1617	6.93769	7.11866	6.83755	6.54433	6.2648	6.79372	6.96303	6.88315	6.93475
	ENSG00000113240	CLK4	57396	0	0	0	0	0	-0.659492	0.0100938	0.132619	-0.358577	0.160554	0.738119	9.73165	10.0875	9.0391	9.69892	9.63452	9.42049	10.086	9.99232	9.49261	9.69334	9.81604	9.60733
	ENSG00000251562	MALAT1	378938	0	0	0	0	0	-1.61102	0.0101001	0.132619	-1.06143	0.0901082	0.61442	16.6121	18.1593	14.9369	17.1824	16.9419	16.242	17.6602	17.6403	16.6876	16.5932	16.5623	16.4654
	ENSG00000012983	MAP4K5	11183	0	0	0	0	0	-0.339247	0.0101291	0.132881	-0.488416	0.000169237	0.0178892	10.1957	10.323	9.99531	10.001	9.97646	10.0264	10.4215	10.4733	10.0332	10.0199	9.93222	10.0346
	ENSG00000109576	AADAT	51166	0	0	1	0	0	0.770603	0.0101686	0.133281	1.66959	4.85489e-08	2.43109e-05	10.8364	10.5712	11.2648	11.5587	11.4009	10.9964	9.60206	8.78625	10.1292	10.0681	10.8332	10.1478
	ENSG00000186230	ZNF749	388567	0	0	0	0	0	0.600092	0.0101956	0.133515	0.0817972	0.713095	0.967449	8.16257	7.80995	8.26346	8.39254	8.24214	8.26436	8.12377	8.12766	8.06108	8.28571	8.10827	8.30013
	ENSG00000063854	HAGH	3029	0	0	0	0	0	-0.411129	0.0102611	0.134134	-0.244319	0.133122	0.697275	9.70461	10.0478	9.69304	9.68659	9.74212	9.51564	9.29507	9.47966	9.24083	9.23687	9.33948	9.21071
	ENSG00000067057	PFKP	5214	0	0	0	0	0	0.911401	0.0102862	0.134147	0.249356	0.481054	0.928632	10.7744	9.39824	10.8826	9.73977	9.84881	10.2477	9.57757	9.58422	9.81724	9.90178	9.67403	9.863
	ENSG00000170545	SMAGP	57228	0	0	0	0	0	1.84701	0.0102895	0.134147	0.681793	0.34023	0.87756	6.38507	5.6792	6.50868	6.19195	6.48675	6.35572	5.71281	5.65284	5.72248	6.03663	5.68564	5.9359
	ENSG00000161860	SYCE2	256126	0	0	0	0	0	3.05019	0.0102792	0.134147	0.0427068	0.96163	0.997124	6.91954	5.32348	6.68088	5.539	5.71765	6.4572	6.08786	6.2006	6.37646	6.36157	5.94025	6.11893
	ENSG00000113812	ACTR8	93973	0	0	0	0	0	-0.384956	0.0103102	0.134298	-0.299772	0.045842	0.473669	10.3475	10.4699	10.0873	10.1408	10.0639	10.1132	10.2522	10.219	9.96233	9.90886	9.79453	10.0507
	ENSG00000203965	EFCAB7	84455	0	0	0	0	0	0.570945	0.0103323	0.134466	-0.0219378	0.917454	0.992539	8.57314	8.09101	8.65755	8.56832	8.51615	8.52489	8.58959	8.55501	8.43239	8.54549	8.74658	8.42251
	ENSG00000077147	TM9SF3	56889	1	0	0	0	0	0.384361	0.010349	0.134553	-0.0578805	0.699373	0.967036	12.9641	12.7639	13.2633	13.0356	13.0587	13.2111	12.6714	12.6384	12.5336	12.5385	12.7204	12.5241
	ENSG00000182791	CCDC87	55231	0	0	0	0	0	-0.933861	0.0103573	0.134553	-0.444648	0.209809	0.786582	6.65836	7.17147	6.60562	6.6699	6.62793	6.49544	7.10111	7.12908	6.84194	6.89432	6.62872	6.96576
	ENSG00000123473	STIL	6491	0	0	0	0	0	1.16212	0.0103997	0.134985	0.312818	0.483318	0.929676	9.23935	7.88215	9.33159	8.15628	8.39481	9.19591	8.4211	8.5062	8.81557	8.91849	8.2846	8.98254
	ENSG00000136026	CKAP4	10970	0	0	0	0	0	0.448693	0.0104098	0.134997	0.340394	0.0517378	0.494736	11.287	11.0094	11.531	11.3084	11.4341	11.5069	10.9458	10.8551	11.1338	11.0156	11.3923	11.1835
	ENSG00000142687	KIAA0319L	79932	0	0	0	0	0	-0.323635	0.010433	0.135179	-0.41441	0.00108824	0.0666227	11.5106	11.7451	11.4801	11.4806	11.3814	11.3616	11.3102	11.3563	11.0265	10.9166	10.9196	10.9408
	ENSG00000133083	DCLK1	9201	0	0	0	0	0	2.49096	0.0104669	0.135378	3.15026	1.14471e-09	1.05121e-06	5.53077	5.32348	5.65372	6.41406	5.99228	5.60561	7.20707	6.57245	8.90365	8.60803	9.15274	8.80918
	ENSG00000099864	PALM	5064	1	0	0	0	0	1.21054	0.0104613	0.135378	0.802188	0.107466	0.652461	6.8817	6.35921	7.268	6.83487	6.75447	7.22845	6.03489	6.08412	6.37646	6.49415	6.45168	6.48761
	ENSG00000179715	PCED1B	91523	0	0	0	0	0	1.44997	0.0104973	0.135653	1.02777	0.0164716	0.298648	6.19708	5.84505	6.73795	6.34481	6.29723	6.37675	6.81911	6.79066	7.71241	7.22246	7.5367	7.35262
	ENSG00000155256	ZFYVE27	118813	0	0	0	0	0	-0.447132	0.0105403	0.135969	-0.0309192	0.860359	0.988635	9.23462	9.63097	9.0807	9.28167	9.32081	9.18805	9.38905	9.23309	9.1376	9.18717	9.31952	9.18175
	ENSG00000138604	GLCE	26035	0	0	0	0	0	0.510779	0.010535	0.135969	0.35481	0.068722	0.552672	8.94751	8.71817	9.31863	9.1051	9.00408	9.23713	9.02911	8.89795	9.27421	9.29576	9.09124	9.18592
	ENSG00000126821	SGPP1	81537	0	0	0	0	0	-0.50601	0.0105519	0.135999	-0.398637	0.0440918	0.465738	10.2434	10.8519	10.262	10.2857	10.3267	10.562	10.4289	10.5637	10.1482	10.3366	9.9344	10.2677
	ENSG00000169306	IL1RAPL1	11141	0	0	0	0	0	1.01594	0.0105685	0.136094	0.352713	0.346073	0.880268	7.40322	6.58479	7.21107	7.18694	7.14859	7.27011	6.43694	6.81707	7.01853	7.28388	6.69734	7.03536
	ENSG00000096433	ITPR3	3710	0	0	0	0	0	0.796024	0.0105836	0.13612	0.8456	0.00628287	0.180301	9.95457	9.21175	10.3862	9.74126	9.4419	10.0554	9.52139	9.3606	10.1164	9.91825	10.306	10.2399
	ENSG00000137842	TMEM62	80021	0	1	0	0	0	-0.603176	0.0105896	0.13612	-0.334914	0.158799	0.736185	8.67106	9.6351	8.70828	9.19719	9.2228	9.14807	8.93419	9.13804	8.76707	8.80632	8.80051	8.97048
	ENSG00000163633	C4orf36	132989	0	0	0	0	0	-0.692127	0.0106354	0.136477	-0.024783	0.928156	0.992965	8.17256	8.27824	7.78737	7.8219	7.8139	7.44316	7.81369	7.78493	7.82641	7.86786	7.59438	7.73653
	ENSG00000165795	NDRG2	57447	0	0	0	0	0	0.394367	0.0106555	0.136615	0.120466	0.438308	0.917031	9.99975	9.77628	10.188	10.1385	10.1445	10.1229	9.48943	9.4816	9.71047	9.53291	9.48097	9.62586
	ENSG00000100380	ST13	6767	0	0	0	0	0	-0.359967	0.010802	0.138372	-0.218824	0.122499	0.681996	12.6861	12.78	12.5009	12.3067	12.3963	12.4814	12.0531	12.141	11.9372	11.9636	11.7893	11.9988
	ENSG00000156958	GALK2	2585	0	0	0	0	0	0.578151	0.0108296	0.138606	0.128325	0.562833	0.949616	9.1342	8.59601	9.34231	9.06033	9.03524	8.95452	8.88888	8.86564	9.03614	8.99609	9.09124	8.78457
	ENSG00000100485	SOS2	6655	0	0	0	0	0	-0.43674	0.0108392	0.138608	-0.329122	0.0519419	0.495895	9.53073	9.96343	9.57086	9.61844	9.63452	9.38198	10.1255	10.0508	9.75602	9.64183	9.85582	9.70933
	ENSG00000267107	PCAT19	100505495	0	1	0	0	0	5.31411	0.0108696	0.138693	-0.72491	0.0495225	0.484972	5.09486	4.82634	5.47068	5.72926	5.53509	5.60561	8.26366	8.24715	7.9105	7.37109	7.57159	7.76513
	ENSG00000101079	NDRG3	57446	0	0	0	0	0	0.504803	0.0108742	0.138693	-0.00203707	0.991836	0.999166	10.5846	10.5777	10.9797	11.0072	11.1702	11.1039	9.93566	10.2004	10.3398	10.2361	9.86502	10.294
	ENSG00000100242	SUN2	25777	0	0	0	0	0	0.471937	0.0108553	0.138693	0.311968	0.0926328	0.61796	11.3141	10.9741	11.4388	11.3134	11.5162	11.4642	10.7626	10.6844	11.2033	11.0448	10.7759	10.8804
	ENSG00000120907	ADRA1A	148	0	0	0	0	0	1.14441	0.0109259	0.139169	1.6135	0.00418771	0.137651	6.59566	6.74231	7.36652	7.83329	7.354	7.34005	5.75096	5.79916	6.21224	6.42238	6.69734	6.54611
	ENSG00000212864	RNF208	727800	0	0	0	0	0	-0.602549	0.0109399	0.139169	-0.247683	0.292102	0.856719	7.61131	8.00342	7.58926	7.49446	7.4985	7.5723	7.62465	7.81016	7.58821	7.60355	7.66056	7.64083
	ENSG00000142279	WTIP	126374	0	0	1	0	0	-1.5151	0.0109365	0.139169	0.0590784	0.91782	0.992539	6.05053	6.72577	5.76599	6.2518	6.17251	5.69504	7.02155	6.73611	6.75378	6.61334	7.11157	6.5603
	ENSG00000070214	SLC44A1	23446	0	1	0	0	0	0.657294	0.0109838	0.139246	0.235259	0.3648	0.88948	11.2116	10.7164	11.5329	11.2241	11.021	11.5742	10.0591	10.1318	10.4677	10.3462	9.98802	10.5545
	ENSG00000120594	PLXDC2	84898	0	0	0	0	0	0.91571	0.0109648	0.139246	0.236507	0.50792	0.937781	8.46394	10.0039	10.1856	11.2702	10.932	10.9384	11.9381	11.6588	11.4694	11.7382	11.8617	12.3509
	ENSG00000175029	CTBP2	1488	0	0	0	0	0	0.404202	0.010978	0.139246	0.264752	0.0957308	0.622653	10.8763	10.8115	11.0082	11.2887	11.2335	11.2717	10.6151	10.606	10.7757	10.9404	10.8321	10.8938
	ENSG00000213468	FIRRE	286467	0	0	0	0	0	1.55919	0.0109834	0.139246	1.22817	0.0257823	0.36216	6.02392	5.80658	6.40312	6.61441	6.55941	6.19627	5.7874	5.98023	6.36249	6.49415	6.60497	6.68104
	ENSG00000074590	NUAK1	9891	0	0	0	0	0	0.577383	0.0110236	0.139408	0.514571	0.0177657	0.312072	8.35882	8.0727	8.57608	8.62133	8.41874	8.58621	8.53561	8.40325	8.67989	8.80886	9.05545	8.84662
	ENSG00000140043	PTGR2	145482	0	0	0	0	0	-0.459552	0.0110252	0.139408	-0.502102	0.00588883	0.172551	10.3366	10.2828	9.95124	9.89248	9.851	9.67775	9.67844	9.81194	9.42145	9.44789	9.31281	9.18175
	ENSG00000101265	RASSF2	9770	0	0	0	0	0	0.793087	0.0110224	0.139408	-0.80104	0.0073288	0.197582	8.56561	8.13285	8.92667	8.85207	8.62284	8.80468	9.42541	9.68169	9.08589	8.53939	9.33286	8.72547
	ENSG00000100412	ACO2	50	0	0	0	0	0	-0.309839	0.0110359	0.139424	-0.222815	0.0686036	0.552404	10.8626	11.0102	10.7587	10.6799	10.6825	10.7154	10.5691	10.6692	10.4096	10.4718	10.4807	10.458
	ENSG00000182685	BRICD5	283870	0	0	0	0	0	-0.980404	0.011055	0.139545	-0.833302	0.0225153	0.34496	6.89444	7.22924	6.40312	6.83487	6.7137	6.49544	7.43176	7.63735	6.97658	7.23808	6.93953	7.02564
	ENSG00000114062	UBE3A	7337	0	1	0	0	0	-0.362161	0.0110702	0.139618	-0.343169	0.0159263	0.294346	12.3867	12.8013	12.3921	12.4527	12.4347	12.4884	12.6821	12.7685	12.328	12.5253	12.3059	12.5372
	ENSG00000184925	LCN12	286256	0	0	0	0	0	-1.25186	0.0110855	0.13969	-0.753702	0.143124	0.712613	7.52708	7.21788	6.42139	6.65626	6.62793	6.09327	6.18622	6.57245	6.39027	6.17502	6.13953	6.0542
	ENSG00000166444	DENND2B	6764	0	0	0	0	0	0.488618	0.0110971	0.139717	0.533786	0.00567293	0.168389	9.17176	8.64613	9.18922	9.00421	9.01975	9.09017	8.43382	8.40325	9.00464	8.81391	8.786	8.83602
	ENSG00000134253	TRIM45	80263	0	0	0	0	0	-0.606814	0.0111317	0.140033	-0.0587288	0.808975	0.983669	8.53894	8.62546	8.15006	8.27725	7.99309	8.00645	7.86511	8.1025	8.17237	8.0859	8.06859	7.87402
	ENSG00000100522	GNPNAT1	64841	0	0	0	0	0	0.63624	0.0111458	0.14009	-0.0410913	0.869177	0.988635	11.4811	10.5397	11.4825	10.8393	10.9995	11.2219	10.7004	10.9468	10.8719	11.0517	10.6298	11.0321
	ENSG00000172361	CFAP53	220136	0	0	0	0	0	-0.895766	0.011188	0.140475	-0.553368	0.0686594	0.552471	6.49505	6.88221	6.28687	6.41406	6.40932	6.4376	7.73974	7.69963	7.34611	7.35694	7.32018	7.1556
	ENSG00000198932	GPRASP1	9737	0	0	0	0	0	-1.00901	0.0111956	0.140475	-0.551302	0.16853	0.754128	7.17808	8.00986	6.85761	7.66462	7.30221	7.05955	7.34262	7.60151	7.15934	7.32819	7.21993	7.11975
	ENSG00000165113	GKAP1	80318	0	0	0	0	0	-0.605847	0.0112177	0.140549	-0.419431	0.0751423	0.572351	8.40181	8.57027	8.23595	7.93715	8.04036	8.02439	8.47541	8.54017	8.17593	8.33949	7.98573	8.204
	ENSG00000007392	LUC7L	55692	0	0	0	0	0	-0.58681	0.0112206	0.140549	-0.248085	0.282201	0.852611	10.2221	10.3217	9.39473	9.88171	10.016	9.70368	10.1538	10.212	10.1007	9.97334	9.87871	9.94028
	ENSG00000003400	CASP10	843	0	0	0	0	0	0.973478	0.0112798	0.14105	0.47985	0.160272	0.737282	6.30542	6.48757	6.99014	7.13126	7.1633	6.9336	7.43176	6.94152	7.41538	7.23808	7.29229	7.05458
	ENSG00000215252	GOLGA8B	440270	0	0	0	0	0	-0.9123	0.0112991	0.141171	-0.335305	0.35289	0.884061	10.4053	10.8581	9.3121	10.328	10.4135	9.58109	10.1072	10.117	9.92505	9.89228	9.66088	9.70207
	ENSG00000152778	IFIT5	24138	0	1	0	0	0	0.601575	0.0113123	0.141217	-0.12598	0.561547	0.949616	8.26409	7.7724	8.3894	8.16975	8.25551	8.19233	8.37348	8.67191	8.58437	8.71738	8.51379	8.41181
	ENSG00000049883	PTCD2	79810	0	0	0	0	0	-0.484638	0.0113749	0.141877	-0.221148	0.250515	0.82726	10.2102	10.3445	10.0061	9.93869	9.90039	9.66837	9.79084	9.87804	9.69455	9.83642	9.55395	9.57272
	ENSG00000144136	SLC20A1	6574	0	0	0	0	0	0.680768	0.0114204	0.142324	0.212237	0.425917	0.914337	10.1438	9.80586	10.3249	10.7122	10.3531	10.3833	10.6059	10.4088	10.4223	10.3618	11.0412	10.5294
	ENSG00000013374	NUB1	51667	0	0	0	0	0	-0.348669	0.0114614	0.142714	-0.41785	0.00215648	0.0947243	10.7315	10.866	10.6466	10.4713	10.5259	10.4646	10.9531	11.1094	10.7091	10.7327	10.6365	10.7309
	ENSG00000172748	ZNF596	169270	0	0	1	0	0	-0.805469	0.0114787	0.142808	-0.519319	0.0796407	0.582984	7.22819	7.51379	6.72392	7.23162	6.8876	6.94676	8.02593	8.14254	7.69246	7.78172	7.74416	7.70732
	ENSG00000277972	CISD3	284106	0	0	0	0	0	0.769104	0.0114972	0.142918	0.668714	0.0352567	0.424612	7.6695	7.45762	8.00513	7.87246	7.99309	8.28429	6.98592	6.98813	7.58279	7.44639	7.20497	7.46966
	ENSG00000170703	TTLL6	284076	0	0	0	0	0	0.930036	0.0115651	0.143518	0.174059	0.651495	0.959862	7.61872	6.692	7.34036	7.30017	7.36664	7.09509	6.16249	6.43777	6.57982	6.39238	6.58075	6.5603
	ENSG00000061337	LZTS1	11178	0	0	0	0	0	2.07309	0.0115922	0.143719	1.12821	0.0905319	0.61442	5.62289	5.52601	6.36568	6.1501	5.86557	6.39739	5.58549	5.89422	6.60296	6.32991	6.10272	6.3442
	ENSG00000095209	TMEM38B	55151	0	0	0	0	0	-0.416023	0.0116008	0.143719	-0.22894	0.165614	0.747347	10.4518	10.6375	10.3152	10.2102	10.0955	10.3165	10.1112	10.3067	9.96846	10.158	10.1955	10.0276
	ENSG00000162009	SSTR5	6755	0	1	0	0	0	1.67014	0.0116132	0.143751	0.797373	0.184451	0.768256	5.87847	5.84505	6.36568	6.73594	6.43571	6.70233	6.03489	6.10848	6.61437	6.15635	6.80392	6.27417
	ENSG00000099942	CRKL	1399	0	1	0	0	0	0.379377	0.0116255	0.143782	0.0906022	0.542407	0.947249	10.7986	10.679	11.158	10.9575	10.9847	11.0779	10.8382	10.9496	10.961	10.9852	11.0392	11.1583
	ENSG00000229833	PET100	100131801	0	0	0	0	0	-0.517941	0.0116403	0.143844	-0.0760812	0.714136	0.967792	8.27802	8.69058	8.32565	8.23522	8.20125	8.2288	8.22508	8.27439	8.3372	8.19907	8.10042	8.17891
	ENSG00000156873	PHKG2	5261	0	0	0	0	0	-0.671297	0.011655	0.143905	-0.222758	0.40361	0.904817	9.16929	9.78001	8.73462	9.35173	9.43024	9.02983	9.58326	9.36271	9.14664	9.19493	9.24738	9.04595
	ENSG00000068400	GRIPAP1	56850	0	0	0	0	0	-0.525455	0.0117153	0.144407	-0.30662	0.141572	0.711063	10.6831	11.047	10.3431	10.7046	10.7414	10.3117	10.6943	10.7258	10.5144	10.4092	10.4897	10.2997
	ENSG00000108848	LUC7L3	51747	0	0	0	0	0	-0.329391	0.0117781	0.145059	-0.142313	0.275817	0.848486	12.7938	12.6059	12.2081	12.2685	12.399	12.2382	12.2304	12.485	12.4181	12.3682	12.2897	12.2954
	ENSG00000163141	BNIPL	149428	0	0	0	0	0	1.69866	0.0118173	0.14542	0.273284	0.685697	0.965509	5.87847	6.26481	6.45709	7.67737	7.60829	6.82322	5.97891	6.22242	6.17954	6.39238	6.33709	6.47252
	ENSG00000136854	STXBP1	6812	0	0	0	0	0	-0.483554	0.0118282	0.145433	-0.603412	0.00140531	0.0767592	10.0821	10.2265	9.82563	9.70962	9.78392	9.75597	10.6179	10.8341	10.1933	10.4558	9.99223	10.3226
	ENSG00000260896	ARLNC1	100996425	1	0	0	0	0	5.30195	0.0118391	0.145445	0.66025	0.173073	0.758189	5.20553	4.82634	5.52137	5.3328	5.66168	5.81252	7.0676	7.09787	7.85798	7.44639	7.18985	7.63463
	ENSG00000100083	GGA1	26088	0	0	0	0	0	-0.392862	0.0118588	0.145565	-0.312758	0.0443748	0.467718	10.9399	10.8051	10.4189	10.5085	10.5162	10.2464	10.6916	10.7094	10.4408	10.4141	10.449	10.3273
	ENSG00000139832	RAB20	55647	0	0	0	0	0	0.605473	0.0118896	0.145821	-0.116781	0.613278	0.955997	8.21666	7.99695	8.63324	8.34596	8.3766	8.61001	8.27314	8.39087	8.41746	8.25617	8.14686	8.31936
	ENSG00000131844	MCCC2	64087	0	0	0	0	0	0.732732	0.0119317	0.146146	0.452271	0.12155	0.680455	12.1491	11.7957	12.7635	12.4317	12.4564	12.3943	11.0984	11.0264	11.641	11.6442	10.782	11.63
	ENSG00000100815	TRIP11	9321	0	0	0	0	0	-0.423677	0.011936	0.146146	-0.532789	0.00147808	0.0801382	11.4222	11.6067	11.3118	11.2723	11.0432	11.1205	11.963	11.929	11.377	11.578	11.3396	11.31
	ENSG00000119720	NRDE2	55051	0	0	0	0	0	0.395567	0.0119712	0.146455	0.3184	0.039155	0.440847	9.59658	9.58904	9.85134	9.9217	9.94406	10.1105	9.7272	9.7555	10.0563	10.0607	10.0397	10.0643
	ENSG00000185219	ZNF445	353274	0	0	0	0	0	-0.393009	0.0120468	0.147154	-0.33779	0.0303552	0.392959	10.0395	10.5408	10.0603	10.262	10.1084	10.2159	10.4023	10.4189	10.0467	10.0596	10.0478	10.2217
	ENSG00000248801	C8orf34-AS1	286189	0	0	0	0	0	3.08035	0.0120509	0.147154	0.440796	0.6618	0.961556	6.44135	5.32348	6.88274	5.69489	6.06827	5.81252	5.58549	5.69204	5.87115	5.82379	5.55557	5.98497
	ENSG00000154781	CCDC174	51244	0	0	0	0	0	-0.421808	0.0120806	0.147303	-0.486484	0.00274412	0.107879	9.06667	9.29764	8.91808	8.8631	8.93139	8.95761	9.64257	9.66135	9.10457	9.24436	9.31281	9.1963
	ENSG00000100994	PYGB	5834	0	0	1	0	0	0.34752	0.0120979	0.147392	0.271527	0.052135	0.496126	11.5994	11.5028	11.9335	11.7907	11.7785	11.8681	10.7973	10.8386	11.0736	10.993	11.1757	11.1641
	ENSG00000123636	BAZ2B	29994	0	0	0	0	0	-0.428035	0.0121136	0.147461	-0.286248	0.0864018	0.603602	9.57247	9.99265	9.46308	9.78239	9.57754	9.51773	10.5691	10.4077	10.1881	10.1066	10.1454	10.0956
	ENSG00000165661	QSOX2	169714	0	0	0	0	0	0.422299	0.0121278	0.147512	0.43889	0.00907681	0.223019	10.2078	9.60596	10.1012	9.81815	9.98842	10.0853	9.35175	9.40208	9.82175	9.85732	9.76041	9.79505
	ENSG00000181938	GINS3	64785	0	0	0	0	0	1.26429	0.0121806	0.148031	0.698735	0.151268	0.726808	7.96379	6.692	7.84964	6.90432	7.14859	7.89367	6.74867	6.97663	7.49296	7.5366	7.24934	7.49053
	ENSG00000158186	MRAS	22808	0	0	0	0	0	0.617279	0.0122917	0.149257	0.380049	0.111116	0.658802	8.19723	8.04163	8.63324	8.64391	8.32053	8.5902	7.93887	8.29669	8.80417	8.59926	8.42274	8.60877
	ENSG00000204385	SLC44A4	80736	0	0	0	0	0	0.624542	0.0123171	0.149443	0.259295	0.303953	0.861494	9.96458	9.47624	10.4148	9.84474	9.98245	9.93083	8.94899	8.94086	9.34971	9.06124	9.02286	9.22903
	ENSG00000173545	ZNF622	90441	0	1	0	0	0	-0.44947	0.0123281	0.149453	-0.201679	0.250494	0.82726	9.80827	10.2536	9.78696	9.77367	9.79759	9.94643	10.9799	11.0669	10.7266	10.7301	11.0011	11.0047
	ENSG00000134313	KIDINS220	57498	0	0	0	0	0	-0.35672	0.0123643	0.149768	-0.253292	0.0756986	0.57286	11.2454	11.8298	11.3361	11.6146	11.4651	11.4873	11.6092	11.5785	11.3386	11.2962	11.3867	11.2995
	ENSG00000203685	STUM	375057	0	0	0	0	0	0.664867	0.0124266	0.150152	0.0145455	0.951022	0.995005	7.72534	7.20643	7.74207	7.6582	7.58702	7.73495	7.94484	7.88914	7.95281	7.858	8.0027	7.79316
	ENSG00000106443	PHF14	9678	0	0	0	0	0	0.366054	0.012425	0.150152	0.0726978	0.615521	0.956169	11.1647	10.8287	11.2421	11.0732	11.1988	11.22	11.0466	11.1664	11.2962	11.2966	11.0881	11.2531
	ENSG00000185924	RTN4RL1	146760	0	0	0	0	0	0.76353	0.0124067	0.150152	0.681573	0.0438507	0.465738	7.34133	7.3168	7.99418	7.81616	7.66007	8.02439	6.57808	6.61929	6.93324	7.07298	6.97579	7.11063
	ENSG00000117614	SYF2	25949	0	1	0	0	0	-0.414939	0.0124828	0.150583	-0.39061	0.0162974	0.297639	9.65955	9.81134	9.54327	9.30002	9.42437	9.42496	9.99657	10.0969	9.8161	9.6796	9.76288	9.65172
	ENSG00000169499	PLEKHA2	59339	0	0	0	0	0	0.855908	0.012586	0.151513	0.248156	0.459829	0.92387	9.05867	8.31496	9.62098	8.89836	8.60734	8.89452	8.87346	9.02567	9.37761	9.25553	9.14897	9.20455
	ENSG00000180263	FGD6	55785	0	0	0	0	0	-0.609541	0.0125908	0.151513	-0.43362	0.0685932	0.552404	8.25473	8.23507	7.84353	7.69628	7.52117	7.88713	8.17533	8.31865	7.94445	7.972	7.89768	8.03236
	ENSG00000076716	GPC4	2239	0	1	0	0	0	0.836567	0.0126225	0.15177	0.624169	0.0615996	0.530808	8.59918	7.88917	8.9605	8.49562	8.14484	8.5902	7.73282	7.80389	8.49058	8.42152	8.11607	8.14907
	ENSG00000205213	LGR4	55366	0	0	0	0	0	0.474024	0.0127058	0.152646	-0.182065	0.333869	0.875291	9.17916	9.14089	9.49224	9.64577	9.7015	9.45146	9.22398	9.21224	9.1376	9.06548	8.87548	9.08224
	ENSG00000164620	RELL2	285613	0	0	1	0	0	-0.952934	0.0127402	0.152935	-0.154493	0.689164	0.966738	7.64071	8.02265	7.04619	7.50887	7.60829	6.95978	7.36092	7.51148	7.49875	7.38509	7.52487	7.17317
	ENSG00000000003	TSPAN6	7105	0	0	0	0	0	0.872383	0.0127615	0.153065	0.423228	0.217291	0.791594	8.92421	7.93734	9.10609	8.40015	8.51615	8.51651	8.14462	8.323	9.02637	8.66515	8.36517	8.58677
	ENSG00000225151	GOLGA2P7	388152	0	0	0	0	0	0.876057	0.0127825	0.153192	0.470471	0.187887	0.770737	6.9563	6.74231	7.45029	7.34131	7.10343	7.27011	6.73409	6.57245	6.87924	6.82175	6.8638	6.80268
	ENSG00000133121	STARD13	90627	0	0	0	0	0	0.879915	0.0128251	0.153577	0.198675	0.528835	0.943555	7.3682	7.12338	7.98315	7.78127	7.89351	7.24944	9.31117	9.18397	9.64698	9.27761	9.31281	9.17546
	ENSG00000184500	PROS1	5627	0	1	0	0	0	0.725572	0.0128805	0.153983	0.351129	0.229236	0.80508	7.96379	7.88215	8.7248	8.42649	8.40083	8.3185	7.53958	7.72643	8.12152	7.9114	8.2065	7.73653
	ENSG00000099250	NRP1	8829	0	0	0	0	0	0.959853	0.0128904	0.153983	0.372525	0.334132	0.875291	13.3119	12.3404	13.819	12.8076	12.9095	13.4015	12.5609	12.9429	13.5615	13.4483	12.5181	13.4983
	ENSG00000166147	FBN1	2200	0	0	0	0	0	1.019	0.0129192	0.154201	0.599032	0.0577708	0.518842	6.24172	6.26481	6.57416	6.90432	6.79395	6.90688	7.31469	7.51921	8.00999	7.79732	7.90673	8.1662
	ENSG00000174695	TMEM167A	153339	0	0	0	0	0	0.339653	0.0129516	0.154213	0.168892	0.21333	0.788765	11.2927	11.3055	11.557	11.7013	11.6615	11.6302	11.5981	11.476	11.5351	11.6033	11.6906	11.7321
	ENSG00000165891	E2F7	144455	0	0	0	0	0	1.54584	0.0129384	0.154213	0.671762	0.267852	0.842549	8.37617	6.82192	8.4623	6.85844	7.26202	8.3613	7.30526	7.33814	7.76582	7.82292	7.66056	8.06016
	ENSG00000178188	SH2B1	25970	0	0	0	0	0	-0.460634	0.0129479	0.154213	-0.339787	0.0662733	0.542886	10.0327	9.83663	9.46112	9.37499	9.49042	9.3017	9.56804	9.64072	9.5165	9.31545	9.20084	9.24111
	ENSG00000104140	RHOV	171177	0	0	0	0	0	0.385517	0.012999	0.154651	0.281519	0.0641677	0.536102	9.3871	9.33619	9.69136	9.63297	9.7015	9.74531	9.61877	9.43641	9.65079	9.62328	9.78486	9.73516
	ENSG00000162928	PEX13	5194	0	0	0	0	0	-0.464552	0.013099	0.155353	-0.361247	0.0516339	0.494736	9.98438	10.4629	10.0551	9.91379	9.97245	10.1284	10.4466	10.6392	10.2089	10.4108	10.0738	10.4371
	ENSG00000163728	TTC14	151613	0	0	0	0	0	-0.537613	0.0131003	0.155353	-0.228408	0.291718	0.856719	10.5957	10.7904	9.91441	10.422	10.4282	10.2726	10.5206	10.5164	10.4119	10.3436	10.1492	10.2667
	ENSG00000178814	OPLAH	26873	0	0	0	0	0	-0.421198	0.0130901	0.155353	-0.339918	0.0527028	0.499141	9.57993	9.6206	9.19397	9.153	9.27264	9.31138	8.61954	8.88921	8.52995	8.53326	8.63763	8.6698
	ENSG00000121005	CRISPLD1	83690	0	0	0	0	0	0.992437	0.0131247	0.155517	0.524903	0.166567	0.748555	6.99205	6.75864	7.47445	7.67101	7.40389	6.95978	7.03321	7.04414	7.52167	7.39895	7.29229	7.36781
	ENSG00000178409	BEND3	57673	0	0	0	0	0	0.685264	0.0131689	0.15579	0.32568	0.202274	0.782983	8.02033	7.36878	8.06385	7.82761	7.73911	7.86066	7.69056	7.91258	8.01399	8.21836	8.12383	8.32318
	ENSG00000132604	TERF2	7014	0	0	0	0	0	-0.41616	0.0131815	0.155813	-0.291861	0.0761009	0.574589	9.84897	10.037	9.72285	9.55879	9.60631	9.68892	10.3219	10.3955	10.0725	9.98455	10.2736	10.1317
	ENSG00000197879	MYO1C	4641	0	0	0	0	0	0.325836	0.0132034	0.155947	0.176539	0.17877	0.765076	12.151	12.1018	12.492	12.3528	12.46	12.3872	11.9964	12.0039	12.1483	12.2965	12.1225	12.1369
	ENSG00000006071	ABCC8	6833	0	0	0	0	0	-0.894184	0.0132209	0.156028	-0.494291	0.17913	0.765076	7.18826	7.62817	6.9435	7.2228	6.85096	6.95978	7.25706	7.17954	6.94203	6.74477	7.07891	6.68104
	ENSG00000205861	PCOTH	542767	0	0	0	0	0	1.87814	0.0132471	0.156212	0.129397	0.844559	0.987999	6.84272	5.72394	6.63628	6.23222	6.62793	6.39739	5.63041	6.24382	6.46979	6.54859	5.68564	6.25594
	ENSG00000138031	ADCY3	109	0	1	0	0	0	0.559434	0.0132868	0.156429	0.548851	0.0154984	0.291199	8.83327	8.0479	8.5651	8.54106	8.51615	8.42543	7.82672	7.82878	8.17237	8.27471	8.47807	8.1662
	ENSG00000114904	NEK4	6787	0	0	0	0	0	-0.448778	0.0132812	0.156429	-0.439615	0.0146428	0.28604	10.7776	10.8033	10.6037	10.2847	10.1849	10.3718	10.7254	10.9461	10.5151	10.5903	10.4397	10.5318
	ENSG00000161203	AP2M1	1173	0	0	0	0	0	-0.337206	0.0133274	0.156781	-0.293664	0.0310493	0.398783	12.05	12.39	12.0043	12.0328	12.1053	12.0836	12.0294	12.2015	11.9817	11.9359	11.7502	11.9635
	ENSG00000169884	WNT10B	7480	0	0	0	0	0	0.841904	0.0133631	0.156979	0.607279	0.0778684	0.58197	7.9522	7.28463	8.2079	7.60575	7.74868	7.99435	6.9979	7.04414	7.58821	7.47277	7.32018	7.42694
	ENSG00000100934	SEC23A	10484	0	0	0	0	0	-0.434752	0.0133656	0.156979	-0.526936	0.00261976	0.105278	11.7245	11.9047	11.6679	11.263	11.3547	11.5856	11.9192	12.1437	11.6414	11.6389	11.5707	11.6455
	ENSG00000169155	ZBTB43	23099	0	0	0	0	0	0.409427	0.0134537	0.157888	0.0678777	0.67882	0.963506	10.4313	10.4241	10.9116	10.8737	10.732	10.7478	10.6059	10.6928	10.7416	10.8605	10.5706	10.8367
	ENSG00000102908	NFAT5	10725	0	0	0	0	0	-0.733634	0.01347	0.157952	-0.417468	0.160054	0.737282	11.8561	12.9052	11.787	12.5973	12.0757	12.1338	12.4948	12.1498	11.4175	11.5869	12.1182	11.7381
	ENSG00000117155	SSX2IP	117178	0	0	0	0	0	-0.616847	0.0134831	0.15798	-0.714846	0.00416188	0.137417	11.5155	11.6093	11.2208	10.7288	10.8294	11.1817	11.1149	11.5589	10.8795	10.9695	10.4926	11.039
	ENSG00000102543	CDADC1	81602	0	0	0	0	0	-0.591183	0.0135132	0.158207	-0.365237	0.11673	0.671277	8.04778	8.21298	7.81261	7.81041	7.73911	7.58864	8.18039	8.29226	7.84003	8.06042	8.03603	8.03703
	ENSG00000186976	EFCAB6	64800	0	0	0	0	0	-1.35899	0.0136083	0.159074	-0.24009	0.64575	0.95901	6.10174	6.58479	6.08542	6.17123	5.81907	5.65166	6.93685	6.66441	6.46979	6.60066	6.65202	6.41015
	ENSG00000156298	TSPAN7	7102	0	0	0	0	1	1.49743	0.013609	0.159074	-0.196702	0.713826	0.967666	7.06074	6.04691	7.27726	6.54128	6.64994	6.49544	6.64288	6.86831	7.01853	6.58785	6.74106	6.60189
	ENSG00000159423	ALDH4A1	8659	0	0	0	0	0	0.728377	0.0136561	0.159498	0.117102	0.709	0.96732	7.79214	7.55891	8.03212	8.0534	8.28187	8.13305	6.80533	7.01082	7.11405	7.11621	6.78331	7.24122
	ENSG00000142409	ZNF787	126208	0	0	0	0	0	0.802892	0.0136905	0.159773	0.31841	0.312397	0.865261	8.80482	8.21854	9.20576	8.54106	8.85043	8.95761	9.29276	9.26267	9.28079	9.35059	9.97746	9.5192
	ENSG00000064886	CHI3L2	1117	0	0	0	0	0	3.20736	0.0137609	0.160467	3.91925	0.00253775	0.103289	4.82634	5.23292	5.69296	6.19195	6.35466	5.73611	5.3662	5.2	6.56808	6.03663	5.84721	6.29209
	ENSG00000099810	MTAP	4507	0	0	0	0	0	0.480492	0.0137802	0.160565	0.173079	0.372865	0.892727	10.4679	9.87027	10.5251	10.0738	10.3251	10.3474	9.79084	9.84986	10.1154	9.91122	9.98169	10.0346
	ENSG00000101096	NFATC2	4773	0	0	0	0	0	1.02217	0.0138395	0.161128	1.2111	0.0040783	0.136674	6.91954	6.75864	7.49032	7.43524	7.47545	7.29046	7.09003	6.52372	7.1217	6.95343	7.6925	7.2161
	ENSG00000214279	SCART1	619207	0	0	0	0	0	-0.757157	0.0138775	0.161317	0.0243251	0.934918	0.994408	8.00361	7.74162	7.05712	7.20499	7.41608	7.09509	8.14979	7.80389	7.92758	7.64453	8.01946	7.68351
	ENSG00000124233	SEMG1	6406	0	0	0	0	0	5.27773	0.0138777	0.161317	1.60858	0.0156688	0.29216	4.82634	4.82634	5.47068	5.58129	5.53509	5.73611	6.0073	6.24382	6.75378	6.90436	7.77426	6.92425
	ENSG00000138613	APH1B	83464	0	0	0	0	0	-0.43259	0.0139519	0.162051	-0.543376	0.00195467	0.0911745	10.2041	10.4395	10.1361	10.0451	9.98842	9.92769	10.1878	10.356	10.0027	9.86947	9.79212	9.67118
	ENSG00000163597	SNHG16	100507246	0	0	0	0	0	0.63336	0.013998	0.162459	0.481207	0.0624305	0.533696	10.9457	10.2469	11.164	10.4359	10.6702	11.0407	9.7892	9.89555	10.3452	10.2153	10.3912	10.4502
	ENSG00000196652	ZKSCAN5	23660	0	0	0	0	0	-0.358877	0.0141038	0.163557	-0.16738	0.240698	0.815983	9.41658	9.68371	9.36771	9.32212	9.37352	9.34476	9.78427	9.82418	9.59778	9.66433	9.71533	9.69624
	ENSG00000203952	CCDC160	347475	0	0	0	0	0	1.89338	0.0141244	0.163667	2.004	0.0509211	0.491903	5.53077	5.63169	6.1797	6.2518	6.55941	6.31246	5.20919	5.28334	5.66623	5.61196	5.7431	5.88409
	ENSG00000161618	ALDH16A1	126133	0	0	0	0	0	0.56691	0.0141433	0.163757	0.805455	0.000432629	0.0357114	8.55424	8.20741	8.66099	8.65348	8.7028	8.7379	8.10261	8.09742	8.77643	8.51472	8.96829	8.84133
	ENSG00000163596	ICA1L	130026	0	0	0	0	0	-0.713244	0.0141593	0.163814	-0.463604	0.102328	0.639516	7.4204	7.97736	7.45029	7.47989	7.63959	7.14104	8.03714	8.06129	7.78474	7.76066	7.62786	7.5968
	ENSG00000125351	UPF3B	65109	0	0	0	0	0	-0.453405	0.0142226	0.164415	-0.593349	0.00108556	0.0666227	9.72494	9.88939	9.51325	9.26309	9.53464	9.54259	10.2828	10.2968	9.77594	9.58693	9.85351	9.71943
	ENSG00000157379	DHRS1	115817	0	0	1	0	0	-0.534575	0.0142427	0.164519	-0.584961	0.00845211	0.214856	8.97329	9.36382	8.76688	8.99922	9.00014	8.7415	8.63428	8.78939	8.47626	8.23361	8.21378	8.19569
	ENSG00000163754	GYG1	2992	0	0	0	0	0	-0.379496	0.0142866	0.164896	-0.217074	0.153106	0.728949	9.63648	9.83842	9.47676	9.477	9.51546	9.47102	10.0564	9.98143	9.67096	9.79752	9.90125	9.74084
	ENSG00000128578	STRIP2	57464	0	0	0	0	0	0.760214	0.0143424	0.165257	0.830006	0.00689892	0.190094	7.65518	7.17147	7.54447	7.63222	7.95246	7.72762	7.15514	7.07664	7.75145	7.68992	7.45165	7.70732
	ENSG00000134612	FOLH1B	219595	0	0	0	0	0	1.34917	0.0143529	0.165257	1.04295	0.0800732	0.584749	6.44135	6.44634	6.62104	7.54426	7.34124	7.34005	5.82233	5.98023	6.2595	6.36157	6.47865	6.6421
	ENSG00000169758	TMEM266	123591	0	0	0	0	0	1.12343	0.0143565	0.165257	1.78071	8.98201e-05	0.0117256	6.90705	6.0768	6.68088	6.61441	6.58268	6.5684	6.06172	5.98023	6.93324	6.86372	6.80392	6.79104
	ENSG00000076770	MBNL3	55796	0	0	0	0	0	0.519815	0.0143629	0.165257	0.321819	0.123432	0.68362	9.52494	9.17534	9.68465	9.64417	9.49322	9.77357	9.61507	9.41226	9.77361	9.78088	9.40409	9.83143
	ENSG00000198807	PAX9	5083	0	0	0	0	0	0.586532	0.014395	0.165498	0.337138	0.127349	0.689856	8.0747	7.80995	8.25435	8.16078	8.45388	8.25934	8.85158	8.55501	9.03614	8.78846	8.72139	8.81728
	ENSG00000118508	RAB32	10981	0	0	0	0	0	0.945305	0.0144323	0.165667	-0.0384155	0.916955	0.992539	7.54278	7.49532	7.85572	8.41526	8.34572	8.25429	8.85472	8.6685	8.28545	8.49908	9.17143	8.43665
	ENSG00000006625	GGCT	79017	0	0	0	0	0	0.570001	0.0144315	0.165667	0.0841317	0.71881	0.968831	10.7605	10.0307	10.9238	10.307	10.37	10.6156	9.69254	9.73942	9.84966	9.81647	9.74803	9.85387
	ENSG00000143179	UCK2	7371	0	1	0	0	0	0.548471	0.0144811	0.165791	0.297437	0.18492	0.768256	10.5809	9.86501	10.5804	10.0972	10.3045	10.5136	9.54101	9.67325	9.94485	10.0415	9.72041	10.0699
	ENSG00000155744	FAM126B	285172	0	0	0	0	0	-0.424257	0.0144739	0.165791	-0.343901	0.0436457	0.465712	9.10083	9.54805	9.05223	9.28781	9.10298	9.17749	9.75434	9.67156	9.29386	9.45275	9.30267	9.3548
	ENSG00000223572	CKMT1A	548596	0	0	1	0	0	0.754771	0.0144882	0.165791	0.338129	0.302145	0.861465	8.20211	7.49532	8.29933	7.95807	8.00108	8.01844	6.64288	6.92961	7.25251	7.26879	6.8638	7.11975
	ENSG00000102024	PLS3	5358	0	0	0	0	0	0.422763	0.0144577	0.165791	0.1465	0.391143	0.897978	11.0043	10.5852	11.2015	10.8839	10.9351	10.9345	11.1906	11.0507	11.1206	11.1234	11.333	11.1908
	ENSG00000168952	STXBP6	29091	0	0	0	0	0	1.29808	0.0145092	0.165896	1.03244	0.0573074	0.518682	8.36318	6.83726	8.33863	7.37335	7.37917	7.56406	6.39884	6.49009	7.1741	7.40583	6.62872	7.03536
	ENSG00000196470	SIAH1	6477	0	0	0	0	0	-0.388353	0.01452	0.165896	-0.191217	0.219894	0.794709	9.74	9.8168	9.52646	9.44806	9.34586	9.48818	9.97222	9.9677	9.7666	9.68511	9.86272	9.83674
	ENSG00000083544	TDRD3	81550	0	0	0	0	0	0.455256	0.0145491	0.1661	0.214882	0.24245	0.817045	9.9256	9.52377	10.0262	9.85304	9.96237	9.95262	9.59832	9.68505	9.88245	10.0628	9.66352	9.89772
	ENSG00000111077	TNS2	23371	0	0	1	0	0	0.598851	0.0145633	0.166132	0.346057	0.141014	0.710777	8.8207	8.58748	9.19869	9.18188	9.17816	8.88481	9.40841	9.54219	10.1775	9.76275	9.70511	9.75634
	ENSG00000168913	ENHO	375704	0	0	0	0	0	1.52408	0.0145769	0.166159	0.803633	0.155546	0.733423	6.1264	5.80658	6.49173	6.51074	6.29723	6.41767	5.82233	5.98023	6.27481	6.22914	6.62872	6.15992
	ENSG00000124145	SDC4	6385	0	0	0	0	0	-0.683478	0.0146097	0.166403	-0.452722	0.10429	0.646196	11.4185	11.1216	10.9776	10.1643	10.2592	10.2788	11.3966	11.6703	11.3019	11.2009	11.3054	11.0883
	ENSG00000164088	PPM1M	132160	0	0	0	0	0	-0.672396	0.0146375	0.166591	-0.0804354	0.771608	0.977541	7.89884	7.99695	7.4174	7.62565	7.52117	7.34975	7.74663	7.64441	7.58279	7.75535	7.51293	7.45557
	ENSG00000104205	SGK3	23678	0	0	0	0	0	-0.56306	0.0147388	0.166839	-0.148148	0.521041	0.942267	7.958	8.19619	7.74207	7.72109	7.76763	7.76388	7.91471	7.9299	7.88886	7.89222	7.67129	7.76513
	ENSG00000149554	CHEK1	1111	0	0	0	0	0	1.10514	0.0147291	0.166839	0.183273	0.682196	0.964441	9.36782	8.09707	9.48645	8.25218	8.70765	9.39341	8.40827	8.66167	8.98662	8.96464	8.2567	8.94852
	ENSG00000072849	DERL2	51009	0	0	1	0	0	-0.47332	0.0147163	0.166839	-0.276472	0.149304	0.722771	9.70972	10.0055	9.6015	9.59058	9.40663	9.63216	10.2307	10.1862	9.91134	9.81898	10.1623	9.78547
	ENSG00000166260	COX11	1353	0	0	0	0	0	-0.351428	0.0146983	0.166839	-0.103798	0.471673	0.925733	10.0503	10.2252	9.85733	9.96699	9.93378	9.80472	9.93269	9.92854	9.86834	9.79369	9.86272	9.79914
	ENSG00000007952	NOX1	27035	0	0	0	0	0	5.1382	0.0147131	0.166839	-0.476724	0.308826	0.864425	4.82634	4.82634	5.61231	5.72926	4.82634	5.55636	7.22729	7.54214	7.40923	7.17447	7.20497	6.99604
	ENSG00000097007	ABL1	25	0	0	0	0	0	0.327902	0.0148048	0.167457	-0.030357	0.818581	0.983863	10.7079	10.6395	10.8848	10.9453	10.931	11.0616	10.9018	11.0178	10.9793	11.0007	10.924	11.0436
	ENSG00000134759	ELP2	55250	0	1	0	0	0	-0.301529	0.0148925	0.16819	-0.376612	0.00223162	0.0955954	11.246	11.3387	11.0447	11.0072	11.0669	11.0594	11.4068	11.3351	10.8849	11.0221	10.948	11.0117
	ENSG00000117640	MTFR1L	56181	0	0	1	0	0	-0.404485	0.0149706	0.168732	-0.209577	0.212328	0.78821	9.50744	9.65556	9.30773	9.18188	9.34586	9.29439	9.20687	9.21922	9.09152	9.08649	8.916	9.00398
	ENSG00000117226	GBP3	2635	0	0	0	0	0	1.1354	0.0149895	0.168732	0.571802	0.19242	0.774316	6.32587	6.89684	7.268	8.20068	7.76763	7.23899	8.55124	7.91258	8.38098	8.14765	8.71629	8.21638
	ENSG00000198715	GLMP	112770	0	0	0	0	0	0.662388	0.0150017	0.168732	0.831692	0.00249258	0.102684	8.97612	9.0694	9.29454	9.73827	9.95019	9.65513	8.78054	8.54761	9.25928	9.03337	9.531	9.28845
	ENSG00000114302	PRKAR2A	5576	0	0	0	0	0	0.350554	0.0149617	0.168732	0.16948	0.237791	0.814675	11.3812	11.3368	11.7172	11.6077	11.6726	11.7223	11.3295	11.3351	11.433	11.6033	11.3714	11.5802
	ENSG00000185619	PCGF3	10336	0	0	1	0	0	0.323859	0.0149758	0.168732	0.188281	0.157816	0.735989	11.2881	11.2648	11.5193	11.6515	11.5723	11.5817	10.8827	10.9997	11.2068	11.2004	11.0613	11.2521
	ENSG00000164039	BDH2	56898	0	0	0	0	0	-0.796507	0.0150094	0.168732	-0.0205588	0.949638	0.994909	8.29181	8.5789	7.72885	8.15628	7.98506	7.76388	8.42536	8.39087	8.76707	8.27471	8.26372	8.08292
	ENSG00000178821	TMEM52	339456	0	0	0	0	0	0.817673	0.0151071	0.16919	0.553314	0.103167	0.641487	7.88059	7.34823	8.24057	7.67737	7.87621	7.99435	7.11209	7.12908	7.37171	7.5366	7.3875	7.72492
	ENSG00000164037	SLC9B1	150159	0	0	0	0	0	-1.79289	0.0151077	0.16919	-0.454835	0.527403	0.943114	5.9684	6.33634	5.73031	5.88248	5.46152	5.44517	6.23216	6.17831	5.97841	5.99332	6.20947	5.77043
	ENSG00000197191	CYSRT1	375791	0	0	0	0	0	-0.658478	0.0150644	0.16919	-0.0827241	0.762119	0.976014	7.23799	7.71014	7.21107	7.21393	7.28895	7.22845	7.49911	7.3729	7.24557	7.30622	7.27812	7.41969
	ENSG00000156218	ADAMTSL3	57188	0	0	0	0	0	1.50458	0.0151012	0.16919	-0.631816	0.204583	0.78385	7.61872	5.8819	6.73795	6.43074	6.40932	6.55057	6.83274	7.31147	7.09081	6.92421	6.2428	7.10146
	ENSG00000134597	RBMX2	51634	0	0	0	0	0	-0.39471	0.0150766	0.16919	-0.197103	0.22463	0.799923	9.63648	9.74989	9.48645	9.24216	9.38867	9.40927	9.36282	9.50081	9.28243	9.31901	9.34279	9.33616
	ENSG00000010704	HFE	3077	0	0	0	0	0	1.07684	0.015133	0.169345	0.19447	0.653634	0.9602	7.72534	6.93979	8.15497	7.43524	7.34124	7.65214	6.97382	7.11876	7.4577	7.37109	7.01107	7.08291
	ENSG00000148468	FAM171A1	221061	0	0	0	0	0	0.37169	0.0151552	0.169463	0.384354	0.0104808	0.239537	9.60575	9.48998	9.85134	9.88171	9.85318	9.75597	9.69429	9.58061	10.0076	9.92758	9.83255	9.97922
	ENSG00000152926	ZNF117	51351	0	0	1	0	0	-0.950783	0.0151753	0.169559	0.164341	0.671463	0.962433	8.12705	9.01969	7.48241	8.65348	8.43642	7.95119	9.47929	9.30265	9.61089	9.425	9.4198	9.34365
	ENSG00000160862	AZGP1	563	0	0	0	0	0	0.71128	0.0152136	0.169859	0.883112	0.00426596	0.138979	10.3573	10.4548	10.5649	11.4504	11.3769	11.0209	7.98017	7.95267	8.74815	8.78331	8.49008	8.71103
	ENSG00000120253	NUP43	348995	0	1	0	0	0	-0.342979	0.0152334	0.16995	-0.141648	0.310899	0.864425	10.17	10.2374	9.93436	9.996	9.89192	9.81665	10.361	10.219	10.0895	10.1229	10.0619	10.0598
	ENSG00000008282	SYPL1	6856	0	0	0	0	0	0.324664	0.0153339	0.170812	0.0382201	0.77356	0.977541	11.1535	11.0323	11.4061	11.2614	11.2853	11.4352	11.1057	11.1831	11.1846	11.2472	11.1821	11.2645
	ENSG00000102753	KPNA3	3839	0	0	0	0	0	-0.434934	0.0153276	0.170812	-0.127751	0.4723	0.925733	9.58179	10.1158	9.52458	9.69892	9.88554	9.70001	10.0914	10.1343	9.9124	9.97108	10.0877	10.0789
	ENSG00000198520	ARMH1	339541	0	0	1	0	0	-1.09311	0.0153904	0.171311	-1.07518	0.0191723	0.323049	6.57946	7.18322	6.28687	6.57107	6.79395	6.41767	6.49186	6.86831	6.24398	6.17502	6.30654	6.42606
	ENSG00000071655	MBD3	53615	0	0	0	0	0	0.364673	0.0154696	0.172051	0.4248	0.00472949	0.148846	10.423	10.2059	10.584	10.4043	10.6005	10.6253	9.98802	10.0139	10.429	10.3924	10.3558	10.4912
	ENSG00000181544	FANCB	2187	0	0	0	0	0	1.63244	0.0154803	0.172051	0.40404	0.507733	0.937657	6.94416	5.9514	6.93158	6.19195	6.38232	7.1297	6.18622	6.47291	6.65897	6.80023	6.42409	6.82566
	ENSG00000113296	THBS4	7060	0	0	0	0	0	-1.43621	0.0155008	0.172149	-0.194722	0.720307	0.968831	6.26337	6.46714	6.13363	5.88248	5.71765	5.55636	6.9979	6.86831	6.9244	6.78933	6.80392	6.44175
	ENSG00000159399	HK2	3099	0	0	0	0	0	0.781772	0.0155276	0.172243	0.241978	0.449509	0.919721	10.4011	9.32345	10.3152	9.52629	9.74447	10.4284	9.83122	9.93983	10.2311	10.133	9.92783	10.3489
	ENSG00000175727	MLXIP	22877	0	0	1	0	0	-0.410055	0.0155444	0.172243	-0.379838	0.0253219	0.359126	9.86126	10.4871	9.99531	10.1487	10.1779	10.054	10.1989	10.1874	9.7238	9.97559	9.71023	9.87854
	ENSG00000112812	PRSS16	10279	0	0	0	0	0	-0.604056	0.01557	0.172396	0.0491406	0.846302	0.987999	8.73281	8.92155	8.44242	8.59176	8.3766	8.13305	8.36464	8.30991	8.35925	8.50848	8.35206	8.16194
	ENSG00000101098	RIMS4	140730	0	0	0	0	0	0.567251	0.0156079	0.172686	0.355955	0.127082	0.689847	8.14238	8.0727	8.75406	8.48135	8.39481	8.52071	7.78725	7.96392	8.35299	8.22219	8.16201	8.25688
	ENSG00000176170	SPHK1	8877	0	0	0	0	0	1.00819	0.0156305	0.172806	0.179603	0.598575	0.95495	6.82946	6.52741	7.21107	6.97022	7.34124	6.97268	10.3796	10.2635	10.723	9.98567	10.8167	10.016
	ENSG00000274750	H3C6	8353	0	0	0	0	0	-0.525801	0.0156648	0.172924	-0.27208	0.205576	0.78385	9.46374	9.84912	9.29675	9.53491	9.46207	9.1125	10.1164	10.0843	9.84079	9.99124	9.8302	9.62279
	ENSG00000101276	SLC52A3	113278	0	0	0	0	0	0.789117	0.0156568	0.172924	0.688889	0.0184391	0.316985	6.74683	6.83726	7.44214	7.34131	7.40389	7.21783	7.25706	7.36429	8.09162	7.73928	7.78415	7.85822
	ENSG00000153767	GTF2E1	2960	0	0	0	0	0	-0.468196	0.0157176	0.17302	-0.227992	0.240104	0.815983	10.3703	10.937	10.4519	10.5819	10.4828	10.4151	10.432	10.5818	10.1994	10.4494	10.166	10.588
	ENSG00000171204	TMEM126B	55863	0	0	1	0	0	-0.348637	0.0157205	0.17302	-0.119737	0.397614	0.903094	9.54795	9.84912	9.48259	9.53491	9.54819	9.53022	9.98516	9.92995	9.75484	9.78474	9.88777	9.84599
	ENSG00000181045	SLC26A11	284129	0	0	1	0	0	-0.647938	0.0157048	0.17302	-0.144047	0.59135	0.954266	8.83327	9.27664	8.53915	8.82694	8.79684	8.61001	9.01793	8.94929	8.85588	8.59044	9.17143	8.61188
	ENSG00000147162	OGT	8473	0	0	0	0	0	-0.47248	0.0156994	0.17302	-0.24929	0.202458	0.783006	13.0196	12.9291	12.1681	12.5749	12.6719	12.3778	12.6705	12.6373	12.3547	12.3228	12.5276	12.3486
	ENSG00000117676	RPS6KA1	6195	0	0	0	0	0	0.533932	0.0158068	0.173331	0.358314	0.113352	0.662305	8.76599	8.39059	8.96328	8.66615	8.82389	8.93897	7.89013	7.96951	8.12521	8.24493	8.35206	8.32698
	ENSG00000072682	P4HA2	8974	0	0	0	0	0	-0.608275	0.0158279	0.173331	0.00673878	0.978754	0.997648	8.35445	9.1725	8.31693	8.82694	8.74116	8.59816	8.89195	8.74484	8.63422	8.63973	8.95107	8.77072
	ENSG00000090054	SPTLC1	10558	0	0	0	0	0	-0.32582	0.0158313	0.173331	-0.166137	0.217482	0.791795	10.1872	10.4074	10.042	10.1554	10.1373	10.0482	10.2222	10.2039	10.0175	10.0437	10.0916	10.0346
	ENSG00000110881	ASIC1	41	0	0	0	0	0	0.874043	0.015811	0.173331	0.468174	0.206406	0.78385	8.51177	7.26274	8.31693	7.793	7.77701	7.64436	6.61091	6.94152	7.3906	7.24582	7.09534	7.22453
	ENSG00000267260	LOC728485	728485	0	0	0	0	0	2.15392	0.0158283	0.173331	1.03994	0.21927	0.794116	6.44135	5.58087	6.80582	6.01327	6.03101	6.39739	5.67273	5.65284	6.22823	6.0576	5.68564	5.88409
	ENSG00000126458	RRAS	6237	0	0	0	0	0	0.617003	0.0157799	0.173331	0.086811	0.721737	0.969265	7.93463	7.6197	8.22199	8.17865	8.00902	7.96985	7.92079	7.91838	8.13624	7.9209	7.96855	7.9051
	ENSG00000158813	EDA	1896	0	0	0	0	0	0.682107	0.0158098	0.173331	0.464272	0.114278	0.665032	9.28117	9.04476	9.52458	9.58062	9.66218	9.88624	7.82022	7.93563	8.38098	8.24117	7.88856	8.62118
	ENSG00000072609	CHFR	55743	0	0	1	0	0	-0.480581	0.0159277	0.174256	-0.0880734	0.657045	0.961556	9.17669	9.77441	9.09599	9.35758	9.47064	9.37276	9.63711	9.6233	9.49827	9.43322	9.71023	9.52085
	ENSG00000153904	DDAH1	23576	0	0	0	0	0	0.435743	0.0159674	0.174431	-0.047354	0.793414	0.980951	11.7291	11.2387	11.7998	11.5946	11.5815	11.6754	10.9568	11.0975	10.9909	11.1985	10.8167	11.1625
	ENSG00000105926	MPP6	51678	0	1	0	0	0	0.64864	0.0159616	0.174431	0.215043	0.425356	0.914337	10.0218	9.56112	10.3119	9.97462	10.2739	10.1007	9.25284	9.30045	9.28897	9.69743	9.12232	9.77167
	ENSG00000077092	RARB	5915	0	0	0	1	0	0.818652	0.0160223	0.1749	-0.383982	0.240843	0.815983	6.62741	6.98135	7.3922	7.53725	7.72947	7.50494	7.17615	7.21857	7.10635	6.8842	6.78331	7.03536
	ENSG00000135540	NHSL1	57224	0	0	0	0	0	0.63742	0.0160374	0.174935	0.320556	0.199004	0.779144	7.89884	7.75709	8.14019	8.2731	8.32053	8.33291	8.31963	8.33598	8.50477	8.42815	8.91155	8.57085
	ENSG00000114626	ABTB1	80325	0	1	0	0	0	-0.872207	0.0160772	0.175081	-0.0988254	0.783759	0.97878	7.77903	8.55722	7.52922	8.12435	8.00108	7.62075	8.47951	8.39913	8.39933	8.06896	8.68534	8.02767
	ENSG00000136944	LMX1B	4010	0	1	0	0	0	0.622344	0.0161104	0.175081	0.119872	0.613257	0.955997	7.52708	7.29544	7.76167	7.75751	7.78632	7.69792	7.49911	7.73965	7.81726	7.75535	7.79397	7.95047
	ENSG00000067369	TP53BP1	7158	0	0	0	0	0	-0.306603	0.0161067	0.175081	-0.239117	0.0570626	0.518504	10.7793	10.8206	10.5831	10.5626	10.463	10.4818	10.937	10.9909	10.7392	10.7267	10.7977	10.7738
	ENSG00000158164	TMSB15A	11013	0	0	0	0	0	2.05577	0.0161094	0.175081	0.534871	0.519882	0.9422	7.55057	6.16151	7.81885	6.39714	6.51147	7.86733	6.08786	6.47291	7.02676	6.77834	5.98348	6.99604
	ENSG00000101974	ATP11C	286410	0	0	0	0	0	0.583887	0.0160898	0.175081	0.205032	0.3996	0.904165	9.78587	9.91675	10.1641	10.6721	10.4587	10.5487	9.51545	9.58422	9.73582	9.8887	9.45986	9.95866
	ENSG00000183833	MAATS1	89876	0	0	0	0	0	1.31888	0.0161434	0.175181	0.42925	0.376153	0.893028	7.52708	6.16151	7.27726	6.52611	6.86941	6.55057	7.13379	6.90544	7.15934	7.38509	6.88315	7.2329
	ENSG00000198911	SREBF2	6721	0	0	0	0	0	0.501698	0.0161364	0.175181	-0.0144881	0.944371	0.994909	12.026	11.6678	12.3102	11.9011	11.998	12.3821	12.3662	12.337	12.2674	12.4692	12.1821	12.3553
	ENSG00000138646	HERC5	51191	0	0	1	0	0	0.682552	0.0161598	0.175229	1.028	0.000157657	0.017287	7.58127	7.39904	8.00513	7.97356	7.71	7.92592	8.04827	7.54214	8.19361	8.34651	8.61041	8.26087
	ENSG00000164659	KIAA1324L	222223	0	0	0	0	0	-0.445588	0.0162512	0.175961	-0.47638	0.010317	0.237599	10.1274	10.5287	9.97069	10.2693	10.2055	9.93709	10.2391	10.2454	9.84745	9.87671	9.67926	9.75914
	ENSG00000112139	MDGA1	266727	0	0	0	0	0	-1.92235	0.0163077	0.176313	-0.0760907	0.925679	0.992846	5.84641	8.13873	5.69296	7.34131	7.07246	6.37675	7.18654	6.7221	6.4569	6.39238	7.09534	6.6682
	ENSG00000111907	TPD52L1	7164	0	0	0	0	0	0.601824	0.0163021	0.176313	0.266284	0.283375	0.852635	9.66833	9.82223	9.92441	10.5173	10.6044	10.4406	10.5206	10.259	10.3639	10.4323	10.5915	10.6526
	ENSG00000176533	GNG7	2788	0	0	0	0	0	-0.474155	0.0163233	0.176351	-0.321644	0.0982412	0.628201	8.60653	8.72595	8.36846	8.22666	8.26875	8.4074	8.28256	8.67191	8.4501	8.30747	8.42899	8.39741
	ENSG00000111801	BTN3A3	10384	0	0	0	0	0	0.562312	0.0163404	0.176406	0.301519	0.198316	0.779144	9.20595	8.50835	9.04962	8.96894	9.23626	8.70882	8.60838	8.32734	8.64705	8.58749	8.51966	8.57085
	ENSG00000139445	FOXN4	121643	0	0	0	0	0	-1.77501	0.0163683	0.176578	-0.967351	0.0995619	0.631361	5.47942	5.9173	5.35388	5.44506	5.46152	5.44517	6.74867	6.80393	6.30481	6.49415	5.94025	6.30974
	ENSG00000197930	ERO1A	30001	0	0	0	0	0	0.655697	0.0164185	0.17699	-0.0138171	0.958814	0.99683	9.94738	9.44602	10.222	9.76344	9.96439	10.2363	11.1453	11.128	11.1155	10.8918	11.4995	10.863
	ENSG00000143344	RGL1	23179	0	0	0	0	0	0.67255	0.0165064	0.177676	0.384791	0.162162	0.741565	8.56561	8.85928	9.08326	9.88171	9.48479	9.29683	9.72549	9.4404	9.90391	9.70559	9.8089	9.76751
	ENSG00000177189	RPS6KA3	6197	0	0	1	0	0	0.837957	0.016503	0.177676	0.127701	0.711033	0.96732	10.1312	9.46469	10.3206	9.72175	9.85971	10.8341	11.8431	11.6481	11.9259	11.6572	11.9208	11.5547
	ENSG00000142875	PRKACB	5567	0	0	0	0	0	-0.527858	0.0166126	0.177974	-0.820045	0.000196646	0.0200647	14.2971	14.3159	13.9049	13.7594	13.6994	13.7876	14.5999	14.8753	14.1866	14.2348	13.6001	14.1227
	ENSG00000163492	CCDC141	285025	0	0	0	0	0	2.16942	0.0166054	0.177974	1.36575	0.156153	0.733841	5.36108	5.9173	5.92493	7.10252	7.31534	7.19634	5.75096	5.61147	5.66623	5.79671	6.2428	6.39401
	ENSG00000127824	TUBA4A	7277	0	0	0	0	0	0.592914	0.016631	0.177974	0.353551	0.151609	0.727102	9.81144	9.70742	10.1434	10.2847	10.1622	10.4581	9.53319	9.72969	10.0611	10.2067	9.62882	10.2627
	ENSG00000176788	BASP1	10409	0	0	0	0	0	2.44271	0.0166264	0.177974	0.256195	0.654795	0.960745	5.09486	5.32348	5.28384	6.30854	5.90977	6.03761	7.60957	8.01884	8.28545	7.96743	8.58826	7.98477
	ENSG00000272269	LOC105374952	105374952	0	0	0	0	0	-1.77471	0.0165645	0.177974	0.338739	0.621125	0.956746	5.66483	6.10582	5.61231	5.58129	5.46152	5.44517	6.20944	6.10848	6.05628	6.01522	6.58075	6.3271
	ENSG00000232434	AJM1	389813	0	0	0	0	0	0.634263	0.0165564	0.177974	0.520008	0.0470162	0.478395	8.05861	8.20741	8.44242	8.90104	8.91891	8.68289	7.97434	8.19581	8.57634	8.82647	8.49008	8.61809
	ENSG00000107789	MINPP1	9562	0	0	0	0	0	-0.43762	0.0165955	0.177974	0.0745989	0.684857	0.965477	8.84883	9.36631	8.95492	8.8493	8.92724	9.13449	9.06212	8.95489	9.00066	9.0697	8.95107	9.05511
	ENSG00000109084	TMEM97	27346	0	0	0	0	0	0.829889	0.0165864	0.177974	0.279567	0.419207	0.913723	10.8831	9.88766	11.07	10.0607	10.3562	10.9897	9.57947	9.84236	10.2811	10.1168	9.76534	10.2064
	ENSG00000213139	CRYGS	1427	0	0	0	0	0	-1.41477	0.0166451	0.177996	0.40477	0.500924	0.935921	6.19708	6.42517	5.86475	5.76221	5.90977	5.81252	6.27623	6.03354	6.14579	6.17502	6.47865	6.0086
	ENSG00000166743	ACSM1	116285	0	0	0	1	0	1.00045	0.0166572	0.177996	0.931163	0.0460383	0.474846	6.86884	6.65729	7.24929	7.50169	7.37917	6.94676	6.20944	6.10848	6.62567	6.58785	6.42409	6.53175
	ENSG00000122432	SPATA1	100505741	0	0	0	0	0	-0.74895	0.0167133	0.178465	-0.883338	0.00468683	0.148413	7.3593	7.63659	7.08937	7.17782	7.2206	6.9336	7.33337	7.51148	7.04306	6.92421	6.84415	6.81423
	ENSG00000067248	DHX29	54505	0	0	0	0	0	-0.286961	0.0167289	0.178502	-0.111573	0.348174	0.882085	10.7349	10.8242	10.5631	10.5499	10.5093	10.563	10.734	10.7715	10.6708	10.6978	10.6445	10.639
	ENSG00000113407	TARS1	6897	0	0	0	0	0	-0.334212	0.0167434	0.178528	-0.642512	3.76823e-06	0.000988689	12.3835	12.5261	12.1318	12.1532	12.243	12.2508	12.8946	13.0993	12.4305	12.5621	12.3185	12.5227
	ENSG00000156535	CD109	135228	0	0	0	0	0	-1.43007	0.0167991	0.178992	-0.59035	0.317965	0.868325	5.62289	6.44634	5.83307	5.96311	5.81907	5.73611	6.3793	6.2648	5.84809	6.15635	6.02485	6.0086
	ENSG00000159166	LAD1	3898	0	1	0	0	0	0.502903	0.0168352	0.179019	0.378779	0.070315	0.556924	10.8294	10.4265	11.0466	10.6493	10.8149	11.0934	10.6453	10.5692	10.9184	10.844	10.8203	11.1359
	ENSG00000139613	SMARCC2	6601	0	0	0	0	0	-0.32209	0.0168382	0.179019	-0.288291	0.0324717	0.408481	11.3591	11.3755	11.1604	11.0159	11.022	11.0399	10.7693	11.1256	10.9148	10.8654	10.7476	10.8427
	ENSG00000196074	SYCP2	10388	0	0	0	0	0	1.84327	0.0168267	0.179019	-0.19903	0.738727	0.970997	5.81313	5.58087	6.1098	6.47939	6.32631	5.84829	6.45553	6.3056	6.22823	6.26376	6.2428	6.11893
	ENSG00000112149	CD83	9308	0	0	0	0	0	0.720256	0.0168813	0.179218	0.163944	0.555975	0.948552	7.51916	7.26274	7.91508	7.72109	7.89351	7.6128	7.92079	7.90091	8.0338	7.94436	8.2846	7.85291
	ENSG00000132361	CLUH	23277	0	1	0	0	0	0.341556	0.0168807	0.179218	0.370966	0.00954261	0.227613	11.0956	11.0927	11.3329	11.3284	11.5367	11.4985	10.8957	10.8097	11.127	11.1565	11.1664	11.2301
	ENSG00000197363	ZNF517	340385	0	0	0	0	0	-0.738123	0.0170053	0.180273	-0.267144	0.387974	0.897194	7.17808	7.66154	7.01285	7.18694	7.20651	7.14104	7.3518	7.39839	7.38433	7.19066	7.21993	7.02564
	ENSG00000204394	VARS1	7407	0	1	0	0	0	0.347366	0.0170215	0.180315	0.47186	0.00114076	0.0678591	10.6356	10.3101	10.7321	10.532	10.7081	10.5969	10.2415	10.1623	10.6789	10.6042	10.6162	10.5553
	ENSG00000263327	TAPT1-AS1	202020	0	0	0	0	0	-1.27271	0.0170538	0.180448	-0.487505	0.374515	0.893028	6.57946	6.72577	6.22385	6.19195	6.06827	5.84829	6.35943	6.3056	5.95792	6.2114	6.02485	6.13962
	ENSG00000076706	MCAM	4162	0	0	0	0	0	-1.4503	0.0170586	0.180448	-1.07154	0.0699292	0.556291	5.87847	6.46714	5.69296	5.98852	5.99228	5.69504	6.29762	6.45547	5.93698	5.92446	6.13953	5.9359
	ENSG00000152766	ANKRD22	118932	0	0	0	0	0	0.881501	0.017122	0.180988	0.348403	0.333127	0.875291	6.68856	6.63957	7.03517	7.08301	7.31534	7.29046	6.85957	6.66441	6.93324	6.76725	6.90222	6.87042
	ENSG00000126010	GRPR	2925	0	0	0	0	0	2.68077	0.0171549	0.181206	-0.472507	0.288075	0.854626	5.53077	5.23292	5.83307	5.44506	5.76991	6.17146	8.5667	8.19105	8.07643	7.79732	7.51293	7.79316
	ENSG00000168824	NSG1	27065	0	0	0	0	1	0.882046	0.0171971	0.181521	0.422635	0.2246	0.799923	6.61164	6.98135	7.24929	7.86693	7.41608	7.72762	7.28618	7.4561	7.79877	7.5976	7.92468	7.75946
	ENSG00000275342	PRAG1	157285	0	0	1	0	0	1.06362	0.0172699	0.181902	1.1318	0.00339525	0.125592	6.19708	6.54684	6.96703	7.16863	7.32835	7.28032	9.09439	8.43572	9.70681	9.33137	9.80173	8.6817
	ENSG00000129534	MIS18BP1	55320	0	0	0	0	0	0.84216	0.0173891	0.183022	0.246772	0.480331	0.928374	9.47579	8.35076	9.55621	8.62782	8.78312	9.18541	8.67049	8.69552	9.03419	9.01813	8.56576	8.9729
	ENSG00000120925	RNF170	81790	0	0	0	0	0	-0.501573	0.0174648	0.183686	-0.299486	0.147252	0.721353	8.58435	8.67055	8.16474	8.33407	8.32687	8.14401	8.62324	8.71545	8.52439	8.55157	8.33882	8.38652
	ENSG00000184232	OAF	220323	0	0	0	0	0	1.01321	0.0174905	0.18371	0.832658	0.0528413	0.499141	8.37617	7.25167	8.46624	7.43524	7.84094	8.08831	6.97382	6.99953	7.662	7.41267	7.42635	7.75376
	ENSG00000085382	HACE1	57531	0	0	0	0	0	0.464128	0.0175138	0.183808	-0.0318162	0.86729	0.988635	8.9676	8.49015	9.05223	8.82412	8.81493	8.86848	8.4296	8.6548	8.67488	8.65673	8.57705	8.58994
	ENSG00000070610	GBA2	57704	0	0	1	0	0	-0.48805	0.0175496	0.18403	-0.227427	0.269826	0.843594	10.3519	10.7434	9.94	10.4533	10.4209	10.2287	10.3851	10.2913	10.1319	10.0533	10.0619	10.0495
	ENSG00000124120	TTPAL	79183	0	0	0	0	0	-0.329983	0.01756	0.18403	-0.21424	0.126328	0.688402	10.0861	10.5063	10.1737	10.2806	10.1832	10.1174	10.0093	10.0651	9.85958	9.8899	9.80413	9.89008
	ENSG00000125912	NCLN	56926	0	0	0	0	0	0.392712	0.0175866	0.184177	0.548507	0.00100048	0.0630904	10.3399	10.1025	10.431	10.305	10.5703	10.591	9.66241	9.65622	10.1273	10.1942	10.2492	10.1231
	ENSG00000198945	L3MBTL3	84456	0	0	0	0	0	0.524988	0.0176153	0.184346	0.0656523	0.748607	0.97226	8.85192	8.19619	8.85351	8.55816	8.44226	8.66407	9.0512	9.22617	9.24252	9.38489	9.23322	9.2748
	ENSG00000060237	WNK1	65125	0	0	0	0	0	0.418681	0.0176581	0.184662	0.278412	0.114838	0.665605	12.3915	12.5888	12.9217	13.219	12.8944	12.9567	12.5266	12.2634	12.3418	12.5585	12.5968	12.6415
	ENSG00000137692	DCUN1D5	84259	0	0	0	0	0	0.386374	0.0176734	0.18469	0.211581	0.189193	0.772781	10.2328	10.263	10.5831	10.5902	10.6005	10.7549	10.3731	10.4339	10.5489	10.7241	10.5088	10.7487
	ENSG00000125144	MT1G	4495	0	0	0	0	0	1.93995	0.0177132	0.184844	0.682345	0.413189	0.911452	6.54641	5.58087	6.50868	5.98852	6.13892	6.3343	5.29455	5.52062	5.66623	5.53852	5.79676	5.80029
	ENSG00000178980	SELENOW	6415	0	0	0	0	0	-0.475549	0.0178088	0.185709	-0.125392	0.533737	0.944294	9.49565	10.1188	9.44729	9.81673	9.75619	9.63794	9.55266	9.68505	9.6187	9.40341	9.71278	9.52908
	ENSG00000118418	HMGN3	9324	0	0	0	0	0	-0.37851	0.0178511	0.186005	-0.19102	0.238388	0.815324	10.4839	10.7996	10.5548	10.4749	10.3283	10.3649	9.89965	10.0715	9.96744	9.90178	9.74803	9.92665
	ENSG00000124243	BCAS4	55653	0	0	0	0	0	-1.06601	0.0178624	0.186005	0.00780034	0.986252	0.998073	6.9563	7.22924	6.45709	6.87006	6.35466	6.53247	7.22729	6.84295	6.81323	6.81103	7.14343	6.60189
	ENSG00000135775	COG2	22796	0	0	0	0	0	-0.371518	0.0179744	0.186642	-0.354573	0.0235457	0.350641	10.4497	10.6303	10.2092	10.3329	10.3361	10.212	10.3829	10.5012	10.22	10.2295	9.98381	10.1899
	ENSG00000229891	LINC01315	102723775	0	0	0	0	0	0.993451	0.0179715	0.186642	0.940057	0.0260022	0.363375	6.89444	6.52741	7.23031	6.95946	7.00822	7.24944	6.39884	6.38299	7.01853	6.6383	6.88315	7.03536
	ENSG00000107036	RIC1	57589	0	0	0	0	0	-0.406686	0.0180384	0.187042	-0.0498305	0.774733	0.97768	9.65603	10.2482	9.67621	9.96827	9.90671	9.88462	9.6462	9.62155	9.555	9.48788	9.57374	9.67859
	ENSG00000158710	TAGLN2	8407	0	0	0	0	0	0.712548	0.0180615	0.187149	0.385541	0.202177	0.782983	10.0978	9.28455	10.1434	9.53663	9.62433	10.3261	9.001	8.96877	9.16812	9.23122	9.45071	9.40577
	ENSG00000116918	TSNAX	7257	0	0	0	0	0	-0.289863	0.0180874	0.187262	-0.414591	0.000677599	0.0483289	11.5736	11.9563	11.6576	11.6491	11.7343	11.6422	11.8669	12.0747	11.7166	11.6942	11.5644	11.6818
	ENSG00000037280	FLT4	2324	0	0	0	0	0	1.64672	0.0181107	0.187262	0.444003	0.432671	0.915175	6.17405	5.72394	6.73795	6.06097	6.06827	6.4376	6.43694	6.45547	6.82287	6.58785	6.78331	6.57432
	ENSG00000004660	CAMKK1	84254	0	0	0	0	0	0.450926	0.018104	0.187262	0.294062	0.126272	0.688402	9.21797	8.82347	9.21978	9.26101	9.20579	9.22181	8.63061	8.53643	8.63164	8.73615	8.85711	8.93617
	ENSG00000135749	PCNX2	80003	0	0	0	0	0	0.591994	0.0182122	0.188047	0.447807	0.0738778	0.568233	9.80827	9.99265	10.2197	10.8546	10.7141	10.3521	10.2331	9.83178	10.0838	10.2153	10.3928	10.3179
	ENSG00000144749	LRIG1	26018	0	0	0	0	0	0.67167	0.0182479	0.188284	0.489958	0.08207	0.591976	9.3807	8.65839	9.66772	9.02398	9.02364	9.20633	8.54735	8.75771	9.36218	9.23874	9.13761	9.01576
	ENSG00000141294	LRRC46	90506	0	0	0	0	0	-1.12633	0.0182873	0.188539	-1.07532	0.0185185	0.317495	6.30542	6.67477	6.03479	6.2518	6.13892	6.03761	6.45553	6.81707	6.33402	6.17502	6.17508	6.29209
	ENSG00000179915	NRXN1	9378	0	0	0	0	0	2.03634	0.0184048	0.189403	0.611158	0.447425	0.919721	6.56305	5.52601	6.47454	6.17123	5.86557	6.19627	5.29455	5.61147	5.77501	5.70977	5.62352	5.98497
	ENSG00000274290	H2BC6	8344	0	0	0	0	0	-0.820649	0.0184079	0.189403	-0.592413	0.0947166	0.620758	8.27802	8.91816	7.93814	8.45235	8.35815	8.04212	7.97434	8.10757	7.23157	7.72846	7.95989	7.59039
	ENSG00000174428	GTF2IRD2B	389524	0	0	0	0	0	-0.923373	0.0184844	0.189924	-0.393849	0.295436	0.859008	6.36567	6.95379	6.34649	6.34481	6.60552	6.4376	6.9979	6.98813	6.63687	6.75606	6.76237	6.837
	ENSG00000105640	RPL18A	6142	0	1	0	0	0	0.681664	0.0184771	0.189924	0.66434	0.0216075	0.337744	12.8035	11.9292	12.9559	12.1155	12.2493	12.898	11.8136	11.88	12.6182	12.4074	12.5459	12.5657
	ENSG00000177034	MTX3	345778	0	0	0	0	0	-0.367321	0.0185147	0.190103	-0.325812	0.0363067	0.430552	11.0466	11.1363	10.8899	10.7659	10.7473	10.7063	10.9392	11.0105	10.5745	10.8385	10.6311	10.7181
	ENSG00000163362	INAVA	55765	0	0	0	0	0	1.64657	0.0186285	0.191097	1.8625	0.0632169	0.534128	5.57836	5.72394	6.32696	6.41406	6.40932	6.31246	5.58549	5.28334	5.60546	5.646	5.89492	5.63855
	ENSG00000167785	ZNF558	148156	0	0	0	0	0	-0.542568	0.0186376	0.191097	-0.0950497	0.678544	0.963506	9.27198	9.41274	8.85051	9.17305	8.9601	8.64883	9.23125	9.26941	9.2709	9.12761	9.26837	9.05739
	ENSG00000169896	ITGAM	3684	0	0	0	0	0	2.99469	0.0186704	0.191185	0.492098	0.552268	0.948552	5.36108	5.23292	5.76599	5.937	6.35466	5.60561	6.08786	5.92378	5.93698	6.03663	6.47865	5.96075
	ENSG00000147206	NXF3	56000	0	0	0	0	0	3.93654	0.0186721	0.191185	2.94345	0.00782394	0.204187	5.29009	5.11431	5.56835	6.1501	6.23666	5.55636	5.3662	5.35331	6.1628	5.97092	6.65202	6.07624
	ENSG00000080819	CPOX	1371	0	0	0	0	0	0.514756	0.0186995	0.191198	0.166648	0.442293	0.919051	9.58179	9.12335	9.79166	9.33008	9.55625	9.6646	9.26706	9.18872	9.43331	9.41508	9.17143	9.31726
	ENSG00000129197	RPAIN	84268	0	0	0	0	0	-0.492759	0.0186947	0.191198	-0.0639599	0.760383	0.975702	10.9121	11.0814	10.428	10.6635	10.7775	10.524	10.6534	10.6969	10.887	10.5911	10.4055	10.6091
	ENSG00000115839	RAB3GAP1	22930	0	0	0	0	0	-0.321382	0.0187221	0.191296	-0.303546	0.0258102	0.362205	10.9414	11.2688	10.9373	11.0245	10.9248	10.9321	11.2632	11.2078	10.7798	10.9734	10.9523	10.9383
	ENSG00000116128	BCL9	607	0	0	0	0	0	0.394762	0.018781	0.191765	0.0690195	0.6811	0.964405	10.548	10.3217	10.7491	10.5719	10.7105	10.7672	10.082	10.1611	10.2966	10.2019	10.0397	10.3414
	ENSG00000103051	COG4	25839	0	0	0	0	0	-0.396218	0.018811	0.191937	-0.394286	0.0187018	0.318214	10.9622	11.0236	10.5475	10.683	10.726	10.5969	11.0984	11.1403	10.8751	10.8642	10.6944	10.5698
	ENSG00000181016	LSMEM1	286006	0	0	0	0	0	-1.37326	0.0188653	0.192152	-0.806638	0.136419	0.703469	6.21963	6.72577	5.95361	6.12853	6.23666	5.88266	7.67618	7.70638	6.85137	6.82175	7.7643	6.88137
	ENSG00000086065	CHMP5	51510	0	0	0	0	0	-0.33138	0.0188713	0.192152	-0.327728	0.0198622	0.325052	10.7597	10.9975	10.7042	10.7408	10.6515	10.6029	10.7932	10.8817	10.5269	10.4742	10.6775	10.5801
	ENSG00000135045	C9orf40	55071	0	0	0	0	0	0.88273	0.0188686	0.192152	0.628118	0.082688	0.593589	8.1219	7.35854	8.4623	7.73942	7.71	8.04797	7.67618	7.81639	8.41445	8.46083	7.99424	8.36449
	ENSG00000197852	INKA2	55924	0	0	0	0	0	-0.500475	0.0188861	0.19217	-0.0788827	0.707338	0.96732	8.50784	8.79786	8.34293	8.36555	8.55979	8.18704	8.87965	8.73185	8.60557	8.65108	8.78113	8.62118
	ENSG00000262884	LOC101927911	101927911	0	0	0	0	0	1.00638	0.0189036	0.192215	0.730503	0.0781056	0.582984	6.30542	6.52741	7.07871	7.09281	7.17786	7.16344	6.73409	6.58827	6.99352	6.93403	6.69734	7.34496
	ENSG00000042980	ADAM28	10863	0	0	0	0	0	2.78557	0.01894	0.192452	0.647902	0.316813	0.867972	5.20553	5.23292	5.80019	6.08399	5.81907	5.73611	6.11334	6.17831	6.80351	6.45162	6.13953	6.42606
	ENSG00000123545	NDUFAF4	29078	0	0	0	0	0	-0.6066	0.0190014	0.19278	-0.204758	0.427737	0.914337	8.76271	9.55023	8.76049	9.25057	8.98026	8.95142	9.21178	9.31573	8.79268	9.18523	9.20084	9.29619
	ENSG00000040341	STAU2	27067	0	0	0	0	0	-0.406685	0.0190116	0.19278	-0.523638	0.00252901	0.103289	10.7589	10.8545	10.5965	10.4331	10.3731	10.4329	10.4023	10.6624	10.2982	10.1767	9.94962	10.1837
	ENSG00000019505	SYT13	57586	0	0	0	0	0	2.4124	0.0189999	0.19278	1.38877	0.106927	0.651358	5.84641	5.39946	6.54187	6.01327	5.71765	5.97863	5.7874	5.65284	6.43071	5.97092	6.10272	5.96075
	ENSG00000184678	H2BC21	8349	0	0	1	0	0	-0.703146	0.0190654	0.193192	-0.402503	0.180013	0.76537	11.1239	12.5609	11.2301	12.2221	12.1144	11.6972	11.8584	11.8884	11.3445	11.6268	11.4183	11.5639
	ENSG00000151929	BAG3	9531	0	0	0	0	0	0.337588	0.0191108	0.193385	-0.060009	0.667633	0.961755	9.66307	9.84556	10.0949	10.1754	10.1692	10.2185	10.174	10.3401	10.1837	10.2922	10.3111	10.3423
	ENSG00000136011	STAB2	55576	0	0	0	0	0	5.14169	0.0191105	0.193385	0.280699	0.731512	0.970997	5.09486	4.82634	5.35388	5.85394	5.53509	5.30714	6.18622	6.15555	6.60296	6.09825	6.17508	6.15992
	ENSG00000105372	RPS19	6223	0	0	0	0	0	0.464311	0.0191646	0.193795	0.486745	0.0138897	0.280154	11.9594	11.6003	12.2255	11.8575	11.848	12.247	11.5995	11.6176	12.0718	11.9732	12.1326	12.2011
	ENSG00000123358	NR4A1	3164	0	0	1	0	0	0.899067	0.019274	0.194635	0.331653	0.354335	0.884222	7.93463	7.28463	8.30375	7.6582	7.90209	7.87396	9.24088	8.79876	9.09339	8.7494	9.56811	8.83336
	ENSG00000167216	KATNAL2	83473	0	1	0	0	0	-1.22194	0.0192663	0.194635	-0.560781	0.269292	0.843594	6.81605	7.04781	6.30709	6.6699	6.17251	6.17146	6.93685	7.1495	6.98508	7.00997	6.65202	6.42606
	ENSG00000151338	MIPOL1	145282	0	0	0	0	0	-0.466473	0.0194224	0.195864	-0.264802	0.184524	0.768256	10.6735	10.8475	10.3569	10.4596	10.4165	10.3544	10.5691	10.5854	10.3915	10.4606	9.97108	10.4371
	ENSG00000160957	RECQL4	9401	0	0	0	0	0	0.887918	0.0195528	0.196608	0.57591	0.12688	0.689847	8.85809	7.7724	8.88028	8.03877	8.11577	8.74866	7.68339	7.79128	8.35612	8.31822	7.96855	8.32318
	ENSG00000095787	WAC	51322	0	0	0	0	0	-0.308002	0.0195765	0.196608	-0.214233	0.102307	0.639516	11.9964	12.0831	11.8606	11.7143	11.7682	11.7712	12.353	12.345	12.0116	12.1411	12.1977	12.1775
	ENSG00000074319	TSG101	7251	0	0	1	0	0	-0.358012	0.0195528	0.196608	-0.226756	0.139968	0.708668	10.7189	10.9765	10.7083	10.6025	10.5583	10.6436	10.7186	10.6436	10.3717	10.5235	10.277	10.5079
	ENSG00000279491	LOC399900	399900	0	0	0	0	0	-1.47671	0.0195725	0.196608	0.158741	0.802543	0.982846	6.65836	6.63957	5.76599	6.23222	6.03101	5.69504	6.41805	6.2648	6.11092	6.31374	6.65202	6.25594
	ENSG00000197122	SRC	6714	0	0	0	0	0	0.331393	0.0195721	0.196608	0.284196	0.0466761	0.476921	10.0821	10.0935	10.3389	10.4605	10.4002	10.4362	9.59269	9.7539	10.0735	9.9299	10.0131	10.0643
	ENSG00000155657	TTN	7273	0	0	0	0	0	2.05387	0.0196459	0.197035	0.8793	0.308193	0.864425	5.70456	5.84505	5.92493	7.10252	6.40932	7.27011	5.82233	5.89422	5.97841	6.09825	6.62872	6.21856
	ENSG00000141646	SMAD4	4089	0	0	0	0	0	-0.356836	0.0196327	0.197035	-0.272689	0.0709984	0.559728	10.4639	10.6282	10.3851	10.2816	10.2376	10.23	10.8175	10.8581	10.4386	10.6465	10.6539	10.6321
	ENSG00000166575	TMEM135	65084	0	0	0	0	0	0.331863	0.0196612	0.197055	0.109484	0.413903	0.911538	9.6454	9.61644	9.84984	9.94646	9.98245	9.93083	10.8271	10.6658	10.7576	10.8514	10.7501	10.7231
	ENSG00000162929	KIAA1841	84542	0	0	0	0	0	-0.695431	0.0197806	0.197712	-0.282164	0.343158	0.878464	7.19835	7.9031	7.18167	7.44279	7.53237	7.35938	7.36092	7.67229	7.37171	7.62126	7.29229	7.52463
	ENSG00000136830	NIBAN2	64855	0	0	0	0	0	0.37823	0.0197537	0.197712	0.0750013	0.646829	0.959146	11.1838	10.9353	11.3473	11.1357	11.418	11.3029	10.2076	10.3738	10.499	10.4518	10.2941	10.5203
	ENSG00000181588	MEX3D	399664	0	0	0	0	0	0.481605	0.0197775	0.197712	0.14326	0.482967	0.92944	9.30839	9.17818	9.6402	9.46622	9.68443	9.6852	9.03466	9.29165	9.51789	9.22176	9.60704	9.32485
	ENSG00000232838	PET117	100303755	0	0	0	0	0	0.878898	0.0197559	0.197712	-0.0411375	0.906883	0.991963	6.84272	6.60332	7.34036	7.00195	7.04073	7.1297	6.89879	6.89318	6.87002	6.94376	6.76237	6.87042
	ENSG00000006757	PNPLA4	8228	0	0	0	0	0	-0.480685	0.0198228	0.197998	-0.334438	0.108844	0.653975	9.54795	9.67973	9.39679	9.24637	9.28888	8.98209	9.01793	9.1624	8.92063	8.93249	8.86172	8.72547
	ENSG00000116871	MAP7D1	55700	0	0	0	0	0	-0.416328	0.0198746	0.198247	-0.300701	0.0937462	0.61796	10.8618	11.3036	10.8789	10.6619	10.9847	11.0407	10.6969	10.8181	10.4104	10.4932	10.5846	10.6168
	ENSG00000146555	SDK1	221935	0	0	0	0	0	5.06203	0.0198621	0.198247	1.06349	0.169317	0.755262	5.36108	4.82634	5.35388	5.3328	5.60122	5.77519	6.11334	5.98023	6.68067	6.17502	6.65202	6.21856
	ENSG00000132879	FBXO44	93611	0	0	0	0	0	-0.45494	0.0198917	0.198283	-0.0331044	0.868136	0.988635	9.36567	9.6206	9.04174	9.20153	9.29853	9.25981	8.85786	8.90952	8.68736	8.91379	8.94673	8.96563
	ENSG00000165792	METTL17	64745	0	0	0	0	0	-0.37226	0.019925	0.19848	0.0251029	0.876731	0.99042	9.78102	9.92183	9.47676	9.51935	9.64212	9.65323	9.51941	9.40003	9.46832	9.40676	9.32954	9.47387
	ENSG00000126778	SIX1	6495	0	0	0	0	0	0.903162	0.0199644	0.198603	0.450074	0.223993	0.79905	8.17256	7.06071	8.09999	7.44279	7.57626	7.5723	7.47424	7.48802	7.84903	7.93502	7.46413	7.97992
	ENSG00000042317	SPATA7	55812	0	0	0	0	0	-0.695944	0.0199509	0.198603	-0.273566	0.359252	0.885801	8.39757	8.53077	8.2079	7.97868	7.95246	7.6128	8.38225	8.29226	8.15442	8.20682	7.78415	8.06474
	ENSG00000162927	PUS10	150962	0	0	0	0	0	-0.652922	0.0200326	0.198804	-0.0867678	0.755544	0.974751	8.43941	8.69058	7.9034	8.20939	8.26214	8.1603	8.40827	8.54389	8.43831	8.71467	8.10827	8.52861
	ENSG00000164463	CREBRF	153222	0	0	0	0	0	-0.688925	0.0200387	0.198804	-0.495599	0.0912164	0.615296	9.45361	10.104	9.2497	9.62653	9.54278	9.38656	11.0231	10.8847	10.0857	10.2445	10.9174	10.2339
	ENSG00000168300	PCMTD1	115294	0	0	0	0	0	-0.403175	0.0200143	0.198804	-0.448565	0.0096595	0.229655	11.2425	11.5362	11.1231	11.3124	11.1693	10.9368	11.2679	11.3179	10.7428	10.8751	10.9663	10.9328
	ENSG00000171311	EXOSC1	51013	0	0	0	0	0	-0.457368	0.0200175	0.198804	-0.277699	0.15232	0.727109	8.56938	8.89765	8.36846	8.53417	8.57049	8.52071	9.01231	8.8447	8.49343	8.61094	8.73152	8.58043
	ENSG00000152117	LOC150776	150776	0	0	1	0	0	-0.741078	0.0200708	0.198989	-0.142291	0.6544	0.960396	8.53123	8.77554	7.76814	8.13812	8.54358	8.04212	8.66691	8.53269	8.29856	8.36391	8.66961	8.29625
	ENSG00000245532	NEAT1	283131	0	0	0	0	0	-1.6511	0.0200988	0.198997	-1.13281	0.11074	0.658054	14.5961	15.3526	12.7015	14.0428	14.5036	12.7052	15.394	15.4852	14.501	14.3806	14.4017	14.1058
	ENSG00000166432	ZMAT1	84460	0	0	0	0	0	-1.77563	0.0200983	0.198997	-0.827412	0.278353	0.849943	9.30389	9.94859	7.49032	8.94579	8.75996	7.62867	9.6462	9.71002	9.23067	9.31723	8.71118	8.33834
	ENSG00000164930	FZD6	8323	0	0	0	0	0	0.393061	0.0201185	0.199058	0.119667	0.475892	0.926867	10.8457	10.4687	11.0355	10.7862	10.7461	10.8045	10.4896	10.613	10.7716	10.8173	10.586	10.7238
	ENSG00000145979	TBC1D7	51256	0	0	0	0	0	-0.456403	0.0202005	0.199735	-0.289754	0.147567	0.721592	8.73951	9.04165	8.68483	8.63105	8.59691	8.6373	8.35575	8.55501	8.44127	8.3289	8.29149	8.15337
	ENSG00000172943	PHF8	23133	0	0	0	0	0	-0.320548	0.0202209	0.199802	-0.331699	0.0160818	0.295733	10.5124	10.7539	10.4899	10.3815	10.3731	10.5271	10.5067	10.5827	10.2572	10.3066	10.1991	10.2882
	ENSG00000102290	PCDH11X	27328	0	0	0	0	0	1.52975	0.0203229	0.20054	0.939987	0.199954	0.779703	5.90943	6.44634	6.63628	7.95807	7.19226	7.39725	6.20944	5.79916	5.82442	6.15635	6.27513	6.30974
	ENSG00000162949	CAPN13	92291	0	0	0	0	0	0.51768	0.0204138	0.201167	0.426423	0.0507148	0.490878	8.3145	7.85371	8.17445	8.31	8.41279	8.18704	7.95672	7.85324	8.19361	8.19518	8.15445	8.23272
	ENSG00000248333	CDK11B	984	0	0	0	0	0	-0.373482	0.0204965	0.201744	-0.13896	0.379586	0.894763	9.74166	10.0478	9.72285	9.72778	9.71116	9.62054	10.2511	10.2979	10.2513	10.0942	10.2718	10.0357
	ENSG00000166436	TRIM66	9866	0	0	0	0	0	-0.568911	0.0204998	0.201744	-0.30975	0.210241	0.786582	9.03168	8.98124	8.44642	8.58843	8.59691	8.28429	8.58959	8.58062	8.43239	8.3535	8.42274	8.03236
	ENSG00000073060	SCARB1	949	0	0	1	0	0	0.430585	0.0205148	0.201757	0.742497	7.32055e-05	0.0100968	10.2078	9.97811	10.4783	10.1665	10.3298	10.5487	9.61137	9.49699	10.2303	10.1952	10.2701	10.0789
	ENSG00000058804	NDC1	55706	0	1	0	0	0	0.871478	0.0205296	0.201767	0.384904	0.305779	0.864167	10.8192	9.57837	10.8767	9.77804	9.9461	10.7017	9.20687	9.52165	10.0165	10.0144	9.50767	9.92291
	ENSG00000161036	LRWD1	222229	0	0	0	0	0	-0.527546	0.0205837	0.202028	-0.11929	0.592556	0.954266	7.94637	8.08493	7.69525	7.57876	7.71	7.7054	8.0757	8.01345	7.85798	7.949	7.87938	7.97992
	ENSG00000169609	C15orf40	123207	0	0	0	0	0	-0.495117	0.0205739	0.202028	-0.230589	0.270906	0.843805	8.52348	8.69058	8.18888	8.35775	8.39481	8.12199	8.95486	8.73185	8.47626	8.47689	8.67488	8.50868
	ENSG00000169813	HNRNPF	3185	0	0	0	0	0	0.358675	0.0206065	0.202117	0.10409	0.500524	0.935921	12.9837	12.7347	13.176	12.9642	12.982	13.2222	13.0395	13.0781	13.1696	13.2119	13.0646	13.2712
	ENSG00000156869	FRRS1	391059	0	0	0	0	0	0.545039	0.0206558	0.202331	0.497823	0.0452714	0.47276	7.98099	7.95081	8.38106	8.47054	8.43055	8.30394	7.52353	7.3729	7.85352	7.79732	7.57159	7.6895
	ENSG00000111335	OAS2	4939	0	0	0	0	0	3.75443	0.0206453	0.202331	1.93039	0.0299553	0.389499	5.53077	5.11431	5.73031	5.76221	6.20507	5.69504	5.88823	5.56756	6.30481	6.43709	6.30654	5.77043
	ENSG00000138413	IDH1	3417	1	0	0	0	0	0.420431	0.0207136	0.202497	-0.0374924	0.837013	0.986827	11.9668	12.2317	12.4046	12.7326	12.8035	12.6205	11.4546	11.6971	11.7307	11.7829	11.5424	11.5683
	ENSG00000106785	TRIM14	9830	0	0	0	0	0	0.572349	0.0207142	0.202497	0.276435	0.264784	0.838147	9.80986	9.23371	10.0275	9.54861	9.71836	9.71284	8.78715	9.00426	9.32445	9.40842	8.92043	9.30005
	ENSG00000205336	ADGRG1	9289	0	0	0	0	0	0.401422	0.0206886	0.202497	0.469591	0.00775512	0.204187	9.7483	10.2428	10.3913	10.7504	10.7212	10.6243	9.86429	9.53848	9.98264	9.999	9.93003	9.99712
	ENSG00000198833	UBE2J1	51465	0	0	0	0	0	0.389102	0.0208219	0.203145	0.0918982	0.588463	0.954216	9.76475	9.56977	9.95124	9.88306	9.98245	9.91981	9.23366	9.23997	9.14484	9.39334	9.34936	9.3986
	ENSG00000178295	GEN1	348654	0	0	0	0	0	0.46685	0.0208596	0.203368	0.394487	0.0488611	0.481496	8.79842	8.57459	8.88616	8.94838	8.9682	9.12629	8.41684	8.49084	8.92484	8.79358	8.68012	8.90609
	ENSG00000164188	RANBP3L	202151	0	0	0	0	0	-1.03553	0.0208943	0.203368	-1.08822	0.0196936	0.325052	8.71932	8.62962	8.06907	7.59905	7.91908	7.44316	7.26684	7.35563	6.9244	6.77834	6.02485	6.68104
	ENSG00000182809	CRIP2	1397	0	0	0	0	0	0.944285	0.0209002	0.203368	0.617355	0.140713	0.710256	7.23799	7.71014	7.99966	8.66299	8.80591	8.29905	7.47424	7.1495	7.42151	7.23808	7.95989	7.64701
	ENSG00000108984	MAP2K6	5608	0	0	0	0	0	1.0892	0.0208892	0.203368	0.255002	0.592465	0.954266	8.59549	7.25167	8.53165	7.61241	7.57626	8.29905	6.84622	7.01082	7.41538	7.22246	6.82419	7.1556
	ENSG00000118503	TNFAIP3	7128	0	0	0	0	0	1.41093	0.0209244	0.203469	0.72379	0.203686	0.78385	6.56305	6.50766	6.9435	7.86138	7.37917	7.15229	8.73343	8.07689	8.13989	8.15968	9.55395	8.37555
	ENSG00000163877	SNIP1	79753	0	0	0	0	0	-0.403358	0.0211776	0.204734	-0.222201	0.201205	0.781676	9.65603	9.87725	9.6402	9.45899	9.47348	9.41826	9.80063	9.78712	9.42294	9.59281	9.67141	9.62893
	ENSG00000203668	CHML	1122	0	1	0	0	0	0.556891	0.0211789	0.204734	0.331299	0.168727	0.754345	10.3421	9.87376	10.5631	10.3506	10.1284	10.5271	9.91476	9.89119	10.2982	10.2566	9.8302	10.3682
	ENSG00000136717	BIN1	274	0	0	0	0	0	0.341532	0.021137	0.204734	0.14504	0.321821	0.870087	9.74332	9.60386	9.88395	9.8898	10.0218	9.90072	9.65703	9.60567	9.67596	9.73778	9.77513	9.77721
	ENSG00000136560	TANK	10010	0	0	0	0	0	-0.383947	0.0211056	0.204734	-0.127539	0.438689	0.917198	9.20353	9.61016	9.15557	9.24847	9.33026	9.29195	9.56612	9.54404	9.37454	9.53749	9.34608	9.43234
	ENSG00000186106	ANKRD46	157567	0	0	0	0	0	-0.502719	0.0212199	0.204734	-0.502156	0.0215659	0.337733	9.30389	9.6289	9.14091	9.32212	9.04676	9.13722	9.16445	9.37108	8.89937	9.05698	8.62136	9.02977
	ENSG00000136943	CTSV	1515	0	0	0	0	0	1.32845	0.0211854	0.204734	0.791763	0.171379	0.756029	8.19723	6.75864	8.21261	7.12175	6.86941	7.94491	6.3793	6.60388	7.13689	6.95343	7.01107	7.19909
	ENSG00000258708	SLC25A21-AS1	100129794	0	0	0	0	0	-0.685749	0.0211161	0.204734	-0.493079	0.0902695	0.61442	7.98099	8.36583	7.82506	8.04366	7.82297	7.48757	8.33328	8.59146	8.31479	8.31465	8.06859	7.96035
	ENSG00000104147	OIP5	11339	0	0	0	0	0	1.4211	0.0212231	0.204734	0.682358	0.252154	0.82836	7.6695	6.48757	7.82506	6.74874	6.8876	7.65214	6.57808	6.83008	7.43368	7.31358	6.67489	7.49053
	ENSG00000108479	GALK1	2584	0	0	0	0	0	0.686267	0.0211038	0.204734	0.396105	0.196539	0.77903	8.12705	7.58529	8.41002	8.03877	7.91908	8.05381	7.0676	7.1894	7.47544	7.44639	7.60563	7.34496
	ENSG00000089335	ZNF302	55900	0	0	0	0	0	-0.372911	0.0211291	0.204734	-0.335171	0.0339737	0.419123	10.0834	9.84734	9.55621	9.49657	9.55625	9.38427	10.0303	10.1659	9.82962	9.9609	9.84655	9.74931
	ENSG00000147036	LANCL3	347404	0	0	0	0	0	1.60347	0.0212356	0.204734	1.51898	1.48219e-05	0.00298326	5.53077	5.52601	5.86475	6.12853	5.81907	6.19627	8.29658	7.86531	9.54274	9.18328	8.916	8.87537
	ENSG00000036530	CYP46A1	10858	0	0	1	0	0	-1.20408	0.0212708	0.204939	-0.848881	0.107823	0.652461	6.74683	7.36878	6.1098	6.90432	6.69281	6.60328	6.81911	6.98813	6.68067	6.60066	6.30654	6.3271
	ENSG00000138785	INTS12	57117	0	0	0	0	0	-0.376066	0.0213395	0.205332	-0.555436	0.000483497	0.0387453	9.68917	10.083	9.60861	9.76197	9.82677	9.71284	10.5833	10.7404	10.2379	10.319	10.0798	10.1722
	ENSG00000198270	TMEM116	89894	0	0	0	0	0	-0.609306	0.0213324	0.205332	0.0683497	0.799303	0.982846	8.14238	8.67055	7.98315	8.42276	8.21501	7.94491	8.24931	8.08205	8.01399	8.14765	8.2567	8.13608
	ENSG00000274209	ANTXRL	195977	0	0	0	0	0	1.39565	0.0213827	0.205485	1.51807	0.0208457	0.334917	6.4229	5.8819	6.43937	6.54128	6.53568	6.41767	5.48564	5.65284	6.07482	6.0576	6.505	6.13962
	ENSG00000166710	B2M	567	0	0	0	0	0	0.347301	0.0214219	0.20572	-0.064913	0.664511	0.961755	9.83968	9.90826	10.1471	10.2464	10.2982	10.2577	9.88745	9.93983	9.8127	9.87551	9.99851	9.83143
	ENSG00000160767	FAM189B	10712	0	0	0	0	0	0.92701	0.02145	0.205856	0.623838	0.106391	0.650587	7.4289	6.65729	7.47445	6.92666	7.05669	7.39725	6.9979	6.79066	7.27312	7.1663	7.06228	7.2161
	ENSG00000091262	ABCC6	368	0	0	0	0	0	1.76629	0.0215065	0.206263	1.97541	0.103421	0.642253	5.90943	5.72394	6.34649	6.54128	6.67156	6.06583	5.53746	5.2	5.60546	5.40977	5.62352	5.60165
	ENSG00000144837	PLA1A	51365	0	0	0	0	0	1.59777	0.0215668	0.20654	2.04222	0.000114375	0.0135525	5.70456	5.6792	5.95361	6.36252	6.64994	6.00857	7.07886	6.55643	8.21454	7.96285	7.97717	7.41969
	ENSG00000105875	WDR91	29062	0	0	0	0	0	-0.494088	0.021553	0.20654	-0.164775	0.446921	0.919721	9.04524	9.59541	8.90945	9.29799	9.30174	9.02395	9.22154	9.11327	9.05163	9.01594	8.89363	8.88569
	ENSG00000185504	FAAP100	80233	0	0	0	0	0	-0.444695	0.0215775	0.20654	0.0522381	0.790415	0.980351	9.49762	9.86852	9.28124	9.41667	9.5749	9.53229	9.04571	9.17203	9.23576	9.11131	9.39458	9.13286
	ENSG00000136699	SMPD4	55627	0	0	0	0	0	-0.410606	0.0216256	0.206731	0.0113775	0.949353	0.994909	9.87345	10.08	9.65917	9.4948	9.79305	9.81155	9.72205	9.71989	9.62647	9.78345	9.78001	9.73089
	ENSG00000164062	APEH	327	0	0	0	0	0	-0.272341	0.0216224	0.206731	-0.117014	0.322807	0.870109	11.8298	11.9856	11.7481	11.6863	11.7128	11.7218	11.9663	11.8244	11.7672	11.6928	11.7489	11.625
	ENSG00000245573	BDNF-AS	497258	0	0	0	0	0	-1.2357	0.0216852	0.207036	-1.00472	0.0532041	0.500466	6.74683	6.67477	6.15691	6.01327	6.20507	5.91577	6.7914	6.77724	6.44388	6.34585	6.17508	5.96075
	ENSG00000110104	CCDC86	79080	0	0	1	0	0	0.53905	0.0216857	0.207036	0.549738	0.0186153	0.317936	9.7483	9.46469	9.99531	9.66632	9.95019	10.212	9.4526	9.43241	9.74655	10.0122	9.87188	10.122
	ENSG00000116754	SRSF11	9295	0	0	0	0	0	-0.319779	0.0217258	0.207284	-0.223362	0.10804	0.652461	12.7538	12.7728	12.3252	12.5357	12.5635	12.3863	12.8286	12.8718	12.6404	12.6899	12.5864	12.681
	ENSG00000213516	RBMXL1	494115	0	0	0	0	0	0.533858	0.0217963	0.207355	0.187724	0.412111	0.910686	9.25809	9.05096	9.61039	9.4948	9.48479	9.55893	9.33611	9.36899	9.4392	9.75098	9.1972	9.70061
	ENSG00000164211	STARD4	134429	0	0	0	0	0	-0.525002	0.0217585	0.207355	-0.53988	0.0162181	0.297123	9.70802	10.2142	9.57268	9.71873	9.69664	9.86997	11.5802	11.6154	10.8713	11.4297	10.9317	11.0459
	ENSG00000083223	TUT7	79670	0	0	1	0	0	0.336477	0.0217995	0.207355	-0.0156487	0.914197	0.992136	10.234	10.3037	10.5279	10.7122	10.6211	10.6398	10.4383	10.4179	10.3452	10.4117	10.341	10.5046
	ENSG00000198208	RPS6KL1	83694	0	0	0	0	0	-0.479919	0.0217862	0.207355	-0.184096	0.384824	0.896497	8.86116	9.06021	8.4819	8.64391	8.84164	8.56606	8.36464	8.59505	8.50759	8.47369	8.35863	8.39379
	ENSG00000100744	GSKIP	51527	0	0	0	0	0	0.412585	0.0218038	0.207355	-0.056761	0.744593	0.971953	9.24875	9.36879	9.56721	9.81673	9.78849	9.82004	10.1449	9.99638	9.84523	9.86341	10.0357	10.023
	ENSG00000106462	EZH2	2146	0	0	0	0	0	0.902764	0.021827	0.207441	0.435952	0.264097	0.837439	9.79391	8.70641	9.95682	8.8876	9.04293	9.8765	9.001	9.10324	9.6187	9.55265	9.16398	9.61817
	ENSG00000255408	PCDHA3	56145	0	0	0	0	0	1.55602	0.0218671	0.207554	0.810068	0.196724	0.779144	5.74237	5.72394	6.38455	6.44718	6.32631	6.09327	5.82233	5.83201	6.2595	6.0576	6.2428	5.98497
	ENSG00000151229	SLC2A13	114134	0	0	0	0	0	1.05887	0.0218624	0.207554	0.594791	0.0849492	0.598118	6.32587	6.01611	6.34649	6.54128	6.62793	6.47647	7.31469	6.86831	7.23859	7.21458	7.34751	7.22453
	ENSG00000198246	SLC29A3	55315	0	0	0	0	0	0.670409	0.0219021	0.207752	0.473054	0.109229	0.654258	7.62609	7.42864	7.76167	7.98379	8.11577	7.86733	7.52353	7.20892	7.43973	7.40583	7.67129	7.65929
	ENSG00000138801	PAPSS1	9061	0	0	0	0	0	-0.420369	0.0219519	0.207956	-0.334291	0.0684163	0.552404	11.0311	11.2196	10.9202	10.6341	10.7081	10.9539	10.9406	10.9848	10.5725	10.6114	10.6053	10.8374
	ENSG00000183117	CSMD1	64478	0	0	0	0	0	-0.495449	0.021985	0.208135	0.0275388	0.899021	0.991963	10.1884	10.9403	10.1125	10.7076	10.5848	10.373	10.4947	10.3644	10.3303	10.4083	10.4258	10.3982
	ENSG00000160058	BSDC1	55108	0	0	0	0	0	-0.428392	0.0221458	0.209119	-0.110609	0.554002	0.948552	10.7189	11.1128	10.4548	10.8155	10.8676	10.6156	10.948	10.9468	10.8113	10.785	10.9684	10.7889
	ENSG00000065518	NDUFB4	4710	0	0	0	0	0	0.473056	0.0221239	0.209119	0.646462	0.00185062	0.0879974	11.9225	12.6844	12.8262	13.3124	13.2831	13.1448	11.5971	11.5162	11.9882	12.2447	12.0569	12.2973
	ENSG00000197461	PDGFA	5154	0	0	0	0	0	-0.51196	0.0221429	0.209119	-0.154954	0.45769	0.923374	7.80512	8.22958	7.70203	7.8219	7.96885	7.78519	8.72313	8.8447	8.62646	8.63115	8.74158	8.83069
	ENSG00000111679	PTPN6	5777	0	0	1	0	0	-0.41403	0.0221439	0.209119	-0.119426	0.514776	0.939889	9.62931	10.0494	9.56355	9.81815	9.72791	9.50935	9.41268	9.43841	9.40648	9.35752	9.30267	9.2391
	ENSG00000169220	RGS14	10636	0	0	1	0	0	0.573738	0.0221728	0.209229	0.546209	0.0331165	0.412007	7.97528	7.73381	8.29933	8.17865	8.10101	8.16569	7.4231	7.39839	7.91479	7.66741	7.70299	7.89997
	ENSG00000112701	SENP6	26054	0	0	0	0	1	-0.348923	0.022186	0.209229	-0.335537	0.0271707	0.372406	11.9838	11.6643	11.5094	11.2405	11.3141	11.2045	11.7535	11.7705	11.4122	11.4836	11.4033	11.4624
	ENSG00000245958	LOC645513	645513	0	0	0	0	0	-0.617789	0.0222532	0.209728	-0.0208904	0.939062	0.994909	7.80512	8.16199	7.46644	7.82761	7.84984	7.52209	8.15493	7.73965	7.67732	7.74465	7.7643	7.71321
	ENSG00000204524	ZNF805	390980	0	0	0	0	0	0.569884	0.0223169	0.210194	-0.0459783	0.839863	0.987188	7.32312	7.35854	7.76814	7.73334	7.82297	7.79922	8.01463	7.85929	7.74179	7.88252	7.83257	7.83686
	ENSG00000081377	CDC14B	8555	0	0	1	0	0	0.594749	0.0223521	0.21039	0.110633	0.671922	0.962433	8.38905	8.66651	8.86547	9.41853	9.39768	9.02689	8.51582	8.4596	8.47913	8.60511	8.62136	8.51202
	ENSG00000127423	AUNIP	79000	0	0	0	0	0	1.67097	0.0224066	0.210634	0.21062	0.752903	0.973548	6.67355	5.84505	6.89513	6.01327	6.32631	6.83755	5.71281	6.22242	6.17954	6.39238	6.17508	6.48761
	ENSG00000144331	ZNF385B	151126	0	0	0	0	1	1.12337	0.0223929	0.210634	1.33712	0.00851058	0.215969	6.68856	7.21788	7.29559	8.42276	8.11577	8.1603	6.83274	6.63452	7.0986	7.50506	7.42635	7.84758
	ENSG00000164494	PDSS2	57107	0	0	0	0	0	0.416809	0.0224238	0.210661	-0.0539867	0.759994	0.975702	9.22036	8.94506	9.36351	9.40353	9.33964	9.16686	9.15428	9.33084	9.28734	9.36956	9.29928	9.16281
	ENSG00000145819	ARHGAP26	23092	1	0	0	0	0	0.483946	0.022661	0.21221	0.472375	0.0178409	0.312072	8.73281	8.45304	8.94086	8.7636	8.77852	8.99417	9.68198	9.32869	9.96336	9.76406	9.66879	9.63961
	ENSG00000135127	BICDL1	92558	0	0	0	0	0	-0.551231	0.0226276	0.21221	-0.452785	0.0586465	0.522366	7.96379	8.93838	8.11015	8.60826	8.55441	8.51231	9.00667	8.9267	8.44422	8.53019	8.59383	8.55799
	ENSG00000185088	RPS27L	51065	0	0	0	0	0	-0.538094	0.0226384	0.21221	-0.278072	0.238813	0.815829	12.0005	12.7775	11.8325	12.4143	12.3783	12.283	12.6612	12.4843	12.1423	12.0687	12.4805	12.1087
	ENSG00000176723	ZNF843	283933	0	0	0	0	0	-0.95724	0.0226301	0.21221	-1.04005	0.0105589	0.240903	6.81605	6.96764	6.52539	6.44718	6.32631	6.37675	6.89879	7.0873	6.4039	6.42238	6.74106	6.36105
	ENSG00000184481	FOXO4	4303	0	0	0	0	0	0.576213	0.0226543	0.21221	0.187399	0.435648	0.916126	8.45988	8.01627	8.67806	8.22666	8.61252	8.42543	8.60089	8.61288	8.9164	8.71738	8.66433	8.78457
	ENSG00000073536	NLE1	54475	0	0	0	0	0	0.68288	0.0226968	0.21241	0.364162	0.222463	0.796701	9.7283	9.00699	9.82257	9.24847	9.39468	9.94332	8.89806	9.00696	9.38679	9.31368	9.03517	9.5551
	ENSG00000197798	FAM118B	79607	0	0	0	0	0	-0.397699	0.0227609	0.212874	-0.226843	0.183374	0.768256	8.92714	9.06328	8.76369	8.66615	8.67829	8.73069	9.04571	9.14295	9.03614	8.94406	8.87548	8.88569
	ENSG00000104490	NCALD	83988	0	0	0	0	0	-1.37332	0.0228153	0.213112	0.136937	0.828901	0.984921	6.34595	6.709	5.69296	6.23222	6.13892	6.03761	5.94965	6.08412	6.30481	5.97092	6.13953	6.11893
	ENSG00000108370	RGS9	8787	0	0	0	0	0	1.11857	0.0228152	0.213112	0.707545	0.144994	0.717063	7.04954	6.26481	7.19154	6.73594	6.58268	6.83755	6.03489	6.22242	6.66987	6.54859	6.505	6.54611
	ENSG00000122490	SLC66A2	80148	0	0	0	1	0	0.390569	0.0228566	0.213226	0.242533	0.152267	0.727109	9.24875	9.20343	9.64886	9.43522	9.53464	9.62054	9.23125	9.21457	9.53175	9.3832	9.44458	9.38051
	ENSG00000176749	CDK5R1	8851	0	0	0	0	0	0.659373	0.0228759	0.213271	0.214001	0.451653	0.920741	8.63197	7.98392	8.69828	8.33805	8.54901	8.51651	7.98597	8.15238	8.54924	8.37081	7.92468	8.37187
	ENSG00000145736	GTF2H2	2966	0	0	0	0	0	-0.624067	0.0229135	0.213487	-0.79124	0.00355266	0.12857	9.08517	9.12922	8.52032	8.69732	8.66837	8.4074	9.2264	9.34367	8.71686	8.88046	8.19182	8.6457
	ENSG00000165272	AQP3	360	0	0	0	0	0	0.879492	0.0229353	0.213554	-0.0479509	0.906749	0.991963	7.17808	6.92563	7.69525	7.59232	7.354	7.40656	6.47384	6.54018	6.71253	6.37708	6.30654	6.57432
	ENSG00000142733	MAP3K6	9064	0	0	0	0	0	0.487101	0.0229929	0.213867	0.867937	0.000175514	0.0182895	8.30547	8.0479	8.48967	8.46692	8.42465	8.42095	7.53158	7.3293	8.09916	7.95825	7.92468	7.92038
	ENSG00000197620	CXorf40A	91966	0	0	0	0	0	-0.512099	0.022998	0.213867	-0.244581	0.280079	0.850525	7.64796	8.16775	7.69525	7.74548	7.85869	7.74949	7.98017	7.88322	7.67732	7.70657	7.71339	7.68351
	ENSG00000139350	NEDD1	121441	0	0	0	0	0	0.483309	0.0230144	0.213884	0.14869	0.479832	0.928374	10.1171	9.50359	10.1998	9.80395	9.72076	10.0424	9.61507	9.67494	9.8127	9.83146	9.70767	9.89391
	ENSG00000205060	SLC35B4	84912	0	1	0	0	0	0.469056	0.0230681	0.214112	0.251867	0.22146	0.79535	10.4147	10.0166	10.6362	10.2775	10.437	10.4829	9.81842	9.91429	10.2729	10.1884	9.86731	10.2379
	ENSG00000112167	SAYSD1	55776	0	0	0	0	0	-0.353368	0.0230832	0.214117	-0.218138	0.168618	0.754185	9.9517	10.1737	9.79322	9.95805	9.73503	9.85517	9.43593	9.54034	9.33239	9.30653	9.4104	9.31346
	ENSG00000157350	ST3GAL2	6483	0	0	0	0	0	0.532194	0.0231186	0.214311	0.138953	0.537913	0.945873	8.63557	8.10909	8.5651	8.53762	8.69793	8.41193	8.26366	8.43572	8.7529	8.42152	8.5079	8.50533
	ENSG00000115221	ITGB6	3694	0	0	0	0	0	2.02343	0.0231872	0.214323	1.95343	0.000368381	0.032218	5.09486	5.39946	5.52137	6.01327	6.20507	6.00857	6.81911	6.40154	7.73694	7.19066	7.88856	7.5968
	ENSG00000144306	SCRN3	79634	0	0	0	0	0	-0.415536	0.0231841	0.214323	-0.322344	0.0769346	0.577914	9.79231	10.0197	9.57813	9.72929	9.60631	9.597	9.70128	9.90999	9.58055	9.81898	9.50178	9.49923
	ENSG00000145198	VWA5B2	90113	0	0	0	0	0	-3.10844	0.0232075	0.214323	-0.69615	0.285067	0.853268	5.09486	5.39946	4.82634	5.08055	4.82634	5.10479	7.14451	6.89318	6.86073	6.28068	6.53079	6.19937
	ENSG00000148704	VAX1	11023	0	0	0	0	0	1.81429	0.0232008	0.214323	0.831757	0.220421	0.794761	5.74237	5.58087	6.00848	6.21227	6.51147	6.03761	6.06172	5.89422	6.36249	6.28068	6.30654	5.91036
	ENSG00000137745	MMP13	4322	0	0	0	0	0	1.46639	0.0231712	0.214323	1.96141	0.00183607	0.0875889	5.93938	6.0768	6.24526	6.77395	7.00822	7.0715	6.67404	6.08412	6.73333	6.874	7.56006	7.24122
	ENSG00000172992	DCAKD	79877	0	0	0	0	0	-0.413751	0.0231649	0.214323	-0.288931	0.125757	0.68715	9.32181	9.53706	9.13105	9.14851	9.25952	9.09298	8.53561	8.7416	8.63679	8.39808	8.46596	8.44717
	ENSG00000181788	SIAH2	6478	0	0	0	0	0	0.434483	0.023238	0.214335	-0.13568	0.467072	0.925065	9.01524	8.62129	8.97712	8.98163	8.95603	9.09578	8.62324	8.8265	8.66735	8.58156	8.75157	8.82534
	ENSG00000078070	MCCC1	56922	0	0	0	0	0	-0.479285	0.0232303	0.214335	0.0266945	0.900098	0.991963	11.0587	11.6902	10.9624	11.4757	11.3516	11.029	10.7866	10.6573	10.5718	10.673	10.7513	10.7317
	ENSG00000111731	C2CD5	9847	0	1	0	0	0	-0.351612	0.023294	0.214457	-0.127746	0.410017	0.909202	10.3714	10.3166	9.98988	10.0463	10.0023	9.88462	10.0107	10.0377	10.0056	9.95407	9.77513	9.91163
	ENSG00000168907	PLA2G4F	255189	0	0	1	0	0	0.589917	0.023295	0.214457	0.297056	0.25399	0.828768	9.35265	9.44602	9.64886	10.0047	10.3485	9.90552	9.27646	9.21224	9.56177	9.57658	9.24738	9.5192
	ENSG00000121417	ZNF211	10520	0	0	1	0	0	-0.429856	0.0232775	0.214457	-0.00231347	0.990099	0.99858	8.75942	9.11746	8.57608	8.84374	8.81493	8.69406	9.12595	9.08806	9.0497	9.02903	9.18621	9.08448
	ENSG00000132388	UBE2G1	7326	0	0	0	0	0	0.359334	0.0233538	0.214729	0.241981	0.127301	0.689856	11.1213	11.0852	11.4586	11.3348	11.4187	11.5267	10.8046	10.8012	11.0167	11.0512	10.8702	11.1845
	ENSG00000129911	KLF16	83855	0	1	0	0	0	0.564129	0.02335	0.214729	0.153409	0.531525	0.943932	9.13166	8.76046	9.32728	8.9249	9.21941	9.52814	8.71276	8.96877	9.13942	9.06759	8.97256	9.22701
	ENSG00000079308	TNS1	7145	0	0	0	0	0	0.981693	0.0233841	0.214874	1.07459	0.0168734	0.301925	8.27802	7.44803	8.80154	7.76349	7.78632	8.21329	6.81911	6.79066	7.56087	7.37811	7.48875	7.57099
	ENSG00000221978	CCNL2	81669	0	0	0	0	0	-0.448326	0.0234426	0.215276	-0.24999	0.205678	0.78385	11.9897	12.0328	11.4167	11.6547	11.8176	11.4413	11.996	12.0045	11.9563	11.6884	11.7433	11.6223
	ENSG00000164778	EN2	2020	0	0	0	0	0	0.738331	0.0234785	0.215432	0.359971	0.199205	0.779144	6.96832	6.77476	7.13118	7.16863	7.47545	7.20713	7.5789	7.57214	7.76582	7.93502	7.90673	7.77641
	ENSG00000130054	FAM155B	27112	0	0	0	0	0	0.494298	0.0234888	0.215432	0.477875	0.0318297	0.405263	9.22988	9.03541	9.2723	9.44074	9.64716	9.56298	8.49172	8.46748	8.86468	8.93481	8.67488	9.02045
	ENSG00000113389	NPR3	4883	0	0	0	0	0	1.31331	0.0235882	0.216074	0.140082	0.775963	0.97768	6.02392	5.9843	6.55813	6.88158	6.64994	6.14604	6.61091	6.79066	6.702	7.02828	6.84415	6.90299
	ENSG00000099994	SUSD2	56241	0	0	0	0	0	0.880087	0.0235865	0.216074	1.49228	0.0259222	0.363327	6.57946	7.3168	7.53687	8.12435	8.19432	7.96985	5.53746	5.52062	6.03738	5.90032	5.98348	5.96075
	ENSG00000122026	RPL21	6144	0	1	0	0	0	0.556465	0.0236166	0.216199	0.416328	0.0895723	0.613899	11.9261	11.2113	12.0147	11.449	11.4856	11.9799	11.3507	11.4267	11.8731	11.8661	11.6157	11.9635
	ENSG00000153071	DAB2	1601	0	0	0	0	0	4.86862	0.0236687	0.216238	0.667109	0.317069	0.868274	5.53077	4.82634	5.61231	5.18538	5.53509	5.55636	6.18622	6.34496	6.82287	6.29733	6.95779	6.62885
	ENSG00000133624	ZNF767P	79970	0	0	0	0	0	-0.720888	0.0236798	0.216238	-0.18887	0.553505	0.948552	8.60653	9.01017	8.05335	8.60826	8.70765	8.03623	8.6988	8.67869	8.6496	8.37081	8.61041	8.41538
	ENSG00000133561	GIMAP6	474344	0	0	0	0	0	1.90828	0.0236717	0.216238	-0.445794	0.510123	0.939253	5.9684	5.52601	6.34649	5.98852	6.1042	6.11999	5.7874	6.08412	5.84809	5.92446	5.62352	6.13962
	ENSG00000166415	WDR72	256764	0	0	0	0	0	-0.496437	0.0236426	0.216238	-0.73389	0.000695612	0.0484487	9.56309	9.57408	9.26104	9.21663	9.14642	8.80811	9.81036	9.88536	9.15742	9.24249	9.34279	9.0755
	ENSG00000072518	MARK2	2011	0	0	1	0	0	0.291037	0.0237227	0.216496	0.0151076	0.905663	0.991963	10.5584	10.7941	10.9872	11.0902	11.1632	11.0637	10.8319	10.9078	10.9026	10.93	10.8996	10.9561
	ENSG00000152749	GPR180	160897	0	0	0	0	0	0.554153	0.0237376	0.216497	0.281592	0.244915	0.820071	8.81119	8.54406	9.04962	8.86035	9.05438	9.14807	8.57819	8.59863	8.76	9.08649	8.56576	8.89848
	ENSG00000135111	TBX3	6926	0	1	0	0	0	-0.3347	0.0237644	0.216607	-0.212436	0.150127	0.723932	12.9967	13.3628	12.9113	13.1458	13.0332	13.0207	13.8736	13.8954	13.6512	13.6198	13.6121	13.8397
	ENSG00000266094	RASSF5	83593	0	0	0	0	0	0.570088	0.0238596	0.217178	0.335906	0.195684	0.777182	8.45173	8.06035	8.61207	8.37331	8.69304	8.45206	7.85243	7.61596	7.93182	7.75535	7.73398	8.03236
	ENSG00000126003	PLAGL2	5326	0	1	0	0	0	0.46063	0.0238433	0.217178	0.110527	0.585456	0.954216	9.27888	9.1145	9.66089	9.40353	9.47348	9.59106	8.94604	9.07528	9.16989	9.18133	8.964	9.34551
	ENSG00000066322	ELOVL1	64834	0	0	1	0	0	0.45275	0.0239254	0.217204	0.268647	0.182074	0.767103	9.54985	9.8562	9.99531	10.2631	10.4457	10.4015	9.61322	9.52728	9.70192	9.81898	9.72547	9.85648
	ENSG00000171174	RBKS	64080	0	0	0	0	0	-0.794647	0.0239334	0.217204	-0.385955	0.222499	0.796701	7.21832	7.34823	6.85761	6.81085	6.8876	6.76423	9.18955	8.91814	8.68984	8.40817	8.95107	8.17045
	ENSG00000185963	BICD2	23299	0	0	0	0	0	0.345127	0.0239266	0.217204	-0.0655597	0.665506	0.961755	9.75325	9.60386	9.84684	9.88306	9.95832	10.0176	9.5449	9.58422	9.5165	9.48788	9.59878	9.49587
	ENSG00000141002	TCF25	22980	0	0	0	0	0	-0.349358	0.0239096	0.217204	-0.1388	0.373124	0.892727	10.6248	10.8869	10.5176	10.5499	10.7032	10.4151	10.2391	10.3465	10.2429	10.134	10.2666	10.2115
	ENSG00000144366	GULP1	51454	0	0	0	0	0	-0.376195	0.0239735	0.2173	-0.498196	0.00274597	0.107879	13.0515	13.2312	12.7413	12.8866	12.8827	12.9136	13.3024	13.5377	12.9779	13.1953	12.8268	13.1395
	ENSG00000075702	WDR62	284403	0	0	0	0	0	1.22208	0.0239704	0.2173	0.667647	0.204848	0.78385	7.83073	6.88221	7.98867	6.87006	7.55449	8.1603	6.94929	7.26582	7.89756	7.81273	7.29229	7.9051
	ENSG00000133466	C1QTNF6	114904	0	0	0	0	0	-0.680277	0.0240092	0.217489	-0.465214	0.127109	0.689847	7.93463	8.17348	7.38369	7.84459	7.79557	7.4788	7.7603	7.77855	7.52734	7.42626	7.27812	7.46263
	ENSG00000186897	C1QL4	338761	0	0	0	0	0	2.47863	0.024091	0.217693	0.428151	0.638205	0.958944	6.30542	5.39946	6.72392	5.72926	5.71765	6.03761	5.63041	5.83201	6.05628	5.85004	5.84721	6.13962
	ENSG00000137824	RMDN3	55177	0	0	0	0	0	-0.322641	0.0240602	0.217693	-0.338621	0.0174408	0.308373	10.4095	10.5702	10.2788	10.2558	10.3109	10.1965	10.3219	10.4626	10.2226	10.1796	10.1091	10.0334
	ENSG00000197016	ZNF470	388566	0	0	1	0	0	0.411045	0.0240862	0.217693	0.320396	0.082844	0.593724	9.6094	9.73843	10.0783	10.2888	10.0315	10.0881	9.48133	9.22154	9.38221	9.47997	9.51938	9.6682
	ENSG00000128973	CLN6	54982	0	1	0	0	0	0.574155	0.024123	0.217715	0.502043	0.0508912	0.491903	9.04254	8.42456	9.0044	8.62133	8.90209	9.12354	7.93887	8.08205	8.67989	8.42815	8.36517	8.49524
	ENSG00000213066	FGFR1OP	11116	0	0	0	0	0	-0.530596	0.0241639	0.21784	-0.252751	0.27586	0.848486	8.02033	8.37081	7.76167	8.08221	8.01692	7.86733	8.27786	8.30111	8.13257	8.06896	8.16952	8.004
	ENSG00000187775	DNAH17	8632	0	0	0	0	0	4.91201	0.0241666	0.21784	0.339408	0.641765	0.95901	5.66483	4.82634	5.28384	5.58129	5.53509	5.55636	7.4231	6.86831	6.63687	6.508	7.86085	6.90299
	ENSG00000137494	ANKRD42	338699	0	0	1	0	0	-0.422509	0.0241818	0.217843	-0.204576	0.271524	0.844129	8.66404	9.19506	8.74113	8.90637	8.72211	8.88156	9.15428	9.0598	8.73859	8.93017	8.93364	8.90609
	ENSG00000185475	TMEM179B	374395	0	0	1	0	0	-0.326855	0.0242169	0.218026	-0.042029	0.775893	0.97768	9.54223	10.0447	9.69136	9.74869	9.79759	9.71101	9.56229	9.46799	9.44214	9.49417	9.38821	9.38415
	ENSG00000244541	LINC01213	101927992	0	0	0	0	0	0.913769	0.0242664	0.218204	0.419093	0.305727	0.864167	6.85585	6.82192	7.03517	7.50169	7.68026	7.4158	6.3392	6.66441	6.84194	6.96303	6.76237	7.04501
	ENSG00000188559	RALGAPA2	57186	0	0	0	0	0	0.550079	0.0242547	0.218204	0.892474	0.000185375	0.019047	10.1184	9.72881	10.3944	10.1665	10.1427	10.2764	12.231	11.403	12.4608	12.1331	12.5498	11.8897
	ENSG00000168994	PXDC1	221749	0	0	0	0	0	1.48688	0.0242865	0.218252	1.06861	0.0404462	0.448172	5.87847	5.80658	6.40312	6.54128	6.32631	6.37675	7.3518	7.15959	7.599	7.47929	8.68012	7.6895
	ENSG00000135040	NAA35	60560	0	0	0	0	0	-0.312886	0.0243482	0.218539	-0.338341	0.0132446	0.271413	10.1261	10.2469	9.88542	9.96061	9.96641	9.98621	10.3785	10.4259	10.0913	10.0479	10.0818	10.1858
	ENSG00000165490	DDIAS	220042	0	0	0	0	0	1.19317	0.0243359	0.218539	0.326639	0.526862	0.943114	8.19233	7.08614	8.37687	7.1407	7.6702	8.28922	7.38792	7.63735	8.10665	7.91616	7.34751	8.04633
	ENSG00000127952	STYXL1	51657	0	0	0	0	0	-0.386494	0.0244178	0.21903	-0.295729	0.0852007	0.598973	9.29485	9.56545	9.36351	9.19936	9.08075	9.17484	9.39769	9.32439	9.08023	9.03769	9.04737	9.05739
	ENSG00000154269	ENPP3	5169	0	0	0	0	0	1.37478	0.0244779	0.219404	0.482219	0.397655	0.903094	6.96832	6.10582	7.23984	6.57107	6.60552	6.63719	6.27623	6.43777	6.91549	6.8842	6.30654	6.54611
	ENSG00000109787	KLF3	51274	0	1	0	0	0	0.357385	0.0245412	0.219682	-0.00550207	0.971933	0.997521	10.4261	10.1551	10.6222	10.4776	10.4486	10.4295	10.6713	10.5107	10.4452	10.4445	10.6591	10.47
	ENSG00000137727	ARHGAP20	57569	0	1	0	0	0	1.06807	0.0245504	0.219682	1.27403	0.0028622	0.110961	6.77497	6.50766	7.51379	6.95946	6.75447	7.20713	7.5073	7.4561	8.70464	8.52711	7.89768	8.58043
	ENSG00000179240	GVQW3	100506127	0	0	0	0	0	-0.652855	0.024579	0.219805	-0.0204054	0.942913	0.994909	7.83706	7.75709	7.14143	7.46517	7.354	7.1297	7.47424	7.65842	7.68743	7.72846	7.51293	7.61584
	ENSG00000147100	SLC16A2	6567	0	0	0	0	0	0.621694	0.0246132	0.219977	0.15984	0.567534	0.94998	8.16758	7.88917	8.39768	8.37331	8.44226	8.37529	7.49911	7.64441	7.96939	7.87765	7.41353	7.69547
	ENSG00000104356	POP1	10940	0	0	0	0	0	0.756123	0.0246334	0.220023	0.62793	0.0626884	0.533959	9.01248	8.39059	9.18685	8.7004	8.89786	9.33292	8.08112	8.1376	8.9164	8.76254	8.15445	8.70812
	ENSG00000100479	POLE2	5427	0	0	0	0	0	1.34564	0.0246874	0.220177	0.601234	0.293699	0.858428	7.31392	6.33634	7.45029	6.52611	6.75447	7.42498	6.25442	6.64955	7.07508	7.14149	6.58075	7.13779
	ENSG00000152229	PSTPIP2	9050	0	0	0	0	0	0.796163	0.0246955	0.220177	0.44251	0.19438	0.774316	6.86884	6.75864	7.1617	7.38909	7.31534	7.18546	7.11209	6.84295	7.04306	7.26879	6.93953	7.19051
	ENSG00000184635	ZNF93	81931	0	0	0	0	0	0.567029	0.0246689	0.220177	0.878447	0.000310559	0.0281669	7.7658	7.62817	8.16474	7.96325	7.93587	8.19233	8.12377	7.70638	8.52995	8.30387	8.48408	8.33078
	ENSG00000196781	TLE1	7088	0	0	0	0	0	-0.791605	0.0247638	0.220651	0.44112	0.209881	0.786582	8.62837	10.2087	8.6541	9.88036	9.49322	9.57106	9.94304	10.0245	10.3816	10.2967	10.4336	10.6458
	ENSG00000168234	TTC39C	125488	0	0	0	0	0	0.441873	0.02478	0.220662	0.285162	0.142861	0.711786	8.73951	8.60025	8.94931	8.9892	8.91472	9.09298	8.64887	8.55501	8.77643	8.74146	8.98107	8.71971
	ENSG00000177694	NAALADL2	254827	0	0	0	0	0	0.627759	0.0248354	0.221021	0.0762813	0.785332	0.97878	11.0133	10.4768	11.1224	11.1152	11.0239	11.0737	10.21	10.2248	10.2547	10.5562	9.67403	10.5334
	ENSG00000107130	NCS1	23413	0	0	0	0	0	0.4178	0.0249713	0.221763	0.29978	0.112655	0.660279	10.2434	10.0416	10.438	10.2252	10.4312	10.6388	9.40841	9.43241	9.63162	9.65593	9.77513	9.77859
	ENSG00000135424	ITGA7	3679	0	0	0	0	0	-1.3791	0.0249774	0.221763	-0.421357	0.48581	0.92989	6.07646	6.54684	5.80019	5.88248	6.20507	5.81252	6.16249	6.40154	6.27481	6.07813	6.45168	5.98497
	ENSG00000140374	ETFA	2108	0	0	0	0	0	-0.370203	0.0249791	0.221763	-0.203071	0.220828	0.794863	12.2304	12.7882	12.3825	12.4152	12.3997	12.4857	11.8427	11.9044	11.6346	11.8124	11.4809	11.8558
	ENSG00000130669	PAK4	10298	0	0	0	0	0	0.317752	0.0250864	0.222582	0.221754	0.122954	0.683266	11.0956	11.187	11.4142	11.4135	11.5502	11.6054	10.384	10.4626	10.6833	10.6668	10.6025	10.7451
	ENSG00000160325	CACFD1	11094	0	0	1	0	0	1.12364	0.025109	0.222647	0.336624	0.461462	0.924138	6.40414	6.10582	6.45709	6.62852	6.83224	6.68637	6.41805	6.36413	6.56808	6.42238	6.71939	6.44175
	ENSG00000133142	TCEAL4	79921	0	0	0	0	0	-0.350388	0.0251297	0.222697	-0.405601	0.00964826	0.229655	11.5329	11.7221	11.5287	11.3373	11.3616	11.2723	11.1807	11.3958	11.1238	11.0292	10.903	10.9291
	ENSG00000163683	SMIM14	201895	0	0	1	0	0	-0.299822	0.025204	0.222817	-0.389849	0.00370453	0.130217	11.2044	11.6793	11.3441	11.4784	11.37	11.3429	11.3159	11.3325	11.0245	10.8888	11.0084	10.8836
	ENSG00000112852	PCDHB2	56133	0	0	0	0	0	0.610903	0.0251875	0.222817	0.705019	0.0101831	0.235623	8.80482	9.10857	9.52834	9.8364	9.78621	9.49669	8.81972	8.71215	9.65586	9.08857	9.46592	9.08224
	ENSG00000149054	ZNF215	7762	0	0	0	0	0	0.56595	0.0251844	0.222817	0.563996	0.0215838	0.337733	7.85588	7.53202	8.13024	7.88345	7.86748	7.95744	7.57112	7.56471	7.99793	8.06896	7.89768	8.01351
	ENSG00000185340	GAS2L1	10634	0	0	0	0	0	0.557344	0.0252012	0.222817	0.250746	0.319163	0.868569	8.81753	9.17534	9.40089	9.73229	9.74917	9.83688	8.77391	8.71215	8.82463	8.67074	9.11074	9.0934
	ENSG00000127125	PPCS	79717	0	0	1	0	0	-0.304071	0.0252473	0.223033	-0.183937	0.175782	0.762418	10.2725	10.583	10.2541	10.3506	10.2443	10.3105	10.3162	10.3401	10.1328	10.1015	10.2368	10.1899
	ENSG00000102910	LONP2	83752	0	0	0	0	0	-0.341958	0.0252588	0.223033	-0.258692	0.0904069	0.61442	11.894	12.3037	11.8476	12.0626	12.0789	11.8595	12.1256	12.0998	11.8813	11.9356	11.768	11.7856
	ENSG00000147082	CCNB3	85417	0	0	0	0	0	-0.793816	0.0253394	0.22361	0.155353	0.676108	0.962819	7.16783	7.36878	6.9435	6.893	6.83224	6.70233	7.17615	6.74997	6.75378	6.982	6.95779	6.6682
	ENSG00000165125	TRPV6	55503	0	0	0	0	0	0.863108	0.0254565	0.224413	0.834665	0.0465426	0.476492	8.01478	8.49472	8.57243	9.65212	9.52097	9.05022	6.9116	6.83008	7.21744	7.27636	7.43906	7.5579
	ENSG00000166831	RBPMS2	348093	0	0	0	0	0	0.953874	0.0254608	0.224413	0.959548	0.0267874	0.370087	6.93191	6.50766	7.31367	6.98088	7.05669	6.8796	6.50961	6.32545	7.00191	6.78933	6.62872	6.89222
	ENSG00000147168	IL2RG	3561	0	0	0	0	0	2.58405	0.0255336	0.224919	1.8556	0.000869255	0.0565131	5.57836	5.23292	5.80019	5.82444	5.86557	5.73611	6.83274	6.45547	7.26628	7.12469	8.19918	7.70141
	ENSG00000157214	STEAP2	261729	0	0	0	0	1	-0.534111	0.0255706	0.22511	-0.489588	0.0407407	0.449396	14.9349	15.2454	14.6636	14.8191	14.7854	14.5671	14.5027	14.6621	14.1471	14.4765	13.706	14.2596
	ENSG00000187398	LUZP2	338645	0	0	0	0	0	-0.610853	0.0255958	0.225125	-0.235902	0.388229	0.897334	12.5025	12.4184	12.2081	11.636	11.6249	11.7064	12.4068	12.4593	12.4964	12.386	11.8788	12.0562
	ENSG00000006634	DBF4	10926	0	0	0	0	0	0.919725	0.0257296	0.225997	0.169715	0.674385	0.96257	8.65697	7.72597	8.94368	7.88891	8.03259	8.7343	7.80053	8.23333	8.35925	8.45759	8.21378	8.45065
	ENSG00000140406	TLNRD1	59274	0	0	0	0	0	0.734414	0.0257328	0.225997	0.594397	0.0680605	0.550872	7.80512	7.57656	8.32999	7.95807	7.91908	8.33291	7.5073	7.54971	7.91479	7.73388	8.2846	8.06474
	ENSG00000188312	CENPP	401541	0	1	0	0	0	0.990044	0.0258476	0.226598	-0.183656	0.661847	0.961556	7.958	7.02163	8.14019	7.36541	7.41608	7.79922	8.11851	8.03491	8.25213	7.90663	7.47649	7.7876
	ENSG00000174939	ASPHD1	253982	0	0	0	0	0	0.792038	0.0258337	0.226598	0.390663	0.269459	0.843594	9.54223	8.5832	9.65746	8.65983	9.59331	9.01508	8.6988	8.61642	9.12118	8.98269	8.83849	8.87537
	ENSG00000167302	TEPSIN	146705	0	0	0	0	0	-0.761073	0.0258879	0.226727	-0.0628423	0.853801	0.988635	8.18248	8.90109	7.86779	8.41526	8.57049	8.03033	8.67049	8.61642	8.45303	8.40817	8.93802	8.39379
	ENSG00000169249	ZRSR2	8233	0	0	0	0	0	-0.61767	0.0258931	0.226727	-0.424355	0.111857	0.660279	8.00921	8.37081	7.61832	7.93715	8.10841	7.77812	9.04019	8.96046	8.45303	8.57561	8.84316	8.46452
	ENSG00000121022	COPS5	10987	0	0	0	0	0	-0.428931	0.0259353	0.226826	-0.268879	0.159907	0.737279	10.2597	10.4594	9.81951	10.2145	10.1604	9.97409	10.4987	10.5323	10.2787	10.3941	10.1435	10.2657
	ENSG00000135968	GCC2	9648	0	0	1	0	0	-0.413031	0.0259708	0.226973	-0.354415	0.0559212	0.512961	11.0406	11.4812	10.8372	11.2764	11.1482	11.0121	11.3091	11.2901	10.8091	10.9941	10.9885	10.9803
	ENSG00000128739	SNRPN	6638	0	0	0	1	0	-0.423299	0.025983	0.226973	-0.074193	0.695867	0.96681	8.89753	9.30543	8.83538	8.93016	8.91472	9.00914	9.197	9.0546	8.87996	8.93481	9.18253	8.95832
	ENSG00000155961	RAB39B	116442	0	0	1	0	0	-0.610053	0.0260104	0.227077	-0.322904	0.236241	0.813664	8.26409	8.48096	8.03212	8.03877	8.07857	7.73495	8.20539	8.31865	7.8713	8.23361	8.19918	7.88446
	ENSG00000145908	ZNF300	91975	0	0	1	0	0	0.348186	0.0260312	0.227124	0.544362	0.00044772	0.0365464	9.96458	9.64536	9.83476	9.95676	10.0582	10.0337	9.69779	9.55878	10.1246	10.0415	10.0172	10.089
	ENSG00000182095	TNRC18	84629	0	0	0	0	0	0.328176	0.0261382	0.227922	0.272797	0.0617598	0.530808	10.8943	11.047	11.2546	11.439	11.3392	11.4286	11.3788	11.3845	11.5508	11.6725	11.6041	11.7707
	ENSG00000111269	CREBL2	1389	0	0	0	0	0	-0.38131	0.0262637	0.228618	-0.392404	0.0224252	0.344325	11.3351	11.6327	11.4218	11.1978	11.3102	11.085	11.1529	11.2751	10.9502	10.9874	10.7401	10.8766
	ENSG00000165487	MICU2	221154	0	0	0	0	0	-0.343024	0.0262468	0.228618	-0.311587	0.0441393	0.465904	10.5231	10.9006	10.5166	10.566	10.569	10.6224	10.4977	10.5536	10.2311	10.3933	10.0877	10.2814
	ENSG00000053770	AP5M1	55745	0	0	1	0	0	-0.422513	0.0262647	0.228618	-0.411796	0.028826	0.382257	10.0729	10.4182	9.84684	10.0891	10.1066	10.0072	10.5824	10.6461	10.1985	10.4042	10.0295	10.3349
	ENSG00000181513	ACBD4	79777	0	0	0	0	0	-0.78496	0.0263168	0.228936	-0.153686	0.669208	0.961892	8.54278	8.51286	7.78099	7.90518	8.26875	7.39725	7.60196	7.77855	7.76582	7.62126	7.77426	7.46966
	ENSG00000167842	MIS12	79003	0	0	0	0	0	-0.360294	0.0264138	0.229519	-0.284431	0.0749777	0.571467	10.269	10.3166	10.0616	9.90716	10.0544	9.86506	10.6534	10.6244	10.3382	10.3831	10.4566	10.2217
	ENSG00000268001	CARD8-AS1	100505812	0	0	0	0	0	2.00112	0.0264151	0.229519	0.465849	0.474718	0.926475	5.81313	5.39946	5.98144	5.82444	5.99228	6.00857	6.06172	5.83201	6.07482	5.94797	6.06454	5.91036
	ENSG00000178988	MRFAP1L1	114932	0	0	0	0	0	-0.267403	0.0264559	0.229738	-0.367942	0.00217336	0.0947243	11.693	11.9124	11.6334	11.6179	11.6646	11.681	11.7005	11.9173	11.5133	11.635	11.4869	11.5794
	ENSG00000141934	PLPP2	8612	0	0	0	0	0	0.598508	0.0264724	0.229746	0.233982	0.387154	0.896905	8.57688	8.17348	8.82929	8.49207	8.7739	8.60607	7.85243	7.98062	8.37171	7.98562	7.96855	8.28846
	ENSG00000178567	EPM2AIP1	9852	0	0	0	0	0	-0.42322	0.0265712	0.230256	-0.385788	0.0427538	0.46122	11.8771	12.2351	11.6369	11.9736	12.0073	11.6064	12.3449	12.4063	12.0012	12.1286	11.9383	12.0249
	ENSG00000009765	IYD	389434	0	0	0	0	0	0.688232	0.0265575	0.230256	0.57995	0.0733659	0.566353	7.60386	8.48096	8.77958	9.39028	9.28565	8.77694	7.98017	7.5269	7.91907	7.77649	8.0846	8.09192
	ENSG00000142082	SIRT3	23410	0	0	0	0	0	-0.524102	0.0265782	0.230256	-0.366255	0.122747	0.682633	9.00972	9.15247	8.90656	8.73385	8.64831	8.4074	8.76389	8.81731	8.59236	8.54244	8.33882	8.49524
	ENSG00000106689	LHX2	9355	0	0	0	0	0	1.17098	0.0266718	0.230795	0.872643	0.0983419	0.628201	7.30466	6.35921	7.44214	6.69674	6.67156	7.09509	6.43694	6.2648	6.8884	6.65059	6.58075	6.70634
	ENSG00000123146	ADGRE5	976	0	1	0	0	0	0.422896	0.0266903	0.230818	0.418472	0.0298726	0.389477	8.63557	8.41494	8.87438	8.74284	8.75059	8.74508	8.26366	8.13264	8.52439	8.40145	8.47202	8.5253
	ENSG00000154447	SH3RF1	57630	0	0	0	0	0	0.455553	0.0268229	0.231312	0.336437	0.109251	0.654258	10.858	11.1968	11.4796	11.8118	11.6683	11.5916	9.64801	9.72969	9.98867	10.0692	9.7897	10.2862
	ENSG00000119314	PTBP3	9991	0	1	0	0	0	0.33135	0.0268261	0.231312	-0.106544	0.470971	0.925733	10.8105	10.795	11.1299	11.099	10.9797	11.2448	11.19	11.2304	11.0584	11.0973	11.124	11.2215
	ENSG00000140382	HMG20A	10363	0	0	0	0	0	0.415632	0.0267996	0.231312	0.297371	0.0991657	0.630569	8.94462	8.72595	9.09091	9.24005	9.02364	9.00616	9.18207	9.10324	9.3544	9.44951	9.25441	9.42
	ENSG00000132522	GPS2	2874	0	0	0	0	0	0.970921	0.0268169	0.231312	0.30925	0.454491	0.922608	7.02684	6.44634	6.89513	6.91554	6.81324	7.32043	6.49186	6.66441	6.81323	6.69857	6.95779	6.91366
	ENSG00000115255	REEP6	92840	0	0	0	0	0	0.385928	0.0268243	0.231312	0.635234	0.000691895	0.0484487	9.36134	9.3106	9.55068	9.71873	9.73029	9.6646	8.27314	8.2147	8.76941	8.63973	8.86172	8.75954
	ENSG00000196440	ARMCX4	100131755	0	0	0	0	0	0.97564	0.0268791	0.231633	0.224544	0.600343	0.95495	8.44353	7.33783	8.64023	7.59232	7.64987	8.15489	7.73282	7.86531	8.11411	8.24493	7.87938	7.89482
	ENSG00000130779	CLIP1	6249	0	0	0	0	0	-0.340846	0.0269088	0.231753	-0.342026	0.0262012	0.364905	11.4196	11.7716	11.4498	11.38	11.4687	11.4484	11.63	11.6416	11.1026	11.4293	11.3642	11.3115
	ENSG00000231312	MAP4K3-DT	728730	0	0	0	0	0	-0.903744	0.0269278	0.231781	-0.278732	0.507067	0.937657	7.26697	7.42864	6.90739	7.02269	6.75447	6.58597	6.77732	6.88081	6.8884	6.69857	6.39582	6.77928
	ENSG00000101849	TBL1X	6907	0	0	0	0	1	0.400534	0.026953	0.231862	0.334414	0.0647277	0.538262	10.8364	10.9412	11.1939	11.4344	11.2878	11.3978	10.9362	10.7282	10.9702	10.8648	11.2416	11.112
	ENSG00000112079	STK38	11329	0	0	0	0	0	-0.365136	0.0270334	0.232143	-0.0860206	0.601401	0.95495	9.90645	10.4348	9.95821	10.2252	10.1066	10.041	10.174	10.2511	10.1164	10.2868	10.0818	10.1785
	ENSG00000124641	MED20	9477	0	0	0	0	0	-0.417324	0.0270488	0.232143	-0.383614	0.0408487	0.449581	8.99302	9.34378	8.88616	9.03863	8.79684	9.1125	9.16191	9.24225	8.91216	8.91614	8.82436	8.92621
	ENSG00000112320	SOBP	55084	0	0	0	0	0	0.621242	0.0270446	0.232143	0.055531	0.828646	0.984909	7.73217	7.39904	7.86779	7.80463	7.88489	7.90018	8.02593	8.21	8.38405	8.37768	7.91573	8.26484
	ENSG00000102172	SMS	6611	0	0	1	0	0	0.538993	0.027026	0.232143	-0.206642	0.398148	0.903169	11.2164	10.886	11.5273	11.2214	11.3369	11.5365	10.0247	10.4646	10.3678	10.4125	9.79212	10.3964
	ENSG00000179406	LINC00174	285908	0	0	0	0	0	-0.742332	0.0270998	0.232445	-0.0386784	0.907789	0.991963	8.40181	8.48556	7.74207	8.11509	8.05576	7.51354	8.5858	8.30552	8.23516	8.35001	8.53133	7.92544
	ENSG00000227051	C14orf132	56967	0	0	0	0	0	0.533872	0.0271621	0.232843	0.377169	0.119894	0.678384	9.13166	8.66651	9.32079	8.97148	8.97223	9.25731	8.36907	8.41958	8.83362	8.54244	8.67488	8.89593
	ENSG00000105793	GTPBP10	85865	0	0	0	0	0	-0.366467	0.0271973	0.233009	-0.412963	0.0123053	0.260146	10.945	11.1982	10.8402	10.8317	10.8216	10.8722	11.3102	11.3621	10.8951	11.1051	10.7426	11.0602
	ENSG00000153208	MERTK	10461	0	1	0	0	0	-0.600633	0.0272866	0.23323	-0.272984	0.299375	0.861465	8.00361	8.10309	7.52153	7.76944	7.80477	7.40656	8.32875	8.33167	8.08025	8.26361	8.05241	8.00876
	ENSG00000096717	SIRT1	23411	0	0	0	0	0	-0.414051	0.0272617	0.23323	-0.286297	0.120951	0.680132	10.053	10.5131	10.0034	10.2305	10.1284	10.0966	11.2274	11.2142	10.6827	10.9935	11.1056	10.9328
	ENSG00000139220	PPFIA2	8499	0	0	0	0	0	-0.505279	0.0272804	0.23323	-0.752778	0.000990078	0.0627035	12.0075	12.0842	11.5593	11.6894	11.5367	11.556	12.0221	12.2405	11.5365	11.7139	11.0259	11.6231
	ENSG00000108669	CYTH1	9267	1	0	0	0	0	0.527769	0.0272694	0.23323	-0.122419	0.604408	0.955343	9.97451	9.98782	10.2382	10.5516	10.6553	10.4904	10.8665	10.7225	10.4863	10.3746	10.9426	10.5561
	ENSG00000166446	CDYL2	124359	0	0	0	0	0	0.326669	0.0273559	0.233686	-0.20472	0.15171	0.727102	9.89154	10.037	10.3249	10.3574	10.3547	10.3556	11.133	10.9896	10.8102	10.6854	10.7275	10.9259
	ENSG00000165474	GJB2	2706	0	0	0	0	0	1.67178	0.027476	0.234576	1.90858	1.3023e-05	0.00273352	5.53077	5.46607	6.06042	5.88248	6.03101	5.81252	6.71935	6.32545	7.67732	7.37811	7.52487	7.29009
	ENSG00000106853	PTGR1	22949	0	0	0	0	0	-0.590085	0.0275028	0.234594	-0.179076	0.504021	0.936448	10.3767	10.8341	10.2966	10.1203	10.2772	10.3602	10.5255	10.3955	10.1246	9.96203	10.6983	9.99355
	ENSG00000134909	ARHGAP32	9743	0	0	0	0	0	0.532134	0.0275244	0.234594	0.217033	0.372621	0.892727	10.549	10.9999	11.1707	11.8118	11.5347	11.4905	10.2063	10.0868	10.1491	10.2895	10.1567	10.5408
	ENSG00000244462	RBM12	10137	0	1	0	0	0	0.440772	0.0275261	0.234594	0.104779	0.598496	0.95495	11.492	11.2009	11.7143	11.5396	11.5415	11.7236	11.4494	11.5968	11.6931	11.8042	11.3706	11.8772
	ENSG00000112658	SRF	6722	0	0	0	0	0	0.386333	0.0276922	0.235874	0.204498	0.230349	0.8059	9.62931	9.20899	9.66601	9.37882	9.59331	9.60489	9.47522	9.55511	9.67596	9.74439	9.81841	9.74649
	ENSG00000164035	EMCN	51705	0	0	0	0	0	1.60176	0.0277256	0.235963	-0.122313	0.853156	0.988635	5.70456	5.72394	6.03479	6.62852	6.26736	6.35572	5.85589	5.98023	5.84809	5.90032	5.89492	6.07624
	ENSG00000164684	ZNF704	619279	0	0	0	0	0	0.56556	0.0277937	0.235963	0.472069	0.0647228	0.538262	9.43727	9.19506	9.95821	9.75313	9.39168	9.70001	9.55844	9.20288	9.49119	9.47679	9.9344	9.61044
	ENSG00000107882	SUFU	51684	0	0	0	0	0	0.439444	0.0277785	0.235963	0.0733325	0.714966	0.968163	9.5706	9.77254	10.0911	10.2295	10.3314	10.0881	9.48133	9.44834	9.68961	9.48946	9.27184	9.56634
	ENSG00000173457	PPP1R14B	26472	0	0	0	0	0	0.634134	0.0277403	0.235963	0.322168	0.262189	0.835339	10.2162	9.57408	10.488	9.62492	10.1302	10.3045	9.35175	9.5661	9.9124	9.86341	9.64761	10.016
	ENSG00000187741	FANCA	2175	0	0	0	0	0	1.01087	0.0277991	0.235963	0.607568	0.178595	0.765076	8.64631	7.25167	8.35576	7.21393	7.8139	8.34718	7.22729	7.43986	8.02591	7.87276	7.73398	7.93551
	ENSG00000132141	CCT6B	10693	0	0	0	0	0	-0.647052	0.0277701	0.235963	-0.339824	0.255783	0.829079	8.53509	8.72206	8.39355	8.11044	8.29487	7.83369	8.22996	8.10757	8.02986	7.89704	7.71339	7.65929
	ENSG00000102898	NUTF2	10204	0	0	0	0	0	0.363862	0.027823	0.23603	0.341037	0.0395513	0.443766	10.6577	10.622	11.0102	10.8077	10.9555	11.1087	10.3488	10.3337	10.6758	10.5494	10.782	10.6344
	ENSG00000014914	MTMR11	10903	0	0	0	0	0	-0.882708	0.0278646	0.23611	-0.0277657	0.940998	0.994909	6.98024	7.00834	6.49173	6.52611	6.48675	6.47647	7.37898	7.3293	7.19595	7.13312	7.70299	7.17317
	ENSG00000106560	GIMAP2	26157	0	0	0	0	0	0.639491	0.0278518	0.23611	0.534705	0.053854	0.503677	7.4204	7.54104	7.84353	8.33805	8.04808	7.84048	8.28256	7.88914	8.34037	8.21836	8.37817	8.35707
	ENSG00000166342	NETO1	81832	0	1	0	0	0	0.583964	0.0278966	0.236245	0.0917656	0.729929	0.970713	13.4243	12.642	13.5118	12.9778	13.0844	13.2551	12.0838	12.137	12.2575	12.446	11.7327	12.3712
	ENSG00000160182	TFF1	7031	0	0	0	0	1	5.07623	0.0279667	0.23644	0.26641	0.80736	0.983669	5.7785	4.82634	5.89534	5.18538	4.82634	5.65166	6.1382	6.10848	5.91556	5.99332	6.62872	6.23741
	ENSG00000116793	PHTF1	10745	0	0	1	0	0	2.05055	0.0280236	0.236548	-0.0374759	0.953569	0.995683	5.62289	5.39946	5.95361	5.98852	6.17251	5.73611	6.08786	6.17831	6.36249	5.99332	6.2428	6.0086
	ENSG00000139190	VAMP1	6843	0	0	1	0	0	-0.79604	0.0280289	0.236548	-0.3508	0.329848	0.874022	7.54278	8.04163	7.02406	7.6582	7.71	7.23899	7.75348	7.89504	7.74179	7.5366	7.70299	7.51109
	ENSG00000011295	TTC19	54902	0	1	0	0	0	-0.390334	0.0280129	0.236548	-0.38792	0.029527	0.388398	11.395	11.3544	11.144	10.9427	10.8795	10.9116	10.771	10.9071	10.5651	10.5822	10.3043	10.6458
	ENSG00000169855	ROBO1	6091	0	0	0	0	1	0.434643	0.0281077	0.23669	0.564649	0.00361482	0.129429	9.50548	9.24727	9.72121	9.53663	9.68933	9.63986	9.33386	9.49507	10.2243	10.0458	9.79693	9.98401
	ENSG00000109083	IFT20	90410	0	0	1	0	0	-0.370285	0.0281102	0.23669	-0.360776	0.0295763	0.388698	8.88249	9.18383	8.80154	8.86858	8.93552	8.80468	9.17705	9.20053	8.89508	8.85372	8.93802	8.82534
	ENSG00000130844	ZNF331	55422	0	0	0	0	0	-0.394812	0.0280939	0.23669	-0.342436	0.0524077	0.497433	9.57993	9.75369	9.24056	9.42412	9.54007	9.3353	10.1728	10.0152	9.60435	9.65593	9.8302	9.68302
	ENSG00000234684	SDCBP2-AS1	100507495	0	0	0	0	0	-0.624152	0.0280783	0.23669	-0.328618	0.215095	0.789831	7.60386	7.86088	7.20134	7.35742	7.48703	7.52209	8.66332	8.66167	8.32764	8.55762	8.10827	8.46797
	ENSG00000142634	EFHD2	79180	0	0	0	0	0	0.471618	0.0281687	0.236738	0.029792	0.892615	0.991441	8.64987	8.55722	9.07041	8.82694	8.90209	9.06748	8.0757	8.10757	8.12521	8.05182	8.05241	8.2767
	ENSG00000104369	JPH1	56704	0	0	0	0	0	0.535252	0.0281598	0.236738	0.614362	0.0122034	0.259862	9.02622	8.48556	9.14581	8.62458	9.03909	8.95761	8.20042	8.19581	8.59236	8.77296	8.73656	8.76514
	ENSG00000226688	ENTPD1-AS1	728558	0	0	0	0	0	0.513418	0.0281804	0.236738	0.345875	0.128373	0.69111	8.16257	7.71014	8.09488	8.20939	8.11577	8.03033	7.89013	7.75273	8.13989	7.97656	7.96855	7.99441
	ENSG00000148848	ADAM12	8038	0	0	0	0	0	1.73716	0.0281709	0.236738	1.94184	0.0321423	0.406852	6.17405	5.6792	6.69539	6.27104	5.86557	6.3343	5.48564	5.41471	5.91556	6.07813	5.84721	5.96075
	ENSG00000181908	LINC02724	100996455	0	0	0	0	0	2.09651	0.028238	0.236951	0.295431	0.73897	0.970997	7.20837	5.72394	7.30466	6.23222	5.81907	6.5141	5.91945	6.15555	6.65897	6.32991	5.79676	6.15992
	ENSG00000196081	ZNF724	440519	0	0	0	0	0	1.24288	0.0283013	0.237347	0.448687	0.400934	0.904165	6.57946	6.31301	7.04619	6.90432	6.83224	7.19634	6.76307	6.69359	7.15934	7.03734	6.20947	7.17317
	ENSG00000181004	BBS12	166379	0	0	0	0	0	-0.65	0.0284354	0.238331	0.0772889	0.781831	0.97878	7.18826	7.56776	6.93158	7.24909	7.26202	6.98545	7.9975	7.88322	7.84003	8.03447	8.02777	7.87402
	ENSG00000035664	DAPK2	23604	0	0	0	0	0	-0.644396	0.0284511	0.238331	0.51594	0.090466	0.61442	7.53496	8.43887	7.70879	8.04854	7.91061	7.95119	7.70479	7.54214	7.9776	7.60948	8.17699	7.95047
	ENSG00000109794	FAM149A	25854	0	0	0	0	0	0.897089	0.0284844	0.238425	0.0862976	0.809374	0.983669	6.84272	6.44634	7.00154	6.97022	7.02458	6.82322	7.17615	7.13933	7.36536	7.19868	7.29229	6.89222
	ENSG00000149582	TMEM25	84866	0	0	0	0	0	-0.467541	0.0284949	0.238425	-0.321343	0.137087	0.704489	9.55175	9.90996	9.39061	9.50888	9.73266	9.22181	9.18955	9.27612	9.07456	8.98717	8.92484	8.94606
	ENSG00000186312	CA5BP1	340591	0	0	0	0	0	0.678269	0.0286352	0.239463	0.176531	0.564119	0.949616	6.91954	7.14764	7.52922	7.53021	7.78632	7.66757	7.19684	7.11876	7.20315	7.18259	7.1276	7.40506
	ENSG00000057252	SOAT1	6646	0	0	1	0	0	0.400052	0.0287162	0.23961	-0.172723	0.349768	0.882085	10.526	10.2549	10.7769	10.6091	10.6339	10.524	9.47726	9.79337	9.6406	9.77573	9.40409	9.6682
	ENSG00000084676	NCOA1	8648	0	0	0	0	0	-0.446491	0.028693	0.23961	-0.477602	0.0193635	0.323249	10.9806	11.5207	10.9351	11.1643	10.9484	11.2605	11.17	11.2298	10.643	10.8906	10.5522	10.9353
	ENSG00000239779	WBP1	23559	0	0	1	0	0	-0.751429	0.0287178	0.23961	-0.242412	0.488323	0.930338	8.09061	8.50835	7.60386	8.06787	8.22184	7.56406	7.60196	7.81016	7.80805	7.47277	7.63885	7.5579
	ENSG00000075651	PLD1	5337	0	0	0	0	1	1.31015	0.0287506	0.23961	1.66849	0.00261668	0.105278	6.44135	6.4036	7.22073	7.02269	6.94067	7.4341	7.46585	7.44801	9.44361	9.00715	7.63885	8.49524
	ENSG00000172732	MUS81	80198	0	0	0	0	0	-0.482019	0.0287358	0.23961	0.0363343	0.866898	0.988635	8.50784	8.94839	8.44242	8.59507	8.67334	8.38454	9.03743	8.96046	8.91004	8.88527	9.21532	8.95588
	ENSG00000105520	PLPPR2	64748	0	0	0	0	0	-0.455982	0.0287383	0.23961	-0.158864	0.450943	0.920237	10.2446	11.2866	10.4832	10.9536	10.9807	10.9013	10.1513	10.2283	10.0458	10.0797	9.96468	10.2044
	ENSG00000088726	TMEM40	55287	0	0	0	0	0	1.908	0.0288292	0.239857	1.64623	0.025616	0.360514	5.42335	5.46607	5.73031	6.19195	5.99228	6.17146	6.08786	5.65284	6.24398	6.17502	6.47865	6.0978
	ENSG00000107611	CUBN	8029	0	0	0	0	1	-1.12353	0.0288157	0.239857	0.417943	0.303004	0.861465	5.62289	6.26481	5.47068	5.98852	5.81907	5.91577	7.98597	7.60151	7.86687	7.80761	8.26372	7.70732
	ENSG00000165507	DEPP1	11067	0	0	1	0	0	1.62044	0.028798	0.239857	0.172565	0.741224	0.971456	5.9684	5.58087	6.26626	6.10651	5.90977	6.14604	6.81911	6.70792	6.9244	6.48014	7.14343	6.61544
	ENSG00000136682	CBWD2	150472	0	0	0	0	0	-0.438754	0.0289169	0.240314	-0.404255	0.0480106	0.479857	9.13674	9.16681	8.87733	8.78985	8.61252	8.7978	8.54735	8.67191	8.25885	8.42484	8.41015	8.21226
	ENSG00000020181	ADGRA2	25960	0	0	0	0	0	1.74997	0.0289155	0.240314	0.997623	0.0936099	0.61796	6.05053	5.52601	6.30709	5.937	6.03101	6.00857	6.3186	6.17831	7.03494	6.56182	6.36683	6.61544
	ENSG00000171109	MFN1	55669	0	0	0	0	0	0.264479	0.028943	0.240396	-0.01952	0.871405	0.988635	11.2646	11.2589	11.4835	11.4658	11.5789	11.5422	11.17	11.2321	11.2137	11.1835	11.1821	11.2699
	ENSG00000081692	JMJD4	65094	0	0	0	0	0	0.374663	0.0290656	0.241121	0.398817	0.0182992	0.315946	9.22036	9.24456	9.48065	9.61519	9.65218	9.60685	9.31117	9.2828	9.51371	9.63187	9.71787	9.73658
	ENSG00000058056	USP13	8975	0	1	0	0	0	0.581827	0.0290564	0.241121	0.142484	0.592138	0.954266	10.1324	9.59541	10.3664	9.92564	9.94815	10.2764	9.41906	9.56062	9.76543	9.81522	9.26141	9.84467
	ENSG00000086189	DIMT1	27292	0	1	0	0	0	0.365914	0.029096	0.241121	0.235778	0.158799	0.736185	9.7549	9.75748	9.97482	10.1809	10.0844	10.1608	9.56804	9.60567	9.824	9.91474	9.67141	9.87209
	ENSG00000119471	HSDL2	84263	0	0	0	0	0	-0.367877	0.0290805	0.241121	-0.31564	0.0633752	0.534128	10.945	11.2977	10.8447	11.1123	10.9956	10.7803	10.5216	10.5988	10.1915	10.3393	10.2941	10.3535
	ENSG00000131188	PRR7	80758	0	0	0	0	0	0.587527	0.0291551	0.241202	0.36164	0.189293	0.772781	8.38048	7.93056	8.57243	8.08695	8.45388	8.49535	7.43176	7.54214	7.78944	7.73388	7.91573	7.83148
	ENSG00000108352	RAPGEFL1	51195	0	0	0	0	0	0.523747	0.0291265	0.241202	0.417045	0.0981146	0.628201	8.03687	7.64496	8.05335	8.05824	8.11577	7.98827	7.36092	7.1992	7.46364	7.46623	7.45165	7.57749
	ENSG00000108604	SMARCD2	6603	0	0	0	0	0	0.427046	0.0291804	0.241276	0.297017	0.12912	0.691589	11.541	11.2562	11.8283	11.5353	11.5756	11.7394	10.9907	11.0867	11.5074	11.4277	11.0832	11.4473
	ENSG00000074935	TUBE1	51175	0	0	0	0	0	-0.705168	0.0293416	0.242473	-0.27657	0.387987	0.897194	8.80801	8.76425	7.87976	8.36166	8.3827	7.96985	8.90718	8.82344	8.41144	8.4182	8.9853	8.45065
	ENSG00000162591	MEGF6	1953	0	0	0	0	0	1.08896	0.02936	0.242488	0.552729	0.255058	0.828768	7.19835	6.63957	7.21107	7.21393	7.55449	7.30052	6.84622	6.80393	7.07508	6.66276	7.67129	7.05458
	ENSG00000079999	KEAP1	9817	0	0	0	0	0	-0.349849	0.0293869	0.242574	-0.202509	0.205507	0.78385	10.8176	10.9336	10.6466	10.5103	10.5663	10.6522	10.8159	10.8714	10.5832	10.6006	10.8679	10.6405
	ENSG00000107960	STN1	79991	0	1	0	0	0	-0.492972	0.0294045	0.242583	-0.0405561	0.858155	0.988635	8.59178	8.92155	8.55773	8.44501	8.54901	8.41193	8.79372	8.58424	8.47913	8.44458	8.82909	8.43665
	ENSG00000143786	CNIH3	149111	0	0	0	0	0	-0.962012	0.0294303	0.242626	-0.67319	0.11666	0.671277	6.26337	6.85242	6.24526	6.30854	6.17251	6.55057	6.71935	6.86831	6.57982	6.46597	6.505	6.39401
	ENSG00000115457	IGFBP2	3485	0	0	0	0	0	0.364106	0.0294428	0.242626	0.366061	0.0454686	0.473227	10.423	10.2656	10.4725	10.5744	10.7566	10.6465	8.50382	8.46748	8.75764	8.70109	8.88004	8.80646
	ENSG00000026950	BTN3A1	11119	0	0	0	0	0	0.545815	0.0294969	0.242936	0.61212	0.0129212	0.267774	8.54278	8.28883	8.73136	8.9406	8.80138	8.51651	8.36464	8.37001	9.01653	8.78589	9.06348	8.71393
	ENSG00000224165	DNAJC27-AS1	729723	0	0	0	0	0	-1.30623	0.0295471	0.243195	-0.91911	0.108739	0.653975	6.28459	6.67477	5.95361	6.36252	5.90977	5.84829	6.64288	6.98813	6.60296	6.56182	6.53079	6.07624
	ENSG00000031081	ARHGAP31	57514	0	0	0	0	0	1.32521	0.0296094	0.243453	-0.0785633	0.838293	0.987153	5.62289	5.72394	6.13363	6.44718	6.23666	5.97863	9.69429	9.22617	8.97853	8.68737	9.68447	9.0934
	ENSG00000086827	ZW10	9183	0	0	0	0	0	0.445807	0.0296494	0.243646	0.0706183	0.724004	0.969685	9.39981	9.06328	9.59614	9.28985	9.36129	9.60292	9.49749	9.47578	9.59909	9.65593	9.3914	9.49419
	ENSG00000212719	LINC02693	339263	0	0	0	0	0	0.834288	0.0297374	0.244027	0.377949	0.249941	0.826742	6.36567	6.60332	6.88274	7.2228	7.27555	7.02302	7.87141	7.69284	7.83097	7.92562	8.30518	7.8635
	ENSG00000278311	GGNBP2	79893	0	0	0	0	0	-0.350205	0.0297457	0.244027	-0.328458	0.0359281	0.429181	9.37213	9.67973	9.32512	9.40918	9.31765	9.36581	10.0191	10.0638	9.63291	9.86462	9.78486	9.72803
	ENSG00000140688	C16orf58	64755	0	0	0	0	0	-0.394685	0.0297851	0.244215	-0.262647	0.145864	0.719913	10.6003	10.6168	10.3367	10.1554	10.4106	10.022	10.6925	10.6479	10.44	10.3678	10.4626	10.3074
	ENSG00000128609	NDUFA5	4698	0	0	0	0	0	-0.408187	0.0298246	0.244271	-0.576986	0.00211306	0.0946561	11.0513	10.9822	10.7872	10.5216	10.4544	10.5599	10.5993	10.8663	10.4466	10.3695	10.1033	10.2911
	ENSG00000117016	RIMS3	9783	0	0	0	0	0	0.649578	0.0299003	0.244341	0.703258	0.0273256	0.373832	8.18741	7.83928	8.55773	8.28962	8.15916	8.42095	6.9979	7.0659	7.6517	7.56744	7.20497	7.70141
	ENSG00000163697	APBB2	323	0	0	0	0	0	-0.400247	0.0298994	0.244341	0.0125329	0.945499	0.994909	9.81776	9.9585	9.44927	9.67102	9.62433	9.58109	9.71344	9.81501	9.924	9.72846	9.66352	9.95988
	ENSG00000145817	YIPF5	81555	0	0	0	0	0	-0.325023	0.0298714	0.244341	-0.452255	0.00218349	0.0947243	10.0314	10.4265	10.1012	10.0595	10.077	10.221	10.6243	10.6599	10.15	10.251	10.3344	10.168
	ENSG00000173992	CCS	9973	0	0	0	0	0	-0.453233	0.0299326	0.244469	-0.138412	0.510053	0.939253	9.51524	9.76126	9.35507	9.4204	9.40663	9.16953	9.21178	9.29826	9.373	8.95553	9.20084	9.12852
	ENSG00000177600	RPLP2	6181	0	0	0	0	0	0.46667	0.0300628	0.2451	0.540902	0.0119647	0.257556	12.9103	12.3867	13.0756	12.56	12.6657	13.0266	12.0325	12.0335	12.6234	12.4931	12.4465	12.6957
	ENSG00000134955	SLC37A2	219855	0	0	0	0	0	1.30617	0.0300766	0.2451	0.550385	0.292514	0.857353	6.34595	5.8819	6.30709	6.43074	6.43571	6.5684	6.25442	6.28539	6.51995	6.58785	6.8638	6.23741
	ENSG00000101236	RNF24	11237	0	0	0	0	0	0.453049	0.0300378	0.2451	0.792051	9.01786e-05	0.0117256	9.00139	9.29503	9.56721	9.92826	9.71596	9.61469	10.4785	10.1257	10.8176	10.8254	11.1143	10.7703
	ENSG00000128159	TUBGCP6	85378	0	0	0	0	0	-0.497523	0.0300484	0.2451	-0.13394	0.559656	0.949065	10.0808	10.5041	9.81644	10.2867	10.171	9.77532	10.0645	10.1294	10.0341	9.89347	10.1473	9.9254
	ENSG00000185019	UBOX5	22888	0	0	0	0	0	-0.526941	0.0301276	0.24538	-0.256132	0.27851	0.849943	7.85588	7.96415	7.50601	7.59905	7.52117	7.60479	8.11851	7.98062	7.67732	7.90184	7.78415	7.74804
	ENSG00000187257	RSBN1L	222194	0	1	0	0	0	-0.443045	0.03018	0.24567	-0.273617	0.177353	0.762611	10.0218	10.2128	9.93436	9.56723	9.79077	9.85848	10.2283	10.3121	9.96642	10.1961	9.85351	10.1564
	ENSG00000225210	DUXAP9	503638	0	0	0	0	0	-0.873157	0.0302693	0.246261	0.434828	0.310497	0.864425	7.3682	7.62817	6.55813	7.00195	7.20651	7.22845	6.88585	6.66441	6.93324	6.89432	7.02836	6.837
	ENSG00000168872	DDX19A	55308	0	0	0	0	0	-0.560794	0.0303421	0.246716	-0.190314	0.465432	0.924138	8.30547	8.48096	8.23595	7.73942	8.03259	8.01844	8.04272	8.11262	8.04556	7.95363	7.95117	7.87925
	ENSG00000108773	KAT2A	2648	0	0	0	0	0	0.344543	0.0304213	0.247224	0.286416	0.0740601	0.568233	10.6744	10.1436	10.4067	10.4257	10.6211	10.4329	9.75266	9.74748	10.0544	10.0133	9.89002	10.0945
	ENSG00000233237	LINC00472	79940	0	0	0	0	0	-1.27094	0.0305005	0.247593	-0.333996	0.570699	0.951357	6.30542	6.60332	5.92493	6.06097	5.90977	6.11999	6.1382	6.32545	6.03738	6.13734	5.94025	6.47252
	ENSG00000186814	ZSCAN30	100101467	0	0	0	0	0	-0.593398	0.0304919	0.247593	-0.333162	0.221505	0.79535	9.72494	10.0845	9.1725	9.83918	9.73976	9.2422	10.3676	10.3078	9.95926	10.1748	9.90571	9.90406
	ENSG00000125037	EMC3	55831	0	0	0	0	0	-0.325241	0.0305813	0.248112	-0.221075	0.140765	0.710256	9.65779	10.3166	10.0551	9.90184	9.97646	10.0881	10.0135	10.1257	9.96947	9.83518	9.96468	9.89518
	ENSG00000203814	H2BC18	440689	0	0	0	0	0	-0.788724	0.0307612	0.249238	-0.213093	0.566378	0.949834	8.319	8.95502	7.74863	8.59507	8.60213	7.95744	8.12377	8.02958	7.74663	7.9209	7.89768	7.87402
	ENSG00000170419	VSTM2A	222008	1	0	0	0	0	2.21207	0.0307709	0.249238	1.31396	0.105276	0.647745	4.82634	5.46607	5.47068	6.70995	6.26736	5.77519	6.76307	6.57245	7.01025	7.14149	7.88856	7.39028
	ENSG00000099338	CATSPERG	57828	0	0	0	0	0	-1.01082	0.0307651	0.249238	0.417534	0.383858	0.896497	6.65836	7.3168	6.40312	6.92666	6.8876	6.39739	7.05623	6.69359	7.10635	6.84291	7.09534	6.69375
	ENSG00000135218	CD36	948	0	0	0	0	0	4.60729	0.0308294	0.249574	4.67233	2.44062e-06	0.000686881	5.09486	4.82634	5.28384	5.3328	5.66168	5.44517	5.75096	5.28334	7.03494	7.14149	6.90222	6.65522
	ENSG00000179403	VWA1	64856	0	0	0	0	0	0.476753	0.0309867	0.250571	-0.074176	0.736467	0.970997	9.98999	9.75937	10.3217	9.94905	10.2055	10.3332	9.55072	9.7378	9.88245	9.45759	9.70255	9.59798
	ENSG00000134548	SPX	80763	0	0	0	0	0	3.42551	0.0309847	0.250571	1.86533	0.00872013	0.218643	5.20553	5.11431	5.80019	5.82444	5.76991	5.60561	6.81911	5.98023	6.43071	6.54859	7.51293	6.88137
	ENSG00000067992	PDK3	5165	0	0	0	0	0	0.66646	0.0310454	0.250908	0.0247838	0.935775	0.994745	8.67456	8.21298	9.08326	8.5445	8.43055	8.95761	8.19544	8.20529	8.17593	8.39131	8.01946	8.2767
	ENSG00000134452	FBH1	84893	0	0	1	0	0	-0.313155	0.0311547	0.251195	-0.34495	0.0166773	0.301031	10.6674	10.7867	10.5279	10.4514	10.3485	10.595	10.7842	10.8744	10.5997	10.5212	10.5132	10.5261
	ENSG00000062282	DGAT2	84649	0	0	0	0	1	0.472704	0.0311664	0.251195	0.319209	0.155652	0.733423	9.51135	9.19226	9.58536	9.65371	9.71836	9.54669	8.33328	8.51761	8.84257	8.91143	8.44142	8.90609
	ENSG00000139625	MAP3K12	7786	0	0	0	0	0	-0.618629	0.0311345	0.251195	-0.538765	0.0604289	0.527281	9.69605	9.91506	9.07299	9.63778	9.53464	9.00914	9.56804	9.70009	9.46543	9.18523	9.03517	9.08
	ENSG00000176105	YES1	7525	0	0	0	0	0	0.274075	0.0311519	0.251195	-0.0437453	0.725674	0.969942	11.4448	11.3107	11.6593	11.5219	11.5183	11.6113	12.2779	12.2874	12.2399	12.1682	12.2769	12.2894
	ENSG00000100228	RAB36	9609	0	0	0	0	0	0.586792	0.0311627	0.251195	0.109071	0.713393	0.967449	9.00972	8.21854	8.88322	8.49917	8.63818	8.81835	7.09003	7.20892	7.28669	7.27636	7.02836	7.46966
	ENSG00000225828	FAM229A	100128071	0	0	0	0	0	-0.830149	0.0312953	0.251957	-0.0512219	0.894878	0.991591	7.91087	8.15621	7.19154	7.66462	7.89351	7.17449	8.09727	7.69963	7.66713	7.47929	7.92468	7.55131
	ENSG00000104901	DKKL1	27120	0	0	0	0	0	1.63564	0.0313547	0.252297	1.66909	0.0161728	0.296663	5.90943	5.58087	6.32696	6.06097	5.90977	6.14604	5.67273	5.65284	6.31951	6.11798	6.42409	6.17982
	ENSG00000107719	PALD1	27143	0	1	0	0	0	2.21206	0.0313964	0.252494	2.54818	0.00349575	0.127769	5.74237	5.32348	5.86475	5.82444	5.66168	6.09327	5.71281	5.41471	6.31951	6.22914	6.2428	6.0086
	ENSG00000091986	CCDC80	151887	0	0	0	0	0	-1.77723	0.0314695	0.252828	1.24068	0.179493	0.765076	5.70456	6.63957	5.73031	6.12853	5.90977	5.50322	5.58549	5.61147	5.72248	5.73979	6.33709	6.15992
	ENSG00000131504	DIAPH1	1729	0	1	0	0	0	0.398927	0.0314722	0.252828	0.172148	0.352406	0.883925	12.0342	11.8745	12.4484	12.0425	12.1084	12.4269	11.9929	11.9399	12.106	12.1369	12.0407	12.1522
	ENSG00000180596	H2BC4	8347	0	0	0	0	0	-0.745167	0.0315863	0.253605	-0.523463	0.130483	0.692127	8.10634	9.36631	8.11015	9.04348	8.9682	8.4825	9.33835	9.18872	8.49343	8.74412	8.81487	8.81728
	ENSG00000064763	FAR2	55711	0	0	0	0	0	1.12608	0.0316091	0.25365	0.306365	0.564516	0.949616	7.49513	6.38162	7.42569	6.77395	6.95789	6.80873	6.18622	6.24382	6.44388	6.49415	6.06454	6.45724
	ENSG00000140750	ARHGAP17	55114	0	0	0	0	0	-0.33712	0.0316645	0.253956	-0.125247	0.430451	0.914337	9.69262	10.0571	9.64194	9.74424	9.77704	9.79268	9.46909	9.54404	9.36682	9.47361	9.34279	9.51589
	ENSG00000162695	SLC30A7	148867	0	0	1	0	0	0.33844	0.0318163	0.254663	0.133862	0.380406	0.894763	9.70119	9.76503	10.1087	10.0797	10.0751	10.0726	10.5767	10.4067	10.4791	10.4486	10.7136	10.4945
	ENSG00000153044	CENPH	64946	0	0	0	0	0	1.02169	0.0317905	0.254663	0.334697	0.477929	0.928005	9.3461	8.06654	9.65403	8.24796	8.3827	9.00914	7.98597	8.41551	8.86906	8.8635	8.29835	8.7023
	ENSG00000160172	FAM86C2P	645332	0	0	0	0	0	-0.542601	0.0317911	0.254663	0.0511995	0.848302	0.987999	8.35445	8.02265	7.64679	7.51602	7.71	7.53903	7.43176	7.30246	7.34611	7.41948	7.21993	7.33726
	ENSG00000021300	PLEKHB1	58473	0	0	0	0	0	-0.40419	0.0318221	0.254663	-0.488458	0.00997948	0.233857	12.2955	12.5172	12.111	12.1355	12.2094	12.0073	11.1408	11.3907	11.0998	11.0123	10.6203	10.8727
	ENSG00000103642	LACTB	114294	0	0	1	0	0	-0.405116	0.0318507	0.254754	-0.398241	0.0386171	0.437232	9.65603	10.1948	9.69972	9.86266	9.81785	9.86012	9.40627	9.4082	8.84034	9.0225	9.24386	9.071
	ENSG00000246228	CASC8	727677	0	0	0	0	0	1.91606	0.0318756	0.254814	3.69975	0.00187083	0.0886713	5.7785	5.46607	6.08542	5.91015	5.95192	6.19627	5.20919	5.2	6.27481	5.79671	6.2428	6.15992
	ENSG00000226935	LINC00161	118421	0	0	0	0	0	0.973167	0.0319115	0.254962	-0.607583	0.175099	0.762291	7.03824	7.15961	7.19154	7.98379	8.14484	7.98216	7.59432	7.38145	7.01853	6.89432	6.69734	7.20763
	ENSG00000141580	WDR45B	56270	0	0	0	0	0	0.285961	0.031943	0.255075	-0.0275919	0.833832	0.986295	10.9764	10.9618	11.1968	11.2064	11.251	11.3059	11.293	11.3431	11.2244	11.2731	11.3851	11.379
	ENSG00000132334	PTPRE	5791	0	0	0	0	1	0.502302	0.0320495	0.255787	0.903449	9.1152e-05	0.0117482	8.18741	8.12695	8.36001	8.7157	8.65837	8.4299	8.22018	8.05606	8.69972	8.8996	8.83379	8.84662
	ENSG00000165799	RNASE7	84659	0	0	0	0	0	4.87864	0.0321442	0.256264	0.131811	0.894661	0.991591	5.09486	4.82634	5.09121	5.62115	5.27728	5.73611	7.03321	6.47291	6.19601	5.85004	7.24934	6.44175
	ENSG00000197586	ENTPD6	955	0	0	0	0	0	0.302615	0.0321428	0.256264	0.325974	0.0233536	0.350228	10.7531	10.682	10.8877	11.014	11.0687	10.9258	9.90874	9.98416	10.2463	10.2454	10.3161	10.3673
	ENSG00000187140	FOXD3	27022	0	0	0	0	0	1.74748	0.0321806	0.256415	0.525797	0.340347	0.87756	5.74237	5.46607	6.15691	5.7939	5.90977	6.00857	6.03489	6.2006	6.49513	6.46597	6.53079	6.30974
	ENSG00000146802	TMEM168	64418	0	0	0	0	0	0.326586	0.032261	0.256917	0.180157	0.234958	0.811338	10.6158	10.522	10.7345	10.8359	10.8557	10.9187	10.4754	10.5117	10.7206	10.7965	10.5493	10.6571
	ENSG00000046604	DSG2	1829	0	0	0	0	0	0.41947	0.0322868	0.256982	0.188246	0.337599	0.877482	13.9668	14.0314	14.3852	14.5301	14.5437	14.328	12.951	12.9311	13.2148	13.2913	12.7799	13.1338
	ENSG00000079385	CEACAM1	634	0	0	0	0	0	1.23441	0.0323426	0.257288	-0.109431	0.831609	0.986135	5.90943	6.28917	6.47454	7.37335	7.20651	6.58597	7.98597	7.87131	8.22145	7.5976	7.66056	7.54469
	ENSG00000173898	SPTBN2	6712	0	0	0	0	0	0.303143	0.0324024	0.257624	0.0952159	0.51002	0.939253	11.4133	11.1792	11.5184	11.5197	11.4039	11.4561	10.194	10.2869	10.4648	10.3865	10.228	10.4125
	ENSG00000177675	CD163L1	283316	0	0	0	0	0	1.14722	0.0325427	0.258599	1.6391	0.000108672	0.0130878	5.93938	5.9843	6.54187	6.64247	6.51147	6.26745	7.78056	7.03313	7.93604	7.949	8.75157	8.22865
	ENSG00000188807	TMEM201	199953	0	0	0	0	0	0.540148	0.0329459	0.260535	0.398046	0.115621	0.668037	8.94172	8.3955	9.04174	8.52027	8.83279	9.00317	8.11851	8.23333	8.62127	8.56063	8.44142	8.63656
	ENSG00000163931	TKT	7086	0	0	0	0	0	0.586254	0.0328317	0.260535	0.596258	0.0297949	0.389348	11.9855	11.2768	12.1204	11.4154	11.6633	12.0899	11.3407	11.256	11.7295	11.6452	12.1335	11.809
	ENSG00000136875	PRPF4	9128	0	1	0	0	0	0.414013	0.0329411	0.260535	0.03006	0.876243	0.989976	10.0108	9.68769	10.2069	9.85579	10.0062	10.2107	9.51545	9.69842	9.64698	9.74175	9.65823	9.8473
	ENSG00000110911	SLC11A2	4891	0	1	0	0	0	0.361421	0.0328891	0.260535	0.247516	0.14356	0.713332	11.182	10.7548	11.2455	10.969	11.0697	11.1253	10.5087	10.5997	11.0003	10.8186	10.7034	10.8127
	ENSG00000132950	ZMYM5	9205	0	0	0	0	0	-0.488046	0.0329377	0.260535	-0.450634	0.0454772	0.473227	9.12402	9.60806	8.92667	9.41853	9.25622	8.98209	10.0135	10.0098	9.51092	9.67545	9.67141	9.48407
	ENSG00000119650	IFT43	112752	0	0	0	0	0	-0.430718	0.0329019	0.260535	-0.139878	0.489	0.930553	8.53123	8.85928	8.39355	8.50271	8.52168	8.52071	8.45061	8.58062	8.37789	8.40145	8.64837	8.42606
	ENSG00000182768	NGRN	51335	0	0	0	0	0	-0.342059	0.0328829	0.260535	-0.340058	0.0311925	0.399922	9.7483	10.1276	9.66942	9.85579	9.90881	9.77706	10.3698	10.3507	9.96029	10.1025	10.0778	9.96474
	ENSG00000167100	SAMD14	201191	0	0	0	0	0	1.58101	0.0328429	0.260535	0.608008	0.283277	0.852635	6.02392	5.58087	6.26626	6.12853	5.81907	6.11999	5.97891	6.13228	6.51995	6.37708	6.505	6.23741
	ENSG00000134755	DSC2	1824	0	0	0	0	0	0.462631	0.0328538	0.260535	0.212862	0.326449	0.871238	14.331	14.4263	14.8624	14.9635	14.9472	14.7703	13.6903	13.7488	13.952	14.2283	13.5575	14.0254
	ENSG00000187239	FNBP1	23048	0	0	0	0	0	-0.394151	0.0329847	0.260702	-0.291799	0.114245	0.665032	9.62931	10.2334	9.61746	10.0097	9.95832	9.82511	9.87977	10.0098	9.77477	9.76406	9.73051	9.6682
	ENSG00000137693	YAP1	10413	0	0	0	0	0	0.321586	0.0330064	0.260733	-0.169954	0.256813	0.830585	11.9432	11.7888	12.1803	12.0286	12.0498	12.1581	12.145	12.2818	11.9917	12.1396	12.0422	12.266
	ENSG00000119787	ATL2	64225	0	0	0	0	0	0.438915	0.0331232	0.260887	0.240747	0.239924	0.815983	9.60209	9.37127	9.93436	9.51761	9.72315	9.90232	9.24328	9.32869	9.49827	9.6489	9.45681	9.5854
	ENSG00000136688	IL36G	56300	0	0	0	0	0	1.37186	0.0331079	0.260887	3.1479	0.0425736	0.459959	6.10174	5.9514	6.34649	6.74874	6.64994	6.5141	5.20919	5.09092	5.50308	5.70977	5.47995	5.67368
	ENSG00000135924	DNAJB2	3300	0	0	1	0	0	-0.386969	0.0332377	0.260887	-0.304763	0.0936328	0.61796	10.4629	11.0416	10.4459	10.8077	10.7438	10.6436	10.8461	10.7872	10.3523	10.4948	10.6311	10.4869
	ENSG00000154124	OTULIN	90268	0	0	0	0	0	0.384981	0.0332391	0.260887	0.195617	0.279919	0.850525	9.95314	9.78559	10.2888	10.1329	9.99041	10.1648	9.57567	9.56245	9.61089	9.83766	9.67403	9.83939
	ENSG00000240184	PCDHGC3	5098	0	0	0	0	0	0.516829	0.0332038	0.260887	0.390585	0.127435	0.689903	8.30547	8.20741	8.63674	8.80423	8.67829	8.43436	7.17615	7.51148	7.9062	7.71207	7.88856	7.71321
	ENSG00000245910	SNHG6	641638	0	0	0	0	0	0.449251	0.0330517	0.260887	0.427279	0.0421129	0.457328	10.6822	10.3794	10.9159	10.605	10.5966	11.0723	10.3117	10.31	10.636	10.6772	10.7338	10.8301
	ENSG00000127311	HELB	92797	0	0	0	0	0	0.590229	0.0332147	0.260887	0.515618	0.054836	0.508218	7.99799	7.46714	8.05335	7.77537	7.74868	8.04212	7.69769	7.55723	7.79877	7.97656	8.02777	8.00876
	ENSG00000198554	WDHD1	11169	0	0	0	0	0	0.932551	0.0331372	0.260887	0.33254	0.445057	0.919721	10.1798	8.77179	10.2553	8.83256	9.12124	9.82004	8.8165	9.07014	9.57119	9.41009	9.02286	9.4253
	ENSG00000176619	LMNB2	84823	0	1	0	0	0	0.627098	0.0331157	0.260887	0.267713	0.363267	0.888554	11.4944	10.7232	11.6606	10.7519	11.1357	11.6025	10.2125	10.4801	10.8422	10.7545	10.5678	10.7724
	ENSG00000101255	TRIB3	57761	0	0	0	0	0	0.598425	0.033191	0.260887	-0.0379177	0.889623	0.990566	9.09302	9.10857	9.54698	9.5571	9.51822	9.96032	11.37	11.0727	10.6993	10.9323	11.443	10.9695
	ENSG00000089050	RBBP9	10741	0	0	0	0	0	0.448796	0.0331536	0.260887	0.0722504	0.730496	0.970889	10.3077	9.93024	10.5567	10.2059	10.2509	10.3868	9.8705	9.95939	10.1246	10.0426	9.74803	10.151
	ENSG00000156253	RWDD2B	10069	0	0	1	0	0	-0.374675	0.0332005	0.260887	-0.393901	0.0250978	0.356637	9.5706	9.68371	9.47287	9.23158	9.39768	9.23459	9.1695	9.4816	9.2032	9.11335	9.06348	9.09562
	ENSG00000130349	MTRES1	51250	0	0	0	0	0	-0.422574	0.0333816	0.261866	-0.285506	0.147712	0.721592	9.00417	9.09962	8.66442	8.78696	8.77852	8.66407	8.85786	8.98253	8.81557	8.81643	8.5079	8.73406
	ENSG00000168404	MLKL	197259	0	0	0	0	0	0.718775	0.0335025	0.262675	0.628992	0.0322672	0.407573	7.41183	6.63957	7.20134	6.90432	7.07246	7.10673	7.4231	7.1696	7.59362	7.70104	7.60563	7.5579
	ENSG00000173281	PPP1R3B	79660	0	0	0	0	0	0.466248	0.0335835	0.263169	0.0491879	0.82281	0.984578	9.61304	9.70742	10.2405	10.2379	10.132	9.95879	9.53123	9.51411	9.38679	9.39166	9.8302	9.59954
	ENSG00000180481	GLIPR1L2	144321	0	0	0	0	0	-1.74126	0.0336191	0.263308	-1.21638	0.118236	0.674723	5.47942	6.33634	5.52137	6.01327	5.71765	5.21951	6.57808	6.67908	6.19601	6.17502	6.10272	5.82912
	ENSG00000093010	COMT	1312	0	0	0	0	0	0.297066	0.033705	0.26384	0.131959	0.356755	0.88461	10.7986	10.7718	10.9865	11.0809	11.157	11.0128	9.84706	9.95801	10.1145	10.0533	10.0048	10.1489
	ENSG00000147955	SIGMAR1	10280	0	0	0	0	0	0.345059	0.0337512	0.263917	0.214138	0.187712	0.770623	10.4928	10.1319	10.5576	10.2713	10.4772	10.5261	9.89661	9.92712	10.1473	10.1659	10.0438	10.1542
	ENSG00000072401	UBE2D1	7321	0	0	1	0	0	0.361079	0.0337476	0.263917	0.0734815	0.659274	0.961556	9.34829	9.04787	9.40703	9.37691	9.39768	9.32099	9.19947	9.1624	9.09899	9.21414	9.31952	9.28651
	ENSG00000187790	FANCM	57697	0	1	0	0	0	0.615419	0.0337688	0.263917	0.144823	0.609567	0.955343	8.76271	8.22958	8.98262	8.44133	8.53267	8.97296	8.53953	8.57699	8.79729	8.80632	8.47202	8.69644
	ENSG00000140400	MAN2C1	4123	0	1	0	0	0	-0.481561	0.033788	0.263927	-0.0245986	0.913676	0.992136	10.8921	10.9814	10.253	10.6445	10.7991	10.2947	10.7134	10.6418	10.6526	10.5569	10.7476	10.5062
	ENSG00000145241	CENPC	1060	0	0	1	0	0	-0.379116	0.033825	0.264076	-0.308228	0.0826198	0.593589	8.93882	9.10857	8.69157	8.8631	8.81043	8.71249	8.87656	8.96601	8.76471	8.69288	8.64301	8.66382
	ENSG00000071051	NCK2	8440	0	0	0	0	0	0.373171	0.0338913	0.264442	0.246652	0.152133	0.727109	9.00417	9.01335	9.32079	9.37114	9.33339	9.37968	9.15173	9.12819	9.40648	9.21223	9.48396	9.30581
	ENSG00000156052	GNAQ	2776	0	0	0	0	0	0.406927	0.0339259	0.264442	0.0499805	0.792181	0.980413	8.827	9.0694	9.36771	9.51412	9.55893	9.30896	9.17956	9.11327	9.03029	9.28126	9.1972	9.11764
	ENSG00000247077	PGAM5	192111	0	0	0	0	0	0.39987	0.0339117	0.264442	0.176398	0.34592	0.880268	10.7045	10.3928	10.8723	10.5761	10.654	10.9738	10.4383	10.5791	10.7103	10.774	10.6499	10.8532
	ENSG00000113595	TRIM23	373	0	0	0	0	0	-0.335633	0.0339722	0.264663	-0.367965	0.018862	0.319285	10.2987	10.5485	10.2744	10.2252	10.3204	10.0783	10.648	10.7077	10.2613	10.4679	10.3427	10.3349
	ENSG00000065618	COL17A1	1308	0	0	0	0	0	2.14507	0.0339934	0.264687	1.99546	0.0384759	0.43722	5.53077	6.04691	6.13363	7.75151	7.5977	6.67019	7.9086	7.23767	8.96018	8.16765	9.29247	8.62427
	ENSG00000100906	NFKBIA	4792	0	0	0	0	0	0.506876	0.0340907	0.265164	-0.0829299	0.723708	0.969685	9.37856	9.63304	9.99531	10.2252	10.1409	10.0683	10.9451	10.7192	10.5752	10.2768	10.9652	10.6638
	ENSG00000121067	SPOP	8405	0	0	0	0	0	1.18705	0.0340894	0.265164	1.20478	0.0314973	0.401727	11.0318	13.9763	14.5082	15.6407	14.8082	15.4058	11.3125	13.9313	14.6626	15.5732	14.601	15.4318
	ENSG00000188613	NANOS1	340719	0	0	0	0	0	-1.20228	0.0341647	0.265322	-0.724064	0.2477	0.823406	6.40414	7.11108	6.28687	6.76141	6.20507	6.29019	5.75096	6.13228	5.99847	5.82379	5.62352	5.88409
	ENSG00000179409	GEMIN4	50628	0	1	0	0	0	0.510456	0.0341652	0.265322	0.483138	0.043968	0.465738	10.1286	9.40792	10.0706	9.63458	9.70875	10.0626	9.45467	9.37317	9.85848	9.85854	9.55395	9.97561
	ENSG00000172534	HCFC1	3054	0	1	0	0	0	0.377124	0.0341596	0.265322	0.260759	0.139171	0.707743	11.1053	10.9781	11.4238	11.282	11.1746	11.482	11.6418	11.5562	11.7181	11.7432	12.0095	11.7631
	ENSG00000105088	OLFM2	93145	0	0	0	0	0	0.579554	0.0342481	0.265825	0.200638	0.445829	0.919721	8.0747	7.70216	8.02139	8.34201	8.24884	8.00041	7.89013	8.00259	8.22489	7.99013	8.33882	8.10086
	ENSG00000157593	SLC35B2	347734	0	0	0	0	0	0.415643	0.0342796	0.265929	0.311566	0.111925	0.660279	10.03	10.1765	10.5613	10.3681	10.6005	10.746	9.97078	10.0469	10.5214	10.3093	10.1604	10.3535
	ENSG00000244560	LOC155060	155060	0	0	0	0	0	-0.792366	0.0343632	0.266437	-0.0361931	0.927477	0.992873	7.91087	7.91002	6.99014	7.50887	7.56542	7.14104	6.84622	6.90544	6.95942	6.68675	7.01107	6.87042
	ENSG00000092607	TBX15	6913	0	0	0	0	0	1.95595	0.0344228	0.266576	2.75852	0.0139381	0.280154	5.42335	5.58087	5.69296	6.34481	6.73425	6.06583	5.3662	5.28334	5.93698	5.92446	6.06454	6.03166
	ENSG00000031003	FAM13B	51306	0	0	0	0	0	-0.301113	0.0344117	0.266576	-0.291498	0.0397406	0.444118	10.9714	11.3538	10.9102	11.092	11.1508	11.0779	11.2213	11.3474	11.0449	11.1009	10.9896	11.1098
	ENSG00000181649	PHLDA2	7262	0	0	0	0	0	1.72264	0.0344355	0.266576	0.981626	0.14394	0.714257	5.53077	5.58087	6.08542	5.98852	6.32631	6.24424	6.27623	6.03354	6.33402	6.01522	6.80392	6.65522
	ENSG00000135838	NPL	80896	0	0	0	0	0	0.659049	0.0344787	0.26677	-0.236623	0.402943	0.904555	7.5112	7.15961	7.48241	7.56506	7.8139	7.64436	7.67618	8.02422	7.70247	7.89222	8.06859	7.6775
	ENSG00000214357	NEURL1B	54492	0	0	0	0	0	1.71978	0.0345548	0.267077	0.481188	0.552529	0.948552	9.13927	7.28463	9.38854	7.60575	7.90209	8.92641	7.05623	7.48802	7.98169	7.83303	7.3743	8.10531
	ENSG00000129250	KIF1C	10749	0	0	0	0	0	-0.27011	0.0345792	0.267126	-0.0872094	0.497431	0.934035	11.7946	12.1331	11.8029	11.8385	11.8562	11.9646	11.4004	11.5326	11.3873	11.4074	11.5156	11.4774
	ENSG00000158373	H2BC5	3017	0	0	1	0	0	-0.570148	0.0346266	0.267351	-0.466217	0.0871414	0.607655	9.11376	10.4025	9.39267	10.1864	10.0237	9.71648	9.38471	9.53102	9.03614	9.10925	9.16025	9.11326
	ENSG00000102934	PLLP	51090	0	0	0	0	0	0.73988	0.0346757	0.267479	0.728387	0.0501964	0.488434	7.81157	7.2405	8.1152	7.59232	7.69024	7.65214	6.54433	6.67908	7.23157	7.08174	6.93953	7.20763
	ENSG00000091592	NLRP1	22861	0	0	0	0	0	3.24438	0.0346796	0.267479	0.665674	0.204439	0.78385	5.29009	5.11431	5.52137	5.76221	5.76991	5.73611	6.89879	6.58827	7.21031	6.65059	7.17456	6.81423
	ENSG00000156831	NSMCE2	286053	0	0	0	0	0	0.477924	0.0347077	0.267556	0.170503	0.437953	0.917031	9.02348	8.62129	9.24742	8.78696	8.91472	9.17219	8.93717	9.01768	9.17343	9.14574	9.22251	9.14577
	ENSG00000267534	S1PR2	9294	0	0	0	0	0	0.676114	0.0347335	0.267613	0.614301	0.0419647	0.456817	7.02684	6.82192	7.33152	7.18694	7.1633	7.33027	7.0676	6.95333	7.40305	7.30622	7.29229	7.43415
	ENSG00000185379	RAD51D	5892	0	1	0	0	0	0.511155	0.0347812	0.267631	0.195857	0.408505	0.907906	8.70569	8.16775	8.8475	8.37331	8.61252	8.52071	8.32875	8.29669	8.44716	8.53326	8.43522	8.42606
	ENSG00000141449	GREB1L	80000	0	0	0	0	0	0.565203	0.0347621	0.267631	0.239763	0.353679	0.884222	8.14746	7.88215	8.52411	8.38871	7.99309	8.38914	8.50783	8.18627	8.37171	8.43145	8.2354	8.48167
	ENSG00000152527	PLEKHH2	130271	0	0	0	0	0	1.90737	0.0348584	0.268014	0.95787	0.265858	0.840053	5.9684	5.52601	6.50868	5.96311	6.03101	5.97863	5.53746	5.56756	6.05628	5.85004	5.7431	5.67368
	ENSG00000128699	ORMDL1	94101	0	0	0	0	0	-0.444802	0.0349144	0.268304	-0.413818	0.0486243	0.481496	10.1017	10.1158	9.45323	9.85028	9.86837	9.57508	10.0591	10.1032	9.85297	9.73379	9.59602	9.65021
	ENSG00000186792	HYAL3	8372	0	0	0	0	0	0.887917	0.0349732	0.268513	0.301731	0.433958	0.915491	6.78882	6.54684	7.24929	6.90432	6.77436	7.28032	7.13379	7.02202	7.01853	7.25352	7.29229	7.31388
	ENSG00000198681	MAGEA1	4100	0	0	0	0	0	1.21358	0.0349781	0.268513	0.192052	0.697926	0.967036	6.70338	5.9173	6.54187	6.12853	6.51147	6.55057	6.56132	6.38299	6.31951	6.52168	6.62872	6.45724
	ENSG00000138080	EMILIN1	11117	0	0	0	0	0	1.53372	0.0350269	0.268607	1.0363	0.115926	0.669027	5.87847	5.6792	6.42139	6.03741	6.20507	6.26745	5.7874	5.83201	6.46979	6.28068	5.98348	6.11893
	ENSG00000129038	LOXL1	4016	0	0	0	0	0	1.24289	0.0350186	0.268607	0.389021	0.480723	0.92859	6.4229	5.9843	6.58999	6.23222	6.51147	6.80873	6.35943	6.15555	6.37646	6.32991	6.10272	6.45724
	ENSG00000152402	GUCY1A2	2977	0	1	0	0	0	0.591971	0.0350882	0.268936	0.718303	0.0107476	0.244071	11.3373	11.5213	12.412	12.1856	11.5643	12.1249	11.2256	10.7919	11.413	11.3269	11.3706	11.805
	ENSG00000155876	RRAGA	10670	0	0	1	0	0	-0.270868	0.035127	0.269094	-0.26068	0.0407708	0.449396	10.4819	10.8519	10.5363	10.6309	10.6134	10.5781	10.8819	10.8912	10.6036	10.6792	10.5762	10.6897
	ENSG00000180229	HERC2P3	283755	0	0	0	0	0	-0.703449	0.0351884	0.269423	-0.023744	0.943841	0.994909	7.56601	8.30456	7.28646	7.87796	7.75819	7.95119	7.93887	7.81016	7.69246	7.62126	7.91573	7.92544
	ENSG00000185324	CDK10	8558	0	0	0	0	0	-0.349605	0.0352226	0.269545	-0.000748591	0.996419	0.999696	9.69948	9.78187	9.33159	9.51587	9.58282	9.38885	9.33611	9.40616	9.43479	9.35924	9.44151	9.38777
	ENSG00000176108	CHMP6	79643	0	0	0	0	0	0.444353	0.0352564	0.269663	0.145464	0.478119	0.928005	8.33683	8.15621	8.59058	8.39635	8.46541	8.64883	8.11851	8.27888	8.36238	8.45435	8.37817	8.40463
	ENSG00000079974	RABL2B	11158	0	0	0	0	0	-0.51955	0.0353011	0.269864	-0.118579	0.624398	0.956746	7.93463	8.23507	7.68157	7.98888	7.89351	7.68282	8.30122	8.20056	8.18656	8.09846	7.97717	8.12736
	ENSG00000166670	MMP10	4319	0	0	0	0	0	2.83175	0.0353578	0.269882	-0.326584	0.704285	0.96732	5.74237	5.23292	5.95361	5.539	5.60122	6.26745	9.29969	9.31573	8.46469	8.32535	9.68966	9.17336
	ENSG00000137764	MAP2K5	5607	0	1	0	0	0	0.421246	0.0353372	0.269882	-0.105743	0.592355	0.954266	9.14683	8.72206	9.2221	9.10742	9.14642	8.88805	8.51582	8.78939	8.61606	8.69013	8.74158	8.74261
	ENSG00000182963	GJC1	10052	0	0	0	0	0	0.783194	0.0353586	0.269882	0.137005	0.697223	0.967036	8.29181	7.40898	8.41002	7.53021	7.70015	8.18704	8.30122	8.45565	8.5897	8.56364	8.50198	8.63043
	ENSG00000236699	ARHGEF38	54848	0	0	0	0	0	0.926201	0.0353995	0.269914	-0.132431	0.665636	0.961755	6.44135	6.10582	6.47454	6.61441	6.51147	6.5684	8.08652	8.10757	8.19009	8.12736	7.68193	7.92038
	ENSG00000133134	BEX2	84707	0	0	0	0	0	-0.517022	0.0354336	0.270034	-0.263218	0.283586	0.852635	9.95601	9.98621	9.65746	9.40542	9.36129	9.56298	9.79247	9.78243	9.41099	9.38489	9.9146	9.38051
	ENSG00000128641	MYO1B	4430	0	0	0	0	0	-0.470535	0.0354792	0.270123	0.20744	0.356068	0.88461	9.06667	9.70153	8.91233	9.41853	9.39468	9.29195	9.44429	9.21457	9.47551	9.40341	9.28905	9.43585
	ENSG00000166963	MAP1A	4130	0	0	0	0	0	0.97991	0.035482	0.270123	0.410774	0.378041	0.893733	8.09587	7.20643	8.24977	7.67101	7.30221	8.25429	6.93685	7.09787	7.38433	7.44639	6.99355	7.5968
	ENSG00000198734	F5	2153	0	0	0	0	0	1.47734	0.0355063	0.270168	0.975027	0.163414	0.744973	6.30542	5.9173	6.52539	6.76141	6.60552	6.39739	6.03489	5.86366	6.39027	5.99332	5.79676	6.60189
	ENSG00000198718	TOGARAM1	23116	0	0	0	0	0	-0.369288	0.0355286	0.270198	-0.229506	0.189292	0.772781	10.2293	10.4583	10.0949	10.2156	10.1866	9.90552	10.5518	10.3934	10.0438	10.1679	10.2873	10.1941
	ENSG00000164855	TMEM184A	202915	0	0	0	0	0	0.468031	0.035584	0.270479	0.297822	0.180023	0.76537	10.4599	10.2709	10.4036	10.8317	11.0152	10.5589	10.3522	10.2259	10.5269	10.4971	10.4837	10.5359
	ENSG00000146425	DYNLT1	6993	0	0	1	0	0	-0.377857	0.0356282	0.270598	-0.323828	0.0752818	0.57282	9.38497	9.49453	9.15557	9.11435	9.2228	9.10417	8.95779	9.0598	8.86028	8.85862	8.59938	8.7312
	ENSG00000247400	DNAJC3-DT	100289274	0	0	0	0	0	-0.552534	0.0356365	0.270598	-0.0121723	0.962722	0.997124	8.18741	8.69058	8.27252	8.39635	8.24884	7.91953	8.63061	8.58785	8.49343	8.52711	8.82436	8.45413
	ENSG00000165496	RPL10L	140801	0	0	0	0	0	0.735913	0.0356788	0.27066	1.01811	0.00340937	0.125592	7.48703	7.45762	7.69525	8.33805	8.09357	7.86733	7.91471	7.35563	7.98577	8.11917	8.43522	7.96035
	ENSG00000179761	PIPOX	51268	0	0	0	0	0	-1.4712	0.0356816	0.27066	-0.998616	0.131765	0.693918	6.1264	6.4036	5.35388	6.01327	6.03101	5.65166	6.71935	6.7221	6.09303	6.19337	6.36683	6.19937
	ENSG00000167635	ZNF146	7705	0	0	0	0	0	0.369082	0.0357642	0.271147	0.264634	0.131907	0.694379	12.2032	11.7447	12.28	11.9745	12.0421	12.1184	11.613	11.6185	11.9493	11.861	11.6744	12.0062
	ENSG00000079785	DDX1	1653	0	0	0	0	0	-0.288428	0.0358221	0.271306	-0.116398	0.393447	0.899053	11.5247	11.7356	11.4438	11.4051	11.3859	11.5671	11.9318	11.9951	11.8896	11.9319	11.7643	11.9266
	ENSG00000137171	KLC4	89953	0	0	0	0	0	-0.491801	0.0358067	0.271306	-0.41111	0.0794725	0.582984	8.90647	8.97473	8.7116	8.52376	8.57582	8.33768	8.57819	8.7416	8.45887	8.43474	8.13155	8.47483
	ENSG00000117461	PIK3R3	8503	0	0	0	0	0	-0.416472	0.0358568	0.271329	-0.313126	0.115019	0.665607	12.17	12.8109	12.1423	12.4915	12.3997	12.5288	12.1037	12.2956	11.9789	12.008	11.747	12.1772
	ENSG00000184922	FMNL1	752	0	0	1	0	0	1.28722	0.035862	0.271329	2.0976	0.00166693	0.0840357	6.05053	5.84505	6.63628	6.2518	6.26736	6.29019	5.58549	5.61147	6.49513	6.40747	6.27513	6.36105
	ENSG00000123836	PFKFB2	5208	1	0	0	0	0	-0.368928	0.0359303	0.271705	-0.228793	0.191803	0.774316	10.2458	10.5507	10.0368	10.305	10.2965	10.1352	10.5126	10.4389	10.1562	10.3181	10.3077	10.089
	ENSG00000197566	ZNF624	57547	0	0	0	0	0	-0.574857	0.0360008	0.271852	-0.183299	0.484695	0.929676	7.91087	7.84651	7.34914	7.55123	7.36664	7.37845	8.25411	8.08719	7.75626	8.12327	7.99424	7.86877
	ENSG00000087191	PSMC5	5705	0	0	0	0	0	-0.247987	0.0360052	0.271852	-0.167571	0.155699	0.733423	11.7012	11.8979	11.6977	11.5987	11.6236	11.6926	11.7225	11.7534	11.6359	11.6084	11.5316	11.5743
	ENSG00000169169	CPT1C	126129	0	0	0	0	0	1.09267	0.0359958	0.271852	0.925839	0.0933611	0.61796	6.52953	6.13404	6.70974	6.54128	6.67156	6.76423	5.7874	5.89422	6.31951	6.07813	6.17508	6.45724
	ENSG00000141084	RANBP10	57610	0	0	0	0	0	-0.432908	0.0360479	0.272035	-0.191109	0.348889	0.882085	10.0991	10.4182	9.8393	10.11	10.1355	9.91823	11.0411	10.9271	10.6627	10.633	11.0146	10.6268
	ENSG00000114948	ADAM23	8745	0	0	0	0	0	0.836769	0.0360835	0.272099	0.408687	0.28938	0.854645	6.9563	6.8674	7.19154	7.3085	7.27555	7.82	6.59461	7.03313	7.31342	7.15808	7.29229	7.44847
	ENSG00000120805	ARL1	400	0	0	0	0	0	0.469175	0.0360935	0.272099	-0.107383	0.630969	0.957452	11.9125	11.9783	12.4016	12.4002	12.4182	12.5427	12.1382	12.1671	12.0212	12.2942	11.6279	12.2103
	ENSG00000183718	TRIM52	84851	0	0	0	0	0	-0.511467	0.0361338	0.272124	-0.305876	0.20768	0.785386	9.70802	10.2469	9.42125	9.94646	10.0315	9.56905	10.3709	10.3528	10.1283	10.1178	10.0679	9.92166
	ENSG00000151445	VIPAS39	63894	0	0	0	0	0	-0.371072	0.03613	0.272124	-0.269407	0.134087	0.698502	9.29711	9.41033	9.1773	9.00669	8.99618	9.09858	8.84842	8.94086	8.80874	8.66515	8.63763	8.68466
	ENSG00000156136	DCK	1633	0	0	0	0	0	0.665954	0.0362376	0.272766	0.166381	0.598302	0.95495	10.053	9.19506	10.2699	9.35758	9.51546	9.91823	9.34059	9.46799	9.60566	9.71909	9.38501	9.74649
	ENSG00000173258	ZNF483	158399	0	0	0	0	0	-0.658512	0.0362578	0.272778	-0.128821	0.686573	0.966022	8.06399	8.53521	7.89163	8.40394	7.72947	7.80618	8.27314	7.9299	7.79877	7.83806	7.93356	7.74804
	ENSG00000196954	CASP4	837	0	0	0	0	0	0.531128	0.03633	0.273067	0.779153	0.00164216	0.0837788	8.34567	8.47634	8.78903	8.9432	9.05818	8.96069	9.14147	8.77047	9.58322	9.25738	9.75547	9.24312
	ENSG00000049130	KITLG	4254	0	0	1	0	0	0.848838	0.0363334	0.273067	-0.213044	0.538043	0.945873	6.91954	6.72577	7.57449	6.98088	6.83224	7.49628	10.2222	10.1826	9.97354	9.68786	10.3077	9.88752
	ENSG00000006025	OSBPL7	114881	0	0	0	0	0	4.50439	0.0364309	0.27366	0.887578	0.176289	0.762611	5.93938	4.82634	5.35388	5.44506	5.53509	5.30714	6.35943	6.2648	7.02676	6.26376	6.88315	6.60189
	ENSG00000221818	EBF2	64641	0	0	0	0	0	-0.837674	0.0364618	0.273752	0.467365	0.211702	0.78798	6.1505	7.22924	6.43937	7.04311	6.51147	6.70233	8.35575	7.81639	8.12521	7.90184	8.27072	8.41895
	ENSG00000138363	ATIC	471	0	1	0	0	0	0.493447	0.0366192	0.274329	0.394599	0.0953436	0.622556	12.2044	11.9706	12.5973	12.3697	12.4164	12.4388	11.2918	11.3484	11.784	11.905	11.2398	11.911
	ENSG00000160949	TONSL	4796	0	0	0	0	0	0.782572	0.0366506	0.274329	0.47475	0.201821	0.782852	8.827	7.832	8.73462	7.89978	8.32687	8.75933	7.73282	7.82878	8.36238	8.30387	7.87938	8.22865
	ENSG00000166840	GLYATL1	92292	0	0	0	0	0	0.586402	0.0366488	0.274329	0.195996	0.491342	0.931132	10.6718	10.6063	10.9845	11.2779	11.3731	11.0297	9.17454	9.3092	9.42887	9.71775	8.9597	9.71222
	ENSG00000141452	RMC1	29919	0	0	1	0	0	-0.432967	0.036608	0.274329	-0.292403	0.147113	0.721353	8.47202	9.181	8.70828	8.77533	8.88508	8.80811	9.76938	9.5661	9.20839	9.1577	9.5511	9.25707
	ENSG00000111275	ALDH2	217	0	0	0	0	0	-0.378229	0.0367637	0.275035	-0.4247	0.0235781	0.350641	10.2066	10.2361	10.0302	9.81107	9.851	9.80472	8.82935	9.17203	8.91004	8.84387	8.61589	8.76234
	ENSG00000023516	AKAP11	11215	0	0	0	0	0	-0.291135	0.0368252	0.275355	-0.30558	0.0279087	0.375171	11.6779	11.8858	11.6008	11.6987	11.5204	11.5701	12.0112	11.9065	11.5324	11.6986	11.5222	11.6602
	ENSG00000183386	FHL3	2275	0	0	0	0	0	0.844266	0.0368546	0.275434	0.652262	0.0632411	0.534128	6.80251	6.33634	6.9435	6.6834	6.79395	6.7181	7.07886	6.77724	7.12932	7.08174	7.27812	7.274
	ENSG00000117394	SLC2A1	6513	0	0	0	0	0	0.490194	0.0369249	0.275626	0.0719683	0.756733	0.974886	9.53073	9.02285	9.6015	9.25893	9.52371	9.47317	9.20932	9.17203	9.43035	9.32785	8.92925	9.1963
	ENSG00000079841	RIMS1	22999	0	0	0	0	0	-0.528527	0.0369335	0.275626	-0.889174	0.000485206	0.0387453	10.5027	10.7338	10.3378	10.2284	10.0844	10.2401	10.0289	10.1367	9.42739	9.46081	8.78113	9.43059
	ENSG00000166471	TMEM41B	440026	0	0	0	0	0	0.301122	0.0369553	0.275626	-0.0990762	0.484919	0.929676	10.5433	10.5353	10.9052	10.7556	10.8316	10.8088	10.9561	11.0038	10.7982	10.9398	11.0146	10.874
	ENSG00000013275	PSMC4	5704	0	0	0	0	0	-0.29765	0.0369451	0.275626	-0.0545043	0.696262	0.96681	9.77454	10.0338	9.70967	9.70045	9.75619	9.84522	10.2039	10.2144	10.1044	10.1659	10.201	10.1806
	ENSG00000143772	ITPKB	3707	0	0	0	0	0	0.636966	0.037062	0.275932	0.0957172	0.74999	0.972679	9.54414	9.61644	10.1385	10.2411	10.209	10.2751	11.9429	11.935	11.8658	11.5462	12.5944	11.9009
	ENSG00000111961	SASH1	23328	0	0	0	0	0	0.350675	0.0370902	0.275932	-0.234703	0.153582	0.729019	10.4282	10.1864	10.5024	10.6115	10.4428	10.524	11.249	11.0118	10.7103	10.6889	10.9927	10.7309
	ENSG00000197892	KIF13B	23303	0	0	0	0	0	0.485292	0.037063	0.275932	-0.48741	0.0283971	0.379308	9.3807	8.81984	9.55989	9.09579	9.05818	9.24473	10.3421	10.2957	9.97961	9.82399	9.72799	9.78547
	ENSG00000136816	TOR1B	27348	0	0	0	0	0	0.361998	0.0370226	0.275932	-0.00416707	0.980013	0.997648	8.91241	8.74139	9.05484	9.11435	9.06951	9.00914	8.89195	9.10072	9.17343	9.01375	9.14141	9.05739
	ENSG00000088002	SULT2B1	6820	0	0	1	0	0	1.13765	0.0370795	0.275932	0.911288	0.158572	0.736185	7.1575	6.50766	7.52922	7.02269	6.85096	7.24944	5.67273	5.76499	6.34835	6.07813	5.7431	6.0542
	ENSG00000101003	GINS1	9837	0	0	0	0	0	1.48673	0.0371345	0.276122	0.66713	0.348447	0.882085	10.0218	8.3955	10.3954	8.66929	9.19549	10.0322	8.16006	8.67191	9.49827	9.41674	8.64837	9.3548
	ENSG00000172339	ALG14	199857	0	0	0	0	0	0.544993	0.0372196	0.276305	0.560526	0.0309881	0.398517	8.09061	7.92375	8.19842	8.39254	8.32687	8.53737	7.82022	7.81016	8.43831	8.10678	8.35206	8.12298
	ENSG00000050555	LAMC3	10319	0	0	0	0	0	1.20031	0.0372343	0.276305	0.870513	0.133209	0.697275	6.71803	5.9173	6.58999	6.4634	6.26736	6.37675	5.71281	5.83201	6.1285	6.19337	6.02485	6.27417
	ENSG00000165164	CFAP47	286464	0	0	0	0	0	3.4378	0.0372139	0.276305	1.31852	0.130332	0.691589	5.36108	5.11431	5.28384	6.06097	5.71765	5.77519	5.97891	5.79916	6.41738	6.15635	6.60497	6.0542
	ENSG00000197587	DMBX1	127343	0	0	0	0	0	2.34297	0.03744	0.277271	1.14318	0.252331	0.82836	6.54641	5.46607	6.70974	5.39186	5.71765	6.5141	5.91945	5.79916	6.34835	6.28068	6.02485	6.27417
	ENSG00000135926	TMBIM1	64114	0	0	0	0	0	0.325758	0.0374044	0.277271	0.141869	0.374115	0.893028	10.9268	11.0594	11.2771	11.406	11.4486	11.3737	10.1602	10.1045	10.0932	10.1932	10.3865	10.2794
	ENSG00000120915	EPHX2	2053	0	0	1	0	0	-0.50609	0.0374256	0.277271	-0.688714	0.00524441	0.160534	10.181	10.3831	9.91153	9.996	10.0882	9.56096	9.39769	9.49123	9.00066	9.01375	8.59938	8.79829
	ENSG00000175893	ZDHHC21	340481	0	0	0	0	0	-0.362251	0.0374196	0.277271	-0.305681	0.0778707	0.58197	10.3021	10.5187	9.98442	10.2959	10.2526	10.1365	10.5186	10.4469	10.0438	10.2492	10.21	10.11
	ENSG00000137563	GGH	8836	0	0	0	0	0	1.10464	0.0374609	0.277286	0.749313	0.159344	0.736473	9.16681	7.80252	9.33374	7.88345	8.08609	9.04152	7.31469	7.54214	8.46178	8.12736	7.66056	8.12298
	ENSG00000100364	KIAA0930	23313	0	0	0	0	0	0.38396	0.0374831	0.277311	0.107418	0.567887	0.949999	11.2819	11.0731	11.5761	11.2902	11.4076	11.5032	9.92972	9.94264	10.1482	10.0426	9.79693	10.15
	ENSG00000122741	DCAF10	79269	0	0	0	0	0	-0.318139	0.0376585	0.278468	-0.461001	0.00217032	0.0947243	10.3277	10.3037	10.1162	10.0195	9.8898	9.96339	10.6943	10.6564	10.1118	10.2333	10.2457	10.2637
	ENSG00000198039	ZNF273	10793	0	0	0	0	0	0.53754	0.0377354	0.278757	0.627698	0.0202251	0.328725	8.37186	8.10309	8.6541	8.45966	8.40682	8.66785	7.61713	7.46415	8.06108	7.99911	7.63885	7.9896
	ENSG00000171016	PYGO1	26108	0	0	0	0	0	0.377807	0.0377229	0.278757	0.0617684	0.732429	0.970997	9.62751	9.54366	9.91297	10.0232	9.851	9.78576	9.50949	9.52353	9.6672	9.67683	9.39776	9.55026
	ENSG00000162437	RAVER2	55225	0	0	0	0	0	0.411731	0.0379055	0.279732	0.27007	0.174806	0.76169	9.18651	8.89765	9.29895	9.23158	9.28565	9.25731	8.62693	8.65824	8.85808	8.95324	8.66433	9.05739
	ENSG00000197943	PLCG2	5336	0	0	0	0	0	1.03449	0.0380601	0.280732	1.10828	0.0152966	0.290379	6.17405	6.2399	6.45709	7.04311	6.79395	6.74904	7.12298	6.54018	7.05114	7.08174	7.5367	7.1556
	ENSG00000144711	IQSEC1	9922	0	0	0	0	0	0.357785	0.0380813	0.280747	0.120942	0.486749	0.930239	9.87193	9.73843	10.0381	10.0619	10.0992	10.1035	9.45674	9.38563	9.35284	9.6074	9.38181	9.61817
	ENSG00000136824	SMC2	10592	0	0	0	0	0	0.79399	0.0381636	0.280794	0.214064	0.574304	0.951881	10.7156	9.53926	10.8128	9.61681	9.85318	10.5395	9.84075	10.0351	10.3405	10.3746	9.86731	10.3122
	ENSG00000183242	WT1-AS	51352	0	0	0	0	0	2.33929	0.0381641	0.280794	0.744933	0.137043	0.704489	5.47942	5.23292	5.73031	5.76221	5.76991	5.65166	6.39884	6.34496	6.8975	6.69857	6.78331	6.5603
	ENSG00000177082	WDR73	84942	0	0	0	0	0	-0.363156	0.038127	0.280794	-0.260996	0.131358	0.692764	10.192	10.2576	9.89708	9.78817	10.0582	9.90232	10.4331	10.4782	10.214	10.3384	10.0478	10.2882
	ENSG00000196867	ZFP28	140612	0	0	0	0	0	0.370564	0.0381089	0.280794	-0.0829941	0.631669	0.957605	9.05063	9.01652	9.28346	9.40353	9.35205	9.36813	9.37162	9.39182	9.17343	9.36784	9.26837	9.4376
	ENSG00000236830	CBR3-AS1	100506428	0	0	1	0	0	-0.570334	0.0382263	0.281051	-0.444191	0.106849	0.651358	7.99799	8.49015	7.75516	8.11973	8.11577	8.05381	8.44643	8.25172	7.91907	7.86294	8.11607	7.65929
	ENSG00000146574	CCZ1B	221960	0	0	0	0	0	-0.441831	0.0383014	0.281287	-0.330062	0.118446	0.674723	8.34567	8.49472	8.21731	7.98379	8.12309	8.17106	8.27786	8.37421	8.1508	8.13551	8.0111	8.08743
	ENSG00000127152	BCL11B	64919	0	0	0	0	0	0.879222	0.0383187	0.281287	0.141703	0.735995	0.970997	6.52953	6.54684	6.87024	7.28336	7.05669	7.02302	6.61091	6.52372	6.46979	6.67482	6.76237	6.50251
	ENSG00000167380	ZNF226	7769	0	0	1	0	0	-0.401707	0.0383877	0.281593	-0.239284	0.213123	0.788765	9.03983	9.00699	8.57243	8.68182	8.62284	8.72707	8.73343	8.90664	8.83138	8.73081	8.58267	8.60877
	ENSG00000204580	DDR1	780	0	0	0	0	0	0.370919	0.0384703	0.28172	0.418771	0.0222461	0.343975	9.77941	10.1099	10.3484	10.6172	10.5476	10.3225	9.54878	9.30045	9.77244	9.60595	9.753	9.61354
	ENSG00000157259	GATAD1	57798	0	0	0	0	0	-0.41545	0.0385585	0.28172	-0.332603	0.0963362	0.624655	10.6103	10.5052	10.2788	10.0643	10.2158	9.8352	10.4002	10.4801	10.248	10.1391	10.2404	10.0101
	ENSG00000170525	PFKFB3	5209	0	0	0	0	0	0.538901	0.0385289	0.28172	0.0975361	0.701929	0.967036	9.12146	8.4101	9.00169	8.7157	8.7173	9.0386	8.57819	8.71215	8.61344	8.66235	9.08336	8.80646
	ENSG00000263155	MYZAP	100820829	0	0	0	0	0	1.71019	0.0385554	0.28172	1.07323	0.112258	0.660279	6.05053	5.52601	6.1797	6.1501	5.90977	5.97863	5.63041	5.86366	6.56808	6.31374	5.94025	6.23741
	ENSG00000186868	MAPT	4137	0	0	0	0	0	0.930337	0.0385033	0.28172	0.136632	0.76118	0.975833	6.76098	6.44634	7.21107	6.99146	6.73425	6.90688	6.47384	6.38299	6.41738	6.5749	6.27513	6.48761
	ENSG00000221983	UBA52	7311	0	1	0	0	0	0.453508	0.0384788	0.28172	0.537837	0.0141029	0.282308	12.4299	12.0918	12.7176	12.239	12.3585	12.7738	11.8312	11.853	12.3731	12.2281	12.4045	12.5161
	ENSG00000230590	FTX	100302692	0	0	1	0	0	-0.54345	0.0384601	0.28172	-0.197329	0.452439	0.920741	9.1189	9.53485	8.74113	9.30002	9.20921	8.82852	9.55652	9.23538	9.13215	8.98941	9.2081	8.88312
	ENSG00000143793	C1orf35	79169	0	0	0	0	0	0.424352	0.0387163	0.282629	0.0698531	0.727672	0.970119	8.97895	8.97146	9.34444	9.11665	9.54278	9.39796	9.26941	9.28944	9.28243	9.32432	9.34279	9.45844
	ENSG00000167972	ABCA3	21	0	0	0	0	0	-0.33873	0.0387214	0.282629	-0.171829	0.288262	0.854626	10.3122	10.2867	10.0796	9.95548	10.0121	9.79785	10.3466	10.4478	10.3168	10.1845	10.3672	10.2627
	ENSG00000164045	CDC25A	993	0	0	0	0	0	1.0617	0.0387719	0.282858	0.188108	0.711136	0.96732	8.67806	7.62817	8.78903	7.55123	8.10101	9.03276	7.60196	7.98062	8.25549	8.27102	7.68193	8.22865
	ENSG00000205571	SMN1	6606	0	0	0	0	0	-1.05983	0.0388332	0.28306	-0.634491	0.191159	0.774316	5.7785	6.44634	5.98144	5.98852	5.99228	5.94772	6.23216	6.54018	6.17954	6.29733	6.13953	6.27417
	ENSG00000137075	RNF38	152006	0	0	0	0	0	0.301108	0.0388959	0.28306	-0.00635676	0.963935	0.997124	9.45158	9.58691	9.86329	9.86403	9.84443	9.90072	10.0191	10.0625	9.97252	10.0242	10.136	10.0956
	ENSG00000140450	ARRDC4	91947	0	0	1	0	0	0.396575	0.0388726	0.28306	-0.174645	0.363488	0.888554	9.57434	9.54147	9.92868	9.92038	10.0544	9.73097	9.50949	9.39798	9.14123	9.40509	9.23678	9.15432
	ENSG00000067836	ROGDI	79641	0	0	0	0	0	-0.421319	0.0388829	0.28306	-0.166309	0.421086	0.913877	10.1613	10.1651	9.96654	9.59389	9.79532	9.68706	9.29044	9.44437	9.48266	9.24249	9.16398	9.24711
	ENSG00000167695	TLCD3A	79850	0	0	0	0	0	0.512678	0.038877	0.28306	0.35837	0.145418	0.718676	8.94462	8.47171	9.01517	8.60497	8.97625	9.04152	8.37787	8.43572	8.72172	8.81895	8.53133	8.87019
	ENSG00000147471	PLPBP	11212	0	1	0	0	0	-0.409949	0.0389618	0.283259	-0.357591	0.0575877	0.518682	8.7227	8.90109	8.60851	8.56156	8.31416	8.64883	9.70824	9.70506	9.28734	9.40676	9.47196	9.33052
	ENSG00000135407	AVIL	10677	0	0	0	0	0	-0.929582	0.0389585	0.283259	-0.0646639	0.860998	0.988635	6.05053	6.44634	5.83307	6.23222	6.13892	5.84829	7.53158	7.49588	7.40923	7.38509	7.59438	7.41239
	ENSG00000171877	FRMD5	84978	0	0	1	0	0	0.918517	0.0389952	0.283361	0.719803	0.0846763	0.598118	6.70338	6.33634	7.04619	6.62852	6.62793	6.95978	6.56132	6.49009	6.9244	6.84291	6.93953	6.89222
	ENSG00000185361	TNFAIP8L1	126282	0	0	0	0	0	1.26759	0.0391767	0.28454	0.453893	0.460329	0.924134	8.14238	6.83726	8.41002	6.83487	7.26202	7.79922	6.627	6.74997	7.27312	6.982	6.74106	7.04501
	ENSG00000261716	H2BC20P	337873	0	0	0	0	0	-0.590895	0.0392941	0.285179	-0.306979	0.282379	0.852611	9.44138	10.083	9.13599	9.85992	9.76781	9.20892	10.1397	10.117	9.72742	9.96656	9.79212	9.80998
	ENSG00000186174	BCL9L	283149	0	0	0	0	0	0.318639	0.0393036	0.285179	0.14784	0.336804	0.876958	10.7531	10.7643	11.0603	11.0625	11.022	11.1463	10.6534	10.7548	10.867	10.9785	10.7187	11.0047
	ENSG00000141540	TTYH2	94015	0	0	0	0	0	0.493576	0.0393258	0.285199	0.576056	0.0203187	0.329084	8.75281	8.0727	8.63674	8.28551	8.48819	8.50385	7.51544	7.55723	8.11411	7.95825	7.87938	8.02297
	ENSG00000167747	C19orf48	84798	0	0	1	0	0	0.630212	0.0393651	0.285344	0.705029	0.0219878	0.340815	11.2847	10.682	11.5441	10.9394	11.185	11.4358	9.79084	9.72969	10.5725	10.5065	9.78001	10.5825
	ENSG00000137965	IFI44	10561	0	0	0	1	0	0.606712	0.0394804	0.28593	0.655454	0.0198622	0.325052	7.79214	7.73381	8.268	8.44869	8.19432	7.89367	8.47131	8.21938	8.86248	8.78331	8.93364	8.50868
	ENSG00000198919	DZIP3	9666	0	0	0	0	0	-0.631028	0.0395032	0.28593	-0.454019	0.138329	0.707436	9.69605	10.0323	9.31428	9.76344	9.60631	8.95761	9.71861	9.8104	9.47551	9.56915	9.4198	9.03441
	ENSG00000122862	SRGN	5552	0	0	0	0	0	4.39152	0.0395044	0.28593	0.459575	0.401544	0.904165	5.20553	4.82634	5.56835	5.3328	5.14585	5.38067	6.76307	6.79066	7.43368	7.01915	6.76237	6.97593
	ENSG00000126215	XRCC3	7517	0	0	0	0	0	0.540578	0.0396237	0.286472	0.847235	0.00176703	0.086628	8.92127	8.4101	9.09852	8.62458	8.69304	9.03569	7.77384	7.74621	8.5104	8.40482	8.2567	8.5253
	ENSG00000214174	AMZ2P1	201283	0	0	0	0	0	-0.67384	0.0395994	0.286472	-0.24098	0.46253	0.924138	8.66051	8.92155	8.35576	8.64711	8.33318	7.91953	8.60464	8.56604	8.42345	8.36736	8.6049	7.99441
	ENSG00000064687	ABCA7	10347	0	0	0	0	0	-0.56352	0.0396378	0.286472	-0.286182	0.299623	0.861465	9.28803	9.99907	9.11112	9.71873	9.7015	9.26231	9.39769	9.33084	9.14303	9.0312	9.23678	8.85189
	ENSG00000171316	CHD7	55636	0	0	0	0	0	0.406682	0.0396934	0.286733	0.127973	0.506457	0.937399	9.22274	9.026	9.4172	9.26724	9.34275	9.54054	9.47113	9.38563	9.42887	9.3815	9.50767	9.68007
	ENSG00000174720	LARP7	51574	0	0	0	0	0	-0.260906	0.0398449	0.287686	-0.0413436	0.74352	0.971953	10.8868	11.1413	10.9344	10.8601	10.8568	10.8964	10.9749	11.0297	10.9838	11.056	10.8985	11.0106
	ENSG00000146416	AIG1	51390	0	0	0	0	0	-0.294377	0.0398986	0.28786	-0.0973256	0.496721	0.934018	10.1993	10.3011	10.0525	10.0547	10.0081	9.96493	10.0672	10.0495	9.98062	10.0361	9.94746	9.85779
	ENSG00000106976	DNM1	1759	0	0	1	0	0	-0.761388	0.0399081	0.28786	-0.428911	0.243436	0.81793	7.23799	7.50459	6.73795	7.25774	7.04073	6.83755	7.10111	7.36429	7.20315	6.94376	7.1276	7.00598
	ENSG00000145555	MYO10	4651	0	0	1	0	0	0.417753	0.0399283	0.287864	0.104241	0.605532	0.955343	10.1146	9.91675	10.2922	10.3418	10.1498	10.4516	10.0191	10.0482	10.0477	9.93685	10.3639	10.2136
	ENSG00000204311	PJVK	494513	0	0	0	0	0	-0.999869	0.039957	0.287929	-0.702213	0.152202	0.727109	7.19835	7.11108	6.34649	6.70995	6.67156	6.29019	6.57808	6.83008	6.56808	6.61334	6.10272	6.36105
	ENSG00000065833	ME1	4199	0	0	0	0	0	0.440439	0.0399907	0.288031	-0.0941521	0.657958	0.961556	10.3724	10.5637	10.8105	11.1368	10.9857	11.0084	11.325	11.1464	10.7272	11.2379	11.1821	11.0217
	ENSG00000116641	DOCK7	85440	0	0	0	0	0	0.419405	0.0401524	0.288419	-0.00314768	0.987669	0.998073	10.7315	10.6579	11.0262	10.9721	10.9566	11.2791	10.7743	10.7484	10.6833	10.8192	10.4971	10.9396
	ENSG00000169231	THBS3	7059	0	0	0	0	0	-0.587485	0.0401644	0.288419	-0.422426	0.140086	0.708982	9.29485	9.22277	8.56142	8.77824	8.98026	8.42095	8.82294	8.97704	8.83586	8.66515	8.57705	8.28455
	ENSG00000113384	GOLPH3	64083	1	0	0	0	0	0.301111	0.0401684	0.288419	-0.10898	0.457218	0.923374	11.5415	11.7442	11.9781	12.0635	12.0808	12.0392	11.6441	11.6669	11.4524	11.6798	11.4415	11.6467
	ENSG00000086102	NFX1	4799	0	0	0	0	0	-0.375094	0.0400964	0.288419	-0.241831	0.182365	0.767103	10.5622	10.7848	10.2677	10.4838	10.5286	10.4015	11.0609	10.9875	10.6652	10.6563	10.9822	10.6897
	ENSG00000170322	NFRKB	4798	0	0	0	0	0	-0.33968	0.040182	0.288419	-0.0972938	0.554723	0.948552	10.7037	10.8998	10.436	10.5474	10.6249	10.6682	10.9921	10.8803	10.7272	10.638	10.8634	10.9034
	ENSG00000215251	FASTKD5	60493	0	0	0	0	0	0.440529	0.0401784	0.288419	0.216095	0.306722	0.864425	9.3977	9.51259	9.97482	9.83779	9.8834	9.99523	9.88131	9.88682	9.96947	10.129	9.8419	10.3636
	ENSG00000197822	OCLN	100506658	0	0	0	0	0	-0.429783	0.0402303	0.288625	-0.815349	6.65353e-05	0.00937551	8.20211	8.46241	8.15006	8.14268	7.98506	8.12199	8.39098	8.6305	7.91907	7.99013	8.02777	7.87925
	ENSG00000116005	PCYOX1	51449	0	0	0	0	0	-0.394597	0.0403246	0.28916	-0.51217	0.00815439	0.210567	10.9778	11.3299	10.8972	11.0838	10.9402	10.8475	10.5304	10.7044	10.3608	10.3428	9.93877	10.1574
	ENSG00000038002	AGA	175	0	0	0	0	0	-0.425592	0.040374	0.289232	-0.204382	0.331113	0.87447	9.72157	9.898	9.59076	9.56723	9.54278	9.27968	9.11551	9.26041	9.22897	9.16167	8.97682	8.89848
	ENSG00000178607	ERN1	2081	0	0	0	0	0	0.411636	0.0403583	0.289232	0.366402	0.0632947	0.534128	9.76802	9.89971	10.2267	10.4164	10.3298	10.1768	10.6784	10.505	10.723	10.6737	11.1018	10.9046
	ENSG00000213071	LPAL2	80350	0	0	1	0	0	-0.959985	0.0405191	0.290116	-0.447477	0.37433	0.893028	7.02684	7.03479	6.66619	6.37996	6.32631	6.49544	6.49186	6.34496	6.24398	6.24659	5.84721	6.11893
	ENSG00000149548	CCDC15	80071	0	0	0	0	0	0.810476	0.0405559	0.290116	0.0978958	0.797188	0.982724	8.06936	7.08614	8.09488	7.34131	7.34124	7.69792	7.29575	7.44801	7.46364	7.63294	7.46413	7.50427
	ENSG00000173517	PEAK1	79834	0	0	0	0	0	1.54528	0.0405566	0.290116	1.18235	0.0147489	0.287027	5.99655	5.52601	5.76599	6.23222	5.95192	5.97863	7.33337	6.69359	7.24557	7.30622	7.87938	7.33726
	ENSG00000175265	GOLGA8A	23015	0	0	1	0	0	-0.702499	0.0406228	0.290448	-0.0728162	0.832083	0.98619	10.2493	10.2361	9.10357	9.90584	9.98245	9.05022	9.80874	9.78086	9.80132	9.74439	9.66879	9.62893
	ENSG00000179818	PCBP1-AS1	400960	0	0	0	0	0	-0.453276	0.040674	0.290581	-0.20897	0.339944	0.87756	8.792	8.79416	8.30375	8.38103	8.53814	8.38914	8.56285	8.72532	8.5465	8.38792	8.76149	8.47825
	ENSG00000084444	FAM234B	57613	0	0	0	0	0	0.423535	0.0406879	0.290581	-0.520174	0.0111522	0.247522	10.061	9.58478	10.1963	9.86129	9.74447	10.0769	9.47929	9.86031	9.48693	9.35752	9.32621	9.32485
	ENSG00000198894	CIPC	85457	0	0	0	0	0	0.318366	0.0407007	0.290581	0.0521858	0.73449	0.970997	10.7938	10.7425	11.1043	11.0177	11.1276	10.9508	10.9742	11.0791	10.9681	11.2028	11.222	11.1169
	ENSG00000163251	FZD5	7855	0	0	1	0	0	0.428738	0.0407524	0.290669	0.492121	0.0197766	0.325052	8.34126	8.93503	9.08326	9.38456	9.38867	9.41152	8.78715	8.59146	8.91004	9.15174	8.95107	9.06874
	ENSG00000135596	MICAL1	64780	0	0	1	0	0	-0.820571	0.0407525	0.290669	0.0296905	0.941996	0.994909	8.75281	9.9552	8.44642	9.53835	9.62943	8.84531	8.01463	8.33167	8.3748	8.09429	8.46596	8.46452
	ENSG00000162779	AXDND1	126859	0	0	0	0	0	-1.52249	0.0408021	0.290881	-0.562165	0.430752	0.914337	5.36108	6.2144	5.47068	5.88248	5.37752	5.77519	6.18622	6.22242	5.95792	6.01522	6.10272	5.88409
	ENSG00000151353	TMEM18	129787	0	0	0	0	0	0.423113	0.0409251	0.291616	0.309347	0.133798	0.698502	9.17423	8.79416	9.13599	9.06033	9.03909	9.41826	8.61211	8.65135	8.91428	8.92083	8.90262	8.95343
	ENSG00000153914	SREK1	140890	0	0	0	0	0	-0.334712	0.0409821	0.291881	-0.273151	0.0942527	0.619213	12.0365	12.0944	11.6062	11.8695	11.9148	11.6437	12.2439	12.2643	11.9398	12.0252	12.0783	11.9313
	ENSG00000185010	F8	2157	0	0	0	0	0	-0.501711	0.0410435	0.292177	-0.258517	0.295197	0.859008	9.62029	9.84021	9.27454	9.59058	9.52371	9.04443	9.34283	9.34154	9.08589	9.13368	9.27875	8.91367
	ENSG00000180488	MIGA1	374986	0	1	0	0	0	-0.326068	0.0411291	0.292532	-0.579198	0.00026498	0.0252815	10.9224	11.1579	10.8811	10.9244	10.8579	10.6879	11.2085	11.3103	10.6538	10.89	10.6697	10.7585
	ENSG00000173295	FAM86B3P	286042	0	0	0	0	0	-0.68876	0.0411332	0.292532	-0.375176	0.255286	0.828768	7.40322	7.42864	6.81897	7.15939	7.08804	6.74904	7.30526	7.41513	7.21744	7.15808	7.1276	7.11063
	ENSG00000161509	GRIN2C	2905	0	0	0	0	0	1.25051	0.0411582	0.292568	1.12323	0.0385331	0.437232	6.19708	5.80658	6.32696	6.37996	6.40932	6.06583	6.16249	6.00725	6.68067	6.49415	6.53079	6.3442
	ENSG00000069849	ATP1B3	483	0	0	0	0	0	0.313302	0.0411854	0.292619	0.190148	0.214913	0.789831	11.1838	11.1187	11.3382	11.3382	11.4341	11.5767	11.0349	10.9552	11.1256	11.1619	11.031	11.2321
	ENSG00000015171	ZMYND11	10771	0	0	0	0	0	-0.37522	0.0412055	0.292621	-0.441757	0.0158864	0.293979	11.7299	11.8226	11.5698	11.3795	11.3493	11.5053	11.912	12.042	11.5657	11.7654	11.3503	11.7084
	ENSG00000233184	LOC102606465	102606465	0	0	0	0	0	-0.860371	0.0412944	0.29309	-0.136209	0.742951	0.971953	7.22819	7.58529	6.63628	7.25774	7.26202	6.68637	7.70479	7.54214	7.599	7.52407	7.23471	7.36781
	ENSG00000141127	PRPSAP2	5636	0	0	0	0	0	-0.344308	0.0413114	0.29309	-0.306545	0.0659665	0.542084	10.0218	10.1821	9.87661	9.93087	9.78392	9.82511	10.2605	10.3401	10.0678	10.1806	9.85119	10.062
	ENSG00000106868	SUSD1	64420	0	0	0	0	0	2.2517	0.0413921	0.293237	0.203164	0.792422	0.980413	5.74237	5.32348	5.52137	6.23222	5.95192	5.69504	5.91945	6.08412	5.99847	6.17502	6.39582	6.0978
	ENSG00000019485	PRDM11	56981	0	0	0	0	0	-0.723997	0.0413918	0.293237	0.109407	0.758432	0.975701	6.68856	7.11108	6.62104	6.76141	6.58268	6.68637	7.00978	6.83008	7.02676	6.81103	6.88315	6.84824
	ENSG00000149289	ZC3H12C	85463	0	1	0	0	0	0.665492	0.041365	0.293237	0.409187	0.197168	0.779144	7.93463	8.24599	8.82623	8.97148	8.61252	8.82514	9.4422	9.01768	9.13942	8.98941	9.87188	9.41112
	ENSG00000076554	TPD52	7163	1	0	0	0	0	0.487717	0.0414437	0.293461	-0.087129	0.71572	0.968163	11.8168	11.3267	11.956	11.6207	11.8109	11.8143	11.0938	11.1628	11.0048	11.2224	10.6552	11.3342
	ENSG00000125319	HROB	78995	0	0	0	0	0	1.49594	0.0414712	0.293514	0.54798	0.369035	0.890298	6.10174	5.63169	6.30709	5.85394	6.17251	6.22052	5.85589	6.00725	6.36249	6.26376	6.10272	6.17982
	ENSG00000184730	APOBR	55911	0	0	0	0	0	1.85322	0.0415212	0.293727	0.0490528	0.943687	0.994909	5.9684	5.46607	6.22385	5.88248	6.1042	5.81252	5.71281	6.13228	6.46979	6.09825	5.94025	5.98497
	ENSG00000188177	ZC3H6	376940	0	1	0	0	0	-0.595752	0.0415973	0.293841	-0.620343	0.0314628	0.401727	9.22513	9.29242	9.02851	8.85483	8.64831	8.42543	9.72377	9.80732	9.31326	9.47361	9.21892	8.85714
	ENSG00000128833	MYO5C	55930	0	0	1	0	0	0.374571	0.0415817	0.293841	0.0316852	0.86267	0.988635	11.005	10.7978	11.3483	11.0559	10.9747	11.2366	10.7484	10.8507	10.8795	10.9706	10.7225	10.9365
	ENSG00000165304	MELK	9833	0	0	0	0	0	2.14414	0.0416302	0.293932	0.416579	0.690188	0.966795	9.43933	7.2405	9.7359	7.50887	8.02478	9.42273	7.3968	8.25172	8.7529	8.82397	7.50089	8.93369
	ENSG00000163785	RYK	6259	0	0	0	0	0	0.279138	0.0416898	0.29407	-0.0167564	0.901548	0.991963	10.2759	10.0463	10.358	10.313	10.3298	10.2452	10.1242	10.1057	10.0744	10.1451	10.0213	10.11
	ENSG00000132424	PNISR	25957	0	0	0	0	0	-0.483873	0.0416781	0.29407	-0.147309	0.533536	0.944294	11.1941	11.1622	10.3768	10.8141	11.0191	10.4689	11.325	11.4267	11.3747	11.3061	11.1411	11.2966
	ENSG00000168542	COL3A1	1281	0	0	0	0	0	1.152	0.0417906	0.29464	0.226509	0.659595	0.961556	6.17405	6.2399	6.30709	7.21393	7.08804	6.58597	7.31469	6.95333	7.04306	6.97255	7.17456	7.19909
	ENSG00000225470	JPX	554203	0	0	0	0	0	-0.401542	0.0418731	0.29508	-0.325242	0.096428	0.624707	9.69777	10.0354	9.6454	9.71418	9.75852	9.50303	10.1072	10.1294	9.82962	9.95178	9.55395	9.90785
	ENSG00000165338	HECTD2	143279	0	0	0	0	0	0.393137	0.0419326	0.295357	0.0584289	0.760359	0.975702	9.30839	8.8307	9.20105	9.20802	9.26281	9.05311	8.61583	8.79876	8.8381	8.98941	8.69573	8.84662
	ENSG00000116984	MTR	4548	0	1	0	0	0	0.297558	0.0420371	0.295527	0.143233	0.328659	0.873405	11.2744	10.9967	11.3594	11.2671	11.2327	11.284	10.7858	10.7168	10.9497	10.937	10.72	10.7957
	ENSG00000148842	CNNM2	54805	0	0	0	0	0	-0.512765	0.0419821	0.295527	0.0307464	0.902918	0.991963	9.43933	9.57192	9.31863	9.17084	8.94376	8.93271	9.38036	9.25816	9.21356	9.12355	9.61251	9.15645
	ENSG00000184277	TM2D3	80213	0	0	0	0	0	-0.323693	0.0420331	0.295527	-0.288779	0.0664372	0.543822	9.61667	9.83484	9.49608	9.44257	9.57225	9.61859	9.79084	9.85584	9.62905	9.53902	9.66879	9.50758
	ENSG00000099785	MARCHF2	51257	0	0	0	0	0	-0.548676	0.0420304	0.295527	0.148746	0.58901	0.954216	8.08002	9.08459	8.22666	8.83816	8.75059	8.51231	8.22508	8.27888	8.30182	8.3947	8.53712	8.38287
	ENSG00000213638	ADAT3	113179	0	0	0	0	0	0.712242	0.0421205	0.295972	0.32843	0.305034	0.863397	6.91954	6.65729	6.99014	7.06321	7.2206	7.09509	6.89879	6.97663	7.1217	7.19868	7.11157	7.31388
	ENSG00000126698	DNAJC8	22826	0	0	0	0	0	-0.295211	0.0421807	0.296044	-0.102011	0.480325	0.928374	11.264	11.5202	11.2518	11.1249	11.1419	11.3898	11.5034	11.5857	11.5234	11.4665	11.4575	11.493
	ENSG00000235194	PPP1R3E	90673	0	0	0	0	0	-0.453246	0.0421913	0.296044	-0.264872	0.229893	0.805685	8.95328	9.21727	8.61207	8.8493	9.07327	8.67914	9.34059	9.24454	9.08023	9.06759	8.94673	8.91367
	ENSG00000213967	ZNF726	730087	0	0	0	0	0	0.633443	0.0422618	0.296397	0.515826	0.0956417	0.622556	8.16257	7.57656	8.24057	7.74548	8.04036	8.1976	7.75348	7.49588	7.95281	7.95825	7.59438	7.97992
	ENSG00000133056	PIK3C2B	5287	0	0	0	0	0	0.350765	0.0422841	0.296412	0.337558	0.053357	0.501262	9.79551	9.96179	10.188	10.3329	10.2559	10.3947	9.42541	9.46213	9.75247	9.7083	9.67141	9.95011
	ENSG00000103494	RPGRIP1L	23322	0	0	0	0	0	-0.427102	0.0424161	0.297196	-0.216223	0.31073	0.864425	9.84588	9.69956	9.42125	9.20586	9.2661	9.31619	8.90718	9.09313	9.00464	9.0697	8.63763	8.82534
	ENSG00000157181	ODR4	54953	0	0	0	0	0	-0.368059	0.0427386	0.298255	-0.335402	0.0634026	0.534128	10.2293	10.3831	9.8707	10.1453	10.2004	9.88624	10.3455	10.3728	10.0253	10.1401	10.011	10.0299
	ENSG00000221823	PPP3R1	5534	0	0	0	0	0	0.327566	0.0426156	0.298255	-0.0778014	0.627557	0.956746	10.2851	10.2279	10.6731	10.4285	10.5259	10.5292	10.2258	10.3121	10.1292	10.2832	10.1864	10.3414
	ENSG00000135956	TMEM127	55654	0	0	0	0	0	-0.333528	0.0426667	0.298255	-0.23009	0.156064	0.733841	9.65072	10.2293	9.75045	10.0305	9.95629	9.90072	10.4775	10.4488	10.2926	10.1531	10.2958	10.1701
	ENSG00000109466	KLHL2	11275	0	0	0	0	0	-0.415921	0.0428057	0.298255	-0.530119	0.00876697	0.219443	8.96475	9.30543	8.82623	9.01413	8.9601	8.91374	9.21178	9.47189	8.83138	9.1072	8.84316	9.13933
	ENSG00000100916	BRMS1L	84312	0	0	0	0	0	0.333965	0.0426877	0.298255	0.223622	0.178427	0.76499	9.27428	9.25534	9.49224	9.62653	9.59592	9.53229	8.84209	8.94368	9.09713	9.18523	9.05545	9.22498
	ENSG00000188266	HYKK	123688	0	0	0	0	0	-0.61904	0.0428108	0.298255	-0.232593	0.452547	0.920741	7.99799	8.0727	7.66081	7.64527	7.6702	7.36895	7.27654	7.64441	7.662	7.57958	7.20497	7.36024
	ENSG00000132507	EIF5A	1984	0	0	0	0	0	0.473218	0.0426904	0.298255	0.443892	0.0573895	0.518682	12.3082	11.8481	12.525	11.9624	12.0905	12.5834	11.3982	11.5391	12.0057	11.9202	11.9114	12.0599
	ENSG00000276399	FLJ36000	284124	0	0	0	0	0	1.32402	0.0427704	0.298255	1.72538	0.00398625	0.136674	5.84641	5.72394	6.1098	6.43074	6.03101	6.22052	6.27623	5.79916	6.68067	6.49415	6.505	6.41015
	ENSG00000141644	MBD1	4152	0	0	0	0	0	-0.365099	0.0427221	0.298255	-0.0675655	0.705701	0.96732	9.77778	10.2549	9.72776	9.96954	10.014	9.9103	10.2014	10.2294	10.158	10.0596	10.3394	10.0956
[truncated: 15,420 more rows]
