# Supplementary material for: Dual functions of SPOP and ERG dictate androgen therapy responses in prostate cancer
Source: Nat Commun. 2021 Feb 2;12:734. doi: 10.1038/s41467-020-20820-x (PMC7854732; doi:10.1038/s41467-020-20820-x)
Supplement: Supplementary file 12 — Supplementary Data 9 [file 41467_2020_20820_MOESM12_ESM.xlsx]

## Sheet: Supplementary Data 9
		LNCaP		LNCaP (+ DERG)
		SPOP-MUT vs SPOP-WT		SPOP-MUT vs SPOP-WT
	GENESET	Direction	FDR	Direction	FDR
	HALLMARK_ANDROGEN_RESPONSE	Up	5.41757e-06	Down	0.245383
	HALLMARKS_MYC_TARGETS	Up	0.060084	Up	12.9536
	HALLMARK_COAGULATION	Up	0.122568	Up	7.62858
	HALLMARK_EPITHELIAL_MESENCHYMAL_TRANSITION	Up	0.0308838	Up	26.9141
	HALLMARK_OXIDATIVE_PHOSPHORYLATION	Down	0.122568	Down	1.75356
	HALLMARK_KRAS_SIGNALING_UP	Up	0.00559041	Up	9.43758
	HALLMARK_TNFA_SIGNALING_VIA_NFKB	Up	0.00153125	Up	7.10455
	HALLMARK_ANGIOGENESIS	Up	0.117217	Up	2.33787
	HALLMARK_IL6_JAK_STAT3_SIGNALING	Up	0.0564177	Up	26.9141
	HALLMARK_E2F_TARGETS	Up	8.504e-05	Up	13.692
	HALLMARK_APICAL_JUNCTION	Up	0.014338	Up	11.3844
	HALLMARK_BILE_ACID_METABOLISM	Down	0.262047	Down	11.2373
	HALLMARK_IL2_STAT5_SIGNALING	Up	0.0117836	Up	8.48925
	HALLMARK_INFLAMMATORY_RESPONSE	Up	0.000551349	Up	28.335
	HALLMARK_P53_PATHWAY	Up	0.873364	Up	6.69925
	HALLMARK_MYOGENESIS	Up	0.467246	Up	4.99262
	HALLMARK_COMPLEMENT	Up	0.0194974	Up	8.48925
	HALLMARK_ESTROGEN_RESPONSE_LATE	Up	0.000454724	Up	21.5282
	HALLMARK_HYPOXIA	Up	0.0568366	Up	8.13693
	HALLMARK_KRAS_SIGNALING_DN	Up	0.0993859	Up	17.0416
	HALLMARK_ESTROGEN_RESPONSE_EARLY	Up	0.00103336	Up	16.4743
	HALLMARK_TGF_BETA_SIGNALING	Up	0.868096	Down	2.33787
	HALLMARK_MITOTIC_SPINDLE	Up	0.0564177	Down	2.17607
	HALLMARK_DNA_REPAIR	Down	0.242661	Down	4.5752
	HALLMARK_PROTEIN_SECRETION	Down	0.362037	Down	15.5435
	HALLMARK_INTERFERON_GAMMA_RESPONSE	Up	0.098132	Up	9.43758
	HALLMARK_CHOLESTEROL_HOMEOSTASIS	Up	0.267152	Down	15.5435
	HALLMARK_APOPTOSIS	Down	0.803646	Down	4.87655
	HALLMARK_FATTY_ACID_METABOLISM	Up	0.873364	Down	7.58874
	HALLMARK_G2M_CHECKPOINT	Up	0.000357716	Up	5.00992
	HALLMARK_UNFOLDED_PROTEIN_RESPONSE	Up	0.789052	Down	0.853947
	HALLMARK_APICAL_SURFACE	Up	0.069203	Up	11.2373
	HALLMARK_SPERMATOGENESIS	Down	0.923787	Down	3.21657
	HALLMARK_UV_RESPONSE_DN	Up	0.117217	Up	0.459298
	HALLMARK_XENOBIOTIC_METABOLISM	Up	0.362037	Up	6.79133
	HALLMARK_MTORC1_SIGNALING	Up	0.330785	Down	6.79133
	HALLMARK_REACTIVE_OXIGEN_SPECIES_PATHWAY	Down	0.95232	Up	3.61869
	HALLMARK_ADIPOGENESIS	Up	0.553709	Down	0.980233
	HALLMARK_HEDGEHOG_SIGNALING	Up	0.120662	Up	1.87235
	HALLMARK_NOTCH_SIGNALING	Up	0.13308	Up	10.4262
	HALLMARK_PI3K_AKT_MTOR_SIGNALING	Up	0.215083	Down	1.87235
	HALLMARK_INTERFERON_ALPHA_RESPONSE	Up	0.13308	Up	8.96586
	HALLMARK_UV_RESPONSE_UP	Up	0.452214	Up	2.33787
	HALLMARK_PEROXISOME	Down	0.595538	Down	11.3337
	HALLMARK_PANCREAS_BETA_CELLS	Down	0.789052	Down	0.0822939
	HALLMARK_ALLOGRAFT_REJECTION	Up	0.162727	Up	11.3337
	HALLMARK_WNT_BETA_CATENIN_SIGNALING	Up	0.444042	Up	4.87655
	HALLMARK_GLYCOLYSIS	Up	0.0291734	Up	7.99105
	HALLMARK_HEME_METABOLISM	Down	0.267152	Down	7.65559
