# Supplementary material for: Dual functions of SPOP and ERG dictate androgen therapy responses in prostate cancer
Source: Nat Commun. 2021 Feb 2;12:734. doi: 10.1038/s41467-020-20820-x (PMC7854732; doi:10.1038/s41467-020-20820-x)
Supplement: Supplementary file 13 — Supplementary Data 10 [file 41467_2020_20820_MOESM13_ESM.xlsx]

## Sheet: Supplementary Data 10
	SPOP-MUT vs SPOP-WT (VCaP cells)
	CHROMATIN OCCUPANCY	GENESET	OTHER (n=211)	ERG (n=196)	SPOP (n=53)
	AR+ERG COBOUND	ERG-REPRESSED DHT-INDUCED	0	-0.0516264	0.948373
	ERG BOUND ONLY	ERG-INDUCED	0	0.778761	-0.221239
		ERG-REPRESSED	0	-0.398694	0.601306
	AR BOUND ONLY	DHT-INDUCED	0	0.457649	1
		DHT-REPRESSED	0	0.364933	-0.635067
	averaged ssGSEA-scores (rescaled, referenced to OTHER)
