# Supplementary material for: Dual functions of SPOP and ERG dictate androgen therapy responses in prostate cancer
Source: Nat Commun. 2021 Feb 2;12:734. doi: 10.1038/s41467-020-20820-x (PMC7854732; doi:10.1038/s41467-020-20820-x)
Supplement: Supplementary file 14 — Supplementary Data 11 [file 41467_2020_20820_MOESM14_ESM.xlsx]

## Sheet: Supplementary Data 11
			ssGSEA scores
			AR + ERG COBOUND		ERG BOUND ONLY		AR BOUND ONLY
	PATIENT_ID	SUBTYPE	ERG-REPRESSED DHT-INDUCED	ALL COBOUND	ERG-INDUCED	ERG-REPRESSED	DHT-INDUCED	DHT-REPRESSED
	TCGA-XQ-A8TA-01A	OTHER	1.09646	0.676175	1.43278	1.27326	1.06876	0.909189
	TCGA-CH-5751-01A	OTHER	1.27204	0.708597	1.42192	1.21108	1.17542	1.03377
	TCGA-CH-5761-01A	OTHER	1.27286	0.761483	1.39666	1.29899	1.24659	0.968992
	TCGA-EJ-AB20-01A	OTHER	1.22874	0.753535	1.27791	1.21724	1.07543	0.90196
	TCGA-J9-A52E-01A	OTHER	1.22836	0.761396	1.33327	1.26378	1.15005	0.863652
	TCGA-HC-A9TE-01A	OTHER	1.23959	0.764764	1.27238	1.33756	1.15456	0.959179
	TCGA-ZG-A9M4-01A	OTHER	1.24688	0.767993	1.32352	1.30945	1.17732	1.01208
	TCGA-KK-A6E3-01A	OTHER	1.51809	0.742482	1.20789	1.40151	1.32228	0.831697
	TCGA-M7-A723-01A	OTHER	1.51934	0.733545	1.2327	1.3851	1.31544	0.870367
	TCGA-FC-A66V-01A	OTHER	1.52098	0.757022	1.21384	1.3984	1.31718	0.871432
	TCGA-KK-A6E8-01A	OTHER	1.54641	0.735857	1.29409	1.40457	1.27858	0.83746
	TCGA-G9-6343-01A	OTHER	1.57382	0.751628	1.25035	1.42385	1.31051	0.83419
	TCGA-EJ-A65B-01A	OTHER	1.52373	0.756606	1.25376	1.39538	1.31169	0.84124
	TCGA-KK-A6E7-01A	OTHER	1.50128	0.767568	1.26849	1.39641	1.31261	0.811903
	TCGA-HC-A6AL-01A	OTHER	1.51169	0.754854	1.28234	1.39463	1.33113	0.815006
	TCGA-HI-7169-01A	OTHER	1.48033	0.752938	1.21417	1.30785	1.24221	0.885031
	TCGA-J4-A67Q-01A	OTHER	1.45568	0.747405	1.2251	1.336	1.18722	0.822825
	TCGA-HC-A6HX-01A	OTHER	1.46595	0.757762	1.23167	1.36072	1.20299	0.849833
	TCGA-J4-A67O-01A	OTHER	1.53576	0.736556	1.21387	1.35706	1.28154	0.779749
	TCGA-G9-6379-01A	OTHER	1.49604	0.742666	1.22291	1.3556	1.21624	0.787517
	TCGA-HC-A6AS-01A	OTHER	1.4781	0.742128	1.23259	1.38718	1.26011	0.806275
	TCGA-QU-A6IO-01A	OTHER	1.50641	0.759945	1.22094	1.40563	1.23308	0.775277
	TCGA-QU-A6IL-01A	OTHER	1.5015	0.759366	1.24605	1.39908	1.2525	0.773985
	TCGA-M7-A724-01A	OTHER	1.47295	0.777936	1.31711	1.40579	1.18222	0.771312
	TCGA-XJ-A9DX-01A	OTHER	1.47914	0.793561	1.27818	1.39052	1.20262	0.882884
	TCGA-G9-6496-01A	OTHER	1.50205	0.766401	1.26924	1.41416	1.26915	0.84625
	TCGA-XK-AAK1-01A	OTHER	1.49596	0.770528	1.28044	1.42575	1.25478	0.855878
	TCGA-VN-A88N-01A	OTHER	1.51103	0.748938	1.29323	1.42814	1.247	0.892134
	TCGA-VN-A943-01A	OTHER	1.47227	0.768346	1.31552	1.42436	1.26275	0.909786
	TCGA-J4-A67M-01A	OTHER	1.46975	0.73851	1.25277	1.3549	1.25224	0.841183
	TCGA-VP-AA1N-01A	OTHER	1.46831	0.717856	1.25841	1.37331	1.29465	0.84489
	TCGA-V1-A8MM-01A	OTHER	1.41416	0.759713	1.27206	1.39022	1.25419	0.846242
	TCGA-HC-A6AO-01A	OTHER	1.42652	0.769307	1.28356	1.38474	1.27501	0.818866
	TCGA-G9-A9S0-01A	OTHER	1.45826	0.77672	1.32104	1.39292	1.27731	0.836145
	TCGA-KK-A7AY-01A	OTHER	1.44084	0.77181	1.28998	1.38373	1.27522	0.854214
	TCGA-2A-A8VX-01A	OTHER	1.44961	0.757301	1.30146	1.38995	1.26053	0.858952
	TCGA-G9-6347-01A	OTHER	1.39291	0.746145	1.20174	1.29981	1.18326	0.764016
	TCGA-M7-A722-01A	OTHER	1.36996	0.766929	1.29862	1.35373	1.21795	0.74512
	TCGA-KK-A59V-01A	OTHER	1.34247	0.750675	1.30504	1.33746	1.20732	0.820783
	TCGA-FC-A6HD-01A	OTHER	1.38666	0.756282	1.32399	1.37553	1.16057	0.800837
	TCGA-FC-A4JI-01A	OTHER	1.36013	0.701587	1.4086	1.27774	1.23491	0.86741
	TCGA-YL-A9WH-01A	OTHER	1.35855	0.655408	1.35977	1.33404	1.27992	0.87046
	TCGA-ZG-A9LS-01A	OTHER	1.34976	0.764942	1.29427	1.31208	1.22023	0.92189
	TCGA-XK-AAIV-01A	OTHER	1.33457	0.719639	1.33969	1.29978	1.24152	0.929358
	TCGA-HC-A631-01A	OTHER	1.38101	0.754656	1.3563	1.35105	1.2646	0.933162
	TCGA-V1-A9O5-01A	OTHER	1.37061	0.791195	1.32093	1.33929	1.26933	0.959831
	TCGA-ZG-A9LN-01A	OTHER	1.42237	0.725479	1.27769	1.32698	1.29352	0.90964
	TCGA-J9-A8CL-01A	OTHER	1.41446	0.714133	1.29907	1.32584	1.28493	0.973297
	TCGA-G9-7521-01A	OTHER	1.3946	0.746893	1.28768	1.35849	1.31316	0.948739
	TCGA-HC-A9TH-01A	OTHER	1.38571	0.754687	1.31345	1.32692	1.3247	0.953846
	TCGA-G9-6498-01A	OTHER	1.4269	0.734809	1.26551	1.36497	1.2215	0.877266
	TCGA-ZG-A9LU-01A	OTHER	1.41588	0.757014	1.28302	1.34378	1.21977	0.880103
	TCGA-ZG-A9LB-01A	OTHER	1.40922	0.7311	1.31213	1.3144	1.18323	0.91369
	TCGA-V1-A9Z8-01A	OTHER	1.44049	0.744642	1.29988	1.31794	1.24731	0.93351
	TCGA-YL-A9WY-01A	OTHER	1.42319	0.700522	1.30239	1.31331	1.2258	0.947794
	TCGA-ZG-A9NI-01A	OTHER	1.425	0.721798	1.28264	1.33878	1.22438	0.924613
	TCGA-ZG-A9LM-01A	OTHER	1.40142	0.718342	1.29421	1.3357	1.24477	0.929014
	TCGA-KK-A8IB-01A	OTHER	1.44531	0.729151	1.30547	1.35507	1.2592	0.861872
	TCGA-YL-A9WI-01A	OTHER	1.44361	0.71553	1.3424	1.3691	1.27754	0.900082
	TCGA-V1-A9OL-01A	OTHER	1.39918	0.770827	1.30891	1.37313	1.2418	0.909086
	TCGA-KK-A8ID-01A	OTHER	1.40773	0.738102	1.32731	1.39266	1.23759	0.921159
	TCGA-FC-A5OB-01A	OTHER	1.41406	0.745617	1.34041	1.38008	1.2558	0.895391
	TCGA-KK-A7B3-01A	OTHER	1.45291	0.737114	1.26578	1.37701	1.25139	0.941292
	TCGA-2A-AAYO-01A	OTHER	1.45455	0.734416	1.2695	1.38169	1.26734	0.928825
	TCGA-ZG-A8QW-01A	OTHER	1.44093	0.742753	1.29695	1.3615	1.28753	0.907893
	TCGA-G9-6348-01A	OTHER	1.45266	0.754557	1.3181	1.33509	1.28939	0.929824
	TCGA-ZG-A9L0-01A	OTHER	1.46657	0.716603	1.29692	1.34398	1.27283	0.94121
	TCGA-VN-A88P-01A	OTHER	1.48285	0.733816	1.3124	1.3706	1.26891	0.927399
	TCGA-EJ-A46H-01A	OTHER	1.43878	0.738126	1.27749	1.27382	1.19042	1.13691
	TCGA-TK-A8OK-01A	OTHER	1.35632	0.731425	1.28848	1.25965	1.19661	1.03123
	TCGA-V1-A9OA-01A	OTHER	1.37643	0.70227	1.33161	1.26764	1.20858	1.07575
	TCGA-EJ-5494-01A	OTHER	1.34645	0.703681	1.37568	1.31619	1.18036	1.06874
	TCGA-ZG-A9L5-01A	OTHER	1.29419	0.729591	1.36042	1.30032	1.22259	1.03159
	TCGA-EJ-5514-01A	OTHER	1.31323	0.720524	1.37399	1.28127	1.22301	1.06529
	TCGA-V1-A8WV-01A	OTHER	1.32639	0.654601	1.33226	1.29338	1.19049	0.956602
	TCGA-HC-A4ZV-01A	OTHER	1.35141	0.711151	1.34685	1.28522	1.20244	0.955982
	TCGA-ZG-A9KY-01A	OTHER	1.38166	0.689733	1.35024	1.31123	1.18712	0.933981
	TCGA-KK-A5A1-01A	OTHER	1.40758	0.665499	1.36511	1.33041	1.23469	0.970527
	TCGA-V1-A9Z7-01A	OTHER	1.40898	0.698639	1.35505	1.29588	1.20046	0.989227
	TCGA-EJ-7789-01A	OTHER	1.40884	0.725289	1.36918	1.32622	1.21291	0.979362
	TCGA-VN-A88I-01A	OTHER	1.36814	0.73899	1.26508	1.26979	1.11789	0.95804
	TCGA-FC-A8O0-01A	OTHER	1.35001	0.745417	1.29231	1.33278	1.1608	1.00025
	TCGA-WW-A8ZI-01A	OTHER	1.39658	0.71848	1.31591	1.36728	1.20282	1.00649
	TCGA-G9-A9S4-01A	OTHER	1.39221	0.786221	1.36157	1.33707	1.17416	0.943181
	TCGA-EJ-A7NM-01A	OTHER	1.36827	0.768665	1.3421	1.30232	1.20943	0.97334
	TCGA-YL-A9WK-01A	OTHER	1.40453	0.744574	1.32421	1.31628	1.21543	0.98905
	TCGA-H9-A6BX-01A	OTHER	1.40958	0.744065	1.28735	1.27291	1.15666	0.985473
	TCGA-V1-A9O7-01A	OTHER	1.42408	0.708543	1.30748	1.27288	1.16422	1.01747
	TCGA-EJ-A46E-01A	OTHER	1.40908	0.747869	1.31791	1.30411	1.15391	1.0346
	TCGA-KC-A4BL-01A	OTHER	1.39969	0.745563	1.33145	1.30364	1.18659	1.03034
	TCGA-G9-7523-01A	OTHER	1.45523	0.732317	1.26473	1.26203	1.22288	0.975065
	TCGA-J9-A52C-01A	OTHER	1.42577	0.743536	1.26956	1.30906	1.20889	0.962643
	TCGA-HI-7170-01A	OTHER	1.43344	0.738955	1.29297	1.29667	1.2448	1.00204
	TCGA-HI-7168-01A	OTHER	1.4198	0.738646	1.29549	1.32451	1.22095	1.01887
	TCGA-G9-6378-01A	OTHER	1.46509	0.735483	1.28956	1.32347	1.24185	0.979167
	TCGA-KC-A7FE-01A	OTHER	1.4652	0.738555	1.28766	1.3296	1.20438	0.994416
	TCGA-CH-5771-01A	OTHER	1.45654	0.724226	1.30902	1.30916	1.21719	0.998207
	TCGA-CH-5792-01A	OTHER	1.46452	0.737973	1.31108	1.31626	1.20737	1.01055
	TCGA-KK-A8IG-01A	OTHER	1.5505	0.733099	1.27818	1.34358	1.24597	0.953356
	TCGA-YL-A8SI-01A	OTHER	1.55652	0.7348	1.28051	1.35707	1.27438	0.981909
	TCGA-V1-A8MF-01A	OTHER	1.51961	0.75023	1.29148	1.37219	1.24921	0.898546
	TCGA-V1-A9OQ-01A	OTHER	1.54222	0.750091	1.281	1.38709	1.28213	0.888891
	TCGA-EJ-A6RA-01A	OTHER	1.52951	0.747266	1.27464	1.3951	1.27553	0.928663
	TCGA-G9-7519-01A	OTHER	1.55878	0.722482	1.24847	1.41091	1.30931	0.897325
	TCGA-XK-AAJA-01A	OTHER	1.54991	0.750037	1.25768	1.44335	1.29767	0.923386
	TCGA-J9-A8CN-01A	OTHER	1.54688	0.738251	1.27538	1.4249	1.30568	0.934039
	TCGA-G9-6499-01A	OTHER	1.54109	0.727316	1.30408	1.40337	1.30874	0.914601
	TCGA-J4-AAU2-01A	OTHER	1.58707	0.736687	1.27524	1.429	1.28921	0.915922
	TCGA-EJ-A65G-01A	OTHER	1.55987	0.740331	1.29188	1.42686	1.27242	0.919973
	TCGA-XK-AAJP-01A	OTHER	1.55998	0.760004	1.29527	1.41817	1.27214	0.923711
	TCGA-EJ-A7NJ-01A	OTHER	1.54347	0.741505	1.25429	1.416	1.31797	1.02349
	TCGA-J4-A83L-01A	OTHER	1.53494	0.728418	1.29232	1.38201	1.2622	1.02121
	TCGA-EJ-A7NH-01A	OTHER	1.56832	0.72722	1.27806	1.38565	1.2658	1.01266
	TCGA-EJ-A46B-01A	OTHER	1.55081	0.743706	1.2639	1.40109	1.28421	0.987688
	TCGA-M7-A721-01A	OTHER	1.54322	0.738935	1.2996	1.38906	1.31898	0.979257
	TCGA-XK-AAJR-01A	OTHER	1.52088	0.747905	1.29758	1.38856	1.29245	0.98353
	TCGA-EJ-AB27-01A	OTHER	1.52565	0.733454	1.28264	1.3859	1.30349	0.965106
	TCGA-V1-A9Z9-01A	OTHER	1.53939	0.757913	1.28278	1.38543	1.29339	0.962861
	TCGA-VP-A87J-01A	OTHER	1.453	0.756956	1.31406	1.40535	1.33912	0.961548
	TCGA-G9-6366-01A	OTHER	1.46812	0.728461	1.28901	1.4184	1.31239	0.923232
	TCGA-EJ-A65J-01A	OTHER	1.49901	0.77071	1.29238	1.40742	1.3118	0.913784
	TCGA-KC-A7FA-01A	OTHER	1.50613	0.759442	1.27857	1.40302	1.30519	0.935675
	TCGA-KK-A6E5-01A	OTHER	1.5069	0.763693	1.29654	1.40364	1.30049	0.943572
	TCGA-CH-5737-01A	OTHER	1.48958	0.74681	1.29277	1.40651	1.29967	0.961794
	TCGA-J9-A8CP-01A	OTHER	1.50126	0.751404	1.28084	1.39328	1.28397	0.975412
	TCGA-V1-A8WL-01A	OTHER	1.4991	0.738656	1.27555	1.40024	1.2938	0.996431
	TCGA-CH-5767-01A	OTHER	1.52362	0.731768	1.30614	1.41225	1.28218	0.970188
	TCGA-KK-A8IJ-01A	OTHER	1.53482	0.749706	1.29179	1.41348	1.269	0.975814
	TCGA-XJ-A83H-01A	OTHER	1.53924	0.744274	1.29341	1.40795	1.28702	0.963747
	TCGA-Y6-A9XI-01A	OTHER	1.47944	0.743126	1.29485	1.40312	1.26007	0.95251
	TCGA-2A-AAYF-01A	OTHER	1.49023	0.7423	1.30163	1.41043	1.26194	0.937927
	TCGA-KK-A7AV-01A	OTHER	1.49273	0.740706	1.28932	1.37587	1.26929	0.944091
	TCGA-YL-A9WJ-01A	OTHER	1.48896	0.745367	1.30168	1.38183	1.26471	0.959492
	TCGA-XA-A8JR-01A	OTHER	1.50648	0.730092	1.27711	1.39203	1.273	0.958728
	TCGA-2A-A8VO-01A	OTHER	1.50594	0.749375	1.27933	1.39789	1.25807	0.962684
	TCGA-EJ-7317-01A	OTHER	1.51499	0.737513	1.30634	1.3974	1.26173	0.946619
	TCGA-V1-A8ML-01A	OTHER	1.50378	0.73738	1.3013	1.40289	1.27533	0.961565
	TCGA-EJ-7788-01A	OTHER	1.44574	0.684519	1.37801	1.28453	1.26859	1.04565
	TCGA-CH-5753-01A	OTHER	1.4315	0.680483	1.36493	1.32099	1.25793	1.09981
	TCGA-EJ-7781-01A	OTHER	1.4724	0.736031	1.35081	1.31325	1.2213	1.09859
	TCGA-HC-8266-01A	OTHER	1.43113	0.729343	1.31421	1.30178	1.20911	1.03286
	TCGA-HC-A76W-01A	OTHER	1.45316	0.711264	1.31786	1.29251	1.19997	1.05058
	TCGA-EJ-7792-01A	OTHER	1.44282	0.717648	1.30964	1.29472	1.25008	1.052
	TCGA-G9-6370-01A	OTHER	1.43827	0.737725	1.307	1.30131	1.2416	1.06761
	TCGA-YJ-A8SW-01A	OTHER	1.44556	0.737534	1.32764	1.37916	1.27262	0.981844
	TCGA-J4-AATZ-01A	OTHER	1.42631	0.744264	1.31136	1.37021	1.28801	1.01182
	TCGA-CH-5766-01A	OTHER	1.40343	0.744424	1.34912	1.36075	1.2445	1.02011
	TCGA-ZG-A9LY-01A	OTHER	1.4129	0.753347	1.3423	1.31845	1.27678	1.00539
	TCGA-YL-A8SC-01A	OTHER	1.39803	0.744903	1.34192	1.35298	1.27744	0.999726
	TCGA-CH-5738-01A	OTHER	1.44717	0.712889	1.34754	1.30706	1.23972	1.04325
	TCGA-HC-7736-01A	OTHER	1.45627	0.705944	1.33339	1.33403	1.24241	1.03949
	TCGA-HC-7749-01A	OTHER	1.44098	0.705759	1.33861	1.34458	1.26737	1.04743
	TCGA-EJ-5518-01A	OTHER	1.47193	0.73247	1.34754	1.30637	1.2528	1.01399
	TCGA-EJ-8474-01A	OTHER	1.46694	0.738943	1.35552	1.31912	1.29016	1.01661
	TCGA-EJ-5504-01A	OTHER	1.46955	0.731492	1.35322	1.32257	1.27954	1.04074
	TCGA-CH-5750-01A	OTHER	1.43429	0.7273	1.38627	1.32541	1.2822	1.05598
	TCGA-HC-7233-01A	OTHER	1.44641	0.723791	1.36325	1.31324	1.31681	1.0554
	TCGA-EJ-5501-01A	OTHER	1.4431	0.75158	1.35247	1.33426	1.27295	1.03891
	TCGA-EJ-5519-01A	OTHER	1.47195	0.752896	1.34215	1.35675	1.29164	1.03579
	TCGA-EJ-5532-01A	OTHER	1.47754	0.722	1.34635	1.35979	1.2736	1.05111
	TCGA-CH-5772-01A	OTHER	1.46225	0.730361	1.35281	1.34721	1.29238	1.06335
	TCGA-V1-A8MU-01A	OTHER	1.51931	0.738785	1.27206	1.368	1.23716	0.975908
	TCGA-VP-A87E-01A	OTHER	1.50005	0.724755	1.26159	1.33662	1.21734	0.98357
	TCGA-EJ-A6RC-01A	OTHER	1.49606	0.727434	1.27621	1.33896	1.23871	0.976413
	TCGA-EJ-A7NN-01A	OTHER	1.46155	0.723431	1.28558	1.36929	1.24586	0.956751
	TCGA-XK-AAJU-01A	OTHER	1.46983	0.748688	1.2884	1.36194	1.24046	0.976686
	TCGA-XK-AAJT-01A	OTHER	1.48197	0.746287	1.26975	1.333	1.22645	0.942994
	TCGA-V1-A9ZI-01A	OTHER	1.48924	0.733937	1.30826	1.33937	1.22691	0.940343
	TCGA-YL-A8HO-01A	OTHER	1.4987	0.722608	1.27764	1.33971	1.22943	0.938895
	TCGA-EJ-A8FN-01A	OTHER	1.50647	0.730266	1.28225	1.36063	1.21653	0.940377
	TCGA-HC-8256-01A	OTHER	1.49168	0.744943	1.34314	1.39692	1.26428	0.999683
	TCGA-HC-7075-01A	OTHER	1.49138	0.737306	1.32967	1.39206	1.27716	0.966005
	TCGA-2A-A8W1-01A	OTHER	1.49812	0.740211	1.33178	1.3977	1.2832	0.959636
	TCGA-KK-A7AZ-01A	OTHER	1.45933	0.74929	1.34245	1.36571	1.2344	0.964306
	TCGA-EJ-8470-01A	OTHER	1.48068	0.720497	1.33135	1.34072	1.25267	0.98615
	TCGA-EJ-7125-01A	OTHER	1.47039	0.722538	1.32521	1.36485	1.25751	0.973082
	TCGA-YL-A8S9-01A	OTHER	1.48992	0.759213	1.3492	1.36516	1.28567	0.946306
	TCGA-HC-8265-01A	OTHER	1.5076	0.751864	1.31689	1.35951	1.27361	0.945593
	TCGA-KC-A7F3-01A	OTHER	1.49946	0.756384	1.32647	1.37484	1.25898	0.961212
	TCGA-HC-7210-01A	OTHER	1.46922	0.725651	1.27473	1.35705	1.28809	1.06241
	TCGA-EJ-5517-01A	OTHER	1.441	0.721491	1.31877	1.34603	1.3031	1.05429
	TCGA-EJ-5515-01A	OTHER	1.50083	0.726252	1.31181	1.34626	1.31711	1.08245
	TCGA-EJ-7794-01A	OTHER	1.47886	0.734471	1.33775	1.31886	1.27558	1.08212
	TCGA-EJ-7791-01A	OTHER	1.4862	0.721789	1.30797	1.32114	1.2636	1.0599
	TCGA-EJ-7331-01A	OTHER	1.48844	0.720817	1.32784	1.33271	1.26631	1.05364
	TCGA-HC-7078-01A	OTHER	1.49984	0.687844	1.31679	1.36416	1.23256	1.00497
	TCGA-KK-A8I7-01A	OTHER	1.50697	0.728401	1.31109	1.34858	1.23228	0.991681
	TCGA-YL-A8SB-01A	OTHER	1.50864	0.716034	1.30496	1.34401	1.2326	1.01762
	TCGA-HC-7740-01A	OTHER	1.50353	0.73259	1.29543	1.3119	1.24715	1.05924
	TCGA-EJ-A8FU-01A	OTHER	1.51714	0.734352	1.2991	1.32972	1.22336	1.03218
	TCGA-EJ-A8FP-01A	OTHER	1.51349	0.736998	1.28368	1.35194	1.24797	1.01574
	TCGA-V1-A8MG-01A	OTHER	1.47234	0.741694	1.30663	1.35354	1.21024	1.02099
	TCGA-EJ-A7NG-01A	OTHER	1.48556	0.727848	1.2891	1.34863	1.2237	1.03171
	TCGA-XK-AAIR-01A	OTHER	1.4525	0.74867	1.31498	1.3377	1.24421	1.03065
	TCGA-EJ-A46G-01A	OTHER	1.47401	0.723861	1.30822	1.35873	1.24828	1.01847
	TCGA-KK-A8IL-01A	OTHER	1.46728	0.73905	1.31552	1.34472	1.25353	1.01326
	TCGA-J4-8200-01A	OTHER	1.50253	0.721604	1.31712	1.34122	1.31415	1.00784
	TCGA-V1-A9OH-01A	OTHER	1.49122	0.739674	1.34189	1.34373	1.30757	0.990548
	TCGA-H9-7775-01A	OTHER	1.47294	0.733773	1.33992	1.35276	1.32158	1.00364
	TCGA-G9-6367-01A	OTHER	1.51288	0.748247	1.26073	1.36096	1.28624	0.992605
	TCGA-HC-7742-01A	OTHER	1.48368	0.749796	1.29306	1.36524	1.29536	0.97721
	TCGA-M7-A720-01A	OTHER	1.50433	0.743267	1.28013	1.36265	1.32288	1.03899
	TCGA-G9-6494-01A	OTHER	1.49374	0.744437	1.30175	1.37146	1.31586	1.02499
	TCGA-CH-5748-01A	OTHER	1.52018	0.737141	1.35635	1.36659	1.31035	1.04408
	TCGA-V1-A8WN-01A	OTHER	1.49985	0.724632	1.30994	1.36348	1.28183	1.04896
	TCGA-EJ-7786-01A	OTHER	1.53891	0.720936	1.31961	1.3627	1.27387	1.05833
	TCGA-V1-A8X3-01A	OTHER	1.54442	0.743579	1.31621	1.3655	1.29623	1.01045
	TCGA-HC-7738-01A	OTHER	1.53074	0.744629	1.32446	1.38016	1.29955	1.00723
	TCGA-HC-8216-01A	OTHER	1.50715	0.76095	1.33855	1.35578	1.28211	1.00336
	TCGA-HC-7737-01A	OTHER	1.49597	0.734986	1.30485	1.34138	1.27666	1.01809
	TCGA-HC-7750-01A	OTHER	1.51459	0.736244	1.30069	1.34199	1.28015	1.00167
	TCGA-ZG-A9N3-01A	ERG	1.25747	0.732859	1.35586	1.30396	1.16724	0.810046
	TCGA-QU-A6IN-01A	ERG	1.35016	0.759685	1.31085	1.36662	1.17746	0.723836
	TCGA-ZG-A9L9-01A	ERG	1.35974	0.726473	1.29533	1.32103	1.21965	0.82148
	TCGA-KK-A7AU-01A	ERG	1.39271	0.773617	1.34267	1.38766	1.24917	0.87385
	TCGA-KK-A6E1-01A	ERG	1.41608	0.771233	1.32618	1.39417	1.27628	0.867638
	TCGA-M7-A71Z-01A	ERG	1.43654	0.763372	1.36858	1.34145	1.17328	0.825631
	TCGA-J4-A67K-01A	ERG	1.40375	0.742203	1.33562	1.32659	1.21062	0.805204
	TCGA-EJ-A65D-01A	ERG	1.37595	0.770553	1.35193	1.35541	1.19871	0.796651
	TCGA-KK-A6E4-01A	ERG	1.44411	0.700329	1.3084	1.38955	1.29464	0.779987
	TCGA-EJ-A46F-01A	ERG	1.44455	0.770344	1.33216	1.37173	1.23923	0.799152
	TCGA-H9-A6BY-01A	ERG	1.49282	0.755929	1.33166	1.35561	1.2503	0.800417
	TCGA-J4-A67L-01A	ERG	1.4772	0.74704	1.26288	1.40355	1.31469	0.824149
	TCGA-J4-A67S-01A	ERG	1.5029	0.754451	1.26545	1.40454	1.27662	0.795342
	TCGA-HC-A6AN-01A	ERG	1.52493	0.76008	1.2829	1.39547	1.30332	0.766595
	TCGA-J4-A67R-01A	ERG	1.51043	0.748179	1.25625	1.36169	1.2424	0.817111
	TCGA-KK-A7B2-01A	ERG	1.50221	0.748449	1.26056	1.35829	1.27273	0.874079
	TCGA-HC-7752-01A	ERG	1.46119	0.745828	1.23862	1.40971	1.18638	0.874896
	TCGA-VP-A872-01A	ERG	1.40549	0.751297	1.2699	1.38327	1.21563	0.865155
	TCGA-X4-A8KQ-01A	ERG	1.45771	0.747541	1.26407	1.35273	1.23962	0.877385
	TCGA-J4-A67N-01A	ERG	1.46543	0.72167	1.26947	1.38767	1.2354	0.85154
	TCGA-V1-A9OT-01A	ERG	1.47199	0.726212	1.27003	1.37988	1.21783	0.871696
	TCGA-G9-7525-01A	ERG	1.54971	0.748537	1.33352	1.34686	1.29042	0.842663
	TCGA-QU-A6IP-01A	ERG	1.55983	0.744994	1.29659	1.38453	1.26535	0.909834
	TCGA-J4-A83N-01A	ERG	1.53851	0.746441	1.32647	1.39928	1.30217	0.905078
	TCGA-G9-6354-01A	ERG	1.54804	0.753682	1.28204	1.42286	1.34104	0.87252
	TCGA-MG-AAMC-01A	ERG	1.52983	0.759561	1.30211	1.38996	1.32827	0.84809
	TCGA-HC-A6HY-01A	ERG	1.54195	0.752428	1.30644	1.39698	1.29364	0.855613
	TCGA-VN-A88M-01A	ERG	1.53742	0.741724	1.30839	1.39138	1.31035	0.862568
	TCGA-2A-A8VL-01A	ERG	1.56474	0.728592	1.24697	1.43505	1.33711	0.938811
	TCGA-G9-6353-01A	ERG	1.54989	0.729846	1.26612	1.37467	1.28184	0.942414
	TCGA-XJ-A9DQ-01A	ERG	1.54741	0.747497	1.27748	1.38003	1.27221	0.952303
	TCGA-V1-A8MK-01A	ERG	1.53947	0.737908	1.27821	1.38439	1.27078	0.973832
	TCGA-G9-6336-01A	ERG	1.51188	0.747076	1.29769	1.3801	1.33466	0.959733
	TCGA-G9-6351-01A	ERG	1.54413	0.721147	1.29869	1.39695	1.33856	0.956247
	TCGA-KK-A8I6-01A	ERG	1.53815	0.741437	1.33318	1.38053	1.31257	0.945131
	TCGA-CH-5744-01A	ERG	1.5213	0.741558	1.31211	1.37947	1.28245	0.950735
	TCGA-HC-8259-01A	ERG	1.52111	0.735556	1.33541	1.38053	1.28801	0.972101
	TCGA-KK-A8I5-01A	ERG	1.51595	0.739388	1.3264	1.37801	1.30608	0.972245
	TCGA-G9-7509-01A	ERG	1.54382	0.733604	1.30963	1.37808	1.29791	0.984208
	TCGA-J4-A67T-01A	ERG	1.53978	0.736467	1.30351	1.38572	1.30828	0.981193
	TCGA-KC-A4BN-01A	ERG	1.54616	0.7262	1.3205	1.39198	1.29004	0.990184
	TCGA-HC-7820-01A	ERG	1.53489	0.73558	1.32901	1.38632	1.30057	0.995509
	TCGA-KK-A8IH-01A	ERG	1.44956	0.749507	1.27698	1.40041	1.28977	0.95804
	TCGA-YL-A8SA-01A	ERG	1.45602	0.774439	1.31632	1.38955	1.25459	0.968602
	TCGA-YL-A8HL-01A	ERG	1.48167	0.769656	1.32178	1.38221	1.25047	0.957342
	TCGA-G9-6362-01A	ERG	1.45306	0.764719	1.31115	1.37137	1.29073	0.88042
	TCGA-KK-A59Y-01A	ERG	1.46799	0.759805	1.30371	1.39501	1.25815	0.905918
	TCGA-KK-A7B1-01A	ERG	1.49439	0.734705	1.33509	1.32987	1.24759	0.906769
	TCGA-KK-A7B4-01A	ERG	1.47036	0.770989	1.35264	1.33947	1.25717	0.904009
	TCGA-XJ-A83F-01A	ERG	1.51599	0.760646	1.30643	1.37182	1.26605	0.896339
	TCGA-G9-A9S7-01A	ERG	1.48568	0.758922	1.33128	1.38217	1.27958	0.905977
	TCGA-EJ-A7NF-01A	ERG	1.51219	0.755692	1.35206	1.36757	1.26763	0.91447
	TCGA-V1-A8WW-01A	ERG	1.48914	0.67993	1.29506	1.37948	1.33095	0.922265
	TCGA-KK-A8IA-01A	ERG	1.42337	0.737595	1.34137	1.36724	1.30533	0.9167
	TCGA-G9-6361-01A	ERG	1.43652	0.692595	1.33295	1.3193	1.27331	0.933134
	TCGA-KK-A6E6-01A	ERG	1.45372	0.692546	1.33262	1.33766	1.30387	0.936387
	TCGA-HC-7077-01A	ERG	1.491	0.765052	1.36655	1.3767	1.28758	0.992516
	TCGA-HC-8262-01A	ERG	1.50234	0.740395	1.36153	1.34631	1.3027	0.979453
	TCGA-HC-7819-01A	ERG	1.48287	0.735874	1.37598	1.35807	1.31209	1.0019
	TCGA-EJ-5521-01A	ERG	1.47966	0.758153	1.3059	1.3529	1.33792	0.931219
	TCGA-VN-A88L-01A	ERG	1.49821	0.708113	1.3177	1.33308	1.32717	0.970639
	TCGA-J9-A8CK-01A	ERG	1.52353	0.747033	1.30669	1.32609	1.28666	0.95339
	TCGA-2A-A8VV-01A	ERG	1.51111	0.735646	1.33843	1.34484	1.30856	0.953015
	TCGA-G9-6377-01A	ERG	1.51532	0.751728	1.33271	1.3577	1.32128	0.927639
	TCGA-ZG-A9MC-01A	ERG	1.25351	0.73432	1.32109	1.25434	1.10021	0.971381
	TCGA-4L-AA1F-01A	ERG	1.27996	0.71057	1.30019	1.24603	1.1838	0.983067
	TCGA-CH-5752-01A	ERG	1.28362	0.716251	1.45281	1.25423	1.1317	1.0803
	TCGA-EJ-5525-01A	ERG	1.28377	0.749832	1.45738	1.19691	1.22106	1.01942
	TCGA-CH-5743-01A	ERG	1.35824	0.743247	1.34235	1.2646	1.16637	1.04816
	TCGA-XJ-A9DI-01A	ERG	1.34954	0.760102	1.32109	1.2785	1.17654	0.982289
	TCGA-VP-A87C-01A	ERG	1.38557	0.735131	1.32321	1.29033	1.17274	0.974348
	TCGA-J9-A8CM-01A	ERG	1.37448	0.754823	1.33684	1.28531	1.20529	0.959317
	TCGA-HC-A8D0-01A	ERG	1.40304	0.754962	1.38497	1.25897	1.18359	0.969886
	TCGA-KK-A8I8-01A	ERG	1.41037	0.750348	1.40205	1.28503	1.16583	0.917748
	TCGA-V1-A8WS-01A	ERG	1.40041	0.751502	1.42694	1.28083	1.18008	0.926077
	TCGA-2A-A8VT-01A	ERG	1.31915	0.781843	1.38606	1.32503	1.20491	0.970055
	TCGA-CH-5741-01A	ERG	1.37654	0.754806	1.37919	1.34114	1.18756	0.969346
	TCGA-YL-A9WL-01A	ERG	1.3699	0.729317	1.38913	1.32167	1.18616	0.984402
	TCGA-VP-A87D-01A	ERG	1.38028	0.734365	1.36873	1.32828	1.21167	0.983637
	TCGA-HC-A632-01A	ERG	1.35719	0.716992	1.39393	1.27344	1.23389	0.930434
	TCGA-KK-A6E2-01A	ERG	1.38665	0.757231	1.42683	1.29669	1.22223	0.979343
	TCGA-EJ-5499-01A	ERG	1.37	0.745582	1.41855	1.26704	1.24423	0.99464
	TCGA-HI-7171-01A	ERG	1.38524	0.7471	1.39267	1.29838	1.24596	0.992444
	TCGA-G9-6373-01A	ERG	1.3755	0.744276	1.32766	1.32652	1.24248	0.89772
	TCGA-J9-A52B-01A	ERG	1.40346	0.786526	1.31964	1.3361	1.2193	0.920967
	TCGA-KK-A8I4-01A	ERG	1.40556	0.738944	1.31141	1.30485	1.20939	0.942539
	TCGA-ZG-A9L2-01A	ERG	1.38636	0.735033	1.31562	1.29764	1.23232	0.947028
	TCGA-J4-A6G1-01A	ERG	1.43125	0.73138	1.3276	1.27288	1.23165	0.923858
	TCGA-G9-6329-01A	ERG	1.44075	0.744188	1.30872	1.31134	1.22917	0.925537
	TCGA-EJ-5507-01A	ERG	1.35544	0.76383	1.35428	1.32043	1.29881	0.976164
	TCGA-CH-5754-01A	ERG	1.39391	0.737278	1.35282	1.31523	1.28092	0.922365
	TCGA-EJ-7315-01A	ERG	1.4021	0.74284	1.34283	1.31285	1.29026	0.918034
	TCGA-G9-6363-01A	ERG	1.42051	0.757935	1.35997	1.30583	1.29935	0.962698
	TCGA-G9-6365-01A	ERG	1.40506	0.732807	1.34273	1.29033	1.26478	0.956113
	TCGA-ZG-A9L4-01A	ERG	1.41235	0.751753	1.334	1.29778	1.25897	0.967452
	TCGA-HC-7213-01A	ERG	1.36439	0.705545	1.34896	1.32517	1.26758	0.964152
	TCGA-ZG-A9LZ-01A	ERG	1.41599	0.703432	1.36203	1.32234	1.26546	0.949867
	TCGA-CH-5769-01A	ERG	1.42511	0.717671	1.36734	1.30375	1.28115	0.995931
	TCGA-CH-5791-01A	ERG	1.40027	0.71627	1.37244	1.3184	1.28546	1.02037
	TCGA-HC-A48F-01A	ERG	1.40265	0.729907	1.33657	1.36214	1.29753	0.974873
	TCGA-HC-7747-01A	ERG	1.43106	0.718158	1.33891	1.33953	1.2768	0.993169
	TCGA-EJ-8472-01A	ERG	1.41849	0.711396	1.33741	1.34388	1.30117	1.00046
	TCGA-HC-7821-01A	ERG	1.38015	0.704192	1.33254	1.33921	1.23599	1.04116
	TCGA-J4-A83I-01A	ERG	1.41085	0.764613	1.3416	1.35277	1.25733	1.04849
	TCGA-HC-7211-01A	ERG	1.43271	0.723063	1.33523	1.3544	1.22135	1.09155
	TCGA-HC-7745-01A	ERG	1.45521	0.716478	1.32676	1.3108	1.22094	1.06244
	TCGA-G9-6384-01A	ERG	1.45966	0.727043	1.36602	1.3042	1.2371	1.07675
	TCGA-EJ-8469-01A	ERG	1.3803	0.746162	1.41976	1.29423	1.25051	1.06732
	TCGA-EJ-7328-01A	ERG	1.4169	0.722265	1.36422	1.26817	1.19795	1.00793
	TCGA-XQ-A8TB-01A	ERG	1.44157	0.695738	1.38284	1.27979	1.21866	1.02705
	TCGA-HC-8257-01A	ERG	1.40731	0.708547	1.39622	1.30688	1.17892	1.02855
	TCGA-EJ-A65F-01A	ERG	1.41229	0.72085	1.36379	1.32072	1.19567	1.03455
	TCGA-CH-5739-01A	ERG	1.47436	0.724876	1.40272	1.2827	1.24235	1.04351
	TCGA-CH-5764-01A	ERG	1.43921	0.736681	1.40648	1.2819	1.22548	1.0586
	TCGA-HC-7212-01A	ERG	1.4355	0.74127	1.40631	1.29671	1.25753	1.06422
	TCGA-EJ-7321-01A	ERG	1.42368	0.742174	1.41966	1.28572	1.23703	1.03491
	TCGA-CH-5740-01A	ERG	1.42528	0.722291	1.40664	1.30544	1.23645	1.03561
	TCGA-CH-5768-01A	ERG	1.42293	0.735311	1.41289	1.30871	1.25557	1.0443
	TCGA-HC-7081-01A	ERG	1.433	0.726533	1.33262	1.27889	1.26899	1.06991
	TCGA-EJ-7785-01A	ERG	1.47274	0.728069	1.35831	1.26573	1.26576	1.07877
	TCGA-EJ-7784-01A	ERG	1.44384	0.707925	1.39331	1.30796	1.26206	1.08139
	TCGA-EJ-5522-01A	ERG	1.43939	0.722766	1.36802	1.31261	1.28626	1.08417
	TCGA-EJ-5506-01A	ERG	1.43235	0.736431	1.33884	1.32188	1.29237	1.13627
	TCGA-EJ-5497-01A	ERG	1.49346	0.717848	1.37143	1.3116	1.30987	1.09212
	TCGA-HC-7748-01A	ERG	1.4711	0.721488	1.34275	1.32274	1.27167	1.08634
	TCGA-HC-7232-01A	ERG	1.46939	0.737113	1.34638	1.30339	1.29669	1.06953
	TCGA-EJ-7783-01A	ERG	1.42823	0.738112	1.38603	1.255	1.21503	1.1642
	TCGA-J4-8198-01A	ERG	1.48761	0.721107	1.35769	1.28247	1.23076	1.12533
	TCGA-EJ-5508-01A	ERG	1.46614	0.722861	1.39048	1.27415	1.2514	1.11061
	TCGA-EJ-5495-01A	ERG	1.40513	0.700567	1.38247	1.22494	1.23643	1.1102
	TCGA-EJ-5498-01A	ERG	1.42547	0.729201	1.35846	1.25768	1.25733	1.11906
	TCGA-EJ-7327-01A	ERG	1.4106	0.724363	1.38261	1.27842	1.25721	1.09643
	TCGA-EJ-5524-01A	ERG	1.38354	0.720058	1.38163	1.26796	1.29395	1.09874
	TCGA-EJ-5527-01A	ERG	1.42323	0.711764	1.38066	1.26457	1.2887	1.12935
	TCGA-EJ-5542-01A	ERG	1.41218	0.719449	1.3863	1.27797	1.30875	1.13107
	TCGA-EJ-5516-01A	ERG	1.41866	0.718048	1.37182	1.26731	1.31993	1.10833
	TCGA-EJ-5526-01A	ERG	1.44631	0.7192	1.37682	1.27866	1.31206	1.10675
	TCGA-J4-AATV-01A	ERG	1.51119	0.728472	1.27017	1.34981	1.24619	0.982045
	TCGA-VP-A879-01A	ERG	1.53406	0.732111	1.3023	1.35297	1.23402	1.0169
	TCGA-EJ-A46I-01A	ERG	1.52052	0.745017	1.30119	1.36022	1.25038	1.03967
	TCGA-YL-A9WX-01A	ERG	1.45741	0.735478	1.31025	1.33765	1.25307	1.03729
	TCGA-EJ-5503-01A	ERG	1.48897	0.731579	1.29199	1.33891	1.25349	1.03232
	TCGA-CH-5789-01A	ERG	1.48569	0.723068	1.29681	1.36367	1.26769	1.05644
	TCGA-EJ-5502-01A	ERG	1.5141	0.723436	1.31173	1.32826	1.26025	1.05912
	TCGA-G9-7522-01A	ERG	1.4793	0.724251	1.29544	1.3676	1.32888	1.02169
	TCGA-FC-7708-01A	ERG	1.48193	0.720164	1.31608	1.33192	1.28279	1.0482
	TCGA-HC-A8D1-01A	ERG	1.49106	0.731332	1.33979	1.32544	1.28763	1.0344
	TCGA-KK-A8IM-01A	ERG	1.50241	0.742657	1.33946	1.33893	1.32125	1.02826
	TCGA-HC-7818-01A	ERG	1.52154	0.731235	1.33438	1.35227	1.29726	1.0312
	TCGA-KK-A6DY-01A	ERG	1.51385	0.754571	1.33617	1.34164	1.30062	1.03875
	TCGA-EJ-A7NK-01A	ERG	1.52471	0.744907	1.27636	1.37115	1.27352	1.00588
	TCGA-HC-8260-01A	ERG	1.51847	0.73714	1.29517	1.3715	1.30152	1.0367
	TCGA-EJ-A8FO-01A	ERG	1.53549	0.72851	1.30083	1.37263	1.32582	1.00816
	TCGA-EJ-7793-01A	ERG	1.54801	0.732295	1.31916	1.35034	1.32681	1.02098
	TCGA-J4-A83K-01A	ERG	1.54417	0.731403	1.33007	1.34902	1.28301	0.981688
	TCGA-EJ-A46D-01A	ERG	1.54278	0.735175	1.30816	1.36272	1.26532	1.00375
	TCGA-G9-6385-01A	ERG	1.5302	0.737083	1.30416	1.3514	1.286	1.00277
	TCGA-XJ-A9DK-01A	ERG	1.52924	0.748409	1.31017	1.34146	1.28519	1.0144
	TCGA-CH-5794-01A	ERG	1.43786	0.735657	1.35913	1.32224	1.22874	0.985921
	TCGA-VN-A88K-01A	ERG	1.45542	0.753753	1.35991	1.31913	1.22131	0.948174
	TCGA-G9-6332-01A	ERG	1.43929	0.744114	1.37242	1.34632	1.23183	0.958156
	TCGA-VP-A875-01A	ERG	1.44497	0.707704	1.38843	1.34292	1.22588	0.98959
	TCGA-HC-7744-01A	ERG	1.42853	0.74271	1.41179	1.31281	1.22797	0.996995
	TCGA-VP-A876-01A	ERG	1.44566	0.741052	1.40838	1.3206	1.22974	0.97832
	TCGA-VP-A87K-01A	ERG	1.47469	0.783951	1.36948	1.35677	1.23518	0.943139
	TCGA-HC-A76X-01A	ERG	1.49763	0.737221	1.38124	1.33801	1.26244	0.93883
	TCGA-KK-A8II-01A	ERG	1.48325	0.749928	1.38124	1.36198	1.24955	0.932088
	TCGA-HC-7230-01A	ERG	1.48527	0.745131	1.38957	1.32961	1.29076	0.944185
	TCGA-HC-8213-01A	ERG	1.47023	0.740658	1.38578	1.35323	1.28727	0.972703
	TCGA-V1-A9O9-01A	ERG	1.46145	0.742788	1.3431	1.31752	1.26719	0.980091
	TCGA-KK-A8IC-01A	ERG	1.46427	0.750978	1.34349	1.31213	1.2959	0.988512
	TCGA-YL-A8HK-01A	ERG	1.47668	0.757203	1.32908	1.31581	1.24545	0.964799
	TCGA-KC-A7F6-01A	ERG	1.48819	0.734639	1.34615	1.32673	1.25188	0.956439
	TCGA-2A-AAYU-01A	ERG	1.48404	0.744549	1.33693	1.35613	1.25245	0.973511
	TCGA-G9-6342-01A	ERG	1.48997	0.741308	1.33039	1.35587	1.27157	0.988437
	TCGA-KC-A4BR-01A	ERG	1.49125	0.716456	1.29497	1.30685	1.19293	0.995703
	TCGA-YL-A8HJ-01A	ERG	1.49114	0.71757	1.32569	1.25763	1.21263	1.01687
	TCGA-ZG-A9L1-01A	ERG	1.42621	0.719046	1.30521	1.31063	1.20009	1.00442
	TCGA-KC-A4BV-01A	ERG	1.41945	0.756113	1.32402	1.31569	1.23422	1.00663
	TCGA-V1-A9ZG-01A	ERG	1.41199	0.7407	1.34428	1.3017	1.23754	0.993065
	TCGA-ZG-A8QZ-01A	ERG	1.42811	0.744292	1.34745	1.29951	1.23659	0.988919
	TCGA-G9-6364-01A	ERG	1.43329	0.734364	1.32371	1.32713	1.26811	1.00989
	TCGA-G9-6356-01A	ERG	1.46404	0.729109	1.34244	1.29873	1.2658	1.02127
	TCGA-TP-A8TT-01A	ERG	1.44106	0.741232	1.33323	1.31621	1.27845	1.05454
	TCGA-EJ-5512-01A	ERG	1.45797	0.736157	1.34597	1.3169	1.28735	1.0247
	TCGA-HC-7231-01A	ERG	1.44437	0.732485	1.3591	1.32996	1.28445	1.03215
	TCGA-J4-A6M7-01A	ERG	1.47184	0.729709	1.3706	1.31954	1.24322	0.99874
	TCGA-VN-A88Q-01A	ERG	1.48625	0.748189	1.38113	1.32025	1.26118	0.978553
	TCGA-CH-5790-01A	ERG	1.45862	0.75116	1.3826	1.33154	1.28353	1.02263
	TCGA-CH-5765-01A	ERG	1.46854	0.744624	1.39163	1.30592	1.26629	1.0178
	TCGA-EJ-5496-01A	ERG	1.467	0.734414	1.39395	1.31585	1.28075	1.02277
	TCGA-CH-5746-01A	ERG	1.47546	0.732584	1.36938	1.33073	1.25218	1.04433
	TCGA-EJ-5530-01A	ERG	1.49861	0.725506	1.38324	1.31344	1.26134	1.05696
	TCGA-EJ-7797-01A	ERG	1.49345	0.728302	1.35971	1.32752	1.26171	1.01519
	TCGA-HC-7209-01A	ERG	1.49584	0.729684	1.36701	1.3376	1.28497	1.02603
	TCGA-EJ-7314-01A	ERG	1.49439	0.728075	1.38858	1.3287	1.27311	1.02915
	TCGA-XK-AAIW-01A	SPOP	1.23011	0.756486	1.4326	1.29377	1.17868	0.884553
	TCGA-CH-5788-01A	SPOP	1.46405	0.744023	1.40349	1.34299	1.2742	0.94656
	TCGA-EJ-7330-01A	SPOP	1.49239	0.725857	1.33533	1.3177	1.23834	1.11325
	TCGA-EJ-5509-01A	SPOP	1.49507	0.723962	1.33475	1.32339	1.19682	1.00503
	TCGA-ZG-A9L6-01A	SPOP	1.48098	0.732061	1.27526	1.34183	1.2395	1.0118
	TCGA-J4-A6G3-01A	SPOP	1.4944	0.725218	1.31512	1.34246	1.23677	1.01197
	TCGA-EJ-7782-01A	SPOP	1.45873	0.736758	1.32497	1.34592	1.23443	1.00973
	TCGA-EJ-5531-01A	SPOP	1.47353	0.730469	1.32972	1.32328	1.25326	1.02833
	TCGA-EJ-7123-01A	SPOP	1.51087	0.744628	1.33224	1.38617	1.28818	0.999041
	TCGA-ZG-A8QY-01A	SPOP	1.4811	0.721024	1.31416	1.3405	1.27455	1.00006
	TCGA-YL-A8S8-01A	SPOP	1.50214	0.706324	1.33121	1.33913	1.27187	0.983977
	TCGA-EJ-8468-01A	SPOP	1.52258	0.710952	1.27846	1.36185	1.26697	1.05827
	TCGA-EJ-7115-01A	SPOP	1.51511	0.738055	1.33124	1.34227	1.27815	1.02969
	TCGA-EJ-5505-01A	SPOP	1.5111	0.736643	1.34799	1.35605	1.27643	1.06217
	TCGA-KK-A7B0-01A	SPOP	1.46352	0.756106	1.22122	1.37305	1.22028	0.738777
	TCGA-QU-A6IM-01A	SPOP	1.52624	0.753147	1.19229	1.40238	1.23706	0.720585
	TCGA-HC-A6AP-01A	SPOP	1.51659	0.75371	1.23039	1.3874	1.28349	0.786209
	TCGA-KK-A7AQ-01A	SPOP	1.56402	0.762874	1.22089	1.43877	1.30892	0.776077
	TCGA-KC-A7F5-01A	SPOP	1.54549	0.764689	1.26351	1.43418	1.28364	0.817899
	TCGA-VN-A88R-01A	SPOP	1.56431	0.76226	1.26034	1.44572	1.27315	0.8219
	TCGA-KK-A8IK-01A	SPOP	1.44282	0.700309	1.31655	1.39449	1.24081	0.797972
	TCGA-HC-7080-01A	SPOP	1.45674	0.763501	1.30568	1.41219	1.21373	0.930698
	TCGA-EJ-A8FS-01A	SPOP	1.45146	0.749309	1.32818	1.40245	1.24053	0.949137
	TCGA-ZG-A9ND-01A	SPOP	1.51527	0.754883	1.28501	1.43243	1.24542	0.874263
	TCGA-TP-A8TV-01A	SPOP	1.4963	0.760243	1.29596	1.43587	1.27483	0.885401
	TCGA-KK-A8I9-01A	SPOP	1.49912	0.736063	1.29866	1.37377	1.24584	0.918174
	TCGA-ZG-A8QX-01A	SPOP	1.51256	0.748007	1.26909	1.36752	1.26521	0.934098
	TCGA-XK-AAJ3-01A	SPOP	1.50352	0.737683	1.27371	1.42451	1.25266	0.910025
	TCGA-VP-A87B-01A	SPOP	1.53619	0.729599	1.28851	1.40258	1.27257	0.915869
	TCGA-G9-6333-01A	SPOP	1.59812	0.748084	1.2587	1.42354	1.31948	0.923065
	TCGA-EJ-A65M-01A	SPOP	1.57286	0.737558	1.26709	1.41505	1.33632	0.864806
	TCGA-VN-A88O-01A	SPOP	1.56229	0.726814	1.26845	1.41715	1.29408	0.882075
	TCGA-XJ-A83G-01A	SPOP	1.57189	0.752467	1.26904	1.44219	1.30234	0.875867
	TCGA-G9-6338-01A	SPOP	1.54673	0.743633	1.22296	1.35108	1.2583	0.868719
	TCGA-X4-A8KS-01A	SPOP	1.52859	0.748469	1.24309	1.38935	1.26267	0.900583
	TCGA-V1-A9OX-01A	SPOP	1.56388	0.744145	1.24042	1.41681	1.28772	0.901778
	TCGA-KK-A59X-01A	SPOP	1.53205	0.700332	1.25825	1.40767	1.2905	0.840836
	TCGA-G9-6369-01A	SPOP	1.55792	0.708156	1.26296	1.43984	1.30625	0.829595
	TCGA-KK-A8IF-01A	SPOP	1.55598	0.745967	1.31227	1.39818	1.31209	0.819466
	TCGA-J9-A52D-01A	SPOP	1.53145	0.740883	1.33786	1.39387	1.281	0.86455
	TCGA-KK-A6E0-01A	SPOP	1.53937	0.598115	1.30453	1.42651	1.30328	0.952092
	TCGA-KK-A59Z-01A	SPOP	1.5257	0.669606	1.28718	1.34695	1.20407	0.981614
	TCGA-FC-7961-01A	SPOP	1.48553	0.694433	1.3014	1.34103	1.29403	0.945405
	TCGA-YL-A8HM-01A	SPOP	1.5034	0.721578	1.3421	1.35466	1.25442	0.90978
	TCGA-VP-A87H-01A	SPOP	1.53923	0.696359	1.33044	1.36814	1.28935	0.922945
	TCGA-VP-A878-01A	SPOP	1.56185	0.728767	1.28237	1.38363	1.24925	0.961377
	TCGA-Y6-A8TL-01A	SPOP	1.57829	0.734577	1.29675	1.39648	1.27433	0.957993
	TCGA-EJ-A65E-01A	SPOP	1.53809	0.742581	1.3022	1.39775	1.24029	0.991201
	TCGA-V1-A9OF-01A	SPOP	1.54705	0.734807	1.31009	1.39098	1.26483	0.998137
	TCGA-HC-8258-01A	SPOP	1.57166	0.745391	1.27527	1.39841	1.28558	1.00229
	TCGA-V1-A9ZK-01A	SPOP	1.54255	0.708832	1.28369	1.39055	1.29642	0.993531
	TCGA-G9-7510-01A	SPOP	1.53235	0.729242	1.29382	1.37163	1.28804	0.980595
	TCGA-HC-8261-01A	SPOP	1.5323	0.729155	1.30253	1.38061	1.27346	0.989481
