# Supplementary material for: Dual functions of SPOP and ERG dictate androgen therapy responses in prostate cancer
Source: Nat Commun. 2021 Feb 2;12:734. doi: 10.1038/s41467-020-20820-x (PMC7854732; doi:10.1038/s41467-020-20820-x)
Supplement: Supplementary file 15 — Supplementary Data 12 [file 41467_2020_20820_MOESM15_ESM.xlsx]

## Sheet: Supplementary Data 12
				AR+ERG CO-BOUND	ERG BOUND ONLY		AR BOUND ONLY		SPOP-MUT vs ERG (DESeq2)			Averaged mRNA expression (VST-Normalized)
	ENSEMBL_ID	SYMBOL	ENTREZ	AR-INDUCED ERG-REPRESSED	ERG_INDUCED	ERG_REPRESSED	DHT_INDUCED	DHT_REPRESSED	log2FoldChange	pvalue	padj	SPOP	ERG	OTHER
	ENSG00000157554	ERG	2078	0	0	0	0	0	-5.02752	1.42822e-208	5.21444e-204	8.83627	13.7371	9.18601
	ENSG00000086730	LAT2	7462	1	0	0	0	0	2.29953	7.50382e-87	1.36982e-82	11.0182	8.96202	9.68055
	ENSG00000163492	CCDC141	285025	0	0	0	0	0	4.69043	3.63788e-86	4.4273e-82	9.21713	5.36539	6.29442
	ENSG00000233760	LOC100506289	100506289	0	0	0	0	0	-5.06894	2.68324e-82	2.44913e-78	5.07679	8.25431	5.57371
	ENSG00000280719	PCAT5	102578074	0	0	0	0	0	-7.36335	2.85844e-71	1.73936e-67	3.45978	6.15292	3.69515
	ENSG00000187595	ZNF385C	201181	0	0	0	0	0	2.35768	3.13313e-70	1.63415e-66	9.08133	7.18622	7.70253
	ENSG00000122548	KIAA0087	9808	0	0	0	0	0	-4.64777	9.88337e-69	4.51052e-65	4.15078	6.64092	4.28434
	ENSG00000104490	NCALD	83988	0	0	0	0	0	-2.45565	2.68553e-63	1.08943e-59	8.97129	11.5284	10.1798
	ENSG00000214595	EML6	400954	0	0	0	0	0	-3.50154	2.09322e-62	7.64236e-59	5.92785	8.58469	6.44998
	ENSG00000249307	LINC01088	100505875	0	0	0	0	0	4.05638	2.12644e-61	7.05786e-58	11.0994	7.35583	9.2091
	ENSG00000197444	OGDHL	55753	0	0	0	0	0	-3.59702	3.58025e-61	1.08929e-57	7.0726	10.2271	7.45611
	ENSG00000135299	ANKRD6	22881	0	0	0	0	0	-1.40481	1.21016e-60	3.39869e-57	8.00406	9.38055	8.44842
	ENSG00000102172	SMS	6611	0	0	1	0	0	2.51711	2.42619e-60	6.32715e-57	15.5895	13.3355	14.3088
	ENSG00000259721	LOC100131315	100131315	0	0	0	0	0	-4.85795	3.53892e-60	8.61374e-57	4.24985	7.38711	4.85548
	ENSG00000163705	FANCD2OS	115795	0	0	0	0	0	3.25139	2.26741e-58	5.17394e-55	4.90877	3.77437	4.03849
	ENSG00000242574	HLA-DMB	3109	0	0	0	0	0	-2.88621	3.94488e-58	8.47221e-55	9.80024	12.1253	9.92266
	ENSG00000151790	TDO2	6999	0	0	0	0	0	-6.54874	8.18001e-57	1.57185e-53	4.47329	7.0675	4.94707
	ENSG00000091138	SLC26A3	1811	0	0	0	0	0	4.88631	1.61949e-56	2.95637e-53	7.88675	5.09415	6.71981
	ENSG00000177283	FZD8	8325	0	0	0	0	0	-1.82334	4.73799e-54	7.86291e-51	8.8002	10.4719	9.07421
	ENSG00000164266	SPINK1	6690	0	0	0	0	0	6.21515	7.48306e-54	1.18786e-50	9.41828	5.6457	7.00303
	ENSG00000225140	LOC101930421	101930421	0	0	0	0	0	-4.49888	1.61768e-53	2.36246e-50	3.76132	5.44693	3.89939
	ENSG00000231651	DLG3-AS1	100873930	0	0	0	0	0	2.68052	2.07116e-53	2.90838e-50	6.4935	4.89251	5.5832
	ENSG00000124713	GNMT	27232	0	0	0	0	0	3.11753	2.83751e-53	3.83695e-50	12.451	9.47819	10.8114
	ENSG00000160180	TFF3	7033	0	0	0	0	0	4.06374	8.20983e-53	1.0705e-49	14.6808	10.4241	13.0389
	ENSG00000214039	LINC02418	100190940	0	0	0	0	0	-4.28315	2.3583e-51	2.87005e-48	4.90499	8.23878	5.25295
	ENSG00000115507	OTX1	5013	0	0	0	0	0	2.50569	3.15327e-51	3.71374e-48	9.85012	7.47971	8.74509
	ENSG00000139219	COL2A1	1280	0	0	0	0	0	-6.16624	4.14083e-51	4.72443e-48	5.74443	10.5358	7.20162
	ENSG00000081138	CDH7	1005	0	0	0	0	0	-3.16772	8.53796e-51	9.44609e-48	6.16313	9.01415	6.96395
	ENSG00000184640	SEPTIN9	10801	0	0	0	0	0	-1.19555	1.69088e-50	1.76383e-47	12.8995	14.1383	13.2716
	ENSG00000170624	SGCD	6444	0	0	0	0	0	2.44964	2.4714e-50	2.50641e-47	10.7304	8.42197	9.35275
	ENSG00000152154	TMEM178A	130733	0	0	0	0	0	-3.21209	4.93941e-50	4.874e-47	8.45311	11.385	9.45003
	ENSG00000131773	KHDRBS3	10656	0	0	0	0	0	-2.52507	1.74574e-49	1.67729e-46	8.22742	10.4564	9.02535
	ENSG00000107014	RLN1	6013	0	0	0	0	0	4.47104	3.71288e-49	3.47583e-46	9.02776	5.99156	7.25924
	ENSG00000257242	LINC01619	256021	0	0	0	0	0	2.95227	4.5037e-49	4.11076e-46	6.3447	4.92022	5.12828
	ENSG00000182366	FAM87A	157693	0	0	0	0	0	-3.29224	1.89405e-48	1.68662e-45	4.05793	5.52363	4.35542
	ENSG00000189127	ANKRD34B	340120	0	0	0	0	0	-5.67837	2.42302e-47	2.1063e-44	4.42694	8.45004	5.61323
	ENSG00000107821	KAZALD1	81621	0	0	1	0	0	2.25722	1.35578e-46	1.15115e-43	11.8872	9.44634	10.6654
	ENSG00000069122	ADGRF5	221395	0	0	0	0	1	-2.98804	8.20669e-46	6.80969e-43	9.48308	11.287	9.70797
	ENSG00000146070	PLA2G7	7941	0	0	0	0	0	-2.32016	1.34666e-45	1.06884e-42	10.0142	12.3434	10.5759
	ENSG00000133805	AMPD3	272	0	0	0	0	0	-1.60684	1.90441e-44	1.41898e-41	9.4176	11.0117	9.70628
	ENSG00000205667	ARSH	347527	0	0	0	0	0	-3.16649	3.51713e-44	2.56821e-41	4.07494	5.64609	4.32038
	ENSG00000180113	TDRD6	221400	0	0	0	0	0	-2.28366	8.7087e-44	6.2344e-41	8.2087	10.2725	8.68644
	ENSG00000224506	LINC02523	643623	0	0	0	0	0	5.04707	9.02544e-44	6.3369e-41	4.67647	3.6131	4.04707
	ENSG00000155368	DBI	1622	1	0	0	0	0	1.43465	2.68095e-43	1.84682e-40	14.5003	13.1733	13.7972
	ENSG00000149970	CNKSR2	22866	0	0	0	0	0	2.29617	3.64073e-43	2.46154e-40	9.56979	7.48745	7.81498
	ENSG00000164687	FABP5	2171	0	0	0	0	0	3.50432	6.70189e-43	4.44884e-40	10.9981	8.14741	10.4133
	ENSG00000171126	KCNG3	170850	0	0	0	0	0	-3.3978	1.09416e-42	7.13351e-40	5.23782	8.09785	6.11851
	ENSG00000069974	RAB27A	5873	0	0	1	0	0	1.85958	2.28695e-42	1.46485e-39	13.3579	11.4461	12.4536
	ENSG00000153292	ADGRF1	266977	0	0	0	0	0	-3.69944	3.96951e-42	2.49874e-39	6.91963	10.2731	7.21441
	ENSG00000165238	WNK2	65268	0	0	0	0	0	-1.52251	4.1122e-42	2.54469e-39	11.3794	13.0446	11.8766
	ENSG00000139209	SLC38A4	55089	0	0	0	0	0	3.44134	1.09003e-41	6.6328e-39	8.10701	5.37515	6.38558
	ENSG00000219438	TAFA5	25817	0	0	0	0	0	-2.37624	1.28925e-41	7.71647e-39	7.11475	9.33687	7.75419
	ENSG00000127588	GNG13	51764	0	0	0	0	0	3.18666	2.45013e-41	1.41991e-38	6.96441	4.84804	5.84128
	ENSG00000172828	CES3	23491	0	0	0	0	0	3.61959	2.43127e-41	1.41991e-38	7.89378	5.4323	6.01212
	ENSG00000164488	DACT2	168002	0	0	0	0	0	-3.13836	9.76913e-41	5.48725e-38	7.42607	10.7715	8.31694
	ENSG00000058085	LAMC2	3918	0	0	0	0	0	-2.12988	1.06567e-40	5.89507e-38	9.63046	11.7258	9.91877
	ENSG00000116478	HDAC1	3065	0	0	0	0	0	-0.742319	1.6115e-40	8.78146e-38	12.8875	13.6152	12.9171
	ENSG00000154143	PANX3	116337	0	0	0	0	0	3.97071	2.14762e-40	1.15308e-37	4.39968	3.58748	3.99316
	ENSG00000117525	F3	2152	0	0	0	0	0	-2.69789	1.26493e-39	6.69314e-37	10.7275	13.3966	11.7991
	ENSG00000132518	GUCY2D	3000	0	0	0	0	0	2.31456	3.78146e-39	1.94452e-36	8.22945	6.36487	7.12357
	ENSG00000119125	GDA	9615	0	0	0	0	0	-4.94223	3.88762e-39	1.97135e-36	4.0491	6.41444	4.08136
	ENSG00000196277	GRM7	2917	0	0	0	0	0	-3.82859	7.60861e-39	3.80534e-36	4.97341	6.88067	5.21088
	ENSG00000171291	ZNF439	90594	0	0	0	0	0	-1.60434	8.53058e-39	4.20881e-36	6.90633	8.47023	7.68499
	ENSG00000061918	GUCY1B1	2983	0	0	0	0	0	-1.28014	1.06523e-38	5.18552e-36	9.2543	10.5219	9.81888
	ENSG00000144821	MYH15	22989	0	0	0	0	0	2.23853	1.18589e-38	5.69693e-36	7.75563	5.8799	6.95558
	ENSG00000183566	BPIFA4P	317716	0	0	0	0	0	5.1869	2.19319e-38	1.03992e-35	4.58759	3.46938	3.88728
	ENSG00000157870	PRXL2B	127281	0	0	0	0	0	-1.16603	2.60645e-38	1.22002e-35	10.0905	11.2687	10.4938
	ENSG00000185736	ADARB2	105	0	0	0	0	0	-2.80271	2.7222e-38	1.25807e-35	6.28625	8.82399	6.52875
	ENSG00000236137	LOC101929099	101929099	0	0	0	0	0	1.37591	2.81161e-38	1.28315e-35	5.4767	4.77503	5.02572
	ENSG00000140848	CPNE2	221184	0	0	0	0	0	-1.13555	5.46185e-38	2.37959e-35	9.94067	11.0279	10.0602
	ENSG00000115718	PROC	5624	0	0	0	0	0	3.92805	7.86609e-38	3.33943e-35	7.06635	5.01387	5.63235
	ENSG00000231609	LOC100132215	100132215	0	0	0	0	0	1.99161	1.251e-37	5.2499e-35	6.8385	5.47061	6.02251
	ENSG00000072422	RHOBTB1	9886	0	0	0	0	0	2.04643	2.29096e-37	9.50487e-35	9.80274	8.62332	9.21745
	ENSG00000101680	LAMA1	284217	0	0	0	0	0	2.74502	3.23662e-37	1.32774e-34	7.35811	6.11597	6.70091
	ENSG00000135823	STX6	10228	0	0	0	0	0	-0.631007	4.37541e-37	1.77496e-34	10.5735	11.1838	10.8031
	ENSG00000140022	STON2	85439	0	0	0	0	0	2.10657	7.58701e-37	3.01089e-34	9.06293	7.18027	8.29107
	ENSG00000178538	CA8	767	0	0	0	0	0	-2.51281	9.36006e-37	3.67458e-34	6.21748	8.28017	6.69098
	ENSG00000113231	PDE8B	8622	0	0	0	0	0	-1.80057	1.72953e-36	6.71757e-34	9.38241	11.4243	10.2436
	ENSG00000225764	P3H2-AS1	101929152	0	0	0	0	0	3.66124	2.6752e-36	1.02812e-33	5.94773	4.10233	4.85311
	ENSG00000155016	CYP2U1	113612	0	0	0	0	0	1.88452	4.56365e-36	1.73561e-33	11.2137	10.085	10.6551
	ENSG00000162694	EXTL2	2135	0	0	1	0	0	0.99113	5.8167e-36	2.18936e-33	10.8186	9.90628	10.3349
	ENSG00000233621	LINC01137	728431	0	0	1	0	0	1.57985	6.02896e-36	2.22805e-33	10.1735	8.86506	9.67249
	ENSG00000216588	IGSF23	147710	0	1	0	0	0	-3.44298	6.04156e-36	2.22805e-33	3.8212	5.02502	3.86958
	ENSG00000157388	CACNA1D	776	0	0	0	0	0	-2.10277	7.43624e-36	2.71497e-33	10.0605	12.0065	9.92567
	ENSG00000213614	HEXA	3073	0	0	0	0	0	-1.45485	8.31561e-36	3.00597e-33	10.1543	11.7619	11.3161
	ENSG00000223956	LINC01767	105378744	0	0	0	0	0	2.85758	1.42618e-35	5.00671e-33	5.01525	4.02021	4.31953
	ENSG00000167912	LOC100505501	100505501	0	0	0	0	0	-2.03251	1.54659e-35	5.37772e-33	5.16785	6.58367	5.54068
	ENSG00000239523	MYLK-AS1	100506826	0	0	0	0	0	1.47896	1.9531e-35	6.72716e-33	7.4288	6.21049	6.75937
	ENSG00000113763	UNC5A	90249	0	0	0	0	0	3.76284	3.43242e-35	1.17119e-32	9.43823	6.50346	8.35119
	ENSG00000150672	DLG2	1740	0	0	0	0	0	1.4365	7.09263e-35	2.3977e-32	9.8627	8.48226	9.35942
	ENSG00000027001	MIPEP	4285	0	0	0	0	0	2.35501	7.51294e-35	2.51649e-32	12.4838	10.4355	12.0089
	ENSG00000248279	LINC02120	340113	0	0	0	0	0	4.41193	8.31444e-35	2.75964e-32	5.75092	3.93723	4.12711
	ENSG00000214376	VSTM5	387804	0	1	0	0	0	-2.12078	8.46195e-35	2.7833e-32	5.17594	6.67356	5.50539
	ENSG00000159423	ALDH4A1	8659	0	0	0	0	0	1.26762	8.74734e-35	2.85148e-32	12.7	11.459	11.9416
	ENSG00000135218	CD36	948	0	0	0	0	0	2.34535	9.25304e-35	2.98963e-32	8.80781	7.09717	7.88107
	ENSG00000250366	TUNAR	100507043	0	0	0	0	0	-5.26477	9.61061e-35	3.07793e-32	3.82569	5.2824	4.27071
	ENSG00000235140	LOC105378318	105378318	0	0	0	0	0	4.75822	1.3394e-34	4.25229e-32	6.4337	4.11138	4.87328
	ENSG00000104783	KCNN4	3783	0	0	0	0	0	-2.85702	1.40063e-34	4.40836e-32	8.90327	12.2506	10.0563
	ENSG00000103534	TMC5	79838	0	1	0	0	0	-1.65253	1.77709e-34	5.54544e-32	10.9163	12.6331	11.9773
	ENSG00000019505	SYT13	57586	0	0	0	0	0	-2.86729	2.62176e-34	8.04373e-32	7.35394	9.80271	7.52581
	ENSG00000125813	PAX1	5075	0	0	0	0	0	-4.28848	2.61453e-34	8.04373e-32	4.16635	6.69767	4.32189
	ENSG00000172985	SH3RF3	344558	0	1	0	0	0	-1.3177	2.76709e-34	8.41888e-32	8.38633	9.76462	8.89346
	ENSG00000187714	SLC18A3	6572	0	0	0	0	0	-7.11763	3.20361e-34	9.58719e-32	3.45658	5.10373	3.56253
	ENSG00000151498	ACAD8	27034	0	0	0	0	0	1.75684	3.79428e-34	1.12625e-31	13.1009	11.7576	12.377
	ENSG00000205835	GMNC	647309	0	0	0	0	0	3.41589	4.90136e-34	1.44313e-31	8.2411	5.31728	6.85092
	ENSG00000163959	SLC51A	200931	0	0	0	0	0	1.76598	6.36246e-34	1.82908e-31	9.14082	7.89135	8.32482
	ENSG00000164509	IL31RA	133396	0	0	0	0	0	2.57588	6.34693e-34	1.82908e-31	7.20358	5.2777	6.23281
	ENSG00000055732	MCOLN3	55283	0	0	0	0	0	-1.99884	7.93785e-34	2.26415e-31	5.51452	6.90237	5.67735
	ENSG00000148832	PAOX	196743	0	0	0	0	0	1.42237	1.00833e-33	2.8538e-31	11.1515	9.815	10.152
	ENSG00000111816	FRK	2444	0	0	0	0	0	-1.67864	1.1872e-33	3.30875e-31	9.45813	11.0908	9.82838
	ENSG00000264569	DCXR-DT	113523640	0	0	0	0	0	1.71722	1.32004e-33	3.65111e-31	6.6876	5.50727	5.84062
	ENSG00000164120	HPGD	3248	0	0	0	0	0	3.13781	1.36857e-33	3.75688e-31	11.2751	8.89621	11.0141
	ENSG00000198865	CCDC152	100129792	0	0	0	0	0	1.29133	1.83545e-33	5.0009e-31	7.42224	6.35344	7.14094
	ENSG00000173482	PTPRM	5797	1	0	0	0	0	1.60239	1.91528e-33	5.14169e-31	12.6053	11.1305	11.8644
	ENSG00000073146	MOV10L1	54456	0	0	0	0	0	2.39772	1.90502e-33	5.14169e-31	8.12191	6.24663	7.12029
	ENSG00000115361	ACADL	33	0	0	0	0	0	2.06904	2.46534e-33	6.57005e-31	11.4071	9.4139	10.2405
	ENSG00000118271	TTR	7276	0	0	0	0	0	3.49633	2.861e-33	7.56921e-31	7.8768	5.57873	6.1864
	ENSG00000006071	ABCC8	6833	0	0	0	0	0	-2.01098	2.94606e-33	7.73817e-31	6.91285	8.55085	6.95999
	ENSG00000103111	MON1B	22879	0	0	1	0	0	2.17392	4.58177e-33	1.17803e-30	13.9987	11.9955	13.1949
	ENSG00000257523	LINC02326	105370425	0	0	0	0	0	4.51151	5.35554e-33	1.36735e-30	5.14369	3.49581	4.19177
	ENSG00000110436	SLC1A2	6506	0	0	0	0	0	2.08842	6.84181e-33	1.73468e-30	7.63151	6.16695	6.71748
	ENSG00000065357	DGKA	1606	0	0	1	0	0	1.28767	1.12339e-32	2.75268e-30	11.0191	9.89453	10.3296
	ENSG00000179709	NLRP8	126205	0	0	0	0	0	2.40965	1.1172e-32	2.75268e-30	7.01091	5.26957	5.96989
	ENSG00000128165	ADM2	79924	0	0	0	0	0	1.36296	1.11581e-32	2.75268e-30	11.8809	10.5187	10.8142
	ENSG00000161091	MFSD12	126321	0	0	0	0	0	0.971823	1.28404e-32	3.12536e-30	12.1276	11.2286	11.5489
	ENSG00000068650	ATP11A	23250	0	0	0	0	0	-1.93231	1.77506e-32	4.29189e-30	10.0866	11.8077	10.5848
	ENSG00000168928	CTRB2	440387	0	0	0	0	0	4.17118	2.01016e-32	4.82836e-30	4.72207	3.60305	3.82233
	ENSG00000000457	SCYL3	57147	0	0	0	0	0	-0.655721	3.60026e-32	8.59121e-30	9.57975	10.2304	9.74114
	ENSG00000164893	SLC7A13	157724	0	0	0	0	0	2.69435	3.97609e-32	9.42642e-30	5.43837	4.13109	4.79821
	ENSG00000124191	TOX2	84969	0	0	0	0	0	-1.59648	4.08743e-32	9.62786e-30	7.63604	9.05431	8.09199
	ENSG00000160062	ZBTB8A	653121	0	0	0	0	0	-0.670495	6.03266e-32	1.41187e-29	8.52436	9.17343	8.91328
	ENSG00000206538	VGLL3	389136	0	0	0	0	0	3.59977	9.12779e-32	2.12265e-29	12.2964	9.03629	10.4154
	ENSG00000090530	P3H2	55214	0	0	0	0	0	2.6617	9.917e-32	2.29158e-29	12.8925	10.201	11.4674
	ENSG00000225526	MKRN2OS	100129480	0	0	0	0	0	1.35012	1.00763e-31	2.31374e-29	7.80702	6.6579	6.8745
	ENSG00000183775	KCTD16	57528	0	0	0	0	0	2.64972	1.27796e-31	2.91615e-29	6.01878	4.64489	5.09959
	ENSG00000174514	MFSD4A	148808	0	1	0	0	0	-2.00166	1.4752e-31	3.34532e-29	7.83115	9.32643	8.3777
	ENSG00000140832	MARVELD3	91862	0	0	0	0	0	1.13275	1.65337e-31	3.7262e-29	11.1988	10.0719	10.4641
	ENSG00000174136	RGMB	285704	0	0	0	0	0	-1.08539	1.71062e-31	3.83159e-29	9.44058	10.7566	10.3809
	ENSG00000002587	HS3ST1	9957	0	0	0	0	0	2.14752	2.20505e-31	4.90893e-29	9.99461	8.3499	8.87628
	ENSG00000104043	ATP8B4	79895	1	0	0	0	0	2.52302	2.21919e-31	4.91046e-29	9.57469	7.82044	8.60054
	ENSG00000168925	CTRB1	1504	0	0	0	0	0	4.02298	2.39315e-31	5.26348e-29	4.92431	3.66366	3.95497
	ENSG00000145779	TNFAIP8	25816	0	0	1	0	0	1.43932	3.90449e-31	8.5361e-29	11.0623	9.6403	10.78
	ENSG00000196591	HDAC2	3066	0	0	0	0	0	-0.755455	4.22682e-31	9.18578e-29	11.6525	12.441	12.1139
	ENSG00000109814	UGDH	7358	0	0	0	0	0	-1.32657	4.74018e-31	1.02405e-28	11.7803	13.1506	12.4465
	ENSG00000135346	CGA	1081	0	0	0	0	0	-3.88778	5.75593e-31	1.22894e-28	4.3487	6.04781	4.68903
	ENSG00000087128	TMPRSS11E	28983	0	0	0	0	0	3.03589	8.28837e-31	1.75935e-28	7.5165	6.20461	6.22544
	ENSG00000233223	LOC100996842	100996842	0	0	0	0	0	1.40527	9.04918e-31	1.90974e-28	9.79825	8.47514	8.99302
	ENSG00000111348	ARHGDIB	397	0	0	0	0	0	-1.37881	9.32278e-31	1.95618e-28	10.9156	12.2329	11.2621
	ENSG00000224271	LOC284930	284930	0	0	0	0	0	-3.94429	9.58688e-31	2.0001e-28	3.72378	5.95466	4.06757
	ENSG00000136297	MMD2	221938	0	0	0	0	0	3.96622	1.15269e-30	2.39118e-28	4.15777	3.55113	3.68591
	ENSG00000134716	CYP2J2	1573	0	0	1	0	0	1.89098	1.22862e-30	2.53429e-28	10.7616	8.796	9.768
	ENSG00000196417	ZNF765	91661	0	0	0	0	0	-1.00003	1.32563e-30	2.71904e-28	8.99839	9.94316	9.41354
	ENSG00000137968	SLC44A5	204962	0	0	0	0	0	-3.44319	1.64783e-30	3.36102e-28	5.93451	8.47812	6.42464
	ENSG00000245571	FAM111A-DT	101927204	0	0	1	0	0	1.24025	2.43566e-30	4.91304e-28	10.2314	9.14182	9.62615
	ENSG00000153922	CHD1	1105	0	0	0	0	0	-1.05397	2.58475e-30	5.18512e-28	9.45456	10.7732	10.5236
	ENSG00000135537	AFG1L	246269	0	0	0	0	0	-0.775108	3.19541e-30	6.34045e-28	7.4737	8.19703	7.93366
	ENSG00000197442	MAP3K5	4217	0	1	0	0	0	-1.27685	3.46834e-30	6.84481e-28	10.924	12.1609	11.3253
	ENSG00000173868	PHOSPHO1	162466	0	0	0	0	0	1.68778	5.57112e-30	1.09356e-27	5.97221	5.07392	5.29589
	ENSG00000101323	HAO1	54363	0	0	0	0	0	4.24547	6.79274e-30	1.32622e-27	6.03126	4.09202	5.04004
	ENSG00000163166	IWS1	55677	0	0	0	0	0	-0.48766	8.53274e-30	1.64831e-27	10.9653	11.4907	11.2815
	ENSG00000163631	ALB	213	0	0	0	0	0	4.17227	8.9191e-30	1.71387e-27	8.14768	5.6895	6.46913
	ENSG00000099840	IZUMO4	113177	0	0	1	0	0	1.53616	9.88629e-30	1.88978e-27	9.19759	7.79374	8.39056
	ENSG00000139438	FAM222A	84915	0	0	1	0	0	1.75211	1.20475e-29	2.2909e-27	9.97206	8.7153	9.26901
	ENSG00000143994	ABHD1	84696	0	0	0	0	0	1.58742	1.34823e-29	2.55046e-27	8.23305	6.78304	7.53215
	ENSG00000204612	FOXB2	442425	0	0	0	0	0	-4.81525	1.47544e-29	2.77673e-27	3.65063	5.66888	4.42815
	ENSG00000075673	ATP12A	479	0	0	0	0	0	-3.99937	1.79584e-29	3.36237e-27	4.85747	6.61973	5.29086
	ENSG00000148408	CACNA1B	774	0	0	0	0	0	-2.6746	2.46897e-29	4.59908e-27	5.35843	7.123	5.70545
	ENSG00000092200	RPGRIP1	57096	0	0	0	0	0	1.29953	2.49034e-29	4.61535e-27	6.85463	5.85155	6.245
	ENSG00000183888	SRARP	149563	0	0	0	0	0	4.02244	2.77185e-29	5.11112e-27	10.4149	6.64219	7.66017
	ENSG00000116667	C1orf21	81563	0	0	0	0	0	0.914843	4.11923e-29	7.51965e-27	13.5179	12.6892	12.7993
	ENSG00000153147	SMARCA5	8467	0	1	0	0	0	-0.659895	4.27589e-29	7.7668e-27	11.8762	12.5529	12.1393
	ENSG00000235217	TSPY26P	128854	0	0	0	0	0	-1.23673	4.42837e-29	8.00394e-27	8.0045	9.4768	9.04371
	ENSG00000135316	SYNCRIP	10492	0	1	0	0	0	-0.684033	4.59457e-29	8.26343e-27	12.2606	12.9811	12.6818
	ENSG00000196196	HRCT1	646962	0	0	0	0	0	1.99144	4.67729e-29	8.37097e-27	7.58716	6.0285	6.87328
	ENSG00000151500	THYN1	29087	0	0	0	0	0	1.34538	5.46267e-29	9.72889e-27	12.1648	11.2279	11.6553
	ENSG00000002822	MAD1L1	8379	0	0	0	1	0	0.993055	5.60578e-29	9.9353e-27	11.3887	10.5592	11.0583
	ENSG00000152270	PDE3B	5140	0	0	0	0	0	-1.18847	5.65558e-29	9.97513e-27	10.7812	11.959	10.8211
	ENSG00000099284	MACROH2A2	55506	0	0	0	0	0	-1.29774	5.76757e-29	1.00753e-26	9.86097	11.3134	10.1984
	ENSG00000140526	ABHD2	11057	0	0	0	0	0	1.59449	5.76305e-29	1.00753e-26	15.6297	14.1678	14.7198
	ENSG00000176204	LRRTM4	80059	0	0	0	0	0	2.7277	6.76987e-29	1.17699e-26	6.59318	4.79221	5.81155
	ENSG00000113396	SLC27A6	28965	0	0	0	0	0	-2.27387	8.15202e-29	1.41057e-26	6.14837	8.04368	6.76078
	ENSG00000172738	TMEM217	221468	0	0	0	0	0	-2.16192	9.47419e-29	1.62605e-26	5.36473	6.6555	5.80302
	ENSG00000196911	KPNA5	3841	0	0	0	0	0	-0.897574	9.48641e-29	1.62605e-26	8.77604	9.64001	9.23065
	ENSG00000149218	ENDOD1	23052	0	0	0	0	0	1.27033	2.44889e-28	4.15856e-26	14.1963	12.9297	13.587
	ENSG00000153165	RGPD3	653489	0	0	0	0	0	-2.18711	2.59531e-28	4.38679e-26	4.20412	5.2128	4.37489
	ENSG00000109323	MANBA	4126	0	0	0	0	0	-1.12645	2.75415e-28	4.61258e-26	9.68524	10.8861	10.6398
	ENSG00000175482	POLD4	57804	0	0	1	0	0	0.893583	2.87081e-28	4.78599e-26	11.305	10.431	10.8054
	ENSG00000173848	NET1	10276	0	0	0	0	1	-0.993722	3.03313e-28	5.03361e-26	12.2024	13.1634	12.8269
	ENSG00000256229	ZNF486	90649	0	0	0	0	0	-1.54736	3.32399e-28	5.46662e-26	6.59732	8.05219	7.44573
	ENSG00000260339	HEXA-AS1	80072	0	0	0	0	0	-2.07317	3.9327e-28	6.4387e-26	4.75493	6.39264	5.80269
	ENSG00000272398	CD24	100133941	0	0	1	0	0	-1.55577	4.48549e-28	7.31094e-26	12.4085	14.0164	13.3376
	ENSG00000215018	COL28A1	340267	0	0	0	0	1	1.93093	4.514e-28	7.32472e-26	9.65415	7.81701	8.84256
	ENSG00000109205	ODAM	54959	0	0	0	1	0	2.92788	5.33756e-28	8.58478e-26	5.82308	4.7931	5.21377
	ENSG00000245832	MIR4300HG	101928989	0	0	0	0	0	2.45621	5.88983e-28	9.43148e-26	4.77458	3.93164	4.14381
	ENSG00000137270	GCM1	8521	0	0	0	0	0	2.3549	6.57162e-28	1.04773e-25	4.76436	3.96484	4.05142
	ENSG00000166816	LDHD	197257	0	0	0	0	0	1.73498	7.15859e-28	1.13635e-25	11.0183	9.15953	9.84968
	ENSG00000122787	AKR1D1	6718	0	0	0	0	0	3.48956	7.38106e-28	1.16659e-25	4.75028	3.78587	4.04514
	ENSG00000197584	KCNMB2	10242	0	0	0	0	0	3.20076	8.28806e-28	1.3043e-25	6.87716	5.0311	6.0968
	ENSG00000198740	ZNF652	22834	0	0	0	0	0	0.900704	8.56586e-28	1.33649e-25	12.743	11.9312	12.2882
	ENSG00000091073	DTX2	113878	0	0	1	0	0	0.995808	8.63212e-28	1.3411e-25	10.7465	9.82718	10.1864
	ENSG00000228414	LINC01185	400957	0	0	0	0	0	2.04083	9.15287e-28	1.41598e-25	4.52759	3.87674	4.2621
	ENSG00000028839	TBPL1	9519	0	0	0	0	0	1.04905	9.47144e-28	1.45908e-25	11.0801	10.2209	10.6801
	ENSG00000187957	DNER	92737	0	0	0	0	0	2.48585	1.00506e-27	1.53534e-25	8.97569	7.0111	7.56523
	ENSG00000064961	HMG20B	10362	0	0	0	0	0	1.01847	1.01807e-27	1.54874e-25	14.1331	13.1345	13.5456
	ENSG00000184999	SLC22A10	387775	0	0	0	0	1	3.31052	1.09433e-27	1.65784e-25	6.70507	4.80395	5.38501
	ENSG00000044459	CNTLN	54875	0	0	0	0	0	-1.38592	1.20982e-27	1.82523e-25	8.19898	9.48209	8.61201
	ENSG00000042753	AP2S1	1175	0	0	0	0	0	1.13788	1.21605e-27	1.82708e-25	13.0277	11.9665	12.3378
	ENSG00000066926	FECH	2235	0	0	0	0	0	1.23976	1.51162e-27	2.26185e-25	12.0739	10.9511	11.4997
	ENSG00000136574	GATA4	2626	0	0	0	0	0	2.66437	1.65047e-27	2.45954e-25	5.54285	4.19305	5.0478
	ENSG00000112559	MDFI	4188	0	0	0	0	0	-2.31368	1.69421e-27	2.51446e-25	8.06416	10.3158	8.02045
	ENSG00000214782	MS4A18	728588	0	0	0	0	0	2.76892	1.75567e-27	2.59513e-25	4.97535	3.94874	4.39424
	ENSG00000198846	TOX	9760	0	0	0	0	0	-1.83823	1.81318e-27	2.66932e-25	6.64081	8.23497	7.33311
	ENSG00000180660	MAB21L1	4081	0	0	0	0	0	3.09451	1.94771e-27	2.85586e-25	6.26617	5.20766	5.98488
	ENSG00000257550	LOC100652999	100652999	0	0	0	0	0	2.33949	2.29615e-27	3.3533e-25	4.86857	4.02323	4.47375
	ENSG00000161905	ALOX15	246	0	1	0	0	0	-2.97401	2.62982e-27	3.81011e-25	5.96455	9.15524	5.89761
	ENSG00000196132	MYT1	4661	0	0	0	0	0	-3.4663	2.76186e-27	3.9856e-25	4.47572	6.0117	5.17739
	ENSG00000179152	TCAIM	285343	0	0	0	0	0	0.629251	2.86352e-27	4.11603e-25	10.8181	10.2369	10.4627
	ENSG00000144045	DQX1	165545	0	0	0	0	0	2.6058	4.06453e-27	5.77417e-25	5.07099	4.3483	4.65395
	ENSG00000060688	SNRNP40	9410	0	0	0	0	0	-0.637656	4.54805e-27	6.43602e-25	10.6539	11.2826	10.8727
	ENSG00000135317	SNX14	57231	0	0	0	0	0	-0.614187	4.64172e-27	6.54321e-25	10.7908	11.4381	11.1708
	ENSG00000223561	LOC646588	646588	0	0	0	0	0	2.19109	4.66504e-27	6.5508e-25	6.82151	5.95772	6.12584
	ENSG00000261105	LMO7-AS1	101927155	0	0	0	0	0	2.00823	4.83076e-27	6.75751e-25	6.85562	5.36791	6.39289
	ENSG00000125266	EFNB2	1948	0	0	0	0	0	1.64276	5.76496e-27	8.03353e-25	13.0002	11.3891	11.9154
	ENSG00000078018	MAP2	4133	0	0	0	0	1	1.78956	5.88192e-27	8.16535e-25	11.8676	10.1619	11.015
	ENSG00000175866	BAIAP2	10458	0	0	0	0	0	0.909076	6.4168e-27	8.87415e-25	13.9183	13.0298	13.5039
	ENSG00000112964	GHR	2690	0	0	0	0	0	-1.73133	7.17267e-27	9.88205e-25	10.1044	11.7514	10.1699
	ENSG00000158985	CDC42SE2	56990	0	0	0	0	0	-0.785916	7.75208e-27	1.06402e-24	11.7207	12.487	11.8492
	ENSG00000196141	SPATS2L	26010	0	1	0	0	0	-0.890193	8.15144e-27	1.11464e-24	11.5426	12.4082	11.9747
	ENSG00000052795	FNIP2	57600	0	0	0	0	1	-1.35099	8.39279e-27	1.14336e-24	10.964	12.2687	11.2228
	ENSG00000006453	BAIAP2L1	55971	0	0	1	0	0	0.771132	8.87782e-27	1.20048e-24	12.963	12.2156	12.5797
	ENSG00000131153	GINS2	51659	0	0	0	0	0	1.37514	9.82077e-27	1.32309e-24	9.00123	7.72121	8.24512
	ENSG00000248132	LINC02101	101928569	0	0	0	0	0	2.85297	1.11018e-26	1.49018e-24	4.23998	3.58668	3.78506
	ENSG00000147036	LANCL3	347404	0	0	0	0	0	-2.12135	1.38306e-26	1.84965e-24	4.74854	5.90777	5.11696
	ENSG00000182544	MFSD5	84975	0	0	1	0	0	0.695246	1.41475e-26	1.88513e-24	11.3999	10.7165	11.0295
	ENSG00000135862	LAMC1	3915	0	0	1	0	0	-0.986362	1.56086e-26	2.07226e-24	12.3879	13.3307	12.729
	ENSG00000135045	C9orf40	55071	0	0	0	0	0	0.745032	1.7826e-26	2.34956e-24	8.05512	7.36536	7.8856
	ENSG00000205856	C22orf42	150297	0	0	0	0	0	-3.33413	1.83964e-26	2.41602e-24	4.97266	6.66779	5.17289
	ENSG00000230023	LINC02800	284632	0	0	0	0	0	2.58449	2.16335e-26	2.82086e-24	4.47448	3.67875	4.05835
	ENSG00000109452	INPP4B	8821	0	0	0	0	0	1.61778	2.24443e-26	2.91616e-24	11.476	9.62424	10.534
	ENSG00000123505	AMD1	262	0	0	0	0	0	-1.22001	2.61026e-26	3.37945e-24	13.6993	14.9249	14.0558
	ENSG00000174672	BRSK2	9024	0	0	0	0	0	-2.67435	2.93171e-26	3.78222e-24	6.19788	8.37473	6.93395
	ENSG00000075340	ADD2	119	0	0	0	0	0	-2.36441	2.95475e-26	3.79852e-24	6.33621	8.05046	6.84833
	ENSG00000188089	PLA2G4E	123745	1	0	0	0	0	2.45463	3.12556e-26	4.00401e-24	6.02598	4.74235	5.0521
	ENSG00000156574	NODAL	4838	0	0	0	0	0	2.6903	3.16256e-26	4.03724e-24	4.37399	3.87182	3.98017
	ENSG00000006377	DLX6	1750	0	0	0	0	0	-2.71559	4.16841e-26	5.28432e-24	4.58281	6.2587	4.84597
	ENSG00000162981	LRATD1	151354	0	0	0	0	0	1.63835	5.17515e-26	6.53788e-24	13.1746	11.9346	12.2757
	ENSG00000165091	TMC1	117531	0	0	0	0	0	-2.19311	5.39975e-26	6.7981e-24	5.23636	6.8899	5.47604
	ENSG00000214313	AZGP1P1	646282	0	0	0	0	0	1.78194	6.24127e-26	7.83054e-24	10.822	8.80226	9.64024
	ENSG00000147872	PLIN2	123	0	0	0	0	0	-1.18506	6.8192e-26	8.46833e-24	9.61109	10.8319	9.90491
	ENSG00000205634	LINC00898	400932	0	0	0	0	0	-4.11902	6.89445e-26	8.53276e-24	3.41221	4.52437	3.56718
	ENSG00000224081	SLC44A3-AS1	101928079	0	0	0	0	0	-1.65127	7.13956e-26	8.80626e-24	6.01188	7.0345	6.41729
	ENSG00000123201	GUCY1B2	2974	0	0	0	0	0	-4.0958	8.38004e-26	1.0267e-23	3.79789	4.83373	4.22824
	ENSG00000142556	ZNF614	80110	0	0	0	0	0	-1.09633	8.55127e-26	1.04417e-23	10.2301	11.3659	10.554
	ENSG00000131015	ULBP2	80328	0	0	0	0	0	-2.33964	9.07537e-26	1.10447e-23	4.77206	5.95597	4.79163
	ENSG00000255435	LOC101929089	101929089	0	0	0	0	0	1.37466	9.72739e-26	1.17989e-23	6.96695	6.0153	6.34641
	ENSG00000147488	ST18	9705	0	0	0	0	0	2.63784	1.10249e-25	1.33285e-23	7.10626	5.28101	6.14938
	ENSG00000149506	ZP1	22917	0	0	0	0	0	2.36513	1.15234e-25	1.38394e-23	6.93042	5.45669	6.29255
	ENSG00000246526	LINC002481	339988	0	0	0	0	0	1.46841	1.27464e-25	1.5258e-23	6.13493	5.20988	5.55192
	ENSG00000141854	MISP3	113230	0	0	0	0	0	1.28726	1.33174e-25	1.58895e-23	10.0275	8.86718	9.24704
	ENSG00000027697	IFNGR1	3459	0	0	0	0	0	-0.631227	1.36254e-25	1.6204e-23	11.866	12.4833	11.9806
	ENSG00000113790	EHHADH	1962	0	0	0	0	0	1.59798	1.37038e-25	1.62443e-23	10.6765	9.23572	10.0113
	ENSG00000203734	ECT2L	345930	0	0	0	0	0	1.993	1.44236e-25	1.70423e-23	6.31944	5.11876	5.74529
	ENSG00000185811	IKZF1	10320	0	0	0	0	0	-1.66819	1.63599e-25	1.92058e-23	7.82475	9.27857	8.29913
	ENSG00000126106	TMEM53	79639	0	0	1	0	0	0.741417	1.67999e-25	1.95963e-23	9.52383	8.8028	9.24816
	ENSG00000096433	ITPR3	3710	0	0	0	0	0	-1.27549	1.91525e-25	2.22694e-23	10.7724	12.1111	10.8088
	ENSG00000112981	NME5	8382	0	0	0	0	0	1.1058	1.93489e-25	2.24263e-23	9.1933	8.11539	8.35049
	ENSG00000274605	PCCA-DT	105370333	0	0	1	0	0	1.24397	2.0393e-25	2.35616e-23	11.1023	9.94297	10.2239
	ENSG00000084628	NKAIN1	79570	0	0	0	0	0	-2.59805	2.6702e-25	3.07536e-23	7.85961	10.9548	7.93127
	ENSG00000113389	NPR3	4883	0	0	0	0	0	2.60627	2.78854e-25	3.20156e-23	12.1102	9.70779	10.1371
	ENSG00000183090	FREM3	166752	0	0	0	0	0	-3.8289	2.88462e-25	3.29117e-23	3.85728	4.89508	4.02491
	ENSG00000163545	NUAK2	81788	0	0	0	0	0	1.27636	2.90282e-25	3.30162e-23	9.31742	8.11231	8.73027
	ENSG00000263400	TMEM220-AS1	101101775	0	0	0	0	0	1.7001	3.10392e-25	3.51938e-23	8.45506	6.97936	8.19083
	ENSG00000256087	ZNF432	9668	0	0	1	0	0	-0.854183	3.21929e-25	3.63889e-23	10.0917	10.9145	10.3502
	ENSG00000240654	C1QTNF9	338872	0	0	0	0	0	2.06279	3.52514e-25	3.96009e-23	5.46726	4.53983	5.08967
	ENSG00000170222	ADPRM	56985	0	0	0	0	0	1.00664	3.83167e-25	4.29124e-23	10.6641	9.63219	10.282
	ENSG00000150995	ITPR1	3708	0	0	0	0	0	-1.55824	6.26121e-25	6.90625e-23	10.5627	12.1306	11.0137
	ENSG00000136883	KIF12	113220	0	0	0	0	0	2.09885	6.64428e-25	7.3067e-23	10.6628	8.98686	9.08501
	ENSG00000111799	COL12A1	1303	0	0	0	0	0	2.09948	6.96141e-25	7.63247e-23	13.5666	11.7149	12.2825
	ENSG00000067715	SYT1	6857	0	0	0	0	0	2.19902	7.30224e-25	7.98218e-23	9.82322	7.87856	9.2336
	ENSG00000154447	SH3RF1	57630	0	0	0	0	0	-1.21443	9.64931e-25	1.05163e-22	12.0475	13.2359	12.2027
	ENSG00000025423	HSD17B6	8630	0	0	0	0	0	2.46147	1.0756e-24	1.16528e-22	11.9016	10.0491	10.8314
	ENSG00000213799	ZNF845	91664	0	0	0	0	0	-0.901846	1.16629e-24	1.2598e-22	8.57342	9.40177	8.75283
	ENSG00000166387	PPFIBP2	8495	0	0	0	0	0	0.887143	1.26908e-24	1.36679e-22	11.481	10.5655	11.1699
	ENSG00000154957	ZNF18	7566	0	0	0	0	0	0.835999	1.33174e-24	1.43005e-22	9.88103	9.07069	9.51393
	ENSG00000204872	NAT8B	51471	0	0	0	0	0	1.89707	1.44518e-24	1.54732e-22	5.03566	4.49527	4.60621
	ENSG00000167014	TERB2	145645	0	0	0	0	0	3.68904	1.53541e-24	1.63434e-22	4.42558	3.58357	3.82261
	ENSG00000127884	ECHS1	1892	0	0	0	0	0	0.881226	1.57977e-24	1.67667e-22	14.2125	13.3648	13.674
	ENSG00000170486	KRT72	140807	0	0	0	0	0	4.20412	1.60896e-24	1.7027e-22	4.88795	3.71376	4.08688
	ENSG00000112655	PTK7	5754	0	0	0	0	0	-1.09115	1.82327e-24	1.92392e-22	11.9611	13.0928	12.4277
	ENSG00000165914	TTC7B	145567	0	0	0	0	1	0.981742	1.97264e-24	2.07554e-22	11.004	10.0054	10.8175
	ENSG00000035115	SH3YL1	26751	0	0	0	0	0	-1.0828	2.24842e-24	2.35891e-22	11.0267	12.131	11.4169
	ENSG00000253396	LOC105379391	105379391	0	0	0	0	0	4.44505	2.26951e-24	2.3742e-22	4.12532	3.38973	3.66195
	ENSG00000187189	TSPYL4	23270	0	0	0	0	0	-0.817327	2.48181e-24	2.58888e-22	10.7698	11.6106	11.1851
	ENSG00000144824	PHLDB2	90102	0	0	0	0	1	-1.32043	2.79678e-24	2.90086e-22	9.63544	11.0406	10.2344
	ENSG00000186910	SERPINA11	256394	0	0	1	0	0	-2.74703	3.18327e-24	3.29238e-22	6.11415	8.56112	5.91338
	ENSG00000167920	TMEM99	147184	0	0	0	0	0	0.881267	3.77996e-24	3.89849e-22	10.5278	9.65761	10.1268
	ENSG00000213463	SYNJ2BP	55333	0	1	0	0	0	-0.843288	4.02372e-24	4.12658e-22	11.5998	12.4006	11.7787
	ENSG00000146282	RARS2	57038	0	0	0	0	0	-0.594342	4.16639e-24	4.26092e-22	10.2929	10.8878	10.6157
	ENSG00000270806	C17orf50	146853	0	0	0	0	0	1.94533	4.41928e-24	4.50692e-22	4.91371	4.14016	4.22027
	ENSG00000157315	TMED6	146456	0	0	0	0	0	3.00021	4.89008e-24	4.97317e-22	6.789	5.52771	6.12628
	ENSG00000227345	PARG	8505	0	0	0	0	0	-0.865262	5.03738e-24	5.10874e-22	10.0708	10.8194	10.0687
	ENSG00000020129	NCDN	23154	0	0	0	0	0	0.642769	5.11166e-24	5.16972e-22	12.0418	11.4051	11.7125
	ENSG00000154144	TBRG1	84897	0	0	0	0	0	0.866347	6.08615e-24	6.13827e-22	11.2365	10.5068	10.962
	ENSG00000155085	AK9	221264	0	0	0	0	0	-0.771823	6.14343e-24	6.17897e-22	8.08505	8.80559	8.44208
	ENSG00000183960	KCNH8	131096	0	0	0	0	0	-2.38537	6.39511e-24	6.41444e-22	6.11459	8.56414	6.54386
	ENSG00000185909	KLHDC8B	200942	0	0	0	0	0	0.757165	8.09526e-24	8.05335e-22	10.814	10.0878	10.5099
	ENSG00000167523	SPATA33	124045	0	0	0	0	0	0.813024	8.25201e-24	8.18698e-22	8.55338	7.7645	8.12751
	ENSG00000118156	ZNF541	84215	0	0	0	0	0	1.7095	8.73827e-24	8.64591e-22	6.38172	5.23973	5.62431
	ENSG00000144152	FBLN7	129804	0	0	0	0	0	-1.07306	9.15373e-24	9.0325e-22	7.54237	8.67718	8.64086
	ENSG00000076053	RBM7	10179	0	1	0	0	0	-0.773936	9.58217e-24	9.42978e-22	9.73686	10.4845	10.0117
	ENSG00000174567	GOLT1A	127845	0	0	1	0	0	1.42116	9.74694e-24	9.56615e-22	8.69667	7.43507	7.90342
	ENSG00000139531	SUOX	6821	0	0	0	0	0	0.649637	9.78921e-24	9.58188e-22	12.1639	11.5498	11.6649
	ENSG00000269289	LOC100505851	100505851	0	0	0	0	0	2.56626	1.09474e-23	1.06869e-21	5.36396	4.26581	4.73003
	ENSG00000206527	HACD2	201562	0	0	0	0	0	1.14595	1.14451e-23	1.11429e-21	13.3221	12.3221	12.6217
	ENSG00000234177	LINC01114	284998	0	0	0	0	0	-4.26946	1.19883e-23	1.16099e-21	3.61697	4.80718	3.87888
	ENSG00000120664	SPART-AS1	100507135	0	0	0	0	0	1.71454	1.33986e-23	1.29413e-21	5.17195	4.40376	4.6385
	ENSG00000109654	TRIM2	23321	0	0	0	0	0	-1.32994	1.38311e-23	1.33103e-21	10.1944	11.6282	10.8854
	ENSG00000185813	PCYT2	5833	0	0	0	0	0	0.959234	1.56963e-23	1.50412e-21	12.2161	11.3091	11.7239
	ENSG00000184304	PRKD1	5587	0	0	0	0	1	-0.974535	1.57869e-23	1.50885e-21	10.6952	11.7237	10.9553
	ENSG00000080224	EPHA6	285220	0	0	0	0	0	2.10737	1.7223e-23	1.64181e-21	8.50533	6.55838	7.59051
	ENSG00000132329	RAMP1	10267	0	1	0	0	0	1.6201	2.23228e-23	2.11689e-21	13.7615	12.0088	13.1738
	ENSG00000187855	ASCL4	121549	0	0	0	0	0	2.50289	2.40834e-23	2.27691e-21	4.57101	3.80047	4.23075
	ENSG00000279968	GVQW2	100507462	0	0	0	0	0	1.16458	2.43082e-23	2.28735e-21	6.64337	5.80238	6.1946
	ENSG00000160336	ZNF761	388561	1	0	0	0	0	-1.27633	2.4954e-23	2.34209e-21	11.5335	12.9715	12.5277
	ENSG00000114405	C3orf14	57415	0	0	0	0	0	2.00515	2.54912e-23	2.38027e-21	10.6618	8.07298	9.51923
	ENSG00000176907	TCIM	56892	0	0	0	0	0	-1.79277	2.69409e-23	2.50922e-21	10.3961	12.4167	11.3595
	ENSG00000151503	NCAPD3	23310	0	0	1	0	0	2.06909	2.96722e-23	2.75657e-21	14.9533	13.0215	13.911
	ENSG00000170456	DENND5B	160518	0	0	0	0	0	-1.04986	3.06824e-23	2.83599e-21	7.89141	8.98052	8.55613
	ENSG00000249641	HOXC13-AS	100874366	0	0	0	0	0	3.9744	3.31944e-23	3.05272e-21	4.37303	3.53639	3.94148
	ENSG00000065491	TBC1D22B	55633	0	0	0	0	0	-0.638988	3.6464e-23	3.34498e-21	9.92541	10.5071	10.1324
	ENSG00000221890	NPTXR	23467	0	0	1	0	0	0.881036	3.73946e-23	3.42175e-21	12.4334	11.6381	11.6535
	ENSG00000266149	LOC100192426	100192426	0	0	0	0	0	2.77906	3.9382e-23	3.59459e-21	5.25131	4.10487	4.92271
	ENSG00000149380	P4HA3	283208	0	0	0	0	0	1.50228	4.38692e-23	3.98424e-21	8.98862	7.53794	8.5815
	ENSG00000179593	ALOX15B	247	0	0	0	0	0	2.9452	4.40314e-23	3.98905e-21	14.5525	10.3118	12.7702
	ENSG00000254126	CD8B2	927	0	0	0	0	0	-2.28749	4.45266e-23	4.02392e-21	4.72208	6.44274	4.7616
	ENSG00000232268	OR52I1	390037	0	0	0	0	0	2.79313	4.59172e-23	4.13935e-21	4.66849	3.78171	3.95931
	ENSG00000166801	FAM111A	63901	0	0	1	0	0	0.899518	4.65604e-23	4.17784e-21	12.7019	11.8284	12.1876
	ENSG00000254718	LOC101927702	101927702	0	0	0	0	0	1.58865	4.6573e-23	4.17784e-21	7.40544	6.13419	6.65866
	ENSG00000170745	KCNS3	3790	0	0	0	0	0	-1.15558	4.79795e-23	4.29346e-21	9.00841	10.1816	8.83048
	ENSG00000234715	LOC101927870	101927870	0	0	0	0	0	2.07575	5.06339e-23	4.51991e-21	8.58385	6.90394	7.40414
	ENSG00000150676	CCDC83	220047	0	0	0	0	0	2.53641	5.25821e-23	4.68237e-21	5.42362	4.41726	5.05245
	ENSG00000170516	COX7B2	170712	0	0	0	0	0	10.1418	5.36946e-23	4.76981e-21	4.69783	3.3465	3.52977
	ENSG00000116990	MYCL	4610	0	0	0	0	0	-1.33548	5.57336e-23	4.92695e-21	8.60388	9.89551	9.1234
	ENSG00000272325	NUDT3	11165	0	0	0	0	0	0.718493	6.56533e-23	5.77591e-21	10.5243	9.84464	10.3554
	ENSG00000143199	ADCY10	55811	0	0	0	0	0	1.47561	6.68132e-23	5.86382e-21	5.77286	5.05076	5.44753
	ENSG00000136854	STXBP1	6812	0	0	0	0	0	-0.993331	6.83913e-23	5.97361e-21	9.8606	10.8538	10.3106
	ENSG00000005189	REXO5	81691	0	0	0	0	0	0.872601	6.82971e-23	5.97361e-21	10.0387	9.27213	9.47154
	ENSG00000239521	CASTOR3	352954	0	0	0	0	0	0.849618	6.92502e-23	6.03419e-21	9.79248	8.99819	9.29483
	ENSG00000068024	HDAC4	9759	0	0	0	0	0	-0.650886	7.20688e-23	6.24995e-21	9.79207	10.4474	10.0096
	ENSG00000184058	TBX1	6899	0	0	0	0	0	-1.85824	7.20092e-23	6.24995e-21	7.66279	10.3057	9.17192
	ENSG00000231431	LOC440910	440910	0	0	0	0	0	2.68435	7.32508e-23	6.33741e-21	8.95103	6.4235	7.90189
	ENSG00000196800	SPINK14	408187	0	0	0	0	0	3.0157	7.39102e-23	6.37934e-21	4.13183	3.47826	3.76079
	ENSG00000226476	LINC01748	105378763	0	0	0	0	0	-2.01565	7.54627e-23	6.49798e-21	5.0787	6.83019	6.35831
	ENSG00000106714	CNTNAP3	79937	0	0	0	0	0	-1.5061	8.8808e-23	7.61122e-21	5.93204	7.25816	6.41273
	ENSG00000225868	LOC100631378	100631378	0	0	0	0	0	-1.88196	9.13739e-23	7.81279e-21	4.27169	5.24868	4.75818
	ENSG00000152214	RIT2	6014	0	0	0	0	0	2.16574	9.46524e-23	8.07421e-21	4.44166	3.78969	4.13218
	ENSG00000101210	EEF1A2	1917	0	0	0	0	0	2.4956	1.00621e-22	8.54343e-21	12.9364	10.489	11.2735
	ENSG00000124313	IQSEC2	23096	0	0	0	0	0	0.557629	1.05526e-22	8.93911e-21	10.3915	9.84238	10.1017
	ENSG00000048052	HDAC9	9734	0	0	0	0	0	-1.97641	1.11094e-22	9.38895e-21	8.45672	10.043	9.42554
	ENSG00000198933	TBKBP1	9755	0	0	0	0	0	0.694926	1.12332e-22	9.47171e-21	10.3932	9.73512	10.1205
	ENSG00000183783	KCTD8	386617	0	0	0	0	0	2.35053	1.24017e-22	1.04329e-20	6.1938	5.01097	5.09013
	ENSG00000071967	CYBRD1	79901	0	1	0	0	0	-1.20691	1.36098e-22	1.14228e-20	11.4809	12.7256	12.4182
	ENSG00000123384	LRP1	4035	0	0	0	0	0	-1.11302	1.65668e-22	1.38728e-20	12.7086	13.8929	13.163
	ENSG00000100665	SERPINA4	5267	0	0	0	0	0	4.29631	1.7545e-22	1.46583e-20	5.73835	4.39068	4.78961
	ENSG00000147852	VLDLR	7436	0	0	0	0	0	-1.04858	1.76544e-22	1.4716e-20	9.52908	10.5603	9.80028
	ENSG00000163006	CCDC138	165055	0	0	0	0	0	-0.814118	1.8482e-22	1.53708e-20	7.76451	8.55273	7.95328
	ENSG00000253187	HOXA10-AS	100874323	0	0	0	0	0	1.05891	1.9665e-22	1.62805e-20	7.96058	7.06699	7.09522
	ENSG00000106688	SLC1A1	6505	0	0	0	0	0	1.47576	1.99503e-22	1.64793e-20	10.5833	9.3959	9.78776
	ENSG00000158813	EDA	1896	0	0	0	0	0	1.40632	2.02177e-22	1.66625e-20	9.85323	8.59817	9.32708
	ENSG00000225756	DBH-AS1	138948	0	0	0	0	0	2.218	2.11333e-22	1.73778e-20	6.31781	5.62193	6.35299
	ENSG00000103489	XYLT1	64131	0	0	0	0	0	-1.03728	2.3978e-22	1.96286e-20	9.09504	10.1345	9.54008
	ENSG00000144057	ST6GAL2	84620	0	0	0	0	0	-1.94687	2.41583e-22	1.9732e-20	5.66892	7.0671	6.2612
	ENSG00000253731	PCDHGA6	56109	0	0	0	0	0	-1.3307	2.50755e-22	2.04354e-20	6.7955	7.98454	7.58325
	ENSG00000173404	INSM1	3642	0	0	0	0	0	-2.33163	2.53183e-22	2.05873e-20	6.14153	8.62134	6.55434
	ENSG00000135374	ELF5	2001	0	0	0	0	0	2.06458	2.53977e-22	2.0606e-20	9.18255	7.3957	8.63283
	ENSG00000131067	GGT7	2686	0	0	0	0	0	1.03188	2.71635e-22	2.19411e-20	10.9905	9.84688	10.6632
	ENSG00000254854	LOC102724301	102724301	0	0	0	0	0	1.15981	2.79316e-22	2.25118e-20	5.98164	5.19275	5.51132
	ENSG00000214194	SMIM30	401397	0	0	0	0	0	0.766791	3.29818e-22	2.65235e-20	10.9579	10.2491	10.5479
	ENSG00000144369	FAM171B	165215	0	0	0	0	0	-1.65506	3.38635e-22	2.71727e-20	7.4462	9.02286	8.31134
	ENSG00000169926	KLF13	51621	0	0	0	0	0	-1.02474	3.58876e-22	2.87337e-20	10.5159	11.6081	10.8841
	ENSG00000147955	SIGMAR1	10280	0	0	0	0	0	0.615073	4.48535e-22	3.57555e-20	12.3724	11.7737	12.0963
	ENSG00000281131	SCHLAP1	101669767	0	0	0	0	0	-3.85892	4.54254e-22	3.61325e-20	4.87269	8.02238	6.2728
	ENSG00000146143	PRIM2	5558	0	0	0	0	0	1.8596	4.61964e-22	3.66659e-20	11.9085	10.1441	11.4732
	ENSG00000153266	FEZF2	55079	0	0	0	0	0	-5.05311	4.63654e-22	3.67202e-20	3.31689	4.06548	3.4129
	ENSG00000213160	KLHL23	151230	0	0	0	0	0	-0.800078	4.82944e-22	3.81651e-20	10.2985	11.1359	10.7269
	ENSG00000145850	TIMD4	91937	0	0	0	0	0	1.76441	4.86164e-22	3.83366e-20	6.05732	4.9884	5.27775
	ENSG00000162139	NEU3	10825	0	0	0	0	0	0.91031	5.18174e-22	4.07727e-20	11.1647	10.3634	10.6312
	ENSG00000163393	SLC22A15	55356	0	0	0	0	0	-1.23491	5.21593e-22	4.09534e-20	6.93298	8.11206	7.21364
	ENSG00000163399	ATP1A1	476	0	0	0	0	0	-0.687736	5.35324e-22	4.19369e-20	14.7648	15.5136	15.0257
	ENSG00000103184	SEC14L5	9717	0	0	1	0	0	1.61741	5.36416e-22	4.19369e-20	8.35565	6.89176	7.51126
	ENSG00000077585	GPR137B	7107	0	0	0	0	0	-1.08012	6.247e-22	4.87346e-20	9.07229	10.0892	9.46618
	ENSG00000198892	SHISA4	149345	0	0	0	0	0	0.7781	8.7004e-22	6.77296e-20	10.1815	9.52871	9.69092
	ENSG00000130508	PXDN	7837	0	0	0	0	0	-1.00825	9.26244e-22	7.17987e-20	11.9569	12.9985	12.2191
	ENSG00000136709	WDR33	55339	0	1	0	0	0	-0.340083	1.01169e-21	7.80902e-20	11.3705	11.7436	11.6278
	ENSG00000196586	MYO6	4646	0	0	0	0	0	-1.32534	1.0155e-21	7.82191e-20	12.3871	13.8897	12.6992
	ENSG00000173214	MFSD4B	91749	0	0	0	0	0	-0.793746	1.03541e-21	7.95847e-20	7.51189	8.22327	7.88628
	ENSG00000120324	PCDHB10	56126	0	0	0	0	0	-1.71033	1.04179e-21	7.99074e-20	6.78774	8.30927	7.38199
	ENSG00000205279	CTXN3	613212	0	0	0	0	0	2.17596	1.04772e-21	8.01938e-20	4.73855	4.05656	4.12867
	ENSG00000128311	TST	7263	0	0	0	0	0	1.0208	1.05328e-21	8.04505e-20	11.8595	10.889	11.3632
	ENSG00000204310	AGPAT1	10554	0	0	0	0	0	0.467521	1.0887e-21	8.29825e-20	11.9476	11.4681	11.8342
	ENSG00000245848	CEBPA	1050	0	0	1	0	0	0.731957	1.10946e-21	8.43886e-20	10.4386	9.75535	10.2845
	ENSG00000260259	LINC02166	105371416	0	0	0	0	0	1.45377	1.11197e-21	8.44034e-20	6.01578	4.98963	5.30798
	ENSG00000085377	PREP	5550	0	0	0	0	0	-0.687514	1.25262e-21	9.48819e-20	10.6423	11.3766	10.9336
	ENSG00000125337	KIF25	3834	0	0	0	0	0	-2.09321	1.29599e-21	9.78707e-20	4.63571	5.73911	4.76886
	ENSG00000151117	TMEM86A	144110	0	0	1	0	0	0.806032	1.29744e-21	9.78707e-20	9.75404	8.93828	9.30136
	ENSG00000089177	KIF16B	55614	0	1	0	0	0	-0.874335	1.31151e-21	9.87284e-20	9.9603	10.767	9.87325
	ENSG00000237413	MGC27382	149047	0	0	0	0	0	3.63984	1.32703e-21	9.9691e-20	4.02467	3.41792	3.71947
	ENSG00000235295	LINC01634	100192420	0	0	0	0	0	2.26613	1.46479e-21	1.09815e-19	4.71621	4.00517	4.35746
	ENSG00000130005	GAMT	2593	0	0	0	0	0	1.20582	1.62758e-21	1.2152e-19	11.9046	10.7228	11.4862
	ENSG00000169347	GP2	2813	1	0	0	0	0	-2.83966	1.82465e-21	1.35402e-19	8.81973	11.5023	9.87695
	ENSG00000001460	STPG1	90529	0	0	0	0	0	0.601178	1.93354e-21	1.42626e-19	9.73898	9.15696	9.46721
	ENSG00000082146	STRADB	55437	0	0	1	0	0	0.727061	1.93371e-21	1.42626e-19	10.398	9.71338	10.1323
	ENSG00000203943	SAMD13	148418	0	0	0	0	0	-1.47202	2.03666e-21	1.49916e-19	7.62242	9.04798	7.8913
	ENSG00000157954	WIPI2	26100	0	0	0	0	0	0.453677	2.16873e-21	1.59317e-19	12.7047	12.2849	12.4421
	ENSG00000188095	MESP2	145873	0	0	0	0	0	1.65311	2.20991e-21	1.62016e-19	7.13087	5.81544	6.69982
	ENSG00000106804	C5	727	0	0	0	0	1	1.30122	2.39571e-21	1.75286e-19	9.55957	8.77102	9.01368
	ENSG00000123415	SMUG1	23583	0	0	1	0	0	0.585321	2.4432e-21	1.78402e-19	11.0549	10.4753	10.8228
	ENSG00000143632	ACTA1	58	0	0	0	0	0	3.54299	2.61624e-21	1.89898e-19	6.72572	6.36445	7.10969
	ENSG00000235984	GPC5-AS1	100873969	0	0	0	0	0	3.8581	2.61454e-21	1.89898e-19	7.3293	4.57447	5.80013
	ENSG00000004848	ARX	170302	0	0	0	0	0	2.35373	2.63387e-21	1.90799e-19	8.89428	7.17013	7.07451
	ENSG00000248771	SMIM31	100505989	0	0	0	0	0	-1.90856	2.64373e-21	1.91134e-19	8.75204	10.886	8.76046
	ENSG00000153064	BANK1	55024	0	0	1	0	0	2.26879	2.69793e-21	1.94667e-19	11.0255	9.41651	10.159
	ENSG00000233154	LINC01762	101929023	0	0	0	0	0	2.07798	2.93986e-21	2.11704e-19	4.87753	4.18274	4.53272
	ENSG00000164116	GUCY1A1	2982	0	0	1	0	0	-1.12318	2.9488e-21	2.11931e-19	12.0222	13.1539	12.0672
	ENSG00000085449	WDFY1	57590	0	0	0	0	0	-0.68642	3.07567e-21	2.20614e-19	10.99	11.6644	11.3214
	ENSG00000071909	MYO3B	140469	0	0	0	0	0	1.87185	3.1918e-21	2.28495e-19	5.58046	4.93288	5.40167
	ENSG00000224141	MIR548XHG	101927797	0	0	0	0	0	7.95032	3.20878e-21	2.29261e-19	4.06119	3.32303	3.44313
	ENSG00000144619	CNTN4	152330	0	0	0	0	0	-1.45197	3.22569e-21	2.29571e-19	7.65191	8.94345	8.08788
	ENSG00000177380	PPFIA3	8541	0	0	1	0	0	1.05053	3.43611e-21	2.44071e-19	10.9449	9.90925	10.3681
	ENSG00000112335	SNX3	8724	0	0	0	0	0	-0.617302	3.79971e-21	2.69374e-19	11.8535	12.4642	12.2665
	ENSG00000147256	ARHGAP36	158763	0	0	0	0	0	2.58609	3.99933e-21	2.82976e-19	5.4889	4.59074	5.24216
	ENSG00000250722	SELENOP	6414	0	0	0	0	0	1.33469	4.20021e-21	2.96614e-19	13.0946	11.7246	12.5175
	ENSG00000123080	CDKN2C	1031	0	0	0	0	0	1.12263	4.35592e-21	3.07017e-19	9.66225	8.61744	9.30143
	ENSG00000115457	IGFBP2	3485	0	0	0	0	0	1.13896	4.38566e-21	3.08498e-19	14.4227	13.3451	13.9644
	ENSG00000173557	FAM166C	339778	0	0	0	0	0	-1.69719	4.55831e-21	3.19431e-19	4.77605	5.74519	5.00901
	ENSG00000158055	GRHL3	57822	0	0	0	1	0	1.52381	4.78771e-21	3.34224e-19	7.95306	6.63638	7.20792
	ENSG00000086015	MAST2	23139	0	0	0	0	0	0.71809	5.10829e-21	3.55923e-19	12.4606	11.7517	12.2279
	ENSG00000198092	TMPRSS11F	389208	0	0	0	0	0	2.46647	5.28506e-21	3.67538e-19	4.7627	4.09965	4.31873
	ENSG00000261664	TTC39A-AS1	102724097	0	0	1	0	0	1.02674	5.46903e-21	3.79609e-19	7.65252	6.72063	7.02798
	ENSG00000197555	SIPA1L1	26037	0	0	0	0	0	-0.619435	5.50628e-21	3.81469e-19	10.6135	11.2133	10.8062
	ENSG00000084734	GCKR	2646	0	0	0	0	0	1.84814	5.72636e-21	3.95965e-19	5.45747	4.51141	4.91061
	ENSG00000157911	PEX10	5192	0	0	0	0	0	-1.62141	5.80928e-21	4.00939e-19	10.7178	12.2783	10.996
	ENSG00000215386	MIR99AHG	388815	0	0	0	0	0	1.19152	6.18489e-21	4.25255e-19	9.46254	8.41748	9.25093
	ENSG00000103174	NAGPA	51172	0	0	0	0	0	0.689898	6.79655e-21	4.66432e-19	10.0325	9.37974	9.77464
	ENSG00000186288	PABPC1L2A	340529	0	0	0	0	0	-2.02065	7.41034e-21	5.07601e-19	5.67326	7.84751	7.0508
	ENSG00000226833	LOC100505774	100505774	0	0	0	0	0	1.25564	7.47825e-21	5.11294e-19	9.43307	8.22243	8.41993
	ENSG00000140598	EFL1	79631	0	0	0	0	0	-0.586917	7.93388e-21	5.41432e-19	10.2902	10.8543	10.3448
	ENSG00000095539	SEMA4G	57715	0	0	0	0	0	1.80714	8.96025e-21	6.10333e-19	11.2157	9.35581	10.2783
	ENSG00000152102	FAM168B	130074	0	0	0	0	0	-0.576128	9.39675e-21	6.38874e-19	12.4694	13.0906	12.8341
	ENSG00000234965	SHISA8	440829	0	0	0	0	0	2.25967	9.67035e-21	6.56253e-19	6.46863	4.9309	5.65841
	ENSG00000179766	ATP8B5P	158381	0	0	0	0	0	1.5905	1.08141e-20	7.31151e-19	5.8564	4.9233	5.21468
	ENSG00000249379	LOC105375095	105375095	0	0	0	0	0	1.88548	1.10726e-20	7.46167e-19	5.32248	4.59929	4.76733
	ENSG00000254231	LOC105375624	105375624	0	0	0	0	0	1.38544	1.1077e-20	7.46167e-19	7.8383	6.90964	7.20608
	ENSG00000169684	CHRNA5	1138	0	0	0	0	0	1.48764	1.20787e-20	8.1065e-19	8.25652	7.07934	7.72683
	ENSG00000090013	BLVRB	645	0	0	0	0	0	0.853143	1.29299e-20	8.66182e-19	12.2542	11.4396	12.0229
	ENSG00000167889	MGAT5B	146664	0	1	0	0	0	-1.84897	1.37108e-20	9.16818e-19	5.62775	6.9961	5.68614
	ENSG00000163072	NOSTRIN	115677	0	0	0	0	0	1.30925	1.38987e-20	9.27679e-19	9.89478	8.69149	9.22406
	ENSG00000270882	H4C14	8370	0	0	0	0	0	1.46836	1.41494e-20	9.41925e-19	6.27303	5.24062	5.93956
	ENSG00000171130	ATP6V0E2	155066	0	0	1	0	0	0.885482	1.41637e-20	9.41925e-19	13.6302	12.7684	13.118
	ENSG00000183844	FAM3B	54097	0	0	1	0	0	2.08554	1.52283e-20	1.00905e-18	13.3341	10.6984	12.5748
	ENSG00000153989	NUS1	116150	0	0	0	0	0	-0.644139	1.58842e-20	1.0487e-18	10.2877	10.9232	10.6859
	ENSG00000173221	GLRX	2745	0	0	1	0	0	-1.02692	1.73646e-20	1.14231e-18	8.88691	9.88922	9.32143
	ENSG00000258710	LINC01193	348120	0	0	0	0	0	4.21699	1.78608e-20	1.17074e-18	4.55614	3.45719	3.78545
	ENSG00000170743	SYT9	143425	0	0	0	0	0	1.9637	1.8029e-20	1.17964e-18	7.02249	6.01847	6.52432
	ENSG00000164081	TEX264	51368	0	0	1	0	0	0.753334	1.86515e-20	1.21819e-18	12.874	12.1404	12.5074
	ENSG00000205364	MT1M	4499	0	0	0	0	0	2.22889	1.8741e-20	1.22185e-18	9.8754	8.30621	9.16309
	ENSG00000198189	HSD17B11	51170	0	0	0	0	0	-1.1174	1.9064e-20	1.24069e-18	10.8598	11.9445	11.0007
	ENSG00000172725	CORO1B	57175	0	0	1	0	0	0.738375	1.93569e-20	1.25751e-18	14.5471	13.8429	14.0046
	ENSG00000095627	TDRD1	56165	0	0	0	0	0	-2.53603	1.96024e-20	1.27119e-18	7.09121	10.5583	7.41802
	ENSG00000258977	LINC01467	101928559	0	0	0	0	0	4.14056	2.01395e-20	1.30371e-18	4.02476	3.40311	3.57339
	ENSG00000245293	LOC101929595	101929595	0	0	0	0	0	1.62614	2.0383e-20	1.31714e-18	4.71092	4.11518	4.49668
	ENSG00000123191	ATP7B	540	1	0	0	0	0	-1.08809	2.1505e-20	1.38718e-18	9.23322	10.3102	9.81872
	ENSG00000112167	SAYSD1	55776	0	0	0	0	0	0.544254	2.39065e-20	1.53666e-18	10.8132	10.3134	10.652
	ENSG00000237372	UNQ6494	100129066	0	0	0	0	0	1.49931	2.50804e-20	1.60085e-18	6.70155	5.72655	5.89902
	ENSG00000125388	GRK4	2868	0	0	0	0	0	0.641052	2.5733e-20	1.63964e-18	8.35861	7.80382	8.04157
	ENSG00000204335	SP5	389058	0	0	0	0	0	1.8309	2.6797e-20	1.70445e-18	8.82988	7.64603	8.89125
	ENSG00000110931	CAMKK2	10645	0	0	0	0	0	1.1839	2.8163e-20	1.78823e-18	14.8559	13.6734	14.088
	ENSG00000100983	GSS	2937	0	0	0	0	0	0.609005	2.85721e-20	1.81105e-18	12.219	11.5863	11.9511
	ENSG00000187824	TMEM220	388335	0	0	0	0	0	1.46017	2.87678e-20	1.81973e-18	11.1951	9.75532	10.7146
	ENSG00000124181	PLCG1	5335	0	0	0	0	0	-0.555367	2.88086e-20	1.81973e-18	11.4569	11.9979	11.6868
	ENSG00000166823	MESP1	55897	0	0	0	0	0	1.79283	3.02339e-20	1.90646e-18	12.0528	9.9899	11.6018
	ENSG00000049089	COL9A2	1298	0	0	0	0	0	-2.34719	3.1932e-20	2.01006e-18	11.135	13.2369	12.0009
	ENSG00000141934	PLPP2	8612	0	0	0	0	0	-1.46582	3.31379e-20	2.08238e-18	9.98177	11.6402	10.3616
	ENSG00000188994	ZNF292	23036	0	0	0	0	0	-0.895536	3.32483e-20	2.08573e-18	10.1983	11.0764	10.628
	ENSG00000070915	SLC12A3	6559	0	0	0	0	0	2.23752	3.56936e-20	2.23529e-18	5.8394	4.7576	5.2005
	ENSG00000035720	STAP1	26228	0	0	0	0	0	2.67717	3.68217e-20	2.29805e-18	7.20687	5.31044	6.54043
	ENSG00000107020	PLGRKT	55848	0	0	1	0	0	0.955736	4.01915e-20	2.50408e-18	10.4878	9.70582	10.0257
	ENSG00000135341	MAP3K7	6885	0	0	0	0	0	-0.505458	4.35081e-20	2.7015e-18	10.6197	11.1222	10.8886
	ENSG00000130348	QRSL1	55278	0	0	0	0	0	-0.499257	4.57051e-20	2.83309e-18	9.33852	9.84074	9.58419
	ENSG00000140463	BBS4	585	0	0	0	0	0	1.15097	4.60507e-20	2.84968e-18	12.0105	10.9961	11.4798
	ENSG00000158571	PFKFB1	5207	0	0	0	0	0	1.04273	5.00759e-20	3.08309e-18	5.78677	5.12806	5.41177
	ENSG00000129472	RAB2B	84932	0	0	1	0	0	0.664767	5.12058e-20	3.14735e-18	10.9583	10.3886	10.6398
	ENSG00000187535	IFT140	9742	0	0	0	0	0	-0.726891	5.20939e-20	3.19655e-18	10.5306	11.1565	10.5391
	ENSG00000146267	FAXC	84553	0	0	0	0	0	-0.641844	5.22827e-20	3.20275e-18	8.6433	9.29014	9.03629
	ENSG00000135916	ITM2C	81618	0	0	0	0	0	1.04002	6.22634e-20	3.8014e-18	13.5897	12.6537	13.1762
	ENSG00000154237	LRRK1	79705	0	0	0	0	0	-0.897096	6.44428e-20	3.92135e-18	9.74323	10.7601	10.5396
	ENSG00000157890	MEGF11	84465	0	0	0	0	0	-1.74295	6.61427e-20	4.01792e-18	4.84743	5.57091	5.07915
	ENSG00000153885	KCTD15	79047	0	1	0	0	0	-0.630403	6.62499e-20	4.01792e-18	10.5082	11.0995	10.6925
	ENSG00000168438	CDC40	51362	0	0	0	0	0	-0.808153	6.85113e-20	4.14817e-18	9.40113	10.185	9.8527
	ENSG00000205277	MUC12	10071	0	0	0	0	0	-2.74041	7.06006e-20	4.26054e-18	7.06242	9.07842	8.28824
	ENSG00000167705	RILP	83547	0	0	0	0	0	0.880555	7.41453e-20	4.46707e-18	9.0407	8.21246	8.56241
	ENSG00000081665	ZNF506	440515	0	0	0	0	0	-0.413707	7.67114e-20	4.61049e-18	9.84133	10.242	10.0282
	ENSG00000196781	TLE1	7088	0	0	0	0	0	-0.747021	8.15258e-20	4.87952e-18	11.2739	12.0828	11.546
	ENSG00000198736	MSRB1	51734	0	0	1	0	0	0.729064	8.4196e-20	5.02287e-18	11.0234	10.3761	10.6987
	ENSG00000070886	EPHA8	2046	0	0	0	0	0	-2.22238	8.5775e-20	5.10872e-18	4.66126	5.86712	4.78615
	ENSG00000174562	KLK15	55554	0	0	0	0	0	1.84661	9.03183e-20	5.36182e-18	9.25073	7.69674	8.20249
	ENSG00000118689	FOXO3	2309	0	0	0	0	0	-0.750798	9.3768e-20	5.54858e-18	11.7731	12.5378	12.2408
	ENSG00000111291	GPRC5D	55507	0	0	0	0	0	-1.57965	9.88393e-20	5.8392e-18	5.58345	6.69943	5.41901
	ENSG00000016391	CHDH	55349	0	0	0	0	0	0.984031	1.01666e-19	5.99651e-18	12.1554	11.1826	11.3539
	ENSG00000070214	SLC44A1	23446	0	1	0	0	0	-0.684168	1.06159e-19	6.2514e-18	11.4386	12.0935	11.7152
	ENSG00000181908	LINC02724	100996455	0	0	0	0	0	1.71262	1.13665e-19	6.67186e-18	8.32691	6.89199	6.88625
	ENSG00000127325	BEST3	144453	0	0	0	0	0	1.4663	1.26492e-19	7.41285e-18	7.21393	6.23179	6.38188
	ENSG00000085382	HACE1	57531	0	0	0	0	0	-0.754714	1.3092e-19	7.66008e-18	8.55734	9.29555	9.02975
	ENSG00000148468	FAM171A1	221061	0	0	0	0	0	-0.739773	1.39744e-19	8.16327e-18	11.3091	12.0618	11.3841
	ENSG00000234546	LNCTAM34A	102724571	0	0	0	0	0	0.917435	1.46181e-19	8.52564e-18	6.8462	6.14267	6.3851
	ENSG00000251321	PCAT4	118425	0	0	0	0	0	3.17907	1.5219e-19	8.86195e-18	11.6173	7.81211	9.96548
	ENSG00000006747	SCIN	85477	0	1	0	0	0	1.90405	1.6987e-19	9.87574e-18	10.5067	8.88623	9.77328
	ENSG00000204128	C2orf72	257407	0	0	0	0	0	1.6584	1.72732e-19	1.00261e-17	12.5547	10.782	11.3863
	ENSG00000177383	MAGEF1	64110	0	0	1	0	0	0.501929	1.76352e-19	1.022e-17	11.9056	11.3975	11.7714
	ENSG00000157216	SSBP3	23648	0	0	1	0	0	-0.59024	1.7744e-19	1.02668e-17	12.2022	12.8046	12.5523
	ENSG00000130529	TRPM4	54795	0	0	1	0	0	1.07721	1.8682e-19	1.07924e-17	15.3762	14.2897	14.6766
	ENSG00000187013	C17orf82	388407	0	0	0	0	0	1.47921	1.91074e-19	1.10207e-17	7.0865	5.83342	6.39685
	ENSG00000267535	LINC00868	283994	0	0	0	0	0	-2.30461	2.03283e-19	1.17064e-17	3.88179	4.6201	3.90356
	ENSG00000124831	LRRFIP1	9208	0	0	0	0	0	-0.54281	2.17897e-19	1.25282e-17	12.7533	13.2854	12.8138
	ENSG00000108684	ASIC2	40	0	0	0	0	0	-3.01574	2.23582e-19	1.28147e-17	4.44979	5.73086	4.91691
	ENSG00000248118	LINC01019	285577	0	0	0	0	0	-3.10866	2.30987e-19	1.32184e-17	3.86905	5.8853	4.32901
	ENSG00000088766	CRLS1	54675	0	0	0	0	0	0.837028	2.34704e-19	1.34101e-17	12.3217	11.6893	11.9692
	ENSG00000144452	ABCA12	26154	0	0	0	0	1	-2.3493	2.38857e-19	1.36261e-17	4.48106	5.2215	4.75134
	ENSG00000146243	IRAK1BP1	134728	0	0	0	0	0	-0.807491	2.48404e-19	1.41486e-17	7.76457	8.56572	8.10195
	ENSG00000127838	PNKD	25953	0	0	1	0	0	0.799841	2.62254e-19	1.49142e-17	13.8313	13.0147	13.6364
	ENSG00000134369	NAV1	89796	0	0	0	0	0	1.06078	2.87641e-19	1.63325e-17	10.7574	9.75111	10.2547
	ENSG00000197562	RAB40C	57799	0	0	0	0	0	0.579567	3.14084e-19	1.78062e-17	11.5433	11.0134	11.147
	ENSG00000171617	ENC1	8507	0	1	0	0	0	-1.01731	3.18548e-19	1.80313e-17	11.2331	12.2718	11.5555
	ENSG00000100605	ITPK1	3705	0	0	0	0	0	0.641483	3.29753e-19	1.86367e-17	12.7294	12.0896	12.5378
	ENSG00000047597	XK	7504	0	0	0	0	0	-1.60833	3.6002e-19	2.03158e-17	6.32981	7.77497	6.96161
	ENSG00000105419	MEIS3	56917	0	0	0	0	0	1.52847	3.61938e-19	2.03925e-17	10.5355	8.8082	9.72413
	ENSG00000181649	PHLDA2	7262	0	0	0	0	0	1.38283	3.67936e-19	2.06782e-17	10.0682	8.79435	9.35673
	ENSG00000040731	CDH10	1008	0	0	0	0	1	-1.83224	4.15523e-19	2.3268e-17	6.32667	7.8412	7.03743
	ENSG00000250451	HOXC-AS1	100874363	0	0	0	0	0	3.15971	4.1686e-19	2.33071e-17	4.54276	3.74035	4.18583
	ENSG00000125744	RTN2	6253	0	0	0	0	0	1.06028	4.39626e-19	2.44676e-17	10.4453	9.4806	9.79979
	ENSG00000106077	ABHD11	83451	0	0	0	0	0	0.910603	4.61785e-19	2.56228e-17	12.5698	11.69	12.0259
	ENSG00000123364	HOXC13	3229	0	0	0	0	0	3.06002	4.61693e-19	2.56228e-17	4.86027	3.8908	4.44034
	ENSG00000112320	SOBP	55084	0	0	0	0	0	-1.14295	4.79608e-19	2.65713e-17	8.87999	10.0496	9.45003
	ENSG00000235438	LOC105370105	105370105	0	0	0	0	0	1.192	5.04611e-19	2.7872e-17	4.55667	4.15276	4.22412
	ENSG00000057663	ATG5	9474	0	0	0	0	0	-0.535103	5.26897e-19	2.90589e-17	10.3934	10.9335	10.7687
	ENSG00000173210	ABLIM3	22885	0	0	0	0	0	1.04648	5.61828e-19	3.09386e-17	10.5638	9.52643	9.766
	ENSG00000152558	TMEM123	114908	0	0	0	0	0	-0.696705	5.76739e-19	3.17119e-17	13.4968	14.2586	13.6417
	ENSG00000175938	ORAI3	93129	0	0	0	0	0	0.859047	5.97918e-19	3.28271e-17	11.1242	10.3238	10.6316
	ENSG00000134955	SLC37A2	219855	0	0	0	0	0	1.29495	6.41234e-19	3.51523e-17	9.69769	8.51744	9.38171
	ENSG00000135336	ORC3	23595	0	0	0	0	0	-0.546036	6.46458e-19	3.53856e-17	9.76902	10.3215	10.0989
	ENSG00000197619	ZNF615	284370	0	0	0	0	0	-1.02315	6.55218e-19	3.58114e-17	10.6478	11.6536	10.9882
	ENSG00000100612	DHRS7	51635	0	0	0	0	0	1.01893	6.70688e-19	3.66021e-17	15.3994	14.4402	14.9591
	ENSG00000164111	ANXA5	308	0	0	1	0	0	-0.562829	6.84421e-19	3.72403e-17	13.9112	14.4715	14.0404
	ENSG00000170935	NCBP2L	392517	0	0	0	0	0	1.41632	6.93477e-19	3.76768e-17	4.99566	4.36824	4.38505
	ENSG00000064199	SPA17	53340	0	0	0	0	0	0.820799	7.3576e-19	3.98555e-17	9.37315	8.53464	8.84691
	ENSG00000145248	SLC10A4	201780	0	0	0	0	0	-1.68386	7.66696e-19	4.14697e-17	4.61833	5.42878	4.75853
	ENSG00000135334	AKIRIN2	55122	0	0	0	0	0	-0.48737	7.96065e-19	4.29946e-17	9.72248	10.227	10.1474
	ENSG00000184937	WT1	7490	0	0	0	0	0	-2.43467	8.16596e-19	4.40383e-17	4.62605	6.7551	5.05606
	ENSG00000197822	OCLN	100506658	0	0	0	0	0	-1.27349	8.24477e-19	4.43977e-17	8.79202	10.0088	9.39797
	ENSG00000154845	PPP4R1	9989	0	0	0	0	0	-0.422511	8.7356e-19	4.69025e-17	11.3268	11.7403	11.3887
	ENSG00000127124	HIVEP3	59269	0	0	0	0	0	-0.816006	9.38566e-19	5.03187e-17	9.06365	9.90808	9.1865
	ENSG00000236753	MKLN1-AS	100506881	0	0	0	0	0	0.82066	1.02077e-18	5.46459e-17	8.35104	7.62559	7.7087
	ENSG00000112562	SMOC2	64094	0	0	0	0	0	-0.99625	1.05887e-18	5.65193e-17	11.9964	12.9425	12.1108
	ENSG00000198417	MT1F	4494	0	0	0	0	0	1.82728	1.25929e-18	6.71192e-17	11.3213	9.82282	10.3244
	ENSG00000248049	UBA6-AS1	550112	0	0	1	0	0	0.530565	1.37191e-18	7.3015e-17	9.89222	9.37049	9.49188
	ENSG00000196950	SLC39A10	57181	0	0	0	0	0	1.19917	1.37671e-18	7.31639e-17	12.2429	11.1589	11.6949
	ENSG00000118579	MED28	80306	0	0	0	0	0	-0.377307	1.3844e-18	7.34656e-17	11.1692	11.5414	11.3932
	ENSG00000163964	PIGX	54965	0	0	0	0	0	0.519696	1.43094e-18	7.58254e-17	11.2357	10.7298	10.9516
	ENSG00000101811	CSTF2	1478	0	1	0	0	0	0.637401	1.46574e-18	7.75569e-17	9.84269	9.51348	9.62276
	ENSG00000251503	CENPS-CORT	100526739	0	0	0	0	0	0.704689	1.47862e-18	7.8125e-17	6.07741	5.59121	5.80414
	ENSG00000267280	TBX2-AS1	103689912	0	0	0	0	0	1.46242	1.49393e-18	7.88201e-17	7.66318	6.53021	7.36189
	ENSG00000014123	UFL1	23376	0	0	0	0	0	-0.785695	1.49792e-18	7.89161e-17	10.771	11.5467	11.1967
	ENSG00000125746	EML2	24139	0	0	1	0	0	0.596261	1.50345e-18	7.90935e-17	11.5741	10.9611	11.3159
	ENSG00000064652	SNX24	28966	0	0	1	0	0	0.73056	1.63906e-18	8.58565e-17	8.77633	8.08276	8.54109
	ENSG00000114248	LRRC31	79782	0	0	0	0	0	-2.66711	1.68074e-18	8.79138e-17	5.8245	7.56303	6.27405
	ENSG00000224511	LINC00365	100874146	0	0	0	0	0	-2.16011	1.77945e-18	9.29436e-17	3.96131	4.83608	4.12699
	ENSG00000171262	FAM98B	283742	0	1	0	0	0	-0.419183	1.83213e-18	9.55587e-17	10.836	11.259	10.9693
	ENSG00000117262	GPR89A	653519	0	0	0	0	0	0.617792	1.84345e-18	9.6012e-17	8.44319	7.90162	8.13478
	ENSG00000156564	LRFN2	57497	0	0	0	0	0	1.84272	1.86783e-18	9.71434e-17	5.29234	4.48227	4.85281
	ENSG00000231738	TSPAN19	144448	0	0	0	0	0	2.57337	1.95749e-18	1.01661e-16	7.09979	5.08325	6.04584
	ENSG00000236373	LINC02653	101926942	0	0	0	0	0	3.20931	1.98905e-18	1.03154e-16	4.18396	3.44191	3.56788
	ENSG00000145832	SLC25A48	153328	0	0	0	0	0	1.99547	2.18741e-18	1.1312e-16	7.79634	5.97885	6.51365
	ENSG00000125458	NT5C	30833	0	0	0	0	0	1.01687	2.2324e-18	1.15283e-16	10.3493	9.27872	10.1337
	ENSG00000115255	REEP6	92840	0	0	0	0	0	1.08443	2.23981e-18	1.15502e-16	12.7106	11.6275	12.0733
	ENSG00000004487	KDM1A	23028	0	0	0	0	0	-0.410067	2.39279e-18	1.2287e-16	12.229	12.6368	12.3704
	ENSG00000188897	LOC400499	400499	0	0	0	0	0	1.57969	2.39145e-18	1.2287e-16	7.19762	6.42084	6.70798
	ENSG00000157827	FMNL2	114793	0	0	0	0	0	-0.849907	2.40938e-18	1.23548e-16	10.018	10.8495	10.4804
	ENSG00000152939	MARVELD2	153562	0	0	0	0	0	-0.776212	2.46772e-18	1.26362e-16	10.2595	11.0693	10.6538
	ENSG00000115762	PLEKHB2	55041	0	0	0	0	0	-0.721015	2.65246e-18	1.35443e-16	12.4747	13.21	12.7774
	ENSG00000146247	PHIP	55023	0	1	0	0	0	-0.698764	2.66045e-18	1.35661e-16	10.9683	11.6517	11.3129
	ENSG00000237819	CDK6-AS1	101927497	0	0	0	0	0	1.99963	2.67823e-18	1.36377e-16	4.29792	3.74191	3.90814
	ENSG00000278615	C11orf98	102288414	0	0	0	0	0	0.80415	2.7272e-18	1.38677e-16	8.486	7.76988	8.13778
	ENSG00000168234	TTC39C	125488	0	0	0	0	0	-0.747977	2.79512e-18	1.41933e-16	9.17537	9.97606	9.3588
	ENSG00000144228	SPOPL	339745	0	0	0	0	0	-0.818945	2.82656e-18	1.4333e-16	10.1234	11.0477	10.609
	ENSG00000168003	SLC3A2	6520	0	0	1	0	0	0.600234	3.20465e-18	1.61605e-16	13.2637	12.6858	12.9612
	ENSG00000258099	ATXN2-AS	102723619	0	0	0	0	0	1.22487	3.21731e-18	1.62019e-16	6.15267	5.2857	5.64348
	ENSG00000148090	AUH	549	0	0	0	0	1	0.827254	3.3847e-18	1.6998e-16	11.3775	10.7501	11.0794
	ENSG00000100242	SUN2	25777	0	0	0	0	0	0.482817	3.39195e-18	1.7011e-16	13.9463	13.4753	13.5654
	ENSG00000175535	PNLIP	5406	0	0	0	0	0	3.21042	3.50018e-18	1.75057e-16	5.65283	4.12216	4.048
	ENSG00000135248	FAM71F1	84691	0	0	0	0	0	2.04762	3.51196e-18	1.75406e-16	4.77102	4.07899	4.37265
	ENSG00000058729	RIOK2	55781	0	0	0	0	0	-0.416689	3.55622e-18	1.77374e-16	9.65431	10.0979	10.0484
	ENSG00000130766	SESN2	83667	0	0	0	0	0	0.669126	3.79044e-18	1.88541e-16	9.58036	8.92132	9.34924
	ENSG00000279579	LOC101930100	101930100	0	0	0	0	0	2.86	3.88093e-18	1.92779e-16	4.17222	3.60467	3.81648
	ENSG00000205078	SYCE1L	100130958	0	0	0	0	0	1.80375	3.91927e-18	1.94419e-16	8.71851	7.18943	8.32816
	ENSG00000155974	GRIP1	23426	0	0	0	0	0	-0.851504	4.13025e-18	2.04607e-16	7.68471	8.53979	8.05615
	ENSG00000164465	DCBLD1	285761	0	0	0	0	0	-0.635922	4.40094e-18	2.17721e-16	8.46762	9.07173	8.79775
	ENSG00000009694	TENM1	10178	0	0	0	0	0	2.25196	4.57282e-18	2.25613e-16	10.3585	8.24242	9.62478
	ENSG00000089163	SIRT4	23409	0	0	0	0	0	0.758358	4.66742e-18	2.29351e-16	6.94154	6.31884	6.67909
	ENSG00000154710	RABGEF1	27342	0	0	0	0	0	0.846212	4.69127e-18	2.30213e-16	9.67692	8.8847	9.19944
	ENSG00000172009	THOP1	7064	0	0	0	0	0	0.749674	5.32114e-18	2.60422e-16	12.3845	11.6172	12.1115
	ENSG00000151952	TMEM132D	121256	0	0	0	0	0	2.2596	6.30649e-18	3.07821e-16	6.5687	5.01683	5.91989
	ENSG00000186049	KRT73	319101	0	0	0	0	0	3.1252	6.66828e-18	3.25045e-16	4.17669	3.56993	3.8225
	ENSG00000108932	SLC16A6	9120	0	0	0	0	0	1.37189	6.90201e-18	3.35542e-16	7.08542	6.14619	6.38018
	ENSG00000163875	MEAF6	64769	0	0	1	0	0	0.815661	7.01337e-18	3.40503e-16	13.0271	12.4266	12.7874
	ENSG00000266554	LINC01443	400644	0	0	0	0	0	3.45535	7.15485e-18	3.46911e-16	5.10965	4.0628	4.51665
	ENSG00000188761	BCL2L15	440603	0	0	0	0	0	1.78703	7.55278e-18	3.65719e-16	5.79548	5.17313	5.28589
	ENSG00000108175	ZMIZ1	57178	0	0	0	0	0	0.898089	8.47586e-18	4.09873e-16	13.4701	12.6257	12.7733
	ENSG00000121742	GJB6	10804	0	0	0	0	0	-2.14502	8.80986e-18	4.2546e-16	4.30662	5.37087	4.36653
	ENSG00000188257	PLA2G2A	5320	0	0	0	0	0	-2.53536	9.00171e-18	4.34151e-16	12.8632	15.2006	14.1845
	ENSG00000249242	TMEM150C	441027	0	0	0	0	0	0.865719	9.43276e-18	4.5434e-16	11.7253	10.8975	11.4926
	ENSG00000162825	NBPF20	100288142	0	0	0	0	0	-0.751119	9.69227e-18	4.65612e-16	7.12123	7.74235	7.11734
	ENSG00000183111	ARHGEF37	389337	0	0	1	0	0	0.764151	9.68139e-18	4.65612e-16	12.6336	11.8543	11.8994
	ENSG00000112237	CCNC	892	0	0	0	0	0	-0.646189	9.82671e-18	4.70831e-16	11.1744	11.8035	11.5832
	ENSG00000160862	AZGP1	563	0	0	0	0	0	1.72191	9.82528e-18	4.70831e-16	16.7625	14.5827	15.523
	ENSG00000058799	YIPF1	54432	0	0	1	0	0	0.712891	1.03423e-17	4.94237e-16	12.7891	12.0843	12.3711
	ENSG00000112893	MAN2A1	4124	0	0	0	0	0	-0.865429	1.06212e-17	5.06903e-16	10.4897	11.4018	11.0909
	ENSG00000135414	GDF11	10220	0	0	0	0	0	-1.57986	1.07824e-17	5.13793e-16	9.87801	11.042	10.0034
	ENSG00000248905	FMN1	342184	0	0	0	0	0	-1.35082	1.07937e-17	5.13793e-16	8.38837	9.81037	8.68575
	ENSG00000145632	PLK2	10769	0	0	0	0	0	1.04779	1.09458e-17	5.20354e-16	10.2644	9.23359	9.84809
	ENSG00000148702	HABP2	3026	0	0	0	0	0	-2.7993	1.11023e-17	5.26799e-16	4.49349	5.66675	4.67304
	ENSG00000136352	NKX2-1	7080	0	0	0	0	0	-3.81499	1.11103e-17	5.26799e-16	3.97906	5.79535	4.32902
	ENSG00000134571	MYBPC3	4607	0	0	0	0	0	2.02471	1.1251e-17	5.32779e-16	4.73459	4.0141	4.15649
	ENSG00000099866	MADCAM1	8174	0	0	0	0	0	1.4396	1.14453e-17	5.41279e-16	6.31605	5.39274	5.73182
	ENSG00000178904	DPY19L3	147991	0	1	0	0	0	-0.630195	1.17146e-17	5.53297e-16	11.3059	11.907	11.5771
	ENSG00000115902	SLC1A4	6509	0	0	0	0	0	0.785036	1.23853e-17	5.84223e-16	12.0279	11.2669	11.5864
	ENSG00000174521	TTC9B	148014	0	0	0	0	0	1.282	1.28448e-17	6.04333e-16	5.41138	4.73934	4.98174
	ENSG00000145335	SNCA	6622	0	0	0	0	0	1.47794	1.28645e-17	6.0448e-16	10.1996	8.61434	9.20396
	ENSG00000092068	SLC7A8	23428	0	0	0	0	0	0.976993	1.33736e-17	6.27598e-16	13.6766	12.7238	12.9935
	ENSG00000108423	TUBD1	51174	0	0	0	0	0	-0.432323	1.34211e-17	6.29016e-16	8.91216	9.32395	9.07825
	ENSG00000071242	RPS6KA2	6196	0	0	1	0	0	0.564336	1.37897e-17	6.44637e-16	12.3072	11.7602	11.8745
	ENSG00000235123	DSCAM-AS1	100506492	0	0	0	0	0	3.85298	1.37766e-17	6.44637e-16	6.91355	4.63085	6.19003
	ENSG00000186104	CYP2R1	120227	0	0	0	0	0	0.523513	1.44986e-17	6.76911e-16	9.7232	9.2235	9.62315
	ENSG00000227036	LINC00511	400619	0	0	0	0	0	-1.24618	1.52993e-17	7.1338e-16	6.84288	7.9313	7.04175
	ENSG00000275212	LINC02826	105370057	0	0	0	0	0	2.71311	1.67109e-17	7.78208e-16	5.25863	4.16047	5.07872
	ENSG00000281732	LOC284933	284933	0	0	0	0	0	-3.3593	1.71816e-17	7.99109e-16	3.32596	3.84105	3.43063
	ENSG00000047932	GOPC	57120	0	0	0	0	0	-0.558028	1.7756e-17	8.24771e-16	10.3623	10.9232	10.7941
	ENSG00000078124	ACER3	55331	0	0	0	0	0	-1.18414	1.83172e-17	8.49761e-16	10.4481	11.5598	10.6683
	ENSG00000009413	REV3L	5980	0	0	0	0	0	-0.8912	1.83893e-17	8.5202e-16	9.43536	10.3306	9.97802
	ENSG00000172943	PHF8	23133	0	0	0	0	0	0.815974	1.88365e-17	8.70532e-16	12.6167	11.922	12.1854
	ENSG00000055483	USP36	57602	0	1	0	0	0	-0.477001	1.91725e-17	8.84941e-16	10.9524	11.42	11.2552
	ENSG00000180884	ZNF792	126375	0	1	0	0	0	-0.747698	1.93425e-17	8.91662e-16	8.1799	8.87641	8.45722
	ENSG00000162065	TBC1D24	57465	0	0	0	0	0	0.462385	1.93885e-17	8.92655e-16	10.4667	10.0125	10.3024
	ENSG00000189369	GSPT2	23708	0	0	0	0	0	-0.790546	1.94738e-17	8.95452e-16	8.85894	9.83825	9.38214
	ENSG00000186205	36951	64757	0	0	0	0	0	0.81539	1.98387e-17	9.11085e-16	13.1141	12.3534	12.6474
	ENSG00000183067	IGSF5	150084	0	0	0	0	0	1.12489	2.04348e-17	9.36102e-16	8.03625	7.0134	7.56081
	ENSG00000246375	PPM1K-DT	105369192	0	0	0	0	0	1.4419	2.06707e-17	9.45724e-16	7.13845	6.10742	6.63431
	ENSG00000122482	ZNF644	84146	0	0	0	0	0	-0.558938	2.0954e-17	9.57485e-16	10.6095	11.1772	10.8327
	ENSG00000166813	KIF7	374654	0	0	0	0	0	-0.990811	2.12523e-17	9.69901e-16	8.22652	9.22435	8.81697
	ENSG00000175854	SWI5	375757	0	0	0	0	0	0.804667	2.13085e-17	9.71255e-16	11.1728	10.4357	10.6519
	ENSG00000004809	SLC22A16	85413	0	0	0	0	0	-2.3117	2.13543e-17	9.72125e-16	4.19829	5.28062	4.59888
	ENSG00000171174	RBKS	64080	0	0	0	0	0	-1.23607	2.17046e-17	9.86844e-16	7.80574	8.49372	7.88931
	ENSG00000137875	BCL2L10	10017	0	0	0	0	0	-1.37038	2.21497e-17	1.00583e-15	5.66427	6.67874	5.56104
	ENSG00000221916	C19orf73	55150	0	0	0	0	0	1.05646	2.36597e-17	1.07306e-15	7.22102	6.36102	6.65169
	ENSG00000265787	CYP4F35P	284233	0	0	0	0	0	2.11854	2.38567e-17	1.08065e-15	6.09622	4.75398	5.51835
	ENSG00000103005	USB1	79650	0	0	0	0	0	0.507424	2.44855e-17	1.10776e-15	11.0541	10.5395	10.7322
	ENSG00000112333	NR2E1	7101	0	0	0	0	0	-3.47246	2.46544e-17	1.11265e-15	3.75513	4.63785	4.03016
	ENSG00000205356	TECPR1	25851	1	0	0	0	0	0.871386	2.46482e-17	1.11265e-15	12.7924	12.0137	12.0162
	ENSG00000224468	LAMC1-AS1	110841583	0	0	0	0	0	-1.70868	2.47291e-17	1.11464e-15	4.06526	4.62852	4.25836
	ENSG00000178425	NT5DC1	221294	0	0	0	0	0	-0.620875	2.47732e-17	1.11525e-15	11.4562	12.1042	11.6276
	ENSG00000168743	NPNT	255743	0	0	0	1	0	1.09835	2.54234e-17	1.14311e-15	13.5667	12.5861	13.3574
	ENSG00000205808	PLPP6	403313	0	0	1	0	0	0.75806	2.65212e-17	1.19101e-15	11.8793	11.1328	11.4365
	ENSG00000103056	SMPD3	55512	0	0	0	0	0	-1.15312	2.74938e-17	1.23165e-15	9.39128	10.3988	9.48636
	ENSG00000170473	PYM1	84305	0	0	1	0	0	0.657595	2.76976e-17	1.23927e-15	11.856	11.2312	11.5022
	ENSG00000107372	ZFAND5	7763	0	0	0	0	0	-0.579144	2.84197e-17	1.27002e-15	12.5243	13.1351	12.8066
	ENSG00000153558	FBXL2	25827	0	0	0	0	0	-1.15634	2.87086e-17	1.2798e-15	6.93387	8.01265	7.59341
	ENSG00000172795	DCP2	167227	0	0	0	0	0	-0.459112	2.87054e-17	1.2798e-15	10.2327	10.6887	10.5545
	ENSG00000159128	IFNGR2	3460	0	0	0	0	0	-0.469177	3.0331e-17	1.35047e-15	12.3024	12.7588	12.3713
	ENSG00000112249	ASCC3	10973	0	1	0	0	0	-0.777172	3.24205e-17	1.44174e-15	10.4236	11.2042	10.9502
	ENSG00000100162	CENPM	79019	0	0	0	0	0	1.3228	3.41178e-17	1.51354e-15	8.59588	7.38473	7.77868
	ENSG00000244005	NFS1	9054	0	0	0	0	0	0.412594	3.4593e-17	1.5309e-15	10.7487	10.3535	10.5313
	ENSG00000114315	HES1	3280	0	0	0	0	0	-0.986249	3.52204e-17	1.55677e-15	11.7548	12.7534	11.803
	ENSG00000063761	ADCK1	57143	0	0	0	0	0	0.564643	3.57753e-17	1.57939e-15	9.79558	9.23009	9.4894
	ENSG00000144837	PLA1A	51365	0	0	0	0	0	-1.62151	3.59829e-17	1.58664e-15	10.0529	11.673	9.77493
	ENSG00000224687	RASAL2-AS1	100302401	0	0	0	0	0	1.06531	3.64813e-17	1.60567e-15	6.34377	5.69462	5.8867
	ENSG00000120903	CHRNA2	1135	1	0	0	0	0	1.59053	3.65026e-17	1.60567e-15	13.6712	11.7796	12.3274
	ENSG00000169180	XPO6	23214	0	0	0	0	0	0.750831	3.84107e-17	1.68758e-15	13.0888	12.3786	12.7652
	ENSG00000173599	PC	5091	0	0	0	0	0	0.695871	3.86735e-17	1.69708e-15	11.4596	10.7657	11.2058
	ENSG00000171135	JAGN1	84522	0	0	0	0	0	0.563597	3.92992e-17	1.72247e-15	11.569	11.0055	11.367
	ENSG00000163618	CADPS	8618	0	0	0	0	0	-2.34843	3.95897e-17	1.73312e-15	7.2946	9.39831	7.53922
	ENSG00000103769	RAB11A	8766	0	0	0	0	0	-0.475995	4.04237e-17	1.76751e-15	13.4947	13.9402	13.4189
	ENSG00000255282	WTAPP1	100288077	0	0	0	0	0	-1.7187	4.09862e-17	1.78996e-15	4.66222	5.64121	4.81167
	ENSG00000069956	MAPK6	5597	0	0	0	0	0	-0.758891	4.21496e-17	1.83857e-15	10.9839	11.7428	11.062
	ENSG00000203837	PNLIPRP3	119548	0	0	0	0	0	4.88703	4.26797e-17	1.85947e-15	4.07278	3.36306	3.49419
	ENSG00000266338	NBPF15	284565	0	0	0	0	0	-1.08534	4.27751e-17	1.86141e-15	8.1702	9.33492	8.45054
	ENSG00000187140	FOXD3	27022	0	0	0	0	0	-1.88616	4.38341e-17	1.90522e-15	5.39071	6.84985	5.28846
	ENSG00000125148	MT2A	4502	0	1	0	0	0	1.51249	4.63761e-17	2.00853e-15	13.5097	12.1737	13.1469
	ENSG00000167614	TTYH1	57348	0	0	0	0	0	1.05434	4.68862e-17	2.02822e-15	6.86454	6.14414	6.61035
	ENSG00000132669	RIN2	54453	0	0	0	0	0	-0.849277	4.70737e-17	2.03152e-15	10.486	11.3432	10.9766
	ENSG00000170776	AKAP13	11214	0	0	0	0	0	-0.662314	4.75242e-17	2.04854e-15	11.8354	12.517	12.1659
	ENSG00000111726	CMAS	55907	0	0	0	1	0	0.53619	5.28528e-17	2.27286e-15	11.7324	11.2219	11.4671
	ENSG00000229453	SPINK8	646424	0	0	0	0	0	2.04123	5.32367e-17	2.28667e-15	6.77387	5.40788	5.4762
	ENSG00000122643	NT5C3A	51251	0	0	0	0	0	0.548533	5.45254e-17	2.33561e-15	10.2576	9.74451	10.1493
	ENSG00000106686	SPATA6L	55064	0	0	0	0	0	1.10201	5.45173e-17	2.33561e-15	7.14949	6.22248	6.73497
	ENSG00000153714	LURAP1L	286343	0	0	0	0	0	-1.08255	5.4568e-17	2.33561e-15	7.81826	8.80172	8.25938
	ENSG00000140505	CYP1A2	1544	0	0	0	0	0	2.74819	5.48391e-17	2.34447e-15	4.1646	3.62984	3.87108
	ENSG00000177108	ZDHHC22	283576	0	0	0	0	0	2.70582	5.59802e-17	2.39045e-15	4.33097	3.98443	3.93954
	ENSG00000163702	IL17RC	84818	0	0	0	0	0	0.655014	5.67264e-17	2.41949e-15	12.5563	11.9067	12.2099
	ENSG00000152894	PTPRK	5796	0	0	0	0	0	-0.7273	5.72225e-17	2.4378e-15	11.5639	12.3086	11.7985
	ENSG00000170017	ALCAM	214	0	0	0	0	0	0.857878	5.89313e-17	2.50767e-15	14.0026	13.2302	13.4815
	ENSG00000280709	LINC02203	727924	0	0	0	0	0	3.95088	6.00876e-17	2.5539e-15	3.98033	3.34201	3.55064
	ENSG00000211460	TSN	7247	0	1	0	0	0	-0.362654	6.35791e-17	2.69602e-15	11.3692	11.7611	11.6295
	ENSG00000134748	PRPF38A	84950	0	1	0	0	0	-0.317549	6.40287e-17	2.70885e-15	11.0505	11.3616	11.2277
	ENSG00000178163	ZNF518B	85460	0	0	0	0	0	-0.697236	6.403e-17	2.70885e-15	10.3103	11.0408	10.7717
	ENSG00000006128	TAC1	6863	0	0	0	0	0	-2.06209	6.53693e-17	2.7623e-15	5.24045	6.46351	5.37109
	ENSG00000163328	GPR155	151556	0	0	1	0	0	0.793377	6.89433e-17	2.9066e-15	10.2333	9.50973	10.1595
	ENSG00000250230	LOC101927495	101927495	0	0	1	0	0	1.53477	6.92845e-17	2.91762e-15	8.37947	6.93792	7.8132
	ENSG00000172365	OR5B2	390190	0	0	0	0	0	4.49729	7.11101e-17	2.98761e-15	4.18295	3.36957	3.53232
	ENSG00000102003	SYP	6855	0	0	0	0	0	1.48047	7.14598e-17	2.99885e-15	9.23447	7.79637	8.295
	ENSG00000155367	PPM1J	333926	0	0	0	0	0	1.22172	7.16884e-17	3.00499e-15	8.28426	7.31828	7.84286
	ENSG00000145029	NICN1	84276	0	0	0	0	0	0.487183	7.74382e-17	3.23856e-15	10.5127	10.0325	10.2489
	ENSG00000006756	ARSD	414	0	0	0	0	0	-0.587538	8.03916e-17	3.3544e-15	12.4693	13.0215	12.4631
	ENSG00000141098	GFOD2	81577	0	0	0	0	0	-0.53332	8.10374e-17	3.37749e-15	10.7467	11.2441	10.731
	ENSG00000172425	TTC36	143941	0	0	0	0	0	1.30788	8.71915e-17	3.62157e-15	6.18157	5.42717	5.69665
	ENSG00000182612	TSPAN10	83882	0	0	0	0	0	1.16075	8.71839e-17	3.62157e-15	8.39739	7.33352	7.78712
	ENSG00000130751	NPAS1	4861	0	0	0	0	0	1.21235	8.83948e-17	3.66248e-15	5.84579	5.0683	5.47427
	ENSG00000106128	GHRHR	2692	0	0	0	0	0	1.98087	8.88695e-17	3.67455e-15	6.81282	5.67659	5.23669
	ENSG00000258643	BCL2L2-PABPN1	100529063	0	0	0	0	0	1.11375	8.91957e-17	3.68386e-15	5.24197	4.67622	4.94881
	ENSG00000125144	MT1G	4495	0	0	0	0	0	2.12401	1.02424e-16	4.21117e-15	11.9666	9.98889	11.1201
	ENSG00000204406	MBD5	55777	0	0	0	0	0	-0.583881	1.06922e-16	4.3862e-15	9.30799	9.90335	9.67222
	ENSG00000079246	XRCC5	7520	0	0	0	0	0	-0.36095	1.06802e-16	4.3862e-15	13.5107	13.8623	13.6419
	ENSG00000129910	CDH15	1013	0	0	0	0	0	2.02548	1.10833e-16	4.54153e-15	5.81661	4.96813	5.33252
	ENSG00000255693	LINC02389	400046	0	0	0	0	0	1.49782	1.11925e-16	4.58116e-15	5.33693	4.60237	4.82995
	ENSG00000112077	RHAG	6005	0	0	0	0	0	3.22352	1.19671e-16	4.88722e-15	4.88219	4.12081	4.20853
	ENSG00000012817	KDM5D	8284	0	0	0	0	0	-0.603531	1.29338e-16	5.26437e-15	11.0165	11.6269	11.3016
	ENSG00000170965	PLAC1	10761	0	0	0	0	0	2.83022	1.31451e-16	5.3444e-15	4.22755	3.53485	3.80536
	ENSG00000065615	CYB5R4	51167	0	0	1	0	0	-0.60444	1.31899e-16	5.35666e-15	8.74941	9.35905	9.10322
	ENSG00000250538	LOC107986321	107986321	0	0	0	0	0	3.55953	1.34178e-16	5.4371e-15	5.24089	3.93291	4.29062
	ENSG00000173467	AGR3	155465	0	0	0	0	0	-2.34789	1.35098e-16	5.46833e-15	6.79949	8.43443	7.11018
	ENSG00000065154	OAT	4942	0	0	0	0	0	-0.969082	1.35286e-16	5.46987e-15	10.7638	11.9034	11.3454
	ENSG00000233198	RNF224	643596	0	0	0	0	1	1.2692	1.38903e-16	5.6099e-15	6.51104	5.64681	6.1155
	ENSG00000108786	HSD17B1	3292	0	0	0	0	0	0.670672	1.41904e-16	5.72478e-15	8.31481	7.70723	7.89187
	ENSG00000155875	SAXO1	158297	0	0	0	0	0	1.05141	1.46083e-16	5.88684e-15	4.90405	4.4387	4.63329
	ENSG00000102539	MLNR	2862	0	0	0	0	0	-2.48181	1.48322e-16	5.97048e-15	3.67008	4.28996	3.93974
	ENSG00000198796	ALPK2	115701	0	0	0	0	0	1.68247	1.50311e-16	6.04391e-15	5.73149	4.96099	5.09604
	ENSG00000153823	PID1	55022	0	0	0	0	0	1.05954	1.6287e-16	6.53449e-15	10.1433	9.19906	9.72689
	ENSG00000108091	CCDC6	8030	0	0	0	0	0	-0.621202	1.6377e-16	6.5562e-15	12.1874	12.7599	12.4305
	ENSG00000122694	GLIPR2	152007	0	0	0	0	0	0.987209	1.6543e-16	6.6154e-15	12.2478	11.3996	11.8486
	ENSG00000106733	NMRK1	54981	0	0	0	0	0	0.637003	1.88962e-16	7.54813e-15	10.6046	9.95785	10.3446
	ENSG00000152127	MGAT5	4249	0	0	0	0	0	-0.630654	1.92672e-16	7.67955e-15	11.0433	11.7326	11.3643
	ENSG00000228661	LOC105376527	105376527	0	0	0	0	0	0.903826	1.92612e-16	7.67955e-15	5.78631	5.20308	5.28594
	ENSG00000154556	SORBS2	8470	0	0	0	0	0	-0.66624	1.96321e-16	7.81645e-15	11.8678	12.5481	12.1599
	ENSG00000132970	WASF3	10810	0	0	0	0	0	-0.831357	1.98015e-16	7.8753e-15	10.4056	11.2401	10.801
	ENSG00000238120	LINC01589	100506737	0	0	0	0	0	-1.74051	2.00554e-16	7.9676e-15	4.59108	5.43615	4.83515
	ENSG00000167528	ZNF641	121274	0	0	0	0	0	-0.411691	2.11131e-16	8.3787e-15	9.87074	10.2761	9.88627
	ENSG00000177875	CCDC184	387856	0	0	0	0	0	-1.30669	2.16391e-16	8.56879e-15	5.77455	6.60532	6.02761
	ENSG00000171236	LRG1	116844	0	0	0	0	0	1.82008	2.23175e-16	8.82787e-15	11.1646	9.06377	9.79331
	ENSG00000169715	MT1E	4493	0	0	0	0	1	1.9125	2.24446e-16	8.86855e-15	12.0336	10.3986	11.3532
	ENSG00000104164	BLOC1S6	26258	0	0	0	0	0	-0.532576	2.33119e-16	9.20125e-15	11.7772	12.2962	12.0194
	ENSG00000243701	DUBR	344595	0	1	0	0	0	1.26332	2.35473e-16	9.26415e-15	9.32746	8.14839	8.266
	ENSG00000260442	ATP2A1-AS1	100289092	0	0	0	0	0	1.21991	2.64722e-16	1.03702e-14	6.47587	5.60909	5.7945
	ENSG00000090661	CERS4	79603	0	0	0	0	0	0.717698	2.70142e-16	1.05711e-14	13.5044	12.8217	13.2007
	ENSG00000143217	NECTIN4	81607	0	0	0	0	0	0.611522	2.93637e-16	1.14626e-14	11.1695	10.5548	10.9491
	ENSG00000140986	RPL3L	6123	0	0	0	0	0	2.05406	2.93864e-16	1.14626e-14	5.90055	4.9303	5.45831
	ENSG00000161542	PRPSAP1	5635	0	1	0	0	0	-0.407571	3.04181e-16	1.18523e-14	10.7711	11.1597	10.8235
	ENSG00000224189	HAGLR	401022	0	0	0	0	0	-1.99912	3.12902e-16	1.21791e-14	6.71627	8.15824	7.11824
	ENSG00000137274	BPHL	670	0	0	0	0	0	0.643878	3.2098e-16	1.2467e-14	10.3595	9.74035	10.031
	ENSG00000227431	CSE1L-AS1	102723483	0	0	0	0	0	1.50617	3.46546e-16	1.34172e-14	4.27151	3.88726	3.89068
	ENSG00000241098	LINC01994	401103	0	0	0	0	0	3.6231	3.50246e-16	1.35343e-14	4.06443	3.49487	3.52293
	ENSG00000105523	FAM83E	54854	0	0	0	0	0	1.91531	3.50312e-16	1.35343e-14	9.83477	8.17762	7.99394
	ENSG00000186767	SPIN4	139886	0	1	0	0	0	-0.962752	3.63069e-16	1.39975e-14	8.78999	9.67697	8.92537
	ENSG00000198682	PAPSS2	9060	0	1	0	0	0	-1.20852	3.64715e-16	1.40461e-14	8.37019	9.45051	8.70527
	ENSG00000259332	ST20-MTHFS	100528021	0	0	0	0	0	1.43583	3.6519e-16	1.40496e-14	4.41941	3.95747	4.08334
	ENSG00000204174	NPY4R	5540	0	0	0	0	0	-2.2872	3.66563e-16	1.40876e-14	4.8413	6.50491	5.39609
	ENSG00000128000	ZNF780B	163131	0	0	0	0	0	-0.540803	3.72937e-16	1.43175e-14	9.36843	9.89744	9.6429
	ENSG00000197291	RAMP2-AS1	100190938	0	0	0	0	0	1.11627	3.76249e-16	1.44143e-14	7.32043	6.56948	6.9
	ENSG00000235532	LINC00402	100507612	0	0	0	0	0	1.5227	3.82388e-16	1.46342e-14	6.05402	5.06275	5.35338
	ENSG00000197724	PHF2	5253	0	0	0	0	0	-0.585594	3.86805e-16	1.47722e-14	11.5405	12.1243	11.6626
	ENSG00000091844	RGS17	26575	0	0	0	0	0	-1.37082	3.89814e-16	1.48716e-14	8.21936	9.67635	8.16203
	ENSG00000125820	NKX2-2	4821	0	1	0	0	0	-2.96687	4.00111e-16	1.52485e-14	4.18323	5.61401	4.27255
	ENSG00000242715	CCDC169	728591	0	0	0	0	0	2.29609	4.04157e-16	1.53706e-14	8.09687	6.53173	6.95738
	ENSG00000169738	DCXR	51181	0	0	0	0	0	1.10767	4.04087e-16	1.53706e-14	14.4509	13.3543	13.8244
	ENSG00000144218	AFF3	3899	0	0	0	0	0	1.50788	4.12888e-16	1.56863e-14	12.6061	10.9262	12.004
	ENSG00000114473	IQCG	84223	0	0	0	0	0	0.675299	4.2016e-16	1.59294e-14	9.31058	8.63844	8.87608
	ENSG00000223891	OSER1-DT	100505783	0	0	0	0	0	0.672822	4.29253e-16	1.62573e-14	9.66223	9.07224	9.54779
	ENSG00000185386	MAPK11	5600	0	0	0	0	0	1.01686	4.29968e-16	1.62675e-14	10.3718	9.3434	9.72115
	ENSG00000089597	GANAB	23193	0	0	0	0	0	-0.453049	4.42049e-16	1.67073e-14	14.3997	14.8625	14.5619
	ENSG00000187601	MAGEH1	28986	0	0	1	0	0	1.02287	4.48894e-16	1.69484e-14	11.8876	11.0892	11.3984
	ENSG00000164296	TIGD6	81789	0	0	0	0	0	0.528767	4.72301e-16	1.7777e-14	10.227	9.71367	9.69288
	ENSG00000135966	TGFBRAP1	9392	0	0	0	0	0	-0.511438	4.73094e-16	1.77885e-14	10.9196	11.4128	11.0839
	ENSG00000078898	BPIFB2	80341	0	0	0	0	0	-1.99798	4.78998e-16	1.7992e-14	7.58087	9.33835	7.42768
	ENSG00000174292	TNK1	8711	0	0	0	0	0	0.660828	4.79593e-16	1.79958e-14	10.4813	9.76771	10.1735
	ENSG00000144199	FAHD2B	151313	0	0	0	0	0	-1.11663	4.81989e-16	1.80672e-14	7.17821	8.39939	7.91494
	ENSG00000101935	AMMECR1	9949	0	0	0	0	0	-0.750111	4.92658e-16	1.84481e-14	9.20968	9.91057	9.37833
	ENSG00000183621	ZNF438	220929	0	0	0	0	0	-0.454711	5.11442e-16	1.91319e-14	8.6217	9.05138	8.7591
	ENSG00000204420	MPIG6B	80739	0	0	0	0	0	1.09009	5.18359e-16	1.93708e-14	5.37017	4.86672	5.10738
	ENSG00000076043	REXO2	25996	0	1	0	0	0	-0.916241	5.3762e-16	2.00495e-14	11.8682	12.6522	12.0274
	ENSG00000070748	CHAT	1103	0	0	0	0	0	-4.15588	5.41068e-16	2.01575e-14	3.52822	4.15265	3.47871
	ENSG00000136928	GABBR2	9568	0	0	0	0	0	-2.15237	6.38367e-16	2.36858e-14	4.43411	5.24305	4.75108
	ENSG00000065621	GSTO2	119391	0	0	0	0	0	1.22157	6.76711e-16	2.5083e-14	11.1231	9.70919	10.378
	ENSG00000183117	CSMD1	64478	0	0	0	0	0	2.33073	7.00904e-16	2.59534e-14	5.64217	4.96649	5.14565
	ENSG00000007952	NOX1	27035	0	0	0	0	0	1.24149	7.02818e-16	2.59979e-14	6.96512	6.55306	6.55012
	ENSG00000138032	PPM1B	5495	0	0	0	0	0	-0.626359	7.17567e-16	2.65166e-14	11.4208	11.9878	11.5995
	ENSG00000178226	PRSS36	146547	0	0	0	0	0	0.822992	7.25299e-16	2.67752e-14	7.31885	6.70446	6.86849
	ENSG00000226508	LINC01918	105373984	0	0	0	0	0	2.08778	7.26993e-16	2.68106e-14	4.71504	4.18901	4.23301
	ENSG00000204666	LOC400710	400710	0	0	1	0	0	-2.565	7.32818e-16	2.69982e-14	5.65976	7.53093	6.71584
	ENSG00000132855	ANGPTL3	27329	0	0	0	0	0	2.82519	7.63803e-16	2.8083e-14	7.04392	5.40263	5.16472
	ENSG00000143815	LBR	3930	0	0	0	0	0	-0.698746	7.66264e-16	2.81169e-14	10.8683	11.5791	11.1777
	ENSG00000272150	NBPF25P	101929780	0	0	0	0	0	0.763185	7.68565e-16	2.8173e-14	6.85752	6.34782	6.67455
	ENSG00000174839	DENND6A	201627	0	1	0	0	0	-0.404857	8.04894e-16	2.94751e-14	10.0146	10.4125	10.2556
	ENSG00000164651	SP8	221833	0	0	0	0	0	-1.70343	8.13772e-16	2.97704e-14	7.64902	9.35382	8.05027
	ENSG00000100170	SLC5A1	6523	0	0	0	0	0	-1.70593	8.24981e-16	3.012e-14	9.13323	10.7928	9.16776
	ENSG00000176956	LY6H	4062	0	0	0	0	0	-2.33032	8.28098e-16	3.02036e-14	4.50891	5.36154	4.76071
	ENSG00000164742	ADCY1	107	0	0	0	0	0	-1.30904	8.6383e-16	3.14441e-14	9.06733	10.4411	9.05722
	ENSG00000057019	DCBLD2	131566	0	1	0	0	0	-0.667964	8.71376e-16	3.16872e-14	9.98823	10.7384	10.3715
	ENSG00000059691	GATB	5188	0	0	0	0	0	0.408039	8.73057e-16	3.17167e-14	9.87694	9.49644	9.69451
	ENSG00000157542	KCNJ6	3763	0	0	0	0	0	2.18059	8.79339e-16	3.19132e-14	7.01698	5.11685	6.24728
	ENSG00000159763	PIP	5304	0	0	0	0	0	2.9456	9.06371e-16	3.2829e-14	7.5879	6.00597	5.93111
	ENSG00000109089	CDR2L	30850	0	0	0	0	0	-0.790996	9.41143e-16	3.40546e-14	10.0109	10.7631	10.1871
	ENSG00000114790	ARHGEF26	26084	0	0	0	0	0	0.942924	1.02594e-15	3.70862e-14	12.8846	11.9582	12.2128
	ENSG00000166825	ANPEP	290	0	0	0	0	0	2.49245	1.03299e-15	3.7304e-14	14.8282	11.1727	13.0048
	ENSG00000278522	POTEB3	102724631	0	0	0	0	0	4.74417	1.06979e-15	3.8595e-14	4.15181	3.35902	3.60291
	ENSG00000164494	PDSS2	57107	0	0	0	0	0	-0.886304	1.08523e-15	3.90943e-14	10.4947	11.2681	10.7701
	ENSG00000175352	NRIP3	56675	0	0	0	0	0	-1.9642	1.08587e-15	3.90943e-14	5.84311	6.7981	6.17127
	ENSG00000088832	FKBP1A	2280	0	0	0	0	0	-0.721511	1.08685e-15	3.90943e-14	12.8857	13.5586	13.2771
	ENSG00000188958	UTS2B	257313	0	0	0	0	0	2.68941	1.08986e-15	3.9164e-14	5.95019	4.80571	5.40187
	ENSG00000178177	LCORL	254251	0	0	0	0	0	-0.720106	1.11361e-15	3.99391e-14	8.81087	9.51136	9.15472
	ENSG00000152078	TLCD4	148534	0	1	0	0	0	-0.93105	1.15201e-15	4.12352e-14	9.87512	10.5983	10.0042
	ENSG00000109101	FOXN1	8456	0	0	0	0	0	1.37505	1.15112e-15	4.12352e-14	7.04521	5.83082	6.62733
	ENSG00000127314	RAP1B	5908	0	0	0	0	0	-0.454847	1.15642e-15	4.13526e-14	10.2095	10.6698	10.5593
	ENSG00000241359	SYNPR-AS1	100874016	0	0	0	0	0	-3.17131	1.16581e-15	4.16476e-14	3.5817	4.77583	4.01353
	ENSG00000161642	ZNF385A	25946	0	0	0	0	0	0.726332	1.16898e-15	4.17201e-14	11.473	10.7388	11.4325
	ENSG00000112164	GLP1R	2740	0	0	0	0	0	2.82052	1.19673e-15	4.26684e-14	5.34304	4.25583	4.93012
	ENSG00000231646	FSIP2-AS1	107985781	0	0	0	0	0	-1.44775	1.20382e-15	4.28793e-14	4.43978	5.25753	4.79395
	ENSG00000142319	SLC6A3	6531	0	0	0	0	0	2.24034	1.22731e-15	4.36312e-14	5.8445	4.77998	5.45777
	ENSG00000255020	LOC100129129	100129129	0	0	0	0	0	1.42549	1.25696e-15	4.46415e-14	5.72443	4.87766	5.15307
	ENSG00000081051	AFP	174	0	0	0	0	0	2.9455	1.27729e-15	4.53195e-14	4.8436	3.90947	4.27362
	ENSG00000050344	NFE2L3	9603	0	0	0	0	0	-0.988956	1.32496e-15	4.69654e-14	8.66888	9.66824	8.71482
	ENSG00000106268	NUDT1	4521	0	0	0	0	0	0.894098	1.3731e-15	4.86246e-14	9.32588	8.50668	8.96338
	ENSG00000175115	PACS1	55690	0	0	0	0	0	-0.459226	1.37443e-15	4.86246e-14	12.7487	13.2101	12.8878
	ENSG00000104976	SNAPC2	6618	0	0	0	0	0	0.655823	1.38127e-15	4.88192e-14	11.3379	10.6841	10.896
	ENSG00000241764	LOC101927974	101927974	0	0	0	0	0	0.864612	1.41966e-15	5.01276e-14	8.15367	7.45022	7.80802
	ENSG00000235374	SSR4P1	728039	0	0	0	0	0	0.741251	1.54266e-15	5.43654e-14	7.92205	7.25487	7.57343
	ENSG00000144231	POLR2D	5433	0	1	0	0	0	-0.410326	1.54737e-15	5.44699e-14	10.6747	11.1033	10.9747
	ENSG00000185669	SNAI3	333929	0	0	0	0	0	0.926861	1.54861e-15	5.44699e-14	6.68952	6.05867	6.32758
	ENSG00000234171	RNASEH1-AS1	100506054	0	0	0	0	0	0.631477	1.57678e-15	5.54074e-14	8.5474	7.96083	8.15776
	ENSG00000101624	CEP76	79959	0	1	0	0	0	-0.505408	1.58391e-15	5.56043e-14	7.95486	8.42837	8.07031
	ENSG00000172375	C2CD2L	9854	0	0	0	0	0	0.616582	1.60744e-15	5.63763e-14	10.5788	10.0031	10.2469
	ENSG00000180773	SLC36A4	120103	0	0	0	0	1	-0.6143	1.6947e-15	5.93794e-14	8.40991	9.04787	8.76138
	ENSG00000136720	HS6ST1	9394	0	0	0	0	0	-0.549609	1.76002e-15	6.16091e-14	11.0078	11.5582	11.3353
	ENSG00000149201	CCDC81	60494	0	0	0	0	0	0.888931	1.88627e-15	6.59022e-14	6.18997	5.59416	5.97574
	ENSG00000214456	PLIN5	440503	0	0	0	0	0	1.72917	2.02666e-15	7.06717e-14	10.006	8.28143	9.17352
	ENSG00000073734	ABCB11	8647	0	0	0	0	0	2.37928	2.12325e-15	7.38989e-14	4.40036	3.7589	4.04818
	ENSG00000163510	CWC22	57703	0	0	0	0	0	-0.357529	2.1759e-15	7.56453e-14	10.0327	10.4052	10.2268
	ENSG00000064225	ST3GAL6	10402	0	0	0	1	0	-0.903762	2.17757e-15	7.56453e-14	7.75671	8.5927	8.09813
	ENSG00000267767	LINC01801	400685	0	0	0	0	0	-1.74863	2.2181e-15	7.69068e-14	4.42105	5.302	5.18954
	ENSG00000242781	LINC02050	105377175	0	0	0	0	0	-3.46114	2.34076e-15	8.09291e-14	3.54664	4.2784	3.68027
	ENSG00000112159	MDN1	23195	0	1	0	0	0	-0.707377	2.35151e-15	8.12237e-14	10.7524	11.4257	11.1033
	ENSG00000010244	ZNF207	7756	0	0	0	0	0	-0.294681	2.37526e-15	8.19668e-14	12.4285	12.7279	12.5476
	ENSG00000136141	LRCH1	23143	0	0	0	0	0	-0.644801	2.43016e-15	8.3782e-14	9.8372	10.4983	10.3125
	ENSG00000212916	MAP10	54627	0	0	0	0	0	-1.22209	2.52398e-15	8.69346e-14	5.59399	6.52829	6.21539
	ENSG00000106785	TRIM14	9830	0	0	0	0	0	-0.657724	2.5464e-15	8.75415e-14	11.1019	11.724	11.3573
	ENSG00000196072	BLOC1S2	282991	0	0	1	0	0	0.45736	2.55862e-15	8.78789e-14	10.8343	10.3721	10.6463
	ENSG00000151690	MFSD6	54842	0	0	0	0	0	-0.729743	2.58967e-15	8.88618e-14	11.3129	12.0653	11.5142
	ENSG00000120519	SLC10A7	84068	0	0	0	0	0	-1.39765	2.64773e-15	9.07688e-14	9.4037	10.3895	9.78419
	ENSG00000137642	SORL1	6653	0	0	0	0	0	-0.936207	2.67368e-15	9.15722e-14	12.2004	13.3269	12.5373
	ENSG00000102786	INTS6	26512	0	0	0	0	0	-0.609061	2.70996e-15	9.2728e-14	10.2601	10.8818	10.6961
	ENSG00000134193	REG4	83998	0	1	0	0	0	-2.13895	2.85391e-15	9.73797e-14	7.22675	8.29451	7.10742
	ENSG00000251369	ZNF550	162972	0	0	0	0	0	-0.769759	2.85274e-15	9.73797e-14	9.07886	9.77763	9.43996
	ENSG00000189058	APOD	347	0	0	0	0	0	-1.28066	2.90654e-15	9.89904e-14	12.018	13.2637	12.0756
	ENSG00000172264	MACROD2	140733	0	0	0	0	0	-0.906961	2.96029e-15	1.00727e-13	8.4151	9.28415	8.77571
	ENSG00000183283	DAZAP2	9802	0	0	0	0	0	-0.328262	2.97209e-15	1.01035e-13	13.5713	13.9112	13.7845
	ENSG00000170340	B3GNT2	10678	0	0	0	0	0	0.698135	3.00093e-15	1.0192e-13	10.0561	9.40517	9.65559
	ENSG00000163884	KLF15	28999	0	0	0	0	0	0.7422	3.0525e-15	1.03479e-13	11.3282	10.5945	10.8254
	ENSG00000135547	HEY2	23493	0	0	0	0	0	1.27685	3.05029e-15	1.03479e-13	8.40628	7.27705	7.78399
	ENSG00000175279	CENPS	378708	0	0	0	0	0	0.617174	3.06951e-15	1.03959e-13	7.98924	7.44421	7.66258
	ENSG00000259070	LINC00639	283547	0	0	0	0	0	-1.36552	3.09666e-15	1.04781e-13	5.15975	5.98797	5.24239
	ENSG00000154316	TDH	157739	0	0	0	0	0	1.22462	3.27948e-15	1.10762e-13	5.40411	4.75733	5.10501
	ENSG00000135999	EPC2	26122	0	0	0	0	0	-0.539122	3.31313e-15	1.11795e-13	10.1573	10.7362	10.4895
	ENSG00000135617	PRADC1	84279	0	0	0	0	0	0.768979	3.37933e-15	1.13714e-13	10.3333	9.65087	10.0332
	ENSG00000103942	HOMER2	9455	0	0	0	0	0	-0.686239	3.42999e-15	1.15206e-13	12.8734	13.6257	13.1677
	ENSG00000135226	UGT2B28	54490	0	0	0	0	0	2.80467	3.5103e-15	1.17795e-13	4.477	3.8289	3.95196
	ENSG00000203780	FANK1	92565	0	0	0	0	0	0.927998	3.5611e-15	1.1939e-13	7.78638	6.8313	7.67877
	ENSG00000276888	LOC101929572	101929572	0	0	0	0	0	1.89159	3.58406e-15	1.20034e-13	8.29406	6.46123	8.20303
	ENSG00000198930	CSAG1	158511	0	0	0	0	0	3.78464	3.64596e-15	1.21899e-13	4.15099	3.59148	3.85736
	ENSG00000234076	TPRG1-AS1	100874043	0	0	0	0	0	1.38317	3.71382e-15	1.24055e-13	5.21734	4.69219	4.8071
	ENSG00000170419	VSTM2A	222008	1	0	0	0	0	2.90564	3.72476e-15	1.24306e-13	8.66578	6.25256	7.67488
	ENSG00000104368	PLAT	5327	0	0	0	0	0	-1.79059	3.79758e-15	1.26621e-13	10.4617	11.6915	11.2154
	ENSG00000136002	ARHGEF4	50649	0	0	0	0	0	-0.837525	3.84202e-15	1.27869e-13	8.56016	9.51147	9.30157
	ENSG00000176402	GJC3	349149	0	0	0	0	0	1.32808	3.91398e-15	1.30145e-13	8.44312	7.12393	7.48267
	ENSG00000112701	SENP6	26054	0	0	0	0	1	-0.537114	3.98092e-15	1.3201e-13	11.8455	12.4044	12.0212
	ENSG00000106367	AP1S1	1174	0	0	0	0	0	0.571067	4.03264e-15	1.33604e-13	11.9161	11.3268	11.6508
	ENSG00000025156	HSF2	3298	0	0	0	0	0	-0.457617	4.09246e-15	1.35463e-13	9.12626	9.61745	9.40103
	ENSG00000277147	LINC00869	57234	0	0	0	0	0	0.728067	4.11624e-15	1.36127e-13	9.14793	8.43296	8.788
	ENSG00000138030	KHK	3795	0	0	0	0	0	0.732226	4.38506e-15	1.44755e-13	8.17117	7.53165	7.81224
	ENSG00000163645	ERICH6	131831	0	0	0	0	0	1.47661	4.48284e-15	1.47715e-13	5.47899	4.95821	5.252
	ENSG00000130881	LRP3	4037	0	0	0	0	0	0.556071	4.65511e-15	1.53115e-13	12.4393	11.9015	11.9235
	ENSG00000267421	LOC101928982	101928982	0	0	0	0	0	0.955011	4.77924e-15	1.57057e-13	6.06085	5.42916	5.68759
	ENSG00000248329	APELA	100506013	0	0	0	0	1	1.62397	4.80512e-15	1.57765e-13	8.35601	6.86675	7.69466
	ENSG00000144233	AMMECR1L	83607	0	0	0	0	0	-0.39329	4.90038e-15	1.60748e-13	10.2207	10.6545	10.5013
	ENSG00000141639	MAPK4	5596	0	0	0	0	0	1.35199	5.16611e-15	1.69161e-13	9.77929	8.4109	9.31116
	ENSG00000149742	SLC22A9	114571	0	0	0	0	0	3.2187	5.20929e-15	1.70422e-13	3.92691	3.44445	3.67811
	ENSG00000238062	SPATA3-AS1	348761	0	0	0	0	0	1.84879	5.21675e-15	1.70513e-13	5.02209	4.18122	4.49303
	ENSG00000171148	TADA3	10474	0	0	1	0	0	0.546102	5.38218e-15	1.75606e-13	13.3952	12.8187	13.0524
	ENSG00000175727	MLXIP	22877	0	0	1	0	0	-0.590164	5.42523e-15	1.76853e-13	11.7072	12.3432	12.0362
	ENSG00000170439	METTL7B	196410	0	0	0	0	0	1.59797	5.48863e-15	1.78601e-13	5.46366	4.79843	5.25079
	ENSG00000135643	KCNMB4	27345	0	0	0	0	0	1.00837	5.48855e-15	1.78601e-13	8.93039	8.21581	8.45471
	ENSG00000111261	MANSC1	54682	0	0	0	0	0	-0.629274	5.59989e-15	1.82059e-13	11.252	11.8957	11.4215
	ENSG00000164440	TXLNB	167838	0	0	0	0	0	1.64333	5.62132e-15	1.82593e-13	7.53922	6.87947	7.0152
	ENSG00000137267	TUBB2A	7280	0	0	0	0	0	1.16377	5.98063e-15	1.94091e-13	11.5306	10.2685	10.8719
	ENSG00000198963	RORB	6096	0	0	0	0	0	-1.78319	5.99604e-15	1.94286e-13	8.3014	9.81999	8.97696
	ENSG00000162337	LRP5	4041	0	0	0	0	1	-0.517785	5.99728e-15	1.94286e-13	12.1001	12.6371	12.2512
	ENSG00000214274	ANG	283	0	0	0	0	0	1.15681	6.28954e-15	2.03393e-13	10.7714	9.54651	10.0176
	ENSG00000137309	HMGA1	3159	0	0	0	0	0	0.620118	6.46369e-15	2.08722e-13	11.4895	10.8723	11.3095
	ENSG00000170209	ANKK1	255239	0	0	0	0	0	1.29074	6.46576e-15	2.08722e-13	6.93677	6.05223	6.45457
	ENSG00000138079	SLC3A1	6519	0	0	0	0	1	-2.27719	6.52632e-15	2.10491e-13	5.27291	6.67964	5.54194
	ENSG00000105388	CEACAM5	1048	0	0	0	0	0	-2.57557	6.80912e-15	2.19032e-13	5.03738	6.44441	6.09841
	ENSG00000165416	SUGT1	10910	0	0	0	0	0	-0.457571	6.86712e-15	2.20509e-13	10.6014	11.0691	10.9689
	ENSG00000176171	BNIP3	664	0	0	0	0	0	0.596189	6.88974e-15	2.21041e-13	12.7479	12.1971	12.4732
	ENSG00000145358	DDIT4L	115265	0	0	0	0	0	1.91802	6.98102e-15	2.23773e-13	6.95571	6.1184	6.80813
	ENSG00000257337	LOC283335	283335	0	0	0	0	0	0.581788	7.04895e-15	2.25752e-13	10.5556	9.99452	10.0935
	ENSG00000120437	ACAT2	39	0	0	1	0	0	0.799303	7.41715e-15	2.3687e-13	11.6726	10.9804	10.9963
	ENSG00000196544	BORCS6	54785	0	0	0	0	0	0.710057	7.42853e-15	2.3687e-13	9.4174	8.72118	9.17839
	ENSG00000176659	C20orf197	284756	0	0	0	0	0	-1.4319	7.42845e-15	2.3687e-13	4.37677	5.02254	4.65819
	ENSG00000241155	ARHGAP31-AS1	100874246	0	0	0	0	0	-1.12367	7.58562e-15	2.41668e-13	4.89853	5.65729	5.00626
	ENSG00000232233	LINC02043	102724699	0	0	0	0	0	1.6125	7.63995e-15	2.43186e-13	4.3722	3.93024	4.24211
	ENSG00000072201	LNX1	84708	0	0	0	0	0	-1.1403	7.65892e-15	2.43578e-13	8.71989	9.90622	9.11745
	ENSG00000145740	SLC30A5	64924	0	0	1	0	0	-0.523182	8.09096e-15	2.56424e-13	11.3272	11.8839	11.632
	ENSG00000142765	SYTL1	84958	0	0	1	0	0	0.8775	8.10505e-15	2.56648e-13	13.445	12.5419	12.8921
	ENSG00000083097	DOP1A	23033	0	0	0	0	0	-0.695625	8.314e-15	2.63036e-13	9.34406	10.0173	9.77698
	ENSG00000253644	LINC02845	105375680	0	0	0	0	0	1.8794	8.34157e-15	2.6368e-13	4.71197	4.03117	4.5989
	ENSG00000091181	IL5RA	3568	0	0	0	0	0	-2.48635	8.37292e-15	2.64331e-13	6.28444	7.54601	7.20907
	ENSG00000223478	LOC100506100	100506100	0	0	0	0	0	0.843342	8.44522e-15	2.66265e-13	8.56885	7.76494	8.05707
	ENSG00000178031	ADAMTSL1	92949	0	0	0	0	0	2.0522	8.50524e-15	2.67926e-13	9.94256	8.54887	9.85576
	ENSG00000117298	ECE1	1889	0	0	0	0	0	-0.683824	8.73974e-15	2.75076e-13	13.3316	14.1776	13.578
	ENSG00000269985	LOC101927972	101927972	0	0	0	0	0	0.9959	8.76052e-15	2.75255e-13	7.55036	6.66502	6.93931
	ENSG00000205861	PCOTH	542767	0	0	0	0	0	2.12273	9.07615e-15	2.84682e-13	8.79599	6.56745	8.48591
	ENSG00000246145	RRS1-AS1	100505676	0	0	0	0	0	1.03387	9.14332e-15	2.86543e-13	5.82706	5.18655	5.54986
	ENSG00000179148	ALOXE3	59344	0	0	0	0	0	1.20665	9.29176e-15	2.90945e-13	5.90952	5.08828	5.34888
	ENSG00000183723	CMTM4	146223	0	0	0	0	0	-0.880622	9.45982e-15	2.95954e-13	11.8638	12.7058	11.9703
	ENSG00000166866	MYO1A	4640	0	0	0	0	0	1.2336	1.006e-14	3.14193e-13	4.72801	4.27195	4.56438
	ENSG00000178977	LINC00324	284029	0	0	0	0	0	0.8654	1.01434e-14	3.16257e-13	8.33506	7.53726	7.50266
	ENSG00000169026	SLC49A3	84179	0	0	0	0	0	1.09251	1.02314e-14	3.18728e-13	8.45597	7.63947	8.17444
	ENSG00000261150	EPPK1	83481	0	0	0	0	0	-1.59311	1.03222e-14	3.21282e-13	8.22235	9.59485	8.89318
	ENSG00000004660	CAMKK1	84254	0	0	0	0	0	0.807607	1.07566e-14	3.34232e-13	9.85053	9.10765	9.41067
	ENSG00000145348	TBCK	93627	0	0	0	0	0	-0.493037	1.07912e-14	3.34738e-13	9.91161	10.4068	10.2469
	ENSG00000153936	HS2ST1	9653	0	1	0	0	0	-0.771898	1.09087e-14	3.37809e-13	10.8915	11.6082	11.2727
	ENSG00000151834	GABRA2	2555	0	0	0	0	0	-3.15546	1.12755e-14	3.48577e-13	4.27639	4.9461	4.51443
	ENSG00000089356	FXYD3	5349	0	0	0	0	0	1.03319	1.13776e-14	3.51435e-13	14.6069	13.5823	14.2408
	ENSG00000170369	CST2	1470	0	0	0	1	0	-2.55547	1.15208e-14	3.55559e-13	6.87971	7.97097	6.84328
	ENSG00000198626	RYR2	6262	0	0	0	0	0	1.57812	1.2017e-14	3.70558e-13	10.2986	8.54365	9.30391
	ENSG00000196092	PAX5	5079	0	0	0	0	0	-1.87832	1.24875e-14	3.84742e-13	5.56177	6.73942	6.07209
	ENSG00000164077	MON1A	84315	0	0	0	0	0	0.525701	1.25819e-14	3.86998e-13	9.75282	9.23714	9.48503
	ENSG00000153975	ZUP1	221302	0	0	0	0	0	-0.420345	1.25736e-14	3.86998e-13	8.29758	8.71654	8.58503
	ENSG00000149115	TNKS1BP1	85456	1	0	0	0	0	0.394264	1.29675e-14	3.98523e-13	14.0019	13.6072	13.7581
	ENSG00000224805	LINC00853	100874253	0	0	0	0	0	1.16016	1.3411e-14	4.11457e-13	6.55814	5.78349	5.96932
	ENSG00000170791	CHCHD7	79145	0	0	0	0	0	0.499615	1.36125e-14	4.1729e-13	10.8175	10.3747	10.7373
	ENSG00000196091	MYBPC1	4604	1	0	0	0	0	1.69977	1.38349e-14	4.23753e-13	14.1408	12.2283	12.8477
	ENSG00000147408	CSGALNACT1	55790	1	0	0	0	0	-1.03874	1.39771e-14	4.27749e-13	12.2159	13.1885	11.9383
	ENSG00000247081	LOC105369147	105369147	0	0	0	0	0	0.86743	1.43808e-14	4.39735e-13	6.44071	5.80916	6.10777
	ENSG00000162734	PEA15	8682	0	0	0	0	0	0.443424	1.48913e-14	4.54965e-13	13.5165	13.0775	13.3604
	ENSG00000049860	HEXB	3074	0	0	0	0	0	-0.78379	1.54036e-14	4.70223e-13	12.2867	13.0446	12.8128
	ENSG00000093144	ECHDC1	55862	0	0	1	0	0	-0.681177	1.55146e-14	4.73213e-13	10.1203	11.0496	10.9206
	ENSG00000169967	MAP3K2	10746	0	0	0	0	0	-0.501554	1.58322e-14	4.82498e-13	10.9671	11.4872	11.267
	ENSG00000205549	C9orf92	100129385	0	0	0	0	0	2.17371	1.65314e-14	5.03388e-13	4.72347	3.89789	4.4659
	ENSG00000111837	MAK	4117	0	0	0	0	0	1.28962	1.66898e-14	5.07364e-13	7.4781	6.59361	6.79902
	ENSG00000168758	SEMA4C	54910	0	0	0	0	0	-0.483394	1.67811e-14	5.09715e-13	11.0641	11.5902	11.3775
	ENSG00000112218	GPR63	81491	0	0	0	0	0	-0.84956	1.70014e-14	5.15979e-13	6.99299	7.79313	7.36255
	ENSG00000111339	ART4	420	0	0	0	0	0	2.09566	1.71369e-14	5.19659e-13	6.94766	6.02355	6.22968
	ENSG00000144659	SLC25A38	54977	0	0	0	0	0	0.401755	1.74632e-14	5.29114e-13	11.9209	11.525	11.7063
	ENSG00000133083	DCLK1	9201	0	0	0	0	0	-1.38515	1.75181e-14	5.30338e-13	8.27259	9.50995	8.53747
	ENSG00000103855	CD276	80381	0	0	0	0	0	-0.707613	1.76568e-14	5.34092e-13	12.278	12.9637	12.5005
	ENSG00000248449	PCDHGB8P	56120	0	0	0	0	0	-1.47172	1.83964e-14	5.55999e-13	4.11728	4.6587	4.36035
	ENSG00000117602	RCAN3	11123	0	0	0	0	0	1.06748	1.84807e-14	5.57628e-13	13.0007	11.7355	12.6394
	ENSG00000130038	CRACR2A	84766	0	0	0	0	0	-1.44097	1.86099e-14	5.61062e-13	8.48433	10.1136	9.20164
	ENSG00000103197	TSC2	7249	0	0	0	0	0	-0.364314	1.93747e-14	5.8364e-13	12.1493	12.5087	12.2519
	ENSG00000130540	SULT4A1	25830	0	0	0	0	0	-2.43035	1.9487e-14	5.86539e-13	4.2635	6.00231	4.75793
	ENSG00000135441	BLOC1S1	2647	0	0	0	0	0	0.896023	2.06278e-14	6.19853e-13	11.1101	10.2473	10.7586
	ENSG00000139990	DCAF5	8816	0	0	0	0	0	-0.377967	2.13988e-14	6.42492e-13	11.5608	11.9258	11.7006
	ENSG00000182648	LINC01006	100506380	0	0	0	0	0	-0.896011	2.14779e-14	6.44338e-13	9.51604	10.3251	9.57984
	ENSG00000156508	EEF1A1	1915	0	1	0	0	0	-0.497853	2.24493e-14	6.72926e-13	17.8061	18.3214	18.0504
	ENSG00000235823	OLMALINC	90271	0	0	0	0	0	1.01314	2.26886e-14	6.79541e-13	10.942	10.0535	10.0649
	ENSG00000185787	MORF4L1	10933	0	0	0	0	0	-0.32674	2.2942e-14	6.86569e-13	12.9167	13.255	13.1308
	ENSG00000135926	TMBIM1	64114	0	0	0	0	0	0.79619	2.31603e-14	6.92534e-13	13.5188	12.6391	13.3658
	ENSG00000243244	STON1	11037	0	0	0	0	0	-0.747536	2.34139e-14	6.98971e-13	10.5438	11.4059	10.9844
	ENSG00000138398	PPIG	9360	0	0	0	0	0	-0.43094	2.34016e-14	6.98971e-13	11.5048	11.9493	11.7386
	ENSG00000196860	TOMM20L	387990	0	0	0	0	0	0.648777	2.35375e-14	7.02087e-13	5.2361	4.89847	4.97912
	ENSG00000102543	CDADC1	81602	0	0	0	0	0	-0.462855	2.38812e-14	7.11758e-13	8.3661	8.83075	8.72807
	ENSG00000149582	TMEM25	84866	0	0	0	0	0	0.713291	2.42778e-14	7.22397e-13	11.5864	10.9532	11.1791
	ENSG00000184677	ZBTB40	9923	0	0	0	0	0	-0.515124	2.53785e-14	7.53922e-13	10.6042	11.1232	10.7717
	ENSG00000123353	ORMDL2	29095	0	0	1	0	0	0.670198	2.55985e-14	7.5922e-13	11.2599	10.6375	10.8581
	ENSG00000131951	LRRC9	341883	0	0	0	0	1	1.88971	2.60697e-14	7.72567e-13	7.36427	6.02446	6.41362
	ENSG00000100647	SUSD6	9766	0	0	0	0	0	-0.612665	2.649e-14	7.84387e-13	11.6562	12.3046	11.923
	ENSG00000111845	PAK1IP1	55003	0	0	0	0	0	1.02433	2.66892e-14	7.89645e-13	12.2867	11.2061	11.6048
	ENSG00000243056	EIF4EBP3	8637	0	0	0	0	0	0.892023	2.67275e-14	7.9014e-13	9.64647	8.88097	9.16222
	ENSG00000186187	ZNRF1	84937	0	0	0	0	0	0.576477	2.69573e-14	7.96288e-13	9.9784	9.4409	9.65009
	ENSG00000155111	CDK19	23097	0	1	0	0	0	-1.20595	2.79509e-14	8.24971e-13	11.6215	12.9968	12.4315
	ENSG00000171160	MORN4	118812	0	0	0	0	0	0.558959	2.8178e-14	8.30999e-13	9.96603	9.42371	9.58671
	ENSG00000180785	OR51E1	143503	0	0	0	0	0	-2.14053	2.82896e-14	8.33618e-13	9.42008	12.0529	10.7787
	ENSG00000169689	CENPX	201254	0	0	1	0	0	0.81253	2.86942e-14	8.44859e-13	12.6131	11.8281	12.0623
	ENSG00000132872	SYT4	6860	0	0	0	0	0	2.86754	2.90696e-14	8.55224e-13	6.38713	5.58622	5.94801
	ENSG00000183186	C2CD4C	126567	0	0	0	0	0	1.46686	2.91086e-14	8.55681e-13	7.51492	6.3939	6.88463
	ENSG00000246763	RGMB-AS1	503569	0	0	0	0	0	-1.22043	2.92064e-14	8.57866e-13	8.01915	9.56724	8.80792
	ENSG00000167987	VPS37C	55048	0	0	0	0	0	0.457516	2.96258e-14	8.68785e-13	12.239	11.8103	12.0093
	ENSG00000258525	LOC100506071	100506071	0	0	0	0	0	-1.58265	2.96112e-14	8.68785e-13	4.12583	4.71207	4.45655
	ENSG00000198488	B3GNT6	192134	0	0	0	0	0	-3.21704	3.00858e-14	8.80861e-13	5.18381	8.38099	5.85023
	ENSG00000113068	PFDN1	5201	0	0	0	0	0	0.380613	3.02716e-14	8.84882e-13	11.7776	11.4017	11.5599
	ENSG00000062598	ELMO2	63916	0	0	0	0	0	-0.455687	3.05043e-14	8.9097e-13	11.6462	12.0995	11.6541
	ENSG00000106211	HSPB1	3315	0	0	0	0	0	1.15221	3.1858e-14	9.29023e-13	14.4608	13.3006	14.4234
	ENSG00000184156	KCNQ3	3786	0	0	0	0	0	-1.44026	3.24133e-14	9.43707e-13	5.92919	7.03649	6.15636
	ENSG00000178301	AQP11	282679	0	0	0	0	0	0.945761	3.32199e-14	9.66421e-13	9.27041	8.44229	9.38998
	ENSG00000105281	SLC1A5	6510	0	0	1	0	0	0.604025	3.35075e-14	9.74012e-13	14.1862	13.5557	13.7481
	ENSG00000172081	MOB3A	126308	0	0	1	0	0	0.421924	3.37243e-14	9.79534e-13	11.8639	11.457	11.7463
	ENSG00000170454	KRT75	9119	0	0	0	0	0	-2.96272	3.38787e-14	9.83236e-13	3.93976	4.78719	4.14076
	ENSG00000088280	ASAP3	55616	0	0	0	0	0	-0.63247	3.40231e-14	9.85859e-13	11.0192	11.7129	11.5026
	ENSG00000259420	LOC105370906	105370906	0	1	0	0	0	-1.87704	3.40178e-14	9.85859e-13	4.69932	5.74678	4.38696
	ENSG00000211452	DIO1	1733	0	0	1	0	0	2.33388	3.40819e-14	9.86782e-13	6.10973	5.11748	5.75978
	ENSG00000165209	STRBP	55342	0	0	0	0	0	-0.51417	3.47404e-14	1.00425e-12	10.7727	11.2703	10.9486
	ENSG00000104419	NDRG1	10397	0	0	0	0	0	-0.839549	3.60424e-14	1.03942e-12	15.5434	16.4413	15.4545
	ENSG00000215912	TTC34	100287898	0	0	0	0	0	-1.4064	3.79579e-14	1.0938e-12	5.03948	6.08587	5.48323
	ENSG00000165449	SLC16A9	220963	0	0	1	0	0	0.882735	3.80784e-14	1.09641e-12	9.92041	9.03484	9.96231
	ENSG00000185442	FAM174B	400451	0	0	0	0	0	0.686112	3.87463e-14	1.11476e-12	13.4863	12.8311	13.0447
	ENSG00000164898	FMC1	154791	0	0	0	0	0	0.765579	4.08301e-14	1.17378e-12	10.9171	10.1712	10.3756
	ENSG00000110171	TRIM3	10612	0	0	1	0	0	-0.489954	4.38523e-14	1.25869e-12	10.1036	10.5818	10.4281
	ENSG00000173988	LRRC63	220416	0	0	0	0	0	1.059	4.44762e-14	1.27559e-12	6.31444	5.6047	5.8986
	ENSG00000102317	RBM3	5935	0	1	0	0	0	-0.489386	4.45894e-14	1.27783e-12	12.8435	13.3344	12.9865
	ENSG00000076321	KLHL20	27252	0	0	1	0	0	-0.746209	4.49869e-14	1.28821e-12	9.51482	10.2081	9.80122
	ENSG00000185818	NAT8L	339983	0	0	0	0	0	-1.29788	4.59787e-14	1.31558e-12	7.23184	8.44255	7.73773
	ENSG00000111877	MCM9	254394	0	0	0	0	0	-0.560487	4.86225e-14	1.38905e-12	9.04091	9.60258	9.37222
	ENSG00000159110	IFNAR2	3455	0	0	0	0	0	-0.517148	4.8905e-14	1.39603e-12	8.6991	9.21995	8.91933
	ENSG00000113391	FAM172A	83989	0	1	0	0	0	-0.530402	5.06018e-14	1.44334e-12	10.174	10.786	10.466
	ENSG00000162419	GMEB1	10691	0	0	0	0	0	-0.268893	5.08752e-14	1.45e-12	9.72539	9.98475	9.82049
	ENSG00000128487	SPECC1	92521	0	0	0	0	0	0.72909	5.09615e-14	1.45133e-12	11.2229	10.4913	11.0368
	ENSG00000262209	PCDHGB3	56102	0	0	0	0	0	-1.60644	5.12114e-14	1.45731e-12	5.1674	6.20686	5.74816
	ENSG00000145242	EPHA5	2044	0	0	0	0	0	-1.9056	5.1371e-14	1.46071e-12	6.44424	8.16093	6.75829
	ENSG00000149256	TENM4	26011	0	0	0	0	0	-1.21836	5.2365e-14	1.48666e-12	6.71332	7.57192	7.06958
	ENSG00000110721	CHKA	1119	1	0	0	0	0	0.64836	5.36369e-14	1.52159e-12	11.8751	11.3725	11.3347
	ENSG00000225206	MIR137HG	400765	0	0	0	0	0	-5.21555	5.52417e-14	1.5659e-12	3.55281	4.07685	3.48214
	ENSG00000244694	PTCHD4	442213	0	0	0	0	0	1.51739	5.54299e-14	1.57001e-12	6.86119	5.87086	6.15589
	ENSG00000100191	SLC5A4	6527	0	0	0	0	0	-1.37783	5.56883e-14	1.57611e-12	4.7908	5.47873	5.05844
	ENSG00000167272	POP5	51367	0	0	0	0	0	0.616062	5.592e-14	1.58144e-12	10.5565	9.97446	10.261
	ENSG00000115947	ORC4	5000	0	0	0	0	0	-0.400295	5.61799e-14	1.58756e-12	10.4475	10.8712	10.7332
	ENSG00000142149	HUNK	30811	0	0	0	0	0	-1.31643	5.68028e-14	1.60392e-12	6.47183	7.55811	7.016
	ENSG00000025796	SEC63	11231	0	0	0	0	0	-0.476031	5.81875e-14	1.63922e-12	12.5354	13.0184	12.8475
	ENSG00000203999	LINC01270	284751	0	0	0	0	0	1.36233	5.89293e-14	1.65756e-12	5.66534	4.93668	5.14485
	ENSG00000143355	LHX9	56956	0	0	0	0	0	-3.33614	5.92493e-14	1.66527e-12	3.52985	4.15286	3.68545
	ENSG00000112706	IMPG1	3617	0	0	0	0	0	-1.42328	5.97131e-14	1.67681e-12	4.69368	5.46324	4.89293
	ENSG00000175600	SUGCT	79783	0	0	0	0	0	-1.26825	5.97517e-14	1.67681e-12	6.55685	7.4358	6.99446
	ENSG00000143924	EML4	27436	0	0	0	0	0	-0.619386	5.99471e-14	1.68101e-12	11.1027	11.7605	11.3388
	ENSG00000116329	OPRD1	4985	0	0	0	0	0	-1.55188	6.21945e-14	1.73868e-12	4.81761	5.55751	4.7307
	ENSG00000167105	TMEM92	162461	0	0	0	0	0	1.93635	6.29142e-14	1.75746e-12	6.15609	5.32508	5.13354
	ENSG00000214900	LINC01588	283551	0	0	0	0	0	-1.17984	6.31328e-14	1.76222e-12	6.19308	7.04876	6.60165
	ENSG00000123095	BHLHE41	79365	0	0	0	0	0	-1.09911	6.46924e-14	1.80437e-12	9.43896	10.46	9.85193
	ENSG00000158156	XKR8	55113	0	0	0	0	0	0.445256	6.50947e-14	1.8142e-12	9.53564	9.1304	9.35346
	ENSG00000124507	PACSIN1	29993	0	0	1	0	0	0.969084	6.51724e-14	1.81498e-12	8.33026	7.5067	7.93621
	ENSG00000165474	GJB2	2706	0	0	0	0	0	-1.52012	6.64164e-14	1.84822e-12	7.25287	8.38109	7.63295
	ENSG00000176058	TPRN	286262	0	0	1	0	0	0.817785	6.77251e-14	1.8832e-12	11.6205	10.8326	11.2073
	ENSG00000177733	HNRNPA0	10949	0	1	0	0	0	-0.328153	7.00978e-14	1.94769e-12	13.0782	13.3936	13.2151
	ENSG00000142273	CBLC	23624	0	0	0	0	0	-0.992385	7.04741e-14	1.95666e-12	10.1923	11.1667	10.1307
	ENSG00000133027	PEMT	10400	0	0	0	0	0	0.605692	7.14897e-14	1.98184e-12	11.0382	10.429	10.6076
	ENSG00000171150	SOCS5	9655	0	0	0	0	0	-0.452297	7.34351e-14	2.03423e-12	9.9431	10.4089	10.2023
	ENSG00000066084	DIP2B	57609	0	0	0	0	0	-0.608291	7.39484e-14	2.0469e-12	11.1022	11.7191	11.2261
	ENSG00000166228	PCBD1	5092	0	0	0	0	0	0.568508	7.67807e-14	2.12053e-12	12.7522	12.2188	12.431
	ENSG00000106605	BLVRA	644	0	0	0	0	0	0.599522	7.79653e-14	2.15156e-12	11.269	10.6848	10.9995
	ENSG00000186665	C17orf58	284018	1	0	0	0	0	0.740182	7.87668e-14	2.17203e-12	10.172	9.51864	10.0527
	ENSG00000135119	RNFT2	84900	0	0	0	0	0	1.04051	8.00547e-14	2.20588e-12	7.12545	6.29511	6.72459
	ENSG00000150667	FSIP1	161835	0	0	0	0	0	1.3623	8.03123e-14	2.21038e-12	5.99854	5.2483	5.4266
	ENSG00000163041	H3-3A	3020	0	0	0	0	0	-0.480381	8.1649e-14	2.24473e-12	10.3731	10.8385	10.4941
	ENSG00000010318	PHF7	51533	0	0	0	0	0	0.460473	8.31831e-14	2.28519e-12	8.63883	8.23179	8.2774
	ENSG00000115252	PDE1A	5136	0	0	0	0	0	0.96869	8.34117e-14	2.28974e-12	8.46526	8.22217	8.43019
	ENSG00000081320	STK17B	9262	0	0	0	0	0	-0.698302	8.86943e-14	2.42746e-12	10.6482	11.3351	10.7493
	ENSG00000256043	CTSO	1519	0	0	0	0	0	-0.610228	8.93947e-14	2.44479e-12	11.483	12.1321	11.6652
	ENSG00000171522	PTGER4	5734	0	0	0	0	0	1.13237	9.11418e-14	2.49071e-12	9.22378	8.36481	8.79936
	ENSG00000267374	MIR924HG	647946	0	0	0	0	0	1.56566	9.16988e-14	2.50406e-12	5.09279	4.48753	4.73984
	ENSG00000131941	RHPN2	85415	0	0	0	0	0	-0.773251	9.55347e-14	2.60686e-12	12.3352	13.1051	12.4641
	ENSG00000188542	DUSP28	285193	0	0	0	0	0	0.41017	9.7262e-14	2.652e-12	8.66893	8.28768	8.41452
	ENSG00000196684	HSH2D	84941	0	0	1	0	0	0.813833	9.8388e-14	2.68071e-12	10.574	9.80362	10.1698
	ENSG00000197498	RPF2	84154	0	0	0	0	0	-0.609729	9.93374e-14	2.70456e-12	10.4155	11.0395	10.7761
	ENSG00000144048	DUSP11	8446	0	0	0	0	0	-0.323969	1.00553e-13	2.73356e-12	9.80941	10.1409	9.95595
	ENSG00000170426	SDR9C7	121214	0	0	0	0	0	2.03651	1.00541e-13	2.73356e-12	5.47817	4.36378	4.83921
	ENSG00000135245	HILPDA	29923	0	0	0	0	0	0.652107	1.01042e-13	2.74482e-12	9.32296	8.82363	9.05166
	ENSG00000224109	CENPVL3	347549	0	0	0	0	0	-2.84683	1.01401e-13	2.75252e-12	3.48299	4.14417	3.74128
	ENSG00000158555	GDPD5	81544	0	0	0	0	0	-0.808302	1.02447e-13	2.77886e-12	8.76611	9.59303	8.98219
	ENSG00000133065	SLC41A1	254428	0	0	0	0	0	1.07383	1.0727e-13	2.90536e-12	11.6826	10.6507	11.4041
	ENSG00000169344	UMOD	7369	0	0	0	0	0	-1.87648	1.08297e-13	2.931e-12	4.09031	4.79345	4.53828
	ENSG00000265531	FCGR1CP	100132417	0	0	0	0	0	1.44128	1.08715e-13	2.94013e-12	4.55911	4.0892	4.43964
	ENSG00000148798	INA	9118	0	0	0	0	0	-1.91873	1.16459e-13	3.14257e-12	4.69414	5.68023	5.04833
	ENSG00000132361	CLUH	23277	0	1	0	0	0	0.489198	1.16647e-13	3.14533e-12	12.6067	12.1037	12.2848
	ENSG00000136908	DPM2	8818	0	0	0	0	0	0.607771	1.19707e-13	3.22309e-12	11.9859	11.3936	11.7117
	ENSG00000258839	MC1R	4157	0	0	0	0	0	1.02719	1.20078e-13	3.23069e-12	8.42428	7.57067	7.82643
	ENSG00000198231	DDX42	11325	0	0	0	0	0	-0.236626	1.20819e-13	3.24824e-12	12.639	12.8743	12.7614
	ENSG00000128849	CGNL1	84952	0	0	0	0	0	-0.68298	1.21273e-13	3.25804e-12	12.2364	13.0035	12.656
	ENSG00000233673	ANAPC1P1	100286979	0	0	0	0	0	-2.06006	1.23671e-13	3.32003e-12	3.64261	4.12013	3.71838
	ENSG00000255517	LOC101928069	101928069	0	0	0	0	0	0.676246	1.24844e-13	3.34904e-12	8.78608	8.14722	8.21943
	ENSG00000091490	SEL1L3	23231	0	0	1	0	0	-0.793063	1.26189e-13	3.38263e-12	11.5299	12.3123	11.6363
	ENSG00000160161	CILP2	148113	0	0	0	0	0	-1.35192	1.26732e-13	3.39472e-12	6.06736	7.06679	6.6642
	ENSG00000070601	FRMPD1	22844	0	0	0	0	0	1.40992	1.26899e-13	3.39669e-12	6.30803	5.30486	5.55797
	ENSG00000198346	ZNF813	126017	0	0	0	0	0	-0.799338	1.28737e-13	3.44336e-12	9.62409	10.463	10.2837
	ENSG00000161103	LOC102725072	102725072	0	0	0	0	0	1.9852	1.37722e-13	3.68098e-12	4.51682	3.86385	4.27174
	ENSG00000224223	VSTM2A-OT1	285878	0	0	0	0	0	3.06652	1.39027e-13	3.71314e-12	4.98664	3.82834	4.49508
	ENSG00000230417	LINC00595	414243	0	0	0	0	0	1.44424	1.43067e-13	3.81826e-12	5.20289	4.51435	4.94762
	ENSG00000143365	RORC	6097	0	0	0	0	0	-0.72575	1.43757e-13	3.83387e-12	11.3551	12.134	11.5872
	ENSG00000007174	DNAH9	1770	0	0	0	0	0	1.16287	1.52165e-13	4.05219e-12	7.96641	6.76739	7.37467
	ENSG00000123989	CHPF	79586	0	0	1	0	0	0.705511	1.53318e-13	4.07693e-12	13.6938	13.0141	13.3938
	ENSG00000129167	TPH1	7166	0	0	0	0	0	-1.63107	1.55716e-13	4.1377e-12	6.07391	6.93348	6.37046
	ENSG00000258673	LINC01397	104355139	0	0	0	0	0	2.02979	1.59165e-13	4.22321e-12	4.01135	3.59259	3.71151
	ENSG00000120696	KBTBD7	84078	0	0	0	0	0	-0.665856	1.60245e-13	4.24877e-12	9.51208	10.1636	9.90235
	ENSG00000188306	LRRIQ4	344657	0	0	0	0	0	-2.40651	1.61867e-13	4.2826e-12	3.86653	4.44678	4.09485
	ENSG00000102743	SLC25A15	10166	0	0	0	0	0	-0.795007	1.63064e-13	4.31098e-12	7.58423	8.30209	7.8697
	ENSG00000257595	LINC02356	105369984	0	0	0	0	0	1.46606	1.64502e-13	4.3427e-12	4.7624	4.18729	4.3925
	ENSG00000100577	GSTZ1	2954	0	0	1	0	0	0.754458	1.64487e-13	4.3427e-12	11.9774	11.1905	11.4489
	ENSG00000234602	MCIDAS	345643	0	0	0	0	0	-2.16037	1.6666e-13	4.39651e-12	4.30256	5.10201	4.88324
	ENSG00000141576	RNF157	114804	0	0	0	0	0	1.75815	1.67005e-13	4.40243e-12	10.6733	9.82428	9.77639
	ENSG00000164654	MIOS	54468	0	0	0	0	0	0.493026	1.71943e-13	4.52605e-12	12.1869	11.6835	11.935
	ENSG00000164181	ELOVL7	79993	0	0	1	0	0	0.932723	1.74224e-13	4.5795e-12	12.4366	11.5902	12.0395
	ENSG00000154127	UBASH3B	84959	0	0	0	0	0	-1.01694	1.76969e-13	4.64495e-12	6.70223	7.51794	6.96702
	ENSG00000188811	NHLRC3	387921	0	0	0	0	0	-0.501573	1.78593e-13	4.68422e-12	9.70735	10.2261	9.99275
	ENSG00000188219	POTEE	445582	0	0	0	0	0	1.49204	1.79257e-13	4.69825e-12	5.78844	4.83111	5.62405
	ENSG00000023572	GLRX2	51022	0	0	0	0	0	0.651418	1.80164e-13	4.71865e-12	10.1235	9.53154	9.76017
	ENSG00000104755	ADAM2	2515	0	0	0	0	0	-2.40232	1.82247e-13	4.76977e-12	5.53639	7.38655	6.00801
	ENSG00000275563	LOC100508046	100508046	0	0	0	0	0	1.66308	1.84223e-13	4.81459e-12	8.83795	7.07187	8.6093
	ENSG00000145687	SSBP2	23635	0	0	0	0	0	-0.547215	1.86934e-13	4.87845e-12	9.68358	10.2486	10.0432
	ENSG00000172379	ARNT2	9915	0	0	0	0	0	-0.673551	1.87773e-13	4.89686e-12	10.1386	10.852	10.1489
	ENSG00000115808	STRN	6801	0	0	0	0	0	-0.672455	1.88472e-13	4.91158e-12	10.5153	11.1923	10.7986
	ENSG00000125166	GOT2	2806	0	0	0	0	0	0.61342	1.91025e-13	4.97456e-12	13.3556	12.7897	13.0132
	ENSG00000166704	ZNF606	80095	0	0	0	0	0	-0.465629	1.91199e-13	4.97553e-12	9.57907	10.0074	9.79566
	ENSG00000145439	CBR4	84869	0	0	0	0	0	-0.671294	1.92469e-13	5.00502e-12	10.4355	11.0378	10.6097
	ENSG00000170417	TMEM182	130827	0	0	0	0	0	0.810013	1.9622e-13	5.09893e-12	8.04544	7.57297	7.92171
	ENSG00000206535	LNP1	348801	0	0	0	0	0	0.590888	1.97108e-13	5.11473e-12	7.97818	7.48905	7.66012
	ENSG00000137502	RAB30	27314	0	0	0	0	0	-0.807848	2.063e-13	5.33806e-12	9.90514	10.6667	10.0464
	ENSG00000106853	PTGR1	22949	0	0	0	0	0	-1.02222	2.11666e-13	5.47303e-12	11.478	12.4814	11.8778
	ENSG00000179029	TMEM107	84314	0	0	0	0	0	0.538982	2.14937e-13	5.55367e-12	8.64394	8.10297	8.30511
	ENSG00000111275	ALDH2	217	0	0	0	0	0	0.988868	2.16474e-13	5.58944e-12	12.7453	11.7001	12.5826
	ENSG00000169188	APEX2	27301	0	0	0	0	0	0.332754	2.20916e-13	5.69608e-12	10.7636	10.4412	10.5489
	ENSG00000114933	INO80D	54891	0	0	0	0	0	-0.453126	2.2267e-13	5.73725e-12	9.96538	10.4125	10.135
	ENSG00000207652	MIR621	693206	0	0	0	0	0	-0.866369	2.27154e-13	5.84764e-12	5.76224	6.44269	6.03788
	ENSG00000154309	DISP1	84976	0	0	0	0	0	0.710876	2.28811e-13	5.88301e-12	8.74957	8.2608	8.70248
	ENSG00000137161	CNPY3	10695	0	0	1	0	0	0.653251	2.40165e-13	6.17061e-12	12.7738	12.1965	12.4907
	ENSG00000149532	CPSF7	79869	0	0	0	0	0	-0.317673	2.53999e-13	6.5123e-12	12.1427	12.4513	12.2406
	ENSG00000113758	DBN1	1627	0	0	0	0	0	-0.678387	2.6255e-13	6.71738e-12	11.4091	12.0358	11.7557
	ENSG00000233029	LOC100996318	100996318	0	0	0	0	0	1.54421	2.65069e-13	6.77709e-12	4.89812	4.21028	4.63676
	ENSG00000114268	PFKFB4	5210	0	0	0	0	0	0.687428	2.66251e-13	6.80253e-12	9.55298	8.85405	9.3158
	ENSG00000254224	LOC101927039	101927039	0	0	0	0	0	1.45128	2.69434e-13	6.87425e-12	4.11499	3.8047	4.04113
	ENSG00000101144	BMP7	655	0	0	0	0	0	-1.5117	2.70802e-13	6.90431e-12	7.78052	9.49807	8.38268
	ENSG00000184208	C22orf46	79640	0	0	0	0	0	0.388316	2.72244e-13	6.93623e-12	10.5239	10.1437	10.2516
	ENSG00000224586	GPX5	2880	0	0	0	0	0	2.7726	2.74154e-13	6.98004e-12	5.0556	4.0867	4.58947
	ENSG00000146278	PNRC1	10957	0	0	0	0	0	-0.513846	2.81798e-13	7.15469e-12	11.8669	12.4083	12.2448
	ENSG00000105879	CBLL1	79872	0	0	0	0	0	0.768189	2.82833e-13	7.17598e-12	11.3914	10.8267	11.1751
	ENSG00000173826	KCNH6	81033	0	0	0	0	0	1.74982	2.85708e-13	7.24388e-12	10.6334	8.79961	9.19243
	ENSG00000111879	FAM184A	79632	0	0	0	0	0	-0.85095	2.88798e-13	7.31714e-12	6.74827	7.61279	7.50913
	ENSG00000111785	RIC8B	55188	0	0	0	0	0	0.633713	2.89121e-13	7.32026e-12	10.0034	9.46794	9.91782
	ENSG00000147592	LACTB2	51110	0	0	1	0	0	0.64977	2.89379e-13	7.32171e-12	9.83956	9.33505	9.64534
	ENSG00000234944	LINC02623	101929445	0	0	0	0	0	3.10011	2.95863e-13	7.48058e-12	4.14573	3.63908	3.90905
	ENSG00000058673	ZC3H11A	9877	0	0	0	0	0	-0.396909	2.99608e-13	7.57001e-12	12.3421	12.7379	12.5505
	ENSG00000135100	HNF1A	6927	0	0	0	0	0	2.91655	3.09066e-13	7.79821e-12	5.7793	4.20549	5.15359
	ENSG00000086589	RBM22	55696	0	0	0	0	0	-0.233776	3.09318e-13	7.79916e-12	10.9633	11.2007	11.1082
	ENSG00000226856	THORLNC	100506797	0	0	0	0	0	-1.29587	3.09999e-13	7.81095e-12	4.85023	5.65613	5.40994
	ENSG00000141579	ZNF750	79755	0	0	0	0	0	-1.51545	3.11215e-13	7.83618e-12	6.93162	8.75925	7.63753
	ENSG00000183077	AFMID	125061	0	0	0	1	0	-0.599738	3.16151e-13	7.9495e-12	10.8462	11.4039	10.9562
	ENSG00000246705	H2AJ	55766	0	0	0	0	0	1.16186	3.1873e-13	8.00883e-12	14.8831	13.947	14.4448
	ENSG00000138073	PREB	10113	0	0	0	0	0	0.418347	3.19727e-13	8.02836e-12	12.2827	11.881	12.0663
	ENSG00000228314	CYP4F29P	54055	0	0	0	0	0	2.0934	3.20585e-13	8.04438e-12	5.88515	4.69114	5.37928
	ENSG00000258738	LOC112268124	112268124	0	0	0	0	0	-0.440036	3.22564e-13	8.08848e-12	6.75849	7.12976	6.82984
	ENSG00000160446	ZDHHC12	84885	0	0	0	0	0	0.571793	3.23794e-13	8.11375e-12	11.5623	11.0108	11.3205
	ENSG00000167487	KLHL26	55295	0	0	0	0	0	0.295822	3.3678e-13	8.42757e-12	10.1064	9.82904	9.95087
	ENSG00000115183	TANC1	85461	0	0	0	0	0	-0.774138	3.45799e-13	8.63552e-12	11.0371	11.7829	11.2838
	ENSG00000177181	RIMKLA	284716	0	0	0	0	0	-0.724798	3.55478e-13	8.85904e-12	8.74969	9.43496	8.93571
	ENSG00000006607	FARP2	9855	0	0	0	0	0	-0.576437	3.57238e-13	8.89684e-12	10.2085	10.7571	10.4729
	ENSG00000078177	N4BP2	55728	0	1	0	0	0	-0.710763	3.60738e-13	8.97787e-12	9.61246	10.3701	9.85902
	ENSG00000275183	LENG9	94059	0	0	0	0	0	0.897229	3.74479e-13	9.30791e-12	11.0443	10.1359	10.4724
	ENSG00000133104	SPART	23111	0	0	0	0	0	0.956821	3.80582e-13	9.45241e-12	11.2578	10.5495	10.8612
	ENSG00000073737	DHRS9	10170	0	0	0	0	0	1.37459	3.83761e-13	9.5249e-12	6.18464	5.34636	6.26304
	ENSG00000136643	RPS6KC1	26750	0	0	1	0	0	1.01795	3.86993e-13	9.59859e-12	12.1462	11.5445	11.4233
	ENSG00000099290	WASHC2A	387680	0	0	0	0	0	-0.505653	3.95729e-13	9.80194e-12	11.1255	11.5854	11.1348
	ENSG00000116127	ALMS1	7840	0	1	0	0	0	-0.524079	4.10164e-13	1.01526e-11	9.99602	10.5139	10.1331
	ENSG00000228037	LOC100996583	100996583	0	0	0	0	0	-1.12734	4.17033e-13	1.03156e-11	4.42491	4.88497	4.60635
	ENSG00000237560	LINC01497	102723487	0	0	0	0	0	2.17358	4.23732e-13	1.04742e-11	4.16578	3.78619	3.90959
	ENSG00000070526	ST6GALNAC1	55808	0	0	0	0	0	1.34128	4.3916e-13	1.08483e-11	11.4943	10.051	10.5608
	ENSG00000145216	FIP1L1	81608	0	0	0	0	0	-0.320533	4.55168e-13	1.12361e-11	10.3886	10.7218	10.6161
	ENSG00000239389	PCDHA13	56136	0	0	0	0	0	2.78394	4.57729e-13	1.12917e-11	5.87856	4.38016	4.59785
	ENSG00000120328	PCDHB12	56124	0	0	0	0	0	-1.03959	4.5828e-13	1.12976e-11	6.23816	7.12994	6.73157
	ENSG00000240875	LINC00886	730091	0	0	0	0	0	-1.03827	4.65087e-13	1.14577e-11	6.05581	6.93091	6.76086
	ENSG00000134864	GGACT	87769	0	0	0	0	0	0.652897	4.69299e-13	1.15537e-11	9.0904	8.46047	8.65484
	ENSG00000166105	GLB1L3	112937	0	0	1	0	0	1.75431	4.91496e-13	1.20595e-11	11.3456	9.79824	10.185
	ENSG00000198270	TMEM116	89894	0	0	0	0	0	0.508651	4.91167e-13	1.20595e-11	8.34977	7.88548	8.35379
	ENSG00000119041	GTF3C3	9330	0	1	0	0	0	-0.421225	5.01417e-13	1.22946e-11	10.0844	10.5082	10.2177
	ENSG00000145321	GC	2638	0	0	0	0	0	5.03291	5.18433e-13	1.26948e-11	5.37397	3.64112	4.4426
	ENSG00000111144	LTA4H	4048	0	0	0	0	0	-0.38261	5.21663e-13	1.27654e-11	11.9112	12.2844	12.124
	ENSG00000165322	ARHGAP12	94134	0	0	0	0	0	-0.519649	5.22213e-13	1.27703e-11	11.023	11.5441	11.1078
	ENSG00000165548	TMEM63C	57156	0	0	0	0	0	-1.63657	5.25997e-13	1.28542e-11	5.71321	6.79677	6.03944
	ENSG00000126246	IGFLR1	79713	0	0	0	0	0	0.828829	5.28364e-13	1.29034e-11	6.77608	6.10864	6.52144
	ENSG00000267128	RNF157-AS1	100507218	0	0	0	0	0	1.12328	5.32908e-13	1.2997e-11	6.37646	5.68546	5.68525
	ENSG00000172469	MANEA	79694	0	0	0	0	0	-0.805187	5.40396e-13	1.31708e-11	9.12599	9.90242	9.58662
	ENSG00000185306	C12orf56	115749	0	0	0	0	0	-2.32464	5.55116e-13	1.35205e-11	4.91907	6.48572	5.54312
	ENSG00000152208	GRID2	2895	0	0	0	0	0	-2.86115	5.62288e-13	1.36861e-11	4.02945	4.49251	3.90352
	ENSG00000125775	SDCBP2	27111	0	0	0	0	0	-1.15259	5.6645e-13	1.3769e-11	6.94255	7.80433	7.39973
	ENSG00000001084	GCLC	2729	0	0	0	0	0	0.522637	5.71788e-13	1.38803e-11	11.5854	11.0621	11.3659
	ENSG00000100473	COCH	1690	0	0	0	0	0	-1.36507	5.7331e-13	1.3908e-11	8.47373	9.95407	9.26556
	ENSG00000225362	CT62	196993	0	0	1	0	0	1.76079	5.83025e-13	1.41343e-11	7.1745	5.80514	6.32223
	ENSG00000156642	NPTN	27020	0	0	0	0	0	-0.481859	5.87462e-13	1.4223e-11	12.1599	12.6533	12.5119
	ENSG00000101004	NINL	22981	0	0	1	0	0	-0.990057	6.05275e-13	1.46445e-11	8.58397	9.69723	9.05314
	ENSG00000125246	CLYBL	171425	0	0	0	0	0	0.610087	6.13741e-13	1.48297e-11	8.94343	8.36989	8.62633
	ENSG00000150977	RILPL2	196383	0	0	0	0	0	-0.598688	6.23005e-13	1.50436e-11	10.1878	10.8395	10.5891
	ENSG00000177202	SPACA4	171169	0	0	0	0	0	1.50025	6.28119e-13	1.51571e-11	5.07362	4.43094	4.45279
	ENSG00000198937	CCDC167	154467	0	0	0	0	0	0.712261	6.3662e-13	1.53521e-11	10.307	9.61463	10.0143
	ENSG00000135744	AGT	183	0	0	0	0	0	-1.96981	6.40861e-13	1.54339e-11	8.67342	9.96116	8.47979
	ENSG00000124743	KLHL31	401265	0	0	0	0	0	1.0269	6.40567e-13	1.54339e-11	7.03876	6.57002	6.73777
	ENSG00000176387	HSD11B2	3291	0	0	0	0	0	-1.09402	6.56501e-13	1.58002e-11	8.54992	9.50967	9.06168
	ENSG00000174527	MYO1H	283446	0	0	0	0	0	1.31295	6.63371e-13	1.5955e-11	5.51578	4.77979	5.28341
	ENSG00000227418	PCGEM1	64002	0	0	0	0	0	2.48454	6.72836e-13	1.6172e-11	11.4822	8.10367	8.79804
	ENSG00000053524	MCF2L2	23101	0	0	0	0	0	-1.10341	6.7376e-13	1.61835e-11	5.66616	6.51184	6.18827
	ENSG00000139117	CPNE8	144402	0	0	0	0	0	-0.900041	6.89908e-13	1.65388e-11	7.31978	8.12741	7.63898
	ENSG00000080493	SLC4A4	8671	0	0	0	0	0	1.33371	6.9618e-13	1.66782e-11	14.6604	12.9904	13.9639
	ENSG00000117625	RCOR3	55758	0	0	0	0	0	-0.514205	6.99985e-13	1.6749e-11	10.9068	11.3861	11.1721
	ENSG00000204256	BRD2	6046	0	0	0	0	0	-0.403802	7.00053e-13	1.6749e-11	13.6603	14.0547	13.9239
	ENSG00000154328	NEIL2	252969	0	0	0	0	0	0.577019	7.01881e-13	1.67817e-11	10.6171	10.0398	10.4605
	ENSG00000253948	VPS13B-DT	105375666	0	0	0	0	0	0.780041	7.10263e-13	1.6971e-11	7.06612	6.43449	6.92199
	ENSG00000121207	LRAT	9227	0	0	0	0	0	-1.71486	7.17113e-13	1.71123e-11	5.6086	7.27256	6.00741
	ENSG00000225792	LOC105375304	105375304	0	0	0	0	0	-1.67757	7.17036e-13	1.71123e-11	5.2974	6.32601	5.05274
	ENSG00000047410	TPR	7175	0	1	0	0	0	-0.456078	7.21089e-13	1.71959e-11	12.1679	12.6401	12.4321
	ENSG00000108443	RPS6KB1	6198	0	0	0	0	0	-0.411786	7.26813e-13	1.73211e-11	10.7441	11.1373	10.9005
	ENSG00000182093	GET1	7485	0	0	0	0	0	0.44492	7.40956e-13	1.76466e-11	10.4909	10.0512	10.4719
	ENSG00000139146	SINHCAF	58516	0	1	0	0	0	-0.598064	7.43062e-13	1.76853e-11	10.7587	11.4	11.0951
	ENSG00000122870	BICC1	80114	0	1	0	0	0	-0.966275	7.48712e-13	1.78081e-11	8.9483	9.96246	9.37829
	ENSG00000141497	ZMYND15	84225	0	0	0	0	0	0.690108	7.68275e-13	1.82497e-11	8.05058	7.41661	7.76517
	ENSG00000112561	TFEB	7942	0	0	0	0	0	-0.783342	7.71257e-13	1.83086e-11	10.4302	11.2837	10.5796
	ENSG00000196345	ZKSCAN7	55888	0	0	0	0	0	-0.715629	7.71886e-13	1.83116e-11	6.87029	7.65752	7.54147
	ENSG00000113273	ARSB	411	0	0	0	0	0	-0.608201	7.86948e-13	1.86568e-11	8.95981	9.5607	9.21565
	ENSG00000247556	OIP5-AS1	729082	0	0	0	0	0	-0.449355	7.88033e-13	1.86704e-11	11.8853	12.3354	12.1208
	ENSG00000255568	BRWD1-AS2	103091865	0	0	0	0	0	0.92918	7.93532e-13	1.87885e-11	6.73945	5.97058	6.19903
	ENSG00000166181	API5	8539	0	0	0	0	0	-0.346184	8.10173e-13	1.91205e-11	11.9771	12.3386	12.1067
	ENSG00000145725	PPIP5K2	23262	0	0	0	0	0	-0.572123	8.16357e-13	1.9254e-11	10.2923	10.9339	10.6499
	ENSG00000264717	NPY4R2	100996758	0	0	0	0	0	-2.29126	8.2022e-13	1.93326e-11	4.22674	5.4698	4.71049
	ENSG00000168763	CNNM3	26505	0	0	0	0	0	-0.392296	8.29857e-13	1.95471e-11	11.1822	11.5683	11.2499
	ENSG00000155275	TRMT44	152992	0	0	0	0	0	0.295219	8.31512e-13	1.95735e-11	9.70859	9.42656	9.53187
	ENSG00000170927	PKHD1	5314	0	0	0	0	0	1.95088	8.32744e-13	1.95899e-11	7.05072	5.71797	5.88641
	ENSG00000001617	SEMA3F	6405	0	0	0	0	0	0.785348	8.35186e-13	1.96347e-11	11.8667	11.1671	11.5866
	ENSG00000131943	C19orf12	83636	0	0	0	0	0	0.294404	8.41559e-13	1.97718e-11	10.4742	10.1871	10.4447
	ENSG00000242082	SLC5A4-AS1	110806273	0	0	0	0	0	-2.31572	8.4841e-13	1.99199e-11	4.82395	6.26944	5.09901
	ENSG00000137842	TMEM62	80021	0	1	0	0	0	0.556425	8.81855e-13	2.06786e-11	10.1513	9.59917	10.0505
	ENSG00000132294	EFR3A	23167	0	0	0	0	0	-0.627847	8.9214e-13	2.09063e-11	11.6978	12.3112	11.8262
	ENSG00000170035	UBE2E3	10477	0	0	0	0	0	-0.831195	8.93126e-13	2.0916e-11	11.1163	11.867	11.2956
	ENSG00000254695	LOC102724957	102724957	0	0	0	0	0	4.76134	9.07564e-13	2.12269e-11	3.8087	3.35108	3.61379
	ENSG00000267131	LOC101927855	101927855	0	0	0	0	0	1.27155	9.32955e-13	2.17928e-11	4.68901	4.23987	4.64669
	ENSG00000248487	ABHD14A	25864	0	0	0	0	0	0.787828	9.3819e-13	2.18871e-11	10.4979	9.7945	10.1817
	ENSG00000154359	LONRF1	91694	0	0	0	0	0	0.634261	9.37815e-13	2.18871e-11	10.7337	10.116	10.4549
	ENSG00000240922	LSAMP-AS1	101926903	0	0	0	0	0	1.97081	9.42306e-13	2.19691e-11	5.87588	4.62358	5.22642
	ENSG00000259823	LYPD8	646627	0	0	0	0	0	3.06674	9.44989e-13	2.20176e-11	4.43746	3.7284	4.53496
	ENSG00000204160	ZDHHC18	84243	0	0	0	0	0	-0.383856	9.6653e-13	2.25051e-11	10.7734	11.1582	10.9467
	ENSG00000109103	UNC119	9094	0	0	1	0	0	0.371331	9.74337e-13	2.26724e-11	10.7713	10.4027	10.6397
	ENSG00000183011	NAA38	84316	0	0	0	0	0	0.850878	9.77635e-13	2.27255e-11	11.9217	11.0671	11.5213
	ENSG00000184787	UBE2G2	7327	0	0	0	0	0	0.323813	9.77861e-13	2.27255e-11	12.2308	11.9404	12.079
	ENSG00000078967	UBE2D4	51619	0	0	0	0	0	0.426958	9.849e-13	2.28745e-11	10.6769	10.2942	10.4875
	ENSG00000075702	WDR62	284403	0	0	0	0	0	1.13218	1.00235e-12	2.32649e-11	7.65045	6.94006	7.31036
	ENSG00000151552	QDPR	5860	0	1	0	0	0	-0.710582	1.00855e-12	2.33939e-11	11.3166	11.9291	11.4512
	ENSG00000236366	LOC153910	153910	0	0	0	0	0	2.15924	1.01184e-12	2.34555e-11	4.00354	3.66068	3.82971
	ENSG00000108312	UBTF	7343	0	0	0	0	0	0.279571	1.02534e-12	2.37533e-11	13.2892	13.0015	13.1448
	ENSG00000160991	ORAI2	80228	0	0	0	0	0	-0.573858	1.03029e-12	2.38528e-11	10.4012	11.0058	10.4715
	ENSG00000135124	P2RX4	5025	0	0	0	0	0	-0.443133	1.04303e-12	2.41324e-11	10.9171	11.337	11.168
	ENSG00000140743	CDR2	1039	0	0	0	0	0	-0.504956	1.05694e-12	2.44389e-11	10.073	10.571	10.4135
	ENSG00000230212	LOC100133286	100133286	0	0	0	0	0	1.02939	1.05811e-12	2.44504e-11	6.01295	5.45634	5.68605
	ENSG00000128524	ATP6V1F	9296	0	0	0	0	0	0.497839	1.07344e-12	2.4789e-11	12.4541	11.9681	12.1772
	ENSG00000269386	RAB11B-AS1	100507567	0	0	0	0	0	0.724605	1.07447e-12	2.4797e-11	8.9247	8.24814	8.51691
	ENSG00000162878	PKDCC	91461	0	0	0	0	0	-1.23732	1.08548e-12	2.50257e-11	8.76949	9.72196	9.3441
	ENSG00000170006	TMEM154	201799	0	0	0	0	0	-1.06498	1.1058e-12	2.54717e-11	6.8435	7.79096	7.291
	ENSG00000157343	ARMC12	221481	0	0	1	0	0	1.03757	1.16098e-12	2.67259e-11	6.78588	5.98312	6.20023
	ENSG00000158457	TSPAN33	340348	0	0	0	0	0	0.590571	1.1725e-12	2.69571e-11	10.7377	10.2199	10.3408
	ENSG00000185340	GAS2L1	10634	0	0	0	0	0	0.530822	1.18395e-12	2.72033e-11	11.0958	10.5792	10.8749
	ENSG00000162909	CAPN2	824	0	0	0	0	0	-0.625357	1.18589e-12	2.72306e-11	12.2813	12.8832	12.8232
	ENSG00000183049	CAMK1D	57118	0	1	0	0	0	-1.0622	1.18748e-12	2.725e-11	8.86425	9.67341	9.26108
	ENSG00000030066	NUP160	23279	0	0	0	0	0	-0.515795	1.21871e-12	2.79491e-11	10.476	10.9975	10.76
	ENSG00000198010	DLGAP2	9228	0	0	0	0	0	1.39161	1.25179e-12	2.86898e-11	7.16153	6.08183	6.4268
	ENSG00000115705	TPO	7173	0	0	0	0	0	-1.34896	1.2569e-12	2.87887e-11	6.58116	7.83787	6.46726
	ENSG00000165943	MOAP1	64112	0	0	0	0	0	0.417795	1.27481e-12	2.91807e-11	12.2888	11.8888	12.0024
	ENSG00000133019	CHRM3	1131	0	0	0	0	0	-1.8221	1.27615e-12	2.91932e-11	7.74014	10.3159	7.72143
	ENSG00000003436	TFPI	7035	0	0	0	0	0	-1.44994	1.28195e-12	2.9289e-11	8.52367	9.2111	9.02649
	ENSG00000126733	DACH2	117154	0	0	0	0	0	2.53045	1.29021e-12	2.94594e-11	5.7505	4.78439	5.38819
	ENSG00000164307	ERAP1	51752	0	1	0	0	0	-0.719349	1.29213e-12	2.94847e-11	10.5497	11.2406	11.1306
	ENSG00000232453	LINC02777	105378753	0	0	0	0	0	0.954289	1.29544e-12	2.95418e-11	7.0035	6.33878	6.6675
	ENSG00000178445	GLDC	2731	0	0	0	0	0	-2.12678	1.33258e-12	3.03697e-11	6.25115	8.01979	5.84706
	ENSG00000168350	DEGS2	123099	0	0	0	0	0	1.22835	1.37094e-12	3.12052e-11	9.14292	8.18711	8.80594
	ENSG00000165816	VWA2	340706	0	0	0	0	0	-1.31252	1.38696e-12	3.155e-11	8.09829	9.66639	8.58808
	ENSG00000118096	IFT46	56912	0	0	0	0	0	0.367536	1.40016e-12	3.18305e-11	10.7693	10.4112	10.5538
	ENSG00000162869	PPP1R21	129285	0	0	1	0	0	-0.374455	1.42449e-12	3.23635e-11	10.4872	10.8625	10.6656
	ENSG00000153898	MCOLN2	255231	0	0	0	0	0	-1.19728	1.45078e-12	3.29403e-11	7.05818	8.36283	7.2205
	ENSG00000118707	TGIF2	60436	0	0	0	0	0	-0.580909	1.49416e-12	3.39042e-11	9.81184	10.4088	10.1666
	ENSG00000137193	PIM1	5292	0	0	0	0	0	-0.932773	1.50262e-12	3.40749e-11	10.2228	11.1625	10.7176
	ENSG00000196187	TMEM63A	9725	0	0	0	0	0	-0.710923	1.56561e-12	3.54814e-11	11.982	12.6791	11.9669
	ENSG00000116771	AGMAT	79814	0	0	0	0	0	-1.01353	1.59176e-12	3.60515e-11	7.21337	8.20528	7.07537
	ENSG00000144908	ALDH1L1	10840	0	0	0	0	0	-1.29755	1.65555e-12	3.74732e-11	8.89115	10.3904	9.54379
	ENSG00000121104	FAM117A	81558	0	0	1	0	0	0.426285	1.66609e-12	3.76882e-11	10.4964	10.0929	10.333
	ENSG00000136100	VPS36	51028	0	0	0	0	0	-0.549128	1.68391e-12	3.80679e-11	11.0358	11.6273	11.2095
	ENSG00000126070	AGO3	192669	0	0	0	0	0	-0.400667	1.69012e-12	3.81845e-11	9.86729	10.2596	10.0819
	ENSG00000090539	CHRD	8646	0	0	0	0	0	-1.08106	1.73918e-12	3.92445e-11	8.80478	9.78751	8.78562
	ENSG00000251493	FOXD1	2297	0	0	0	0	0	-1.96267	1.74923e-12	3.94467e-11	5.48957	7.57667	6.23713
	ENSG00000182352	C17orf77	146723	0	0	0	0	0	-3.7367	1.75112e-12	3.94651e-11	3.49785	4.01472	3.88793
	ENSG00000116885	OSCP1	127700	0	0	0	0	0	0.44422	1.81275e-12	4.07785e-11	9.78442	9.36162	9.47662
	ENSG00000254473	LOC105376114	105376114	0	0	0	0	0	0.580086	1.82201e-12	4.09617e-11	7.41775	6.92253	7.2289
	ENSG00000060971	ACAA1	30	0	0	0	0	0	0.503306	1.83165e-12	4.11529e-11	12.6553	12.1577	12.4635
	ENSG00000140350	ANP32A	8125	0	0	0	0	0	-0.308402	1.86743e-12	4.1931e-11	12.8645	13.1641	12.97
	ENSG00000164877	MICALL2	79778	0	0	1	0	0	0.742893	1.89351e-12	4.24904e-11	11.6002	10.9181	11.1133
	ENSG00000080854	IGSF9B	22997	0	0	0	0	0	-0.875211	1.91815e-12	4.30169e-11	6.74646	7.52068	7.07933
	ENSG00000158125	XDH	7498	0	0	0	0	0	-1.36251	1.91955e-12	4.3022e-11	7.22278	8.63608	7.75644
	ENSG00000156299	TIAM1	7074	0	1	0	0	0	-0.83666	1.93527e-12	4.33476e-11	8.71442	9.52846	9.06262
	ENSG00000130513	GDF15	9518	1	0	0	0	0	1.31646	1.95799e-12	4.38296e-11	14.483	13.5333	14.0857
	ENSG00000253764	LOC101928058	101928058	0	0	0	0	0	1.31465	1.98528e-12	4.44134e-11	6.1662	5.2943	5.61702
	ENSG00000243989	ACY1	95	0	0	0	0	0	0.654902	2.00829e-12	4.49007e-11	9.14933	8.50641	8.74592
	ENSG00000178821	TMEM52	339456	0	0	0	0	0	1.07241	2.01381e-12	4.49964e-11	7.81574	7.04567	7.36167
	ENSG00000137203	TFAP2A	7020	0	0	0	0	0	-0.713734	2.06541e-12	4.6093e-11	9.68053	10.506	10.1009
	ENSG00000047617	ANO2	57101	0	0	0	0	0	0.822616	2.07556e-12	4.62912e-11	6.68401	6.19417	6.09626
	ENSG00000126107	HECTD3	79654	0	0	0	0	0	0.270286	2.10454e-12	4.69088e-11	11.1825	10.9309	11.0512
	ENSG00000166006	KCNC2	3747	0	0	0	0	0	-2.38197	2.12782e-12	4.73989e-11	7.68182	9.58367	7.62198
	ENSG00000174007	CEP19	84984	0	0	0	0	0	0.612442	2.16182e-12	4.81268e-11	7.31009	6.7813	7.03963
	ENSG00000171004	HS6ST2	90161	0	0	0	0	0	-1.71863	2.24473e-12	4.99422e-11	6.10247	7.81031	6.7866
	ENSG00000186723	OR10H1	26539	0	0	0	0	0	2.21944	2.27554e-12	5.05968e-11	4.92878	4.01689	4.54061
	ENSG00000184378	ACTRT3	84517	0	0	0	0	0	0.638691	2.34131e-12	5.20276e-11	6.453	5.94358	6.21675
	ENSG00000165475	CRYL1	51084	0	0	0	0	0	-0.558106	2.42408e-12	5.3736e-11	11.6814	12.1937	11.8512
	ENSG00000241015	TPM3P9	147804	0	0	1	0	0	-1.02968	2.45697e-12	5.43989e-11	9.68276	10.927	10.5521
	ENSG00000124935	SCGB1D2	10647	0	0	0	0	0	1.92737	2.48876e-12	5.50695e-11	7.53054	5.97351	7.53305
	ENSG00000129235	TXNDC17	84817	0	0	1	0	0	0.718575	2.63212e-12	5.81712e-11	11.698	10.9602	11.2164
	ENSG00000223658	C1GALT1C1L	728819	0	0	0	0	0	-1.0489	2.63853e-12	5.82774e-11	5.16064	5.87223	5.57307
	ENSG00000204949	FAM83A-AS1	100131726	0	0	0	0	0	2.51055	2.70556e-12	5.96859e-11	3.97216	3.49475	3.81097
	ENSG00000123388	HOXC11	3227	0	0	0	0	0	2.32075	2.74247e-12	6.04635e-11	4.82835	3.98471	4.72004
	ENSG00000176532	PRR15	222171	0	0	0	0	0	1.20196	2.83038e-12	6.2364e-11	7.85417	6.98466	7.36227
	ENSG00000023892	DEF6	50619	0	0	1	0	0	0.678013	2.87423e-12	6.3185e-11	10.9935	10.2953	10.6198
	ENSG00000110080	ST3GAL4	6484	0	0	0	0	0	0.700914	2.87456e-12	6.3185e-11	10.9555	10.3101	10.512
	ENSG00000109790	KLHL5	51088	0	0	0	0	0	-0.716282	2.94215e-12	6.46318e-11	9.82139	10.6065	10.2178
	ENSG00000118985	ELL2	22936	0	0	0	0	0	0.745576	2.97397e-12	6.52521e-11	13.2038	12.6589	12.9635
	ENSG00000151067	CACNA1C	775	0	0	0	0	0	-0.870912	3.02063e-12	6.61964e-11	9.2144	10.1593	9.69713
	ENSG00000074803	SLC12A1	6557	0	0	0	0	0	-2.22146	3.0273e-12	6.63029e-11	4.33159	5.41094	4.7468
	ENSG00000083535	PIBF1	10464	0	0	0	0	0	-0.476099	3.20569e-12	7.01677e-11	9.50689	9.99966	9.77988
	ENSG00000158296	SLC13A3	64849	0	0	0	0	0	0.865277	3.22894e-12	7.0592e-11	11.2941	10.3766	11.0282
	ENSG00000214022	REPIN1	29803	0	0	0	0	0	0.422747	3.28073e-12	7.16383e-11	13.1521	12.7994	12.8657
	ENSG00000228221	LINC00578	100505566	0	0	0	0	0	1.3434	3.2859e-12	7.17085e-11	7.03071	6.40742	6.66221
	ENSG00000134686	PHC2	1912	0	0	0	0	0	-0.32325	3.30269e-12	7.20319e-11	12.1133	12.4471	12.2831
	ENSG00000198157	HMGN5	79366	0	0	0	0	0	0.917982	3.38817e-12	7.3764e-11	8.93465	7.98895	8.59711
	ENSG00000259120	SMIM6	100130933	0	0	0	0	0	-2.25975	3.40449e-12	7.40309e-11	4.23893	5.269	4.4329
	ENSG00000087008	ACOX3	8310	0	0	0	0	0	0.57017	3.42176e-12	7.4318e-11	11.1047	10.585	10.8468
	ENSG00000021645	NRXN3	9369	0	0	0	0	0	1.2114	3.45959e-12	7.5095e-11	8.69806	8.11854	8.53783
	ENSG00000105819	PMPCB	9512	0	0	0	0	0	0.370311	3.49793e-12	7.58819e-11	12.3261	11.9796	12.0042
	ENSG00000122642	FKBP9	11328	0	0	0	0	0	-0.479514	3.50046e-12	7.58917e-11	11.5373	12.0422	11.9404
	ENSG00000196787	H2AC11	8969	0	0	0	0	0	1.34971	3.56732e-12	7.72956e-11	7.95516	6.65679	7.37023
	ENSG00000135974	C2orf49	79074	0	1	0	0	0	-0.34876	3.57211e-12	7.73532e-11	9.68456	10.0414	9.80801
	ENSG00000165572	KBTBD6	89890	0	0	0	0	0	-0.596776	3.58113e-12	7.75028e-11	9.43609	10.0326	9.90361
	ENSG00000164855	TMEM184A	202915	0	0	0	0	0	0.70035	3.58426e-12	7.75244e-11	12.1316	11.4652	11.3655
	ENSG00000162545	CAMK2N1	55450	0	0	0	0	0	-1.29167	3.61682e-12	7.81825e-11	10.6193	11.6172	11.3349
	ENSG00000168116	KIAA1586	57691	0	0	0	0	0	-0.420288	3.61904e-12	7.81841e-11	8.44522	8.84107	8.68806
	ENSG00000143158	MPC2	25874	0	0	1	0	0	0.703026	3.62584e-12	7.82847e-11	13.9593	13.2228	13.4939
	ENSG00000178202	POGLUT3	143888	0	0	0	0	0	-0.624969	3.6883e-12	7.95861e-11	10.6458	11.298	10.993
	ENSG00000257138	TAS2R38	5726	0	0	0	0	0	-4.3524	3.81845e-12	8.23459e-11	3.30098	3.82657	3.44072
	ENSG00000187186	LOC730098	730098	0	0	0	0	0	0.884393	3.82863e-12	8.25167e-11	6.67137	5.93063	6.41781
	ENSG00000115042	FAHD2A	51011	0	0	0	0	0	0.428686	3.89441e-12	8.3885e-11	10.0581	9.65504	9.74831
	ENSG00000232645	LINC01431	100505683	0	0	0	0	0	0.871319	3.96002e-12	8.51977e-11	6.27044	5.66051	5.72004
	ENSG00000100077	GRK3	157	0	0	0	0	0	-0.605291	3.95865e-12	8.51977e-11	10.7589	11.3447	10.9346
	ENSG00000187122	SLIT1	6585	0	0	0	0	0	-1.61645	4.00169e-12	8.60434e-11	7.9154	9.59199	8.93482
	ENSG00000185149	NPY2R	4887	0	0	1	0	0	3.09136	4.03135e-12	8.663e-11	5.08418	3.94523	4.32244
	ENSG00000060762	MPC1	51660	0	0	1	0	0	0.411106	4.04837e-12	8.69448e-11	10.7274	10.347	10.7067
	ENSG00000115738	ID2	3398	0	0	0	0	0	-0.865816	4.09075e-12	8.78033e-11	10.7594	11.7244	11.1758
	ENSG00000150593	PDCD4	27250	0	0	1	0	0	0.579488	4.09444e-12	8.78309e-11	13.3543	12.8276	13.0075
	ENSG00000101844	ATG4A	115201	0	0	0	0	0	0.45921	4.13303e-12	8.86064e-11	10.0899	9.6269	9.64648
	ENSG00000115825	PRKD3	23683	0	0	0	0	0	-0.555768	4.14501e-12	8.88113e-11	10.0876	10.6539	10.3915
	ENSG00000226644	LOC388780	388780	0	0	0	0	0	1.11984	4.17328e-12	8.93645e-11	7.04304	6.09253	6.50211
	ENSG00000134987	WDR36	134430	0	1	0	0	0	-0.463984	4.23996e-12	9.07391e-11	10.1917	10.6657	10.4869
	ENSG00000256980	KHDC1L	100129128	0	0	0	0	0	2.25065	4.31862e-12	9.23684e-11	4.66705	4.00913	4.33393
	ENSG00000122912	SLC25A16	8034	0	0	1	0	0	0.560829	4.40963e-12	9.41495e-11	11.9946	11.4793	11.6302
	ENSG00000112276	BVES	11149	0	0	0	0	0	-1.02712	4.56064e-12	9.73168e-11	7.95856	9.08583	8.46122
	ENSG00000185681	MORN5	254956	0	0	0	0	0	1.67525	4.63348e-12	9.87502e-11	6.6484	5.06499	5.6576
	ENSG00000154646	TMPRSS15	5651	0	0	0	0	0	2.55909	4.63593e-12	9.87502e-11	3.86881	3.59188	3.61257
	ENSG00000102531	FNDC3A	22862	0	0	0	0	0	-0.643436	4.76364e-12	1.01175e-10	11.2088	11.8234	11.5113
	ENSG00000153495	TEX29	121793	0	0	0	0	0	1.25872	4.86593e-12	1.03288e-10	5.19645	4.67003	5.06294
	ENSG00000025039	RRAGD	58528	0	0	0	1	0	-0.663332	5.00348e-12	1.06146e-10	10.3317	11.0059	10.7103
	ENSG00000142748	FCN3	8547	0	0	0	0	0	1.06525	5.01229e-12	1.06209e-10	6.21039	5.53154	5.817
	ENSG00000147862	NFIB	4781	0	0	0	0	0	-0.522188	5.00951e-12	1.06209e-10	12.5692	13.0597	12.7086
	ENSG00000131668	BARX1	56033	0	0	0	0	0	-1.9909	5.02961e-12	1.06514e-10	4.22532	5.02089	4.16132
	ENSG00000263718	SEPTIN9-DT	105371907	0	0	0	0	0	-1.56592	5.0524e-12	1.06935e-10	4.0861	4.77553	4.3082
	ENSG00000187017	ESPN	83715	0	0	0	0	0	1.29127	5.0604e-12	1.07042e-10	8.40673	7.42969	8.05139
	ENSG00000128309	MPST	4357	0	0	0	0	0	0.796895	5.24672e-12	1.10855e-10	12.4877	11.7148	11.9902
	ENSG00000215769	ARHGAP27P1-BPTFP1-KPNA2P3	109286553	0	0	0	0	0	0.848558	5.37845e-12	1.13507e-10	7.86051	7.07024	7.56644
	ENSG00000153012	LGI2	55203	0	0	0	0	0	-1.01	5.38273e-12	1.13532e-10	6.06884	6.8606	6.57265
	ENSG00000115616	SLC9A2	6549	0	0	0	0	0	0.802329	5.41086e-12	1.14059e-10	11.1262	10.3828	10.7135
	ENSG00000100722	ZC3H14	79882	0	0	0	0	0	-0.431727	5.54144e-12	1.16744e-10	11.0829	11.5171	11.3295
	ENSG00000089060	SLC8B1	80024	0	0	0	0	0	0.424965	5.71056e-12	1.20169e-10	11.1793	10.7577	10.985
	ENSG00000072958	AP1M1	8907	0	0	0	0	0	0.299913	5.78001e-12	1.2156e-10	11.2469	10.9435	11.2125
	ENSG00000138443	ABI2	10152	0	1	0	0	0	-0.375568	6.00113e-12	1.25993e-10	11.5348	11.9253	11.7221
	ENSG00000188559	RALGAPA2	57186	0	0	0	0	0	-0.840773	6.042e-12	1.26778e-10	12.3881	13.1737	12.6165
	ENSG00000231367	LINC02613	101929596	0	0	0	0	0	0.889904	6.06068e-12	1.27097e-10	5.81809	5.28061	5.76305
	ENSG00000187860	CCDC157	550631	0	0	1	0	0	0.668684	6.1292e-12	1.2846e-10	8.17121	7.55715	7.65957
	ENSG00000265298	LOC101929240	101929240	0	0	0	0	0	0.848559	6.38001e-12	1.3364e-10	8.24671	7.4152	7.97002
	ENSG00000064651	SLC12A2	6558	0	0	0	0	0	-0.835789	6.48071e-12	1.35671e-10	12.3767	13.3283	12.6252
	ENSG00000181004	BBS12	166379	0	0	0	0	0	-0.535407	6.62262e-12	1.38483e-10	7.60297	8.12215	7.56836
	ENSG00000160460	SPTBN4	57731	0	0	0	0	0	0.740676	6.72065e-12	1.40372e-10	9.22586	8.41243	8.80339
	ENSG00000107864	CPEB3	22849	0	0	0	0	0	0.774546	6.77919e-12	1.41514e-10	10.4869	9.71929	10.2168
	ENSG00000136286	MYO1G	64005	0	0	0	0	0	-0.940163	6.87504e-12	1.43433e-10	8.32145	9.35867	8.37843
	ENSG00000231074	HCG18	414777	0	0	0	0	0	-0.331384	6.97312e-12	1.45313e-10	10.2355	10.5568	10.3336
	ENSG00000279418	LINC00244	64433	0	0	0	0	0	-1.76478	6.9907e-12	1.45596e-10	4.01418	4.77159	4.21689
	ENSG00000258819	LINC02289	102724190	0	0	0	0	0	-1.12269	7.17017e-12	1.49249e-10	5.26583	5.88932	5.04346
	ENSG00000198799	LRIG2	9860	0	0	0	0	0	-0.358913	7.19853e-12	1.49754e-10	9.83804	10.2089	10.141
	ENSG00000145087	STXBP5L	9515	0	0	0	0	0	-1.39861	7.20862e-12	1.49879e-10	6.57991	7.80312	6.96634
	ENSG00000067221	STOML1	9399	0	0	0	0	0	0.5054	7.45281e-12	1.54868e-10	10.1742	9.6811	9.91229
	ENSG00000006740	ARHGAP44	9912	0	0	0	0	0	0.532733	7.48746e-12	1.55499e-10	9.87095	9.36017	9.78391
	ENSG00000164054	SHISA5	51246	0	0	1	0	0	0.397331	7.53722e-12	1.56443e-10	13.6593	13.2561	13.412
	ENSG00000155719	OTOA	146183	0	0	0	0	0	1.16118	7.59163e-12	1.57483e-10	5.20632	4.60728	5.06321
	ENSG00000198774	RASSF9	9182	0	0	0	0	0	-1.03768	7.66444e-12	1.58903e-10	6.81074	7.76177	7.19877
	ENSG00000278023	RDM1	201299	0	0	0	0	0	1.36623	7.86441e-12	1.62957e-10	5.29157	4.57607	4.75524
	ENSG00000225383	SFTA1P	207107	0	0	0	0	0	2.96275	7.98129e-12	1.65191e-10	3.89762	3.53315	3.83518
	ENSG00000131845	ZNF304	57343	0	0	0	0	0	-0.502045	8.30053e-12	1.71701e-10	9.41497	9.88438	9.50689
	ENSG00000182379	NXPH4	11247	0	0	1	0	0	1.2074	8.3623e-12	1.72881e-10	10.0829	8.69109	9.60754
	ENSG00000035687	ADSS2	159	0	0	0	0	0	-0.450979	8.44867e-12	1.74469e-10	11.1545	11.6109	11.445
	ENSG00000152503	TRIM36	55521	0	0	0	0	0	0.708525	8.49065e-12	1.75134e-10	11.8177	11.0955	11.355
	ENSG00000127720	METTL25	84190	0	0	0	0	0	-0.385322	8.49345e-12	1.75134e-10	8.18398	8.53866	8.3232
	ENSG00000275763	C18orf65	400658	0	0	0	0	0	-1.25896	8.49527e-12	1.75134e-10	4.27809	4.83352	4.51127
	ENSG00000187172	BAGE2	85319	0	0	0	0	0	5.21066	8.56907e-12	1.76556e-10	3.90711	3.34483	3.47558
	ENSG00000144579	CTDSP1	58190	0	0	0	0	0	0.393306	8.75588e-12	1.80303e-10	13.791	13.4166	13.6776
	ENSG00000105810	CDK6	1021	0	0	1	0	0	1.10225	9.06018e-12	1.86359e-10	11.3956	10.2747	10.7226
	ENSG00000121892	PDS5A	23244	0	1	0	0	0	-0.427329	9.24271e-12	1.90006e-10	12.1634	12.6211	12.3463
	ENSG00000226887	ERVMER34-1	100288413	0	0	0	0	0	1.10824	9.25231e-12	1.90097e-10	7.65487	7.11976	7.4119
	ENSG00000184388	PABPC1L2B	645974	0	0	0	0	0	-1.49293	9.48951e-12	1.94861e-10	6.01141	8.2882	7.55977
	ENSG00000265933	LINC00668	400643	0	0	0	0	0	3.12234	9.54635e-12	1.95918e-10	9.17754	6.74078	8.02011
	ENSG00000105327	BBC3	27113	0	0	0	0	0	0.780453	9.61029e-12	1.97119e-10	8.70239	8.01277	8.37952
	ENSG00000180525	PRR26	414235	0	0	0	0	0	-1.01345	9.65717e-12	1.97969e-10	5.87638	6.7311	6.18789
	ENSG00000136731	UGGT1	56886	0	0	1	0	0	-0.585858	9.6883e-12	1.98496e-10	11.8716	12.4605	12.1271
	ENSG00000100321	SYNGR1	9145	0	0	0	0	0	0.680128	9.70906e-12	1.98698e-10	11.0629	10.3246	10.8475
	ENSG00000130561	SAG	6295	0	0	0	0	0	1.30671	9.81818e-12	2.00819e-10	4.64249	4.2074	4.50393
	ENSG00000153179	RASSF3	283349	0	0	1	0	0	0.722527	9.87519e-12	2.01759e-10	12.5694	12.0002	12.3704
	ENSG00000144118	RALB	5899	0	0	0	0	0	-0.472856	9.91752e-12	2.0251e-10	11.5283	12.0013	11.885
	ENSG00000070031	SCT	6343	0	0	0	0	0	1.73595	1.00209e-11	2.04507e-10	4.62765	4.10703	4.51944
	ENSG00000156269	NAA11	84779	0	0	0	0	0	2.02624	1.01174e-11	2.06246e-10	4.19068	3.66922	3.87244
	ENSG00000163958	ZDHHC19	131540	0	0	0	0	0	1.44642	1.01976e-11	2.07764e-10	4.31153	4.011	4.26492
	ENSG00000143198	MGST3	4259	0	0	0	0	0	0.619623	1.02384e-11	2.0848e-10	11.8869	11.3368	11.6804
	ENSG00000205863	C1QTNF9B	387911	0	0	0	0	0	1.78309	1.02618e-11	2.08724e-10	6.40223	4.97842	6.21143
	ENSG00000135315	CEP162	22832	0	0	0	0	0	-0.54567	1.04155e-11	2.11613e-10	8.07805	8.61404	8.37393
	ENSG00000146063	TRIM41	90933	0	0	0	0	0	0.285522	1.05504e-11	2.14153e-10	11.0597	10.7685	10.8775
	ENSG00000178409	BEND3	57673	0	0	0	0	0	-0.87559	1.05522e-11	2.14153e-10	8.4795	9.34796	8.92031
	ENSG00000171303	KCNK3	3777	0	0	0	0	0	-1.49207	1.05641e-11	2.14275e-10	8.71449	10.2999	9.68924
	ENSG00000224559	LINC01087	101927994	0	0	0	0	0	2.24473	1.08549e-11	2.19807e-10	4.94294	4.13672	4.82217
	ENSG00000197272	IL27	246778	0	0	0	0	0	1.40613	1.08998e-11	2.20595e-10	4.29223	3.96117	4.1541
	ENSG00000106278	PTPRZ1	5803	0	0	0	0	0	1.95174	1.09564e-11	2.21618e-10	7.44062	6.2843	6.50718
	ENSG00000105323	HNRNPUL1	11100	0	1	0	0	0	-0.322344	1.15219e-11	2.32798e-10	13.4207	13.7398	13.4905
	ENSG00000132424	PNISR	25957	0	0	0	0	0	-0.613466	1.15906e-11	2.33926e-10	11.4366	12.0347	11.7828
	ENSG00000214870	LOC441204	441204	0	0	0	0	0	-0.924142	1.15897e-11	2.33926e-10	6.72888	7.55968	6.56695
	ENSG00000182272	B4GALNT4	338707	0	0	0	0	0	-1.13627	1.17241e-11	2.3636e-10	9.2934	10.4707	9.64779
	ENSG00000116095	PLEKHA3	65977	0	0	0	0	0	-0.333565	1.17637e-11	2.37026e-10	9.88721	10.2472	10.1607
	ENSG00000102054	RBBP7	5931	0	0	0	0	0	0.30898	1.1811e-11	2.37849e-10	12.6959	12.386	12.6478
	ENSG00000224596	ZMIZ1-AS1	283050	0	0	0	0	0	0.742654	1.1982e-11	2.4116e-10	7.43127	6.85161	6.99297
	ENSG00000248498	ASNSP1	389652	0	0	0	0	0	3.62168	1.19959e-11	2.41305e-10	3.97508	3.48875	3.76425
	ENSG00000274523	RCC1L	81554	0	0	0	0	0	0.374129	1.21259e-11	2.43694e-10	12.0466	11.6926	11.826
	ENSG00000136982	DSCC1	79075	0	0	0	0	0	0.742904	1.2128e-11	2.43694e-10	8.12983	7.49411	7.81866
	ENSG00000228794	LINC01128	643837	0	1	0	0	0	-0.734707	1.22751e-11	2.46421e-10	10.1348	10.7821	10.4394
	ENSG00000115170	ACVR1	90	0	0	0	0	0	-0.469702	1.22772e-11	2.46421e-10	10.1873	10.6616	10.4995
	ENSG00000101191	DIDO1	11083	0	0	0	0	0	-0.344775	1.23227e-11	2.47199e-10	11.8143	12.1674	12.019
	ENSG00000254480	LINC02749	100506082	0	0	0	0	0	0.833492	1.24212e-11	2.49037e-10	7.01672	6.36638	6.27499
	ENSG00000091732	ZC3HC1	51530	0	0	0	0	0	0.324416	1.25664e-11	2.5181e-10	9.87482	9.55384	9.64137
	ENSG00000227179	PGBP	441897	0	0	0	0	0	1.83675	1.25753e-11	2.51852e-10	4.63487	3.92032	4.51488
	ENSG00000257660	ADCY6-DT	100506125	0	0	0	0	0	1.05509	1.29039e-11	2.58291e-10	6.50374	5.75193	5.72039
	ENSG00000215068	LOC153684	153684	0	0	1	0	0	-0.860514	1.31345e-11	2.62762e-10	7.04256	7.90097	7.46786
	ENSG00000123684	LPGAT1	9926	0	0	0	0	0	-0.77685	1.31759e-11	2.63445e-10	11.1136	11.6242	11.2368
	ENSG00000152990	ADGRA3	166647	0	0	0	0	1	-0.392276	1.32341e-11	2.64465e-10	10.8861	11.3041	11.1598
	ENSG00000267260	LOC728485	728485	0	0	0	0	0	1.38946	1.32641e-11	2.6492e-10	4.69033	4.21181	4.5061
	ENSG00000095596	CYP26A1	1592	0	0	0	0	0	2.24417	1.32841e-11	2.65173e-10	4.58848	3.91051	4.3418
	ENSG00000158423	RIBC1	158787	0	0	0	0	0	0.689346	1.32971e-11	2.65289e-10	7.75162	7.06494	7.28532
	ENSG00000158258	CLSTN2	64084	0	0	0	0	0	-1.95707	1.37428e-11	2.73562e-10	7.35498	9.20634	7.90434
	ENSG00000245910	SNHG6	641638	0	0	0	0	0	0.833316	1.37493e-11	2.73562e-10	11.7915	10.9858	11.5145
	ENSG00000162444	RBP7	116362	0	0	0	0	0	0.942251	1.39181e-11	2.76771e-10	8.86166	7.9655	8.52717
	ENSG00000140527	WDR93	56964	0	0	0	0	0	1.11437	1.39461e-11	2.77176e-10	7.90261	6.77137	7.7028
	ENSG00000137070	IL11RA	3590	0	0	1	0	0	0.598016	1.40297e-11	2.78685e-10	9.74269	9.13425	9.55614
	ENSG00000132591	ERAL1	26284	0	0	0	0	0	0.311604	1.42238e-11	2.82234e-10	11.6001	11.2871	11.4143
	ENSG00000214814	FER1L6	654463	0	0	0	0	0	1.8453	1.45617e-11	2.88625e-10	4.23864	3.78488	3.98394
	ENSG00000151718	WWC2	80014	0	0	0	0	0	-0.787647	1.45868e-11	2.88966e-10	9.08336	9.88492	9.52922
	ENSG00000082258	CCNT2	905	0	0	0	0	0	-0.471806	1.46641e-11	2.9034e-10	10.433	10.9475	10.7505
	ENSG00000143507	DUSP10	11221	0	0	1	0	0	0.775509	1.47469e-11	2.91821e-10	8.97838	8.25335	8.75916
	ENSG00000215067	ALOX12-AS1	100506713	0	0	0	0	0	0.437845	1.52511e-11	3.01472e-10	8.09786	7.67383	7.76976
	ENSG00000186577	SMIM29	221491	0	0	1	0	0	0.654063	1.53841e-11	3.03935e-10	10.5285	9.90309	10.3085
	ENSG00000244161	FLNB-AS1	105377105	0	0	0	0	0	0.905881	1.54144e-11	3.04369e-10	8.17083	7.35226	7.29494
	ENSG00000110328	GALNT18	374378	0	0	0	0	0	-0.77556	1.55223e-11	3.06334e-10	10.0317	10.8359	9.96521
	ENSG00000254726	MEX3A	92312	0	0	0	0	0	-1.34518	1.57157e-11	3.09983e-10	8.462	10.001	8.9262
	ENSG00000119929	CUTC	51076	0	0	0	0	0	0.482713	1.58198e-11	3.11869e-10	9.516	9.17301	9.38959
	ENSG00000111670	GNPTAB	79158	0	0	0	0	0	-0.881301	1.59979e-11	3.1521e-10	11.2653	12.1468	11.6116
	ENSG00000149548	CCDC15	80071	0	0	0	0	0	0.659103	1.61161e-11	3.17366e-10	8.01553	7.44535	7.76526
	ENSG00000230190	LOC105375556	105375556	0	0	0	0	0	1.8834	1.62237e-11	3.19314e-10	4.38423	3.74418	4.16683
	ENSG00000166923	GREM1	26585	0	0	0	0	0	-1.57878	1.62395e-11	3.19453e-10	8.3499	10.3104	9.24974
	ENSG00000169247	SH3TC2	79628	0	0	0	0	0	0.996509	1.62614e-11	3.19711e-10	6.4882	5.73227	5.82805
	ENSG00000178980	SELENOW	6415	0	0	0	0	0	0.636629	1.62984e-11	3.20266e-10	13.7227	13.1135	13.5511
	ENSG00000149177	PTPRJ	5795	0	0	0	0	0	-0.551821	1.68186e-11	3.30133e-10	11.5828	12.1659	11.7825
	ENSG00000110619	CARS1	833	0	0	0	0	0	0.345083	1.70091e-11	3.33693e-10	11.4602	11.1331	11.207
	ENSG00000073849	ST6GAL1	6480	0	0	0	0	0	-1.26844	1.70732e-11	3.34771e-10	12.7053	13.8491	13.0773
	ENSG00000183044	ABAT	18	0	0	0	0	0	0.884615	1.71677e-11	3.36443e-10	12.8991	11.9877	12.2758
	ENSG00000179627	ZBTB42	100128927	0	0	0	0	0	0.512657	1.75299e-11	3.43356e-10	11.6499	11.1386	11.3617
	ENSG00000135917	SLC19A3	80704	0	0	0	0	0	-1.72054	1.77312e-11	3.46928e-10	4.58567	5.26242	5.01187
	ENSG00000116157	GPX7	2882	0	0	0	0	0	-1.00806	1.78724e-11	3.49345e-10	7.47094	8.36143	7.93377
	ENSG00000213762	ZNF134	7693	0	0	0	0	0	-0.292593	1.82073e-11	3.5567e-10	10.0551	10.3358	10.2739
	ENSG00000075391	RASAL2	9462	0	0	0	0	0	0.980415	1.83286e-11	3.57848e-10	10.6922	9.86721	10.2937
	ENSG00000188010	MORN2	729967	0	0	0	0	0	0.54067	1.83985e-11	3.5883e-10	9.7981	9.27571	9.41375
	ENSG00000113356	POLR3G	10622	0	1	0	0	0	-0.820672	1.83951e-11	3.5883e-10	6.29929	6.96496	6.70724
	ENSG00000214013	GANC	2595	0	0	0	0	0	-0.355134	1.84397e-11	3.59441e-10	8.97261	9.33824	9.14334
	ENSG00000058262	SEC61A1	29927	0	0	0	0	0	0.417839	1.84693e-11	3.59825e-10	15.2612	14.8477	14.9665
	ENSG00000214336	FOXI3	344167	0	0	0	0	0	-2.9873	1.84968e-11	3.60169e-10	3.41366	3.90391	3.52086
	ENSG00000125629	INSIG2	51141	0	0	0	0	0	-0.474389	1.85771e-11	3.6154e-10	9.96221	10.4462	10.2181
	ENSG00000169914	OTUD3	23252	0	0	0	0	0	-0.517234	1.86376e-11	3.62525e-10	9.04398	9.54836	9.42281
	ENSG00000177000	MTHFR	4524	0	0	1	0	0	0.592399	1.87432e-11	3.64384e-10	11.6532	11.146	11.3025
	ENSG00000198643	FAM3D	131177	0	0	0	0	0	-1.58035	1.89096e-11	3.67423e-10	8.97472	10.6352	9.34449
	ENSG00000203972	GLYATL3	389396	0	0	0	0	0	5.23097	1.89296e-11	3.67617e-10	4.38081	3.40632	3.92026
	ENSG00000186352	ANKRD37	353322	0	0	1	0	0	0.977001	1.91673e-11	3.71838e-10	10.5701	9.63631	10.0843
	ENSG00000215301	DDX3X	1654	0	0	0	0	0	-0.40145	1.93573e-11	3.75323e-10	13.1776	13.5866	13.3826
	ENSG00000029725	RABEP1	9135	0	0	0	0	0	-0.487609	1.9563e-11	3.79111e-10	12.1226	12.5871	12.2046
	ENSG00000186654	PRR5	55615	1	0	0	0	0	0.708655	1.96437e-11	3.80473e-10	10.5001	9.83774	10.0963
	ENSG00000124570	SERPINB6	5269	0	0	0	0	0	0.615775	1.97885e-11	3.83075e-10	14.3139	13.6838	13.7882
	ENSG00000139746	RBM26	64062	0	1	0	0	0	-0.383466	1.99574e-11	3.86139e-10	10.9512	11.3591	11.1944
	ENSG00000239857	GET4	51608	0	0	0	0	0	0.505621	2.0258e-11	3.9154e-10	8.1706	7.71825	7.94634
	ENSG00000248801	C8orf34-AS1	286189	0	0	0	0	0	1.13071	2.04323e-11	3.947e-10	9.674	8.42066	9.01092
	ENSG00000112812	PRSS16	10279	0	0	0	0	0	-1.30988	2.04522e-11	3.94876e-10	7.34241	8.89998	7.67878
	ENSG00000113441	LNPEP	4012	0	0	0	0	0	-0.494396	2.07357e-11	4.00137e-10	11.5595	12.0943	11.9679
	ENSG00000140961	OSGIN1	29948	1	0	0	0	0	0.970894	2.09856e-11	4.04747e-10	9.21516	8.27703	8.56099
	ENSG00000275052	PPP4R3B	57223	0	0	0	0	0	-0.380212	2.1103e-11	4.06581e-10	12.1069	12.4938	12.2676
	ENSG00000215045	GRID2IP	392862	0	0	0	0	0	0.585622	2.1587e-11	4.15468e-10	7.34444	6.87741	7.01998
	ENSG00000180806	HOXC9	3225	0	0	0	0	0	2.11023	2.1612e-11	4.15729e-10	5.14464	4.34161	4.93914
	ENSG00000141401	IMPA2	3613	0	0	0	0	0	0.558073	2.17813e-11	4.18546e-10	11.1381	10.5889	10.7449
	ENSG00000197568	HHLA3	11147	0	0	0	0	0	0.571507	2.20731e-11	4.23929e-10	9.32798	8.75686	9.06503
	ENSG00000176018	LYSMD3	116068	0	0	0	0	0	-0.590808	2.23516e-11	4.28827e-10	9.99156	10.6787	10.4566
	ENSG00000146700	SSC4D	136853	0	0	0	0	0	0.677991	2.24306e-11	4.30116e-10	6.50602	5.98241	6.23955
	ENSG00000148672	GLUD1	2746	0	0	1	0	0	0.591073	2.24481e-11	4.30227e-10	14.4515	13.8236	14.082
	ENSG00000188343	FAM92A	137392	0	1	0	0	0	-0.51116	2.25362e-11	4.31687e-10	8.51755	8.99869	8.80915
	ENSG00000166783	MARF1	9665	0	0	0	0	0	-0.356394	2.26687e-11	4.33997e-10	11.7996	12.156	11.9576
	ENSG00000006837	CDKL3	51265	0	0	0	0	0	0.488507	2.30578e-11	4.41215e-10	6.30783	5.9411	6.17971
	ENSG00000163281	GNPDA2	132789	0	0	0	0	0	-0.3602	2.39326e-11	4.57475e-10	9.80065	10.1644	9.94907
	ENSG00000151365	THRSP	7069	0	0	0	0	0	1.91307	2.43463e-11	4.64654e-10	4.59166	3.87459	4.24913
	ENSG00000184277	TM2D3	80213	0	0	0	0	0	-0.296318	2.4604e-11	4.69082e-10	10.8369	11.1253	10.9568
	ENSG00000101363	MANBAL	63905	0	0	0	0	0	0.402541	2.47479e-11	4.71578e-10	11.9378	11.5496	11.7952
	ENSG00000073169	SELENOO	83642	0	0	0	0	0	0.612829	2.4828e-11	4.7286e-10	11.331	10.7044	10.9935
	ENSG00000139697	SBNO1	55206	0	1	0	0	0	-0.42813	2.52183e-11	4.79542e-10	10.9972	11.4313	11.2458
	ENSG00000224034	LINC02561	110806285	0	0	0	0	0	-2.59476	2.53908e-11	4.82571e-10	3.3928	3.75554	3.49939
	ENSG00000104064	GABPB1	2553	0	1	0	0	0	-0.284117	2.57058e-11	4.88049e-10	10.9302	11.2019	10.9455
	ENSG00000271447	MMP28	79148	0	0	0	0	0	1.09887	2.61366e-11	4.9597e-10	8.47356	7.60221	8.34039
	ENSG00000169435	RASSF6	166824	0	0	0	0	0	0.793875	2.69093e-11	5.10368e-10	10.3845	9.67303	10.1517
	ENSG00000261652	C15orf65	145788	0	0	1	0	0	0.634386	2.69722e-11	5.11296e-10	8.37222	7.79537	7.7203
	ENSG00000135845	PIGC	5279	0	0	0	0	0	0.339602	2.71267e-11	5.13957e-10	10.6538	10.3161	10.4772
	ENSG00000182993	C12orf60	144608	0	0	0	0	0	1.10014	2.78387e-11	5.27175e-10	8.02975	7.09059	7.6622
	ENSG00000168288	MMADHC	27249	0	0	0	0	0	-0.42133	2.79379e-11	5.28505e-10	11.8633	12.3043	12.0628
	ENSG00000030419	IKZF2	22807	0	0	0	0	1	-0.717851	2.79259e-11	5.28505e-10	9.31111	9.96486	9.5393
	ENSG00000074935	TUBE1	51175	0	0	0	0	0	-0.441973	2.84843e-11	5.37795e-10	8.42275	8.86611	8.77546
	ENSG00000135297	MTO1	25821	0	0	0	0	0	-0.283282	2.85436e-11	5.38567e-10	9.83829	10.141	10.0291
	ENSG00000135069	PSAT1	29968	0	0	0	0	0	0.763657	2.92821e-11	5.51646e-10	11.3273	10.5667	10.9022
	ENSG00000172663	TMEM134	80194	0	0	1	0	0	0.56308	2.96136e-11	5.57602e-10	12.2605	11.6954	12.1241
	ENSG00000008283	CYB561	1534	0	0	1	0	0	0.468885	2.96353e-11	5.57725e-10	14.3831	13.8993	14.1456
	ENSG00000174950	CD164L2	388611	0	0	0	0	0	1.03563	2.98734e-11	5.61915e-10	7.93852	7.04552	7.17148
	ENSG00000258630	LINC02292	101929080	0	0	0	0	0	1.13126	2.99861e-11	5.63745e-10	5.27474	4.69911	4.86876
	ENSG00000154040	CABYR	26256	0	0	0	0	0	-0.900291	3.03122e-11	5.69289e-10	5.57986	6.17508	6.02586
	ENSG00000107643	MAPK8	5599	0	0	0	0	0	-0.328981	3.10191e-11	5.81667e-10	10.4665	10.7958	10.5745
	ENSG00000102010	BMX	660	0	0	0	0	1	-1.50962	3.14944e-11	5.89974e-10	5.65919	6.25946	6.07507
	ENSG00000130208	APOC1	341	0	0	0	0	0	1.27951	3.15402e-11	5.90529e-10	10.2872	8.8886	10.0186
	ENSG00000139985	ADAM21	8747	0	0	0	0	0	-1.4168	3.16167e-11	5.91659e-10	5.05089	5.8146	4.85212
	ENSG00000100485	SOS2	6655	0	0	0	0	0	-0.389075	3.18772e-11	5.96227e-10	10.8368	11.224	11.006
	ENSG00000256574	OR13A1	79290	0	0	0	0	0	-1.1699	3.27237e-11	6.10497e-10	5.21512	6.06962	5.27874
	ENSG00000226791	LINC02611	101927070	0	0	0	0	0	-1.18602	3.36031e-11	6.26582e-10	5.10258	5.77398	5.20014
	ENSG00000151806	GUF1	60558	0	0	0	0	0	-0.384883	3.40288e-11	6.34197e-10	10.5152	10.9094	10.7353
	ENSG00000143032	BARHL2	343472	0	0	0	0	0	-4.70011	3.42681e-11	6.3833e-10	3.33109	3.92133	3.37243
	ENSG00000249574	LOC442497	442497	0	0	0	0	0	-1.44467	3.43902e-11	6.40279e-10	4.81123	5.7034	5.07274
	ENSG00000123094	RASSF8	11228	0	0	0	0	1	-0.705763	3.44618e-11	6.40958e-10	9.99952	10.7355	10.6571
	ENSG00000185753	CXorf38	159013	0	0	0	0	0	-0.293951	3.44575e-11	6.40958e-10	9.66056	9.95182	9.83562
	ENSG00000254872	LINC02688	101927503	0	0	0	0	0	1.14359	3.45092e-11	6.41512e-10	9.08047	7.90955	8.28641
	ENSG00000136110	CNMD	11061	0	0	0	0	0	-2.01544	3.45654e-11	6.4223e-10	4.53347	5.33927	4.81363
	ENSG00000131165	CHMP1A	5119	0	0	0	0	0	0.493869	3.50832e-11	6.51519e-10	12.7627	12.2552	12.5537
	ENSG00000166037	CEP57	9702	0	0	0	0	0	-0.37595	3.55294e-11	6.59135e-10	10.6408	11.0293	10.7011
	ENSG00000196214	ZNF766	90321	0	0	0	0	0	-0.27857	3.59026e-11	6.65384e-10	10.1434	10.4151	10.3034
	ENSG00000136193	SCRN1	9805	0	0	0	0	0	-0.781055	3.62943e-11	6.71959e-10	10.695	11.6038	11.288
	ENSG00000198535	C2CD4A	145741	0	0	0	0	0	-1.85416	3.64831e-11	6.75113e-10	5.55373	6.57875	6.11643
	ENSG00000169213	RAB3B	5865	0	0	0	0	0	-0.793394	3.6999e-11	6.84313e-10	13.0224	13.8729	12.9709
	ENSG00000183662	TAFA1	407738	0	0	0	0	0	1.47073	3.7063e-11	6.85149e-10	5.74449	4.933	5.29853
	ENSG00000153250	RBMS1	5937	0	0	0	0	0	-0.652	3.75587e-11	6.93962e-10	10.03	10.8159	10.4735
	ENSG00000049769	PPP1R3F	89801	0	0	0	0	0	0.606541	3.7669e-11	6.95647e-10	8.61961	8.09135	8.5629
	ENSG00000144362	PHOSPHO2	493911	0	0	0	0	0	-0.635503	3.88793e-11	7.17636e-10	8.47669	9.10328	8.48542
	ENSG00000118412	CASP8AP2	9994	0	0	0	0	0	-0.694365	3.9153e-11	7.22321e-10	8.97903	9.65194	9.26818
	ENSG00000280924	LINC00628	127841	0	0	0	0	0	1.26832	4.02535e-11	7.42251e-10	4.5363	4.07688	4.23523
	ENSG00000163644	PPM1K	152926	0	0	0	0	0	0.652887	4.0574e-11	7.47745e-10	12.03	11.364	11.785
	ENSG00000029534	ANK1	286	0	0	0	0	0	1.44216	4.05925e-11	7.47745e-10	8.16167	7.22311	7.47332
	ENSG00000029363	BCLAF1	9774	0	0	0	0	0	-0.32375	4.08528e-11	7.52161e-10	12.4597	12.7808	12.5726
	ENSG00000133114	GPALPP1	55425	0	0	0	0	0	-0.414676	4.10846e-11	7.56047e-10	9.72237	10.1449	10.0546
	ENSG00000171552	BCL2L1	598	0	0	1	0	0	0.367332	4.11384e-11	7.56656e-10	12.8389	12.5062	12.5711
	ENSG00000184302	SIX6	4990	0	0	0	0	0	-1.72412	4.11818e-11	7.57073e-10	4.32431	5.10376	4.50966
	ENSG00000064309	CDON	50937	0	0	0	0	0	-0.910741	4.35426e-11	7.99667e-10	8.39523	9.36042	9.03712
	ENSG00000266975	FARSA-AS1	106144598	0	0	0	0	0	1.37483	4.42277e-11	8.11433e-10	4.05398	3.72708	3.8375
	ENSG00000046774	MAGEC2	51438	0	0	0	0	0	6.19536	4.48568e-11	8.22563e-10	4.23722	3.38333	3.76964
	ENSG00000049883	PTCD2	79810	0	0	0	0	0	-0.393991	4.53984e-11	8.32076e-10	8.77842	9.18125	9.06417
	ENSG00000073670	ADAM11	4185	0	0	0	0	0	0.715177	4.6032e-11	8.43266e-10	7.42267	6.80497	7.27447
	ENSG00000167080	B4GALNT2	124872	0	0	0	0	0	1.54599	4.67118e-11	8.5486e-10	4.4776	3.94924	4.0275
	ENSG00000173598	NUDT4	11163	0	0	0	0	0	0.774478	4.7264e-11	8.64534e-10	13.1051	12.3832	12.631
	ENSG00000170373	CST1	1469	0	0	0	0	0	2.61018	4.77121e-11	8.72294e-10	7.58923	6.92623	7.45225
	ENSG00000246985	SOCS2-AS1	144481	0	0	0	0	0	0.884967	4.77382e-11	8.72334e-10	10.6508	9.81885	10.5488
	ENSG00000143575	HAX1	10456	0	0	0	0	0	0.330811	4.93172e-11	9.00506e-10	12.1964	11.8664	12.004
	ENSG00000152700	SAR1B	51128	0	0	0	0	0	0.546913	4.93293e-11	9.00506e-10	12.9381	12.4644	12.6169
	ENSG00000184672	RALYL	138046	0	0	0	0	0	2.01617	4.97558e-11	9.07838e-10	4.5462	4.07737	4.21439
	ENSG00000224424	PRKAR2A-AS1	100506637	0	0	0	0	0	0.557167	5.03414e-11	9.17605e-10	7.77008	7.28779	7.30356
	ENSG00000152684	PELO	53918	0	0	0	0	0	-0.348932	5.04046e-11	9.183e-10	9.99895	10.3626	10.3234
	ENSG00000188092	GPR89B	51463	0	0	0	0	0	0.526542	5.14344e-11	9.36126e-10	8.01422	7.57209	7.75547
	ENSG00000158023	WDR66	144406	0	0	0	0	0	-0.977923	5.18396e-11	9.43031e-10	6.7926	7.54596	6.74947
	ENSG00000083099	LYRM2	57226	0	0	0	0	0	-0.404507	5.25977e-11	9.56345e-10	10.6492	11.051	10.8239
	ENSG00000105251	SHD	56961	0	0	0	0	0	2.13188	5.29184e-11	9.61698e-10	4.6656	4.01544	4.42949
	ENSG00000107140	TESK1	7016	0	0	1	0	0	0.367376	5.30993e-11	9.64505e-10	11.5155	11.1567	11.3141
	ENSG00000241735	FABP5P3	220832	0	0	0	0	0	1.28378	5.35435e-11	9.7209e-10	4.04984	3.75739	3.9248
	ENSG00000005421	PON1	5444	0	0	0	0	0	3.03836	5.36815e-11	9.74111e-10	5.58645	4.75362	5.39137
	ENSG00000236287	ZBED5	58486	0	0	0	0	0	-0.296773	5.39489e-11	9.78478e-10	10.8278	11.1267	10.8994
	ENSG00000173239	LIPM	340654	0	0	0	0	0	1.17504	5.4087e-11	9.80494e-10	6.23239	5.50592	5.85148
	ENSG00000227588	CNTN4-AS2	100873976	0	0	0	0	0	-2.55022	5.43246e-11	9.84179e-10	3.41621	3.81212	3.44115
	ENSG00000151332	MBIP	51562	0	0	0	0	0	-0.450402	5.43441e-11	9.84179e-10	9.55242	9.96612	9.68823
	ENSG00000259772	LOC283710	283710	0	0	0	0	0	-1.47976	5.4821e-11	9.92323e-10	4.15367	4.77195	4.58791
	ENSG00000146411	SLC2A12	154091	0	0	0	0	0	1.01942	5.51179e-11	9.97203e-10	12.3024	11.3868	11.7388
	ENSG00000269293	ZSCAN16-AS1	100129195	0	0	0	0	0	0.809709	5.51497e-11	9.97284e-10	9.1024	8.31087	8.64791
	ENSG00000234601	CHRM3-AS1	100873984	0	0	0	0	0	-2.68343	5.58175e-11	1.00886e-09	3.35464	3.71976	3.42868
	ENSG00000074582	BCS1L	617	0	0	0	0	0	0.425601	5.60438e-11	1.01245e-09	10.7399	10.3086	10.5206
	ENSG00000084676	NCOA1	8648	0	0	0	0	0	-0.532182	5.62491e-11	1.01465e-09	11.6257	12.1072	11.7433
	ENSG00000113083	LOX	4015	0	0	0	0	0	-1.1115	5.62239e-11	1.01465e-09	8.94674	10.0316	9.06396
	ENSG00000248712	CCDC153	283152	0	0	0	0	0	0.885425	5.7582e-11	1.03818e-09	6.51148	5.78623	6.13374
	ENSG00000083520	DIS3	22894	0	1	0	0	0	-0.406388	5.7959e-11	1.04446e-09	10.6087	11.0183	10.8899
	ENSG00000169641	LUZP1	7798	0	1	0	0	0	-0.501559	5.82336e-11	1.04889e-09	10.6014	11.1113	10.7887
	ENSG00000164442	CITED2	10370	0	0	0	0	0	0.772953	6.01432e-11	1.08222e-09	12.4263	11.7002	12.0132
	ENSG00000130762	ARHGEF16	27237	0	0	0	0	0	0.480683	6.0371e-11	1.08579e-09	11.1673	10.6988	10.8247
	ENSG00000170482	SLC23A1	9963	0	0	0	0	0	1.06453	6.12466e-11	1.10099e-09	9.78889	8.83372	8.97408
	ENSG00000197622	CDC42SE1	56882	0	0	0	0	0	-0.37959	6.19121e-11	1.11241e-09	12.3908	12.7686	12.3742
	ENSG00000139428	MMAB	326625	0	0	0	0	0	0.635453	6.20237e-11	1.11386e-09	11.9335	11.3159	11.6212
	ENSG00000092148	HECTD1	25831	0	1	0	0	0	-0.492933	6.26614e-11	1.12476e-09	12.2983	12.7932	12.4994
	ENSG00000147224	PRPS1	5631	0	0	0	1	0	0.431272	6.28867e-11	1.12825e-09	11.4921	11.1197	11.3003
	ENSG00000126803	HSPA2	3306	0	0	0	0	0	0.918545	6.35786e-11	1.14011e-09	9.32048	8.39796	8.97638
	ENSG00000133112	TPT1	7178	0	0	0	0	0	-0.562196	6.36731e-11	1.14124e-09	17.0103	17.5292	17.1147
	ENSG00000175161	CADM2	253559	0	0	0	0	0	1.54654	6.38232e-11	1.14337e-09	9.32821	7.77687	7.74276
	ENSG00000074370	ATP2A3	489	0	0	0	0	0	-0.940488	6.40098e-11	1.14615e-09	10.4989	11.5482	10.807
	ENSG00000164329	TENT2	167153	0	0	0	0	0	-0.334958	6.43132e-11	1.15102e-09	10.3394	10.7038	10.6353
	ENSG00000120256	LRP11	84918	0	0	0	0	0	-0.519583	6.51395e-11	1.16466e-09	11.9778	12.483	12.1709
	ENSG00000166396	SERPINB7	8710	0	0	0	0	0	-2.0872	6.67185e-11	1.19173e-09	4.19621	4.87058	4.70573
	ENSG00000204922	UQCC3	790955	0	0	0	0	0	0.807489	6.72896e-11	1.20075e-09	11.7366	10.9687	11.3583
	ENSG00000137880	GCHFR	2644	0	0	0	0	0	0.79509	6.7742e-11	1.20765e-09	7.57107	6.86354	7.2626
	ENSG00000185963	BICD2	23299	0	0	0	0	0	-0.435042	6.79366e-11	1.21052e-09	10.221	10.6583	10.5987
	ENSG00000021461	CYP3A43	64816	0	0	0	0	0	1.41199	6.80674e-11	1.21226e-09	4.82552	4.34018	4.53572
	ENSG00000221990	EXOC3-AS1	116349	0	0	0	0	0	0.63215	6.85581e-11	1.22041e-09	9.15922	8.55791	8.60111
	ENSG00000158290	CUL4B	8450	0	1	0	0	0	-0.359544	6.91767e-11	1.23022e-09	11.7575	12.1132	12.0056
	ENSG00000174721	FGFBP3	143282	0	0	0	0	0	0.655855	7.00271e-11	1.24474e-09	8.47819	7.81324	7.90189
	ENSG00000176834	VSIG10	54621	0	1	0	0	0	-0.376306	7.16226e-11	1.27248e-09	10.3574	10.7356	10.5494
	ENSG00000188315	C3orf62	375341	0	0	0	0	0	0.406434	7.27362e-11	1.29126e-09	9.85999	9.46043	9.55572
	ENSG00000270362	HMGN3-AS1	100288198	0	0	0	0	0	-0.512506	7.3073e-11	1.29635e-09	6.66657	7.12594	6.88991
	ENSG00000108587	GOSR1	9527	0	0	0	0	0	-0.317421	7.54154e-11	1.33661e-09	11.4235	11.7343	11.5621
	ENSG00000082269	FAM135A	57579	0	0	0	0	0	-1.02622	7.62113e-11	1.3496e-09	10.344	11.3146	10.757
	ENSG00000111142	METAP2	10988	0	0	0	0	0	-0.344943	7.62221e-11	1.3496e-09	11.8414	12.1762	12.0122
	ENSG00000219481	NBPF1	55672	0	0	0	0	0	0.758073	7.63826e-11	1.35178e-09	10.0701	9.42628	10.074
	ENSG00000105672	ETV2	2116	0	0	0	0	0	0.79062	7.77019e-11	1.3738e-09	7.34988	6.67605	6.98801
	ENSG00000175087	PDIK1L	149420	0	1	0	0	0	-0.451117	7.87744e-11	1.39209e-09	9.59526	10.0035	9.64481
	ENSG00000007384	RHBDF1	64285	0	0	1	0	0	0.376811	7.91883e-11	1.39872e-09	11.8155	11.4464	11.5067
	ENSG00000135365	PHF21A	51317	0	0	0	0	0	-0.306279	8.06398e-11	1.4223e-09	10.9223	11.2444	11.096
	ENSG00000102804	TSC22D1	8848	0	0	1	0	0	-0.742953	8.11327e-11	1.4303e-09	13.8977	14.6747	14.5319
	ENSG00000060709	RIMBP2	23504	0	0	0	0	0	-1.41556	8.23515e-11	1.45109e-09	6.17577	7.66537	6.6279
	ENSG00000184984	CHRM5	1133	0	0	0	0	0	-1.14527	8.55806e-11	1.50581e-09	4.4302	4.86442	4.54215
	ENSG00000185838	GNB1L	54584	0	0	0	0	0	0.607353	8.61764e-11	1.51556e-09	8.52177	7.9749	8.32452
	ENSG00000170498	KISS1	3814	0	0	0	0	0	1.50078	8.70965e-11	1.53027e-09	4.57149	4.06664	4.331
	ENSG00000143126	CELSR2	1952	0	0	0	0	0	-0.666668	8.71784e-11	1.53097e-09	9.89985	10.6355	10.2717
	ENSG00000123200	ZC3H13	23091	0	1	0	0	0	-0.554183	8.76274e-11	1.53811e-09	11.369	11.9471	11.7053
	ENSG00000158089	GALNT14	79623	0	0	0	0	0	-1.08223	8.80405e-11	1.54462e-09	6.46951	7.50668	6.78864
	ENSG00000129682	FGF13	2258	0	0	0	0	0	-0.662928	8.87503e-11	1.55633e-09	10.3388	11.1551	10.7624
	ENSG00000137413	TAF8	129685	0	0	0	0	0	-0.239948	8.91333e-11	1.56229e-09	10.4324	10.6732	10.4861
	ENSG00000072832	CRMP1	1400	0	0	0	0	0	-0.617036	8.93146e-11	1.56472e-09	9.11704	9.69213	9.4792
	ENSG00000206026	SMIM21	284274	0	0	0	0	0	2.78956	8.96005e-11	1.56898e-09	4.22199	3.58075	3.90524
	ENSG00000204463	BAG6	7917	0	1	0	0	0	-0.229404	9.10922e-11	1.59433e-09	13.5515	13.7747	13.6259
	ENSG00000100982	PCIF1	63935	0	1	0	0	0	-0.310733	9.18352e-11	1.60657e-09	10.9271	11.2364	11.21
	ENSG00000134644	PUM1	9698	0	0	0	0	1	-0.374502	9.40557e-11	1.64384e-09	12.174	12.5603	12.3498
	ENSG00000122778	KIAA1549	57670	0	0	0	0	0	-0.740065	9.40288e-11	1.64384e-09	10.1053	10.8905	10.0055
	ENSG00000183242	WT1-AS	51352	0	0	0	0	0	-1.79386	9.43549e-11	1.64828e-09	4.23482	5.4595	4.53409
	ENSG00000253305	PCDHGB6	56100	0	0	0	0	0	-1.019	9.5106e-11	1.6606e-09	6.59043	7.35248	7.0035
	ENSG00000173702	MUC13	56667	0	0	0	0	0	1.99419	9.52248e-11	1.66188e-09	8.69224	6.6357	7.86491
	ENSG00000103507	BCKDK	10295	0	0	0	0	0	0.362366	9.53458e-11	1.6632e-09	12.0808	11.7393	11.7397
	ENSG00000168724	DNAJC21	134218	0	1	0	0	0	-0.32217	9.78571e-11	1.70619e-09	11.3402	11.6704	11.445
	ENSG00000156990	RPUSD3	285367	0	0	0	0	0	0.368341	9.84733e-11	1.71611e-09	10.428	10.0538	10.2458
	ENSG00000174145	NWD2	57495	0	0	0	0	0	-2.89977	1.00005e-10	1.74197e-09	3.78993	4.46367	3.86019
	ENSG00000162521	RBBP4	5928	0	0	0	0	0	-0.337301	1.01465e-10	1.76573e-09	12.8268	13.1714	12.919
	ENSG00000271092	TLCD4-RWDD3	100527978	0	0	0	0	0	-0.673614	1.01765e-10	1.7701e-09	5.38048	5.80274	5.48387
	ENSG00000136811	ODF2	4957	0	0	0	0	0	-0.396161	1.02765e-10	1.78664e-09	11.2385	11.6322	11.4836
	ENSG00000163001	CFAP36	112942	0	0	1	0	0	0.409323	1.03429e-10	1.79734e-09	11.6141	11.245	11.4234
	ENSG00000182362	YBEY	54059	0	0	0	0	0	0.649768	1.04683e-10	1.81825e-09	10.3089	9.66682	9.8907
	ENSG00000131002	TXLNGY	246126	0	0	0	0	0	-0.665184	1.0592e-10	1.83887e-09	11.1218	11.8085	11.2422
	ENSG00000198373	WWP2	11060	0	1	0	0	0	-0.432577	1.06249e-10	1.8437e-09	11.8554	12.265	11.8876
	ENSG00000139116	KIF21A	55605	0	0	0	0	0	-0.764417	1.06881e-10	1.8538e-09	10.6189	11.3021	10.8723
	ENSG00000015520	NPC1L1	29881	0	0	0	0	0	1.33819	1.07529e-10	1.86413e-09	5.23176	4.66819	5.16863
	ENSG00000106615	RHEB	6009	0	0	0	0	0	0.325243	1.08318e-10	1.87693e-09	11.6855	11.3909	11.5574
	ENSG00000253767	PCDHGA8	9708	0	0	0	0	0	-1.22191	1.09063e-10	1.8882e-09	4.73404	5.2284	5.05011
	ENSG00000125207	PIWIL1	9271	0	0	0	0	0	-2.24841	1.09072e-10	1.8882e-09	3.66657	4.15146	3.79625
	ENSG00000166153	DEPDC4	120863	0	0	0	0	0	0.530929	1.09575e-10	1.89569e-09	6.46528	6.05238	6.18067
	ENSG00000083807	SLC27A5	10998	0	0	0	0	0	0.772728	1.09608e-10	1.89569e-09	9.74443	8.97096	9.3304
	ENSG00000122547	EEPD1	80820	0	0	0	0	0	0.504642	1.11634e-10	1.9298e-09	10.4147	9.93324	10.0306
	ENSG00000203993	ARRDC1-AS1	85026	0	0	0	0	0	0.517406	1.13365e-10	1.9588e-09	10.2222	9.7066	9.86858
	ENSG00000071889	FAM3A	60343	0	0	1	0	0	0.505016	1.14652e-10	1.97637e-09	12.0367	11.5496	11.7563
	ENSG00000101213	PTK6	5753	0	0	1	0	0	-1.32141	1.15983e-10	1.99837e-09	8.60024	9.67109	8.44036
	ENSG00000148735	PLEKHS1	79949	0	0	0	0	0	1.14081	1.16547e-10	2.00619e-09	10.7153	9.56199	10.0943
	ENSG00000152076	CCDC74B	91409	0	0	1	0	0	1.03419	1.19091e-10	2.04901e-09	8.59845	7.5711	8.82617
	ENSG00000182264	IZUMO1	284359	0	0	0	0	0	1.39232	1.19469e-10	2.05456e-09	5.03807	4.57334	4.78151
	ENSG00000196504	PRPF40A	55660	0	1	0	0	0	-0.407339	1.20207e-10	2.06627e-09	11.7037	12.1549	11.9578
	ENSG00000275342	PRAG1	157285	0	0	1	0	0	0.728776	1.20463e-10	2.06872e-09	9.97073	9.32136	9.52732
	ENSG00000075399	VPS9D1	9605	0	0	1	0	0	0.532632	1.21684e-10	2.08872e-09	10.2267	9.72576	9.94478
	ENSG00000196358	NTNG2	84628	0	0	1	0	0	1.27364	1.23268e-10	2.11391e-09	8.95485	8.12827	8.70483
	ENSG00000113600	C9	735	0	0	0	0	0	2.05558	1.24476e-10	2.13362e-09	4.06353	3.57739	3.8791
	ENSG00000189180	ZNF33A	7581	0	1	0	0	0	-0.31855	1.26339e-10	2.16454e-09	11.3843	11.7017	11.5055
	ENSG00000055332	EIF2AK2	5610	0	0	0	0	0	-0.493457	1.26825e-10	2.17095e-09	11.6434	12.1173	11.8042
	ENSG00000170615	SLC26A5	375611	0	0	0	0	0	1.10592	1.26832e-10	2.17095e-09	6.97027	6.15889	6.44785
	ENSG00000077238	IL4R	3566	0	0	0	0	0	-0.552117	1.27878e-10	2.18783e-09	10.5223	11.1345	11.0912
	ENSG00000148481	MINDY3	80013	0	0	0	0	0	0.419109	1.28206e-10	2.19239e-09	11.0673	10.7589	10.7828
	ENSG00000091136	LAMB1	3912	0	1	0	0	0	-0.873993	1.30962e-10	2.23639e-09	10.8149	11.6529	11.3467
	ENSG00000148985	PGAP2	27315	0	0	0	0	0	0.331119	1.3212e-10	2.25511e-09	11.139	10.8111	10.9424
	ENSG00000143933	CALM2	805	0	0	0	0	0	-0.31152	1.3312e-10	2.26929e-09	14.1982	14.5051	14.4613
	ENSG00000120616	EPC1	80314	0	0	0	0	0	-0.309315	1.33137e-10	2.26929e-09	10.679	10.9869	10.8386
	ENSG00000137497	NUMA1	4926	0	0	0	0	0	-0.398566	1.3399e-10	2.28277e-09	14.5474	14.9575	14.6473
	ENSG00000187510	C12orf74	338809	0	0	0	0	0	1.30608	1.34572e-10	2.29162e-09	5.65716	4.85744	5.16924
	ENSG00000116703	PDC	5132	0	0	0	0	0	1.48139	1.3578e-10	2.31111e-09	4.15558	3.81722	3.88182
	ENSG00000136267	DGKB	1607	0	0	0	0	0	1.52367	1.36301e-10	2.31781e-09	4.99602	4.58852	4.84979
	ENSG00000144485	HES6	55502	0	0	0	0	0	1.16048	1.41012e-10	2.39682e-09	8.65385	7.78843	8.7171
	ENSG00000123407	HOXC12	3228	0	0	0	0	0	3.09557	1.41193e-10	2.39766e-09	4.73438	3.85498	4.51476
	ENSG00000276644	DACH1	1602	0	0	0	0	0	-0.830629	1.41139e-10	2.39766e-09	9.35079	10.1968	9.76214
	ENSG00000205143	ARID3C	138715	0	0	0	0	0	1.13717	1.42127e-10	2.41127e-09	4.7324	4.25312	4.58348
	ENSG00000118246	FASTKD2	22868	0	0	0	0	0	-0.608501	1.45055e-10	2.4598e-09	10.4011	10.8357	10.5848
	ENSG00000110315	RNF141	50862	0	0	0	0	0	-0.425508	1.45493e-10	2.46609e-09	11.6515	12.1047	11.7289
	ENSG00000183496	MEX3B	84206	0	0	0	0	0	-0.822659	1.45581e-10	2.46644e-09	7.21193	7.99237	7.51111
	ENSG00000145741	BTF3	689	0	1	0	0	0	-0.470595	1.47857e-10	2.50384e-09	14.0373	14.4914	14.2819
	ENSG00000175348	TMEM9B	56674	0	0	0	0	0	0.322113	1.48194e-10	2.50837e-09	11.758	11.4454	11.6066
	ENSG00000256340	ABCC6P1	653190	0	0	0	0	0	1.3901	1.48964e-10	2.52024e-09	5.29187	4.57767	5.06913
	ENSG00000137269	LRRC1	55227	0	0	0	0	0	-0.33345	1.50477e-10	2.54466e-09	10.3925	10.719	10.5536
	ENSG00000140854	KATNB1	10300	0	0	0	0	0	0.436523	1.51518e-10	2.56107e-09	10.8633	10.4313	10.4182
	ENSG00000157578	LCA5L	150082	0	0	0	0	0	0.555214	1.52767e-10	2.5798e-09	7.1421	6.64924	6.97159
	ENSG00000115091	ACTR3	10096	0	0	0	0	0	-0.363546	1.52882e-10	2.58054e-09	12.5418	12.9291	12.7378
	ENSG00000115306	SPTBN1	6711	0	0	0	0	0	-0.602956	1.55463e-10	2.62047e-09	13.3189	13.932	13.8817
	ENSG00000137133	HINT2	84681	0	0	0	0	0	0.621815	1.55433e-10	2.62047e-09	10.8748	10.2653	10.6286
	ENSG00000004478	FKBP4	2288	0	1	0	0	0	0.504801	1.56112e-10	2.6302e-09	14.1734	13.6494	13.9088
	ENSG00000260876	LINC01229	101928248	0	0	0	0	0	1.26967	1.57115e-10	2.64587e-09	5.38543	4.74018	5.06143
	ENSG00000234263	MAP3K5-AS1	101928461	0	0	0	0	0	-1.18049	1.57724e-10	2.6549e-09	4.76241	5.39331	5.05392
	ENSG00000135040	NAA35	60560	0	0	0	0	0	-0.44409	1.57824e-10	2.65538e-09	10.4706	10.9026	10.5871
	ENSG00000135083	CCNJL	79616	0	0	0	0	0	-0.961724	1.59314e-10	2.67797e-09	5.89089	6.74007	6.16159
	ENSG00000074706	IPCEF1	26034	0	0	0	0	0	-0.820669	1.60749e-10	2.70085e-09	6.65524	7.28607	7.17554
	ENSG00000113658	SMAD5	4090	0	0	0	0	0	-0.45355	1.61117e-10	2.70579e-09	11.4756	11.9189	11.5753
	ENSG00000160972	PPP1R16A	84988	0	0	1	0	0	0.748624	1.62417e-10	2.72636e-09	11.038	10.2699	10.7635
	ENSG00000166171	DPCD	25911	0	0	0	0	0	0.645062	1.64023e-10	2.75206e-09	10.4873	9.82468	10.0258
	ENSG00000103066	PLA2G15	23659	0	0	0	0	0	0.462364	1.64237e-10	2.75438e-09	10.4219	9.99113	10.1073
	ENSG00000244184	LOC101559451	101559451	0	0	0	0	0	0.900191	1.65487e-10	2.77349e-09	5.1171	4.66273	4.72477
	ENSG00000100167	SEPTIN3	55964	0	0	0	0	0	-0.956389	1.65528e-10	2.77349e-09	8.41368	9.2266	8.24906
	ENSG00000100359	SGSM3	27352	0	0	0	0	0	0.506364	1.67684e-10	2.80703e-09	13.4199	12.9042	13.2118
	ENSG00000180318	ALX1	8092	0	0	0	0	0	-2.39862	1.68551e-10	2.82026e-09	3.96435	4.53296	4.10048
	ENSG00000176753	C15orf56	644809	0	0	0	0	0	-1.09188	1.69202e-10	2.82986e-09	5.40002	6.16548	5.83194
	ENSG00000204091	TDRG1	732253	0	0	0	0	0	3.33066	1.70586e-10	2.85169e-09	3.67071	3.31675	3.48366
	ENSG00000255476	LOC101928008	101928008	0	0	0	0	0	-1.83591	1.72566e-10	2.88348e-09	3.68228	4.07836	3.80251
	ENSG00000129355	CDKN2D	1032	0	0	0	0	0	0.609437	1.72882e-10	2.88743e-09	8.27884	7.68225	8.21956
	ENSG00000077684	JADE1	79960	0	0	0	0	0	-0.608807	1.7327e-10	2.89259e-09	11.1259	11.7148	11.1876
	ENSG00000167981	ZNF597	146434	0	0	0	0	0	-0.373824	1.73537e-10	2.89572e-09	8.15834	8.51907	8.25181
	ENSG00000151689	INPP1	3628	0	0	0	0	0	-0.76247	1.77716e-10	2.9641e-09	8.41887	9.28504	8.71939
	ENSG00000188517	COL25A1	84570	0	0	0	0	0	1.37955	1.78619e-10	2.97781e-09	5.61612	4.95992	5.9653
	ENSG00000070388	FGF22	27006	0	0	0	0	0	1.03173	1.81803e-10	3.0295e-09	5.36792	4.74945	4.99944
	ENSG00000138101	DTNB	1838	0	0	0	0	0	0.477308	1.83864e-10	3.06244e-09	11.4903	11.0028	11.2745
	ENSG00000007545	CRAMP1	57585	0	0	0	0	0	-0.425282	1.84146e-10	3.06575e-09	9.76142	10.1792	9.89439
	ENSG00000198756	COLGALT2	23127	0	0	0	0	0	0.932534	1.87289e-10	3.11523e-09	8.59899	7.87221	8.3419
	ENSG00000247157	LINC01252	338817	0	0	0	0	0	1.01099	1.87581e-10	3.11866e-09	6.18103	5.46651	5.77902
	ENSG00000142606	MMEL1	79258	0	0	0	0	0	-1.12154	1.91294e-10	3.17895e-09	7.23475	8.62129	7.47535
	ENSG00000138303	ASCC1	51008	0	0	0	0	0	-0.393925	1.91797e-10	3.1844e-09	9.71523	10.0605	9.76073
	ENSG00000117906	RCN2	5955	0	1	0	0	0	-0.418457	1.92984e-10	3.20265e-09	11.2694	11.6993	11.3657
	ENSG00000164684	ZNF704	619279	0	0	0	0	0	-0.519218	1.93788e-10	3.21454e-09	11.9461	12.466	12.1484
	ENSG00000005700	IBTK	25998	0	0	0	0	0	-0.476078	1.95013e-10	3.23339e-09	11.337	11.8506	11.6277
	ENSG00000172164	SNTB1	6641	0	0	0	0	0	0.982118	1.95873e-10	3.2447e-09	9.1389	8.55849	8.67865
	ENSG00000115896	PLCL1	5334	0	0	0	0	0	1.14675	1.98843e-10	3.29092e-09	9.00301	8.05719	8.79601
	ENSG00000109458	GAB1	2549	0	0	0	0	1	-0.568606	1.99038e-10	3.29265e-09	9.31014	9.87331	9.7095
	ENSG00000162976	SLC66A3	130814	0	0	0	0	0	0.511921	2.00058e-10	3.30652e-09	10.3583	9.83863	10.2696
	ENSG00000111696	NT5DC3	51559	0	0	0	0	0	0.572758	2.00616e-10	3.31425e-09	10.9125	10.3683	10.8473
	ENSG00000128915	ICE2	79664	0	0	0	0	0	-0.353236	2.03355e-10	3.35798e-09	11.0237	11.3744	11.071
	ENSG00000185104	FAF1	11124	0	1	0	0	0	0.258687	2.03595e-10	3.36042e-09	11.6486	11.3904	11.4845
	ENSG00000162631	NTNG1	22854	0	0	0	0	0	1.56693	2.04691e-10	3.37698e-09	9.38695	8.25943	8.54502
	ENSG00000125841	NRSN2	80023	0	0	0	0	0	-0.79504	2.0724e-10	3.41749e-09	9.69823	10.6111	10.6613
	ENSG00000076716	GPC4	2239	0	1	0	0	0	-0.826687	2.08468e-10	3.43619e-09	9.70445	10.5889	10.1017
	ENSG00000110921	MVK	4598	0	0	0	1	0	0.593902	2.09234e-10	3.4457e-09	11.0071	10.4105	10.7482
	ENSG00000137393	RNF144B	255488	0	0	0	0	0	-0.726662	2.10762e-10	3.46774e-09	11.508	12.1889	11.7075
	ENSG00000144792	ZNF660	285349	0	0	0	0	0	-0.72241	2.1193e-10	3.48539e-09	6.5137	7.23568	7.1481
	ENSG00000250742	LINC02381	400043	0	0	0	0	0	1.1947	2.1246e-10	3.49096e-09	7.93717	6.84001	7.61535
	ENSG00000249267	LINC00939	400084	0	0	0	0	0	1.5412	2.12398e-10	3.49096e-09	7.22921	5.72807	6.43136
	ENSG00000261715	LINC01477	101927900	0	0	0	0	0	3.65519	2.12897e-10	3.49657e-09	3.73482	3.39304	3.36976
	ENSG00000011295	TTC19	54902	0	1	0	0	0	-0.365928	2.13127e-10	3.49721e-09	11.5276	11.8681	11.7175
	ENSG00000083844	ZNF264	9422	0	0	0	0	0	-0.349101	2.13122e-10	3.49721e-09	10.6752	11.0249	10.8567
	ENSG00000152904	GGPS1	9453	0	0	1	0	0	0.358187	2.13609e-10	3.50354e-09	11.8965	11.5742	11.5807
	ENSG00000136943	CTSV	1515	0	0	0	0	0	0.840101	2.14528e-10	3.51703e-09	7.24956	6.67321	7.0161
	ENSG00000226174	TEX22	647310	0	0	0	0	0	1.06478	2.15025e-10	3.5236e-09	6.58476	5.86219	6.28775
	ENSG00000233006	MIR3936HG	553103	0	0	0	0	0	0.664917	2.15155e-10	3.52414e-09	8.70333	8.09702	8.41751
	ENSG00000168591	TMUB2	79089	0	0	0	0	0	0.315106	2.16612e-10	3.54641e-09	11.4207	11.0816	11.2875
	ENSG00000115816	CEBPZ	10153	0	1	0	0	0	-0.328178	2.17468e-10	3.55883e-09	11.0044	11.3295	11.1651
	ENSG00000112379	ARFGEF3	57221	0	0	0	0	0	-0.798614	2.17953e-10	3.56518e-09	13.5409	14.3043	13.619
	ENSG00000243135	UGT1A3	54659	0	0	0	0	0	2.62528	2.22977e-10	3.64083e-09	6.42472	4.7776	5.04405
	ENSG00000268119	LOC105372321	105372321	0	0	0	0	0	-0.755952	2.25595e-10	3.68192e-09	6.73074	7.44991	6.97687
	ENSG00000204315	FKBPL	63943	0	0	0	0	0	0.548977	2.26453e-10	3.69262e-09	8.60621	8.11661	8.29638
	ENSG00000204611	ZNF616	90317	0	0	0	0	0	-0.405356	2.27368e-10	3.70589e-09	9.48366	9.8619	9.60463
	ENSG00000203280	KIAA1671-AS1	100128531	0	0	0	0	0	0.82538	2.27535e-10	3.70696e-09	6.42395	5.75828	6.07537
	ENSG00000182256	GABRG3	2567	0	0	0	0	0	1.15551	2.30814e-10	3.7587e-09	10.441	9.35645	9.24589
	ENSG00000251314	LOC101929710	101929710	0	0	0	0	0	0.897862	2.31352e-10	3.76578e-09	5.31402	4.87715	4.89023
	ENSG00000198062	POTEH	23784	0	0	0	0	0	1.41599	2.32864e-10	3.78871e-09	7.72326	6.2534	7.28929
	ENSG00000165731	RET	5979	0	0	0	0	0	1.57409	2.34572e-10	3.81481e-09	10.0469	9.23635	9.47624
	ENSG00000108384	RAD51C	5889	0	0	0	0	0	0.329848	2.35499e-10	3.82817e-09	10.2789	9.95024	10.1373
	ENSG00000183784	DOCK8-AS1	157983	0	0	0	0	0	1.33004	2.39747e-10	3.89549e-09	7.44607	6.3954	6.68667
	ENSG00000161692	DBF4B	80174	0	0	0	0	0	0.467846	2.48423e-10	4.02928e-09	8.58661	8.10923	8.36788
	ENSG00000011566	MAP4K3	8491	0	0	0	0	0	-0.481497	2.49414e-10	4.04356e-09	10.6833	11.1656	10.8354
	ENSG00000119778	ATAD2B	54454	0	0	0	0	0	-0.454265	2.50494e-10	4.05928e-09	9.23118	9.66257	9.41753
	ENSG00000124641	MED20	9477	0	0	0	0	0	-0.258573	2.52064e-10	4.08289e-09	9.81496	10.0732	9.95187
	ENSG00000167513	CDT1	81620	0	0	0	0	0	1.02848	2.53137e-10	4.09846e-09	8.47283	7.58816	7.94957
	ENSG00000103404	USP31	57478	0	0	0	0	0	-0.521394	2.54475e-10	4.1183e-09	9.61394	10.1052	9.8189
	ENSG00000227110	LMCD1-AS1	100288428	0	0	0	0	0	-0.834206	2.54829e-10	4.12221e-09	4.9427	5.50857	5.12129
	ENSG00000246090	LOC100507053	100507053	0	0	0	0	0	1.04022	2.56949e-10	4.15465e-09	7.59809	6.80384	7.23041
	ENSG00000184708	EIF4ENIF1	56478	0	0	0	0	0	-0.210531	2.58509e-10	4.17803e-09	10.4509	10.661	10.5181
	ENSG00000101871	MID1	4281	0	0	0	0	0	-0.855367	2.59015e-10	4.18435e-09	9.53567	10.4277	10.1062
	ENSG00000158014	SLC30A2	7780	0	0	0	0	0	1.53215	2.5925e-10	4.18629e-09	5.92984	5.20451	5.44013
	ENSG00000111775	COX6A1	1337	0	0	0	0	0	0.530944	2.61667e-10	4.22239e-09	12.8163	12.2988	12.6167
	ENSG00000166170	BAG5	9529	0	1	0	0	0	-0.261821	2.61716e-10	4.22239e-09	11.2482	11.4988	11.3383
	ENSG00000258920	FOXN3-AS1	400236	0	0	0	0	0	0.840232	2.65679e-10	4.28443e-09	8.30294	7.55766	7.92804
	ENSG00000187689	AMTN	401138	0	0	0	0	0	1.61983	2.6656e-10	4.29673e-09	5.69222	4.82425	5.44739
	ENSG00000141349	G6PC3	92579	0	0	0	0	0	0.47951	2.67682e-10	4.31291e-09	12.4547	11.9564	12.1662
	ENSG00000171824	EXOSC10	5394	0	0	0	0	0	-0.247872	2.68769e-10	4.32852e-09	11.279	11.5252	11.3996
	ENSG00000117139	KDM5B	10765	0	0	0	0	0	-0.417578	2.70827e-10	4.35782e-09	11.999	12.4074	12.1186
	ENSG00000245975	LOC101928725	101928725	0	0	1	0	0	0.593032	2.77448e-10	4.46042e-09	7.00715	6.51823	6.56021
	ENSG00000111875	ASF1A	25842	0	0	0	0	0	-0.38741	2.79262e-10	4.48761e-09	9.62492	10.0248	9.81704
	ENSG00000280987	MATR3	9782	0	0	0	0	0	0.731084	2.80065e-10	4.49854e-09	7.39887	6.87989	6.95125
	ENSG00000100867	DHRS2	10202	0	0	0	0	0	1.75605	2.80566e-10	4.5046e-09	7.00402	5.67162	6.71531
	ENSG00000226944	LOC102724450	102724450	0	0	0	0	0	1.05983	2.82329e-10	4.53091e-09	5.42249	4.89585	5.00492
	ENSG00000237575	PYY2	23615	0	0	0	0	0	0.887233	2.84679e-10	4.56662e-09	5.50468	5.00237	5.14849
	ENSG00000162817	C1orf115	79762	0	0	0	0	0	0.735979	2.85111e-10	4.57155e-09	12.7883	12.041	12.8393
	ENSG00000187193	MT1X	4501	0	0	0	0	0	1.13626	2.86628e-10	4.59385e-09	11.8246	10.9109	11.7324
	ENSG00000150630	VEGFC	7424	0	0	0	0	0	0.741339	2.86874e-10	4.59577e-09	8.58019	7.92227	8.53023
	ENSG00000127578	WFIKKN1	117166	0	0	0	0	0	1.06638	2.88291e-10	4.61645e-09	7.08065	6.41484	6.66837
	ENSG00000158715	SLC45A3	85414	0	0	1	0	0	0.835234	2.9005e-10	4.64258e-09	16.954	16.0646	16.5317
	ENSG00000144820	ADGRG7	84873	0	0	0	0	0	2.7949	2.93509e-10	4.69589e-09	3.80692	3.50785	3.65651
	ENSG00000171448	ZBTB26	57684	0	1	0	0	0	-0.452656	2.94145e-10	4.704e-09	9.0651	9.51178	9.18838
	ENSG00000198951	NAGA	4668	0	0	0	0	0	0.29223	2.96284e-10	4.73614e-09	11.6599	11.3665	11.4274
	ENSG00000170043	TRAPPC1	58485	0	0	0	0	0	0.538857	2.97992e-10	4.76136e-09	12.0962	11.5413	11.8614
	ENSG00000185290	NUPR2	389493	0	0	0	0	0	-1.47661	3.00544e-10	4.80002e-09	6.02748	7.37762	6.14251
	ENSG00000110031	LPXN	9404	0	1	0	0	0	-0.869586	3.01119e-10	4.80711e-09	9.24208	9.77961	9.11097
	ENSG00000170571	EMB	133418	0	1	0	0	0	-0.609059	3.01514e-10	4.81131e-09	12.0325	12.6952	12.3505
	ENSG00000188784	PLA2G2E	30814	0	0	0	0	0	-3.29901	3.04652e-10	4.85714e-09	3.30114	3.67438	3.36402
	ENSG00000159753	CARMIL2	146206	0	0	0	0	0	-1.03704	3.06001e-10	4.87439e-09	6.57556	7.3918	6.94747
	ENSG00000133477	FAM83F	113828	0	0	0	0	0	0.775728	3.08982e-10	4.91758e-09	11.2309	10.2854	10.5265
	ENSG00000144061	NPHP1	4867	0	0	0	0	0	0.404022	3.11295e-10	4.95224e-09	8.68227	8.28795	8.40214
	ENSG00000280350	LINC01726	101929608	0	0	0	0	0	-2.37831	3.16926e-10	5.03304e-09	3.41543	3.79571	3.49761
	ENSG00000119973	PRLHR	2834	0	0	0	0	0	2.153	3.20059e-10	5.07617e-09	4.67304	3.98055	4.50398
	ENSG00000157884	CIB4	130106	0	0	0	0	0	-1.85443	3.25586e-10	5.15935e-09	4.02403	4.80168	4.50423
	ENSG00000144827	ABHD10	55347	0	0	0	0	0	0.452888	3.25525e-10	5.15935e-09	11.7652	11.3443	11.5052
	ENSG00000186862	PDZD7	79955	0	0	0	0	0	0.760254	3.25762e-10	5.1599e-09	6.11094	5.51845	5.77438
	ENSG00000244752	CRYBB2	1415	0	0	0	0	0	1.31116	3.27985e-10	5.19061e-09	4.98277	4.41278	4.62314
	ENSG00000131848	ZSCAN5A	79149	0	0	0	0	0	0.402229	3.35296e-10	5.30171e-09	8.60632	8.20776	8.24549
	ENSG00000106330	MOSPD3	64598	0	0	0	0	0	0.460024	3.3611e-10	5.31229e-09	10.4585	10.0163	10.2423
	ENSG00000148488	ST8SIA6	338596	0	0	0	0	0	1.31682	3.37177e-10	5.32684e-09	7.54941	6.25297	7.11719
	ENSG00000137135	ARHGEF39	84904	0	0	0	0	0	0.770858	3.39784e-10	5.36339e-09	7.28276	6.69551	7.06114
	ENSG00000129437	KLK14	43847	0	0	0	0	0	-1.90578	3.4005e-10	5.36527e-09	5.8314	6.937	6.74679
	ENSG00000160284	SPATC1L	84221	0	0	0	0	0	0.935936	3.41192e-10	5.38096e-09	10.854	10.0014	10.5047
	ENSG00000184254	ALDH1A3	220	1	0	0	0	0	0.832746	3.43373e-10	5.41303e-09	14.9208	14.1172	14.2462
	ENSG00000172671	ZFAND4	93550	0	1	0	0	0	-0.490921	3.44722e-10	5.43193e-09	9.06838	9.54354	9.00156
	ENSG00000170322	NFRKB	4798	0	0	0	0	0	-0.348903	3.4496e-10	5.43334e-09	10.7214	11.0573	10.9251
	ENSG00000169894	MUC3A	4584	0	0	0	0	0	-1.4189	3.45478e-10	5.43915e-09	9.33512	10.9437	10.0405
	ENSG00000135776	ABCB10	23456	0	0	0	0	0	-0.435022	3.4683e-10	5.45809e-09	9.64302	10.0906	9.94128
	ENSG00000161920	MED11	400569	0	0	0	0	0	0.44399	3.56241e-10	5.60136e-09	9.98596	9.55518	9.71263
	ENSG00000255298	OR8G5	219865	0	0	0	0	0	3.64269	3.60201e-10	5.66119e-09	3.76901	3.37131	3.48341
	ENSG00000003249	DBNDD1	79007	0	0	0	0	0	0.721477	3.6151e-10	5.67932e-09	11.3185	10.5648	10.7105
	ENSG00000141582	CBX4	8535	0	0	1	0	0	0.543195	3.64022e-10	5.71633e-09	11.515	11.0045	11.35
	ENSG00000006283	CACNA1G	8913	0	0	0	0	0	1.31681	3.66602e-10	5.75189e-09	8.55151	7.62837	7.96156
	ENSG00000117450	PRDX1	5052	0	0	0	0	0	0.360565	3.672e-10	5.75879e-09	13.4399	13.0944	13.4263
	ENSG00000112699	GMDS	2762	0	0	0	0	0	0.78558	3.69682e-10	5.79522e-09	12.1708	11.4236	11.6094
	ENSG00000107290	SETX	23064	0	0	0	0	0	-0.449849	3.74105e-10	5.86206e-09	11.7969	12.2303	11.9922
	ENSG00000170100	ZNF778	197320	0	0	0	0	0	0.605427	3.74965e-10	5.873e-09	9.6163	9.02674	9.33733
	ENSG00000183814	LIN9	286826	0	0	0	0	0	-0.486691	3.78325e-10	5.9231e-09	7.52725	7.9735	7.65215
	ENSG00000197982	C1orf122	127687	0	0	1	0	0	0.654527	3.79155e-10	5.93354e-09	11.6697	11.0078	11.3275
	ENSG00000139835	GRTP1	79774	0	0	0	0	0	0.453816	3.86468e-10	6.0428e-09	10.4647	10.0306	10.175
	ENSG00000137710	RDX	5962	0	1	0	0	0	-0.525549	3.86966e-10	6.048e-09	11.2231	11.7423	11.4631
	ENSG00000163918	RFC4	5984	0	0	0	0	0	0.50628	3.87242e-10	6.04973e-09	9.24623	8.77765	9.06895
	ENSG00000242419	PCDHGC4	56098	0	0	0	0	0	-1.35935	3.88452e-10	6.06603e-09	4.13636	4.66959	4.55585
	ENSG00000100354	TNRC6B	23112	0	0	0	0	0	-0.404935	3.92936e-10	6.13343e-09	11.0156	11.4123	11.0752
	ENSG00000230314	ELOVL2-AS1	100506409	0	0	0	0	0	1.21741	3.96022e-10	6.17896e-09	5.01264	4.53648	4.92839
	ENSG00000205559	CHKB-DT	100144603	0	0	0	0	0	0.712931	3.99487e-10	6.23036e-09	6.32917	5.82646	5.84659
	ENSG00000163046	ANKRD30BL	554226	0	0	0	0	0	-1.98529	4.01136e-10	6.2534e-09	3.52541	3.92501	3.65696
	ENSG00000164674	SYTL3	94120	0	0	0	0	0	0.51863	4.11863e-10	6.41788e-09	9.23912	8.69858	9.00637
	ENSG00000164199	ADGRV1	84059	0	0	0	0	1	-0.811979	4.1435e-10	6.45213e-09	8.63556	9.55055	9.01702
	ENSG00000089737	DDX24	57062	0	0	0	0	0	-0.283312	4.14414e-10	6.45213e-09	12.9217	13.2016	13.0982
	ENSG00000165644	COMTD1	118881	0	0	0	0	0	0.897911	4.16136e-10	6.47343e-09	9.66695	8.76158	9.30387
	ENSG00000109062	SLC9A3R1	9368	0	0	1	0	0	0.485948	4.16122e-10	6.47343e-09	12.7572	12.246	12.4028
	ENSG00000188738	FSIP2	401024	0	0	0	0	0	-1.07471	4.16744e-10	6.48012e-09	5.96446	6.7851	6.35828
	ENSG00000130844	ZNF331	55422	0	0	0	0	0	-0.504165	4.17084e-10	6.48264e-09	10.5096	10.9937	10.7573
	ENSG00000100908	EMC9	51016	0	0	0	0	0	0.645494	4.18695e-10	6.50492e-09	10.4106	9.80912	10.1225
	ENSG00000173065	FAM222B	55731	0	0	1	0	0	-0.409559	4.19978e-10	6.52208e-09	10.8801	11.2669	10.8429
	ENSG00000196549	MME	4311	0	0	0	1	0	1.39959	4.21181e-10	6.53797e-09	13.3866	11.7083	12.35
	ENSG00000259724	LINC01581	101927112	0	0	0	0	0	3.10468	4.21495e-10	6.54007e-09	3.78406	3.39913	3.51226
	ENSG00000169876	MUC17	140453	0	0	0	0	0	-2.159	4.24368e-10	6.58184e-09	3.93549	4.54612	4.29661
	ENSG00000198521	ZNF43	7594	0	0	0	0	0	-0.436988	4.27522e-10	6.62795e-09	10.0408	10.457	10.1255
	ENSG00000232684	ATP11A-AS1	100874205	0	0	0	0	0	-2.35817	4.31102e-10	6.67912e-09	3.41798	3.78146	3.51741
	ENSG00000105607	GCDH	2639	0	0	0	0	0	0.403116	4.32672e-10	6.69926e-09	11.1452	10.7367	10.9492
	ENSG00000131127	ZNF141	7700	0	1	0	0	0	-0.455482	4.34551e-10	6.72331e-09	8.39701	8.80549	8.59049
	ENSG00000010270	STARD3NL	83930	0	0	1	0	0	0.689835	4.34594e-10	6.72331e-09	12.186	11.6235	11.9759
	ENSG00000147041	SYTL5	94122	0	0	0	0	1	1.33088	4.36656e-10	6.75235e-09	6.89249	5.9343	6.79947
	ENSG00000122687	MRM2	29960	0	1	0	0	0	0.283576	4.40384e-10	6.80712e-09	10.7157	10.449	10.5767
	ENSG00000087053	MTMR2	8898	0	0	0	0	0	0.482698	4.41657e-10	6.82103e-09	11.7388	11.2731	11.1575
	ENSG00000186716	BCR	613	0	0	0	0	0	-0.355833	4.4353e-10	6.84705e-09	11.5539	11.9149	11.6863
	ENSG00000083814	ZNF671	79891	0	0	0	0	0	-0.747367	4.43954e-10	6.8507e-09	7.65695	8.46523	8.46488
	ENSG00000122644	ARL4A	10124	0	0	0	0	0	0.697631	4.48945e-10	6.92478e-09	9.76646	9.23946	9.53143
	ENSG00000013306	SLC25A39	51629	0	0	0	0	0	0.539708	4.53088e-10	6.98575e-09	13.6656	13.094	13.3992
	ENSG00000205212	CCDC144NL	339184	0	0	0	0	0	-2.12646	4.76347e-10	7.32271e-09	3.98213	4.66977	4.34066
	ENSG00000080823	MOK	5891	0	0	0	0	0	0.526377	4.76885e-10	7.3279e-09	8.89687	8.37273	8.61394
	ENSG00000112697	TMEM30A	55754	0	0	1	0	0	-0.424185	4.77346e-10	7.33189e-09	12.8313	13.2823	13.1449
	ENSG00000172362	OR5B12	390191	0	0	0	0	0	3.35073	4.80551e-10	7.37491e-09	3.82814	3.38525	3.47565
	ENSG00000133131	MORC4	79710	0	0	0	0	0	0.435771	4.9694e-10	7.62003e-09	11.2582	10.8362	11.0348
	ENSG00000164074	ABHD18	80167	0	0	0	0	0	-0.382839	5.00854e-10	7.67682e-09	8.84621	9.22115	9.04795
	ENSG00000103544	VPS35L	57020	0	0	0	0	1	-0.360681	5.12791e-10	7.85648e-09	10.9439	11.3409	11.1917
	ENSG00000099812	MISP	126353	0	0	0	0	0	1.409	5.18783e-10	7.94495e-09	10.1638	8.73007	9.9002
	ENSG00000155265	GOLGA7B	401647	0	0	1	0	0	1.44865	5.21052e-10	7.97636e-09	7.06524	6.24837	6.43743
	ENSG00000160326	SLC2A6	11182	0	0	0	0	0	-0.939844	5.22968e-10	8.00234e-09	6.65038	7.23795	6.86558
	ENSG00000129625	REEP5	7905	0	0	1	0	0	0.397789	5.26246e-10	8.04911e-09	13.7496	13.4107	13.6699
	ENSG00000106635	BCL7B	9275	0	0	0	0	0	0.335035	5.27213e-10	8.06053e-09	11.4252	11.0855	11.251
	ENSG00000139644	TMBIM6	7009	0	0	0	0	0	0.340329	5.33199e-10	8.14523e-09	16.0695	15.7456	15.8891
	ENSG00000185433	LINC00158	54072	0	0	0	0	0	1.94359	5.35775e-10	8.17432e-09	5.19841	4.15284	4.72886
	ENSG00000123427	EEF1AKMT3	25895	0	1	0	0	0	0.432542	5.3723e-10	8.19309e-09	10.3345	9.92514	9.95335
	ENSG00000143799	PARP1	142	0	1	0	0	0	-0.364787	5.39183e-10	8.21944e-09	12.8434	13.2148	12.9711
	ENSG00000239282	CASTOR1	652968	0	0	0	0	0	0.587115	5.39861e-10	8.22635e-09	8.24026	7.74478	7.95625
	ENSG00000204361	NXPE2	120406	0	0	0	0	0	-1.36806	5.41612e-10	8.24958e-09	4.12536	4.61699	4.26065
	ENSG00000147133	TAF1	6872	0	1	0	0	0	-0.504229	5.45377e-10	8.30346e-09	10.6345	11.1442	10.8593
	ENSG00000110987	BCL7A	605	0	0	0	0	0	-0.465199	5.45889e-10	8.30779e-09	9.9105	10.4	10.2836
	ENSG00000176871	WSB2	55884	0	0	0	0	0	-0.473004	5.47399e-10	8.32731e-09	12.117	12.5664	12.0938
	ENSG00000065809	FAM107B	83641	0	0	0	0	0	0.587886	5.4981e-10	8.3605e-09	12.1644	11.6479	11.8866
	ENSG00000148426	PROSER2	254427	0	0	0	0	0	0.631256	5.58522e-10	8.48944e-09	10.1149	9.59476	9.9365
	ENSG00000136052	SLC41A2	84102	0	0	0	0	0	-0.752382	5.62024e-10	8.53911e-09	7.84189	8.62322	8.08612
	ENSG00000178229	ZNF543	125919	0	0	0	0	0	-0.446269	5.64775e-10	8.57734e-09	8.1945	8.598	8.30879
	ENSG00000104059	FAM189A1	23359	0	0	0	0	0	-1.10337	5.65555e-10	8.58562e-09	7.04261	8.33713	7.6002
	ENSG00000144867	SRPRB	58477	0	0	0	0	0	0.475646	5.71399e-10	8.67073e-09	12.6818	12.2366	12.446
	ENSG00000214691	LINC01913	388942	0	0	0	0	0	-3.27808	5.85621e-10	8.87548e-09	3.59723	4.10028	3.70576
	ENSG00000182983	ZNF662	389114	0	0	0	0	0	-1.06971	5.94748e-10	9.01007e-09	7.37108	8.59762	8.29077
	ENSG00000106868	SUSD1	64420	0	0	0	0	0	-0.620126	6.07041e-10	9.18867e-09	8.88897	9.54447	8.88415
	ENSG00000183654	MARCHF11	441061	0	0	0	0	0	-2.19344	6.10967e-10	9.24043e-09	4.28965	5.72329	4.18608
	ENSG00000140479	PCSK6	5046	0	0	0	0	0	-0.857894	6.19649e-10	9.36398e-09	9.02199	10.002	9.55058
	ENSG00000233009	NALCN-AS1	100885778	0	0	0	0	0	-1.89773	6.20583e-10	9.37422e-09	4.03693	4.48059	4.14218
	ENSG00000121406	ZNF549	256051	0	0	0	0	0	-0.342334	6.29064e-10	9.49055e-09	8.97182	9.29627	9.11653
	ENSG00000232442	MHENCR	100505771	0	0	0	0	0	0.842724	6.29695e-10	9.49614e-09	9.14656	8.34033	8.66265
	ENSG00000196411	EPHB4	2050	0	0	0	0	0	-0.59157	6.31286e-10	9.5162e-09	11.7571	12.3907	11.9147
	ENSG00000226725	PABPC1L2B-AS1	101928345	0	0	0	0	0	-1.72371	6.34569e-10	9.5578e-09	3.65967	4.24721	4.09049
	ENSG00000215559	ANKRD20A11P	391267	0	0	0	0	0	1.62977	6.40797e-10	9.64762e-09	4.82307	4.15014	4.47683
	ENSG00000023171	GRAMD1B	57476	0	0	0	0	0	-0.720857	6.45022e-10	9.70724e-09	6.45357	7.10198	6.6224
	ENSG00000175581	MRPL48	51642	0	0	0	0	0	0.433045	6.46309e-10	9.7226e-09	10.6289	10.2127	10.4336
	ENSG00000091128	LAMB4	22798	0	0	0	0	0	-1.72144	6.4767e-10	9.73906e-09	4.33193	4.93146	4.41353
	ENSG00000227630	LINC01132	100506810	0	0	0	0	0	-1.01567	6.50074e-10	9.77118e-09	4.69893	5.23242	4.89549
	ENSG00000198585	NUDT16	131870	0	0	0	0	0	0.287152	6.50352e-10	9.77134e-09	12.0542	11.7909	11.8793
	ENSG00000165434	PGM2L1	283209	0	0	0	0	0	0.825218	6.54107e-10	9.82371e-09	10.076	9.3872	9.8098
	ENSG00000152766	ANKRD22	118932	0	0	0	0	0	1.01345	6.60854e-10	9.92096e-09	9.27623	8.41022	8.83062
	ENSG00000214146	LINC02026	647323	0	0	0	0	0	-1.01967	6.6352e-10	9.9528e-09	4.59914	5.08591	4.52501
	ENSG00000104524	PYCR3	65263	0	0	0	0	0	0.660609	6.63313e-10	9.9528e-09	11.1782	10.585	10.8031
	ENSG00000203326	ZNF525	170958	0	0	0	1	0	-0.531862	6.65519e-10	9.97869e-09	9.31835	9.81967	9.56689
	ENSG00000151012	SLC7A11	23657	0	0	0	0	0	0.993316	6.80399e-10	1.01976e-08	9.81976	8.89552	8.91438
	ENSG00000139083	ETV6	2120	0	0	0	0	0	-0.418204	6.92509e-10	1.03748e-08	10.7004	11.1341	10.8094
	ENSG00000139269	INHBE	83729	0	0	0	0	0	0.821185	6.95677e-10	1.04138e-08	5.98157	5.42423	5.72714
	ENSG00000267291	LOC105372397	105372397	0	0	0	0	0	1.84082	7.07417e-10	1.05852e-08	3.8792	3.54727	3.55824
	ENSG00000153113	CAST	831	0	0	1	0	0	-0.385789	7.12411e-10	1.06555e-08	13.0358	13.4534	13.3224
	ENSG00000144224	UBXN4	23190	0	0	1	0	0	-0.488865	7.16426e-10	1.0708e-08	12.627	13.1516	12.8865
	ENSG00000120327	PCDHB14	56122	0	0	0	0	0	-0.67032	7.16506e-10	1.0708e-08	8.26841	8.8985	8.65816
	ENSG00000258818	RNASE4	6038	0	0	0	0	0	0.846645	7.24307e-10	1.08202e-08	8.09314	7.28117	7.74605
	ENSG00000007171	NOS2	4843	0	0	0	0	0	-1.53262	7.29358e-10	1.08912e-08	5.29382	5.87954	5.60813
	ENSG00000144028	SNRNP200	23020	0	1	0	0	0	-0.340523	7.31233e-10	1.09147e-08	13.4298	13.7846	13.5752
	ENSG00000116191	RALGPS2	55103	0	0	0	0	0	0.541462	7.39165e-10	1.10286e-08	10.7788	10.2718	10.5534
	ENSG00000160191	PDE9A	5152	0	0	0	0	0	-0.639269	7.39656e-10	1.10314e-08	12.6078	13.2464	12.5801
	ENSG00000054983	GALC	2581	0	0	0	0	0	-0.656484	7.48867e-10	1.11597e-08	10.2547	11.1557	10.8774
	ENSG00000101421	CHMP4B	128866	0	0	1	0	0	0.3371	7.57716e-10	1.12777e-08	13.2092	12.8582	13.125
	ENSG00000234693	LOC100506175	100506175	0	0	0	0	0	2.07073	7.63504e-10	1.13592e-08	3.77822	3.44719	3.50518
	ENSG00000130427	EPO	2056	0	0	0	0	0	1.42108	7.64577e-10	1.13706e-08	5.92642	5.10468	5.688
	ENSG00000145734	BDP1	55814	0	0	0	0	0	-0.619217	7.74893e-10	1.15052e-08	10.2431	10.8848	10.5764
	ENSG00000151422	FER	2241	0	0	0	0	0	-0.549658	7.7473e-10	1.15052e-08	9.04959	9.60435	9.38349
	ENSG00000081870	HSPB11	51668	0	0	0	0	0	0.427304	7.85626e-10	1.16598e-08	10.0443	9.63422	9.91275
	ENSG00000175356	SCUBE2	57758	0	0	0	0	0	-1.49965	7.94255e-10	1.17783e-08	10.7017	12.0873	11.1901
	ENSG00000133835	HSD17B4	3295	0	0	0	0	0	0.682388	7.95748e-10	1.17957e-08	14.0682	13.5403	13.8517
	ENSG00000033627	ATP6V0A1	535	0	0	1	0	0	0.39207	8.02233e-10	1.1887e-08	12.3046	11.9212	12.1458
	ENSG00000152192	POU4F1	5457	0	0	0	0	0	-2.93823	8.17325e-10	1.21008e-08	3.5988	4.27874	3.68583
	ENSG00000143891	GALM	130589	0	0	0	0	0	0.913477	8.19976e-10	1.21351e-08	10.6784	9.61604	10.1192
	ENSG00000060558	GNA15	2769	0	0	0	0	0	0.958772	8.23266e-10	1.21739e-08	10.2607	9.40525	9.51588
	ENSG00000111224	PARP11	57097	0	0	0	0	0	-0.479876	8.25295e-10	1.21941e-08	10.093	10.5483	10.2462
	ENSG00000007402	CACNA2D2	9254	0	0	0	0	0	-0.542686	8.38944e-10	1.23807e-08	9.62426	10.1408	9.71571
	ENSG00000164100	NDST3	9348	0	0	0	0	0	1.02742	8.4036e-10	1.23966e-08	4.70596	4.37236	4.44245
	ENSG00000166391	MOGAT2	80168	1	0	0	0	0	0.989486	8.46273e-10	1.24737e-08	8.57444	7.63988	7.5994
	ENSG00000079785	DDX1	1653	0	0	0	0	0	-0.230159	8.49294e-10	1.25092e-08	12.1854	12.4207	12.2511
	ENSG00000006015	REX1BD	55049	0	0	0	0	0	0.830675	8.49368e-10	1.25092e-08	11.0503	10.1789	10.7095
	ENSG00000236901	MIR600HG	81571	0	0	0	0	0	-0.785274	8.49895e-10	1.2512e-08	7.19918	7.86597	7.634
	ENSG00000251169	LINC01843	101927934	0	0	0	0	0	1.36666	8.62821e-10	1.26971e-08	4.37244	3.96019	4.18306
	ENSG00000172239	PAIP1	10605	0	0	0	0	0	-0.291014	8.72293e-10	1.2821e-08	11.2112	11.5301	11.3221
	ENSG00000189221	MAOA	4128	0	0	0	0	1	0.803779	8.76987e-10	1.28848e-08	14.1853	13.4537	13.6772
	ENSG00000092377	TBL1Y	90665	0	0	0	0	0	0.740694	8.92865e-10	1.31128e-08	8.09719	7.53348	7.75124
	ENSG00000133119	RFC3	5983	0	0	0	0	0	0.697734	8.95499e-10	1.31462e-08	9.69902	9.12207	9.30632
	ENSG00000036565	SLC18A1	6570	0	0	0	0	0	-1.47928	9.12382e-10	1.33887e-08	4.73112	5.54754	5.08105
	ENSG00000145919	BOD1	91272	0	1	0	0	0	-0.31494	9.29919e-10	1.36296e-08	10.797	11.0942	10.9661
	ENSG00000153487	ING1	3621	0	0	0	0	0	-0.6108	9.29639e-10	1.36296e-08	10.4546	10.9029	10.4364
	ENSG00000164951	PDP1	54704	0	0	0	0	0	-0.564656	9.30395e-10	1.36311e-08	10.3898	10.941	10.3986
	ENSG00000166415	WDR72	256764	0	0	0	0	0	-2.29925	9.33101e-10	1.36653e-08	4.59235	5.00348	4.63864
	ENSG00000173894	CBX2	84733	0	0	0	0	0	1.12073	9.38607e-10	1.37404e-08	8.53757	7.56678	7.92208
	ENSG00000089006	SNX5	27131	0	0	0	0	0	-0.266452	9.52412e-10	1.39313e-08	11.5398	11.799	11.7331
	ENSG00000102780	DGKH	160851	0	0	0	0	0	-0.766822	9.57143e-10	1.39949e-08	7.92198	8.6599	8.42884
	ENSG00000165259	HDX	139324	0	0	0	0	0	-0.523463	9.59682e-10	1.40264e-08	7.25503	7.80319	7.47682
	ENSG00000182010	RTKN2	219790	0	0	0	0	0	0.63774	1.00284e-09	1.46513e-08	8.29112	7.66945	8.05173
	ENSG00000177398	UMODL1	89766	0	0	1	0	0	1.07332	1.00858e-09	1.47293e-08	5.39751	4.75267	5.1806
	ENSG00000119711	ALDH6A1	4329	0	0	0	0	0	0.58005	1.01107e-09	1.47597e-08	13.0422	12.4579	12.7511
	ENSG00000167554	ZNF610	162963	0	0	0	0	0	-0.48845	1.01211e-09	1.47691e-08	8.75839	9.24367	8.90619
	ENSG00000101577	LPIN2	9663	0	0	0	0	0	-0.461304	1.01388e-09	1.47889e-08	10.766	11.2202	11.1094
	ENSG00000142599	RERE	473	0	0	0	0	0	-0.430955	1.03371e-09	1.50662e-08	13.9693	14.4097	14.0539
	ENSG00000249948	GBA3	57733	0	0	0	0	0	2.05663	1.04241e-09	1.51869e-08	4.68723	4.02642	4.30118
	ENSG00000138495	COX17	10063	0	0	0	0	0	0.585215	1.06212e-09	1.54679e-08	11.2906	10.7023	11.0018
	ENSG00000116977	LGALS8	3964	0	0	0	0	0	-0.535312	1.07282e-09	1.56113e-08	11.2574	11.7599	11.4723
	ENSG00000134900	TPP2	7174	0	1	0	0	0	-0.363662	1.07387e-09	1.56203e-08	10.6098	10.9751	10.7035
	ENSG00000109511	ANXA10	11199	0	0	0	0	0	1.68575	1.07752e-09	1.56671e-08	4.99443	4.24917	4.3402
	ENSG00000175471	MCTP1	79772	0	0	0	0	0	-0.807547	1.09238e-09	1.58769e-08	7.7868	8.43046	8.00438
	ENSG00000164125	GASK1B	51313	0	0	0	0	0	-0.759899	1.09531e-09	1.59132e-08	11.7752	12.503	11.7132
	ENSG00000102053	ZC3H12B	340554	0	0	0	0	0	-0.782876	1.10065e-09	1.59844e-08	6.92246	7.67894	7.11205
[truncated: 23,539 more rows]
