# Supplementary material for: Dual functions of SPOP and ERG dictate androgen therapy responses in prostate cancer
Source: Nat Commun. 2021 Feb 2;12:734. doi: 10.1038/s41467-020-20820-x (PMC7854732; doi:10.1038/s41467-020-20820-x)
Supplement: Supplementary file 17 — Supplementary Data 14 [file 41467_2020_20820_MOESM17_ESM.xlsx]

## Sheet: Supplementary Data 14
		PROTEIN_ID	GENE_SYMBOL	adj.P.Val.F102CvsControl	adj.P.Val.W131GvsControl	adj.P.Val.Y87CvsControl	adj.P.Val.WTvsControl	logFC.F102CvsControl	logFC.W131GvsControl	logFC.Y87CvsControl	logFC.WTvsControl	adj.P.Val.F102CvsWT	adj.P.Val.W131GvsWT	adj.P.Val.Y87CvsWT	adj.P.Val.ControlvsWT	logFC.F102CvsWT	logFC.W131GvsWT	logFC.Y87CvsWT	logFC.ControlvsWT
	1	Q6ZWE6	PLEKHM3	NaN	0.00305782	NaN	0.00384464	NaN	2.069	NaN	1.509	NA	NA	NA	0.0023485	NA	NA	NA	-1.509
	2	Q687X5	STEAP4	NaN	0.00109826	0.00848858	0.346799	NaN	2.121	1.9655	0.145	NA	0.00487685	0.00268846	0.33146	NA	2.027	1.923	-0.145
	3	Q92563	SPOCK2	0.0153721	0.00196591	0.0089453	0.548241	1.647	1.451	1.3205	-0.109	0.0277325	0.00934302	0.00751879	0.536682	1.762	1.493	1.3555	0.109
	4	Q99988	GDF15	0.0206287	0.00686437	0.0103784	0.629085	1.4935	1.304	1.178	-0.086	NA	0.0282939	0.0116782	0.620951	NA	1.3165	1.2775	0.086
	5	Q8N4S0	CCDC82	0.0206287	0.00196591	NaN	NaN	1.0335	1.454	NaN	NaN	NA	0.254261	NA	NA	NA	0.51	NA	NA
	6	Q9H4M7	PLEKHA4	0.0153721	0.0119384	0.0089453	0.194215	1.192	1.2065	1.2265	0.2655	0.0328974	0.0650605	0.0169007	0.174647	0.8055	0.7755	0.5615	-0.2655
	7	Q86YQ8	CPNE8	0.0212903	0.0109832	NaN	NaN	0.8135	1.518	NaN	NaN	NA	NA	NA	NA	NA	NA	NA	NA
	8	O43791	SPOP	0.0153721	0.00196591	0.0244554	0.152428	1.485	1.4555	0.5265	0.6585	0.0328974	0.057403	0.68911	0.126683	0.7605	0.6745	-0.055	-0.6585
	9	O14756	HSD17B6	0.0153721	0.018762	NaN	0.187444	1.201	1.0255	NaN	-0.34	0.0277325	0.00934302	0.00581307	0.161236	1.5465	1.485	1.2515	0.34
	10	P07996	THBS1	0.0153721	0.00525841	0.00848858	0.345001	1.012	1.0665	1.0235	-0.145	0.0277325	0.0282939	0.00390136	0.329905	1.1805	1.191	1.1705	0.145
	11	P08493.2	MGP	0.0206287	0.00305782	0.00848858	0.880482	0.9285	1.1985	0.807	-0.0425	NaN	NaN	NaN	NaN	NaN	NaN	NaN	NaN
	12	P0C7U0	ELFN1	0.0206287	0.004342	NaN	NaN	0.753	1.157	NaN	NaN	NA	NA	NA	NA	NA	NA	NA	NA
	13	Q53HI1	UNC50	0.0153721	NaN	NaN	NaN	0.9495	NaN	NaN	NaN	NaN	NaN	NaN	NaN	NaN	NaN	NaN	NaN
	14	P00441	SOD1	NaN	0.0353693	0.0148854	NaN	NaN	0.9225	0.9315	NaN	0.0622408	0.057403	0.0112215	NA	0.305	0.722	0.775	NA
	15	Q9BX46	RBM24	0.0206287	0.0119384	0.0103784	0.943363	0.95	0.8715	0.89	0.024	0.049485	0.0321585	0.0186551	0.941823	0.9315	0.8475	0.874	-0.024
	16	O15393.2	TMPRSS2	0.032139	0.0119384	0.0103784	0.211432	0.845	0.894	0.945	-0.269	NaN	NaN	NaN	NaN	NaN	NaN	NaN	NaN
	17	Q58EX2.4	SDK2	0.0234026	NaN	NaN	NaN	0.888	NaN	NaN	NaN	NaN	NaN	NaN	NaN	NaN	NaN	NaN	NaN
	18	Q14055	COL9A2	0.0153721	0.0109832	0.0089453	0.273728	0.9685	0.934	0.738	0.21	0.0328974	0.0538804	0.0166609	0.250783	0.742	0.77	0.5515	-0.21
	19	A6NFQ2.3	FAM115C	0.0312213	0.0130859	0.0255699	0.568198	0.78	0.982	0.814	-0.137	NaN	NaN	NaN	NaN	NaN	NaN	NaN	NaN
	20	Q15326	ZMYND11	0.0256649	0.0124759	0.00848858	0.358853	0.695	0.798	1.054	-0.14	0.0328974	0.0288261	0.00575246	0.344535	0.8795	0.961	1.2355	0.14
	21	O15164	TRIM24	0.0206287	0.0119384	0.0096664	0.580062	0.8285	0.846	0.8435	-0.0905	0.0277325	0.0300155	0.00575246	0.570671	0.961	0.9395	0.9675	0.0905
	22	Q9BQ16	SPOCK3	0.0312213	0.0119384	0.00848858	0.806155	0.8055	0.842	0.8505	-0.0815	0.0277325	0.0610405	0.00751879	0.80087	0.8925	0.952	0.94	0.0815
	23	Q8N5Z0.2	AADAT	0.0206287	0.0151984	0.0148854	0.227984	0.886	0.8015	0.8045	0.253	NaN	NaN	NaN	NaN	NaN	NaN	NaN	NaN
	24	J3KQV0	CDKN1A	0.0206287	0.0109832	0.0158843	0.303418	0.871	0.8895	0.725	0.178	0.0277325	0.0557582	0.0294593	0.28484	0.74	0.7165	0.5605	-0.178
	25	Q08629	SPOCK1	0.0234026	0.0119384	0.00848858	0.972642	0.8255	0.8315	0.802	-0.008	0.0277325	0.0400391	0.00575246	0.972118	0.8105	0.908	0.8625	0.008
	26	Q96L96	ALPK3	0.0206287	0.0124759	0.0103784	0.75827	0.8125	0.8915	0.722	0.0585	0.0277325	0.057403	0.0104674	0.753283	0.7465	0.817	0.666	-0.0585
	27	Q16348	SLC15A2	0.0153721	0.0341946	0.0151221	NaN	0.9075	0.709	0.798	NaN	0.0622408	0.114807	0.00800039	NA	0.592	0.5485	0.714	NA
	28	Q02930	CREB5	NaN	0.0348969	NaN	NaN	NaN	0.778	NaN	NaN	0.198388	0.346974	0.317505	NA	0.183	0.2225	0.1615	NA
	29	Q7Z2H8	SLC36A1	0.0207693	NaN	0.0225006	NaN	0.845	NaN	0.6935	NaN	NA	0.057403	0.0605136	NA	NA	0.6705	0.5105	NA
	30	I3NI25	FOPNL	0.0448277	0.018762	NaN	NaN	0.6505	0.8835	NaN	NaN	NA	NA	NA	NA	NA	NA	NA	NA
	31	P05362	ICAM1	0.0284721	0.0191099	0.0089453	0.741634	0.729	0.801	0.76	0.06	0.0328974	0.0514819	0.0184492	0.736806	0.7215	0.7805	0.597	-0.06
	32	P15309.2	ACPP	0.0246882	0.0213136	0.00848858	0.970125	0.7335	0.704	0.844	0.009	NaN	NaN	NaN	NaN	NaN	NaN	NaN	NaN
	33	P15309	ACPP	0.0242929	0.0212235	0.00848858	0.952771	0.729	0.7075	0.8385	0.0155	0.049485	0.0826863	0.00595687	0.951757	0.702	0.784	0.922	-0.0155
	34	Q86XE3	MICU3	0.0270688	0.0109832	0.00910549	NaN	0.543	0.9185	0.8	NaN	0.861255	0.76406	0.560538	NA	-0.0285	0.0795	0.102	NA
	35	Q8IZF6	GPR112	NaN	0.0442259	0.0107046	0.196502	NaN	0.8955	0.61	0.325	NaN	NaN	NaN	NaN	NaN	NaN	NaN	NaN
	36	O60711.2	LPXN	0.0206287	0.018762	0.00848858	0.661181	0.76	0.679	0.8165	-0.095	NaN	NaN	NaN	NaN	NaN	NaN	NaN	NaN
	37	O95994	AGR2	0.0206287	0.0581211	0.00848858	0.755692	0.672	0.686	0.87	-0.061	0.0277325	0.0689632	0.00575246	0.749987	0.8065	0.7665	0.919	0.061
	38	Q8TD06	AGR3	0.0228912	0.018762	0.00848858	0.920008	0.618	0.6765	0.897	-0.0335	0.0397166	0.0599802	0.00751879	0.918206	0.7	0.72	0.772	0.0335
	39	O75356	ENTPD5	0.0242929	0.0213136	0.00848858	0.963313	0.6635	0.606	0.854	-0.0105	0.0363711	0.0776614	0.00575246	0.962777	0.6385	0.622	0.8705	0.0105
	40	Q13510.2	ASAH1	0.0502195	0.018762	0.0103784	0.943363	0.6245	0.639	0.851	0.021	NaN	NaN	NaN	NaN	NaN	NaN	NaN	NaN
	41	Q9UHK6.5	AMACR	0.0312213	0.0355625	0.00848858	0.972642	0.7195	0.556	0.8235	0.008	NaN	NaN	NaN	NaN	NaN	NaN	NaN	NaN
	42	B4DN88	RBMS1	0.032139	0.0160811	0.0120201	0.799917	0.5445	0.7165	0.813	0.049	0.0403031	0.0610405	0.0245197	0.797085	0.648	0.6965	0.7095	-0.049
	43	P21980	TGM2	0.0206287	0.0160811	0.0107046	0.82793	0.688	0.7225	0.6245	-0.0455	0.0277325	0.057403	0.015245	0.826455	0.7465	0.6425	0.5685	0.0455
	44	P78504	JAG1	0.0207693	0.0173933	0.0151221	0.829091	0.71	0.739	0.5615	0.0535	0.0622408	0.153997	0.0460994	0.826876	0.579	0.666	0.4455	-0.0535
	45	O95361	TRIM16	0.0284721	0.0167343	0.0107046	0.335187	0.6345	0.6895	0.685	0.152	0.0349286	0.057403	0.0194956	0.320876	0.498	0.617	0.508	-0.152
	46	O15062	ZBTB5	0.0228912	0.0191099	0.0103784	0.798973	0.674	0.6615	0.6525	-0.0585	0.0520262	0.0567704	0.00957335	0.794102	0.795	0.684	0.791	0.0585
	47	P50443	SLC26A2	0.0465351	0.0176902	0.0148854	0.833335	0.698	0.6595	0.6165	0.046	NA	0.0567704	0.0124824	0.831604	NA	0.6825	0.619	-0.046
	48	O00238.2	BMPR1B	0.0242929	0.0160811	0.0168602	0.25063	0.644	0.755	0.5635	-0.2155	NaN	NaN	NaN	NaN	NaN	NaN	NaN	NaN
	49	O14613	CDC42EP2	0.047105	0.0167343	0.0120201	0.55099	0.6055	0.6825	0.6525	0.13	0.039923	0.0800685	0.0169007	0.537673	0.458	0.5525	0.546	-0.13
	50	B2RV13	C17orf105	NaN	0.018762	NaN	NaN	NaN	0.6445	NaN	NaN	NA	0.994196	0.00390136	NA	NA	0.006	-1.0895	NA
	51	Q8N4Y2	CRACR2B	0.032139	0.0119384	0.0148854	NaN	0.536	0.842	0.549	NaN	NA	0.347839	0.875251	NA	NA	0.328	0.0435	NA
	52	O75064	DENND4B	0.0733391	0.0203751	0.0148854	NaN	0.461	0.6855	0.777	NaN	0.577578	0.319469	0.0637252	NA	0.064	0.283	0.3825	NA
	53	Q12841	FSTL1	0.0207693	0.018762	0.0130611	0.644567	0.6915	0.639	0.5885	0.0785	0.0397166	0.0599802	0.0268912	0.637247	0.605	0.5885	0.4645	-0.0785
	54	P09016	HOXD4	0.0545497	0.0601883	NaN	0.196502	0.5945	0.677	NaN	0.4255	0.957604	0.844412	NA	0.174647	0.0055	0.099	NA	-0.4255
	55	O95970	LGI1	0.0377215	0.0176938	0.0168602	0.755692	0.6365	0.736	0.518	0.0725	0.0440082	0.0610405	0.0322894	0.749301	0.5185	0.589	0.412	-0.0725
	56	Q9Y2P4	SLC27A6	0.0234026	0.0176938	0.0298474	0.946796	0.619	0.6645	0.6055	-0.018	0.0420837	0.0321585	0.0184492	0.945622	0.7575	0.865	0.702	0.018
	57	Q9BR76	CORO1B	0.0242929	0.0175849	0.0103784	0.978699	0.578	0.6725	0.638	0.0055	0.039923	0.0577677	0.00878225	0.978318	0.5645	0.6455	0.6985	-0.0055
	58	Q86XH1.5	IQCA1	0.0720019	0.0213136	NaN	0.223851	0.493	0.7355	NaN	0.447	NaN	NaN	NaN	NaN	NaN	NaN	NaN	NaN
	59	P28330	ACADL	0.032139	0.0268488	0.0168602	NaN	0.5815	0.614	0.644	NaN	NA	NA	NA	NA	NA	NA	NA	NA
	60	Q86YZ3	HRNR	0.045708	0.018762	NaN	0.440258	0.5935	0.617	NaN	0.1765	NA	0.182808	NA	0.423673	NA	0.441	NA	-0.1765
	61	Q7Z2W7	TRPM8	0.0312213	0.0191099	0.0148854	0.883315	0.6385	0.624	0.5515	0.0345	0.0349286	0.057403	0.025647	0.881744	0.629	0.65	0.5215	-0.0345
	62	Q9BYZ8	REG4	NaN	NaN	0.0225121	0.238268	NaN	NaN	0.599	0.2135	NA	NA	0.0637252	0.218016	NA	NA	0.393	-0.2135
	63	Q8TF21.2	ANKRD24	0.045708	0.0191099	NaN	NaN	0.429	0.762	NaN	NaN	NaN	NaN	NaN	NaN	NaN	NaN	NaN	NaN
	64	P42685	FRK	0.032139	0.018762	0.0103784	0.928861	0.512	0.6205	0.6405	-0.023	0.0501141	0.0599802	0.00957335	0.927425	0.526	0.5885	0.656	0.023
	65	P22748	CA4	NaN	0.0203751	0.0181618	0.904138	NaN	0.6245	0.5555	-0.042	0.0412013	0.057403	0.0124824	0.902317	0.7565	0.6665	0.6055	0.042
	66	E9PDJ4	DOCK8	0.0233661	NaN	0.0336843	NaN	0.5865	NaN	0.593	NaN	NaN	NaN	NaN	NaN	NaN	NaN	NaN	NaN
	67	P52566	ARHGDIB	0.0209071	0.0213136	0.0148854	0.3208	0.626	0.5575	0.568	-0.1635	0.0277325	0.0369403	0.00792313	0.302647	0.7945	0.8215	0.7555	0.1635
	68	Q8WWB7	C1orf85	0.032139	0.018762	0.012037	0.581211	0.451	0.633	0.6615	0.163	0.105598	0.153997	0.0348418	0.569139	0.42	0.555	0.58	-0.163
	69	Q8IYJ2	C10orf67	0.0233661	NaN	NaN	0.00913057	0.58	NaN	NaN	1.076	0.0616363	NA	NA	0.00599608	-0.4905	NA	NA	-1.076
	70	Q6ZU35	KIAA1211	0.0295601	0.0699992	0.0340852	NaN	0.5425	0.573	0.617	NaN	0.896175	0.660239	0.585939	NA	-0.0235	0.085	0.0665	NA
	71	Q9BWF2	TRAIP	0.032139	0.0123902	0.0225006	NaN	0.5175	0.8165	0.395	NaN	0.833863	0.533763	0.452399	NA	-0.037	0.257	-0.157	NA
	72	Q12965	MYO1E	0.0207912	0.0176902	0.0294046	0.975064	0.6245	0.6555	0.4475	0.007	0.0328974	0.057403	0.0228339	0.974674	0.636	0.6255	0.4825	-0.007
	73	Q14582	MXD4	0.0242929	0.0198035	0.0168602	0.152428	0.6045	0.6395	0.48	0.434	0.112757	0.299916	0.671795	0.126683	0.1755	0.2055	0.0535	-0.434
	74	J3KPA1	CRISP3	0.0347907	0.0336796	0.0143613	0.59015	0.5635	0.5535	0.6025	0.0855	0.0844991	0.115167	0.0257533	0.582426	0.464	0.458	0.595	-0.0855
	75	Q8IVL0	NAV3	0.0314139	0.018762	0.0148854	0.156059	0.559	0.6255	0.5345	0.421	0.592607	0.326126	0.356116	0.132063	0.0415	0.2045	0.122	-0.421
	76	H3BST1	BLOC1S6	0.0366964	0.0232013	0.0409603	NaN	0.4265	0.745	0.5405	NaN	0.87513	0.469408	0.260401	NA	0.0335	0.25	0.2005	NA
	77	S4R313	PALMD	0.0234026	0.0203751	0.0252773	0.421499	0.5655	0.654	0.4915	0.124	0.0910363	0.134497	0.0875057	0.408969	0.3755	0.5285	0.3655	-0.124
	78	Q15915	ZIC1	NaN	0.0891687	0.0466772	NaN	NaN	0.646	0.4925	NaN	0.0434962	0.0599802	0.0245197	NA	0.4715	0.6935	0.6785	NA
	79	Q9BZQ8	FAM129A	0.0301403	0.0213136	0.0172131	0.33008	0.596	0.553	0.557	0.169	0.0419331	0.192993	0.041849	0.31225	0.404	0.307	0.37	-0.169
	80	Q0ZGT2	NEXN	0.0761014	0.02377	0.0151221	NaN	0.498	0.632	0.5715	NaN	0.317147	NA	NA	NA	0.166	NA	NA	NA
	81	O15061	SYNM	0.0743738	0.0167343	NaN	0.250173	0.4045	0.7285	NaN	0.4175	NA	0.26108	0.630927	0.222571	NA	0.311	-0.0735	-0.4175
	82	P17096.2	HMGA1	0.0206287	0.0353693	0.0195016	0.187444	0.6595	0.543	0.4945	0.3775	NaN	NaN	NaN	NaN	NaN	NaN	NaN	NaN
	83	Q96BF6	NACC2	0.032139	0.0659772	0.0376569	0.537007	0.5565	0.565	0.5725	-0.1125	0.0277325	0.0599802	0.0133986	0.525849	0.6975	0.63	0.736	0.1125
	84	Q9UNE2	RPH3AL	0.0438628	0.0247687	0.0168602	0.975064	0.553	0.5315	0.6015	0.0085	0.0349286	0.0822109	0.0124824	0.974674	0.55	0.5235	0.6005	-0.0085
	85	Q96JT2	SLC45A3	0.0222295	0.0198035	0.0260734	0.987331	0.626	0.588	0.465	0.004	0.0328974	0.057403	0.0186551	0.987464	0.688	0.6485	0.516	-0.004
	86	Q96NA2	RILP	0.0284721	0.0173933	0.0168602	0.256548	0.5255	0.662	0.467	0.2055	0.0597417	0.078149	0.0628589	0.237205	0.4015	0.5025	0.3075	-0.2055
	87	Q9NSC5	HOMER3	0.0749142	0.0213136	0.0137322	0.583399	0.475	0.579	0.599	0.1	0.0733835	0.0699661	0.0223425	0.573537	0.392	0.532	0.464	-0.1
	88	P20337	RAB3B	0.0347907	0.0203751	0.0168602	0.90076	0.538	0.612	0.498	-0.03	0.041248	0.0672738	0.0230723	0.900253	0.483	0.601	0.512	0.03
	89	Q8IWG1	WDR63	NaN	0.0239386	NaN	0.196502	NaN	0.548	NaN	0.2765	NA	0.24014	NA	0.174647	NA	0.271	NA	-0.2765
	90	Q96L03	SPATA17	NaN	0.0268488	0.0298474	0.323865	NaN	0.585	0.508	0.269	0.0814368	0.194994	0.0980731	0.305762	0.2765	0.316	0.247	-0.269
	91	P28289	TMOD1	0.0507823	0.0213136	0.0184443	0.845551	0.494	0.608	0.5315	-0.0405	0.0328974	0.0577677	0.0130538	0.844451	0.5505	0.6275	0.5735	0.0405
	92	H9KVD2	SCN5A	0.0313937	0.0662183	0.0205648	0.250578	0.454	0.5215	0.644	0.3205	0.319032	0.327961	0.0504359	0.227765	0.1395	0.201	0.3315	-0.3205
	93	Q92597	NDRG1	0.0284721	0.0348969	0.0144952	0.339522	0.509	0.5315	0.576	-0.1515	0.0349286	0.0599802	0.00879703	0.322941	0.666	0.6735	0.746	0.1515
	94	Q8WUY3.3	PRUNE2	0.0284721	0.0211268	0.0144952	0.903773	0.5155	0.571	0.529	-0.0295	NaN	NaN	NaN	NaN	NaN	NaN	NaN	NaN
	95	Q9Y6N7.2	ROBO1	0.0726107	NaN	0.0493545	NaN	0.4765	NaN	0.59	NaN	NaN	NaN	NaN	NaN	NaN	NaN	NaN	NaN
	96	P67936.2	TPM4	0.0242929	0.0213136	0.0198114	0.345001	0.5355	0.5705	0.492	0.1685	NaN	NaN	NaN	NaN	NaN	NaN	NaN	NaN
	97	Q9H2Y7	ZNF106	0.0347907	0.0300979	0.0184443	0.826745	0.4515	0.57	0.563	-0.045	0.0622408	0.0718876	0.0179825	0.826311	0.497	0.5705	0.61	0.045
	98	O76041.2	NEBL	0.0367335	0.0436559	0.0436297	0.3208	0.483	0.602	0.4985	0.172	NaN	NaN	NaN	NaN	NaN	NaN	NaN	NaN
	99	O95573	ACSL3	0.032139	0.0268488	0.0481635	0.608834	0.5435	0.5725	0.4525	-0.0975	0.0438397	0.057403	0.0209543	0.598339	0.696	0.6535	0.552	0.0975
	100	Q16769	QPCT	0.053525	0.0341946	0.0130611	0.340967	0.5055	0.505	0.5575	0.171	0.11196	0.208676	0.0548792	0.323641	0.2635	0.3395	0.3545	-0.171
	101	Q13751	LAMB3	0.0545446	0.108599	0.0340646	0.330247	0.59	0.555	0.4165	0.296	NaN	NaN	NaN	NaN	NaN	NaN	NaN	NaN
	102	Q7Z7K2	ZNF467	0.0465351	0.0382494	0.0108576	0.897903	0.5005	0.4325	0.618	0.0355	0.0733835	0.137269	0.0293142	0.896145	0.5545	0.436	0.4495	-0.0355
	103	O94919	ENDOD1	0.0234026	0.0796467	0.0681791	0.9855	0.6775	0.431	0.4405	0.004	0.0434962	0.154297	0.0307544	0.985478	0.7155	0.442	0.443	-0.004
	104	P05090	APOD	0.0312213	0.0191099	0.0187955	0.792216	0.4885	0.5995	0.452	0.0575	0.071463	0.0919421	0.0840396	0.787629	0.414	0.59	0.4515	-0.0575
	105	Q13093	PLA2G7	0.0367335	0.0446016	0.0103784	0.330247	0.501	0.4085	0.63	-0.174	0.0277325	0.0689632	0.00800039	0.31368	0.709	0.6565	0.7985	0.174
	106	P28799	GRN	0.0451994	0.0348969	0.0144952	0.303418	0.4995	0.455	0.5785	0.176	0.115811	0.139107	0.0189097	0.285225	0.401	0.3725	0.5205	-0.176
	107	A8MUV8	ZNF727P	0.0405716	0.165896	0.0331018	NaN	0.528	0.4715	0.529	NaN	0.271635	0.232383	0.0628589	NA	0.2215	0.2575	0.353	NA
	108	Q8IWE2	FAM114A1	0.0281855	0.0280523	0.0148854	0.834264	0.5115	0.503	0.514	0.046	0.0403031	0.0885293	0.0194956	0.83195	0.4595	0.4525	0.518	-0.046
	109	O94885	SASH1	0.0301814	0.0390565	0.0337841	0.93243	0.506	0.5425	0.479	0.0215	0.0419331	0.116259	0.0785227	0.931395	0.4105	0.449	0.383	-0.0215
	110	Q9BYX2.6	TBC1D2	0.0772742	0.0292427	NaN	0.223672	0.4175	0.597	NaN	0.366	NaN	NaN	NaN	NaN	NaN	NaN	NaN	NaN
	111	Q9NQ66	PLCB1	0.0377215	0.0213136	0.0168602	0.380969	0.448	0.5615	0.487	0.1335	0.0597473	0.147009	0.0280175	0.367518	0.32	0.369	0.427	-0.1335
	112	Q16560.2	SNRNP35	0.0405716	0.0268488	NaN	0.23654	0.408	0.5875	NaN	0.2555	NaN	NaN	NaN	NaN	NaN	NaN	NaN	NaN
	113	Q9H5J0	ZBTB3	0.0301814	0.042744	0.0168602	0.638067	0.513	0.5075	0.4675	0.143	0.0409843	0.226474	0.170253	0.626208	0.4185	0.2825	0.289	-0.143
	114	Q96MS0	ROBO3	0.078001	0.0874717	0.0466772	NaN	0.3145	0.54	0.63	NaN	0.989704	0.288782	0.0567079	NA	-0.0025	0.2175	0.315	NA
	115	Q8N392	ARHGAP18	0.0234026	0.0316959	0.0199107	0.872204	0.574	0.4945	0.415	0.039	0.0365111	0.153198	0.0450092	0.871014	0.4715	0.3715	0.3565	-0.039
	116	Q02952	AKAP12	0.032139	0.0213136	0.0168602	0.605063	0.437	0.5715	0.4735	-0.0825	0.0328974	0.057403	0.013636	0.595647	0.54	0.67	0.58	0.0825
	117	Q8N7B9.2	EFCAB3	0.0669983	0.0989585	0.0231527	NaN	0.3965	0.3765	0.7085	NaN	NaN	NaN	NaN	NaN	NaN	NaN	NaN	NaN
	118	P07355	ANXA2	0.032139	0.0348969	0.0168602	0.972642	0.5035	0.46	0.517	0.008	0.0426418	0.153997	0.0243639	0.972118	0.4765	0.3995	0.4495	-0.008
	119	O14786	NRP1	0.0402084	0.0268488	0.0150065	0.806155	0.4565	0.511	0.509	-0.057	0.0328974	0.057403	0.0124824	0.802677	0.606	0.615	0.596	0.057
	120	Q96BS2	TESC	0.0321855	0.0356321	0.0165663	0.932657	0.492	0.497	0.4875	0.03	0.117965	0.0880299	0.0243639	0.930337	0.4515	0.511	0.485	-0.03
	121	P07339	CTSD	0.0377215	0.209691	0.0116607	0.567747	0.448	0.368	0.647	-0.1065	0.0328974	NA	0.0102025	0.557199	0.56	NA	0.7605	0.1065
	122	P15428	HPGD	0.0206287	0.0907715	0.0400477	0.382581	0.774	0.3895	0.295	0.1325	0.0328974	0.308671	0.187116	0.367518	0.7015	0.2455	0.1835	-0.1325
	123	Q5SVQ8	ZBTB41	NaN	0.130926	0.0464498	0.997334	NaN	0.5385	0.43	0.0015	0.177486	0.163869	NA	0.997222	0.2305	0.334	NA	-0.0015
	124	Q6P3X8	PGBD2	0.0379344	0.0211268	0.0325122	0.184444	0.501	0.5775	0.3715	0.3225	0.187014	0.366294	0.439451	0.158828	0.123	0.168	0.095	-0.3225
	125	Q16890	TPD52L1	0.0284721	0.0326392	0.0188249	0.475826	0.513	0.4765	0.4595	0.146	0.0733835	0.105171	0.0194956	0.461388	0.4945	0.435	0.499	-0.146
	126	P51522	ZNF83	0.0427624	NaN	0.0915557	0.784673	0.521	NaN	0.439	0.095	0.145695	0.414101	0.276398	0.779119	0.251	0.162	0.157	-0.095
	127	Q8NHY6	ZFP28	0.0405716	0.186008	0.0519146	0.808136	0.5015	0.4565	0.4785	0.086	0.271572	0.232383	0.071853	0.802677	0.2345	0.2575	0.393	-0.086
	128	Q14588	ZNF234	0.0394554	0.186008	0.0528791	0.784673	0.4965	0.4565	0.477	0.095	0.190827	0.254487	0.0692053	0.779119	0.2515	0.26	0.3455	-0.095
	129	Q9UGM3.6	DMBT1	0.0459722	0.0409941	0.149267	0.534926	0.527	0.632	0.268	0.0975	NaN	NaN	NaN	NaN	NaN	NaN	NaN	NaN
	130	P16989.2	YBX3	0.0288875	0.0336026	0.0181618	0.892006	0.4835	0.502	0.44	0.0355	NaN	NaN	NaN	NaN	NaN	NaN	NaN	NaN
	131	P53814.6	SMTN	0.0377215	0.0364721	0.0196734	0.17427	0.4505	0.542	0.4285	0.3045	NaN	NaN	NaN	NaN	NaN	NaN	NaN	NaN
	132	P09493.3	TPM1	0.0301403	0.0346036	0.0252773	0.303092	0.4755	0.511	0.431	0.1885	NaN	NaN	NaN	NaN	NaN	NaN	NaN	NaN
	133	Q9Y646	CPQ	0.032139	0.262236	0.0100727	0.75309	0.433	0.294	0.6895	-0.06	0.0328974	0.308671	0.00751879	0.74833	0.6125	0.352	0.7465	0.06
	134	Q8N8E2	ZNF513	NaN	0.12596	0.0417356	0.988132	NaN	0.501	0.443	0.0055	0.140309	0.224121	0.100298	0.987667	0.359	0.268	0.456	-0.0055
	135	H7BYY1	TPM1	0.0284721	0.0348969	0.0255699	0.382645	0.4875	0.5045	0.4225	0.1485	0.0733835	0.116259	0.0504359	0.367518	0.3095	0.431	0.359	-0.1485
	136	P13726	F3	0.0529043	0.0348969	0.0307953	0.507749	0.484	0.4995	0.4305	-0.146	0.0328974	0.135266	0.0129503	0.493443	0.603	0.6355	0.58	0.146
	137	Q9Y6X2	PIAS3	0.104891	0.0348969	0.0340852	0.3208	0.262	0.4575	0.691	0.1855	0.186831	0.275026	0.170624	0.30131	0.166	0.244	0.2275	-0.1855
	138	P27987	ITPKB	0.032139	0.0348969	0.0284272	0.63313	0.471	0.52	0.4075	0.0775	0.074553	0.366166	0.191908	0.626208	0.314	0.2865	0.2555	-0.0775
	139	P25440.2	BRD2	0.0366964	0.0362695	0.0144952	0.706492	0.4185	0.4445	0.5335	-0.066	NaN	NaN	NaN	NaN	NaN	NaN	NaN	NaN
	140	P09493.10	TPM1	0.0320442	0.0348969	0.0225006	0.301942	0.459	0.5085	0.429	0.191	NaN	NaN	NaN	NaN	NaN	NaN	NaN	NaN
	141	Q96RE7	NACC1	0.032139	0.0268488	0.0168602	0.580062	0.4315	0.5085	0.456	-0.089	0.0328974	0.0733525	0.0219522	0.570671	0.5215	0.5055	0.4675	0.089
	142	Q86SF2	GALNT7	0.0643338	0.0662609	0.0151221	0.960518	0.45	0.4225	0.52	-0.0145	0.0804407	0.0880299	0.0124824	0.959401	0.517	0.461	0.59	0.0145
	143	Q9BRR0	ZKSCAN3	0.0772742	0.165896	0.0461227	0.81745	0.432	0.4715	0.489	0.083	0.250147	0.232383	0.0707482	0.81173	0.2285	0.2575	0.395	-0.083
	144	Q9Y2L8	ZKSCAN5	0.032139	0.175768	0.0334966	0.722197	0.448	0.4655	0.475	0.096	0.234807	0.230376	0.0668561	0.713229	0.217	0.322	0.373	-0.096
	145	Q16831	UPP1	0.0643338	NaN	0.0309628	0.877091	0.3485	NaN	0.577	-0.0355	0.0653101	NA	0.0254974	0.875854	0.3895	NA	0.6205	0.0355
	146	Q5SYE7	NHSL1	0.0301814	0.0988141	0.0270552	0.294866	0.468	0.5105	0.4095	0.3485	0.508762	0.406128	0.672674	0.269296	0.1255	0.1625	0.069	-0.3485
	147	P51956	NEK3	0.032139	0.0353693	0.0170293	0.95898	0.483	0.454	0.4495	-0.013	0.0419331	0.114807	0.0243639	0.95861	0.5	0.4675	0.4705	0.013
	148	O76070	SNCG	0.032139	0.0415097	0.0374236	0.454055	0.4875	0.4905	0.406	-0.113	0.0328974	0.0577677	0.0245958	0.442461	0.567	0.6285	0.534	0.113
	149	Q9UEW8	STK39	0.030579	0.0438563	0.0168602	0.739467	0.471	0.4475	0.465	0.0605	0.0438397	0.153997	0.042446	0.735035	0.4095	0.402	0.36	-0.0605
	150	Q8TE49.2	OTUD7A	0.0465351	0.0776834	0.0168602	0.193527	0.468	0.4095	0.5055	0.2695	NaN	NaN	NaN	NaN	NaN	NaN	NaN	NaN
	151	P16989	YBX3	0.0312213	0.0336796	0.0196734	0.892006	0.464	0.492	0.4255	0.0355	0.0440249	0.0968974	0.0495234	0.89061	0.4085	0.436	0.3885	-0.0355
	152	P29590.2	PML	0.0347907	0.035821	0.0172131	0.9784	0.4415	0.456	0.4775	0.0075	NaN	NaN	NaN	NaN	NaN	NaN	NaN	NaN
	153	A6NGU5	GGT3P	0.0466717	0.050407	0.0168602	0.364682	0.444	0.4105	0.517	0.184	0.0733835	0.153997	0.0254974	0.346187	0.418	0.3725	0.4305	-0.184
	154	P21802.11	FGFR2	0.0448277	NaN	0.0965252	0.144888	0.538	NaN	0.374	0.601	NaN	NaN	NaN	NaN	NaN	NaN	NaN	NaN
	155	Q13009	TIAM1	0.0465515	0.0866632	0.0365081	0.481613	0.496	0.499	0.373	0.12	0.0742855	0.297738	0.139962	0.470107	0.315	0.3645	0.2155	-0.12
	156	Q5JTZ5	C9orf152	0.0301403	0.042744	0.0199107	0.621302	0.4735	0.457	0.4355	0.1105	0.0622408	0.223772	0.0434121	0.609924	0.2975	0.2735	0.3645	-0.1105
	157	P07476	IVL	0.149988	0.0213136	0.0168602	0.554203	0.2935	0.5775	0.488	0.1075	0.824805	0.802818	0.322708	0.542881	0.0235	0.08	0.127	-0.1075
	158	Q86XN6	ZNF761	0.032139	0.0878618	0.0170293	0.471304	0.4515	0.4435	0.464	0.1595	0.159489	0.214119	0.0702042	0.453938	0.279	0.2755	0.315	-0.1595
	159	Q8TAQ5	ZNF420	0.0850175	0.186008	0.0528791	0.711753	0.424	0.4565	0.477	0.089	0.104354	0.232383	0.0628589	0.702229	0.3065	0.2595	0.353	-0.089
	160	Q9ULU8.3	CADPS	0.0288875	0.0371884	0.0242913	0.887865	0.4955	0.4525	0.4055	-0.033	NaN	NaN	NaN	NaN	NaN	NaN	NaN	NaN
	161	P20273	CD22	0.0312213	NaN	0.0307953	0.438369	0.4665	NaN	0.4355	0.2085	0.214537	0.153997	0.131194	0.421038	0.214	0.3415	0.235	-0.2085
	162	Q5TEC3	ZNF697	0.0850175	0.192744	0.0528791	0.784673	0.424	0.4515	0.477	0.095	0.110909	0.266737	0.0692053	0.779119	0.3005	0.2365	0.3455	-0.095
	163	Q9ULU8	CADPS	0.0288875	0.037518	0.0242913	0.881476	0.494	0.451	0.4055	-0.0345	0.0349286	0.0880299	0.0349145	0.879872	0.515	0.466	0.394	0.0345
	164	P30491	HLA-B	NaN	0.037518	0.0231527	0.279785	NaN	0.4385	0.459	0.201	0.0668865	0.284427	0.133089	0.261538	0.308	0.244	0.2365	-0.201
	165	P61601	NCALD	0.0343	0.0363078	0.0185584	0.991782	0.454	0.443	0.44	-0.0025	0.0466331	0.0810643	0.0176236	0.991914	0.403	0.484	0.5375	0.0025
	166	A2RUB6	CCDC66	0.0448277	NaN	NaN	NaN	0.445	NaN	NaN	NaN	NA	0.880196	0.595544	NA	NA	0.0395	0.065	NA
	167	Q6ZN19.3	ZNF841	0.0669983	0.189187	0.0432235	0.6473	0.4625	0.431	0.439	0.133	NaN	NaN	NaN	NaN	NaN	NaN	NaN	NaN
	168	Q92484	SMPDL3A	0.0507889	0.0436559	0.0151221	0.911576	0.399	0.4075	0.524	-0.0295	0.0420837	0.0968905	0.0126807	0.910514	0.4695	0.4355	0.5845	0.0295
	169	Q8IW36	ZNF695	0.0367335	0.164065	0.0968938	0.784673	0.478	0.4255	0.4265	0.095	0.192235	0.230376	0.0643205	0.779119	0.251	0.2605	0.313	-0.095
	170	O95948	ONECUT2	0.141803	NaN	0.0168602	0.706439	0.2455	NaN	0.633	0.129	0.266453	NA	NA	0.694005	0.122	NA	NA	-0.129
	171	P29590.11	PML	0.0423222	0.0409941	0.0194301	0.950078	0.417	0.432	0.4675	-0.0205	NaN	NaN	NaN	NaN	NaN	NaN	NaN	NaN
	172	P29590	PML	0.0418372	0.0409941	0.0189142	0.987331	0.417	0.4315	0.467	0.0045	0.0403031	0.105171	0.0238732	0.987473	0.4245	0.4225	0.453	-0.0045
	173	Q9BYT3	STK33	0.0726392	0.0436559	0.0642556	0.250173	0.4325	0.556	0.322	0.2055	0.207718	0.250128	0.425121	0.227765	0.2315	0.35	0.124	-0.2055
	174	O00458	IFRD1	0.0343	0.0436559	0.0158843	0.610118	0.409	0.412	0.489	-0.084	0.0397166	0.0880154	0.00817178	0.60231	0.6125	0.591	0.7085	0.084
	175	Q9NZR2	LRP1B	0.174626	0.0249546	0.0261283	0.382645	0.305	0.5595	0.445	0.1465	0.104568	0.137045	0.0504359	0.367518	0.1885	0.389	0.3325	-0.1465
	176	P40123	CAP2	0.0312213	0.0353693	0.0255699	0.748885	0.4755	0.458	0.3725	0.0615	0.0434962	0.148248	0.0499579	0.743844	0.407	0.411	0.3455	-0.0615
	177	B4DXR9	ZNF732	0.0584723	0.189187	0.0697176	0.809545	0.4175	0.431	0.4565	0.0795	0.127998	0.466531	0.116538	0.802735	0.2765	0.167	0.226	-0.0795
	178	O15054.1	KDM6B	0.032139	0.0571365	0.0150996	0.144888	0.419	0.365	0.515	0.4925	NaN	NaN	NaN	NaN	NaN	NaN	NaN	NaN
	179	P28068	HLA-DMB	0.0465351	0.0363078	0.0302812	0.500474	0.457	0.4945	0.347	-0.1095	0.0566271	0.0689632	0.0281014	0.487816	0.614	0.6305	0.4155	0.1095
	180	M0QZI3	FCHO1	0.0850175	NaN	NaN	NaN	0.4325	NaN	NaN	NaN	0.898557	0.920525	0.679967	NA	0.0105	-0.047	0.0545	NA
	181	Q6NSJ2	PHLDB3	0.0369885	0.0436559	0.0255699	0.922733	0.387	0.484	0.422	0.0245	0.0733835	0.134497	0.0434121	0.921352	0.3355	0.4555	0.415	-0.0245
	182	P48436	SOX9	0.0643338	0.0477639	0.0170293	0.316972	0.4115	0.41	0.468	-0.173	0.0328974	0.0599802	0.00957335	0.298265	0.616	0.59	0.679	0.173
	183	Q6J9G0	STYK1	0.0347907	0.0268488	0.0301821	0.581893	0.4025	0.51	0.374	-0.0875	0.0349286	0.0733525	0.037207	0.573537	0.486	0.518	0.382	0.0875
	184	Q07954	LRP1	0.0549604	0.0356756	0.0255699	0.997436	0.4315	0.4545	0.3895	0.0005	0.0506878	0.0926425	0.031649	0.997438	0.4285	0.4485	0.404	-0.0005
	185	Q6ZUJ8	PIK3AP1	0.0402084	0.053189	0.0358663	0.507749	0.448	0.4355	0.3905	0.103	0.0616363	0.153198	0.0540287	0.497726	0.3615	0.3765	0.351	-0.103
	186	Q494X3	ZNF404	0.032139	0.213902	0.0828316	0.456993	0.4165	0.413	0.444	0.145	0.161642	0.315496	0.0819284	0.441619	0.2485	0.2145	0.2775	-0.145
	187	Q9UKI2	CDC42EP3	0.0377215	0.0372282	0.0340646	0.346259	0.4805	0.4425	0.3495	0.1945	0.0616363	0.280914	0.32388	0.328262	0.3185	0.2485	0.2045	-0.1945
	188	O00391	QSOX1	0.0313937	0.047356	0.0327956	0.260058	0.4655	0.4765	0.3275	0.21	0.277867	0.541614	0.33848	0.238432	0.1675	0.131	0.1675	-0.21
	189	P50458	LHX2	NaN	NaN	0.0644098	NaN	NaN	NaN	0.4225	NaN	NaN	NaN	NaN	NaN	NaN	NaN	NaN	NaN
	190	A6NNA2	SRRM3	NaN	0.0726818	0.0387277	NaN	NaN	0.5155	0.328	NaN	0.275276	0.811915	0.555052	NA	-0.106	0.0565	-0.1225	NA
	191	Q9Y5G5	PCDHGA8	0.0389788	0.0764516	NaN	0.17427	0.431	0.4115	NaN	0.4175	0.830831	0.907804	NA	0.153551	-0.0315	0.0355	NA	-0.4175
	192	O75467	ZNF324	0.0967668	0.181142	0.0432235	0.837039	0.4225	0.4015	0.439	0.08	0.12803	0.319469	0.131722	0.83353	0.2695	0.1995	0.243	-0.08
	193	P63313	TMSB10	0.0405716	0.0431184	0.0340646	0.76368	0.4895	0.441	0.3325	0.0555	0.041248	0.154764	0.0738645	0.759103	0.4425	0.383	0.2845	-0.0555
	194	Q70J99.3	UNC13D	0.0488154	NaN	0.0255699	0.330247	0.3825	NaN	0.459	0.299	NaN	NaN	NaN	NaN	NaN	NaN	NaN	NaN
	195	P17900	GM2A	0.174933	0.0874717	0.0120201	0.889171	0.2875	0.3495	0.6245	0.0625	0.0501141	0.187414	0.0275271	0.886468	0.357	0.4215	0.5415	-0.0625
	196	Q6IPR1	LYRM5	NaN	0.130926	0.0314821	0.380937	NaN	0.3185	0.5225	0.2325	NA	0.376098	0.0229731	0.362367	NA	0.2245	0.457	-0.2325
	197	Q6ZUK4	TMEM26	0.135017	0.0281487	0.0419821	NaN	0.2775	0.6355	0.348	NaN	NA	NA	0.149058	NA	NA	NA	0.2855	NA
	198	A6NM62	LRRC53	0.0418398	0.0891687	0.0337841	0.992404	0.503	0.436	0.321	-0.004	0.041248	0.0950247	0.12128	0.992321	0.512	0.44	0.333	0.004
	199	Q92828	CORO2A	0.0408692	0.0522121	0.0168602	0.952771	0.3665	0.377	0.516	-0.016	0.0403031	0.164283	0.0205241	0.951757	0.428	0.3465	0.518	0.016
	200	Q9P1Z0	ZBTB4	0.0427624	0.0356321	0.0168602	0.301942	0.342	0.4525	0.4645	0.219	NA	0.162763	0.0378507	0.282532	NA	0.3475	0.43	-0.219
	201	Q9NRA2	SLC17A5	0.113257	0.0604107	0.0151221	0.834264	0.3725	0.3545	0.5305	-0.047	0.0935768	0.134497	0.015245	0.83195	0.531	0.387	0.562	0.047
	202	P08758	ANXA5	0.0465351	0.0764516	0.0203817	1	0.4145	0.365	0.477	-5.51986e-18	0.0613718	0.237058	0.0243639	1	0.4	0.3015	0.477	5.52e-18
	203	Q9P1F3	ABRACL	0.0643338	0.118443	0.0255699	0.3208	0.308	0.4945	0.449	0.1675	0.0895456	0.544512	0.0568361	0.302647	0.2115	0.1825	0.341	-0.1675
	204	Q99685	MGLL	0.108073	0.0484863	0.0196734	NaN	0.4165	0.395	0.44	NaN	0.041923	0.326786	0.108468	NA	0.4665	0.394	0.481	NA
	205	Q6Y288	B3GALTL	0.0551974	0.0774784	0.0255699	0.346799	0.3575	0.431	0.462	0.157	0.216319	0.303155	0.0724315	0.330034	0.173	0.2465	0.2785	-0.157
	206	P35789	ZNF93	0.0468031	0.192134	0.0405642	0.373859	0.4545	0.406	0.3885	0.1715	0.0923313	0.285583	0.115435	0.356296	0.276	0.2475	0.2265	-0.1715
	207	P56181	NDUFV3	0.0465351	0.0319169	0.06145	0.330247	0.3325	0.491	0.4215	0.213	0.734833	0.885162	0.125901	0.313322	0.0685	-0.0485	0.235	-0.213
	208	Q6ZNI0	GCNT7	0.0950272	NaN	NaN	NaN	0.415	NaN	NaN	NaN	0.0616363	NA	0.0696987	NA	-0.4115	NA	-0.4245	NA
	209	P14778	IL1R1	0.0692694	NaN	0.0978308	0.467368	0.401	NaN	0.425	0.2035	NaN	NaN	NaN	NaN	NaN	NaN	NaN	NaN
	210	Q96AQ6	PBXIP1	0.0465351	0.0436559	0.0308006	0.568723	0.3865	0.419	0.429	-0.091	0.0613637	0.0601319	0.0209543	0.560626	0.4895	0.5685	0.561	0.091
	211	Q96K80	ZC3H10	0.0465351	0.0656808	0.0261283	0.342808	0.3665	0.433	0.4345	0.266	0.475621	0.533869	0.166309	0.323705	0.1375	0.134	0.211	-0.266
	212	Q05516	ZBTB16	0.0366964	0.114483	0.0263711	0.975064	0.392	0.419	0.4225	0.0095	0.0616363	0.154306	0.0628589	0.974545	0.359	0.368	0.3635	-0.0095
	213	Q8IUC4	RHPN2	0.0347907	0.0438563	0.0225006	0.932704	0.4175	0.4045	0.401	-0.021	0.0363024	0.0880299	0.0191434	0.931605	0.477	0.4545	0.5065	0.021
	214	Q02083	NAAA	0.032139	0.102277	0.0223188	0.746504	0.4325	0.303	0.487	0.06	0.0446893	0.342163	0.0238148	0.741814	0.366	0.268	0.4535	-0.06
	215	Q9ULR3	PPM1H	0.0434265	0.0436559	0.0170293	0.968874	0.3475	0.4175	0.4555	-0.0095	0.0616363	0.200063	0.0322894	0.968659	0.3215	0.336	0.4065	0.0095
	216	P38571	LIPA	0.045708	0.0743312	0.0168602	0.778854	0.387	0.326	0.506	0.053	0.0653101	0.174056	0.0205241	0.775039	0.3575	0.3365	0.516	-0.053
	217	Q9H5N1	RABEP2	0.032139	0.0581211	0.0305182	0.885685	0.4365	0.4105	0.367	0.0335	0.0438397	0.122454	0.054855	0.884457	0.4185	0.408	0.3305	-0.0335
	218	Q8TDZ2.4	MICAL1	0.0405716	0.0268488	0.149938	0.361236	0.4695	0.551	0.191	0.15	NaN	NaN	NaN	NaN	NaN	NaN	NaN	NaN
	219	E9PLM6	MDK	0.0401604	0.0479953	0.0170293	0.955805	0.37	0.3875	0.4535	0.016	0.0622408	0.137269	0.0243639	0.954591	0.362	0.3785	0.448	-0.016
	220	G3V3A5	TTC6	0.0928022	NaN	NaN	NaN	0.4035	NaN	NaN	NaN	NA	NA	NA	NA	NA	NA	NA	NA
	221	Q9ULD2	MTUS1	0.0405716	0.0461418	0.0286196	0.957652	0.3715	0.4255	0.4085	0.014	0.0616363	0.153997	0.0645578	0.957185	0.383	0.411	0.37	-0.014
	222	P29373	CRABP2	0.032139	0.0356321	0.0303188	0.311774	0.417	0.4485	0.3385	0.177	0.192769	0.465619	0.243432	0.294599	0.1715	0.1425	0.151	-0.177
	223	Q86Y26.4	NUTM1	0.0507823	0.127003	0.0490773	0.392344	0.375	0.347	0.4755	0.2685	NaN	NaN	NaN	NaN	NaN	NaN	NaN	NaN
	224	Q8NDP4	ZNF439	0.0884758	0.185058	0.0528791	0.605242	0.3075	0.4105	0.477	0.1055	0.271635	0.282314	0.0649012	0.594774	0.2215	0.219	0.4005	-0.1055
	225	P51508	ZNF81	NaN	0.230538	0.0881412	0.820676	NaN	0.3825	0.414	0.091	0.207718	0.302637	0.114599	0.815973	0.224	0.209	0.299	-0.091
	226	Q14517	FAT1	0.0393583	0.0461418	0.0199454	0.516229	0.378	0.4015	0.411	0.1025	0.0923313	0.175464	0.0819284	0.504982	0.2435	0.3215	0.27	-0.1025
	227	Q5TC79	ZBTB37	0.0608236	0.0390565	0.0298474	0.942503	0.363	0.437	0.3895	0.028	0.0403031	0.0880299	0.0243639	0.941163	0.4415	0.491	0.488	-0.028
	228	P17019	ZNF708	0.0416303	0.184993	0.115443	0.367473	0.4375	0.3765	0.3705	0.1805	0.272757	0.333945	0.12969	0.348059	0.19	0.19	0.2145	-0.1805
	229	Q13576	IQGAP2	0.0405716	0.0581211	0.0294046	0.631413	0.396	0.3645	0.4225	-0.0795	0.0349286	0.0880299	0.0191434	0.625369	0.488	0.4545	0.5175	0.0795
	230	E9PGC5	PTPRK	0.0465351	0.0436559	0.0683664	0.419125	0.3535	0.524	0.3055	0.132	NaN	NaN	NaN	NaN	NaN	NaN	NaN	NaN
	231	Q9P2D6	FAM135A	0.119319	0.0409941	0.0374236	0.840493	0.3455	0.4415	0.392	0.042	0.142039	0.233418	0.170253	0.838487	0.322	0.327	0.2795	-0.042
	232	Q6ZNA1	ZNF836	0.0367335	0.176607	0.0495696	0.602601	0.39	0.407	0.382	0.1195	0.142039	0.34334	0.116538	0.590719	0.259	0.1805	0.226	-0.1195
	233	O15455	TLR3	0.0465351	0.0356321	0.0449835	0.489338	0.446	0.451	0.279	0.1085	NA	0.139107	0.1138	0.478584	NA	0.372	0.236	-0.1085
	234	B9A014	C21orf140	0.0465351	NaN	0.0479462	0.85293	0.331	NaN	0.453	0.041	0.0752061	NA	0.054855	0.85132	0.2955	NA	0.42	-0.041
	235	Q00587	CDC42EP1	0.0312213	0.14396	0.022352	0.470437	0.4855	0.272	0.407	0.1115	0.0420837	0.507936	0.0643205	0.459677	0.3965	0.149	0.3845	-0.1115
	236	P0DJD4	RBMY1C	NaN	0.155588	0.0650499	0.721257	NaN	0.42	0.356	0.123	0.155299	0.649004	0.537915	0.709662	0.2355	0.1055	0.1095	-0.123
	237	Q99519	NEU1	0.0451994	0.106402	0.0148854	0.625914	0.344	0.2965	0.5205	0.081	0.125416	0.268471	0.0643205	0.618711	0.344	0.2385	0.369	-0.081
	238	O15121	DEGS1	0.0772742	0.0749861	0.100926	0.942503	0.503	0.383	0.2715	0.0275	0.0748186	0.112533	0.0524293	0.940908	0.447	0.4445	0.347	-0.0275
	239	P61236.2	YPEL3	0.053525	0.12596	0.0396414	0.152428	0.33	0.524	0.3025	0.38	NaN	NaN	NaN	NaN	NaN	NaN	NaN	NaN
	240	Q6ZUT6	C15orf52	0.0686974	0.0436559	0.0185584	0.35704	0.296	0.4245	0.434	0.1445	0.0801184	0.164713	0.0561877	0.342975	0.236	0.33	0.315	-0.1445
	241	Q460N3	PARP15	NaN	0.0581211	0.154578	0.85293	NaN	0.518	0.251	0.0615	0.0616363	0.0913336	0.155444	0.849161	0.4045	0.457	0.1975	-0.0615
	242	Q9Y5V3.2	MAGED1	0.0405716	0.0537604	0.0294482	0.987331	0.428	0.3725	0.352	0.0035	NaN	NaN	NaN	NaN	NaN	NaN	NaN	NaN
	243	Q49MG5	MAP9	0.0507889	0.0384682	0.0270725	0.506179	0.355	0.431	0.3655	0.109	0.0814254	0.171463	0.100613	0.494343	0.2655	0.332	0.2425	-0.109
	244	O14576	DYNC1I1	0.0680059	0.0341946	0.0436297	0.17427	0.4	0.4685	0.283	0.3485	0.139279	NA	0.572514	0.152917	0.1535	NA	-0.117	-0.3485
	245	Q96B97	SH3KBP1	0.032139	0.0662183	0.0440822	0.783859	0.4195	0.421	0.307	0.074	0.102033	0.153997	0.119312	0.776536	0.351	0.347	0.241	-0.074
	246	P22352	GPX3	NaN	0.0827332	0.0183607	0.975064	NaN	0.3115	0.452	-0.0095	0.0885897	0.173135	0.0343962	0.974674	0.3885	0.3305	0.402	0.0095
	247	Q96JA1	LRIG1	0.0940888	0.0461418	0.0302812	0.902855	0.393	0.4115	0.34	-0.032	0.0702968	0.134497	0.0349145	0.90092	0.4515	0.398	0.383	0.032
	248	Q9HCN3	TMEM8A	0.0671617	0.0907715	0.0213318	0.911576	0.314	0.4235	0.4065	0.0355	0.0676837	0.153997	0.0643205	0.910427	0.284	0.387	0.378	-0.0355
	249	P98155	VLDLR	0.0393583	0.0874717	0.0398498	0.379387	0.407	0.397	0.34	-0.1415	0.0332901	0.153198	0.0238148	0.362367	0.5785	0.5465	0.458	0.1415
	250	Q13796	SHROOM2	0.0379868	0.045959	0.028608	0.928861	0.388	0.398	0.3545	0.0235	0.049485	0.134497	0.0709792	0.927425	0.388	0.3965	0.3195	-0.0235
	251	Q8WUJ3	CEMIP	0.030579	0.11831	0.0370955	0.927959	0.5305	0.28	0.328	0.023	0.0409843	0.23916	0.13673	0.926621	0.4165	0.2525	0.224	-0.023
	252	A6ND36	FAM83G	NaN	NaN	0.0569727	0.194215	NaN	NaN	0.378	0.512	0.502619	0.233418	0.260726	0.173135	-0.071	0.2525	-0.152	-0.512
	253	Q9HBL8	NMRAL1	0.0465351	0.0524949	0.0334966	0.624376	0.349	0.4225	0.359	0.0785	0.0622408	0.180881	0.0548792	0.617844	0.2925	0.3585	0.341	-0.0785
	254	A6NNE9	MARCH11	NaN	0.11505	NaN	0.781723	NaN	0.376	NaN	0.095	0.0762307	0.206343	0.103697	0.775045	0.258	0.2805	0.2955	-0.095
	255	Q86VD7	SLC25A42	NaN	0.0312612	0.254687	NaN	NaN	0.544	0.2065	NaN	0.370615	NA	0.054855	NA	-0.0755	NA	-0.347	NA
	256	Q8N8U2	CDYL2	0.0505117	0.0700173	0.0170803	0.993402	0.3105	0.3645	0.4505	0.0025	0.104568	0.182808	0.0309975	0.993487	0.3065	0.304	0.4465	-0.0025
	257	O15211	RGL2	0.0405716	0.0557575	0.0228295	0.950822	0.3615	0.37	0.393	-0.016	0.0434962	0.153997	0.0322894	0.949743	0.3955	0.378	0.441	0.016
	258	Q96K49	TMEM87B	0.0715289	0.054818	0.0389559	0.927959	0.449	0.3695	0.3035	-0.0225	0.0696598	0.131632	0.0495234	0.926621	0.404	0.3925	0.334	0.0225
	259	Q15847	ADIRF	0.0402084	0.0372282	0.0482494	0.340967	0.413	0.4385	0.2675	0.152	0.184035	0.25983	0.546932	0.324486	0.1825	0.2565	0.084	-0.152
	260	Q8TDX6	CSGALNACT1	0.0808164	NaN	0.075914	0.587734	0.323	NaN	0.422	-0.1045	0.122617	NA	NA	0.5775	0.276	NA	NA	0.1045
	261	P48751.3	SLC4A3	0.0669983	0.0557575	0.0455759	0.382925	0.346	0.3675	0.403	0.262	NaN	NaN	NaN	NaN	NaN	NaN	NaN	NaN
	262	Q5JVS0	HABP4	0.0526504	0.0403466	0.0350493	0.425125	0.343	0.4525	0.32	0.1225	0.0885897	0.658311	0.324998	0.411346	0.304	0.0965	0.124	-0.1225
	263	Q15034	HERC3	0.032139	0.0591456	0.0642556	0.882499	0.443	0.3925	0.2785	0.0345	0.054108	0.153997	0.158484	0.881168	0.37	0.3435	0.1925	-0.0345
	264	P06753.6	TPM3	0.0425212	0.042744	0.0289146	0.380031	0.3425	0.4145	0.3555	0.1525	NaN	NaN	NaN	NaN	NaN	NaN	NaN	NaN
	265	Q86SR1	GALNT10	NaN	0.180996	NaN	0.960518	NaN	0.37	NaN	0.023	0.0507664	0.153997	0.0495234	0.958882	0.4335	0.347	0.361	-0.023
	266	Q969E4	TCEAL3	0.0911207	0.0956177	0.0170398	0.971198	0.3365	0.305	0.468	-0.011	0.0616363	0.233418	0.0470584	0.971049	0.34	0.251	0.3435	0.011
	267	P35579	MYH9	0.0411311	0.0466601	0.0352844	0.550891	0.364	0.392	0.3515	0.0945	0.071463	0.180071	0.0852817	0.541513	0.2735	0.3075	0.2755	-0.0945
	268	Q6ZQV5	ZNF788	NaN	0.101983	0.0402641	NaN	NaN	0.409	0.329	NaN	NA	NA	NA	NA	NA	NA	NA	NA
	269	E9PGC8	MAP1A	0.0997318	0.0642499	0.0743711	0.66432	0.394	0.35	0.362	0.087	0.0653101	0.291577	0.314044	0.655676	0.3065	0.218	0.1555	-0.087
	270	O60356.2	NUPR1	0.053525	0.0348969	0.0286196	0.922841	0.293	0.462	0.3505	0.0285	NaN	NaN	NaN	NaN	NaN	NaN	NaN	NaN
	271	Q6ZSS3	ZNF621	0.0772742	0.21835	0.0833203	0.956729	0.3045	0.4105	0.3875	-0.0195	0.0748186	0.175219	0.0590999	0.955227	0.352	0.5315	0.307	0.0195
	272	P17022	ZNF18	0.0772742	0.21835	0.0833203	0.892006	0.3045	0.4105	0.3875	-0.055	0.0748186	0.175219	0.0456071	0.888438	0.352	0.5315	0.3585	0.055
	273	Q2NL98	VMAC	0.053525	0.0268488	0.046985	0.980104	0.2895	0.5175	0.295	-0.005	0.0622408	0.0691277	0.0707877	0.980162	0.3	0.523	0.3085	0.005
	274	O95073	FSBP	0.032139	0.053593	0.0420147	0.936711	0.439	0.374	0.289	-0.023	0.041923	0.153997	0.0696987	0.93482	0.4675	0.397	0.32	0.023
	275	P01023	A2M	0.111144	0.0657166	0.0237175	0.876	0.304	0.341	0.454	0.0375	0.124638	0.153997	0.0257713	0.874603	0.383	0.357	0.4325	-0.0375
	276	Q9NZU5	LMCD1	0.0402084	0.0461418	0.0580116	0.749594	0.3795	0.44	0.2725	0.0775	NA	0.226596	0.194202	0.74359	NA	0.3725	0.3025	-0.0775
	277	Q86VK4.5	ZNF410	0.0866266	0.164065	NaN	0.339447	0.3005	0.4255	NaN	0.1605	NaN	NaN	NaN	NaN	NaN	NaN	NaN	NaN
	278	Q8N823	ZNF611	0.0608236	0.199015	0.0645916	0.586444	0.404	0.3775	0.3065	0.1725	0.190827	0.410074	0.448682	0.571709	0.1635	0.1645	0.093	-0.1725
	279	F5H6I0	B2M	0.0593757	0.0394687	0.0404282	0.591082	0.3095	0.425	0.3535	0.089	0.128847	0.232383	0.0875057	0.582426	0.225	0.2925	0.2705	-0.089
	280	Q01459	CTBS	0.0916275	0.116594	0.0544136	0.704906	0.3765	0.282	0.4285	-0.0675	0.0615866	0.266737	0.0245186	0.698326	0.404	0.2285	0.5065	0.0675
	281	Q9Y5P3	RAI2	0.0506826	0.0738102	0.0302812	0.688372	0.329	0.416	0.341	-0.0835	0.0773158	0.078149	0.0504359	0.678738	0.3555	0.5045	0.4165	0.0835
	282	P08034	GJB1	0.0475063	0.0934904	0.0379125	NaN	0.447	0.3265	0.3095	NaN	NA	0.465619	0.51716	NA	NA	0.201	0.0995	NA
	283	Q13443	ADAM9	0.0416303	0.0499372	0.0432235	0.943363	0.409	0.3845	0.2855	0.02	0.0923313	0.137045	0.0548792	0.941879	0.3825	0.3765	0.341	-0.02
	284	P17020	ZNF16	0.11953	0.206972	0.0601774	0.803226	0.3705	0.3955	0.3095	0.088	0.221988	0.265401	0.0692053	0.796605	0.1535	0.2375	0.3455	-0.088
	285	P06753.2	TPM3	0.0465351	0.0448228	0.0294046	0.398298	0.3215	0.403	0.3505	0.1415	NaN	NaN	NaN	NaN	NaN	NaN	NaN	NaN
	286	Q8WYL5	SSH1	0.0726107	0.279374	0.0364351	NaN	0.3985	0.3085	0.3675	NaN	NA	0.492782	0.389902	NA	NA	0.1355	0.1935	NA
	287	Q6ZN06	ZNF813	0.047593	0.161917	0.0349104	0.514185	0.3825	0.349	0.342	0.1515	0.0948492	0.349915	0.0819284	0.497726	0.209	0.19	0.2635	-0.1515
	288	Q15276	RABEP1	0.047593	0.0566384	0.0461227	0.866439	0.373	0.3905	0.309	0.038	0.0622408	0.175387	0.0681533	0.865689	0.336	0.334	0.2965	-0.038
	289	Q8NCU4	KIAA1407	0.0536387	0.0582899	0.0298474	0.380031	0.325	0.3705	0.3745	0.2205	0.541513	0.950921	0.95332	0.362367	0.0605	0.018	0.009	-0.2205
	290	O15075	DCLK1	0.0572769	0.0866632	0.0196734	0.665645	0.3235	0.324	0.4225	0.083	0.069323	0.176563	0.0399306	0.657754	0.269	0.313	0.3735	-0.083
	291	O75363	BCAS1	0.0719798	0.0627293	0.0382912	0.66432	0.348	0.3805	0.341	0.084	0.077533	0.27872	0.183074	0.656511	0.3095	0.2575	0.1955	-0.084
	292	O95685	PPP1R3D	0.0438628	0.154585	0.0364351	0.811023	0.3675	0.3025	0.395	0.0525	0.0616363	0.297738	0.102417	0.808251	0.309	0.2495	0.268	-0.0525
	293	Q6ZUB1	SPATA31E1	0.0393583	0.0280523	0.407003	0.196502	0.3905	0.5465	0.126	0.3345	0.633117	0.417108	0.374122	0.174647	0.0495	0.2235	-0.136	-0.3345
	294	Q13642.4	FHL1	0.0643338	0.0656517	0.0436297	0.842588	0.39	0.353	0.3195	0.0435	NaN	NaN	NaN	NaN	NaN	NaN	NaN	NaN
	295	Q9NX65	ZSCAN32	0.0810395	0.164065	NaN	0.883315	0.277	0.4255	NaN	0.054	0.075674	0.237058	0.316942	0.879872	0.2935	0.5	0.202	-0.054
	296	Q9UM22	EPDR1	0.132465	0.304636	0.0168602	0.959334	0.2425	0.2065	0.6035	0.0125	0.0874524	0.56179	0.0243639	0.958645	0.2235	0.181	0.5135	-0.0125
	297	Q13451	FKBP5	0.0438628	0.0662609	0.0276243	0.992404	0.355	0.3395	0.3565	-0.0025	0.0515008	0.168837	0.0610692	0.992321	0.34	0.3295	0.305	0.0025
	298	Q9Y287	ITM2B	0.0772742	0.0971231	0.0241762	0.284713	0.335	0.3155	0.398	-0.202	0.0328974	0.152979	0.0194956	0.265296	0.5405	0.549	0.674	0.202
	299	P56381	ATP5E	0.102928	NaN	0.022735	0.591545	0.224	NaN	0.475	-0.11	0.211815	NA	0.0229731	0.580253	0.19	NA	0.543	0.11
	300	P17405	SMPD1	0.047105	0.118613	0.0241762	0.828493	0.331	0.3115	0.4055	0.045	0.0676837	0.315074	0.0785227	0.826876	0.275	0.2595	0.361	-0.045
	301	Q15059	BRD3	0.047593	0.0934455	0.0349595	0.863482	0.3155	0.365	0.363	-0.04	0.0466331	0.153997	0.031649	0.862161	0.38	0.4325	0.4365	0.04
	302	O75410.4	TACC1	0.0507889	0.0581211	0.0351265	0.644567	0.3255	0.3695	0.346	0.081	NaN	NaN	NaN	NaN	NaN	NaN	NaN	NaN
	303	Q96NG5	ZNF558	0.0932821	0.216611	0.0513999	0.711753	0.299	0.369	0.37	0.1005	0.214537	0.266737	0.083477	0.700982	0.163	0.2275	0.321	-0.1005
	304	A6NK75	ZNF98	0.0373603	0.181427	0.0667643	0.421499	0.3905	0.3745	0.2725	0.1625	0.297197	0.375551	0.369315	0.406037	0.124	0.1765	0.1115	-0.1625
	305	P0CG23	ZNF853	0.135417	0.205119	0.0757185	0.303415	0.318	0.3765	0.3425	0.18	0.136822	0.153997	0.163534	0.283877	0.2175	0.396	0.192	-0.18
	306	Q9Y6Q2	STON1	0.047593	0.0627134	0.0523783	0.527903	0.364	0.3585	0.311	-0.099	0.0426572	0.0880154	0.0367771	0.518938	0.488	0.465	0.42	0.099
	307	Q8WUH6	TMEM263	0.0586669	0.102277	0.0346194	0.944653	0.334	0.3265	0.3725	0.0185	0.0668865	0.176563	0.0322894	0.943979	0.305	0.313	0.3965	-0.0185
	308	H3BRN4	ABAT	0.124006	0.160449	0.0184443	0.872427	0.307	0.2735	0.452	-0.0365	0.129253	0.391577	0.0175666	0.871459	0.312	0.2795	0.5325	0.0365
	309	Q8N4W9	ZNF808	0.0772742	0.199295	0.131236	0.623328	0.413	0.359	0.26	0.137	0.128066	0.366166	0.402526	0.61149	0.1895	0.179	0.1025	-0.137
	310	Q96CC6	RHBDF1	0.0956386	0.0662609	0.0766822	0.672412	0.265	0.3645	0.4015	-0.0795	0.296963	0.355638	0.081142	0.664824	0.139	0.2085	0.3125	0.0795
	311	A4D1S5.2	RAB19	0.0405716	0.047246	0.0481209	0.614564	0.3575	0.39	0.281	0.0825	NaN	NaN	NaN	NaN	NaN	NaN	NaN	NaN
	312	O95857	TSPAN13	0.047593	0.0866632	0.0438285	0.978699	0.4375	0.3095	0.2815	-0.006	0.0506878	0.164283	0.0643205	0.978318	0.491	0.387	0.3005	0.006
	313	Q8WUP2	FBLIM1	0.053525	0.078601	0.0617105	0.942503	0.3345	0.385	0.307	0.019	0.0814254	0.179543	0.116538	0.941163	0.2755	0.34	0.274	-0.019
	314	O94985	CLSTN1	0.0643338	0.0790813	0.0231527	0.969424	0.32	0.3175	0.385	0.0095	0.0404363	0.129079	0.0228149	0.969234	0.4585	0.401	0.4595	-0.0095
	315	Q4KMQ1	TPRN	0.0425212	0.0642499	0.0446604	0.266426	0.3675	0.3685	0.2855	0.194	0.233579	0.391577	0.884501	0.24739	0.112	0.1595	-0.021	-0.194
	316	P11117	ACP2	0.0569046	0.0516342	0.0269331	0.316416	0.2825	0.3795	0.3595	0.172	0.157773	0.407029	0.0913337	0.298265	0.191	0.184	0.268	-0.172
	317	Q6ZMT4	KDM7A	0.0459091	0.0571365	0.041105	NaN	0.3375	0.3635	0.32	NaN	0.142409	0.515154	0.268911	NA	0.144	0.12	0.206	NA
	318	Q5VTI5	PLEKHA6	0.0608236	0.0627134	0.0403336	0.887232	0.294	0.374	0.3515	0.0335	0.069323	0.180107	0.0637252	0.886117	0.293	0.3415	0.3675	-0.0335
	319	O43683	BUB1	0.0408692	0.0556395	0.0645916	0.152428	0.3535	0.4175	0.2485	0.3505	0.443264	0.631715	0.652198	0.126683	-0.0565	0.0975	-0.058	-0.3505
	320	O43918.4	AIRE	0.10175	NaN	0.041701	0.187444	0.3805	NaN	0.297	0.4915	NaN	NaN	NaN	NaN	NaN	NaN	NaN	NaN
	321	Q8WWL2.2	SPIRE2	0.0453987	NaN	NaN	0.161697	0.3385	NaN	NaN	0.322	NaN	NaN	NaN	NaN	NaN	NaN	NaN	NaN
	322	Q96N77	ZNF641	0.190062	0.0571365	0.251933	NaN	0.254	0.537	0.2225	NaN	0.801528	0.614669	0.829623	NA	-0.0355	0.142	-0.0545	NA
	323	Q9H4G4	GLIPR2	0.0969439	0.0715925	0.0282721	0.866513	0.323	0.3295	0.3595	0.038	0.153327	0.233418	0.065524	0.865907	0.284	0.252	0.3085	-0.038
	324	P18084	ITGB5	0.0520395	0.0832667	0.0566094	0.952771	0.349	0.314	0.3485	0.0155	0.102957	0.208137	0.126054	0.951757	0.5065	0.2985	0.3305	-0.0155
	325	P06396	GSN	0.0557792	0.0662609	0.0442727	0.17427	0.322	0.3555	0.3335	0.312	0.718646	0.89539	0.894449	0.153551	0.041	0.051	-0.028	-0.312
	326	Q9BV36.3	MLPH	0.0517917	0.0641752	0.0331018	0.534926	0.308	0.3455	0.3575	0.0975	NaN	NaN	NaN	NaN	NaN	NaN	NaN	NaN
	327	C9J069	C9orf172	0.0405716	0.0734534	0.507197	NaN	0.366	0.557	0.086	NaN	NA	NA	0.684576	NA	NA	NA	-0.072	NA
	328	P47895	ALDH1A3	0.0469735	0.0634028	0.044188	0.947723	0.318	0.347	0.342	0.018	0.077533	0.162763	0.0344718	0.946531	0.362	0.3735	0.3945	-0.018
	329	Q8WWI1.3	LMO7	0.0465351	0.0626257	0.0308006	0.379387	0.322	0.348	0.3355	0.1335	NaN	NaN	NaN	NaN	NaN	NaN	NaN	NaN
	330	Q0VF96	CGNL1	0.0669983	0.0790813	0.0365081	0.989523	0.265	0.3735	0.3655	-0.003	0.0616363	0.166152	0.0470584	0.989692	0.3035	0.3535	0.362	0.003
	331	Q8TEY5	CREB3L4	0.0465351	0.0591456	0.0569727	0.893023	0.3385	0.3555	0.3095	-0.0325	0.0438397	0.0968087	0.0610692	0.891188	0.4255	0.4365	0.3405	0.0325
	332	Q9P0W8	SPATA7	0.0799774	0.195982	0.103633	0.256548	0.415	0.365	0.223	0.244	NaN	NaN	NaN	NaN	NaN	NaN	NaN	NaN
	333	Q6ZSR9		0.0680393	0.0524949	0.0374236	0.527093	0.319	0.375	0.304	0.128	0.0842986	0.238561	0.154837	0.512561	0.258	0.2445	0.23	-0.128
	334	P25445	FAS	0.0929235	0.0655046	0.0412856	0.193527	0.339	0.3585	0.3	-0.2855	0.067003	0.0610405	0.0124824	0.172308	0.5935	0.61	0.641	0.2855
	335	Q5JS37	NHLRC3	0.0772742	0.0946974	0.0405642	0.852412	0.2915	0.345	0.3595	-0.0405	0.0768779	0.162763	0.0550173	0.85091	0.339	0.3355	0.317	0.0405
	336	Q2M3G4	SHROOM1	0.0405716	0.0436559	0.068039	0.845968	0.357	0.4105	0.2265	0.041	0.0582475	0.153997	0.0709792	0.844648	0.327	0.343	0.2815	-0.041
	337	A2A2Z9	ANKRD18B	0.0773331	0.34402	0.138768	NaN	0.4095	0.311	0.273	NaN	0.169221	0.978167	0.542131	NA	0.1495	0.0115	0.0745	NA
	338	Q9Y2P0	ZNF835	0.053525	0.221452	0.0597315	0.93212	0.3185	0.3665	0.308	0.034	0.207718	0.601244	0.223684	0.930246	0.1655	0.1115	0.1715	-0.034
	339	P11308.1	ERG	0.0572769	0.0715925	0.0569727	0.872204	0.3465	0.3375	0.309	-0.0395	NaN	NaN	NaN	NaN	NaN	NaN	NaN	NaN
	340	Q86XP1	DGKH	0.0393583	0.0872788	0.0374236	0.602601	0.369	0.3175	0.3055	0.085	0.0926234	0.237062	0.0760713	0.594774	0.2885	0.2455	0.2735	-0.085
	341	Q15569	TESK1	0.0933097	0.0619123	0.0445894	0.560326	0.321	0.3835	0.2875	0.1745	0.179195	0.586381	0.571408	0.545097	0.1525	0.2095	0.1215	-0.1745
	342	P11308	ERG	0.0535443	0.0698476	0.0516249	0.879489	0.3345	0.34	0.314	-0.0375	0.0616363	0.123727	0.0698102	0.877533	0.3685	0.3955	0.284	0.0375
	343	O75373	ZNF737	0.0600317	0.184993	0.0376569	0.596773	0.3055	0.3685	0.314	0.154	0.283539	0.362354	0.3449	0.582374	0.1865	0.1705	0.147	-0.154
	344	Q96EK2	PHF21B	0.0334789	0.241957	0.213936	0.786566	0.4165	0.3155	0.254	0.061	0.0616363	0.386102	0.250234	0.780948	0.3615	0.2545	0.201	-0.061
	345	P17040	ZSCAN20	0.0692694	0.192134	0.053402	0.86894	0.2845	0.385	0.3155	0.055	0.093322	0.241926	0.321544	0.866551	0.206	0.2795	0.1265	-0.055
	346	F8WA38	PTPRM	0.121173	0.0461418	0.107195	NaN	0.211	0.54	0.234	NaN	0.138667	NA	NA	NA	0.15	NA	NA	NA
	347	Q8NAA5	LRRC75A	0.0612919	0.118613	0.185235	0.193527	0.37	0.445	0.1675	0.2805	NaN	NaN	NaN	NaN	NaN	NaN	NaN	NaN
	348	Q16222	UAP1	0.0537576	0.135336	0.0244554	0.722219	0.3075	0.293	0.381	-0.0635	0.0397166	0.226061	0.0194956	0.718181	0.455	0.349	0.502	0.0635
	349	P46821	MAP1B	0.0523258	0.0831955	0.0428876	0.555722	0.323	0.32	0.3385	0.0935	0.102957	0.28595	0.160931	0.545097	0.237	0.216	0.2145	-0.0935
	350	Q9BV36	MLPH	0.0555433	0.065178	0.0382851	0.581893	0.2995	0.3425	0.339	0.088	0.0653101	0.200063	0.145177	0.573537	0.282	0.283	0.202	-0.088
	351	P13682	ZNF35	0.0958542	0.199295	0.082495	0.656144	0.3615	0.359	0.2585	0.097	0.108396	0.288782	0.280434	0.646752	0.202	0.2145	0.147	-0.097
	352	Q8WWK9	CKAP2	0.0668843	0.0587306	0.0286196	0.598719	0.254	0.36	0.361	0.0885	0.110164	0.237058	0.08769	0.590247	0.186	0.2525	0.27	-0.0885
	353	Q13835.2	PKP1	0.0682497	0.143352	0.0168602	0.792244	0.259	0.2495	0.4655	-0.0505	NaN	NaN	NaN	NaN	NaN	NaN	NaN	NaN
	354	Q9NPB8	GPCPD1	0.0608236	0.0764516	0.0372511	0.965166	0.2985	0.3315	0.344	-0.011	0.0828742	0.265401	0.133089	0.964684	0.317	0.254	0.3305	0.011
	355	O95084	PRSS23	0.17665	0.151257	NaN	0.76024	0.276	0.373	NaN	-0.06	0.206545	0.303155	0.217195	0.754556	0.194	0.2855	0.3055	0.06
	356	Q9UNF1	MAGED2	0.0426394	0.0905027	0.0385027	0.737477	0.3525	0.298	0.3225	0.061	0.0763413	0.217243	0.0715062	0.732244	0.264	0.2725	0.294	-0.061
	357	O95238	SPDEF	0.078001	0.491931	0.0202976	0.921606	0.37	0.16	0.4405	-0.0255	0.0748186	0.43257	0.0201772	0.920079	0.441	0.1755	0.489	0.0255
	358	P41212	ETV6	0.0572295	0.138392	0.0225006	0.850183	0.303	0.268	0.399	-0.0475	0.0653101	0.24014	0.042984	0.847376	0.278	0.3145	0.3875	0.0475
	359	Q9UKG9	CROT	0.0468031	0.0686583	0.0384354	0.895503	0.328	0.341	0.3005	0.036	0.074553	0.2108	0.0710887	0.893389	0.267	0.2795	0.297	-0.036
	360	O00220	TNFRSF10A	0.0608696	0.0454303	0.0799446	0.625914	0.2715	0.406	0.2915	0.1085	0.412448	0.32623	0.312296	0.615113	0.101	0.244	0.133	-0.1085
	361	O95865	DDAH2	0.0545497	0.0671551	0.0365081	0.855104	0.2995	0.3355	0.332	-0.049	0.0434962	0.142812	0.0349145	0.851342	0.415	0.382	0.4035	0.049
	362	Q9P283.4	SEMA5B	0.0668568	0.0376298	0.0879368	0.389647	0.2795	0.4655	0.2205	0.16	NaN	NaN	NaN	NaN	NaN	NaN	NaN	NaN
	363	Q6DKJ4	NXN	0.105371	0.0581211	0.0340646	0.711879	0.269	0.3595	0.335	-0.066	0.0622408	0.217681	0.0437111	0.706533	0.3415	0.316	0.359	0.066
	364	O14628	ZNF195	0.0745389	0.184993	0.0971995	0.887691	0.3125	0.404	0.247	0.0615	0.310394	0.383409	0.238868	0.884457	0.1045	0.188	0.161	-0.0615
	365	Q9Y2H8	ZNF510	0.0523258	0.226809	0.109685	0.765605	0.316	0.353	0.294	0.0895	0.0941661	0.299916	0.313703	0.758197	0.2415	0.2095	0.1275	-0.0895
	366	P17096	HMGA1	0.0692694	0.128489	0.0302812	0.3212	0.369	0.252	0.34	0.273	0.296314	0.24951	0.163448	0.302647	0.1285	0.241	0.2095	-0.273
	367	P48163	ME1	0.052686	0.0794828	0.0353042	0.769445	0.2995	0.3165	0.345	0.0545	0.0466331	0.214119	0.0504359	0.764192	0.366	0.2885	0.3345	-0.0545
	368	Q16760	DGKD	0.0434265	0.0909985	0.0396414	0.542961	0.364	0.3	0.297	0.1025	0.271635	0.52089	0.705737	0.532538	0.1455	0.13	0.067	-0.1025
	369	Q9BVN2	RUSC1	0.108073	0.213602	NaN	0.678854	0.354	0.2865	NaN	-0.072	0.0328974	0.181853	0.159856	0.672104	0.5605	0.4005	0.2835	0.072
	370	Q9H7X3	ZNF696	0.107074	0.192456	0.051413	0.941565	0.1845	0.4055	0.3705	0.0335	0.181255	0.232383	0.071853	0.939583	0.2215	0.2575	0.393	-0.0335
	371	P58499.2	FAM3B	0.0738304	0.0414952	0.112911	0.978155	0.246	0.423	0.2905	-0.006	NaN	NaN	NaN	NaN	NaN	NaN	NaN	NaN
	372	P13796	LCP1	0.0473819	0.0974459	0.0365081	0.436503	0.318	0.287	0.3525	0.12	0.0748186	0.320792	0.0958799	0.423673	0.261	0.1915	0.276	-0.12
	373	Q5SW96	LDLRAP1	0.0719798	0.0454303	0.0565959	0.566847	0.3085	0.3985	0.249	0.155	0.190827	0.362677	0.574238	0.550128	0.1595	0.2435	0.1025	-0.155
	374	Q9Y548	YIPF1	0.0519831	0.0409941	0.16529	0.303418	0.3545	0.429	0.1715	-0.1975	0.0834438	0.0737482	0.0686198	0.283877	0.553	0.6445	0.3585	0.1975
	375	Q3T906	GNPTAB	0.0677066	0.0477639	0.0969171	NaN	0.36	0.3895	0.201	NaN	0.211903	0.45245	0.639675	NA	0.2705	0.2945	0.114	NA
	376	Q14CW9.2	ATXN7L3	0.115037	0.0779827	0.0516314	0.316416	0.2005	0.319	0.4305	0.2485	NaN	NaN	NaN	NaN	NaN	NaN	NaN	NaN
	377	Q9NWH7.2	SPATA6	0.0772742	0.0782561	0.208279	0.458377	0.376	0.358	0.216	0.18	NaN	NaN	NaN	NaN	NaN	NaN	NaN	NaN
	378	J3KPC5	RAP1GAP	0.0465351	0.0866632	0.0340852	0.968495	0.323	0.3055	0.32	-0.0105	0.0610748	0.134497	0.0329531	0.968286	0.412	0.383	0.3965	0.0105
	379	O76083	PDE9A	0.047593	0.0642499	0.0577535	0.978155	0.3465	0.345	0.2545	0.006	0.049485	0.214119	0.0802423	0.977822	0.414	0.274	0.269	-0.006
	380	Q9BV36.2	MLPH	0.0587197	0.065178	0.0387784	0.581893	0.2885	0.3425	0.314	0.088	NaN	NaN	NaN	NaN	NaN	NaN	NaN	NaN
	381	Q6ZN57	ZFP2	0.119119	0.273876	0.0510516	0.568723	0.282	0.3325	0.33	0.1265	0.321118	0.371923	0.25669	0.557199	0.1015	0.168	0.1485	-0.1265
	382	Q8NC44	FAM134A	0.0405716	0.12596	0.0833366	0.343327	0.377	0.268	0.2985	0.2085	0.180005	0.804845	0.421272	0.325587	0.174	0.059	0.098	-0.2085
	383	Q96P53	WDFY2	0.0725802	0.0522121	0.0432235	0.330247	0.254	0.394	0.291	0.1565	0.289556	0.291577	0.263344	0.31368	0.103	0.2375	0.1425	-0.1565
	384	Q5VTQ0	TTC39B	0.0475063	0.0797127	0.0949492	0.719161	0.3425	0.3245	0.272	0.066	0.064405	0.230376	0.168018	0.713317	0.282	0.259	0.214	-0.066
	385	Q68DN1	C2orf16	0.077118	0.0988278	0.0454591	0.412507	0.256	0.3865	0.2925	0.225	0.63208	0.955186	0.937632	0.391415	-0.0525	0.017	-0.021	-0.225
	386	P11047	LAMC1	0.0677066	0.0738102	0.0639217	0.846874	0.3225	0.329	0.281	0.041	0.0950007	0.229649	0.155444	0.845589	0.284	0.269	0.2245	-0.041
	387	Q9NSB8	HOMER2	0.0405716	0.0832534	0.0607031	0.947723	0.3635	0.3235	0.245	0.0175	0.0616363	0.134497	0.0870325	0.946531	0.3365	0.3805	0.271	-0.0175
	388	Q96PQ6.4	ZNF317	0.0507889	0.264247	0.139171	0.581893	0.3205	0.3275	0.284	0.1195	NaN	NaN	NaN	NaN	NaN	NaN	NaN	NaN
	389	O75410	TACC1	0.0519591	0.0837286	0.0436297	0.67394	0.2985	0.3305	0.3015	0.073	0.0833091	0.264047	0.118881	0.666055	0.231	0.238	0.24	-0.073
	390	Q15696	ZRSR2	0.0934576	0.208233	0.0450461	0.208781	0.3355	0.304	0.2895	0.3035	0.412175	0.615652	0.571408	0.186934	0.062	0.1245	0.069	-0.3035
	391	Q9Y5I1	PCDHA11	0.107074	0.0371884	0.107634	0.609108	0.239	0.449	0.2405	-0.098	0.10798	0.0921908	0.0692053	0.598339	0.2395	0.483	0.3075	0.098
	392	Q01850	CDR2	0.0700364	0.185213	0.0566094	0.311774	0.2855	0.322	0.3205	0.1685	0.289929	0.665671	0.32137	0.294885	0.1225	0.1535	0.16	-0.1685
	393	O15143	ARPC1B	0.0772742	0.106328	0.0529184	0.969885	0.3285	0.276	0.322	0.009	0.0733835	0.233418	0.0681533	0.969706	0.3475	0.257	0.3895	-0.009
	394	Q9UBG0	MRC2	0.0641286	0.0348969	0.274543	0.262178	0.3065	0.485	0.1345	0.294	0.875264	0.361492	0.490876	0.238347	0.0175	0.191	-0.1515	-0.294
	395	Q8IZF0	NALCN	0.0726107	0.0619123	0.0783174	0.361236	0.344	0.3505	0.2305	0.1805	0.352721	0.754789	0.519315	0.344535	0.1235	0.1065	0.137	-0.1805
	396	Q8WVQ1	CANT1	0.148082	0.126917	0.0284316	0.861267	0.2835	0.285	0.355	-0.04	0.0948492	0.224121	0.0329531	0.860357	0.3715	0.315	0.3955	0.04
	397	Q8NCC3	PLA2G15	0.0903798	0.129476	0.0438285	0.903773	0.2615	0.3245	0.3375	0.0295	0.130812	0.233418	0.123554	0.902317	0.1995	0.2825	0.2215	-0.0295
	398	O60303	KIAA0556	0.115037	0.17176	0.0305352	NaN	0.3325	0.213	0.3775	NaN	0.040131	0.260629	NA	NA	0.578	0.4525	NA	NA
	399	Q8TF20.2	ZNF721	0.0828922	0.190093	0.0721238	0.711753	0.266	0.3365	0.318	0.1005	NaN	NaN	NaN	NaN	NaN	NaN	NaN	NaN
	400	Q9BXB5	OSBPL10	0.0509107	0.0581211	0.0955942	0.352592	0.301	0.379	0.24	0.1455	0.106197	0.323365	0.445728	0.336701	0.189	0.1915	0.0925	-0.1455
	401	Q7Z7B0	FILIP1	0.0619512	0.089736	0.0465622	0.211432	0.314	0.3275	0.2765	0.2745	0.493523	0.711955	0.801751	0.191655	0.0565	0.09	0.0345	-0.2745
	402	Q7Z4F1	LRP10	0.0472676	0.124726	0.0549598	0.834409	0.3195	0.297	0.3005	0.045	0.0676837	0.258502	0.0875057	0.833311	0.28	0.2515	0.264	-0.045
	403	P21926	CD9	0.0603804	0.150005	0.0895188	0.341601	0.286	0.35	0.281	-0.1465	NA	0.138987	0.054855	0.325587	NA	0.378	0.457	0.1465
	404	Q8IYA6	CKAP2L	0.0742779	0.10106	0.0305182	0.330247	0.251	0.315	0.3495	0.1845	0.273167	0.463014	0.280126	0.312404	0.096	0.1365	0.1455	-0.1845
	405	Q70EL4	USP43	0.0468031	0.0974459	0.0417231	0.729148	0.318	0.307	0.2895	0.063	0.0733835	0.229649	0.0853479	0.723425	0.253	0.3115	0.267	-0.063
	406	P51688	SGSH	0.0560463	0.0754938	0.0703068	0.436731	0.2985	0.325	0.2905	0.135	0.562312	0.682028	0.366513	0.423673	0.0735	0.0855	0.1555	-0.135
	407	Q92882	OSTF1	0.0507889	0.267556	0.0699213	0.715713	0.344	0.3235	0.245	0.0745	0.0792346	0.604134	0.235781	0.70732	0.252	0.127	0.156	-0.0745
	408	O95153.3	BZRAP1	0.173419	NaN	NaN	NaN	0.304	NaN	NaN	NaN	NaN	NaN	NaN	NaN	NaN	NaN	NaN	NaN
	409	P01303	NPY	0.0416294	0.0382494	0.960349	0.623799	0.387	0.519	0.0055	0.079	0.0534875	0.0822109	0.855286	0.617636	0.339	0.509	-0.0245	-0.079
	410	Q9NQZ8	ZNF71	0.0932821	0.192456	0.139384	0.928861	0.2075	0.4055	0.2975	0.032	0.075674	0.233418	0.422303	0.927425	0.2935	0.4705	0.1225	-0.032
	411	O75503	CLN5	0.0600317	0.0873124	0.0322078	0.926597	0.271	0.303	0.3335	0.023	0.105487	0.291109	0.0610692	0.92579	0.2	0.213	0.305	-0.023
	412	Q9BZF3.5	OSBPL6	0.0772742	0.162156	0.0298474	0.506309	0.284	0.2595	0.3635	0.1115	NaN	NaN	NaN	NaN	NaN	NaN	NaN	NaN
	413	P10644	PRKAR1A	0.0643338	0.165121	0.0286196	0.957652	0.2945	0.258	0.3545	-0.015	0.0733835	0.355738	0.0617267	0.957185	0.2935	0.274	0.382	0.015
	414	O60706.2	ABCC9	0.0924264	NaN	NaN	NaN	0.302	NaN	NaN	NaN	NaN	NaN	NaN	NaN	NaN	NaN	NaN	NaN
	415	O15090	ZNF536	0.124698	0.205119	0.0757185	0.29178	0.1865	0.3765	0.3425	0.182	0.131562	0.150416	0.241039	0.271216	0.197	0.406	0.1515	-0.182
	416	P0CJ79	ZNF888	0.0741433	0.15542	0.0635725	0.834409	0.2355	0.403	0.2665	0.0585	0.211054	0.291577	0.192091	0.83195	0.201	0.2105	0.1835	-0.0585
	417	Q9UGK3.2	STAP2	0.047723	0.0880302	0.0415027	0.873235	0.3105	0.301	0.2905	0.0365	NaN	NaN	NaN	NaN	NaN	NaN	NaN	NaN
	418	X6R8A1	CTSA	0.113257	0.701883	0.0168602	0.887691	0.308	0.1145	0.479	-0.0395	0.0582475	0.831504	0.015245	0.886419	0.363	0.123	0.592	0.0395
	419	P51965	UBE2E1	0.0427624	0.221378	0.0510516	0.916552	0.3735	0.239	0.2865	0.041	0.0466331	0.383409	0.0215685	0.914325	0.357	0.2505	0.487	-0.041
	420	Q96DT7	ZBTB10	0.0593757	0.0743312	0.053723	0.965454	0.276	0.335	0.2865	0.01	0.075674	0.232383	0.0983187	0.965025	0.268	0.2855	0.2775	-0.01
	421	Q9Y5G1	PCDHGB3	0.0763813	0.386634	0.0231527	0.675957	0.2325	0.2255	0.4385	0.0915	0.560496	0.898271	0.0540287	0.666055	0.063	0.0545	0.3215	-0.0915
	422	Q8WVE0	N6AMT2	0.0743738	0.0815151	0.0569727	0.479245	0.2885	0.3385	0.269	-0.1165	0.040131	0.0885293	0.0488053	0.466164	0.4425	0.4615	0.379	0.1165
	423	F8VW96	CSRP2	0.0545497	0.173473	0.0516249	0.516341	0.3495	0.215	0.331	0.1625	0.129588	0.559472	0.146716	0.499306	0.1765	0.1395	0.2685	-0.1625
	424	A8MTY0	ZNF724P	0.091118	0.200365	0.0965252	0.605242	0.2825	0.362	0.25	0.1275	0.279503	0.462993	0.437356	0.594774	0.167	0.136	0.1045	-0.1275
	425	E9PNW5	C4orf50	0.21376	0.136824	0.0415027	0.842439	0.2245	0.343	0.3255	0.08	0.149435	0.231468	0.0477748	0.837743	0.15	0.2625	0.35	-0.08
	426	A0A075B7G5	ZNF718	0.0519831	0.221452	0.14244	0.389647	0.2955	0.3865	0.2105	0.175	0.142088	0.395814	0.156563	0.370495	0.151	0.176	0.2085	-0.175
	427	Q8N7Q3	ZNF676	0.191408	0.200081	0.150114	NaN	0.28	0.383	0.2285	NaN	0.321997	0.304594	0.439381	NA	0.138	0.2015	0.1835	NA
	428	Q96CS4	ZNF689	0.0715289	0.239463	0.135969	0.711576	0.2535	0.3395	0.2985	0.1125	0.324716	0.383409	0.592417	0.699714	0.1025	0.1615	0.0655	-0.1125
	429	Q15697	ZNF174	0.0866266	0.162156	0.14244	0.88165	0.3005	0.3835	0.2075	0.0545	0.192432	0.236199	0.447904	0.877998	0.1305	0.2495	0.093	-0.0545
	430	Q86U06.5	RBM23	0.129022	0.099017	0.137559	0.591082	0.1605	0.389	0.339	0.0865	NaN	NaN	NaN	NaN	NaN	NaN	NaN	NaN
	431	Q6ZUS6.4	CCDC149	0.0465351	0.146273	0.121243	0.579418	0.3265	0.3115	0.25	0.0895	NaN	NaN	NaN	NaN	NaN	NaN	NaN	NaN
	432	Q9HCL3	ZFP14	0.0743738	0.228008	0.100581	0.957789	0.243	0.343	0.301	0.0205	0.108396	0.376695	0.25405	0.957419	0.231	0.178	0.1475	-0.0205
	433	P13473	LAMP2	0.0722431	0.343571	0.0302812	0.905366	0.284	0.172	0.4305	-0.0355	0.0501141	0.31807	0.0450092	0.902878	0.3785	0.27	0.4655	0.0355
	434	Q008S8	ECT2L	0.0557792	0.0866632	0.290122	NaN	0.2825	0.476	0.1265	NaN	NA	0.105171	NA	NA	NA	0.4555	NA	NA
	435	Q4FZB7	SUV420H1	0.078001	0.111179	0.0281298	0.881799	0.25	0.2695	0.3645	0.035	0.0834242	0.214119	0.0495234	0.879872	0.2255	0.282	0.3535	-0.035
	436	A7E2Y1	MYH7B	0.047593	0.118443	0.0614058	0.321581	0.3605	0.2835	0.239	0.1595	0.12604	0.708445	0.326899	0.306916	0.163	0.079	0.1385	-0.1595
	437	P46939.2	UTRN	0.0640931	0.0974459	0.040128	0.972642	0.28	0.296	0.306	0.0085	NaN	NaN	NaN	NaN	NaN	NaN	NaN	NaN
	438	Q8TF39	ZNF483	0.0692908	0.159743	0.137774	0.393979	0.3295	0.325	0.2275	0.195	0.213495	0.340682	0.513742	0.375002	0.137	0.182	0.0795	-0.195
	439	Q6WCQ1.2	MPRIP	0.0837375	0.0866632	0.0445734	0.869895	0.236	0.3165	0.327	0.037	NaN	NaN	NaN	NaN	NaN	NaN	NaN	NaN
	440	Q5VIY5	ZNF468	0.0668843	0.18993	0.106125	0.737901	0.2885	0.3405	0.25	0.0935	0.186797	0.332136	0.137131	0.729398	0.18	0.19	0.21	-0.0935
	441	Q96MR9	ZNF560	0.0828552	0.192134	NaN	0.496557	0.221	0.3645	NaN	0.125	0.317809	0.506587	0.640759	0.483374	0.112	0.1445	0.0685	-0.125
	442	Q5CZA5	ZNF805	0.179014	0.273876	0.0991299	0.658767	0.23	0.3325	0.314	0.0965	0.102374	0.582274	0.149496	0.647677	0.219	0.1605	0.2075	-0.0965
	443	Q969J2	ZKSCAN4	0.0827661	0.192744	0.139267	0.721649	0.223	0.3655	0.287	0.1055	0.273215	0.408781	0.452198	0.710374	0.18	0.1655	0.091	-0.1055
	444	P04062	GBA	0.10651	0.165121	0.0268712	0.93494	0.278	0.2175	0.379	-0.0245	0.0693646	0.320102	0.0472148	0.933359	0.2885	0.252	0.342	0.0245
	445	P46934.4	NEDD4	0.0465351	0.101983	0.0515502	0.711753	0.3235	0.291	0.2595	0.0735	NaN	NaN	NaN	NaN	NaN	NaN	NaN	NaN
	446	Q5TB30	DEPDC1	NaN	0.124204	0.215346	0.330247	NaN	0.385	0.197	0.176	NA	0.366166	0.927871	0.314083	NA	0.2405	0.0145	-0.176
	447	P15311	EZR	0.0679699	0.14778	0.0334966	0.749594	0.2625	0.283	0.3265	-0.0585	0.0657601	0.199544	0.043449	0.743844	0.306	0.308	0.356	0.0585
	448	P17936.2	IGFBP3	0.107056	0.0571506	0.0761854	0.196502	0.291	0.3645	0.216	0.3595	NaN	NaN	NaN	NaN	NaN	NaN	NaN	NaN
	449	Q53H76	PLA1A	0.128038	0.0642499	0.0399447	0.920757	0.2305	0.344	0.296	0.0275	0.0748186	0.248992	0.0724315	0.919168	0.272	0.2845	0.291	-0.0275
	450	Q8IVB5	LIX1L	0.0520395	0.10781	0.176141	0.581893	0.399	0.308	0.1635	0.1205	0.134293	0.902215	0.568386	0.570441	0.159	0.047	-0.0915	-0.1205
	451	M0R2V0	HAS1	0.1093	0.126851	0.162951	0.90422	0.303	0.2905	0.277	0.0485	0.074553	0.508475	0.114651	0.902317	0.2595	0.2415	0.236	-0.0485
	452	Q495W5	FUT11	0.0588799	0.0486907	0.158375	0.193527	0.2805	0.4295	0.1605	0.28	0.954723	0.527138	0.42891	0.173135	0.0065	0.1495	-0.1115	-0.28
	453	P31949	S100A11	0.177389	NaN	0.0797407	0.554884	0.212	NaN	0.3675	-0.1	0.0854289	0.617601	0.0450092	0.544788	0.284	0.168	0.357	0.1
	454	P0C0L4	C4A	0.0379344	0.0743312	0.148614	0.341601	0.3775	0.338	0.1535	0.1485	0.154989	0.231468	0.500871	0.325587	0.171	0.2575	0.087	-0.1485
	455	Q8N184	ZNF567	0.159404	0.175136	0.0817613	0.784673	0.235	0.3745	0.259	0.095	0.331336	0.58386	0.679711	0.779119	0.101	0.1285	0.072	-0.095
	456	Q66K79	CPZ	NaN	0.0974459	0.140784	0.303415	NaN	0.382	0.1965	0.3395	0.937965	0.868274	0.372184	0.282532	0.0075	0.0425	-0.1345	-0.3395
	457	Q6AZZ1	TRIM68	0.0465515	0.118807	0.0528908	0.972642	0.3375	0.271	0.2565	-0.0085	0.0616363	0.254487	0.0628589	0.972118	0.3045	0.279	0.299	0.0085
	458	O75923.13	DYSF	0.0692694	0.124759	0.110714	NaN	0.248	0.2965	0.3195	NaN	NaN	NaN	NaN	NaN	NaN	NaN	NaN	NaN
	459	Q8IX03.2	WWC1	0.053525	0.0989585	0.0586951	0.867849	0.311	0.3025	0.2505	0.0375	NaN	NaN	NaN	NaN	NaN	NaN	NaN	NaN
	460	O95340.2	PAPSS2	0.0606402	0.0881161	0.0498635	0.568456	0.283	0.3165	0.264	0.1085	NaN	NaN	NaN	NaN	NaN	NaN	NaN	NaN
	461	Q8N257	HIST3H2BB	0.108073	0.153846	0.052768	0.358853	0.188	0.317	0.3575	0.147	0.523031	0.337858	0.208271	0.34487	0.0565	0.195	0.1845	-0.147
	462	Q9P2E9.2	RRBP1	0.069909	0.126917	0.0398498	0.914891	0.3095	0.2535	0.298	-0.0285	NaN	NaN	NaN	NaN	NaN	NaN	NaN	NaN
	463	Q9BXS9.3	SLC26A6	0.0754594	0.0909985	0.174238	0.781397	0.3045	0.321	0.2355	-0.053	NaN	NaN	NaN	NaN	NaN	NaN	NaN	NaN
	464	Q8WXB4	ZNF606	0.107402	0.184993	0.14244	0.90422	0.2835	0.3685	0.2075	-0.0305	0.310394	0.34723	0.251565	0.902789	0.1045	0.2005	0.169	0.0305
	465	Q03923	ZNF85	0.077547	0.267834	0.113453	0.62325	0.2405	0.314	0.3045	0.117	0.269163	0.414972	0.274465	0.612085	0.1315	0.1575	0.147	-0.117
	466	A8MQ14	ZNF850	0.120544	0.16233	0.069797	0.841387	0.186	0.373	0.299	0.062	0.18608	0.266737	0.0779465	0.837743	0.1985	0.2275	0.3055	-0.062
	467	O00472	ELL2	0.0798366	0.0889334	0.0926372	0.547896	0.3125	0.304	0.241	0.1085	0.0834242	0.303155	0.343725	0.536622	0.2455	0.2095	0.1205	-0.1085
	468	Q96PB1	CASD1	0.228958	0.0557575	0.0757185	0.470838	0.248	0.392	0.2165	-0.151	NA	0.183155	0.0975618	0.453833	NA	0.367	0.2595	0.151
	469	Q9P2E9	RRBP1	0.0698043	0.130926	0.0399447	0.905135	0.3085	0.2505	0.2975	-0.031	0.0812386	0.153997	0.0381189	0.902989	0.3855	0.354	0.374	0.031
	470	O14965	AURKA	0.0608236	0.0724253	0.0544136	0.27178	0.2705	0.328	0.2575	0.1915	0.218692	0.366537	0.400376	0.250783	0.102	0.169	0.1045	-0.1915
	471	H3BMJ4	GOLGA6L2	0.088963	0.12596	0.0337841	0.965006	0.259	0.2735	0.3225	-0.011	0.403348	0.31051	0.203246	0.964393	0.086	0.1975	0.168	0.011
	472	O43189	PHF1	0.0898288	0.0866632	0.0469902	0.953622	0.231	0.305	0.319	0.0155	0.094932	0.214119	0.0623025	0.952711	0.21	0.2765	0.313	-0.0155
	473	Q86V48	LUZP1	0.0557792	0.0875306	0.0962748	0.821924	0.283	0.348	0.224	0.047	0.0923313	0.256438	0.208939	0.819952	0.2385	0.2955	0.185	-0.047
	474	O75290.3	ZNF780A	0.0907433	0.235946	0.244176	0.678789	0.345	0.337	0.173	0.114	NaN	NaN	NaN	NaN	NaN	NaN	NaN	NaN
	475	P07108	DBI	0.0682497	0.0811922	0.0682707	0.90422	0.269	0.316	0.2685	0.032	0.0885897	0.251514	0.170244	0.902789	0.2685	0.269	0.261	-0.032
	476	Q8TB69	ZNF519	0.0918945	0.176346	0.186785	0.896404	0.2585	0.363	0.232	0.0445	0.0818178	0.226116	0.242854	0.893167	0.2545	0.3505	0.172	-0.0445
	477	O60885	BRD4	0.0572295	0.106328	0.0569727	0.90422	0.277	0.292	0.283	-0.0295	0.0578006	0.134497	0.0523526	0.902789	0.336	0.3855	0.346	0.0295
	478	Q9UDY8	MALT1	0.131646	0.0522121	0.0675864	0.914777	0.245	0.377	0.2285	-0.0325	0.0727684	0.291577	0.117502	0.911852	0.342	0.3555	0.249	0.0325
	479	Q9BXS6	NUSAP1	0.0982478	0.0800466	0.0403001	0.280287	0.2315	0.3165	0.301	0.207	0.947094	0.649763	0.333847	0.261538	-0.006	0.087	0.128	-0.207
	480	O75366	AVIL	NaN	0.647373	0.0116607	0.27178	NaN	-0.088	0.653	-0.2975	0.180811	0.595626	0.0130538	0.249601	0.248	0.2095	0.9585	0.2975
	481	P23511	NFYA	0.0579821	0.0866632	0.0528791	0.211432	0.278	0.3095	0.258	0.2425	0.624299	0.839419	0.504923	0.190041	0.042	0.053	-0.116	-0.2425
	482	Q8NAB2	KBTBD3	NaN	0.151072	0.112868	NaN	NaN	0.286	0.2775	NaN	0.0814368	NA	0.133176	NA	0.241	NA	0.403	NA
	483	Q8N568.3	DCLK2	NaN	0.23961	0.0323905	NaN	NaN	0.181	0.382	NaN	NaN	NaN	NaN	NaN	NaN	NaN	NaN	NaN
	484	Q9UNN8	PROCR	0.0643338	0.206723	0.0770806	NaN	0.2585	0.2775	0.3075	NaN	0.0622408	0.33075	0.0540287	NA	0.402	0.2615	0.386	NA
	485	P50895	BCAM	0.107314	0.0743415	0.0979236	0.75827	0.2705	0.3445	0.2285	-0.0595	0.0852723	0.120587	0.16323	0.753197	0.3305	0.4015	0.2525	0.0595
	486	Q9UII2	ATPIF1	0.0967668	0.212915	0.091148	NaN	0.229	0.2455	0.367	NaN	NA	0.429391	0.271701	NA	NA	-0.1565	-0.207	NA
	487	P51843	NR0B1	0.0906406	0.111179	0.0286196	0.223672	0.212	0.2775	0.352	0.2835	0.881271	0.830465	0.62278	0.200702	0.0165	0.0825	0.061	-0.2835
	488	I6L8A6	RBBP8	0.0726107	0.0874717	0.0897377	0.425125	0.3095	0.302	0.2295	0.19	0.348097	0.634608	0.573359	0.408969	0.112	0.122	0.0835	-0.19
	489	O95786	DDX58	0.0608696	0.112853	0.0601774	0.656061	0.2935	0.289	0.2575	0.0785	0.103219	0.277936	0.0923727	0.649121	0.193	0.222	0.2485	-0.0785
	490	Q53TQ3.2	INO80D	0.0927225	0.0851982	0.0566094	0.301942	0.2695	0.308	0.261	0.21	NaN	NaN	NaN	NaN	NaN	NaN	NaN	NaN
	491	O15350	TP73	0.0856961	0.120821	0.0530389	0.587734	0.317	0.2655	0.2555	0.0905	0.0941498	0.407242	0.273907	0.578666	0.27	0.163	0.1485	-0.0905
	492	Q99836	MYD88	0.107636	0.158651	0.0342642	0.808136	0.2325	0.2245	0.3805	-0.0545	0.0582963	0.226596	0.0575533	0.804682	0.382	0.2855	0.406	0.0545
	493	O43345.2	ZNF208	0.161455	0.214565	0.111776	0.675115	0.259	0.3535	0.224	0.108	NaN	NaN	NaN	NaN	NaN	NaN	NaN	NaN
	494	Q6ZMY3	SPOCD1	NaN	NaN	0.199543	NaN	NaN	NaN	0.2785	NaN	0.320319	NA	0.368746	NA	-0.076	NA	-0.1115	NA
	495	P06276	BCHE	0.0572295	0.0899988	0.0921975	0.953101	0.278	0.2975	0.2595	-0.015	0.0597473	0.0880299	0.0351421	0.951955	0.404	0.465	0.419	0.015
	496	Q14153	FAM53B	0.0523258	0.116383	0.101913	0.646321	0.292	0.3025	0.238	0.104	0.19368	0.31051	0.495205	0.636165	0.1935	0.1985	0.142	-0.104
	497	Q6AZW8	ZNF660	0.14702	0.211949	0.101605	0.883315	0.168	0.3515	0.3125	0.054	0.15013	0.342163	0.462221	0.879872	0.147	0.182	0.089	-0.054
	498	Q6NVV7	CDPF1	NaN	0.165682	0.04111	0.367473	NaN	0.248	0.3065	0.139	NA	0.599036	0.186548	0.353836	NA	0.1095	0.176	-0.139
	499	Q03393	PTS	0.0509107	0.139836	0.0457469	0.996322	0.3	0.248	0.2835	-0.001	0.0438397	0.237058	0.0621965	0.996349	0.3825	0.246	0.312	0.001
	500	Q8NFH8	REPS2	0.0521449	0.137986	0.0448443	0.828493	0.2955	0.2545	0.281	0.045	0.0768779	0.202172	0.0738645	0.826876	0.2775	0.284	0.279	-0.045
	501	Q15746	MYLK	0.0902494	0.15593	0.0267304	0.90422	0.2225	0.248	0.3605	0.0295	0.113715	0.476923	0.0918901	0.902789	0.1875	0.1825	0.2735	-0.0295
	502	O15060	ZBTB39	0.100052	0.205686	0.0773141	0.817159	0.191	0.3555	0.284	0.0695	0.288193	0.327961	0.279097	0.811762	0.1645	0.189	0.154	-0.0695
	503	Q06033	ITIH3	0.0466341	0.150086	0.0485749	0.63789	0.321	0.24	0.2695	-0.0855	0.0733835	0.267429	0.0277761	0.629028	0.388	0.243	0.425	0.0855
	504	O43570	CA12	0.157713	0.0907715	0.16574	0.611547	0.334	0.3025	0.194	-0.0905	NA	0.114902	0.0759618	0.60231	NA	0.411	0.3035	0.0905
	505	Q07817	BCL2L1	0.0711132	0.153846	0.0340646	0.638067	0.267	0.2425	0.3205	-0.0765	0.0523162	0.270976	0.0404593	0.630684	0.335	0.229	0.3695	0.0765
	506	Q96IR2	ZNF845	0.0698983	0.200129	0.080553	0.798009	0.257	0.3055	0.2675	0.093	0.150961	0.332136	0.133176	0.788858	0.1945	0.19	0.2145	-0.093
	507	Q13873	BMPR2	0.0587197	0.109061	0.0516249	0.503816	0.2845	0.2825	0.2625	0.145	0.344625	0.490616	0.439381	0.486355	0.145	0.1385	0.126	-0.145
	508	P33778	HIST1H2BB	0.115037	0.154585	0.049639	0.367473	0.1785	0.3095	0.3395	0.1425	0.610541	0.342959	0.211324	0.353725	0.0425	0.191	0.1815	-0.1425
	509	P47914	RPL29	0.201808	0.23748	0.0325122	0.3212	0.1895	0.2465	0.391	0.214	0.551451	0.565018	0.219422	0.305762	0.0585	0.1575	0.16	-0.214
	510	Q13402	MYO7A	0.0474211	0.171928	0.451176	0.361242	0.3195	0.3565	0.151	0.1555	0.856848	NA	NA	0.346187	-0.0345	NA	NA	-0.1555
	511	Q99541	PLIN2	0.130683	0.20981	0.12734	0.585505	0.2385	0.2915	0.296	-0.0995	0.0676837	0.153997	0.0392557	0.575196	0.301	0.419	0.4205	0.0995
	512	A1YPR0	ZBTB7C	0.17869	0.265229	0.0486901	NaN	0.272	0.2565	0.2975	NaN	0.198388	0.976729	0.874786	NA	0.145	-0.0115	-0.0275	NA
	513	Q8IY92	SLX4	NaN	0.0699992	0.159363	NaN	NaN	0.332	0.2185	NaN	NA	0.188955	0.734296	NA	NA	0.31	0.063	NA
	514	H3BND4	PDXDC1	0.0668843	0.107012	0.0427275	0.782041	0.255	0.2805	0.29	0.055	0.0885897	0.296789	0.0975618	0.777261	0.2155	0.212	0.2445	-0.055
	515	Q9H8J5	MANSC1	0.0545497	0.0870138	0.0833203	0.940914	0.2845	0.3275	0.213	0.0305	0.110164	0.320102	0.314366	0.938187	0.327	0.2525	0.158	-0.0305
	516	E5KP25	MUTYH	0.0405716	0.245206	0.417908	0.17427	0.4505	0.2755	0.099	0.355	0.449051	0.559747	0.217547	0.153551	0.06	0.109	-0.186	-0.355
	517	Q9UNZ5	C19orf53	0.132667	0.0715925	0.0702128	0.621302	0.195	0.34	0.2885	0.0965	0.604878	0.292777	0.29874	0.612281	0.09	0.2135	0.1995	-0.0965
	518	A8MWV3	OSCAR	0.137843	NaN	NaN	0.910554	0.2745	NaN	NaN	0.0275	NA	0.291577	NA	0.909384	NA	0.356	NA	-0.0275
	519	Q6PH81	C16orf87	0.172472	0.270909	0.0707687	0.824125	0.1365	0.3615	0.3235	0.045	0.374103	0.711177	0.218225	0.822441	0.0675	0.0975	0.1715	-0.045
	520	E7EQN9	INPP4B	0.0723112	0.0974459	0.0697176	0.915771	0.2695	0.2885	0.2615	0.027	0.0812386	0.180881	0.0707877	0.914583	0.259	0.3045	0.2945	-0.027
	521	Q9NQC7	CYLD	0.0932821	0.0552234	0.379013	0.161897	0.259	0.373	0.1875	0.342	0.351539	0.90549	0.466068	0.141661	-0.078	0.031	-0.1465	-0.342
	522	Q00537.2	CDK17	0.0933097	0.128674	0.060071	0.509983	0.2705	0.2705	0.2775	0.1135	NaN	NaN	NaN	NaN	NaN	NaN	NaN	NaN
	523	P22455	FGFR4	0.0933097	NaN	0.086313	0.540582	0.212	NaN	0.333	0.1335	0.45604	0.879725	0.992344	0.525849	0.0935	0.069	-0.0015	-0.1335
	524	O94855.2	SEC24D	0.0537576	0.288929	0.0294482	0.881886	0.289	0.1845	0.344	0.035	NaN	NaN	NaN	NaN	NaN	NaN	NaN	NaN
	525	Q86UE3	ZNF546	0.0506369	0.302753	0.101817	0.576046	0.3515	0.2235	0.242	0.125	0.154989	0.694791	0.540189	0.562935	0.144	0.0915	0.078	-0.125
	526	Q06945	SOX4	0.115699	0.180682	0.10769	NaN	0.294	0.242	0.28	NaN	0.16331	0.7226	0.729999	NA	0.1395	0.117	0.07	NA
	527	Q8IWB7	WDFY1	0.0468031	0.116224	0.0757185	0.677727	0.323	0.277	0.216	0.079	0.104354	0.462003	0.295602	0.66734	0.1875	0.1425	0.139	-0.079
	528	Q9Y4C4	MFHAS1	0.0874562	0.103082	0.0432235	0.956296	0.241	0.289	0.2855	0.0155	0.208988	0.507943	0.663413	0.955227	0.1155	0.1275	0.0555	-0.0155
	529	Q9HCI5	MAGEE1	0.219459	NaN	0.0714861	NaN	0.2205	NaN	0.323	NaN	0.0792346	NA	NA	NA	0.244	NA	NA	NA
	530	O75636	FCN3	0.0668568	0.524346	0.0529184	NaN	0.255	0.2015	0.3575	NaN	NaN	NaN	NaN	NaN	NaN	NaN	NaN	NaN
	531	Q16778	HIST2H2BE	0.11998	0.160399	0.0510516	0.373859	0.1755	0.303	0.334	0.1405	0.617083	0.34723	0.21327	0.359794	0.042	0.187	0.18	-0.1405
	532	O95864	FADS2	0.0557792	0.28542	0.0516314	0.253354	0.295	0.154	0.363	-0.229	0.0412013	0.116259	0.0124824	0.230274	0.554	0.4115	0.637	0.229
	533	Q5K4L6	SLC27A3	0.0762285	0.0794828	0.139171	0.883315	0.259	0.327	0.2255	0.0365	0.187521	0.262898	0.349868	0.881168	0.1715	0.2425	0.1155	-0.0365
	534	Q9H7R0	ZNF442	0.124698	0.205119	0.255748	0.825456	0.1865	0.3765	0.2485	0.045	0.131562	0.150416	0.96173	0.823847	0.197	0.406	-0.011	-0.045
	535	E7EW20	MYO6	0.0656855	0.11831	0.0516314	0.834409	0.262	0.261	0.288	-0.0425	0.0630026	0.180071	0.054855	0.83353	0.2985	0.316	0.3325	0.0425
	536	P33121	ACSL1	0.0827661	0.147348	0.0364351	0.958748	0.2595	0.239	0.312	-0.013	0.0663019	0.2511	0.0495234	0.957659	0.2755	0.2485	0.342	0.013
	537	O43296	ZNF264	0.178511	0.273876	0.0508766	0.756455	0.146	0.3325	0.3305	0.0805	0.104354	0.329085	0.131722	0.749301	0.191	0.2315	0.2125	-0.0805
	538	P33121.3	ACSL1	0.0863217	0.146299	0.0353042	0.89229	0.2535	0.2395	0.316	-0.0345	NaN	NaN	NaN	NaN	NaN	NaN	NaN	NaN
	539	Q2KHR3	QSER1	NaN	0.218456	0.147921	NaN	NaN	0.324	0.2145	NaN	NaN	NaN	NaN	NaN	NaN	NaN	NaN	NaN
	540	Q9HB20	PLEKHA3	0.128038	0.233985	0.199924	0.842439	0.3675	0.3035	0.136	0.075	0.122921	0.291577	0.627472	0.83822	0.178	0.2115	0.0895	-0.075
	541	Q9BSG1	ZNF2	0.0788259	0.176346	0.0659722	0.85336	0.2225	0.35	0.2345	0.0485	0.107084	0.182808	0.317046	0.850759	0.185	0.303	0.125	-0.0485
	542	P16070	CD44	0.0416303	0.135259	0.133034	0.975563	0.364	0.269	0.174	0.007	0.0440249	0.185845	0.149266	0.975359	0.3735	0.3005	0.2	-0.007
	543	Q9BRQ8	AIFM2	0.110498	0.248299	0.0665451	0.796895	0.2595	0.243	0.302	0.105	0.0903654	0.532042	0.136198	NA	0.2345	0.1155	0.302	NA
	544	Q99418	CYTH2	0.0970575	0.186773	0.06524	0.742266	0.2535	0.2545	0.294	0.07	0.187501	0.548268	0.621366	0.736631	0.118	0.1245	0.0615	-0.07
	545	Q9UM54.2	MYO6	0.0669983	0.120821	0.0516249	0.834409	0.258	0.2575	0.2865	-0.0425	NaN	NaN	NaN	NaN	NaN	NaN	NaN	NaN
	546	Q8WW22.2	DNAJA4	0.0505117	0.128489	0.0671512	0.989569	0.304	0.2505	0.2475	0.003	NaN	NaN	NaN	NaN	NaN	NaN	NaN	NaN
	547	Q63HQ0	AP1AR	0.220919	0.0438563	0.198007	0.43327	0.1285	0.4715	0.202	0.12	0.290483	0.822958	0.930177	0.42078	-0.084	0.0505	0.0185	-0.12
	548	Q86UW7	CADPS2	0.0762337	0.0893128	0.0755181	0.955629	0.2695	0.3135	0.218	0.015	0.0888372	0.180071	0.0923727	0.954591	0.298	0.3455	0.25	-0.015
	549	Q9C0G0	ZNF407	0.0933097	0.192848	0.14244	0.817159	0.232	0.3595	0.2075	0.0695	0.146246	0.34723	0.860837	0.811762	0.1485	0.1865	0.024	-0.0695
	550	Q13433	SLC39A6	0.0618121	0.0831955	0.0949595	NaN	0.268	0.3305	0.2005	NaN	NA	0.781896	0.133089	NA	NA	-0.1285	-0.3415	NA
	551	Q8IZL9	CDK20	0.166026	NaN	0.086313	0.576046	0.1995	NaN	0.333	0.097	0.382897	0.855961	0.250234	0.568459	0.119	0.079	0.155	-0.097
	552	P02545	LMNA	0.0953562	0.178869	0.0445734	0.587734	0.247	0.2255	0.325	0.087	0.184435	0.370667	0.0944474	0.578666	0.152	0.1745	0.2525	-0.087
	553	Q96E39	RBMXL1	0.0828552	0.154908	0.0518912	0.56893	0.2365	0.2785	0.282	0.148	0.391624	0.419677	0.164507	0.557199	0.109	0.148	0.209	-0.148
	554	Q6ZNG0	ZNF620	0.0918335	0.221452	0.207175	0.848554	0.204	0.3665	0.225	0.0545	0.0885897	0.250176	0.831992	0.845221	0.2295	0.321	0.038	-0.0545
	555	H3BP20	HEXA	0.0720019	0.199015	0.0318983	0.994481	0.2555	0.202	0.337	0.0015	0.0733835	0.492069	0.0463712	0.994425	0.268	0.186	0.3475	-0.0015
	556	Q2TAM9	TUSC1	0.0637955	0.10781	0.0675864	0.617379	0.2685	0.274	0.2515	0.083	0.104354	0.34723	0.359647	0.608789	0.1985	0.183	0.1275	-0.083
	557	O75494	SRSF10	0.144517	0.301772	0.0659456	0.782654	0.1595	0.2605	0.3715	0.0545	0.16331	0.489846	0.0853419	0.778039	0.141	0.193	0.3005	-0.0545
	558	Q99424	ACOX2	0.0722431	0.112275	0.0642556	0.841078	0.2495	0.268	0.2735	-0.044	0.0616363	0.170778	0.0715062	0.838856	0.3035	0.3365	0.2975	0.044
	559	Q96PU5	NEDD4L	0.0520395	0.10902	0.0726884	0.911576	0.2995	0.2705	0.2205	0.0295	0.0622408	0.216055	0.145177	0.910427	0.2935	0.2745	0.217	-0.0295
	560	Q8TAK5	GABPB2	0.363393	0.205811	0.0251796	0.358853	0.15	0.26	0.38	0.257	0.262691	0.963332	0.558161	0.340065	0.1745	-0.0145	0.1135	-0.257
	561	O76054	SEC14L2	0.0741433	0.106328	0.0641365	0.878276	0.2785	0.2785	0.233	0.035	0.0885897	0.357571	0.357527	0.877156	0.253	0.172	0.1175	-0.035
	562	Q13105.2	ZBTB17	0.093458	0.162156	0.14244	0.769501	0.199	0.3835	0.2075	0.078	NaN	NaN	NaN	NaN	NaN	NaN	NaN	NaN
	563	P0CG00	ZSCAN5DP	0.0828552	0.206972	0.267008	0.996322	0.2365	0.337	0.216	-0.002	0.145695	0.487065	0.479617	0.996284	0.189	0.13	-0.0975	0.002
	564	P60660.2	MYL6	0.0850175	0.0980416	0.0575281	0.483312	0.247	0.285	0.2565	0.116	NaN	NaN	NaN	NaN	NaN	NaN	NaN	NaN
	565	Q4G0M1	FAM132B	NaN	0.155816	0.146873	NaN	NaN	0.372	0.1535	NaN	NA	0.597705	0.872381	NA	NA	0.0995	0.0395	NA
	566	Q9Y2T3	GDA	0.0424411	0.201158	0.0669808	0.919565	0.3505	0.209	0.228	-0.0345	0.0438397	0.233418	0.119312	0.917083	0.451	0.2715	0.257	0.0345
	567	Q9UJY1	HSPB8	0.0603247	0.235958	0.0340852	0.3212	0.2885	0.1765	0.3205	0.1605	0.231746	0.995399	0.190913	0.305762	0.098	-0.0035	0.1765	-0.1605
	568	Q8N8Z8	ZNF441	0.0967668	0.114483	0.106291	0.794318	0.284	0.3055	0.196	0.0875	0.685636	0.567922	0.481286	0.7855	0.0315	0.119	0.091	-0.0875
	569	O95450	ADAMTS2	NaN	0.0971231	0.0839604	0.711879	NaN	0.3175	0.206	0.081	NaN	NaN	NaN	NaN	NaN	NaN	NaN	NaN
	570	Q15714	TSC22D1	0.0671376	0.0974459	0.0965252	0.922841	0.29	0.2955	0.199	-0.0255	0.0888928	0.186208	0.0777825	0.921352	0.216	0.342	0.3045	0.0255
	571	P62807	HIST1H2BC	0.123621	0.164649	0.056276	0.380969	0.169	0.2895	0.3255	0.1345	0.627721	0.34723	0.220014	0.367442	0.041	0.1865	0.1785	-0.1345
	572	Q2M2I8	AAK1	0.050857	0.140657	0.0921626	0.721257	0.3005	0.2545	0.2275	0.0635	0.0748186	0.284427	0.170244	0.715452	0.247	0.2335	0.192	-0.0635
	573	P80365	HSD11B2	0.0608236	0.0908942	0.599541	0.624263	0.352	0.346	0.0825	0.0785	0.0733835	0.214119	0.959372	0.617686	0.299	0.342	-0.011	-0.0785
	574	Q86YE8	ZNF573	0.0956386	0.286661	0.0376569	0.997436	0.209	0.2565	0.3145	0.0015	0.288787	0.307996	0.191908	0.997438	0.131	0.2	0.2435	-0.0015
	575	Q8IV36	HID1	0.0933097	0.0905027	0.0569727	0.957789	0.2045	0.299	0.276	0.013	0.104354	0.266346	0.105913	0.957419	0.202	0.2275	0.235	-0.013
	576	Q7Z398	ZNF550	0.0772742	0.195586	0.119463	0.817159	0.257	0.304	0.2185	0.08	0.289042	0.257752	0.586857	0.811541	0.1385	0.2365	0.067	-0.08
	577	P12757	SKIL	0.101383	0.135404	0.0314821	0.770391	0.1895	0.245	0.344	0.0675	0.19881	0.253883	0.171505	0.763654	0.1505	0.2435	0.2275	-0.0675
	578	Q9NP73.2	ALG13	0.076473	0.246162	0.0445894	0.956296	0.239	0.218	0.3215	-0.018	NaN	NaN	NaN	NaN	NaN	NaN	NaN	NaN
	579	Q9P209	CEP72	0.447616	0.025318	0.78484	NaN	-0.064	0.8145	0.028	NaN	NA	NA	NA	NA	NA	NA	NA	NA
	580	Q04656.3	ATP7A	0.0668843	0.0974459	0.0841639	0.942503	0.2795	0.293	0.2055	-0.0205	NaN	NaN	NaN	NaN	NaN	NaN	NaN	NaN
	581	Q9BUY5	ZNF426	0.097145	0.264247	0.14244	0.411963	0.242	0.3275	0.2075	-0.1305	0.100012	0.232383	0.316942	0.398364	0.208	0.457	0.202	0.1305
	582	Q92932.3	PTPRN2	0.0555964	0.107012	0.268357	0.463913	0.32	0.3485	0.1085	0.1115	NaN	NaN	NaN	NaN	NaN	NaN	NaN	NaN
	583	K7EKI0	EVPL	0.0671617	0.110201	0.087963	0.749993	0.2585	0.2765	0.241	0.0675	0.145695	0.307996	0.337591	0.743844	0.16	0.253	0.1235	-0.0675
	584	Q6Y1H2	PTPLB	0.0520395	0.252947	NaN	0.965166	0.3185	0.198	NaN	0.0135	0.135865	0.406559	0.299103	0.964419	0.308	0.195	0.238	-0.0135
	585	E7EMS2	NPC2	0.110758	0.173313	0.0680548	0.932704	0.219	0.2385	0.316	-0.024	0.069323	0.233418	0.0479198	0.931605	0.295	0.2515	0.3575	0.024
	586	Q9NYZ3	GTSE1	0.0798821	0.0971231	0.0639217	0.196502	0.2265	0.312	0.235	0.2645	0.859534	0.441382	1	0.174647	-0.0145	0.1435	2.45e-18	-0.2645
	587	O75820	ZNF189	0.187386	0.264247	0.351485	0.765605	0.2715	0.3275	0.1735	0.0955	0.107084	0.481236	0.513247	0.758361	0.1835	0.1415	0.084	-0.0955
	588	Q96SK3	ZNF607	0.202169	0.184993	0.148375	0.555604	0.1385	0.3685	0.265	0.1425	0.331336	0.467915	0.286961	0.541788	0.101	0.138	0.154	-0.1425
	589	Q9ULL1	PLEKHG1	0.612871	0.120821	NaN	0.5126	-0.044	0.5585	NaN	-0.128	NA	NA	NA	0.49795	NA	NA	NA	0.128
	590	Q6P474	PDXDC2P	0.0715289	0.120821	0.0495755	0.942312	0.2405	0.2655	0.2655	0.0195	0.0863361	0.396688	0.0831519	0.940908	0.226	0.203	0.262	-0.0195
	591	Q8NBA8	DTWD2	0.121518	0.115122	0.0904068	0.924671	0.2015	0.3165	0.2535	0.023	0.129676	0.391577	0.130353	0.92385	0.16	0.16	0.2175	-0.023
	592	O00762	UBE2C	0.138396	0.136824	0.0604691	0.938311	0.1865	0.32	0.265	0.028	0.331555	0.333108	0.17273	0.935726	0.1145	0.2185	0.1865	-0.028
	593	P26006.1	ITGA3	0.192691	0.102872	0.0690382	0.90076	0.241	0.2785	0.2505	0.03	NaN	NaN	NaN	NaN	NaN	NaN	NaN	NaN
	594	P32241	VIPR1	0.0671376	0.0974459	0.414783	NaN	0.3025	0.348	0.1185	NaN	0.673361	0.895605	0.410284	NA	0.062	0.0385	-0.112	NA
	595	Q99490	AGAP2	0.0669983	0.0764516	0.255748	0.367473	0.265	0.3795	0.1235	0.233	0.358986	0.803645	0.532697	0.346194	-0.0685	0.088	-0.0895	-0.233
	596	Q9H7D0	DOCK5	0.0772742	0.109598	0.058642	0.742036	0.248	0.276	0.2435	0.06	0.0948492	0.230376	0.118423	0.737036	0.2025	0.27	0.2345	-0.06
	597	Q92692	PVRL2	0.135461	0.0866632	0.0757634	0.881799	0.1965	0.331	0.2395	-0.04	0.142409	0.206256	0.0963752	0.879864	0.264	0.326	0.2475	0.04
	598	C9J281	PLA2G4F	0.0719798	0.165896	0.0415027	0.711753	0.254	0.2245	0.2885	0.071	0.071189	0.591764	0.0735432	0.704386	0.274	0.1495	0.276	-0.071
	599	P61927	RPL37	0.165682	0.186774	0.216682	0.211432	0.222	0.3185	0.2265	0.3595	0.297224	0.949568	0.736391	0.18818	-0.0895	0.023	-0.043	-0.3595
	600	A1L3X0	ELOVL7	0.0741433	0.0866632	0.196227	0.721711	0.272	0.304	0.189	-0.067	0.0885897	0.152979	0.110646	0.715507	0.3445	0.371	0.264	0.067
	601	O00423.3	EML1	0.0700364	0.0905027	0.0923686	0.677759	0.2435	0.3145	0.2065	0.074	NaN	NaN	NaN	NaN	NaN	NaN	NaN	NaN
	602	P00352	ALDH1A1	0.575399	0.0866632	0.0286196	0.975563	0.0495	0.3145	0.4005	0.0065	0.239631	0.210986	0.054855	0.975359	0.114	0.279	0.382	-0.0065
	603	P35670	ATP7B	0.0877091	0.0833601	0.127811	0.798009	0.2555	0.334	0.1745	0.057	0.124857	0.365227	0.438415	0.793505	0.222	0.2005	0.107	-0.057
	604	Q96C24	SYTL4	0.0754594	0.0980416	0.117064	0.442062	0.2315	0.336	0.196	0.138	0.596986	0.571924	0.269956	0.428173	0.0505	0.1775	0.1415	-0.138
	605	A2RRD8	ZNF320	0.0772742	0.157112	0.106706	0.606461	0.241	0.288	0.234	0.1085	0.245891	0.344999	0.144204	0.595647	0.134	0.18	0.2045	-0.1085
	606	Q9UBR2	CTSZ	0.0810395	0.283402	0.0287934	0.731586	0.2305	0.178	0.354	-0.068	0.0616363	0.390302	0.0317534	0.725159	0.3195	0.216	0.3975	0.068
	607	O75385	ULK1	0.331458	0.452986	0.0399447	0.326928	0.1315	0.2215	0.409	-0.1875	0.074553	0.968301	0.0243639	0.307477	0.3075	0.026	0.4425	0.1875
	608	P20742.2	PZP	0.236475	0.1619	0.175673	0.919565	0.2385	0.256	0.267	0.0315	NaN	NaN	NaN	NaN	NaN	NaN	NaN	NaN
	609	O43295	SRGAP3	0.0671376	0.110201	0.0781205	0.751142	0.2715	0.2755	0.214	-0.0595	0.0613718	0.176563	0.0874735	0.747012	0.3105	0.312	0.2565	0.0595
	610	P02686	MBP	0.0856533	0.14396	0.0466772	0.303418	0.244	0.237	0.2785	0.3295	0.63208	0.734698	0.647213	0.282692	0.0575	0.078	0.057	-0.3295
	611	Q9P206.2	KIAA1522	0.088293	0.101386	0.075114	0.353761	0.252	0.289	0.218	0.144	NaN	NaN	NaN	NaN	NaN	NaN	NaN	NaN
	612	O75886	STAM2	0.0700364	0.107012	0.0775591	0.916074	0.2525	0.2775	0.2285	-0.0275	0.064853	0.239952	0.111693	0.914627	0.297	0.2625	0.2465	0.0275
	613	Q8WX93	PALLD	0.0639766	0.163491	0.0577535	0.250173	0.2635	0.2365	0.2575	0.2175	0.362954	0.902215	0.654531	0.227765	0.0705	0.034	0.0555	-0.2175
	614	P49768	PSEN1	0.157713	0.157481	0.305983	0.595063	0.289	0.345	0.123	-0.1755	0.040131	0.0698313	0.100633	0.580253	0.4705	0.5215	0.3065	0.1755
	615	Q8TDM6	DLG5	0.0950272	0.103668	0.0717493	0.516664	0.2255	0.307	0.224	0.115	0.179286	0.296789	0.432607	0.504982	0.1205	0.2235	0.0965	-0.115
	616	Q9NQT8	KIF13B	0.076473	0.124726	0.062012	0.878276	0.2445	0.2685	0.243	-0.0355	0.0666899	0.223772	0.0715062	0.877156	0.2755	0.282	0.284	0.0355
	617	Q7Z406.6	MYH14	0.0671376	0.112598	0.0704477	0.770527	0.252	0.2675	0.236	0.054	NaN	NaN	NaN	NaN	NaN	NaN	NaN	NaN
	618	Q9Y5Q3	MAFB	0.105438	0.447291	0.121811	0.396042	0.206	0.2185	0.33	0.1455	0.607824	NA	0.43573	0.379771	0.066	NA	0.1925	-0.1455
	619	Q8NAV2	C8orf58	0.0507823	0.273566	0.0569727	0.621302	0.3145	0.182	0.2575	0.084	NaN	NaN	NaN	NaN	NaN	NaN	NaN	NaN
	620	P22607.2	FGFR3	0.173134	NaN	0.086313	0.193527	0.1695	NaN	0.333	0.267	NaN	NaN	NaN	NaN	NaN	NaN	NaN	NaN
	621	M0R333	FOSB	0.0668843	0.293692	0.175606	0.227984	0.255	0.29	0.2085	0.262	0.997362	0.862979	0.888563	0.207667	0.0005	-0.043	0.025	-0.262
	622	O95081	AGFG2	0.0690786	0.124204	0.0968938	0.749993	0.2765	0.2735	0.203	0.058	0.0903654	0.372589	0.203033	0.745805	0.2115	0.17	0.168	-0.058
	623	Q8WVD3	RNF138	0.11953	0.106222	0.246149	0.156059	0.2505	0.381	0.1215	0.328	0.59763	0.880196	0.155444	0.132063	-0.072	0.053	-0.1985	-0.328
	624	P31321	PRKAR1B	0.187386	0.157863	0.0337841	0.834409	0.195	0.2355	0.322	0.0625	0.0821706	0.560554	0.300491	0.83195	0.2315	0.1195	0.145	-0.0625
	625	P0CG39	POTEJ	0.0983017	0.429554	0.0369308	0.653022	0.2435	0.1845	0.323	0.076	0.121976	0.764494	0.34317	0.646303	0.202	0.0975	0.186	-0.076
	626	Q99878	HIST1H2AJ	0.108675	0.269707	0.185414	0.279785	0.228	0.261	0.262	0.2115	0.911866	0.559472	0.33848	0.258614	0.0095	0.1675	0.2045	-0.2115
	627	O94892	ZNF432	0.103691	0.110201	0.107044	0.944156	0.285	0.2765	0.1885	0.0375	0.230521	0.532042	0.605312	0.941879	0.1105	0.1295	0.0905	-0.0375
	628	O75494.3	SRSF10	0.157766	0.317494	0.0647625	0.842439	0.146	0.242	0.361	0.0415	NaN	NaN	NaN	NaN	NaN	NaN	NaN	NaN
	629	Q8NG27	PJA1	0.118268	0.160449	0.124016	0.579962	0.288	0.263	0.1975	0.1025	0.142864	0.308671	0.208939	0.570441	0.1755	0.2	0.1655	-0.1025
	630	O75874	IDH1	0.0673935	0.192134	0.0477605	0.89229	0.2645	0.2135	0.2695	0.033	0.0748186	0.33816	0.0645208	0.891114	0.2485	0.228	0.2955	-0.033
	631	Q9H8M1	COQ10B	0.280571	0.293837	0.0415027	0.823738	0.2225	0.1595	0.365	0.049	NA	0.855961	0.0785063	0.821451	NA	0.05	0.302	-0.049
	632	Q9H0I3	CCDC113	0.231519	NaN	0.269213	0.152428	0.2495	NaN	0.2475	0.512	0.0885937	0.898954	0.473174	0.126683	-0.2205	-0.0385	-0.0955	-0.512
	633	Q99611	SEPHS2	0.349015	0.0824039	0.0644098	0.428104	0.1585	0.345	0.241	0.1745	0.551411	0.559747	0.967186	0.411302	-0.044	0.1155	-0.012	-0.1745
	634	Q9Y2K1	ZBTB1	0.0772742	0.132186	0.0617105	0.739467	0.2255	0.2785	0.2405	-0.0605	0.0666899	0.168837	0.0820676	0.735474	0.275	0.325	0.264	0.0605
	635	O75526	RBMXL2	0.0983017	0.160858	0.0748912	0.267171	0.2765	0.239	0.2285	0.2565	0.370615	0.507514	0.316942	0.242782	0.0695	0.1345	0.1335	-0.2565
	636	Q9NQS7	INCENP	0.0765554	0.178533	0.0484064	0.3212	0.2405	0.23	0.2735	0.1675	0.627687	0.681022	0.519019	0.303528	0.0395	0.0805	0.0825	-0.1675
	637	Q16143	SNCB	0.115037	0.165121	0.0497111	0.960518	0.2435	0.234	0.2665	0.0125	0.0834438	0.470433	0.133089	0.959857	0.2305	0.1325	0.244	-0.0125
	638	Q96HL8	SH3YL1	0.0870734	0.138946	0.235222	0.970531	0.213	0.2945	0.2345	-0.01	0.172309	0.277936	0.378167	0.970136	0.1855	0.235	0.1835	0.01
	639	Q9BT23	LIMD2	0.073484	0.199387	0.0493418	0.582338	0.238	0.2	0.3035	0.137	0.182383	0.720556	0.153646	0.570441	0.2055	0.0985	0.278	-0.137
	640	Q13164	MAPK7	0.124006	0.165121	0.164466	0.339721	0.2065	0.317	0.218	0.174	0.603321	0.402117	0.385366	0.323641	0.038	0.173	0.143	-0.174
	641	E5KNQ5	TK2	0.119029	0.138059	0.101969	0.807263	0.2255	0.2465	0.269	0.069	0.406147	0.591764	0.288647	0.802677	0.141	0.1115	0.2045	-0.069
	642	Q8NHQ8	RASSF8	0.0722431	0.0980416	0.0783174	0.910554	0.239	0.289	0.213	0.0275	0.0923313	0.312413	0.125697	0.909222	0.207	0.2255	0.217	-0.0275
	643	P49910	ZNF165	0.185777	0.308736	0.230511	0.784673	0.254	0.308	0.1785	0.095	0.107084	0.337858	0.976049	0.779119	0.1835	0.1845	0.005	-0.095
	644	Q86YD1	PTOV1	0.174626	0.115873	0.0574639	0.889171	0.1355	0.2965	0.3085	0.0345	0.198593	0.761473	0.0899981	0.887691	0.154	0.065	0.269	-0.0345
	645	Q8IZF2	GPR116	0.129524	0.213902	0.0490188	0.817884	0.1695	0.265	0.3055	-0.047	0.142026	0.182808	0.0453871	0.815973	0.2045	0.374	0.3635	0.047
	646	O00754	MAN2B1	0.100312	0.223461	0.0374236	0.707696	0.222	0.183	0.334	-0.0695	0.0616363	0.226596	0.0294593	0.700982	0.3025	0.286	0.413	0.0695
	647	O94804	STK10	0.0466717	0.196982	0.0875178	0.446122	0.3195	0.2085	0.211	0.116	0.111913	0.518152	0.16717	0.432781	0.205	0.119	0.1865	-0.116
	648	Q9BW04	SARG	0.0669983	0.10781	0.116404	0.769445	0.262	0.2825	0.194	0.057	0.103219	0.302637	0.185513	0.763654	0.1995	0.2135	0.188	-0.057
	649	Q9BRA2	TXNDC17	0.0884758	0.157481	0.0516249	0.654021	0.2165	0.2345	0.287	-0.076	0.0852723	0.363673	0.0875057	0.646752	0.2205	0.184	0.27	0.076
	650	Q7L1T6	CYB5R4	0.0640367	0.118443	0.0865267	0.349006	0.2685	0.2605	0.2085	0.151	0.502619	0.495966	0.987862	0.332911	0.049	0.149	-0.0025	-0.151
	651	Q96G74	OTUD5	0.108073	0.0900152	0.152889	0.449646	0.263	0.2985	0.176	0.234	0.782944	0.870569	NA	0.431408	0.0345	0.0645	NA	-0.234
	652	Q53HL2	CDCA8	0.0692694	0.15542	0.051141	0.31122	0.2485	0.2275	0.261	0.1775	0.497427	0.522142	0.445402	0.293118	0.0545	0.1275	0.0975	-0.1775
	653	O60437	PPL	0.114211	0.140198	0.0735704	0.850183	0.216	0.274	0.247	0.0455	0.138667	0.363072	0.118928	0.847376	0.1825	0.226	0.2325	-0.0455
	654	O00115	DNASE2	0.187079	0.206077	0.0322078	0.506179	0.2085	0.198	0.33	-0.105	0.0458755	0.153997	0.0176236	0.496051	0.372	0.3535	0.526	0.105
	655	Q9NV58	RNF19A	0.0692694	0.0656517	0.467315	0.152428	0.267	0.348	0.1205	0.41	0.180004	0.945564	0.257876	0.126683	-0.121	0.0205	-0.2815	-0.41
	656	Q9P2N2	ARHGAP28	0.161387	0.156458	0.0765041	0.741634	0.289	0.226	0.2185	-0.066	0.11196	0.302767	0.118332	0.735708	0.1955	0.2415	0.2405	0.066
	657	Q9NYT6	ZNF226	0.107074	0.192744	0.239323	0.969858	0.1845	0.3635	0.185	0.012	0.206362	0.257752	0.460803	0.969596	0.2025	0.233	0.104	-0.012
	658	Q86WR7	PROSER2	0.398952	0.0951634	0.0843923	0.491207	0.1275	0.352	0.2535	0.106	0.868648	0.315496	0.287586	0.482363	0.0275	0.246	0.1555	-0.106
	659	Q9UGV2	NDRG3	0.0643338	0.171613	0.0705644	0.972816	0.2765	0.2255	0.231	-0.009	0.0676837	0.417576	0.0875057	0.972132	0.284	0.1975	0.26	0.009
	660	O95749	GGPS1	0.085028	0.183987	0.0522454	0.919565	0.257	0.2035	0.272	0.0255	0.0703756	0.356233	0.0934824	0.918206	0.2805	0.185	0.2675	-0.0255
	661	O95466.3	FMNL1	0.100291	0.175768	0.122393	0.330247	0.2465	0.317	0.169	0.2035	NaN	NaN	NaN	NaN	NaN	NaN	NaN	NaN
	662	Q49A26	GLYR1	0.194217	0.224068	0.0199107	0.53314	0.1345	0.179	0.4185	-0.101	0.0748186	0.183155	0.0205241	0.524165	0.2565	0.3015	0.513	0.101
	663	Q15438	CYTH1	0.193998	0.286661	0.105083	0.920508	0.254	0.226	0.252	0.0325	0.130188	0.479726	0.119312	0.918618	0.1565	0.155	0.2245	-0.0325
	664	O75157	TSC22D2	0.173134	0.196982	0.282	0.3212	0.274	0.242	0.2145	0.262	0.722081	0.941207	0.800246	0.302647	-0.0265	0.024	-0.0335	-0.262
	665	P60660	MYL6	0.0932821	0.12978	0.0741361	0.611011	0.244	0.25	0.236	0.087	0.121656	0.371923	0.254801	0.60231	0.167	0.1685	0.156	-0.087
	666	Q9ULD9	ZNF608	0.0798821	0.0936402	0.0836168	0.747595	0.2205	0.303	0.2065	0.0715	0.18608	0.307996	0.341053	0.740848	0.148	0.258	0.1375	-0.0715
	667	Q9UJ41	RABGEF1	0.078001	0.137743	0.0883696	0.932704	0.244	0.266	0.2185	-0.021	0.0821749	0.277963	0.170925	0.931605	0.2295	0.225	0.195	0.021
	668	O14967	CLGN	0.0517917	0.15096	0.407117	0.436503	0.316	0.2645	0.148	-0.1345	0.0622408	0.180445	0.133089	0.423673	0.4185	0.344	0.2725	0.1345
	669	Q9NSC2	SALL1	0.125567	NaN	0.256974	NaN	0.3715	NaN	0.114	NaN	0.270803	0.770924	0.13333	NA	-0.0915	0.109	-0.3465	NA
	670	P61018	RAB4B	0.093458	0.122843	0.0614133	0.957652	0.199	0.291	0.238	0.0125	0.18608	0.518152	0.438415	0.957407	0.158	0.131	0.097	-0.0125
	671	P11137.4	MAP2	0.0772742	0.0866632	0.151229	0.82793	0.23	0.3165	0.181	0.0445	NaN	NaN	NaN	NaN	NaN	NaN	NaN	NaN
	672	Q9ULX9	MAFF	0.194406	0.270282	0.053723	0.446122	0.131	0.2215	0.374	-0.1295	0.0768779	0.313969	0.0506676	0.431408	0.241	0.311	0.4265	0.1295
	673	P16035	TIMP2	0.132862	0.205403	0.0417231	0.886542	0.1765	0.204	0.3455	-0.0335	0.102773	0.34334	0.0495234	0.886039	0.196	0.193	0.344	0.0335
	674	Q5D1E8	ZC3H12A	0.0772742	0.175702	0.202168	0.587734	0.2985	0.291	0.1345	0.1395	0.160487	0.408781	0.986764	0.575196	0.1645	0.1515	0.0035	-0.1395
	675	P50995	ANXA11	0.091298	0.100123	0.0677142	0.943363	0.213	0.2815	0.2285	-0.0195	0.0748186	0.239403	0.130547	0.941879	0.253	0.2655	0.2135	0.0195
	676	Q93052	LPP	0.0465351	0.153232	0.140529	0.957652	0.3245	0.23	0.1675	0.0135	0.0512901	0.262898	0.205166	0.957185	0.346	0.234	0.187	-0.0135
	677	P12259	F5	0.254518	0.124204	0.0818788	0.747866	0.1825	0.2695	0.2695	-0.067	0.118589	0.168837	0.054855	0.742496	0.241	0.3255	0.3235	0.067
	678	P11137	MAP2	0.0874562	0.0878279	0.108116	0.818109	0.2285	0.305	0.188	0.049	0.112757	0.272474	0.32493	0.815973	0.1775	0.225	0.13	-0.049
	679	Q5FBB7	SGOL1	0.130805	0.10106	0.0836168	0.316416	0.205	0.3105	0.206	0.178	0.653047	0.581479	0.911136	0.298265	0.0345	0.1255	-0.016	-0.178
	680	Q99501	GAS2L1	0.103382	0.224823	0.0472787	0.747866	0.2045	0.241	0.2755	0.068	0.107084	0.402094	0.18978	0.742126	0.1905	0.157	0.178	-0.068
	681	Q9Y3C8	UFC1	0.0608236	0.252664	0.0575442	0.549657	0.2695	0.1795	0.2705	0.1025	0.155392	0.828443	0.14969	0.538966	0.2515	0.0635	0.22	-0.1025
	682	O75581	LRP6	0.13386	0.112598	0.0909216	0.820589	0.2355	0.28	0.204	-0.046	0.128847	0.182808	0.139962	0.818094	0.2705	0.3145	0.232	0.046
	683	Q8IUE6	HIST2H2AB	0.118942	0.369186	0.184465	0.372257	0.222	0.236	0.261	0.1515	0.687895	0.773551	0.410413	0.356296	0.0335	0.11	0.145	-0.1515
	684	Q15735	INPP5J	0.0924264	0.154951	0.0682707	0.944653	0.2125	0.234	0.2715	-0.024	0.173284	0.332136	0.158484	0.943712	0.2425	0.258	0.3035	0.024
	685	Q0IIM8	TBC1D8B	0.187152	0.0601883	0.156752	0.196502	0.1495	0.4205	0.148	0.363	0.396546	0.961662	0.161122	0.174647	-0.0725	-0.0165	-0.2395	-0.363
	686	Q9NRD1	FBXO6	0.0680393	0.157456	0.0608764	0.968874	0.252	0.227	0.2385	0.0095	0.0885897	0.291577	0.0852817	0.968674	0.233	0.211	0.27	-0.0095
	687	P46459	NSF	0.0692908	0.14778	0.0627006	0.910554	0.2445	0.236	0.236	0.029	0.0935768	0.33621	0.155444	0.909222	0.2045	0.191	0.1995	-0.029
	688	F5GWA6	MYPN	0.0523258	NaN	0.317678	0.196502	0.2925	NaN	0.185	0.457	0.381364	NA	NA	0.174647	-0.159	NA	NA	-0.457
	689	Q96T68	SETDB2	0.092323	0.106137	0.110877	0.252536	0.2285	0.293	0.1935	0.203	0.692048	0.649004	0.992214	0.230274	0.031	0.09	-0.0015	-0.203
	690	Q68CZ2	TNS3	0.0669983	0.136749	0.0894318	0.838911	0.2525	0.2595	0.2025	0.0425	0.115811	0.237058	0.25669	0.837743	0.176	0.2455	0.1455	-0.0425
	691	Q92581.2	SLC9A6	0.0722431	0.157481	0.0668881	NaN	0.238	0.2325	0.2435	NaN	NaN	NaN	NaN	NaN	NaN	NaN	NaN	NaN
	692	A5PKW4	PSD	0.119029	0.21452	0.0512571	0.330247	0.2145	0.2235	0.2755	0.2185	0.87004	0.992637	0.656186	0.31368	-0.034	-0.0055	0.0915	-0.2185
	693	Q9UPQ0	LIMCH1	0.0671376	0.158377	0.0797407	0.848554	0.2505	0.2315	0.2315	0.0405	0.0812386	0.309453	0.136767	0.847376	0.2325	0.198	0.216	-0.0405
	694	Q08379	GOLGA2	0.0967668	0.184836	0.04111	0.851732	0.205	0.21	0.298	0.0395	0.0949625	0.308671	0.0709792	0.850759	0.2005	0.2005	0.2845	-0.0395
	695	Q14142	TRIM14	0.0700364	0.262857	0.0559826	0.997502	0.2865	0.1725	0.253	-0.0005	0.140287	0.323383	0.13608	0.997485	0.197	0.1985	0.214	0.0005
	696	Q8N720.3	ZNF655	0.122304	0.294907	0.318632	0.873834	0.205	0.332	0.175	0.042	NaN	NaN	NaN	NaN	NaN	NaN	NaN	NaN
	697	P18827	SDC1	0.161387	0.0628751	0.122393	0.945413	0.1405	0.3535	0.217	0.0285	NA	0.327961	0.417887	0.943979	NA	0.2995	0.168	-0.0285
	698	Q6ZWJ1	STXBP4	0.0640367	0.21682	0.190539	0.380031	0.272	0.2585	0.1805	0.2205	0.678752	0.87948	0.818183	0.362367	0.057	0.038	-0.0315	-0.2205
	699	P43234	CTSO	0.107514	0.199015	0.106902	NaN	0.2395	0.195	0.2755	NaN	0.373489	0.771277	NA	NA	0.1615	0.142	NA	NA
	700	O00370		0.0680393	0.275376	0.0785405	0.339721	0.2795	0.2125	0.2175	0.3075	0.904389	0.643626	0.674928	0.320876	-0.0225	-0.095	-0.0825	-0.3075
	701	Q13425	SNTB2	0.106188	0.163611	0.059665	0.911576	0.2135	0.228	0.2675	0.027	0.142039	0.334389	0.0819284	0.9109	0.219	0.1955	0.2655	-0.027
	702	Q15758	SLC1A5	0.168128	0.0865009	0.319364	0.781397	0.2275	0.3325	0.149	-0.067	NA	0.142812	0.0495234	0.775363	NA	0.3715	0.341	0.067
	703	A8MU76		0.131228	0.186008	0.159221	0.456998	0.1615	0.2955	0.252	0.1845	0.666909	0.91965	0.848538	0.440066	-0.0395	0.032	0.029	-0.1845
	704	P16104	H2AFX	0.199638	0.393836	0.0891312	0.374382	0.155	0.235	0.317	0.1405	0.847999	0.83973	0.202543	0.36088	0.016	0.0785	0.2435	-0.1405
	705	O75629	CREG1	0.262317	0.145531	0.04111	0.782041	0.148	0.242	0.317	0.076	0.351368	0.331931	0.191908	0.775363	0.0745	0.2045	0.3055	-0.076
	706	B1AVU8	PSAP	0.212716	0.200474	0.0577535	0.920008	0.1975	0.201	0.3085	-0.042	0.0822559	0.316524	0.0479198	0.918206	0.2285	0.228	0.395	0.042
	707	Q8TAZ6	CMTM2	0.0744746	0.0382494	0.902179	NaN	0.2345	0.496	-0.0235	NaN	NA	0.928501	NA	NA	NA	0.058	NA	NA
	708	O00479	HMGN4	0.461699	0.134958	0.0365081	0.415682	0.083	0.313	0.31	0.171	0.334821	0.559651	0.1306	0.398364	0.1075	0.1525	0.352	-0.171
	709	Q68D06	SLFN13	0.158771	0.103082	0.0485749	0.223672	0.149	0.278	0.2785	0.2345	0.601056	0.889965	0.500451	0.200702	-0.0415	0.0375	0.0865	-0.2345
	710	O43542	XRCC3	0.114935	0.452722	0.451668	NaN	0.3325	0.2195	0.1535	NaN	0.43692	0.708905	0.550254	NA	0.1315	0.1185	-0.073	NA
	711	O15027.3	SEC16A	0.0933097	0.192134	0.0566094	0.942481	0.225	0.204	0.276	0.0195	NaN	NaN	NaN	NaN	NaN	NaN	NaN	NaN
	712	Q05682	CALD1	0.0772742	0.157481	0.0977826	0.76024	0.2305	0.248	0.226	0.056	0.155109	0.417625	0.340514	0.756494	0.138	0.158	0.1235	-0.056
	713	Q9BVV6.3	KIAA0586	0.129524	0.118443	0.16167	0.339447	0.1685	0.3225	0.212	0.1555	NaN	NaN	NaN	NaN	NaN	NaN	NaN	NaN
	714	O15027.5	SEC16A	0.0933097	0.189617	0.056661	0.932657	0.2235	0.2045	0.274	0.0215	NaN	NaN	NaN	NaN	NaN	NaN	NaN	NaN
	715	J3QRS3	MYL12A	0.0945114	0.102401	0.100926	0.611547	0.2165	0.279	0.206	0.0835	0.19719	0.369543	0.403443	0.603892	0.115	0.174	0.1225	-0.0835
	716	Q7Z614	SNX20	0.655767	0.0354346	NaN	0.739467	-0.0485	0.516	NaN	0.1005	0.121976	0.315799	NA	0.731183	-0.228	0.2405	NA	-0.1005
	717	Q9Y4G6	TLN2	0.0719798	0.175702	0.075114	0.440258	0.2445	0.2225	0.234	0.117	0.171906	0.469021	0.337351	0.428694	0.1395	0.1395	0.121	-0.117
	718	P34096	RNASE4	0.0763813	0.212915	0.0575442	0.279785	0.2435	0.187	0.27	0.186	0.755013	0.961154	0.509752	0.261538	0.0235	0.015	0.0875	-0.186
	719	Q9Y2G7	ZFP30	0.108224	0.167563	0.106082	0.82793	0.239	0.273	0.1885	0.0475	0.331336	0.299086	0.784292	0.826455	0.101	0.208	-0.037	-0.0475
	720	Q9NP61	ARFGAP3	0.088293	0.173473	0.0679468	0.947931	0.2385	0.2125	0.249	0.0175	0.0863361	0.277936	0.154837	0.947112	0.2245	0.2245	0.2215	-0.0175
	721	P15289	ARSA	0.211048	0.160858	0.0569727	0.997436	0.1895	0.222	0.2855	0.001	0.105676	0.420924	0.140069	0.997438	0.2065	0.203	0.227	-0.001
	722	Q5HY98	ZNF766	0.100148	0.301466	0.0766822	0.843486	0.1925	0.264	0.24	-0.047	0.105487	0.518294	0.100298	0.841553	0.206	0.131	0.24	0.047
	723	P51606	RENBP	0.120101	0.137348	0.0510516	0.828493	0.185	0.248	0.263	-0.0535	0.0616363	0.153997	0.0635988	0.826876	0.3115	0.3535	0.304	0.0535
	724	Q5XXA6	ANO1	0.200607	0.138392	0.0516314	0.599183	0.123	0.254	0.3185	0.085	0.552259	0.31123	0.255857	0.590719	0.0435	0.2035	0.156	-0.085
	725	Q05682.5	CALD1	0.0933383	0.15625	0.102207	0.830059	0.211	0.255	0.228	0.0435	NaN	NaN	NaN	NaN	NaN	NaN	NaN	NaN
	726	Q6P6B1	ERICH5	0.110498	0.15103	0.0812642	0.826745	0.2495	0.2355	0.209	0.045	0.12995	0.341956	0.341305	0.826311	0.215	0.186	0.1185	-0.045
	727	Q9NQ84.2	GPRC5C	0.0991306	0.134937	0.0639593	0.919565	0.201	0.246	0.246	-0.0265	NaN	NaN	NaN	NaN	NaN	NaN	NaN	NaN
	728	Q9UPQ0.4	LIMCH1	0.0700364	0.165896	0.0856273	0.914891	0.243	0.2245	0.2255	0.0265	NaN	NaN	NaN	NaN	NaN	NaN	NaN	NaN
	729	A6NKL6	TMEM200C	0.0967668	0.248281	0.100107	0.846721	0.2795	0.1815	0.2315	0.077	0.145293	0.674609	0.288875	0.841553	0.208	0.1045	0.1625	-0.077
	730	Q6UWU2	GLB1L	0.187303	NaN	0.0808993	0.382645	0.162	NaN	0.2985	-0.2085	0.144735	NA	NA	0.362797	0.3185	NA	NA	0.2085
	731	O60282	KIF5C	0.0772742	0.165121	0.0608274	0.957652	0.229	0.218	0.243	0.0125	0.10181	0.320102	0.147112	0.957185	0.199	0.192	0.209	-0.0125
	732	Q9UDY2.7	TJP2	0.0669983	0.161917	0.0822863	0.403751	0.254	0.2275	0.208	0.127	NaN	NaN	NaN	NaN	NaN	NaN	NaN	NaN
	733	Q8NBR6	FAM63B	0.108073	0.10781	0.106125	0.855004	0.1825	0.3145	0.1925	0.0395	0.149435	0.302767	0.22248	0.854114	0.141	0.2595	0.1595	-0.0395
	734	O43257	ZNHIT1	0.297736	0.138059	0.269112	0.67394	0.1215	0.3285	0.2385	0.0705	0.552019	0.867013	0.781656	0.666055	0.086	0.085	-0.0485	-0.0705
	735	O75348	ATP6V1G1	0.0932821	0.126862	0.0681425	0.723365	0.204	0.2535	0.2285	0.0725	0.199457	0.376695	0.415899	0.716716	0.1295	0.1695	0.1175	-0.0725
	736	Q96LR5	UBE2E2	0.058485	0.21682	0.0833203	0.991294	0.2745	0.186	0.225	-0.0035	0.0887672	0.274787	0.0873343	0.991157	0.239	0.252	0.285	0.0035
	737	Q8IYJ3	SYTL1	0.101383	0.312012	0.0372859	0.993402	0.2005	0.177	0.3075	-0.002	0.193646	0.515971	0.0722576	0.993487	0.141	0.1275	0.278	0.002
	738	Q9NUU6	FAM105A	0.0692694	0.159091	0.214533	0.438821	0.266	0.2235	0.1955	-0.139	0.0328974	0.120587	0.0575533	0.424411	0.542	0.4045	0.3565	0.139
	739	P24278	ZBTB25	0.167976	0.785111	0.0286196	0.382581	0.248	0.0855	0.351	0.242	0.44728	0.85791	0.336222	0.362797	0.059	0.0425	0.121	-0.242
	740	Q9NTM9	CUTC	0.169564	0.142559	0.107182	0.475826	0.1365	0.279	0.2685	-0.109	0.160923	0.516431	0.0875057	0.466164	0.131	0.1795	0.27	0.109
	741	Q5VYS8	ZCCHC6	0.0700364	0.17964	0.107253	0.920508	0.2595	0.2195	0.205	0.027	0.0733835	0.313969	0.158484	0.919168	0.2555	0.2165	0.224	-0.027
	742	G3V1V0	PDE6H	0.0958542	0.164649	0.0797407	0.846721	0.2375	0.2185	0.2275	0.041	0.113715	0.388081	0.197426	0.845494	0.176	0.164	0.176	-0.041
	743	Q15417	CNN3	0.0772742	0.13132	0.181941	0.373261	0.26	0.272	0.151	-0.135	0.0466331	0.150416	0.0738645	0.359794	0.389	0.376	0.3225	0.135
	744	Q8NEH6	MNS1	0.0643338	0.11831	0.397691	0.196502	0.2595	0.278	0.1455	0.299	0.403348	0.978032	0.289369	0.17496	0.102	-0.013	-0.1835	-0.299
	745	P30040	ERP29	0.113622	0.167345	0.0510516	0.919565	0.1925	0.227	0.263	-0.0285	0.157441	0.559472	0.138069	0.918206	0.141	0.1315	0.2135	0.0285
	746	J3KNL6	SEC16A	0.101383	0.192134	0.0607248	0.95024	0.21	0.204	0.2675	0.0165	0.0948492	0.345895	0.0819284	0.949246	0.208	0.1775	0.278	-0.0165
	747	B4DUT8	CNN2	0.0911207	0.128047	0.14244	0.922841	0.207	0.28	0.194	0.024	0.108723	0.299916	0.358432	0.921352	0.2115	0.322	0.143	-0.024
	748	Q68CR1	SEL1L3	0.108675	0.249852	0.167701	0.885685	0.228	0.278	0.175	0.034	0.123534	0.429944	0.284554	0.884457	0.1995	0.244	0.1485	-0.034
	749	Q96M91	CCDC11	0.110597	NaN	0.157625	0.506179	0.181	NaN	0.2725	0.2115	0.822573	0.560554	0.554032	0.486371	-0.0485	-0.1395	0.0745	-0.2115
	750	Q96RR4	CAMKK2	0.0772742	0.138503	0.0999532	0.568198	0.226	0.259	0.195	-0.091	0.0814254	0.168837	0.0739537	0.558949	0.254	0.3275	0.277	0.091
	751	Q8N8E3	CEP112	0.0928022	0.178869	0.130453	0.403727	0.2025	0.286	0.1915	0.168	0.723895	0.559439	0.814336	0.384079	0.04	0.118	0.0315	-0.168
	752	P11362.21	FGFR1	0.191197	0.344945	0.0862127	0.339721	0.127	0.246	0.3065	0.15	NaN	NaN	NaN	NaN	NaN	NaN	NaN	NaN
	753	Q03936	ZNF92	0.155348	0.264247	0.14244	0.628801	0.1445	0.3275	0.2075	0.121	0.328591	0.511212	0.487497	0.617571	0.103	0.1345	0.0845	-0.121
	754	Q9C0F3	ZNF436	0.0995445	0.208233	0.0955942	0.974526	0.1915	0.253	0.232	-0.008	0.134831	0.27872	0.158937	0.974001	0.156	0.2215	0.196	0.008
	755	Q14451.3	GRB7	0.11998	0.26073	0.211718	0.644567	0.2285	0.2455	0.202	0.091	NaN	NaN	NaN	NaN	NaN	NaN	NaN	NaN
	756	P28698	MZF1	0.0698983	0.269505	0.100186	0.506179	0.244	0.2235	0.2055	0.144	0.592612	0.806721	0.806197	0.487816	0.077	-0.054	-0.035	-0.144
	757	Q2PPJ7	RALGAPA2	0.0726107	0.159743	0.0879608	0.951207	0.237	0.226	0.21	-0.0155	0.0763413	0.278133	0.109292	0.950163	0.2475	0.2245	0.2385	0.0155
	758	Q86XE0	SNX32	0.197061	0.126053	0.0481635	0.746504	0.1255	0.2555	0.2905	0.093	0.179195	0.567406	0.262033	0.736806	0.2325	0.176	0.2755	-0.093
	759	E7ESJ3	ANKRD26	0.0747626	0.165121	0.0899056	0.513885	0.232	0.2395	0.199	0.113	0.236346	0.495818	0.473565	0.501565	0.1245	0.127	0.0945	-0.113
	760	Q9Y2S6	TMA7	NaN	0.178869	0.108552	NaN	NaN	0.2635	0.1835	NaN	0.994934	0.801652	NA	NA	0.001	0.1335	NA	NA
	761	O43852.4	CALU	0.104044	0.194928	0.0899885	0.826745	0.206	0.219	0.245	0.045	NaN	NaN	NaN	NaN	NaN	NaN	NaN	NaN
	762	O43734	TRAF3IP2	0.047723	0.489488	NaN	0.715713	0.343	0.1035	NaN	0.1165	0.928388	0.705017	NA	0.704386	-0.019	-0.132	NA	-0.1165
	763	P35749.2	MYH11	0.0801722	0.183617	0.0742203	0.865754	0.2345	0.2085	0.2265	0.038	NaN	NaN	NaN	NaN	NaN	NaN	NaN	NaN
	764	Q08AN1	ZNF616	0.0980187	0.211034	0.15948	0.965166	0.195	0.2805	0.194	0.0105	0.195512	0.412865	0.329508	0.964684	0.158	0.156	0.124	-0.0105
	765	Q93073	SECISBP2L	0.0862053	0.127847	0.0895826	0.956296	0.213	0.2565	0.1995	0.0135	0.0885897	0.239952	0.211164	0.955227	0.226	0.2595	0.165	-0.0135
	766	P02790	HPX	NaN	0.870499	0.0258115	0.614315	NaN	0.047	0.398	-0.1355	0.157901	NA	0.0243639	0.60231	0.2825	NA	0.5415	0.1355
	767	O95716	RAB3D	0.077547	0.173425	0.0978529	0.784673	0.2395	0.228	0.2	-0.053	0.108723	0.261459	0.183729	0.780092	0.3275	0.2365	0.223	0.053
	768	P07237	P4HB	0.0933383	0.212237	0.0721238	0.947931	0.219	0.1875	0.2595	0.0175	0.112757	0.33075	0.102551	0.947112	0.2035	0.192	0.2605	-0.0175
	769	Q9Y473	ZNF175	0.183742	NaN	0.14244	0.784673	0.2365	NaN	0.2075	0.095	0.10181	0.749744	0.255328	0.779119	0.269	0.0845	0.171	-0.095
	770	Q8IVS8	GLYCTK	0.097145	0.265229	0.0881412	0.795187	0.2285	0.199	0.238	-0.056	0.0763413	0.275216	0.0738645	0.79036	0.252	0.245	0.2865	0.056
	771	O95359	TACC2	0.0988832	0.103082	0.135926	0.698728	0.196	0.305	0.1635	0.067	0.128847	0.303655	0.440637	0.692547	0.1725	0.2295	0.0975	-0.067
	772	P02774.3	GC	0.220663	0.120821	0.0605223	0.385672	0.1595	0.262	0.2415	0.2745	NaN	NaN	NaN	NaN	NaN	NaN	NaN	NaN
	773	Q58WW2.2	DCAF6	0.0557792	0.202177	0.107182	0.901629	0.281	0.191	0.191	0.03	NaN	NaN	NaN	NaN	NaN	NaN	NaN	NaN
	774	Q9H1H9	KIF13A	0.0937822	0.118443	0.120982	0.953622	0.212	0.275	0.1755	0.0155	0.0828742	0.237058	0.122076	0.952711	0.248	0.272	0.2205	-0.0155
	775	Q6ISB3	GRHL2	0.0923541	0.211334	0.0488738	0.856765	0.203	0.188	0.271	-0.0405	0.0935768	0.297738	0.0625991	0.855689	0.2265	0.2215	0.3105	0.0405
	776	Q9UN19	DAPP1	NaN	0.0213136	0.108072	0.152428	NaN	0.7915	-0.3505	0.4675	0.290782	0.402094	0.0201772	0.126683	-0.0875	0.318	-0.7465	-0.4675
	777	Q9Y5W8	SNX13	0.197871	0.101166	0.219447	0.784673	0.172	0.2875	0.2015	0.081	0.159682	0.182808	0.189365	0.777478	0.1355	0.3025	0.186	-0.081
	778	Q5THR3	EFCAB6	0.102277	0.126917	0.112911	0.279785	0.1915	0.2835	0.1845	0.1945	0.82641	0.450806	0.401182	0.261239	-0.02	0.182	-0.1025	-0.1945
	779	Q9Y547	HSPB11	0.108073	0.256399	0.205814	0.475024	0.1895	0.284	0.185	0.141	0.470825	0.676657	0.740178	0.460474	0.0825	0.0805	0.082	-0.141
	780	Q9P2K9	PTCHD2	0.163546	NaN	NaN	0.868718	0.219	NaN	NaN	0.0665	0.159682	NA	0.0643205	0.865401	0.1585	NA	0.5055	-0.0665
	781	Q96DE5	ANAPC16	0.11717	0.314688	0.239323	0.489338	0.2255	0.2315	0.199	0.1065	0.277511	0.718751	0.578808	0.480046	0.1245	0.125	0.1005	-0.1065
	782	Q96RY7	IFT140	0.0958542	0.14407	0.182922	0.397789	0.2	0.3075	0.1485	0.167	NA	0.512907	0.649608	0.379686	NA	0.125	-0.1025	-0.167
	783	Q86XZ4	SPATS2	0.10686	0.165896	0.133034	0.929701	0.187	0.241	0.2275	0.024	0.179396	0.400217	0.213655	0.927656	0.1485	0.2025	0.2105	-0.024
	784	A8MSM7	MAP9	0.0772742	0.207352	0.219254	0.552772	0.262	0.21	0.1835	0.108	0.0814254	0.222423	0.0875057	0.541513	0.2365	0.27	0.2665	-0.108
	785	P09758	TACSTD2	0.266548	0.103668	0.233943	0.721711	0.198	0.311	0.1465	-0.073	0.159682	0.179064	0.183881	0.714611	0.1765	0.3085	0.233	0.073
	786	Q8IUH4	ZDHHC13	0.112858	0.128802	0.172074	0.919565	0.2545	0.26	0.141	0.027	0.117528	0.193753	0.284895	0.918206	0.2335	0.2915	0.1435	-0.027
	787	Q5VUJ6	LRCH2	0.177662	0.167967	0.0569727	0.580757	0.191	0.214	0.25	0.1095	0.369315	0.696937	0.545335	0.570441	0.074	0.105	0.079	-0.1095
	788	Q9UHB6	LIMA1	0.119029	0.206723	0.0813059	0.954351	0.1995	0.2	0.255	0.0145	0.130188	0.37745	0.159238	0.953427	0.1735	0.179	0.219	-0.0145
	789	H3BPX2	OBSCN	NaN	0.473898	0.0337209	0.27178	NaN	0.106	0.33	0.1955	0.729332	0.802447	0.631368	0.250783	-0.0465	-0.065	0.0855	-0.1955
	790	Q6V0I7	FAT4	0.128535	0.578523	0.161511	NaN	0.3075	0.1625	0.184	NaN	0.609343	0.327961	0.315157	NA	-0.05	-0.2005	-0.171	NA
	791	Q02410	APBA1	0.0669983	0.207942	0.188934	0.90422	0.31	0.1905	0.1535	0.043	0.0904981	0.331709	0.436839	0.902789	0.282	0.1995	0.105	-0.043
	792	Q96KG9	SCYL1	0.0763953	0.588698	0.0429715	0.954351	0.237	0.1155	0.3005	-0.015	0.0935768	0.567561	0.0564631	0.953427	0.2365	0.1485	0.3125	0.015
	793	Q9H3Y6	SRMS	0.298602	0.123442	0.255498	0.916661	0.14	0.352	0.1605	0.0355	0.200073	0.401584	0.293688	0.914583	0.1105	0.317	0.1335	-0.0355
	794	Q96M89	CCDC138	0.120101	0.117182	0.357382	0.733809	0.205	0.3585	0.089	0.0685	0.743198	0.654662	0.326461	0.726527	0.025	0.197	-0.128	-0.0685
	795	Q9NQW6	ANLN	0.108065	0.10873	0.0929918	0.537525	0.182	0.2735	0.1965	0.111	0.250193	0.464602	0.339332	0.526634	0.0975	0.15	0.131	-0.111
	796	Q99622	C12orf57	0.138476	0.186774	0.0797407	0.975131	0.2165	0.21	0.2245	0.0085	0.0923313	0.222423	0.0450092	0.974674	0.2465	0.283	0.3535	-0.0085
	797	P14635	CCNB1	0.113394	0.118915	0.0906645	0.803694	0.1765	0.27	0.2045	0.0485	0.19719	0.649763	0.668577	0.802337	0.1145	0.094	0.0615	-0.0485
	798	Q86VF2.5	IGFN1	NaN	0.0899988	0.222665	NaN	NaN	0.2975	0.1365	NaN	NaN	NaN	NaN	NaN	NaN	NaN	NaN	NaN
	799	O43852.3	CALU	0.108224	0.208233	0.0870911	0.842588	0.1985	0.2075	0.244	0.041	NaN	NaN	NaN	NaN	NaN	NaN	NaN	NaN
	800	J3KR51	ZNF525	0.10651	0.186001	0.112445	0.679533	0.199	0.2355	0.2155	0.118	0.274978	0.348495	0.223684	0.666124	0.122	0.176	0.165	-0.118
	801	Q12967	RALGDS	0.186538	0.184993	0.106543	0.733809	0.1905	0.2475	0.211	0.125	0.909818	0.62673	0.55856	0.722714	-0.0175	-0.1345	0.1325	-0.125
	802	Q15788	NCOA1	0.102311	0.138987	0.108116	0.852412	0.1885	0.28	0.1805	-0.042	0.069323	0.253883	0.132494	0.850838	0.2645	0.2365	0.212	0.042
	803	Q9BQ89	FAM110A	0.0958542	0.0899988	0.160171	0.515537	0.196	0.298	0.1545	0.1015	0.246749	0.388602	0.513368	0.504982	0.094	0.16	0.0795	-0.1015
	804	Q8N488	RYBP	0.11812	0.228547	0.0587954	0.76024	0.1745	0.2245	0.249	0.0565	0.249557	0.644281	0.21351	0.755378	0.111	0.1125	0.193	-0.0565
	805	Q9UHB6.4	LIMA1	0.120101	0.20981	0.0833203	0.956296	0.2	0.198	0.2495	0.0135	NaN	NaN	NaN	NaN	NaN	NaN	NaN	NaN
	806	O14773	TPP1	0.126947	0.663292	0.0289146	0.781025	0.1905	0.102	0.354	-0.0635	0.0543556	0.57249	0.0288395	0.774745	0.329	0.2575	0.442	0.0635
	807	O95394	PGM3	0.110758	0.213902	0.0739231	0.968495	0.2195	0.184	0.2415	0.0095	0.0819771	0.425001	0.133089	0.968335	0.2525	0.1465	0.2195	-0.0095
	808	P37235	HPCAL1	0.0937822	0.15103	0.0997597	0.902502	0.223	0.2325	0.1895	0.03	0.212258	0.382277	0.221991	0.901367	0.105	0.1645	0.1585	-0.03
	809	Q13907.2	IDI1	0.0869608	0.23721	0.0586951	0.316416	0.2115	0.1855	0.2475	0.168	NaN	NaN	NaN	NaN	NaN	NaN	NaN	NaN
	810	Q96NT0	CCDC115	0.0722431	0.247549	0.0678872	0.949767	0.2385	0.1685	0.237	0.025	0.211312	0.661566	0.0782644	0.947714	0.1145	0.103	0.28	-0.025
	811	Q8NDI1.2	EHBP1	0.0719798	0.207942	0.0865267	0.95024	0.245	0.1925	0.2065	0.016	NaN	NaN	NaN	NaN	NaN	NaN	NaN	NaN
	812	Q5TF21	SOGA3	0.107402	0.15412	0.0853586	0.576046	0.206	0.2335	0.204	0.09	0.182383	0.627181	0.274579	0.568459	0.121	0.0955	0.145	-0.09
	813	P08236	GUSB	0.171186	0.199873	0.065859	0.749993	0.2015	0.2015	0.24	0.092	0.60822	0.597396	0.391263	0.743844	0.042	0.12	0.1295	-0.092
	814	Q9HBY8	SGK2	0.142769	0.0866632	0.142689	0.43327	0.172	0.314	0.1555	0.1235	0.294054	0.417108	0.836119	0.420796	0.098	0.189	0.035	-0.1235
	815	Q9Y252	RNF6	0.204532	0.284987	0.176832	0.554567	0.192	0.231	0.218	0.18	0.86736	0.817058	0.725668	0.538021	0.0175	0.051	0.046	-0.18
	816	Q9HBT8	ZNF286A	0.28062	0.269505	0.120602	0.946798	0.0975	0.325	0.218	0.03	0.30162	0.233418	0.22923	0.945622	0.106	0.255	0.1705	-0.03
	817	O94875.12	SORBS2	0.11953	0.212915	0.0438285	0.755692	0.1695	0.1885	0.282	0.058	NaN	NaN	NaN	NaN	NaN	NaN	NaN	NaN
	818	Q9NVZ3	NECAP2	0.107471	0.193759	0.128924	0.316416	0.1845	0.27	0.185	0.1875	0.139017	0.395021	0.326461	0.298265	0.189	0.161	0.1365	-0.1875
	819	O95236	APOL3	0.0958542	0.128352	0.115702	0.920008	0.204	0.2505	0.1845	0.027	0.108396	0.284427	0.262315	0.918532	0.1835	0.2235	0.1655	-0.027
	820	P23508.2	MCC	0.0904594	0.122951	0.247941	0.705556	0.2245	0.2825	0.1315	0.1165	NaN	NaN	NaN	NaN	NaN	NaN	NaN	NaN
	821	Q9H336.2	CRISPLD1	0.0828552	0.0700173	0.392734	0.559308	0.2175	0.334	0.086	0.0935	NaN	NaN	NaN	NaN	NaN	NaN	NaN	NaN
	822	Q6ZMV5	SMEK3P	0.136557	0.460322	0.121878	0.196502	0.2085	0.1755	0.253	0.2695	0.592607	0.819682	0.819927	0.174647	-0.073	-0.1035	0.055	-0.2695
	823	Q13951.2	CBFB	0.0739715	0.157481	0.121648	0.330957	0.234	0.2305	0.1725	0.1835	NaN	NaN	NaN	NaN	NaN	NaN	NaN	NaN
	824	Q92831	KAT2B	0.155348	0.181142	0.0739746	0.89229	0.148	0.207	0.2815	0.033	0.156566	0.262992	0.109292	0.891114	0.1535	0.2295	0.234	-0.033
	825	O75382	TRIM3	0.119029	0.155816	0.0816387	0.446934	0.199	0.2265	0.211	0.132	0.15921	0.318322	0.173236	0.431881	0.142	0.196	0.1825	-0.132
	826	P12931.2	SRC	0.101383	0.351984	0.0461227	0.924671	0.207	0.1555	0.2735	-0.023	NaN	NaN	NaN	NaN	NaN	NaN	NaN	NaN
	827	X6R3V9	MON1A	NaN	NaN	0.110288	0.54154	NaN	NaN	0.212	0.0975	0.319863	NA	NA	0.532538	0.1965	NA	NA	-0.0975
	828	Q7Z403	TMC6	0.0411311	0.299516	0.485974	0.957789	0.37	0.178	0.088	0.015	0.0616363	0.383409	0.511344	0.957419	0.3605	0.163	0.0805	-0.015
	829	P19367	HK1	0.121173	0.197279	0.0679468	0.733204	0.2125	0.194	0.229	0.073	0.139995	0.537021	0.201434	0.725159	0.155	0.133	0.1755	-0.073
	830	Q9NTG1	PKDREJ	0.0537576	0.240869	0.203219	0.715713	0.2865	0.2105	0.1385	0.0665	0.174389	0.900611	0.637294	0.710122	0.1595	0.046	0.0585	-0.0665
	831	Q9NWB6	ARGLU1	0.232542	0.135336	0.0524569	0.722219	0.1175	0.2515	0.266	0.0635	0.878219	0.892869	0.409979	0.718181	0.014	0.0365	0.1045	-0.0635
	832	J3KP39	FAM118B	0.0786296	0.192134	0.0899885	0.749993	0.229	0.2	0.206	0.0585	0.097642	0.413971	0.247277	0.74488	0.2	0.1495	0.152	-0.0585
	833	O94875.11	SORBS2	0.120107	0.218598	0.0438285	0.749594	0.168	0.1845	0.282	0.059	NaN	NaN	NaN	NaN	NaN	NaN	NaN	NaN
	834	Q5VZ18	SHE	0.280536	0.8512	0.0340646	0.53314	0.143	0.047	0.444	-0.1305	NaN	NaN	NaN	NaN	NaN	NaN	NaN	NaN
	835	Q5VZ46	KIAA1614	0.245391	0.256399	0.0415027	NaN	0.1315	0.18	0.322	NaN	0.973014	0.989202	0.752124	NA	0.003	-0.01	0.0595	NA
	836	Q9H0B6	KLC2	0.0870734	0.160533	0.111776	0.640646	0.21	0.228	0.1955	0.0785	0.194042	0.560554	0.274579	0.633656	0.1535	0.1105	0.1575	-0.0785
	837	Q96RT1.8	ERBB2IP	0.191656	0.15625	0.0870606	0.889717	0.168	0.2585	0.206	-0.033	NaN	NaN	NaN	NaN	NaN	NaN	NaN	NaN
	838	Q9ULJ7	ANKRD50	0.0962752	0.698778	0.0510516	0.556517	0.301	0.06	0.271	0.1965	0.174455	0.467915	0.49645	NA	0.1355	0.1465	0.137	NA
	839	Q9BY89	KIAA1671	0.0827661	0.160615	0.121878	0.782654	0.22	0.238	0.174	0.058	0.134064	0.373497	0.346734	0.777478	0.153	0.1735	0.1195	-0.058
	840	O15392	BIRC5	0.103733	0.379467	0.0630941	0.56893	0.198	0.169	0.2645	0.114	0.724527	0.793939	0.388286	0.558653	0.0265	0.059	0.106	-0.114
	841	Q00653	NFKB2	0.129022	0.208813	0.0516314	0.95024	0.186	0.1875	0.258	0.016	0.14115	0.339842	0.0886338	0.949246	0.173	0.182	0.2595	-0.016
	842	Q9P2Q2	FRMD4A	0.166026	0.160615	0.0978529	0.928861	0.2005	0.239	0.1915	0.024	0.110164	0.263173	0.429866	0.927425	0.187	0.2535	0.103	-0.024
	843	O14593	RFXANK	0.0932821	0.433432	NaN	0.489338	0.2005	0.22	NaN	0.156	0.436399	NA	NA	0.472304	0.103	NA	NA	-0.156
	844	E7EV07	ARHGEF4	0.324099	0.165871	NaN	0.20216	0.141	0.279	NaN	0.342	0.113715	0.628327	0.166116	0.180087	-0.208	-0.0915	-0.2365	-0.342
	845	Q96GD4.5	AURKB	0.160205	0.161759	0.0614133	NaN	0.1645	0.2235	0.242	NaN	NaN	NaN	NaN	NaN	NaN	NaN	NaN	NaN
	846	O75340	PDCD6	0.117721	0.268514	0.0416204	0.90422	0.182	0.16	0.288	0.032	0.144479	0.559472	0.211164	0.902317	0.164	0.1095	0.1645	-0.032
	847	P02768	ALB	0.373791	0.118443	0.10253	0.368365	0.0765	0.3015	0.251	0.1505	0.499103	0.94215	NA	0.353725	-0.101	0.0435	NA	-0.1505
	848	Q9UPP5	KIAA1107	0.0711132	0.154027	0.194604	0.842588	0.266	0.2295	0.1325	0.0495	0.179195	0.379523	0.493211	0.841259	0.2225	0.18	0.091	-0.0495
	849	Q9NSA3	CTNNBIP1	0.465008	0.0442259	0.275325	0.956565	0.079	0.4095	0.1395	0.0165	0.62409	0.550468	0.595544	0.955227	0.039	0.231	-0.1165	-0.0165
	850	Q8TC76	FAM110B	0.148904	0.215634	0.0836508	0.93494	0.167	0.207	0.253	0.021	0.227928	0.798193	0.285385	0.933938	0.142	0.072	0.1355	-0.021
	851	Q13002	GRIK2	0.212367	0.160399	0.124124	0.803226	0.2305	0.2235	0.1725	0.0485	0.151874	0.232383	0.683165	0.80087	0.2865	0.295	0.0865	-0.0485
	852	Q8IYE0	CCDC146	0.158384	0.106402	0.183044	0.66432	0.17	0.2745	0.1815	0.097	0.387822	0.802447	0.416433	0.654387	0.0695	0.056	0.099	-0.097
	853	O95995	GAS8	0.0474211	0.262718	0.42482	0.471113	0.3145	0.2045	0.1065	0.122	0.269839	0.585599	0.943678	0.459318	0.145	0.1075	-0.0115	-0.122
	854	Q9H992	MARCH7	0.187386	0.238986	0.0394375	0.527903	0.1455	0.174	0.306	0.181	0.356997	0.967046	0.498021	0.512027	0.075	0.016	0.1115	-0.181
	855	Q00722	PLCB2	0.0932821	0.273566	0.0955942	NaN	0.212	0.206	0.2075	NaN	0.770938	0.968301	0.363297	NA	-0.0355	-0.0165	-0.1555	NA
	856	Q9Y519	TMEM184B	0.165095	0.139836	0.146462	0.3208	0.1815	0.2595	0.1845	0.175	0.200229	0.681022	0.647181	0.302647	0.1135	0.1215	0.0595	-0.175
	857	O75330.3	HMMR	0.102529	0.153846	0.114398	0.403751	0.2025	0.247	0.176	0.131	NaN	NaN	NaN	NaN	NaN	NaN	NaN	NaN
	858	Q8NFZ8	CADM4	0.0772742	0.330091	0.260275	0.670769	0.2275	0.171	0.2265	0.0745	0.138667	0.658815	0.398934	0.664425	0.158	0.097	0.1605	-0.0745
	859	Q14012	CAMK1	0.0733391	0.194467	0.18832	0.491482	0.238	0.197	0.19	-0.108	0.0622408	0.186208	0.151927	0.482363	0.314	0.2945	0.267	0.108
	860	P30622.2	CLIP1	0.0772742	0.175768	0.14244	0.554567	0.226	0.222	0.177	0.0975	NaN	NaN	NaN	NaN	NaN	NaN	NaN	NaN
	861	Q6ZMV9	KIF6	NaN	0.265716	0.417281	0.196502	NaN	0.339	0.0775	0.3245	0.639443	0.783911	0.506998	0.176174	-0.04	0.0585	-0.147	-0.3245
	862	Q8NDZ2	SIMC1	0.0827661	0.214236	0.153202	0.3208	0.2585	0.1965	0.1695	0.1785	0.279394	0.94951	0.992214	0.302407	0.0855	0.0185	-0.0015	-0.1785
	863	Q7Z7K6.3	CENPV	0.188286	0.356773	0.0302329	0.888457	0.1335	0.1485	0.341	-0.033	NaN	NaN	NaN	NaN	NaN	NaN	NaN	NaN
	864	O14734	ACOT8	0.112242	0.504966	0.0475521	0.52268	0.234	0.1145	0.274	0.124	0.32481	0.990656	0.211164	0.508972	0.112	-0.007	0.168	-0.124
	865	Q5TFE4	NT5DC1	0.0980187	0.36854	0.0879313	0.806155	0.253	0.1635	0.2055	0.065	0.122271	0.602858	0.25515	0.802677	0.176	0.0985	0.18	-0.065
	866	O95445	APOM	0.905755	NaN	0.0314821	0.333925	0.0235	NaN	0.391	-0.2635	0.0622408	NA	0.0450092	0.313894	0.2925	NA	0.6625	0.2635
	867	Q9Y3Q8	TSC22D4	0.0801722	0.116727	0.181112	0.935888	0.219	0.2645	0.1375	0.0205	0.0885897	0.268471	0.353634	0.934724	0.2245	0.225	0.116	-0.0205
	868	A6NNZ3	ZNF419	0.188388	0.351405	0.0787582	0.889212	0.217	0.1825	0.221	0.0455	0.105676	0.442499	0.177067	0.8872	0.1965	0.1575	0.203	-0.0455
	869	F8VWL3	FGD4	0.103416	0.199414	0.155988	0.568198	0.2075	0.218	0.1945	0.1005	0.172309	0.404366	0.402526	0.557934	0.193	0.196	0.1195	-0.1005
	870	Q5XKK7	FAM219B	0.135002	0.115873	0.196621	0.826745	0.2115	0.273	0.134	0.055	0.0733835	0.316524	0.640044	0.822441	0.2595	0.2135	0.061	-0.055
	871	O43293	DAPK3	0.10686	0.227028	0.0559826	0.783547	0.187	0.1785	0.2525	0.0525	0.324413	0.556529	0.656111	0.779119	0.1085	0.119	0.0685	-0.0525
	872	Q8IYI8	ZNF440	0.214973	0.252382	0.326366	0.957652	0.1165	0.335	0.1665	0.0135	0.271745	0.489821	0.721217	0.957185	0.1105	0.1535	-0.0465	-0.0135
	873	P56749	CLDN12	0.316212	0.153232	0.145578	0.614315	0.1635	0.2785	0.1755	0.131	0.871285	0.492782	0.84222	0.60231	0.0175	0.1335	0.0455	-0.131
	874	Q8WZ82	OVCA2	0.11998	0.239127	0.112911	0.544403	0.178	0.202	0.2375	0.0955	0.178588	0.74152	0.28321	0.536622	0.1305	0.0855	0.1575	-0.0955
	875	Q9NZV5	SEPN1	NaN	0.469937	0.14244	NaN	NaN	0.2255	0.186	NaN	0.364623	0.462003	0.792005	NA	0.139	0.1405	0.07	NA
	876	A8MT69	STRA13	0.281393	NaN	0.134543	0.582643	0.1005	NaN	0.3105	0.089	0.770317	NA	0.312011	0.575196	-0.031	NA	0.2245	-0.089
	877	Q9NY33	DPP3	0.10239	0.17964	0.0886728	0.684465	0.1955	0.2065	0.2145	-0.0685	0.0630026	0.233418	0.0734532	0.678738	0.283	0.252	0.2965	0.0685
	878	Q8N3D4	EHBP1L1	0.0967668	0.14285	0.122508	0.889171	0.195	0.248	0.173	0.0355	0.102773	0.302375	0.284895	0.887418	0.192	0.2045	0.14	-0.0355
	879	Q96F10	SAT2	0.105366	0.254904	0.0644098	0.954627	0.208	0.168	0.2395	0.0145	0.115641	0.405699	0.111988	0.953427	0.1935	0.155	0.23	-0.0145
	880	O43663.4	PRC1	0.114935	0.160182	0.079244	0.392344	0.1775	0.224	0.214	0.129	NaN	NaN	NaN	NaN	NaN	NaN	NaN	NaN
	881	Q9UHN6	TMEM2	0.0797007	0.197279	0.12734	0.952111	0.236	0.199	0.1805	-0.016	0.0823998	0.296752	0.108468	0.950916	0.258	0.23	0.2405	0.016
	882	Q7Z7K6	CENPV	0.236417	0.252545	0.033499	0.928861	0.112	0.1785	0.324	-0.022	0.174881	0.334084	0.104785	0.927425	0.136	0.185	0.244	0.022
	883	Q8NEL9	DDHD1	0.0923017	0.450864	0.0766822	0.196502	0.2055	0.148	0.2605	0.27	0.774308	0.772535	0.863715	0.174647	-0.022	-0.0895	-0.0315	-0.27
	884	P57789.3	KCNK10	0.115037	0.0974459	0.205887	0.449307	0.178	0.287	0.149	0.136	NaN	NaN	NaN	NaN	NaN	NaN	NaN	NaN
	885	Q9BX59	TAPBPL	0.225478	0.184501	0.859628	NaN	0.236	0.339	0.039	NaN	NaN	NaN	NaN	NaN	NaN	NaN	NaN	NaN
	886	Q9BXF6	RAB11FIP5	0.148116	0.17964	0.140247	0.25063	0.215	0.24	0.1585	0.2785	0.635953	0.566881	0.960623	0.22908	-0.0375	0.107	-0.01	-0.2785
	887	Q6ZMS4	ZNF852	0.238013	0.280722	0.144971	0.879483	0.1275	0.272	0.2135	0.0525	0.319619	0.307996	0.102417	0.875921	0.1385	0.2	0.2525	-0.0525
	888	Q08ER8	ZNF543	0.179138	0.314688	0.101865	0.698546	0.167	0.206	0.2395	0.091	0.213336	0.623341	0.410639	0.687467	0.144	0.099	0.1035	-0.091
	889	B7Z6K7	ZNF814	0.230507	0.197266	0.139171	0.614315	0.117	0.258	0.2375	0.1025	0.811693	0.395912	0.422303	0.604495	0.019	0.1625	0.1225	-0.1025
	890	P24844	MYL9	0.0967668	0.154225	0.171611	0.834264	0.2135	0.2365	0.1625	0.043	0.214537	0.399296	0.644013	0.83195	0.104	0.1585	0.064	-0.043
	891	Q6ZWT7	MBOAT2	0.198899	0.0980416	0.72344	0.31722	0.2135	0.3195	0.0795	-0.219	0.0414991	0.0743967	0.24837	0.298265	0.4915	0.5035	0.2	0.219
	892	P07602.3	PSAP	0.312029	0.276198	0.0622596	0.821924	0.148	0.1655	0.2985	-0.071	NaN	NaN	NaN	NaN	NaN	NaN	NaN	NaN
	893	Q92913.3	FGF13	0.261606	0.103476	0.0680208	0.810443	0.1035	0.281	0.2275	-0.0585	NaN	NaN	NaN	NaN	NaN	NaN	NaN	NaN
	894	Q08174.2	PCDH1	0.10954	0.152452	0.167092	0.552772	0.207	0.2545	0.1505	-0.094	NaN	NaN	NaN	NaN	NaN	NaN	NaN	NaN
	895	P46976	GYG1	0.0940888	0.394559	0.0549711	0.862736	0.1995	0.147	0.264	-0.0385	0.0630026	0.316524	0.100036	0.861448	0.2885	0.2005	0.2555	0.0385
	896	O43760.2	SYNGR2	0.0741433	0.290927	0.111123	0.385147	0.233	0.177	0.2005	0.1945	NaN	NaN	NaN	NaN	NaN	NaN	NaN	NaN
	897	Q86WN1	FCHSD1	0.0584723	0.266015	0.120602	0.330247	0.2745	0.1625	0.1725	0.1835	0.309246	0.902215	0.987862	0.31256	0.18	-0.033	-0.003	-0.1835
	898	D6RHD5	ALB	0.431765	0.116751	0.10471	0.284713	0.0665	0.32	0.222	0.1835	0.462343	0.967625	0.896743	0.266335	-0.095	0.022	-0.038	-0.1835
	899	O15287	FANCG	0.161653	0.292502	0.330585	0.254456	0.224	0.2435	0.14	0.341	0.220607	0.623654	0.160794	0.230032	-0.111	-0.098	-0.193	-0.341
	900	P17024	ZNF20	NaN	0.248242	0.265849	0.451108	NaN	0.216	0.1885	0.2025	0.919611	0.445408	0.692521	0.433286	-0.0115	-0.145	-0.0515	-0.2025
	901	Q8TDW5.2	SYTL5	0.135017	0.33016	0.138706	0.621227	0.277	0.1395	0.19	0.163	NaN	NaN	NaN	NaN	NaN	NaN	NaN	NaN
	902	O00625	PIR	0.0781423	0.194928	0.10471	0.972642	0.222	0.2005	0.184	-0.0095	0.0828742	0.284427	0.109634	0.972118	0.253	0.218	0.249	0.0095
	903	O75698	HUG1	0.451517	0.21741	0.14314	0.587532	0.1235	0.301	0.181	0.1025	0.167166	0.712116	0.898224	0.575595	0.1305	0.073	0.0185	-0.1025
	904	Q92738	USP6NL	0.124698	0.138503	0.112619	0.298224	0.1835	0.244	0.178	0.1775	0.772559	0.929139	0.706782	0.280154	0.023	0.0255	0.0475	-0.1775
	905	X6R7I6	PPDPF	0.145883	0.106328	0.159792	NaN	0.1495	0.3075	0.1475	NaN	NaN	NaN	NaN	NaN	NaN	NaN	NaN	NaN
	906	Q9BRL6	SRSF8	0.149302	0.164518	0.0886728	0.726358	0.1575	0.2465	0.2	0.0695	0.196832	0.388602	0.171816	0.71973	0.1125	0.1635	0.1845	-0.0695
	907	O94875.2	SORBS2	0.124006	0.254901	0.0479462	0.862279	0.1655	0.169	0.269	0.0395	NaN	NaN	NaN	NaN	NaN	NaN	NaN	NaN
	908	Q3KRA6	C2orf76	0.150356	0.684509	0.0387784	0.446122	0.199	0.1045	0.3	-0.116	0.0438397	0.444588	0.0361228	0.431881	0.3735	0.257	0.379	0.116
	909	Q86WC4	OSTM1	0.086207	0.330091	0.0742203	0.89229	0.2315	0.1385	0.232	-0.032	0.123729	0.291589	0.0643205	0.891114	0.2585	0.234	0.3095	0.032
	910	Q96N22	ZNF681	0.129459	0.282867	0.141352	0.834264	0.161	0.2715	0.169	0.0755	0.366169	0.935323	0.680677	0.829032	0.116	0.0265	0.0805	-0.0755
	911	D6RIF6	SLAIN2	0.124006	0.230645	0.0944517	0.851732	0.196	0.1855	0.219	0.0445	0.108729	0.417576	0.149058	0.850052	0.1825	0.15	0.2015	-0.0445
	912	Q9H4Z2	ZNF335	0.0828552	0.322151	0.075914	0.918377	0.2265	0.1585	0.2155	0.0355	0.108903	0.511212	0.638048	0.916067	0.2045	0.126	0.0605	-0.0355
	913	Q99536	VAT1	0.135017	0.205389	0.0566094	0.987331	0.157	0.1895	0.2535	-0.0035	0.134249	0.391577	0.0888768	0.987473	0.157	0.163	0.254	0.0035
	914	Q9P270	SLAIN2	0.122096	0.192134	0.0899885	0.909858	0.196	0.199	0.2045	0.029	0.10798	0.395814	0.262661	0.908359	0.182	0.1575	0.143	-0.029
	915	P54803	GALC	0.0828552	0.328569	0.0697176	0.35704	0.2155	0.14	0.2435	-0.142	0.0438397	0.180881	0.0389983	0.343126	0.379	0.3115	0.414	0.142
	916	Q8N4B1.4	FAM109A	0.128113	0.143614	0.100765	0.548819	0.162	0.2465	0.1905	0.117	NaN	NaN	NaN	NaN	NaN	NaN	NaN	NaN
	917	Q5T1R4	HIVEP3	NaN	0.297329	0.165238	0.997436	NaN	0.217	0.182	-0.0005	0.12995	0.231664	0.166116	0.997438	0.158	0.258	0.1945	0.0005
	918	Q6UW56.3	ATRAID	0.129022	0.169114	0.165238	0.484346	0.182	0.223	0.1925	0.118	NaN	NaN	NaN	NaN	NaN	NaN	NaN	NaN
	919	F8WB63	ACTG2	0.0936673	0.22966	0.128194	0.978699	0.2075	0.177	0.213	0.0065	0.148359	0.332439	0.173956	0.978318	0.1995	0.1855	0.2145	-0.0065
	920	Q15149.9	PLEC	0.147312	0.223461	0.0639217	0.955056	0.1725	0.1845	0.24	0.0145	NaN	NaN	NaN	NaN	NaN	NaN	NaN	NaN
	921	Q8IY33	MICALL2	0.0608236	0.324677	0.103625	0.542925	0.268	0.1405	0.188	0.125	0.583099	0.497339	0.508627	0.531749	0.0415	0.134	0.0925	-0.125
	922	Q8IZJ3	CPAMD8	NaN	0.559132	0.151085	NaN	NaN	0.175	0.2225	NaN	NA	0.351548	NA	NA	NA	-0.31	NA	NA
	923	Q9NQ86	TRIM36	0.0671617	0.31127	0.0970565	0.920508	0.252	0.1455	0.1985	0.025	0.0828742	0.379086	0.306157	0.919168	0.2295	0.167	0.1305	-0.025
	924	Q8WU58	FAM222B	0.158027	0.346841	0.108875	0.957652	0.176	0.2005	0.219	-0.0195	0.304904	0.559472	0.258656	0.956381	0.0875	0.136	0.145	0.0195
	925	Q14894	CRYM	0.185458	0.401903	0.196598	0.704906	0.2365	0.1605	0.198	0.0675	0.168469	0.6661	0.223723	0.698326	0.132	0.094	0.1825	-0.0675
	926	Q15149.8	PLEC	0.148116	0.224068	0.0644786	0.961185	0.1715	0.184	0.239	0.011	NaN	NaN	NaN	NaN	NaN	NaN	NaN	NaN
	927	Q08378	GOLGA3	0.101009	0.214261	0.0999532	0.843486	0.1935	0.1895	0.2115	0.041	0.133965	0.412865	0.174774	0.842602	0.1615	0.156	0.197	-0.041
	928	Q9ULD2.6	MTUS1	0.0933097	0.189151	0.111123	0.982953	0.2075	0.2015	0.1855	0.0045	NaN	NaN	NaN	NaN	NaN	NaN	NaN	NaN
	929	Q8TBR5	CIRBP-AS1	0.142348	0.132274	0.598817	0.311774	0.1555	0.385	0.054	0.2155	0.5843	0.700198	0.374567	0.293072	-0.0545	0.1695	-0.1535	-0.2155
	930	Q9Y4B5	MTCL1	0.285874	0.154161	0.108072	0.355125	0.108	0.2305	0.2555	0.1415	0.995121	0.745448	0.499391	0.340065	-0.0005	0.069	-0.0935	-0.1415
	931	Q9Y6R9	CCDC61	0.148904	0.14285	0.404486	0.974526	0.203	0.275	0.1155	0.0075	0.121976	0.30681	0.188567	0.974001	0.2245	0.269	0.1745	-0.0075
	932	P15586	GNS	0.0969439	0.264247	0.100764	0.956296	0.21	0.162	0.221	0.016	0.16939	0.341753	0.119312	0.955227	0.136	0.201	0.2285	-0.016
	933	Q15149.2	PLEC	0.148174	0.227028	0.0643543	0.956296	0.171	0.1825	0.239	0.014	NaN	NaN	NaN	NaN	NaN	NaN	NaN	NaN
	934	Q9UJQ7	SCP2D1	0.0284721	0.763264	0.963755	0.152428	0.544	0.0525	-0.005	0.4565	0.142638	NA	NA	0.126683	0.151	NA	NA	-0.4565
	935	Q8TF72	SHROOM3	0.125336	0.158651	0.147515	0.784673	0.1735	0.2425	0.1755	0.0535	0.255349	0.467915	0.53444	0.780892	0.115	0.1685	0.0955	-0.0535
	936	Q4G0X4	KCTD21	0.0668568	0.250619	0.433092	0.196502	0.255	0.2055	0.1305	0.3005	0.696944	0.626215	0.280862	0.17496	-0.041	-0.0955	-0.162	-0.3005
	937	Q6NSZ9	ZSCAN25	0.151054	0.233306	0.163803	0.436503	0.1495	0.251	0.19	0.1645	0.589635	0.790246	0.879371	0.42078	0.065	0.061	-0.021	-0.1645
	938	Q8WXG6.2	MADD	0.103737	0.165121	0.104284	0.489338	0.188	0.2165	0.186	0.1115	NaN	NaN	NaN	NaN	NaN	NaN	NaN	NaN
	939	D6RFL2	LYRM9	0.952939	0.0659772	NaN	NaN	-0.013	0.4065	NaN	NaN	0.0622408	0.788829	0.0124824	NA	-0.5135	-0.099	-0.6625	NA
	940	Q8NFW8	CMAS	0.142348	0.290927	0.0647625	0.795187	0.1925	0.152	0.2455	-0.0535	0.0987065	0.364743	0.0643205	0.79096	0.2395	0.17	0.2945	0.0535
	941	O60784.2	TOM1	0.128239	0.140198	0.183415	0.528153	0.172	0.2775	0.1405	0.1	NaN	NaN	NaN	NaN	NaN	NaN	NaN	NaN
	942	P49454	CENPF	0.189868	0.15412	0.0667643	0.382581	0.126	0.2355	0.2285	0.134	0.696918	0.483344	0.478423	0.367518	0.029	0.132	0.086	-0.134
	943	Q99538	LGMN	0.107074	0.272854	0.0738142	0.867849	0.2115	0.1585	0.22	-0.039	0.0726941	0.346974	0.0936099	0.866799	0.2895	0.1885	0.255	0.039
	944	Q969T4	UBE2E3	0.117823	0.201217	0.133034	0.955056	0.203	0.1935	0.1925	0.016	0.0952594	0.271724	0.111656	0.953926	0.216	0.253	0.2455	-0.016
	945	Q8IXJ6	SIRT2	0.108073	0.580122	0.0942701	0.909627	0.21	0.1305	0.2475	-0.0385	0.0748186	0.591351	0.171816	0.9075	0.266	0.216	0.2935	0.0385
	946	P15529.2	CD46	NaN	0.269688	0.0785228	0.223672	NaN	0.164	0.228	-0.2595	NaN	NaN	NaN	NaN	NaN	NaN	NaN	NaN
	947	O60825	PFKFB2	0.0937822	0.401365	0.0667643	0.987331	0.214	0.1455	0.2285	-0.0035	0.0836979	0.642089	0.113037	0.987473	0.2225	0.102	0.233	0.0035
	948	Q99618	CDCA3	0.122304	0.20981	0.130927	0.342808	0.1665	0.2325	0.1885	0.193	0.983014	0.882469	0.947281	0.325587	-0.0025	0.063	-0.014	-0.193
	949	Q8WXG6.4	MADD	0.107402	0.165824	0.10191	0.568456	0.1845	0.216	0.187	0.096	NaN	NaN	NaN	NaN	NaN	NaN	NaN	NaN
	950	O95297	MPZL1	0.102311	0.123587	0.614785	0.54154	0.216	0.293	0.078	-0.103	0.671129	0.815697	0.957924	0.532538	0.065	0.072	0.009	0.103
	951	P68032	ACTC1	0.108411	0.246813	0.10769	0.919565	0.205	0.1705	0.2105	0.027	0.142521	0.316524	0.134857	0.918206	0.193	0.193	0.213	-0.027
	952	Q499Z4	ZNF672	0.128239	0.329145	0.435447	0.842439	0.2045	0.2545	0.127	0.0685	0.145075	0.386209	0.76691	0.838856	0.182	0.16	-0.041	-0.0685
	953	P54920	NAPA	0.0916275	0.304636	0.0877772	0.927959	0.217	0.1665	0.202	0.024	0.10438	0.462003	0.0831519	0.926621	0.188	0.1495	0.262	-0.024
	954	Q96JM7	L3MBTL3	0.108593	0.24741	0.0710771	0.726358	0.182	0.171	0.232	0.063	0.195169	0.427424	0.135624	0.722641	0.1405	0.1465	0.209	-0.063
	955	Q9H0M0	WWP1	0.100148	0.125024	0.194399	0.621302	0.1915	0.261	0.132	0.08	0.295267	0.472249	0.699002	0.614657	0.0875	0.146	0.0485	-0.08
	956	Q9BWW4	SSBP3	0.237311	0.153162	0.0614058	0.957789	0.1075	0.2315	0.2445	0.0125	0.140287	0.380326	0.21598	0.957419	0.164	0.1695	0.1615	-0.0125
	957	Q9C0D5	TANC1	0.108073	0.161807	0.11815	0.89229	0.191	0.2205	0.172	0.0315	0.154989	0.355738	0.293822	0.891114	0.135	0.1765	0.1325	-0.0315
	958	Q9P2F9	ZNF319	0.178155	0.304636	0.134449	0.869895	0.1465	0.2245	0.2115	0.0575	0.335898	0.716994	0.61959	0.867201	0.098	0.079	0.0695	-0.0575
	959	Q9UHC7	MKRN1	0.0991306	0.214565	0.134918	0.638812	0.2185	0.1965	0.1675	0.0845	0.168469	0.736473	0.445563	0.630684	0.13	0.0695	0.0945	-0.0845
	960	A5A3E0	POTEF	0.107965	0.318659	0.0587954	0.924671	0.1835	0.155	0.2435	0.023	0.112337	0.304673	0.155776	0.92385	0.1895	0.2085	0.2055	-0.023
	961	Q8N8J6.2	ZNF615	0.124006	0.290253	0.0644098	0.68007	0.1645	0.1845	0.233	0.0795	NaN	NaN	NaN	NaN	NaN	NaN	NaN	NaN
	962	Q6ZS30	NBEAL1	0.11998	0.204213	0.172373	0.822502	0.2345	0.2	0.147	0.0855	0.131332	0.693236	0.61959	0.817182	0.1545	0.078	0.0905	-0.0855
	963	P51693.2	APLP1	0.542585	0.211034	0.0481635	0.885169	0.091	0.1995	0.291	0.0355	NaN	NaN	NaN	NaN	NaN	NaN	NaN	NaN
	964	Q9Y365	STARD10	0.135417	0.351984	0.057776	0.886542	0.1975	0.133	0.2505	0.0365	0.115641	0.5412	0.297152	0.884841	0.192	0.1155	0.1325	-0.0365
	965	P51513	NOVA1	0.227884	0.241905	0.0565959	0.621302	0.1355	0.172	0.273	-0.0995	0.265525	0.298225	0.0683211	0.61149	0.1555	0.285	0.387	0.0995
	966	Q9HD47	RANGRF	0.178577	0.621162	0.346308	0.761404	0.2385	0.1555	0.1865	0.0685	0.207019	0.832233	0.852443	0.755378	0.1605	0.0505	0.0325	-0.0685
	967	Q9Y2I7	PIKFYVE	0.0877091	0.192472	0.14244	0.845551	0.221	0.1985	0.161	0.0415	0.12803	0.337858	0.324964	0.844451	0.1595	0.1835	0.1225	-0.0415
	968	F8WBA3	PRKD1	0.115037	0.138059	0.20533	0.527093	0.1785	0.261	0.1405	0.104	0.756737	0.62394	0.540189	0.516257	0.0235	0.093	0.077	-0.104
	969	Q9H329.2	EPB41L4B	0.134584	0.147307	0.107446	0.751718	0.1585	0.237	0.184	0.066	NaN	NaN	NaN	NaN	NaN	NaN	NaN	NaN
	970	Q9Y3E7	CHMP3	0.0924264	0.243277	0.152711	0.481613	0.223	0.1745	0.182	0.118	0.198388	0.495818	0.5145	0.470405	0.1105	0.1275	0.0805	-0.118
	971	P10828.2	THRB	0.161302	0.283402	0.0694455	0.491207	0.165	0.155	0.2585	-0.1065	NaN	NaN	NaN	NaN	NaN	NaN	NaN	NaN
	972	E7EPH8	GRAMD1B	0.0836244	0.406527	0.294445	0.621302	0.273	0.1635	0.1415	0.162	0.409887	0.997453	0.940433	0.606962	0.116	0.001	-0.013	-0.162
	973	O60869	EDF1	0.185639	0.43783	0.101791	0.784673	0.128	0.2035	0.245	0.0525	0.528607	0.997395	0.621167	0.781328	0.0625	-0.0015	0.0775	-0.0525
	974	Q9UBV8	PEF1	0.120101	0.447199	0.135123	0.568198	0.177	0.1955	0.2035	-0.092	0.129253	0.63743	0.133176	0.558846	0.1585	0.136	0.2155	0.092
	975	Q9GZN7	ROGDI	0.222794	0.151072	0.11382	0.526431	0.161	0.237	0.177	0.0995	0.283539	0.385364	0.317788	0.516257	0.119	0.1605	0.129	-0.0995
	976	P50747	HLCS	0.113622	0.205389	0.0934018	0.82793	0.1755	0.203	0.196	0.0465	0.10798	0.37462	0.22121	0.826455	0.182	0.1655	0.165	-0.0465
	977	O15015.2	ZNF646	0.11812	0.310846	0.0870606	0.789954	0.1735	0.1935	0.207	0.106	NaN	NaN	NaN	NaN	NaN	NaN	NaN	NaN
	978	J3KPH8	HDAC7	0.0877091	0.21406	0.121878	0.765605	0.2135	0.1875	0.1725	0.055	0.159682	0.342163	0.571156	0.761229	0.133	0.187	0.0745	-0.055
	979	O43525	KCNQ3	0.389911	0.0891687	0.136642	0.366295	0.078	0.3335	0.1615	0.1855	NA	NA	0.933785	0.346194	NA	NA	0.0235	-0.1855
	980	Q8WWN8	ARAP3	0.103188	0.167345	0.128194	0.93156	0.1885	0.219	0.1655	-0.022	0.106182	0.270148	0.15714	0.930246	0.1845	0.234	0.1965	0.022
	981	Q8N128	FAM177A1	0.0851975	0.400676	0.0690382	0.952522	0.2165	0.1275	0.2285	0.0155	0.0768779	0.406569	0.157638	0.951757	0.241	0.187	0.195	-0.0155
	982	A6NFY7	SDHAF1	0.945178	NaN	0.0489981	0.900651	0.0125	NaN	0.369	0.0435	0.752662	NA	0.181942	0.896949	-0.0255	NA	0.3335	-0.0435
	983	P25098	ADRBK1	0.109759	0.23961	0.0891312	0.957789	0.1945	0.178	0.1995	0.0125	0.129528	0.391577	0.244106	0.957419	0.165	0.1585	0.161	-0.0125
	984	P47224	RABIF	0.0776	0.614878	0.103633	0.956296	0.232	0.1015	0.238	-0.016	0.0792346	0.737634	0.147619	0.955227	0.252	0.15	0.254	0.016
	985	Q96EG3	ZNF837	0.352564	0.210639	0.186618	0.620303	0.159	0.2445	0.167	-0.1275	0.244254	0.399418	0.561615	0.606962	0.1225	0.1685	0.086	0.1275
	986	Q92833	JARID2	0.938893	NaN	0.0533049	NaN	0.014	NaN	0.366	NaN	0.153134	NA	NA	NA	0.313	NA	NA	NA
	987	Q6ECI4	ZNF470	0.287515	0.398375	0.118421	0.957652	0.1315	0.2325	0.206	0.022	0.156103	0.621531	0.515575	0.957185	0.1825	0.0995	0.116	-0.022
	988	P82094.2	TMF1	0.166319	0.197351	0.0891312	0.924671	0.1515	0.2085	0.2095	0.0235	NaN	NaN	NaN	NaN	NaN	NaN	NaN	NaN
	989	P61812.2	TGFB2	0.284546	0.31655	0.173138	0.887691	0.171	0.206	0.192	-0.0445	NaN	NaN	NaN	NaN	NaN	NaN	NaN	NaN
	990	P15260	IFNGR1	0.304039	0.159743	0.156151	0.928861	0.165	0.223	0.181	0.034	0.124857	0.413936	0.309471	0.927128	0.17	0.1935	0.175	-0.034
	991	Q8N3P8	DKFZp572F2170	0.128518	0.504966	0.136736	0.805689	0.169	0.202	0.1975	0.081	0.208688	0.601244	0.205839	0.799066	0.135	0.1115	0.179	-0.081
	992	P29597	TYK2	0.250638	0.180996	0.124644	0.576046	0.1775	0.2065	0.184	0.1545	0.983014	0.928501	0.819927	0.561159	0.0025	0.037	0.051	-0.1545
	993	Q8N344	MIER2	0.14449	0.253665	0.139171	0.68007	0.214	0.184	0.1695	0.083	0.201034	0.482883	0.259339	0.672139	0.1105	0.1365	0.148	-0.083
	994	O43306	ADCY6	0.137843	0.13132	0.39144	0.498748	0.183	0.281	0.103	0.113	0.520208	0.526878	0.872381	0.485853	0.074	0.1555	0.024	-0.113
	995	Q5SXM8	DNLZ	0.093458	0.264247	0.113383	0.330247	0.202	0.169	0.196	0.2695	NA	0.783581	0.738632	0.310458	NA	-0.08	0.076	-0.2695
	996	P36959	GMPR	0.0937822	0.370984	0.101865	0.784673	0.238	0.1415	0.1875	-0.052	0.0834196	0.367439	0.0966094	0.780948	0.257	0.19	0.2465	0.052
	997	Q86XK3	SFR1	0.220919	0.0956177	0.368892	NaN	0.142	0.293	0.132	NaN	0.260583	0.941705	NA	NA	-0.179	-0.034	NA	NA
	998	Q9H7N4	SCAF1	0.0940888	0.29251	0.115712	0.915771	0.2055	0.157	0.204	0.0265	0.154989	0.438697	0.183589	0.914583	0.1635	0.151	0.204	-0.0265
	999	Q15121	PEA15	0.0781423	0.173327	0.265395	0.626705	0.23	0.2275	0.109	0.078	0.182667	0.39378	0.794613	0.620597	0.122	0.167	0.0345	-0.078
	1000	Q9P0W2	HMG20B	0.0773331	0.273566	0.134442	0.537007	0.224	0.1595	0.1825	0.0975	0.360662	0.581148	0.809785	0.528206	0.09	0.125	0.0355	-0.0975
	1001	Q8WVX3	C4orf3	0.053525	0.126632	0.713759	0.895255	0.2925	0.3335	-0.06	-0.0405	0.129273	0.134497	0.841135	0.891933	0.2945	0.39	0.033	0.0405
	1002	Q96Q06.2	PLIN4	0.18901	0.270909	0.0855996	0.587734	0.152	0.202	0.212	-0.1455	NaN	NaN	NaN	NaN	NaN	NaN	NaN	NaN
	1003	A1IGU5	ARHGEF37	0.262061	0.228638	0.150809	0.920757	0.1685	0.24	0.1575	0.0275	0.15176	0.333108	0.524857	0.919168	0.1375	0.193	0.0785	-0.0275
	1004	Q9Y2G4	ANKRD6	NaN	0.107402	0.436296	0.428104	NaN	0.4565	-0.0795	0.257	0.269839	NA	0.123181	NA	-0.0875	NA	-0.3285	NA
	1005	J3QR07	YTHDC1	0.194406	0.230051	0.0600618	0.672412	0.124	0.1905	0.25	0.0775	0.321531	0.725697	0.22567	0.666055	0.0775	0.0765	0.163	-0.0775
	1006	Q6ZSZ5	ARHGEF18	0.158027	0.224068	0.240283	0.226363	0.155	0.2355	0.174	0.2265	0.32642	0.724212	0.501093	0.206737	0.075	0.158	0.1525	-0.2265
	1007	D6RA03	TTC9	0.117456	0.169114	0.163268	0.923914	0.1905	0.2255	0.1485	0.0235	0.42886	0.462024	0.740574	0.922618	0.067	0.189	0.0505	-0.0235
	1008	O75864	PPP1R37	0.530655	0.250619	0.275325	0.578997	0.077	0.2465	0.2405	-0.0965	0.284519	0.434494	0.611609	0.57021	0.1085	0.148	0.0765	0.0965
	1009	Q9ULW0	TPX2	0.179014	0.206521	0.075114	0.382853	0.139	0.1905	0.232	0.131	0.985829	0.798853	0.432432	0.368872	0.0015	0.057	0.099	-0.131
	1010	Q9UMX3	BOK	0.129022	0.289851	0.0891312	0.598719	0.1995	0.1535	0.2085	-0.087	0.12408	0.230376	0.0607869	0.590247	0.245	0.2605	0.305	0.087
	1011	Q5T5J6	SWT1	0.102529	0.138503	0.321438	0.702835	0.2085	0.255	0.098	0.0955	0.190005	0.302216	0.441148	0.691317	0.138	0.2375	0.0935	-0.0955
	1012	Q9NRF9	POLE3	0.12863	0.0866632	0.376111	0.426228	0.167	0.3095	0.0845	0.196	0.282707	0.991096	0.37388	0.40995	-0.094	-0.0045	-0.1095	-0.196
	1013	Q6PK81	ZNF773	0.202169	0.317553	0.14244	0.93156	0.1385	0.2145	0.2075	0.032	0.0834242	0.368445	0.437396	0.930246	0.2255	0.1835	0.102	-0.032
	1014	Q9NQR1	SETD8	0.19763	0.181427	0.0833203	0.918439	0.1355	0.2115	0.2125	0.028	0.166837	0.512709	0.341737	0.916708	0.1335	0.123	0.1345	-0.028
	1015	P63261	ACTG1	0.115295	0.282868	0.0918913	0.991782	0.189	0.1605	0.2095	-0.0025	0.118398	0.346411	0.109292	0.991914	0.188	0.191	0.2315	0.0025
	1016	Q8TD10	MIPOL1	0.24011	0.114483	0.261744	0.156059	0.1065	0.2835	0.1685	0.3325	0.0923313	0.855961	0.387536	0.132063	-0.2205	-0.049	-0.156	-0.3325
	1017	Q9Y6K9.2	IKBKG	0.0869608	0.157481	0.220842	0.616265	0.21	0.225	0.1225	0.081	NaN	NaN	NaN	NaN	NaN	NaN	NaN	NaN
	1018	P22307	SCP2	0.237646	0.335134	0.0463454	0.963313	0.1375	0.14	0.279	-0.0115	0.135766	0.598943	0.107234	0.962777	0.1635	0.131	0.2515	0.0115
	1019	Q9H7U1.3	CCSER2	0.115037	0.290905	0.0886728	0.447016	0.1895	0.1645	0.2025	0.1235	NaN	NaN	NaN	NaN	NaN	NaN	NaN	NaN
	1020	O00534	VWA5A	NaN	NaN	0.362234	NaN	NaN	NaN	0.1855	NaN	0.962683	NA	NA	NA	0.0075	NA	NA	NA
	1021	Q8IZ52	CHPF	0.18901	0.0974459	0.262116	0.380031	0.143	0.293	0.1205	0.2715	0.445159	0.973328	0.560538	0.36088	-0.1225	0.0215	-0.143	-0.2715
	1022	G3V369	ZNF410	NaN	0.0557362	0.986257	0.196502	NaN	0.3735	-0.0025	0.281	0.46886	0.601529	0.539457	0.176174	-0.0535	0.1525	-0.075	-0.281
	1023	Q13393	PLD1	NaN	0.142974	0.969079	0.977194	NaN	0.3755	-0.0045	0.0065	NA	0.319469	0.983998	0.976394	NA	0.3685	-0.004	-0.0065
	1024	P55317	FOXA1	0.369163	0.192744	0.0828316	0.993709	0.0805	0.2255	0.25	-0.0025	0.207718	0.524441	0.0875838	0.993628	0.1125	0.1225	0.261	0.0025
	1025	P11717	IGF2R	0.103563	0.265716	0.0916182	0.971579	0.1935	0.163	0.1995	0.0085	0.109942	0.399296	0.17725	0.971397	0.1855	0.1555	0.182	-0.0085
	1026	Q9BW19	KIFC1	0.165278	0.161917	0.0971995	0.43327	0.138	0.221	0.197	0.1205	0.894041	0.730747	0.665691	0.42078	0.011	0.072	0.0555	-0.1205
	1027	Q96JK9	MAML3	0.156583	0.183167	0.0987698	0.95898	0.1515	0.211	0.1935	0.0115	0.141655	0.43257	0.499647	0.95861	0.1505	0.154	0.0865	-0.0115
	1028	O95416	SOX14	0.233535	0.47079	0.0963735	0.339447	0.1095	0.15	0.296	0.2695	0.413434	0.515971	0.798506	0.316588	-0.154	-0.1195	0.0345	-0.2695
	1029	P38159	RBMX	0.147815	0.231043	0.0704477	0.636308	0.1505	0.176	0.2285	0.0885	0.475487	0.571038	0.228689	0.626378	0.0745	0.1115	0.1655	-0.0885
	1030	P15621	ZNF44	0.202169	0.309737	0.162987	0.883315	0.1385	0.217	0.1995	0.054	0.0733835	0.332136	0.540478	0.879872	0.269	0.1875	0.076	-0.054
	1031	Q14689	DIP2A	0.114211	0.223461	0.100926	0.915771	0.1795	0.179	0.1965	0.0265	0.112092	0.357037	0.204369	0.914583	0.178	0.1725	0.167	-0.0265
	1032	Q9H840	GEMIN7	0.385794	0.49131	0.177749	0.459585	0.1185	0.1405	0.2955	0.115	NaN	NaN	NaN	NaN	NaN	NaN	NaN	NaN
	1033	Q9NRL2	BAZ1A	0.241047	0.183167	0.0592469	0.670696	0.108	0.204	0.2425	0.076	0.547526	0.715517	0.26004	0.663611	0.047	0.074	0.1505	-0.076
	1034	H7BY58	PCMT1	0.136692	0.208813	0.0873566	0.965166	0.1555	0.193	0.206	-0.0105	0.128105	0.460667	0.106062	0.964684	0.1595	0.1485	0.236	0.0105
	1035	J3KQ40	TBC1D8	0.0713724	NaN	0.325301	0.307055	0.244	NaN	0.1255	0.204	0.157728	NA	NA	0.285817	-0.2885	NA	NA	-0.204
	1036	P08962	CD63	0.324954	0.86176	0.0343396	0.602601	0.1735	0.051	0.3295	-0.1535	0.0397166	NA	0.0104674	0.590247	0.545	NA	0.8785	0.1535
	1037	Q9H299	SH3BGRL3	0.104513	0.151007	0.240436	0.602601	0.2045	0.233	0.1165	0.0915	0.140287	0.548268	0.898328	0.594311	0.1465	0.1305	0.019	-0.0915
	1038	C9JTQ0	ANKRD63	0.0932821	0.103668	0.538045	0.846209	0.214	0.279	0.061	0.0485	0.22655	0.285182	0.905934	0.843885	0.1715	0.231	0.0215	-0.0485
	1039	P55212	CASP6	0.118994	0.357892	0.0702128	0.738037	0.174	0.1495	0.23	-0.0675	0.130274	0.591764	0.121003	0.732377	0.2015	0.155	0.271	0.0675
	1040	P05114	HMGN1	0.429706	0.227028	0.0761304	0.426255	0.0865	0.222	0.2445	0.182	0.694404	0.781896	0.482839	0.40995	-0.0455	0.071	0.0865	-0.182
	1041	Q5M775	SPECC1	0.129524	0.228547	0.0813116	0.298224	0.1675	0.1765	0.2085	0.1775	0.971489	0.989182	0.889247	0.280061	0.0035	0.006	0.0215	-0.1775
	1042	C9JBG5	SIDT2	0.108073	0.153615	0.353566	0.60585	0.2325	0.2305	0.089	0.1	0.592491	0.945564	0.989641	0.595647	0.0995	0.033	-0.0025	-0.1
	1043	P42566	EPS15	0.0973086	0.164518	0.229041	0.956729	0.1935	0.2275	0.1305	-0.013	0.0935768	0.315324	0.375661	0.955944	0.205	0.212	0.121	0.013
	1044	P30533	LRPAP1	0.11953	0.249435	0.0976021	0.788901	0.179	0.17	0.2025	0.052	0.268726	0.520558	0.358432	0.785642	0.1255	0.121	0.1635	-0.052
	1045	Q01201	RELB	0.158771	0.167345	0.100765	0.935205	0.145	0.2145	0.1915	0.0205	0.174798	0.325108	0.24985	0.934526	0.1415	0.1925	0.151	-0.0205
	1046	P16278	GLB1	0.135327	0.547531	0.0766822	0.951207	0.2005	0.0915	0.2575	-0.0175	0.0994103	0.772307	0.0825014	0.950163	0.2135	0.0945	0.2625	0.0175
	1047	Q96GX9	APIP	0.157782	0.169577	0.101817	0.27178	0.1475	0.2145	0.187	-0.1895	0.0438397	0.115167	0.0261197	0.250783	0.3805	0.422	0.4255	0.1895
	1048	Q9Y397	ZDHHC9	0.201634	0.0891687	0.615614	0.503131	0.1605	0.33	0.058	0.1715	0.356468	0.462003	0.701539	0.485853	0.069	0.1415	-0.0795	-0.1715
	1049	Q96BZ9.3	TBC1D20	0.297736	0.123606	0.1842	0.720467	0.139	0.2725	0.136	0.1025	NaN	NaN	NaN	NaN	NaN	NaN	NaN	NaN
	1050	Q8TCT8	SPPL2A	0.507276	0.437245	0.0981996	0.77062	0.078	0.167	0.3025	0.072	0.91907	0.982065	0.519513	0.763654	0.015	-0.0135	0.144	-0.072
	1051	Q9C0D6	FHDC1	NaN	0.453809	0.100524	NaN	NaN	0.173	0.1915	NaN	0.360574	0.759643	0.642021	NA	0.0705	-0.071	0.0645	NA
	1052	P30043	BLVRB	0.0797647	0.194467	0.229695	0.628064	0.2215	0.198	0.127	0.0845	0.231825	0.485548	0.673166	0.619313	0.1155	0.1295	0.053	-0.0845
	1053	Q96M27	PRRC1	0.148116	0.291651	0.0669808	0.90422	0.1515	0.1515	0.2425	-0.036	0.102957	0.366166	0.0819284	0.902317	0.192	0.18	0.2735	0.036
	1054	J3KPK6	ZBTB38	0.124698	0.211034	0.705471	0.956729	0.1865	0.3	0.059	0.013	0.121807	0.176563	0.89873	0.955944	0.1665	0.3635	0.0265	-0.013
	1055	F5GXF0	NR4A1	0.10046	0.23961	0.307471	0.957652	0.2715	0.173	0.1005	-0.014	0.0676837	0.214119	0.0957156	0.957185	0.277	0.289	0.2525	0.014
	1056	Q9UKM9	RALY	0.214241	0.359285	0.0415027	0.920508	0.1225	0.1325	0.29	-0.0265	0.0935768	0.502434	0.0610692	0.919168	0.2035	0.1455	0.3295	0.0265
	1057	O43361	ZNF749	0.220585	0.202817	0.263209	0.878396	0.1475	0.2515	0.1455	0.057	0.160429	0.59074	0.892307	0.875477	0.1445	0.1125	0.0195	-0.057
	1058	Q8NB14	USP38	0.165694	0.250619	0.255563	NaN	0.223	0.1985	0.123	NaN	0.588564	0.91857	0.892218	NA	0.068	0.0375	-0.03	NA
	1059	P15291	B4GALT1	0.0797664	0.584708	0.178341	0.978699	0.2225	0.132	0.189	-0.006	0.218494	0.770385	0.228689	0.978318	0.2125	0.083	0.1585	0.006
	1060	Q9NP08	HMX1	0.314192	0.465606	0.0613218	NaN	0.2	0.106	0.2375	NaN	0.910056	0.950921	0.0226709	NA	-0.017	-0.027	0.5745	NA
	1061	B9EGE7	ZNF507	0.10046	0.256399	0.359187	0.152428	0.1995	0.1945	0.1495	0.3575	0.362617	0.966252	0.221455	0.126683	-0.0985	0.0135	-0.253	-0.3575
	1062	Q9NTI2	ATP8A2	0.150978	0.145619	0.768264	0.682561	0.253	0.257	0.033	-0.0695	0.170145	0.345411	0.660842	0.677013	0.1515	0.2	0.0635	0.0695
	1063	Q99828	CIB1	0.236045	0.234538	0.0721238	0.811302	0.108	0.202	0.2325	-0.0625	0.206362	0.660461	0.099065	0.806396	0.142	0.1125	0.2585	0.0625
	1064	P35475	IDUA	0.205225	0.536468	0.0477605	0.942503	0.148	0.1145	0.2795	-0.0205	0.117933	0.729019	0.0504359	0.941476	0.172	0.126	0.335	0.0205
	1065	Q9NWM8	FKBP14	0.11998	0.252947	0.0886728	0.373859	0.168	0.1735	0.2	0.1375	0.641985	0.890157	0.570161	0.36041	0.0365	0.036	0.0705	-0.1375
	1066	Q9UHQ1.2	NARF	0.429859	0.193759	0.0813059	0.665635	0.072	0.2585	0.211	0.0785	NaN	NaN	NaN	NaN	NaN	NaN	NaN	NaN
	1067	P42574	CASP3	0.11266	0.344038	0.193159	0.824103	0.196	0.1975	0.1475	0.048	0.198912	0.949406	0.740574	0.82231	0.121	0.022	0.0435	-0.048
	1068	O14579	COPE	0.113076	0.301466	0.0836508	0.968495	0.18	0.154	0.2065	0.0095	0.102033	0.379807	0.135449	0.968286	0.1945	0.163	0.2265	-0.0095
	1069	Q03169	TNFAIP2	0.0865582	0.234115	0.202168	0.956729	0.211	0.175	0.1535	-0.013	0.0752168	0.236705	0.186548	0.955944	0.245	0.254	0.19	0.013
	1070	Q8NCD3	HJURP	0.155997	0.209691	0.112911	0.470349	0.16	0.197	0.182	0.1165	0.374712	0.559651	0.358577	0.458737	0.067	0.1105	0.1145	-0.1165
	1071	Q9NS18.2	GLRX2	0.437643	0.706049	0.0314821	0.996322	0.1245	0.08	0.334	0.001	NaN	NaN	NaN	NaN	NaN	NaN	NaN	NaN
	1072	Q07617	SPAG1	0.126203	0.193759	0.159065	0.444742	0.1945	0.197	0.147	0.123	0.461294	0.896119	0.882914	0.431408	0.0595	0.036	0.0205	-0.123
	1073	O43567	RNF13	0.211311	0.172399	0.121878	0.979758	0.1455	0.2155	0.1765	-0.0075	0.21991	0.382325	0.144284	0.979082	0.179	0.167	0.2575	0.0075
	1074	Q8NB50	ZFP62	0.187386	0.398317	0.246149	0.461167	0.17	0.1925	0.1745	0.1785	0.845317	0.853711	0.790242	0.443502	0.021	-0.043	-0.036	-0.1785
	1075	Q13459	MYO9B	0.108073	0.176346	0.159065	0.841993	0.181	0.209	0.147	0.0415	0.164575	0.395021	0.751466	0.840794	0.142	0.158	0.043	-0.0415
	1076	Q96GC6	ZNF274	0.18901	0.405828	0.113913	NaN	0.234	0.126	0.1765	NaN	0.300759	0.341956	0.311497	NA	0.175	0.253	0.2465	NA
	1077	Q9H0U4	RAB1B	0.113076	0.186399	0.175423	0.956156	0.1865	0.2065	0.1435	0.0175	0.256775	0.327961	0.189365	0.954901	0.159	0.215	0.174	-0.0175
	1078	P15848	ARSB	0.404365	0.234115	0.0516249	0.66328	0.094	0.1795	0.2625	0.0865	0.322647	0.512709	0.137376	0.653293	0.104	0.1205	0.2325	-0.0865
	1079	P60709	ACTB	0.11998	0.286803	0.102046	0.982953	0.18	0.157	0.199	0.0045	0.123603	0.358919	0.133089	0.982929	0.1845	0.1815	0.211	-0.0045
	1080	P19823	ITIH2	0.609877	0.228508	0.069628	0.99441	0.0815	0.1985	0.2555	0.0015	0.619603	0.374262	0.153646	0.994425	0.0865	0.2275	0.2695	-0.0015
	1081	P02649	APOE	0.227884	0.342836	0.102624	0.917931	0.187	0.135	0.2135	-0.0375	0.0885897	0.511212	0.0965395	0.914783	0.2175	0.1545	0.259	0.0375
	1082	Q9Y4I1	MYO5A	0.11998	0.192456	0.156151	0.834264	0.1695	0.2035	0.1625	0.043	0.179396	0.474331	0.315157	0.83195	0.123	0.1395	0.1355	-0.043
	1083	Q9UQ26	RIMS2	0.11019	0.195461	0.165592	0.99441	0.179	0.212	0.144	0.0015	0.392872	0.414311	0.521592	0.994425	0.0915	0.176	0.0905	-0.0015
	1084	P06703	S100A6	0.198769	0.173732	NaN	0.621302	0.1275	0.229	NaN	0.133	0.997223	0.663087	NA	0.609223	-0.0005	0.096	NA	-0.133
	1085	P51991	HNRNPA3	0.381403	0.161917	0.0650499	0.873235	0.079	0.2215	0.2335	0.039	0.309027	0.341809	0.133211	0.871703	0.098	0.1985	0.212	-0.039
	1086	Q96A08	HIST1H2BA	0.0772742	0.22808	0.213788	0.211432	0.225	0.181	0.1275	0.2335	0.939394	0.463172	0.991499	0.191655	0.0075	0.139	-0.002	-0.2335
	1087	Q53FA7	TP53I3	0.112322	0.270932	0.165592	0.781397	0.1835	0.1615	0.1885	0.0555	0.182383	0.976729	0.48307	0.776536	0.157	0.01	0.112	-0.0555
	1088	Q06481.6	APLP2	0.122329	0.287682	0.102078	0.982953	0.1835	0.16	0.1895	-0.0045	NaN	NaN	NaN	NaN	NaN	NaN	NaN	NaN
	1089	P55210	CASP7	0.220919	0.214261	0.169507	0.949767	0.1665	0.186	0.1805	0.021	0.0885897	0.420924	0.0991304	0.948695	0.214	0.1755	0.279	-0.021
	1090	Q9Y6Q9	NCOA3	0.135017	0.167563	0.148153	0.843398	0.1575	0.2225	0.153	-0.0435	0.14462	0.263173	0.150715	0.841553	0.1515	0.2735	0.199	0.0435
	1091	Q7Z422	SZRD1	0.367954	0.133215	0.282217	0.429907	0.126	0.2895	0.1175	0.1695	0.187521	0.733614	0.177067	0.411904	-0.118	-0.0705	-0.1805	-0.1695
	1092	Q96HU1	SGSM3	0.205225	0.189187	0.122295	0.884013	0.1595	0.2	0.1725	0.0355	0.155316	0.313969	0.210018	0.882566	0.136	0.2195	0.166	-0.0355
	1093	Q9GZX5	ZNF350	0.147815	0.414876	0.0853586	0.784673	0.152	0.172	0.208	0.08	0.288787	0.614403	0.591608	0.777478	0.107	0.1115	0.0845	-0.08
	1094	P07858	CTSB	0.128535	0.504966	0.133242	0.876266	0.197	0.0985	0.236	-0.0375	0.0923313	0.288782	0.172469	0.875012	0.2105	0.216	0.2355	0.0375
	1095	Q92997	DVL3	0.155997	0.107012	0.348238	0.568134	0.1555	0.275	0.101	0.0925	0.403674	0.637734	0.777239	0.558645	0.066	0.0975	0.043	-0.0925
	1096	O00308	WWP2	0.119715	0.213902	0.154557	0.903773	0.1745	0.2075	0.149	0.031	0.129414	0.391577	0.191908	0.902317	0.157	0.201	0.173	-0.031
	1097	P51511	MMP15	0.128239	0.228008	0.299483	0.614477	0.204	0.215	0.1115	0.0805	0.18608	0.512342	0.992214	0.606962	0.1285	0.1435	0.0015	-0.0805
	1098	P36508	ZNF76	0.181937	0.577787	0.180012	0.96356	0.13	0.1615	0.2385	0.0105	0.142039	0.980418	0.372275	0.963183	0.146	0.0145	0.114	-0.0105
	1099	Q02386	ZNF45	0.162711	0.239248	0.332613	0.887691	0.1405	0.2715	0.118	0.04	0.227578	0.732942	0.78397	0.886039	0.1055	0.091	0.037	-0.04
	1100	Q5TCY1	TTBK1	0.950089	0.145828	0.525943	0.755692	0.007	0.43	0.093	0.06	0.864539	0.560554	0.713926	0.751482	0.016	0.175	-0.054	-0.06
	1101	Q9P278	FNIP2	0.185613	0.162156	0.475071	0.924671	0.1865	0.2205	0.1225	0.023	0.222961	0.476923	0.807147	0.92385	0.114	0.1355	0.034	-0.023
	1102	O15533.3	TAPBP	0.207313	NaN	NaN	NaN	0.1765	NaN	NaN	NaN	NaN	NaN	NaN	NaN	NaN	NaN	NaN	NaN
	1103	Q9H8Y5	ANKZF1	0.132536	0.270909	0.263973	0.576046	0.1715	0.217	0.1405	0.089	0.396028	0.501676	0.521592	0.569139	0.097	0.1365	0.083	-0.089
	1104	Q15653	NFKBIB	0.0933464	0.265229	0.15069	0.392344	0.1995	0.1735	0.155	0.131	0.166348	0.860151	0.850746	0.379686	0.1415	0.0415	0.0255	-0.131
	1105	Q6ZSS7	MFSD6	0.142263	0.140198	0.275096	0.767358	0.1815	0.24	0.1065	0.0655	0.206146	0.401223	0.713926	0.761229	0.108	0.167	0.047	-0.0655
	1106	C9JC87	AP4M1	0.170483	0.153232	0.151019	0.678789	0.1385	0.23	0.159	0.0695	0.928165	0.633628	0.82924	0.672139	-0.0095	0.0925	0.0285	-0.0695
	1107	O00299	CLIC1	0.118268	0.364859	0.109111	0.881395	0.194	0.1455	0.1875	-0.0355	0.0814254	0.497339	0.119312	0.879864	0.2435	0.1625	0.222	0.0355
	1108	P61956	SUMO2	0.18901	0.192134	0.143621	0.447016	0.1545	0.2085	0.164	0.116	0.40776	0.560554	0.388419	0.434216	0.0965	0.1175	0.128	-0.116
	1109	Q9ULE4	FAM184B	0.255073	0.199015	0.644366	0.307637	0.1715	0.3115	0.044	0.1675	0.824805	0.832817	0.348233	0.289578	0.0235	0.0725	0.1205	-0.1675
	1110	Q9Y2I1	NISCH	0.173419	0.183073	0.136179	0.883315	0.1455	0.2065	0.175	-0.034	0.0778261	0.230376	0.130455	0.881744	0.2385	0.26	0.221	0.034
	1111	Q9Y4Z0	LSM4	0.373817	0.39536	0.106902	0.889812	0.094	0.1795	0.253	-0.0385	0.27928	0.802234	0.127718	0.888276	0.094	0.096	0.222	0.0385
	1112	Q5MCW4	ZNF569	0.258631	0.293105	0.165592	0.975563	0.101	0.267	0.1585	-0.0095	0.25109	0.870975	0.268916	0.975095	0.097	0.048	0.142	0.0095
	1113	Q9UC07	ZNF69	0.206775	0.309737	0.151892	0.643265	0.1275	0.217	0.1815	0.099	0.144684	0.284427	0.747806	0.631911	0.1475	0.218	0.0425	-0.099
	1114	Q99961	SH3GL1	0.0970575	0.267529	0.135281	0.51758	0.205	0.1605	0.1605	0.101	0.643243	0.957335	0.896034	0.508105	0.0435	0.0175	0.0225	-0.101
	1115	Q86UU0	BCL9L	0.0801722	0.293409	0.165238	0.706492	0.2295	0.1505	0.146	0.0715	0.226726	0.416948	0.595496	0.69995	0.1085	0.1535	0.0655	-0.0715
	1116	P07686	HEXB	0.348705	0.600216	0.0349811	0.453761	0.121	0.0885	0.316	-0.1605	0.0622408	0.495075	0.0327524	0.438293	0.295	0.188	0.412	0.1605
	1117	O94953.2	KDM4B	0.212494	0.232062	0.0875174	0.889171	0.118	0.18	0.227	-0.0335	NaN	NaN	NaN	NaN	NaN	NaN	NaN	NaN
	1118	Q9HAU4	SMURF2	0.113757	0.221452	0.179316	0.872204	0.2045	0.182	0.138	0.0365	0.110164	0.507943	0.450798	0.871459	0.1825	0.1425	0.106	-0.0365
	1119	P54802	NAGLU	0.159809	0.283402	0.0734773	0.660813	0.143	0.1615	0.2195	0.0755	0.341431	0.688354	0.381477	0.653293	0.0815	0.078	0.107	-0.0755
	1120	Q9Y2D0	CA5B	0.319597	0.299516	0.187955	0.903773	0.1605	0.1535	0.21	-0.032	NA	0.516256	0.305085	0.902317	NA	0.1785	0.2115	0.032
	1121	Q9BXR6	CFHR5	0.113472	0.265716	0.345556	0.488545	0.245	0.161	0.118	0.1865	0.277694	0.961253	0.82924	0.470405	0.086	-0.0155	-0.0285	-0.1865
	1122	P05161	ISG15	0.308242	0.437976	0.059665	0.948223	0.1175	0.1315	0.2745	-0.027	0.316931	0.945564	0.141502	0.947112	0.1155	0.033	0.2585	0.027
	1123	P78317	RNF4	0.155363	0.472975	0.509267	0.815131	0.2405	0.1775	0.1055	0.0795	0.707747	0.935505	0.893758	0.80764	0.062	0.0325	0.019	-0.0795
	1124	O00221	NFKBIE	0.0995445	0.260124	0.128186	0.498352	0.193	0.1635	0.166	0.1085	0.149435	0.771903	0.47487	0.485853	0.1405	0.0615	0.087	-0.1085
	1125	P17039.2	ZNF30	0.184032	0.367287	0.227636	0.943381	0.1285	0.2425	0.1515	-0.03	NaN	NaN	NaN	NaN	NaN	NaN	NaN	NaN
	1126	Q8TAC9.2	SCAMP5	0.127807	0.166662	0.285276	0.944653	0.1995	0.219	0.1035	-0.018	NaN	NaN	NaN	NaN	NaN	NaN	NaN	NaN
	1127	P35219	CA8	0.0987095	0.195982	0.406759	0.877934	0.1925	0.236	0.093	0.037	0.105487	0.320792	0.261554	0.875921	0.2015	0.2595	0.145	-0.037
	1128	Q9UKU0.1	ACSL6	0.695461	0.199015	0.198965	0.33956	0.0465	0.236	0.2385	-0.1505	NaN	NaN	NaN	NaN	NaN	NaN	NaN	NaN
	1129	P56937	HSD17B7	0.13069	0.329603	0.0883696	0.636308	0.1595	0.1385	0.2225	0.078	0.354597	0.631163	0.273279	0.62807	0.0735	0.0985	0.1535	-0.078
	1130	Q9H3P7	ACBD3	0.114211	0.322389	0.0955942	0.95024	0.175	0.1415	0.204	-0.018	0.114535	0.345411	0.155444	0.948855	0.178	0.178	0.195	0.018
	1131	Q8TBA6	GOLGA5	0.135017	0.219258	0.151229	0.872204	0.179	0.1815	0.16	-0.038	0.139279	0.301327	0.0799368	0.871459	0.2245	0.2215	0.273	0.038
	1132	O15381	NVL	0.169121	0.266496	0.0775591	0.73787	0.139	0.1625	0.2185	0.061	0.254569	0.5124	0.177368	0.732942	0.0935	0.121	0.181	-0.061
	1133	Q9Y678	COPG1	0.114211	0.256399	0.133034	0.975064	0.1885	0.1685	0.163	-0.0075	0.107084	0.429292	0.189365	0.974674	0.1845	0.1445	0.182	0.0075
	1134	Q15154	PCM1	0.11998	0.167345	0.196062	0.482692	0.171	0.2175	0.1315	0.109	0.32471	0.567406	0.545893	0.472304	0.075	0.1115	0.074	-0.109
	1135	Q9HD15	SRA1	0.136028	0.195461	0.18378	0.471178	0.178	0.1975	0.144	0.156	0.265809	0.681022	0.899413	0.453833	0.09	0.0895	0.02	-0.156
	1136	Q8NEV8	EXPH5	0.202229	0.157481	0.324095	0.300615	0.12	0.304	0.095	0.199	0.694306	0.6598	0.676884	0.282532	-0.036	0.0975	-0.052	-0.199
	1137	Q96F45	ZNF503	0.186538	0.193759	0.100926	0.749993	0.133	0.197	0.188	-0.0635	0.166344	0.560554	0.101822	0.744443	0.1695	0.127	0.2395	0.0635
	1138	P04920	SLC4A2	0.128518	0.279436	0.214225	0.368377	0.162	0.2215	0.1345	0.143	0.857183	0.640736	0.62222	0.35466	0.022	0.1445	0.061	-0.143
	1139	Q9HD67	MYO10	0.192316	0.255033	0.071165	0.735904	0.126	0.1665	0.225	0.09	0.112757	0.334396	0.123433	0.725775	0.2415	0.184	0.222	-0.09
	1140	P30550	GRPR	0.214672	0.455177	0.369031	0.255585	0.211	0.1505	0.156	-0.224	0.0622408	0.180881	0.0625991	0.233146	0.441	0.3745	0.3885	0.224
	1141	Q9Y303	AMDHD2	0.111253	0.183167	0.224466	0.303418	0.185	0.2075	0.125	0.173	0.724527	0.866451	0.511267	0.285715	0.0345	0.0405	-0.082	-0.173
	1142	O95235	KIF20A	0.17665	0.231383	0.0836508	0.415181	0.135	0.176	0.206	0.129	0.985829	0.753783	0.571408	0.402228	0.0015	0.0655	0.069	-0.129
	1143	Q8N9L9	ACOT4	0.101362	0.271896	0.171592	0.381111	0.192	0.168	0.157	0.155	0.906028	0.974819	0.961129	0.363256	0.014	0.0105	-0.0075	-0.155
	1144	Q99856	ARID3A	0.252388	0.187209	0.114904	0.447016	0.129	0.2015	0.1855	0.1155	0.877035	0.65478	0.550254	0.434641	0.019	0.0865	0.078	-0.1155
	1145	Q8TE82	SH3TC1	0.135017	0.200129	0.175003	0.828827	0.1745	0.196	0.1455	-0.0465	0.0960987	0.268471	0.158478	0.826876	0.1985	0.226	0.193	0.0465
	1146	Q92623	TTC9	0.132835	0.339832	0.077834	0.45896	0.1635	0.1365	0.2155	0.12	0.375579	0.94068	0.437356	0.446661	0.067	0.0225	0.103	-0.12
	1147	Q9UIF9	BAZ2A	0.11953	0.259761	0.106172	0.679676	0.169	0.1635	0.183	0.0695	0.192235	0.48407	0.263344	0.673164	0.115	0.13	0.1425	-0.0695
	1148	Q8TE77	SSH3	0.128113	0.218419	0.136181	0.95024	0.1655	0.19	0.16	-0.0185	0.128847	0.429423	0.324918	0.949246	0.1855	0.161	0.129	0.0185
	1149	Q9UDV7	ZNF282	0.244877	0.177675	0.445586	0.706576	0.226	0.2155	0.0735	0.134	0.45629	0.791409	0.949962	0.695341	0.066	0.068	-0.013	-0.134
	1150	Q9P0K7.2	RAI14	0.214973	0.322877	0.112868	0.9784	0.1365	0.1605	0.2175	0.0065	NaN	NaN	NaN	NaN	NaN	NaN	NaN	NaN
	1151	Q96GC9	VMP1	0.0772742	0.393418	0.450643	0.885685	0.2795	0.1285	0.1065	-0.0385	0.0622408	0.414311	NA	0.883753	0.3255	0.1645	NA	0.0385
	1152	Q8WV99	ZFAND2B	0.415612	0.165941	0.146845	0.958812	0.0995	0.2185	0.1965	0.014	0.334207	0.381622	0.169886	0.957926	0.133	0.1625	0.2255	-0.014
	1153	Q96C34	RUNDC1	0.117456	0.228508	0.140247	0.956296	0.18	0.1765	0.158	-0.0135	0.176764	0.50066	0.365348	0.955227	0.162	0.1315	0.114	0.0135
	1154	Q9NZJ9.2	NUDT4	0.421132	0.127378	0.111387	0.335187	0.068	0.251	0.195	-0.1575	NaN	NaN	NaN	NaN	NaN	NaN	NaN	NaN
	1155	Q6VY07	PACS1	0.116029	0.284997	0.149267	0.957652	0.1895	0.1555	0.169	-0.013	0.104768	0.453842	0.136405	0.957419	0.188	0.1405	0.2085	0.013
	1156	Q3KQU3.4	MAP7D1	0.135017	0.193759	0.163039	0.40462	0.159	0.2055	0.149	0.1295	NaN	NaN	NaN	NaN	NaN	NaN	NaN	NaN
	1157	P50454	SERPINH1	0.220919	0.543621	0.0492055	0.519567	0.146	0.093	0.274	-0.112	0.0733835	0.391577	0.0349145	0.508105	0.2605	0.2045	0.3845	0.112
	1158	Q9BUF5	TUBB6	0.10954	0.466773	0.121878	0.950822	0.202	0.139	0.172	0.0165	0.174881	0.729019	0.21598	0.949743	0.1315	0.115	0.189	-0.0165
	1159	Q86YS3	RAB11FIP4	0.105366	0.331924	0.294067	0.805417	0.217	0.1925	0.1035	0.0505	0.243497	0.362354	0.658749	0.802677	0.1595	0.2255	0.055	-0.0505
	1160	Q96JY6.5	PDLIM2	0.0643338	0.222108	0.506261	0.516871	0.2585	0.1895	0.065	0.1155	NaN	NaN	NaN	NaN	NaN	NaN	NaN	NaN
	1161	Q8TBC5.3	ZSCAN18	0.310027	0.138964	0.249659	0.645594	0.128	0.2425	0.142	0.1585	NaN	NaN	NaN	NaN	NaN	NaN	NaN	NaN
	1162	Q7Z6B7	SRGAP1	0.124006	0.253473	0.217474	0.946054	0.214	0.1745	0.124	0.018	0.18608	0.34334	0.250234	0.945354	0.1975	0.2055	0.1525	-0.018
	1163	Q9UBC1.2	NFKBIL1	0.469651	0.189187	0.108116	0.672412	0.0935	0.201	0.2175	0.0725	NaN	NaN	NaN	NaN	NaN	NaN	NaN	NaN
	1164	Q14789	GOLGB1	0.197449	0.208813	0.151085	0.72851	0.158	0.202	0.152	-0.0625	0.106633	0.233418	0.125795	0.722779	0.23	0.2715	0.2195	0.0625
	1165	A6NNT2	C16orf96	0.29028	NaN	NaN	0.956729	0.1705	NaN	NaN	0.026	NaN	NaN	NaN	NaN	NaN	NaN	NaN	NaN
	1166	Q86UW9	DTX2	0.318953	0.774853	0.0502201	1	0.1815	0.0555	0.274	-9.81308e-18	0.155778	0.90498	0.136405	1	0.187	0.0545	0.2815	9.81e-18
	1167	Q5TA50	CPTP	0.198007	0.165121	0.329484	0.754098	0.194	0.2165	0.1005	0.0705	0.187521	0.499752	0.793085	0.746703	0.1335	0.1385	0.0425	-0.0705
	1168	Q9UHY1	NRBP1	0.129022	0.280687	0.122295	0.878276	0.1775	0.162	0.1705	-0.041	0.124857	0.351548	0.224202	0.876659	0.1675	0.1795	0.182	0.041
	1169	Q86VS8	HOOK3	0.135017	0.199015	0.151368	0.68007	0.1575	0.1985	0.154	0.069	0.216959	0.711955	0.879179	0.674097	0.1025	0.087	0.0225	-0.069
	1170	Q8N7B6	PACRGL	0.254543	0.492789	NaN	0.580757	0.173	0.167	NaN	0.1025	0.400844	0.345411	0.175439	0.570441	0.125	0.216	0.203	-0.1025
	1171	Q53SF7.2	COBLL1	0.120101	0.240336	0.157921	0.872204	0.168	0.1805	0.16	-0.036	NaN	NaN	NaN	NaN	NaN	NaN	NaN	NaN
	1172	O43164	PJA2	0.15425	0.199015	0.146373	0.941565	0.159	0.195	0.1545	-0.0195	0.179108	0.436155	0.377661	0.9405	0.154	0.1585	0.1095	0.0195
	1173	Q96NL8	C8orf37	0.178729	0.410902	0.329115	0.308347	0.134	0.2315	0.1425	0.2455	0.414329	0.665671	0.374439	0.287033	-0.07	-0.104	-0.11	-0.2455
	1174	O75146	HIP1R	0.177389	0.256399	0.236568	0.305091	0.1755	0.1915	0.141	0.1725	0.995963	0.996194	0.845291	0.285715	-0.0005	-0.0025	-0.031	-0.1725
	1175	Q9NSD4	ZNF275	0.166026	0.214236	0.310539	0.527093	0.138	0.239	0.131	0.1245	0.426685	0.88411	0.9672	0.514689	0.072	0.037	0.0065	-0.1245
	1176	P20810.6	CAST	0.0827661	0.201493	0.391065	0.397789	0.2225	0.1975	0.088	0.128	NaN	NaN	NaN	NaN	NaN	NaN	NaN	NaN
	1177	Q8NI51.7	CTCFL	0.290812	0.2656	0.320677	0.822502	0.097	0.293	0.1165	0.094	NaN	NaN	NaN	NaN	NaN	NaN	NaN	NaN
	1178	Q8NHP8	PLBD2	0.184185	0.596953	0.0931213	0.99441	0.1655	0.0825	0.2585	-0.0015	0.129253	0.560554	0.0686198	0.994425	0.196	0.1225	0.3195	0.0015
	1179	P48723	HSPA13	0.161661	0.366295	0.065416	0.689101	0.1455	0.129	0.232	-0.068	0.109066	0.383409	0.0899981	0.683155	0.22	0.167	0.2565	0.068
	1180	O94915.2	FRYL	0.169228	0.202817	0.160109	0.828493	0.145	0.21	0.1515	0.047	NaN	NaN	NaN	NaN	NaN	NaN	NaN	NaN
	1181	Q8NHG7	SVIP	0.638738	0.171928	0.0833203	0.975563	0.0825	0.2175	0.206	-0.0075	0.641985	0.266112	0.13333	0.975359	0.0695	0.23	0.2345	0.0075
	1182	Q9H967	WDR76	0.183536	0.405765	0.147086	0.661153	0.1355	0.171	0.199	0.0725	0.639443	0.895932	0.447295	0.654522	0.037	0.0395	0.1	-0.0725
	1183	Q6P179	ERAP2	0.221489	0.192744	0.0964555	0.405639	0.1135	0.198	0.194	0.1515	0.728538	0.717974	0.689976	0.390787	-0.0335	0.0845	-0.0655	-0.1515
	1184	Q9NRP7	STK36	0.348705	0.232615	0.215844	0.347029	0.107	0.222	0.1765	0.2015	0.426319	0.884793	0.810892	0.329006	0.086	0.0375	0.0315	-0.2015
	1185	Q9Y250	LZTS1	0.385103	0.160399	0.148823	0.506179	0.0995	0.2385	0.1675	0.1195	0.354765	0.628327	0.792734	0.492694	0.0825	0.118	0.0345	-0.1195
	1186	Q5TGY3	AHDC1	0.492408	0.534034	0.0395828	0.3208	0.07	0.0985	0.3365	0.161	0.924115	0.312413	0.224202	0.302647	0.009	0.1975	0.159	-0.161
	1187	A6NGJ0	DYNLT3	0.0932821	0.293837	0.319695	0.903773	0.2025	0.1785	0.124	0.044	0.250713	0.701568	0.785179	0.900392	0.1465	0.1385	0.0535	-0.044
	1188	O94875.7	SORBS2	0.202176	0.307286	0.0659456	0.928861	0.12	0.151	0.2335	0.023	NaN	NaN	NaN	NaN	NaN	NaN	NaN	NaN
	1189	Q96M27.2	PRRC1	0.19763	0.298303	0.0742203	0.90422	0.132	0.149	0.223	-0.036	NaN	NaN	NaN	NaN	NaN	NaN	NaN	NaN
	1190	Q8WV41	SNX33	0.2864	0.195574	0.133864	0.909697	0.1195	0.2125	0.172	0.0305	0.256755	0.449799	0.316942	0.907993	0.0945	0.1825	0.149	-0.0305
	1191	P14616	INSRR	0.459011	0.307741	0.127494	0.851732	0.113	0.1985	0.192	0.079	0.878855	0.737073	0.879086	0.847376	-0.013	0.068	0.0365	-0.079
	1192	Q92538	GBF1	0.123365	0.247549	0.131236	0.956296	0.165	0.1685	0.1695	0.0135	0.138578	0.429015	0.28321	0.955227	0.15	0.1445	0.136	-0.0135
	1193	O95243	MBD4	0.274678	0.173327	0.275325	0.273728	0.15	0.2165	0.136	0.2395	0.297838	0.941207	0.432607	0.250783	-0.085	-0.023	-0.0955	-0.2395
	1194	Q9UHL9.3	GTF2IRD1	0.254986	0.199387	0.107446	0.888457	0.104	0.195	0.2025	0.0345	NaN	NaN	NaN	NaN	NaN	NaN	NaN	NaN
	1195	Q9H8Y8	GORASP2	0.304284	0.314688	0.0682817	0.920508	0.13	0.1435	0.2275	0.025	0.128066	0.417982	0.139962	0.919168	0.1655	0.1885	0.205	-0.025
	1196	Q14865	ARID5B	0.197061	0.372181	0.0775591	0.784673	0.1485	0.1345	0.218	-0.0515	0.123961	0.403336	0.136405	0.779119	0.176	0.165	0.216	0.0515
	1197	Q99952	PTPN18	0.332381	0.13472	0.560324	0.297951	0.142	0.274	0.085	0.1785	0.839399	0.654662	0.680677	0.278352	-0.0305	0.1005	-0.071	-0.1785
	1198	Q9NQC3	RTN4	0.176348	0.208233	0.639746	0.954125	0.208	0.216	0.077	-0.0175	0.0910363	0.182808	0.144204	0.952727	0.2275	0.3245	0.2075	0.0175
	1199	Q96MY1	NOL4L	0.226579	0.517444	0.100926	0.472907	0.1735	0.137	0.19	0.119	0.702561	0.843847	0.320824	0.461388	0.0285	0.0505	0.1615	-0.119
	1200	Q07912.3	TNK2	0.166556	0.22	0.224851	0.606461	0.178	0.189	0.1335	0.1025	NaN	NaN	NaN	NaN	NaN	NaN	NaN	NaN
	1201	O94929.2	ABLIM3	0.238177	0.207942	0.250792	0.842439	0.1485	0.188	0.1635	0.0445	NaN	NaN	NaN	NaN	NaN	NaN	NaN	NaN
	1202	Q01432.4	AMPD3	0.252975	0.183279	0.148453	0.885685	0.1335	0.2095	0.157	0.0365	NaN	NaN	NaN	NaN	NaN	NaN	NaN	NaN
	1203	Q69YQ0	SPECC1L	0.114935	0.211334	0.27378	0.749993	0.177	0.2025	0.1205	0.058	0.144684	0.405427	0.541598	0.745805	0.1425	0.1595	0.081	-0.058
	1204	Q9Y6W5	WASF2	0.0956386	0.261655	0.241069	0.745552	0.2135	0.1695	0.1165	0.0635	0.263009	0.930739	0.851069	0.739047	0.0995	0.025	0.027	-0.0635
	1205	Q86Y91.4	KIF18B	0.220212	0.176346	0.134918	0.357751	0.126	0.208	0.1655	0.1645	NaN	NaN	NaN	NaN	NaN	NaN	NaN	NaN
	1206	Q9Y2E5	MAN2B2	0.27149	0.414876	0.0983386	0.890293	0.144	0.1165	0.2385	0.0325	0.315371	0.775274	0.324586	0.889457	0.0995	0.062	0.135	-0.0325
	1207	Q9BUP3.3	HTATIP2	0.157713	0.42383	0.197122	0.969858	0.185	0.127	0.187	0.012	NaN	NaN	NaN	NaN	NaN	NaN	NaN	NaN
	1208	Q8IVL1	NAV2	0.155363	0.277671	NaN	0.554203	0.156	0.1765	NaN	0.1485	NA	NA	NA	0.538966	NA	NA	NA	-0.1485
	1209	O75044	SRGAP2	0.149302	0.247549	0.141442	0.90422	0.152	0.1785	0.168	0.029	0.136276	0.395021	0.215787	0.902789	0.1615	0.165	0.1725	-0.029
	1210	P28290	SSFA2	0.233445	0.398317	0.0590147	0.922593	0.128	0.12	0.25	0.026	0.171796	0.482883	0.0814508	0.921075	0.129	0.1365	0.2695	-0.026
	1211	P58005	SESN3	0.211604	0.377039	0.112868	0.837948	0.1855	0.126	0.1865	-0.0425	0.170567	0.357081	0.123804	0.837167	0.2085	0.172	0.223	0.0425
	1212	Q8N988.2	ZNF557	0.202169	0.566219	0.14244	0.479245	0.1385	0.1515	0.2075	-0.1175	NaN	NaN	NaN	NaN	NaN	NaN	NaN	NaN
	1213	P09544	WNT2	0.236378	0.156036	0.195079	0.949767	0.111	0.2435	0.143	0.017	0.278278	0.320028	0.335629	0.948695	0.0995	0.2265	0.1345	-0.017
	1214	O00159.3	MYO1C	0.15637	0.39237	0.0704477	0.928861	0.146	0.128	0.223	0.0225	NaN	NaN	NaN	NaN	NaN	NaN	NaN	NaN
	1215	P17014	ZNF12	0.339639	0.543725	0.0767365	0.872013	0.1475	0.135	0.2145	0.0695	0.960511	0.843384	0.713926	0.868865	-0.0045	-0.0455	0.069	-0.0695
	1216	P06756	ITGAV	0.305171	0.276309	0.134918	0.685569	0.15	0.157	0.19	-0.072	0.138991	0.253844	0.161122	0.678738	0.2295	0.238	0.2425	0.072
	1217	Q5M7Z0	RNFT1	0.077547	0.153846	0.701623	0.674323	0.2235	0.2295	0.0425	0.0705	0.167988	0.388216	0.987862	0.66629	0.1335	0.1595	-0.0025	-0.0705
	1218	Q15759	MAPK11	0.115037	0.316769	0.184573	0.655307	0.1735	0.1635	0.158	-0.0745	0.0733835	0.257752	0.150715	0.648347	0.256	0.2455	0.199	0.0745
	1219	P49917	LIG4	0.134085	0.283402	0.151506	0.882479	0.1765	0.164	0.1545	-0.04	0.0952594	0.320028	0.15656	0.879872	0.2055	0.193	0.207	0.04
	1220	Q2M296.3	MTHFSD	0.199758	0.199387	0.565152	0.382645	0.1945	0.2335	0.0655	0.133	NaN	NaN	NaN	NaN	NaN	NaN	NaN	NaN
	1221	Q8WUA7	TBC1D22A	0.105438	0.321257	0.255804	0.587734	0.2405	0.141	0.112	0.1205	0.124857	0.605265	0.954235	0.575658	0.162	0.103	-0.0115	-0.1205
	1222	P35626	ADRBK2	0.119022	0.270909	0.132388	0.892006	0.17	0.159	0.164	0.035	0.142864	0.406569	0.553006	0.89061	0.1555	0.1525	0.0805	-0.035
	1223	Q99767	APBA2	0.649973	0.307097	0.248171	NaN	0.064	0.2655	0.1635	NaN	0.532631	0.597705	NA	NA	0.1195	0.189	NA	NA
	1224	O95159	ZFPL1	0.288134	0.243938	0.0915557	0.979557	0.116	0.1705	0.206	-0.0055	0.220011	0.199544	0.0895933	0.97917	0.1825	0.293	0.295	0.0055
	1225	Q96QF0	RAB3IP	0.1093	0.290338	0.163039	0.982953	0.1925	0.152	0.148	0.0045	0.144684	0.510927	0.539459	0.982929	0.174	0.122	0.075	-0.0045
	1226	Q9H9J4	USP42	0.161493	0.176346	0.615231	0.960518	0.187	0.21	0.0955	0.023	0.826918	0.308671	0.825765	0.958882	0.0285	0.2015	0.0305	-0.023
	1227	Q9GZU7	CTDSP1	0.405094	0.0715925	0.613614	0.339522	0.076	0.338	0.0785	0.19	0.26471	0.448946	0.668478	0.320876	-0.1085	0.148	-0.104	-0.19
	1228	O15525	MAFG	0.298653	0.22178	0.108072	0.453761	0.106	0.1925	0.194	-0.1275	0.113715	0.23916	0.0512875	0.440086	0.192	0.2525	0.331	0.1275
	1229	B7WPA5	PLEKHB2	0.115641	0.37392	0.10769	1	0.179	0.1275	0.186	-9.81308e-18	0.288193	0.94068	0.706405	1	0.094	0.027	0.0615	9.81e-18
	1230	Q16186	ADRM1	0.135017	0.307741	0.176129	0.943137	0.187	0.1595	0.1455	0.021	0.24969	0.627181	0.778334	0.941811	0.0955	0.092	0.0435	-0.021
	1231	Q8TAG9	EXOC6	0.109465	0.254901	0.165238	0.873235	0.1795	0.1675	0.144	0.036	0.253013	0.898587	0.679711	0.87192	0.092	0.0335	0.0515	-0.036
	1232	R4GMX8	RANBP10	0.116814	0.235976	0.214786	0.547896	0.1775	0.1775	0.136	0.098	0.551091	0.734698	0.985033	0.537795	0.049	0.0725	-0.0035	-0.098
	1233	Q8N141	ZFP82	0.226357	0.374535	0.283927	0.820589	0.1165	0.24	0.1345	0.075	0.19666	0.497339	0.585077	0.815973	0.123	0.15	0.071	-0.075
	1234	Q6ZTN6.3	ANKRD13D	0.127807	0.25984	0.157921	1	0.165	0.1745	0.151	-4.90654e-18	NaN	NaN	NaN	NaN	NaN	NaN	NaN	NaN
	1235	Q96Q42	ALS2	0.120101	0.205176	0.230294	0.330247	0.1765	0.1945	0.1195	0.1555	0.784737	0.945564	0.697917	0.31368	0.021	-0.0225	-0.0525	-0.1555
	1236	Q9NRA0.5	SPHK2	0.177494	NaN	0.67862	0.380937	0.2385	NaN	0.0885	0.1945	NaN	NaN	NaN	NaN	NaN	NaN	NaN	NaN
	1237	O00159	MYO1C	0.156732	0.406159	0.0739231	0.923092	0.1455	0.1245	0.2195	0.0235	0.223298	0.512709	0.157638	0.922149	0.1185	0.122	0.21	-0.0235
	1238	F5GX28	KDM4B	0.207247	0.280687	0.0895826	0.815131	0.1195	0.1665	0.2035	-0.047	0.121921	0.383872	0.19998	0.813061	0.1655	0.1665	0.1725	0.047
	1239	Q9NXL2	ARHGEF38	0.166026	0.246129	0.130927	0.495545	0.1385	0.1855	0.1655	0.1095	0.559999	0.494283	0.279385	0.484694	0.0435	0.129	0.1375	-0.1095
	1240	A4D1U4	LCHN	0.227139	0.162447	0.175673	0.82793	0.111	0.2305	0.148	0.0495	0.425637	0.308671	0.330264	0.826455	0.069	0.199	0.122	-0.0495
	1241	O15127	SCAMP2	0.461534	0.192941	0.182011	0.640646	0.093	0.2155	0.181	0.0755	0.166344	0.494283	0.673634	0.6339	0.147	0.1425	0.0615	-0.0755
	1242	P04183	TK1	0.147815	0.264895	0.203673	0.944653	0.166	0.188	0.1355	-0.0195	0.0935768	0.346426	0.324043	0.943979	0.205	0.206	0.123	0.0195
	1243	Q96RT8.2	TUBGCP5	0.1248	0.164649	0.30797	0.541453	0.167	0.224	0.098	0.136	NaN	NaN	NaN	NaN	NaN	NaN	NaN	NaN
	1244	Q9NXG0.2	CNTLN	0.177921	0.403953	0.587956	0.75541	0.264	0.161	0.064	0.0795	NaN	NaN	NaN	NaN	NaN	NaN	NaN	NaN
	1245	Q14691	GINS1	0.308432	0.385012	0.169617	0.892805	0.116	0.1615	0.211	0.0655	0.186797	0.811689	0.811912	0.890846	0.1375	-0.0635	0.036	-0.0655
	1246	Q9H6S3.3	EPS8L2	0.138476	0.309737	0.103089	0.916308	0.157	0.1465	0.185	-0.027	NaN	NaN	NaN	NaN	NaN	NaN	NaN	NaN
	1247	O75151	PHF2	0.140893	0.351033	0.104451	0.688751	0.163	0.1335	0.191	0.071	0.219226	0.734034	0.361255	0.682424	0.103	0.0735	0.1125	-0.071
	1248	Q7L266	ASRGL1	0.128239	0.199015	0.198196	0.958812	0.161	0.193	0.1335	0.013	0.144735	0.547729	0.428248	0.958163	0.1505	0.1135	0.0965	-0.013
	1249	O75446	SAP30	0.570447	0.478359	0.10769	0.527093	0.0525	0.146	0.2885	0.099	0.539835	0.9776	0.329136	0.517402	0.049	0.016	0.188	-0.099
	1250	Q9NR19.2	ACSS2	0.105366	0.318945	0.14244	0.344023	0.189	0.142	0.156	0.146	NaN	NaN	NaN	NaN	NaN	NaN	NaN	NaN
	1251	Q92522	H1FX	0.782697	0.159743	0.0704094	0.380031	0.0405	0.223	0.223	0.133	0.59623	0.553505	0.288994	0.362797	-0.0545	0.111	0.134	-0.133
	1252	A0AV02.2	SLC12A8	0.155363	0.178533	0.387843	0.481613	0.1685	0.217	0.101	0.2035	NaN	NaN	NaN	NaN	NaN	NaN	NaN	NaN
	1253	Q16563.2	SYPL1	0.341674	0.328588	0.265395	0.947931	0.082	0.168	0.236	-0.017	NaN	NaN	NaN	NaN	NaN	NaN	NaN	NaN
	1254	Q9NQX4	MYO5C	0.199638	0.287629	0.118309	0.95815	0.123	0.162	0.201	-0.012	0.130188	0.323484	0.153646	0.957482	0.157	0.1905	0.2105	0.012
	1255	Q96HP0	DOCK6	0.175348	0.228618	0.135281	0.345001	0.1455	0.177	0.1635	0.166	0.743329	0.638916	0.608704	0.329284	0.0245	0.095	0.063	-0.166
	1256	O00750	PIK3C2B	0.107636	0.278297	0.243856	0.284713	0.1995	0.1625	0.124	0.2005	0.534701	0.334396	0.330903	0.265296	0.048	0.188	0.162	-0.2005
	1257	Q6IC98	GRAMD4	0.291764	0.237231	NaN	0.152428	0.1275	0.1965	NaN	0.5075	0.0440762	0.176563	0.0912752	0.126683	-0.3745	-0.311	-0.4105	-0.5075
	1258	Q6S8J3	POTEE	0.125126	0.543418	0.0775591	0.912192	0.1655	0.1025	0.2175	-0.027	0.111948	0.342205	0.119312	0.911505	0.1905	0.1955	0.226	0.027
	1259	O14974	PPP1R12A	0.166052	0.269516	0.165238	0.892006	0.145	0.1705	0.17	0.032	0.212367	0.530323	0.338542	0.890732	0.1255	0.13	0.133	-0.032
	1260	Q9BQK8.2	LPIN3	0.188682	0.340806	0.234022	0.742879	0.1655	0.176	0.144	-0.0615	NaN	NaN	NaN	NaN	NaN	NaN	NaN	NaN
	1261	Q9H4A6	GOLPH3	0.186714	0.335134	0.102078	0.901755	0.1275	0.168	0.19	-0.03	0.103219	0.469442	0.155776	0.900822	0.1945	0.183	0.197	0.03
	1262	Q9C0C7	AMBRA1	NaN	0.132281	0.468533	NaN	NaN	0.254	0.0695	NaN	0.8301	0.817226	0.705737	NA	-0.0175	0.0595	0.0765	NA
	1263	P49761	CLK3	0.210895	0.382562	0.0704477	0.956296	0.117	0.139	0.229	0.0135	0.275793	0.719741	0.130091	0.955227	0.1	0.0835	0.2195	-0.0135
	1264	Q96KN1	FAM84B	0.156583	0.447499	0.112911	0.93212	0.178	0.1085	0.1985	-0.024	0.0676837	0.399246	0.102198	0.930337	0.272	0.1775	0.239	0.024
	1265	Q9NW68	BSDC1	0.230325	0.175702	0.135569	0.911576	0.11	0.209	0.166	0.0275	0.141816	0.401584	0.205188	0.910427	0.145	0.154	0.169	-0.0275
	1266	Q6PF04	ZNF613	0.273037	0.270087	0.210681	0.748227	0.1015	0.2165	0.1665	0.0685	0.292268	0.480104	0.892607	0.742643	0.098	0.1315	0.0195	-0.0685
	1267	Q86TN4.4	TRPT1	0.275865	0.58123	0.121878	0.421351	0.109	0.1225	0.252	-0.1245	NaN	NaN	NaN	NaN	NaN	NaN	NaN	NaN
	1268	P00734	F2	0.262299	0.39237	0.117623	0.769501	0.157	0.145	0.181	0.0575	0.292532	0.968301	0.483459	0.764302	0.131	0.018	0.0855	-0.0575
	1269	Q15437	SEC23B	0.111263	0.374597	0.114904	0.956296	0.1775	0.129	0.1765	-0.0135	0.109066	0.728695	0.138729	0.955227	0.1805	0.079	0.2075	0.0135
	1270	Q96HC4	PDLIM5	0.119029	0.292684	0.174826	0.961088	0.173	0.151	0.158	-0.011	0.0910363	0.341689	0.186538	0.960639	0.22	0.183	0.208	0.011
	1271	Q96ED9	HOOK2	0.107456	0.222292	0.241066	0.361236	0.1825	0.1795	0.12	0.14	0.567041	0.870975	0.918987	0.346187	0.042	0.0405	-0.017	-0.14
	1272	P17010.3	ZFX	0.219477	0.44567	0.123603	0.589919	0.171	0.132	0.1785	0.112	NaN	NaN	NaN	NaN	NaN	NaN	NaN	NaN
	1273	Q13233	MAP3K1	0.417332	0.472606	NaN	0.643904	0.137	0.184	NaN	0.156	0.671129	0.54881	0.346617	0.630684	-0.0325	0.1125	0.1175	-0.156
	1274	Q86XN8.3	MEX3D	0.232807	0.218598	0.261628	0.342808	0.115	0.2205	0.1455	0.146	NaN	NaN	NaN	NaN	NaN	NaN	NaN	NaN
	1275	Q15057	ACAP2	0.142778	0.595175	0.154687	0.731913	0.2235	0.0965	0.1605	0.087	0.191004	0.892133	0.57004	0.722714	0.115	0.0355	0.0765	-0.087
	1276	O15460	P4HA2	0.206579	NaN	NaN	0.483296	0.16	NaN	NaN	0.147	0.825508	0.945564	0.697495	0.47033	0.018	-0.0365	-0.0855	-0.147
	1277	Q9H6K5		0.323412	0.50453	0.053723	0.439162	0.0865	0.104	0.289	0.1505	0.466419	0.884911	0.938389	0.424134	0.057	0.0385	0.0125	-0.1505
	1278	Q9UMR5.3	PPT2	0.177494	0.545532	0.084543	0.784673	0.1475	0.1025	0.229	0.064	NaN	NaN	NaN	NaN	NaN	NaN	NaN	NaN
	1279	P61960	UFM1	0.147629	0.508897	0.166986	0.644567	0.162	0.1465	0.1705	0.082	0.485181	0.873679	0.688511	0.636165	0.0865	0.051	0.0515	-0.082
	1280	G3XAI2	LAMB1	0.147764	0.23961	0.195422	0.92302	0.157	0.1755	0.1465	0.024	0.222031	0.461977	0.386432	0.921352	0.1225	0.1475	0.121	-0.024
	1281	P09958	FURIN	0.198899	0.194643	0.302819	0.247519	0.182	0.1975	0.0995	0.224	0.74221	0.931397	0.542513	0.222571	-0.059	-0.025	-0.0805	-0.224
	1282	Q5T655	CCDC147	0.329409	0.273965	0.332613	0.397532	0.1895	0.187	0.102	0.139	0.42101	0.805112	0.603203	0.382424	0.0885	0.081	0.1	-0.139
	1283	O75367.2	H2AFY	0.21011	0.370999	0.0983262	0.993402	0.12	0.127	0.231	-0.002	NaN	NaN	NaN	NaN	NaN	NaN	NaN	NaN
	1284	P11388.4	TOP2A	0.214973	0.382562	0.0661366	0.755692	0.117	0.1315	0.2295	0.062	NaN	NaN	NaN	NaN	NaN	NaN	NaN	NaN
	1285	Q96H35	RBM18	0.118994	0.38663	0.17286	0.602601	0.1955	0.124	0.1585	0.088	0.198093	0.860151	0.962049	0.594311	0.1135	0.046	0.0075	-0.088
	1286	A7MCY6	TBKBP1	0.0924264	0.383439	0.239251	0.453761	0.2065	0.1535	0.118	0.149	0.438091	0.783366	0.696505	0.43885	0.108	0.0675	-0.05	-0.149
	1287	O43304	SEC14L5	0.52239	0.280687	0.187066	NaN	0.096	0.1815	0.2	NaN	0.182383	0.908147	0.22121	NA	0.1705	-0.042	0.2595	NA
	1288	P98179	RBM3	0.371685	0.543418	0.0415027	0.560157	0.0785	0.0945	0.304	-0.139	0.229118	0.646895	0.105362	0.545097	0.1915	0.099	0.3685	0.139
	1289	Q9BWD1	ACAT2	0.170759	0.520075	0.0813824	0.90076	0.1475	0.12	0.2095	-0.0305	0.124857	0.560554	0.0886338	0.899746	0.1615	0.1345	0.256	0.0305
	1290	Q8N8D1	PDCD7	0.124006	0.284089	0.208275	0.30031	0.169	0.173	0.135	0.228	0.970537	0.989149	0.889725	0.278352	-0.0045	0.006	0.02	-0.228
	1291	F8VVA7	COPZ1	0.18057	0.171613	0.209874	0.739467	0.132	0.215	0.13	0.0625	0.142039	0.37429	0.487166	0.73459	0.15	0.192	0.0885	-0.0625
	1292	P51991.2	HNRNPA3	0.433754	0.200129	0.0783174	0.885685	0.0695	0.192	0.215	0.037	NaN	NaN	NaN	NaN	NaN	NaN	NaN	NaN
	1293	O43924	PDE6D	0.113047	0.595213	0.120602	0.95898	0.1785	0.1185	0.1795	0.013	0.22783	0.555139	0.365348	0.958378	0.1515	0.174	0.1405	-0.013
	1294	P49760	CLK2	0.484161	0.153846	0.211359	0.355125	0.06	0.278	0.138	0.1875	0.177572	0.6661	0.568759	0.336701	-0.1265	0.0955	-0.0935	-0.1875
	1295	P04004	VTN	0.26311	0.680527	0.302829	0.980104	0.187	0.088	0.2005	0.008	0.105676	0.479726	0.221991	0.980162	0.1935	0.132	0.1625	-0.008
	1296	O94806	PRKD3	0.0838032	0.338532	0.279641	0.866813	0.214	0.1515	0.11	0.038	0.527195	0.622834	0.585826	0.866518	0.0465	0.094	0.07	-0.038
	1297	Q96G01	BICD1	0.130838	0.24741	0.333057	0.751995	0.1685	0.209	0.098	0.058	0.187521	0.622834	0.724526	0.74833	0.1175	0.109	0.046	-0.058
	1298	P53621	COPA	0.124006	0.40995	0.112992	0.920508	0.177	0.122	0.176	-0.0265	0.110164	0.525182	0.165193	0.919168	0.1795	0.1205	0.202	0.0265
	1299	Q15652	JMJD1C	0.219417	0.322726	0.0881412	0.747866	0.1205	0.1475	0.2065	0.0635	0.284519	0.531964	0.255857	0.735674	0.085	0.1175	0.1465	-0.0645
	1300	Q7Z4G1	COMMD6	0.273354	0.158651	0.30486	0.678789	0.118	0.2525	0.104	0.0705	0.780848	0.533841	0.932501	0.672104	0.024	0.115	0.0125	-0.0705
	1301	Q9H609	ZNF576	0.298602	0.289851	0.455201	0.496557	0.14	0.24	0.094	0.1505	0.955261	0.688012	0.699464	0.481162	-0.005	0.0895	-0.0485	-0.1505
	1302	Q9NUQ6.3	SPATS2L	0.226357	0.176577	0.225563	0.602601	0.1215	0.2135	0.1385	0.1055	NaN	NaN	NaN	NaN	NaN	NaN	NaN	NaN
	1303	Q9Y4A0	JRKL	0.236378	0.156771	0.334726	0.345001	0.1495	0.2305	0.093	0.1455	0.755013	0.578182	0.815105	0.329905	-0.0275	0.1075	0.035	-0.1455
	1304	Q86SZ2	TRAPPC6B	0.155348	0.778212	0.0682817	0.910554	0.149	0.08	0.243	-0.0295	0.139017	0.894264	0.0918397	0.909222	0.1505	0.063	0.272	0.0295
	1305	P12036	NEFH	0.220238	0.498522	0.0831924	0.987331	0.1375	0.1145	0.22	0.0035	0.434747	0.678687	0.162087	0.987473	0.087	0.085	0.2035	-0.0035
	1306	P17050	NAGA	0.136692	0.565377	0.0813059	0.559357	0.168	0.0885	0.2155	0.093	0.303541	0.843847	0.280281	0.550631	0.086	0.047	0.1395	-0.093
	1307	Q00169	PITPNA	0.0967668	0.401903	0.155871	0.621218	0.1995	0.122	0.1495	-0.0835	0.0804407	0.445926	0.255857	0.61149	0.2335	0.142	0.1675	0.0835
	1308	O95834.3	EML2	0.088672	0.289851	0.307471	0.658729	0.2085	0.1535	0.109	-0.073	NaN	NaN	NaN	NaN	NaN	NaN	NaN	NaN
	1309	O75362	ZNF217	0.175989	0.167436	0.273575	0.971198	0.1345	0.221	0.115	0.009	0.289042	0.483344	0.550254	0.971157	0.0845	0.1585	0.086	-0.009
	1310	Q8IZ41	RASEF	0.148904	0.247444	0.194843	0.888457	0.165	0.169	0.136	0.034	0.192424	0.297738	0.287586	0.887242	0.1405	0.2075	0.1355	-0.034
	1311	O43166	SIPA1L1	0.174036	0.228508	0.16167	0.749594	0.1345	0.1825	0.153	0.0605	0.309195	0.513804	0.358996	0.743844	0.086	0.135	0.126	-0.0605
	1312	Q6P4E1.4	CASC4	0.142263	0.187209	0.551602	0.502422	0.1985	0.202	0.068	0.162	NaN	NaN	NaN	NaN	NaN	NaN	NaN	NaN
	1313	P43155	CRAT	0.281393	0.369877	0.109828	0.358853	0.146	0.1275	0.195	0.1395	0.91384	0.945564	0.433516	0.345292	0.0135	-0.02	0.099	-0.1395
	1314	Q6ZVM7	TOM1L2	0.138476	0.214565	0.281133	0.781397	0.154	0.206	0.1085	0.056	0.575093	0.441221	0.884789	0.776536	0.048	0.1425	0.0205	-0.056
	1315	O15037	KHNYN	0.17727	0.221452	0.288409	0.555722	0.132	0.2265	0.1095	0.0935	0.870532	0.663087	0.923467	0.545128	-0.015	0.0875	-0.0145	-0.0935
	1316	Q9BUL9	RPP25	0.162711	0.450864	0.101969	0.919731	0.1465	0.118	0.202	0.0295	0.279503	0.9087	0.276349	0.918206	0.1	0.04	0.162	-0.0295
	1317	Q8WY91	THAP4	0.210955	0.310013	0.115731	0.571325	0.1175	0.1655	0.1835	0.0945	0.341219	0.781896	0.62278	0.56211	0.072	0.0645	0.0605	-0.0945
	1318	Q9BS40	LXN	0.120101	0.32744	0.471993	0.959159	0.2245	0.155	0.087	0.0115	0.198388	0.444129	0.47567	0.958635	0.185	0.163	0.099	-0.0115
	1319	O00291	HIP1	0.198899	0.245206	0.211718	0.880482	0.133	0.183	0.15	0.037	0.169316	0.351548	0.215967	0.878292	0.126	0.174	0.1625	-0.037
	1320	O14978	ZNF263	0.18865	0.676187	0.134127	0.883315	0.166	0.1195	0.18	0.054	0.332005	0.749744	0.633322	0.879872	0.1005	-0.0695	0.078	-0.054
	1321	Q8N573.2	OXR1	0.11583	0.214698	0.275096	0.905366	0.174	0.1855	0.106	0.029	NaN	NaN	NaN	NaN	NaN	NaN	NaN	NaN
	1322	Q6UXY1	BAIAP2L2	0.342163	0.225679	0.101686	0.680268	0.092	0.1785	0.1945	0.069	0.502619	0.600224	0.289293	0.674097	0.049	0.0995	0.134	-0.069
	1323	Q8N5H3	FAM89B	NaN	0.536952	0.188135	NaN	NaN	0.1465	0.1635	NaN	0.180005	0.778307	0.540621	NA	-0.126	-0.0975	-0.146	NA
	1324	P08567	PLEK	0.228483	0.362432	0.574333	0.418084	0.214	0.1675	0.0835	0.1665	0.344086	0.605566	0.421923	0.400365	0.184	0.099	0.114	-0.1665
	1325	Q5SQN1	SNAP47	0.30859	0.215321	0.965869	0.602601	0.1295	0.3305	0.0045	0.0885	0.624299	0.560554	0.568129	0.594311	0.0465	0.242	-0.076	-0.0885
	1326	P20338	RAB4A	0.120101	0.278725	0.251933	0.956296	0.176	0.161	0.1275	-0.0145	0.140287	0.637581	0.447984	0.955227	0.195	0.1095	0.097	0.0145
	1327	F5GYQ1	ATP6V0D1	0.11998	0.36882	0.135281	0.956296	0.172	0.1305	0.161	0.014	0.136822	0.406559	0.449061	0.955227	0.154	0.154	0.0985	-0.014
	1328	Q8IWB9.2	TEX2	0.211311	0.15999	0.360048	0.403751	0.1265	0.227	0.11	0.136	NaN	NaN	NaN	NaN	NaN	NaN	NaN	NaN
	1329	Q96N96.6	SPATA13	0.215263	0.20981	0.593933	0.683604	0.1795	0.1935	0.0905	-0.0695	NaN	NaN	NaN	NaN	NaN	NaN	NaN	NaN
	1330	Q9Y421	FAM32A	0.478871	0.296176	0.0843923	0.952771	0.0745	0.1555	0.233	-0.0175	0.186831	0.591024	0.268916	0.951757	0.1645	0.179	0.233	0.0175
	1331	O15417	TNRC18	0.199638	0.197266	0.165999	0.591082	0.1215	0.194	0.1475	0.086	0.384646	0.623871	0.375048	0.582426	0.069	0.093	0.11	-0.086
	1332	Q92890.1	UFD1L	0.143429	0.43894	0.1162	0.9854	0.1755	0.1135	0.1735	0.004	NaN	NaN	NaN	NaN	NaN	NaN	NaN	NaN
	1333	Q92820	GGH	0.449495	NaN	0.135281	0.482472	0.075	NaN	0.233	-0.1395	0.104354	NA	0.0284575	0.468476	0.225	NA	0.4475	0.1395
	1334	P26368	U2AF2	0.238849	0.311589	0.140338	0.93156	0.1125	0.16	0.1895	0.0215	0.325092	0.530565	0.25669	0.930246	0.091	0.1365	0.1745	-0.0215
	1335	P57078	RIPK4	0.118208	0.660992	0.209399	0.956296	0.1825	0.1025	0.177	-0.0235	NaN	NaN	NaN	NaN	NaN	NaN	NaN	NaN
	1336	Q96KN4	FAM84A	0.206579	0.223544	0.19428	0.927959	0.1225	0.1805	0.159	-0.027	0.249039	0.362354	0.291342	0.926621	0.1555	0.2075	0.194	0.027
	1337	P48553	TRAPPC10	0.153478	0.339832	0.126963	0.880482	0.146	0.145	0.1705	0.035	0.423995	0.684326	0.670388	0.878863	0.059	0.079	0.0595	-0.035
	1338	P52740	ZNF132	0.40829	0.429071	0.139341	0.922841	0.07	0.2225	0.169	-0.0395	0.130274	0.232077	0.104785	0.920663	0.1805	0.261	0.244	0.0395
	1339	Q14159	SPIDR	0.23432	0.273566	0.173995	0.828493	0.1095	0.191	0.161	0.0485	0.68309	0.671658	0.593487	0.826675	0.0545	0.1135	0.084	-0.0485
	1340	A7E2V4.4	ZSWIM8	0.137666	0.24217	0.222091	0.576046	0.1565	0.182	0.1225	0.0895	NaN	NaN	NaN	NaN	NaN	NaN	NaN	NaN
	1341	O43347	MSI1	0.253132	0.382562	0.0757185	0.561636	0.1025	0.1335	0.225	-0.1035	0.0923313	0.41878	0.0641725	0.550768	0.2345	0.1945	0.3185	0.1035
	1342	Q9Y3C5	RNF11	NaN	0.449301	0.166867	NaN	NaN	0.163	0.144	NaN	0.724378	0.603824	0.685009	NA	0.0275	0.106	0.095	NA
	1343	Q9HCE9	ANO8	0.140107	NaN	NaN	0.345001	0.1535	NaN	NaN	-0.1445	0.0616363	NA	0.0983187	0.330034	0.3035	NA	0.4795	0.1445
	1344	Q9BUZ4	TRAF4	0.183107	0.486888	0.102078	0.730435	0.1325	0.128	0.1995	-0.062	0.164342	0.815392	0.115547	0.725375	0.1375	0.0645	0.2385	0.062
	1345	Q4AC94	C2CD3	0.38118	0.154908	0.318275	NaN	0.133	0.2285	0.0985	NaN	0.208342	0.599811	0.992214	NA	0.122	0.127	-0.003	NA
	1346	Q7Z3U7	MON2	0.1093	0.285211	0.223919	0.972642	0.1795	0.154	0.126	-0.008	0.134831	0.511318	0.422025	0.972118	0.1515	0.1215	0.0985	0.008
	1347	Q9Y5P6	GMPPB	0.156583	0.523713	0.0796818	0.843398	0.1525	0.095	0.2115	-0.041	0.104354	0.697795	0.10964	0.842059	0.189	0.0815	0.234	0.041
	1348	P22626	HNRNPA2B1	0.227139	0.205176	0.14244	0.506179	0.112	0.1905	0.1565	0.105	0.950634	0.578856	0.388018	0.494532	0.0055	0.107	0.1085	-0.105
	1349	P02792	FTL	0.180956	0.17992	0.279641	0.368365	0.1315	0.206	0.1215	0.1585	0.819271	0.849306	0.82603	0.352465	-0.0215	0.0475	-0.029	-0.1585
	1350	P16415	ZNF823	0.191792	0.468969	0.319364	0.88812	0.125	0.2125	0.1205	0.037	0.155316	0.560554	0.491209	0.886468	0.1355	0.116	-0.087	-0.037
	1351	Q9UHA4	LAMTOR3	0.235858	0.985362	0.0396414	0.885022	0.1535	0.0065	0.297	-0.034	0.276524	0.717685	0.0344718	0.884023	0.12	0.1455	0.406	0.034
	1352	Q8TF68	ZNF384	0.308242	0.545532	0.0757185	0.624263	0.1375	0.091	0.2285	0.0835	0.606818	0.996222	0.266652	0.6173	0.1005	-0.002	0.169	-0.0835
	1353	P54764	EPHA4	0.199851	0.155419	0.325125	0.582338	0.131	0.2275	0.098	0.0995	0.156515	0.315735	0.579583	0.573195	0.141	0.1955	0.078	-0.0995
	1354	P29317	EPHA2	0.243639	0.589261	0.26379	0.834409	0.1135	0.1305	0.2115	0.081	0.297866	0.770336	NA	0.83195	0.0985	0.1445	NA	-0.081
	1355	Q86UU1	PHLDB1	0.162403	0.332194	0.168151	0.997436	0.1545	0.145	0.156	0.0005	0.155316	0.564249	0.278952	0.997438	0.1345	0.1105	0.151	-0.0005
	1356	Q6GMV3	PTRHD1	0.122428	0.423932	0.273575	0.969858	0.175	0.1365	0.144	-0.0095	0.10181	0.515154	0.343636	0.969596	0.217	0.1385	0.1755	0.0095
	1357	O43167	ZBTB24	0.603634	0.126518	0.559759	0.306637	0.076	0.269	0.1105	0.2775	0.216319	0.968301	0.288875	0.28484	-0.106	-0.015	-0.171	-0.2775
	1358	Q9Y6A5	TACC3	0.250145	0.157863	0.262006	0.447016	0.1045	0.2385	0.1125	0.1185	0.637712	0.59074	0.96453	0.433708	0.035	0.113	-0.0075	-0.1185
	1359	Q96J87	CELF6	0.452138	0.559738	0.108918	0.482472	0.099	0.111	0.245	0.1195	0.171906	0.414965	0.254353	0.470405	0.1375	0.1555	0.174	-0.1195
	1360	Q13509	TUBB3	0.155997	0.610092	0.119693	0.892006	0.1495	0.111	0.1935	0.0345	0.182383	0.799575	0.160794	0.89061	0.123	0.1085	0.238	-0.0345
	1361	Q15700.2	DLG2	0.135017	0.519451	0.0971323	0.903773	0.162	0.0995	0.1925	0.0295	NaN	NaN	NaN	NaN	NaN	NaN	NaN	NaN
	1362	P00390	GSR	0.113564	0.298899	0.275096	0.922841	0.1755	0.153	0.1255	-0.0235	0.0885897	0.302216	0.185513	0.921352	0.213	0.204	0.1895	0.0235
	1363	P52788	SMS	0.103188	0.364048	0.210155	0.621227	0.1875	0.1365	0.1295	-0.08	0.0616363	0.284427	0.133176	0.612085	0.303	0.2255	0.2105	0.08
	1364	Q86X27	RALGPS2	0.23073	0.2007	0.325066	0.652519	0.1665	0.192	0.095	0.0825	0.468905	0.687635	0.596409	0.643455	0.0715	0.078	0.066	-0.0825
	1365	Q5VWG9	TAF3	0.341674	0.267617	0.265395	0.379387	0.101	0.243	0.1095	0.1535	0.284061	0.91839	0.60433	0.362367	-0.0845	-0.0315	-0.0685	-0.1535
	1366	O75525	KHDRBS3	0.591806	0.381142	0.0601774	0.499901	0.0515	0.14	0.2615	-0.149	0.113184	0.405699	0.0460994	0.485757	0.1835	0.185	0.3825	0.149
	1367	Q8N807	PDILT	0.377436	0.158146	NaN	0.961088	0.078	0.224	NaN	-0.021	NA	0.414101	0.921672	0.959857	NA	0.2445	0.0245	0.021
	1368	P07384	CAPN1	0.148151	0.305306	0.154578	0.787395	0.1485	0.148	0.156	-0.0505	0.0948492	0.299916	0.145177	0.78463	0.2085	0.205	0.212	0.0505
	1369	Q14244	MAP7	0.140991	0.304636	0.155138	0.425684	0.154	0.147	0.1515	0.138	0.915011	0.952932	0.735269	0.410592	-0.0095	0.018	0.044	-0.138
	1370	O95817	BAG3	0.23073	0.366796	0.181941	0.602601	0.149	0.1525	0.151	0.0835	0.108165	0.749662	0.714195	0.594774	0.1885	0.08	0.0475	-0.0835
	1371	O95049.3	TJP3	0.174626	0.199015	0.330624	0.822502	0.1605	0.199	0.093	0.0485	NaN	NaN	NaN	NaN	NaN	NaN	NaN	NaN
	1372	Q15942	ZYX	0.122428	0.313427	0.219254	0.61428	0.1685	0.148	0.1355	0.0825	0.317809	0.57521	0.766389	0.606958	0.0765	0.106	0.0385	-0.0825
	1373	Q9P2M4	TBC1D14	0.398494	0.696042	0.159363	0.491482	0.079	0.125	0.2475	-0.108	0.143646	0.734034	0.0834909	0.482363	0.1925	0.117	0.3555	0.108
	1374	O43752	STX6	0.142348	0.196982	0.304371	0.94776	0.1515	0.1955	0.1045	0.0185	0.167348	0.264433	0.531996	0.9466	0.169	0.239	0.08	-0.0185
	1375	Q4VC44.3	FLYWCH1	0.409997	0.160399	0.181112	0.466188	0.0815	0.232	0.1375	0.152	NaN	NaN	NaN	NaN	NaN	NaN	NaN	NaN
	1376	Q562R1	ACTBL2	0.128239	0.344855	0.266838	0.835261	0.1805	0.1375	0.133	0.047	0.19881	0.41177	0.253982	0.83353	0.1505	0.169	0.1675	-0.047
	1377	Q6P9A3	ZNF549	0.24633	0.270909	0.301282	0.941565	0.1075	0.226	0.1175	0.026	0.119754	0.69454	0.898149	0.940192	0.168	0.084	-0.0185	-0.026
	1378	P02549	SPTA1	0.0643338	0.306122	0.744576	0.297951	0.272	0.1465	0.0325	0.2225	0.679	0.835216	0.631955	0.274096	0.054	0.049	-0.0595	-0.2225
	1379	Q99801	NKX3-1	0.331096	0.377732	0.0714861	0.942503	0.0945	0.126	0.23	-0.0215	0.301804	0.575999	0.102551	0.941163	0.104	0.105	0.2425	0.0215
	1380	K7ELY4	DGCR6	0.517536	0.292692	0.181326	0.498748	0.0815	0.189	0.18	0.107	0.293156	0.811139	0.76817	0.486371	-0.084	0.0595	-0.0505	-0.107
	1381	Q8NCF5	NFATC2IP	0.271907	0.237956	0.162951	0.636477	0.098	0.191	0.1615	0.079	0.86059	0.684326	0.84516	0.628737	-0.0145	0.084	0.026	-0.079
	1382	Q8TC12	RDH11	0.183107	0.367478	0.40775	0.25063	0.18	0.136	0.1345	-0.2055	0.0801184	0.276631	0.18488	0.230226	0.348	0.286	0.3045	0.2055
	1383	Q7Z3T8	ZFYVE16	0.206198	0.262264	0.27937	0.95898	0.128	0.201	0.121	0.012	0.133797	0.395021	0.402526	0.95861	0.152	0.171	0.1065	-0.012
	1384	M0QZW1	PRKD2	0.191656	0.403567	0.183865	0.93494	0.157	0.1395	0.153	0.023	0.144479	0.626069	0.259555	0.933938	0.149	0.0925	0.146	-0.023
	1385	I3L156	FAM64A	0.168901	0.35612	0.328338	0.348264	0.1465	0.1695	0.1335	0.145	0.969845	0.767972	0.855487	0.332911	0.004	0.0695	0.0255	-0.145
	1386	B5MCU0	R3HDM2	0.119518	0.306495	0.441031	0.280774	0.17	0.203	0.0765	0.185	0.459678	0.494841	0.841325	0.263416	0.058	0.1455	-0.027	-0.185
	1387	Q9C0H2	TTYH3	0.169564	0.423612	0.436884	0.330247	0.2	0.155	0.094	0.157	0.608143	0.996194	0.500984	0.31256	0.0535	0.003	-0.0845	-0.157
	1388	Q15233	NONO	0.300779	0.249394	0.101297	0.792216	0.091	0.1695	0.1875	0.051	0.623821	0.512709	0.271028	0.788858	0.036	0.123	0.1405	-0.051
	1389	Q6P1R4	DUS1L	0.189469	0.392047	0.16346	0.621227	0.14	0.16	0.148	0.08	0.308217	0.592277	0.753527	0.612085	0.0845	0.101	0.041	-0.08
	1390	Q9NVF7	FBXO28	0.285477	0.588127	0.107212	0.621302	0.111	0.1095	0.2255	0.092	0.944921	0.839868	0.358432	0.612079	-0.006	0.057	0.116	-0.092
	1391	Q9H8V3	ECT2	0.252253	0.247549	0.118247	0.61773	0.1045	0.1695	0.172	0.08	0.689792	0.573097	0.508465	0.609924	0.0295	0.105	0.0805	-0.08
	1392	P04150.3	NR3C1	0.0900674	0.468734	0.279641	0.303092	0.2125	0.1285	0.105	0.1725	NaN	NaN	NaN	NaN	NaN	NaN	NaN	NaN
	1393	Q7Z3E2	CCDC186	0.103432	0.326221	0.371971	0.784673	0.2065	0.1435	0.096	0.0515	0.127135	0.559472	0.438415	0.780948	0.164	0.1125	0.0975	-0.0515
	1394	Q96KP4	CNDP2	0.174389	0.340442	0.13383	0.89229	0.137	0.1455	0.163	0.032	0.207718	0.557797	0.163448	0.891114	0.107	0.1285	0.189	-0.032
	1395	Q9P0L1	ZKSCAN7	0.297081	0.414064	0.193825	0.920508	0.097	0.1875	0.161	0.04	0.364623	0.308671	0.152051	0.919168	0.0945	0.202	0.1995	-0.04
	1396	Q8TEY7	USP33	0.147789	0.265229	0.210155	0.636196	0.1495	0.169	0.1265	0.079	0.269839	0.791409	0.629291	0.627635	0.0875	0.071	0.0615	-0.079
	1397	Q96F44	TRIM11	0.078001	0.34066	0.490371	0.663988	0.2295	0.1485	0.067	0.0765	0.964103	0.795917	0.955843	0.656636	-0.0045	0.0565	0.0085	-0.0765
	1398	Q9NQV6.6	PRDM10	0.328455	0.265716	0.10253	0.982953	0.0935	0.163	0.188	-0.0045	NaN	NaN	NaN	NaN	NaN	NaN	NaN	NaN
	1399	A2AJT9.2	CXorf23	0.267176	0.203183	0.148402	0.492105	0.101	0.191	0.1525	0.1145	NaN	NaN	NaN	NaN	NaN	NaN	NaN	NaN
	1400	Q8NBQ5	HSD17B11	0.280139	0.246065	0.149801	0.87771	0.1165	0.1705	0.1565	-0.0405	0.195237	0.343551	0.0934824	0.875012	0.126	0.179	0.2505	0.0405
	1401	P35606	COPB2	0.157713	0.341311	0.177595	0.929721	0.1535	0.137	0.153	0.0245	0.140355	0.495818	0.358498	0.927656	0.1475	0.1355	0.124	-0.0245
	1402	Q9UN66	PCDHB8	0.31105	0.125933	0.435416	0.301942	0.1075	0.256	0.08	0.179	0.353965	0.429391	0.544097	0.282692	0.073	0.149	0.0855	-0.179
	1403	Q9Y333	LSM2	0.198769	0.334873	0.27378	0.94712	0.1715	0.153	0.118	0.0215	0.265525	0.736015	0.363687	0.945622	0.1095	0.127	0.14	-0.0215
	1404	Q8WXA3	RUFY2	0.160693	0.35612	0.238717	0.920508	0.1405	0.161	0.1405	0.027	0.239866	0.642089	0.409452	0.918963	0.0955	0.1	0.106	-0.027
	1405	Q9UN86	G3BP2	0.124006	0.335134	0.180665	0.758748	0.165	0.138	0.139	0.0595	0.211312	0.530343	0.416046	0.753283	0.1055	0.1165	0.1015	-0.0595
	1406	Q8N3F8	MICALL1	0.115037	0.213902	0.396547	0.851732	0.173	0.1885	0.0805	0.04	0.24094	0.465619	0.943678	0.850174	0.097	0.144	0.0105	-0.04
	1407	O75367	H2AFY	0.217552	0.431867	0.101605	0.949611	0.1175	0.1115	0.213	-0.017	0.161811	0.303155	0.0629221	0.948574	0.1305	0.203	0.302	0.017
	1408	Q13563	PKD2	0.128518	0.190204	0.662057	0.248926	0.161	0.213	0.067	0.2335	0.438122	0.850227	0.286042	0.222571	-0.069	-0.044	-0.238	-0.2335
	1409	G8JLK0	OSBPL9	0.215263	0.403332	0.109155	0.787555	0.115	0.1245	0.201	0.0765	0.76111	0.546747	0.581763	0.780948	0.0445	0.123	0.0675	-0.0765
	1410	Q96LT7	C9orf72	0.193353	0.176607	0.2932	0.954125	0.1285	0.2105	0.1015	0.016	0.291495	0.548388	0.469335	0.95288	0.089	0.133	0.0935	-0.016
	1411	E7EWN3	SETD5	0.169564	0.283402	0.247941	0.605242	0.1475	0.166	0.1265	0.0905	0.876095	0.802447	0.902569	0.595647	0.014	0.0555	0.0175	-0.0905
	1412	Q9BR84	ZNF559	0.214973	0.828327	0.208337	0.920508	0.2365	0.0485	0.1545	0.0505	0.317216	0.91965	0.361255	0.919168	0.08	-0.028	0.1355	-0.0505
	1413	P09651.2	HNRNPA1	0.300969	0.280135	0.102078	0.803226	0.0915	0.156	0.1915	0.0515	NaN	NaN	NaN	NaN	NaN	NaN	NaN	NaN
	1414	P01130	LDLR	0.214973	0.422999	0.0997178	0.741944	0.13	0.1185	0.1905	-0.0695	0.144479	0.37695	0.120348	0.735708	0.147	0.1645	0.231	0.0695
	1415	O95997	PTTG1	0.260261	0.194739	0.219724	0.342808	0.101	0.2045	0.1335	0.1465	0.596771	0.806721	0.979556	0.326496	-0.0395	0.058	-0.0045	-0.1465
	1416	E7EVY3	CAST	0.103416	0.224068	0.534551	0.559308	0.188	0.186	0.0635	0.0935	0.319506	0.626215	0.943678	0.550319	0.079	0.0965	0.0115	-0.0935
	1417	D6REX3	SEC31A	0.140995	0.313725	0.20914	0.956296	0.159	0.1435	0.1345	-0.0135	0.113715	0.540518	0.258206	0.955227	0.1765	0.1165	0.1455	0.0135
	1418	Q8N944	AMER3	0.302565	0.211654	0.273966	0.76024	0.123	0.2055	0.1085	0.0645	0.410114	0.443687	0.687229	0.753283	0.0635	0.1415	0.052	-0.0645
	1419	Q5NDL2	EOGT	0.199274	0.185877	0.48868	0.380031	0.1395	0.2315	0.066	0.1345	0.898591	0.701804	0.682941	0.362797	-0.012	0.08	0.051	-0.1345
	1420	Q9H0H3	KLHL25	0.144007	0.232973	0.714791	0.303415	0.1815	0.22	0.0355	0.176	0.77288	0.726585	0.476419	0.283877	0.0315	0.101	-0.0865	-0.176
	1421	A1L390	PLEKHG3	0.204656	0.395178	0.144972	0.736543	0.129	0.122	0.1855	0.062	0.31726	0.626172	0.196987	0.73072	0.077	0.094	0.1735	-0.062
	1422	Q8NI35	INADL	0.190287	0.284361	0.148375	0.996322	0.13	0.154	0.1525	0.001	0.143605	0.379086	0.192091	0.996349	0.143	0.1655	0.175	-0.001
	1423	P49773	HINT1	0.141913	0.422999	0.207006	0.778509	0.1545	0.137	0.1445	0.058	0.329538	0.808293	0.793377	0.773493	0.074	0.0575	0.0345	-0.058
	1424	Q8N573	OXR1	0.117456	0.222619	0.408714	0.974526	0.1715	0.183	0.081	0.0075	0.130274	0.560554	0.577254	0.974001	0.1635	0.109	0.0735	-0.0075
	1425	Q96CN9	GCC1	0.130246	0.319781	0.274532	0.76024	0.1615	0.157	0.117	0.0575	0.174455	0.649171	0.433516	0.755378	0.123	0.1005	0.099	-0.0575
	1426	Q99973	TEP1	NaN	0.359186	0.167092	0.990324	NaN	0.1395	0.1505	0.003	0.889193	0.886677	0.170925	0.990409	0.0145	0.045	0.2805	-0.003
	1427	O43747	AP1G1	0.148116	0.455896	0.122631	0.993402	0.149	0.1135	0.1725	-0.002	0.128847	0.597705	0.108098	0.993487	0.1665	0.1175	0.2335	0.002
	1428	Q14118	DAG1	0.223951	0.317264	0.310087	0.947723	0.1775	0.1535	0.104	-0.0195	0.108723	0.232383	0.224909	0.946531	0.237	0.2565	0.157	0.0195
	1429	O43687	AKAP7	0.0850055	0.830395	NaN	0.342808	0.2155	0.0745	NaN	-0.15	0.0885897	0.971668	0.414997	0.327379	0.216	0.0215	0.123	0.15
	1430	Q9H707	ZNF552	0.220287	0.343571	0.185506	0.938311	0.129	0.161	0.1445	0.02	0.129253	0.784439	0.433293	0.937721	0.159	0.0615	0.096	-0.02
	1431	O15020	SPTBN2	0.181937	0.304287	0.219254	0.973648	0.146	0.1545	0.1335	0.008	0.157654	0.427424	0.30134	0.97318	0.1345	0.146	0.1305	-0.008
	1432	Q9HCD6.2	TANC2	0.347095	0.173732	0.228598	0.411932	0.089	0.2205	0.1245	0.138	NaN	NaN	NaN	NaN	NaN	NaN	NaN	NaN
	1433	P63027	VAMP2	0.465323	0.138503	0.278711	0.359049	0.0835	0.245	0.1055	0.186	0.502065	0.911082	0.276435	0.343126	0.0635	-0.0375	-0.1705	-0.186
	1434	Q9NQC3.5	RTN4	0.243203	0.282635	0.696816	0.834264	0.1845	0.185	0.064	-0.049	NaN	NaN	NaN	NaN	NaN	NaN	NaN	NaN
	1435	Q9Y3Y2.3	CHTOP	0.374729	0.250619	0.107044	0.711586	0.076	0.1725	0.184	0.071	NaN	NaN	NaN	NaN	NaN	NaN	NaN	NaN
	1436	Q96AP0	ACD	0.180956	0.254689	0.348238	0.455459	0.141	0.1905	0.101	0.1145	0.746585	0.737153	0.978507	0.443093	0.0315	0.076	-0.005	-0.1145
	1437	O95486	SEC24A	0.158289	0.455177	0.118213	0.910554	0.142	0.1185	0.172	-0.029	0.129588	0.412865	0.192854	0.909222	0.1765	0.162	0.1735	0.029
	1438	Q9H1E3	NUCKS1	0.392737	0.204653	0.163803	0.975563	0.097	0.19	0.145	0.008	0.189619	0.585346	0.941324	0.975359	0.116	0.1185	-0.011	-0.008
	1439	Q5VWJ9	SNX30	0.690777	0.117182	0.289114	0.301942	0.042	0.287	0.103	0.175	0.568023	0.522594	0.484263	0.282532	-0.043	0.129	0.0975	-0.175
	1440	Q4G0F5	VPS26B	0.11998	0.35524	0.346864	0.989523	0.1705	0.143	0.1175	0.003	0.15013	0.560543	0.649162	0.989692	0.146	0.1385	0.0765	-0.003
	1441	Q8IVQ6	ZDHHC21	0.464937	0.248242	0.292816	0.393979	0.12	0.197	0.1135	0.1535	0.61817	0.83469	0.805709	0.378922	0.054	-0.0525	-0.0325	-0.1535
	1442	Q9Y5E6	PCDHB3	0.31105	0.139836	0.422586	0.421351	0.1075	0.2405	0.082	0.1235	0.230847	0.38424	0.509732	0.408969	0.0995	0.188	0.095	-0.1235
	1443	Q9UPN4	CEP131	0.152533	0.252049	0.280947	0.446122	0.151	0.1735	0.105	0.1235	0.881645	0.804135	0.887103	0.431881	0.013	0.057	0.021	-0.1235
	1444	Q08345.5	DDR1	0.108073	0.329379	0.571847	0.688641	0.1885	0.15	0.091	0.077	NaN	NaN	NaN	NaN	NaN	NaN	NaN	NaN
	1445	Q96SQ5	ZNF587	0.223203	0.352177	0.152937	0.928861	0.141	0.1325	0.1555	0.0285	0.141817	0.48931	0.437388	0.927128	0.1445	0.156	0.133	-0.0285
	1446	P09651	HNRNPA1	0.316702	0.288929	0.105561	0.806155	0.088	0.1525	0.188	0.051	0.575714	0.596126	0.276372	0.804274	0.0465	0.102	0.1385	-0.051
	1447	Q8NA57	C12orf50	0.172436	0.296065	0.497938	0.339721	0.177	0.166	0.0855	0.1485	0.77288	0.960588	0.7164	0.323641	0.0335	0.017	-0.055	-0.1485
	1448	Q9H4P4	RNF41	0.262061	0.213902	0.223997	0.587734	0.1	0.2045	0.123	0.0885	0.438122	0.512709	0.358432	0.579369	0.0615	0.1295	0.114	-0.0885
	1449	P07902	GALT	0.113472	0.392919	0.224851	0.49573	0.185	0.1215	0.121	0.143	0.500544	0.929115	0.645427	0.481162	0.0495	0.0265	-0.057	-0.143
	1450	Q9ULC3	RAB23	0.142668	0.372101	0.261628	0.898527	0.183	0.1295	0.115	-0.0315	0.152823	0.429391	0.252781	0.89753	0.215	0.144	0.148	0.0315
	1451	Q8NG11	TSPAN14	0.208605	0.258118	0.379793	0.596773	0.138	0.206	0.0835	-0.123	0.221848	0.642089	0.374439	0.582426	0.2685	0.1875	0.176	0.123
	1452	Q14397	GCKR	0.384361	0.143739	0.963426	0.420194	0.1235	0.2935	0.0105	0.133	0.91907	0.230376	0.65876	0.406037	-0.0145	0.2775	-0.08	-0.133
	1453	Q9UHL0	DDX25	0.392874	NaN	NaN	0.952771	0.1425	NaN	NaN	0.0155	NA	NA	NA	0.951757	NA	NA	NA	-0.0155
	1454	Q86VH2	KIF27	0.631568	0.766725	0.0909599	0.939771	0.0465	0.0975	0.283	0.0205	0.582892	0.660718	0.883113	0.938733	-0.0405	-0.1375	-0.0225	-0.0205
	1455	Q9H251.8	CDH23	0.409243	0.5316	0.075114	0.621218	0.086	0.11	0.231	0.113	NaN	NaN	NaN	NaN	NaN	NaN	NaN	NaN
	1456	Q9Y3B6	EMC9	0.382373	0.296176	0.0904068	0.749594	0.0745	0.154	0.1985	0.0595	0.948968	0.919299	0.541598	0.743844	0.006	0.0395	0.082	-0.0595
	1457	Q14315	FLNC	0.294827	0.239173	0.2144	0.892006	0.1235	0.1735	0.13	0.033	0.212312	0.506284	0.363525	0.89061	0.109	0.128	0.1155	-0.033
	1458	P50219	MNX1	0.126393	0.173732	0.584681	0.723726	0.1635	0.21	0.0535	0.064	0.211327	0.455143	0.662985	0.719662	0.11	0.138	0.0545	-0.064
	1459	P04066	FUCA1	0.143964	0.524346	0.139381	0.956296	0.1655	0.093	0.168	0.0135	0.182383	0.54011	0.23087	0.955227	0.123	0.1145	0.166	-0.0135
	1460	O43665.3	RGS10	0.166319	0.32037	0.181383	0.905135	0.148	0.1415	0.137	0.0295	NaN	NaN	NaN	NaN	NaN	NaN	NaN	NaN
	1461	Q7RTV0	PHF5A	0.220919	0.947819	0.0449835	0.721711	0.1625	-0.014	0.2775	0.0655	0.398757	0.802234	0.105913	0.715507	0.1	0.059	0.289	-0.0655
	1462	Q9UN86.2	G3BP2	0.128796	0.380881	0.185815	0.739467	0.161	0.127	0.138	0.065	NaN	NaN	NaN	NaN	NaN	NaN	NaN	NaN
	1463	Q9UMZ2	SYNRG	0.126078	0.310281	0.241069	0.828493	0.163	0.145	0.118	0.044	0.159682	0.496214	0.546616	0.826876	0.1345	0.1275	0.0765	-0.044
	1464	Q9ULM0	PLEKHH1	0.484819	0.372932	0.171186	0.451108	0.119	0.148	0.1585	0.196	0.800764	0.830137	0.986171	0.433286	-0.0195	0.076	-0.004	-0.196
	1465	Q9UHH9	IP6K2	0.247018	0.41865	0.100764	0.799379	0.106	0.1265	0.1925	-0.056	0.119441	0.383409	0.160794	0.795054	0.195	0.199	0.199	0.056
	1466	Q99853	FOXB1	0.215743	0.963586	0.048685	NaN	0.123	0.011	0.2905	NaN	NA	NA	NA	NA	NA	NA	NA	NA
	1467	O95365	ZBTB7A	0.161387	0.487526	0.124586	0.824103	0.151	0.1	0.1735	0.045	0.130538	0.928355	0.611223	0.822441	0.157	0.0265	0.0645	-0.045
	1468	O00488	ZNF593	0.202169	0.755912	0.0746584	0.869895	0.1315	0.074	0.2185	-0.043	0.204086	0.601964	0.0463712	0.867664	0.1565	0.135	0.357	0.043
	1469	P31314	TLX1	0.495029	0.342941	0.0827738	0.373261	0.0685	0.1485	0.207	0.255	0.224731	0.651588	0.852732	0.352275	-0.181	-0.107	-0.04	-0.255
	1470	Q9P0K8	FOXJ2	0.239582	0.523246	0.106902	0.920757	0.1205	0.0965	0.207	0.0265	0.205535	0.997546	0.228689	0.919168	0.109	-0.001	0.2305	-0.0265
	1471	Q9H1P3	OSBPL2	0.187303	0.508235	0.154292	0.920757	0.156	0.1085	0.1595	0.0245	0.279017	0.65615	0.236603	0.919454	0.0865	0.09	0.153	-0.0245
	1472	Q9Y5P4.3	COL4A3BP	0.134449	0.285668	0.255563	0.834409	0.157	0.154	0.113	0.0425	NaN	NaN	NaN	NaN	NaN	NaN	NaN	NaN
	1473	Q9NVM6	DNAJC17	0.113472	0.270909	0.455581	0.506179	0.1835	0.166	0.0745	0.1035	0.361424	0.560554	0.771683	0.49607	0.0705	0.118	-0.0405	-0.1035
	1474	Q53RY4	KRTCAP3	0.252073	0.784406	0.482113	NaN	0.182	0.0895	0.152	NaN	0.871559	0.900611	0.760002	NA	0.0205	-0.0355	0.042	NA
	1475	O60504	SORBS3	0.230535	0.253821	0.25785	0.978699	0.124	0.176	0.1235	0.0055	0.207639	0.394783	0.348303	0.978318	0.124	0.17	0.125	-0.0055
	1476	Q7Z7G1	CLNK	NaN	0.19615	0.679095	0.655577	NaN	0.21	0.072	0.136	0.878855	0.733403	0.521926	0.642918	-0.0165	0.1335	0.15	-0.136
	1477	Q4ZG55	GREB1	0.178577	0.203898	0.501334	0.953488	0.1695	0.1905	0.063	-0.0185	0.122309	0.489821	0.649608	0.951857	0.165	0.1345	0.0585	0.0185
	1478	Q9UIK5	TMEFF2	0.996108	0.1619	0.375906	0.837039	-0.0005	0.235	0.188	0.067	0.909818	0.399296	0.108718	0.83353	0.0115	0.1575	0.2325	-0.067
	1479	Q9H489	TSPY26P	NaN	0.970407	0.0578844	0.250173	NaN	-0.014	0.2955	0.2445	NA	NA	0.632415	0.227765	NA	NA	0.059	-0.2445
	1480	Q8WXI4.2	ACOT11	0.128636	0.360554	0.220006	0.949767	0.1605	0.138	0.1235	0.0165	NaN	NaN	NaN	NaN	NaN	NaN	NaN	NaN
	1481	Q8NE35	CPEB3	0.18901	0.342941	0.149267	0.942503	0.1265	0.143	0.1525	0.024	0.264102	0.612885	0.39072	0.941163	0.102	0.097	0.123	-0.024
	1482	Q9NZJ9	NUDT4	0.746189	0.146043	0.1466	0.25063	0.028	0.2385	0.155	-0.21	0.0680341	0.24014	0.0983187	0.22908	0.268	0.2435	0.2465	0.21
	1483	Q96JQ0	DCHS1	0.0668843	0.221452	0.89351	0.453761	0.255	0.187	-0.0205	0.167	0.47746	0.955033	0.177145	0.438293	0.093	0.0195	-0.18	-0.167
	1484	Q96DZ1	ERLEC1	0.198899	0.37073	0.165811	0.865754	0.132	0.129	0.16	-0.046	0.232313	0.550704	0.216821	0.862896	0.108	0.125	0.165	0.046
	1485	P02042	HBD	0.333817	0.345175	0.263345	0.715713	0.149	0.139	0.1325	-0.1215	0.0834242	0.382325	0.119312	0.704386	0.2445	0.2215	0.28	0.1215
	1486	Q9C035	TRIM5	0.182651	0.370984	0.242345	0.850183	0.152	0.141	0.1275	-0.046	0.150585	0.727581	0.943678	0.847376	0.138	0.082	0.011	0.046
	1487	Q9H4L5.3	OSBPL3	0.182622	0.355256	0.289381	0.712676	0.185	0.132	0.1035	0.0665	NaN	NaN	NaN	NaN	NaN	NaN	NaN	NaN
	1488	Q9NRF8	CTPS2	0.145883	0.578523	0.155502	1	0.1495	0.1035	0.1665	0	0.112337	0.626561	0.153646	1	0.1755	0.121	0.2045	0
	1489	A8MT65	ZNF891	0.397719	NaN	0.14244	0.922841	0.072	NaN	0.2075	-0.027	0.331336	0.660461	0.376847	0.921352	0.101	0.102	0.1125	0.027
	1490	P57071	PRDM15	0.346897	0.374604	0.0911284	0.193527	0.086	0.13	0.203	0.302	0.959348	0.350154	0.0676571	0.172308	-0.0045	-0.1745	-0.318	-0.302
	1491	O15553	MEFV	0.0946443	0.686619	0.420266	0.383319	0.199	0.1	0.12	0.1685	0.833876	0.795917	0.779226	0.367518	-0.0165	-0.0735	-0.0385	-0.1685
	1492	Q86U90	YRDC	0.169121	0.526616	0.137774	0.949767	0.139	0.1205	0.159	0.0175	0.18608	0.802447	0.406047	0.948695	0.1185	0.065	0.1015	-0.0175
	1493	Q9H0H5	RACGAP1	0.306125	0.397079	0.0965252	0.370236	0.094	0.1315	0.1925	0.137	1	0.978354	0.885648	0.356296	-4.91e-18	0.0095	0.021	-0.137
	1494	P52292	KPNA2	0.201808	0.377164	0.254405	0.370116	0.1365	0.148	0.1335	0.1365	0.920434	0.935505	0.90327	0.356296	-0.0095	0.027	0.0175	-0.1365
	1495	Q9NRD5	PICK1	0.140733	0.398526	0.220543	0.993402	0.156	0.134	0.128	-0.002	0.111166	0.448946	0.337411	0.993487	0.178	0.142	0.119	0.002
	1496	P02100	HBE1	NaN	0.268241	0.451315	NaN	NaN	0.1805	0.098	NaN	0.164342	0.369543	0.309579	NA	0.1625	0.2505	0.2435	NA
	1497	J3KP75	PHACTR2	0.214973	0.240869	0.26075	0.556517	0.1155	0.1755	0.1265	0.1455	0.399476	0.904498	0.52779	0.542881	-0.1145	-0.0385	-0.08	-0.1455
	1498	Q8NEM2	SHCBP1	0.22693	0.236134	0.302368	0.425125	0.112	0.1965	0.109	0.1405	0.886124	0.798853	0.820828	0.40995	-0.012	0.056	-0.03	-0.1405
	1499	Q9H2G9	BLZF1	0.149302	0.37245	0.171912	0.972642	0.1475	0.1265	0.143	0.008	0.518528	0.449799	0.259848	0.972118	0.0705	0.1385	0.1515	-0.008
	1500	Q86XN7	PROSER1	0.305021	0.735897	0.164631	0.990324	0.0925	0.0815	0.243	0.003	0.499492	0.793024	0.631855	0.990409	0.0535	0.087	0.0625	-0.003
	1501	Q9UKJ5	CHIC2	0.135017	0.626009	0.340562	0.927959	0.186	0.0915	0.1395	0.0225	0.170514	0.805112	0.438757	0.926683	0.1695	0.0695	0.125	-0.0225
	1502	Q9BXI6.2	TBC1D10A	0.113472	0.228669	0.509579	0.772917	0.1765	0.177	0.0635	0.068	NaN	NaN	NaN	NaN	NaN	NaN	NaN	NaN
	1503	P08048	ZFY	0.224499	0.457027	0.195422	0.602601	0.1575	0.1275	0.1315	0.095	0.431029	0.955186	0.909392	0.594311	0.144	0.017	0.0185	-0.095
	1504	Q8N3J9	ZNF664	0.319142	0.307741	0.268075	0.711576	0.1405	0.16	0.116	-0.111	0.328443	0.285606	0.414555	0.699683	0.113	0.2435	0.1155	0.111
	1505	P13797	PLS3	0.174626	0.326221	0.20732	0.776364	0.1475	0.1395	0.129	0.057	0.13112	0.772307	0.202644	0.771923	0.1645	0.0675	0.18	-0.057
	1506	Q9Y6X5	ENPP4	0.301077	0.377637	0.122508	0.899375	0.108	0.1345	0.173	-0.032	0.24478	0.873567	0.338834	0.89791	0.1245	0.041	0.143	0.032
	1507	Q9NR45	NANS	0.142348	0.480617	0.153753	0.857484	0.1555	0.102	0.158	-0.0395	0.0946709	0.448946	0.0978768	0.856907	0.201	0.148	0.2455	0.0395
	1508	P07711	CTSL	0.238254	0.326021	0.158107	1	0.107	0.151	0.1575	0	0.164943	0.730747	0.236436	1	0.1355	0.075	0.1685	0
	1509	Q8TBX8	PIP4K2C	0.140733	0.573096	0.132264	0.942503	0.1565	0.0865	0.172	-0.0205	0.11196	0.681022	0.154133	0.941163	0.178	0.087	0.196	0.0205
	1510	O75521	ECI2	0.29559	0.532054	0.0978529	0.911576	0.1215	0.0995	0.1935	0.027	0.292922	0.6661	0.192179	0.910514	0.0975	0.0955	0.172	-0.027
	1511	Q9NUY8	TBC1D23	0.199929	0.406159	0.127177	0.885685	0.13	0.1175	0.1665	-0.0335	0.124857	0.370138	0.115435	0.884457	0.1625	0.1665	0.23	0.0335
	1512	Q96HA7.2	TONSL	0.198007	0.408394	0.325301	0.49573	0.139	0.1485	0.1265	0.122	NaN	NaN	NaN	NaN	NaN	NaN	NaN	NaN
	1513	P51687	SUOX	0.344472	0.47854	0.101969	0.702326	0.1185	0.102	0.193	-0.09	0.0935768	0.27872	0.0707877	0.691317	0.2115	0.234	0.3005	0.09
	1514	Q9UBI6	GNG12	0.55663	0.228508	0.151368	0.446282	0.086	0.1765	0.151	-0.125	0.0834242	0.233418	0.103697	0.431881	0.271	0.279	0.2615	0.125
	1515	Q8IWY9	CDAN1	0.215263	0.360669	0.176832	0.3208	0.1215	0.148	0.144	0.1705	0.559392	0.94215	0.89873	0.302647	-0.043	-0.0225	-0.018	-0.1705
	1516	Q15398	DLGAP5	0.32693	0.239293	0.241066	0.447016	0.113	0.1805	0.12	0.142	0.702068	0.874008	0.527795	0.431881	-0.0305	0.039	-0.078	-0.142
	1517	Q9P265	DIP2B	0.155363	0.286227	0.275458	0.881476	0.1465	0.1585	0.1085	0.0365	0.201379	0.529372	0.592921	0.879864	0.1095	0.1185	0.066	-0.0365
	1518	Q9Y6B6	SAR1B	0.153103	0.878774	0.0702128	0.978155	0.1475	0.038	0.2275	0.006	0.118589	0.946456	0.251418	0.977822	0.1685	0.0195	0.155	-0.006
	1519	Q02241	KIF23	0.25978	0.362432	0.206992	0.414215	0.1215	0.1465	0.144	0.1245	0.889478	0.765256	0.604688	0.402228	-0.013	0.066	0.069	-0.1245
	1520	O95613	PCNT	0.167733	0.261655	0.306108	0.802649	0.138	0.171	0.103	0.05	0.461951	0.628327	0.691896	0.800225	0.0545	0.096	0.05	-0.05
	1521	Q9C0A1	ZFHX2	0.158027	0.328209	0.442992	0.3212	0.1425	0.171	0.0985	0.1925	0.413434	0.867471	0.955843	0.305762	0.0805	0.077	-0.017	-0.1925
	1522	Q08495	DMTN	0.404731	0.253821	0.183865	0.631086	0.071	0.196	0.1445	0.087	0.928356	0.773784	0.717109	0.623364	-0.0075	0.0865	0.0515	-0.087
	1523	Q96B70	LENG9	0.278619	0.337908	0.235867	0.957652	0.1175	0.1565	0.1365	0.0135	0.365793	0.844412	0.495091	0.957185	0.0925	0.0455	0.0935	-0.0135
	1524	Q01081	U2AF1	0.707215	0.448757	0.0654081	0.910554	0.038	0.1235	0.2475	-0.0305	0.124857	0.511212	0.0719607	0.909222	0.162	0.145	0.281	0.0305
	1525	Q7Z392	TRAPPC11	0.200108	0.205176	0.337537	0.665328	0.126	0.1895	0.0935	0.0725	0.499492	0.654662	0.912369	0.659138	0.05	0.086	-0.016	-0.0725
	1526	Q01130	SRSF2	0.233429	0.287629	0.402158	0.550891	0.1495	0.1755	0.084	0.1135	0.877035	0.902215	0.923467	0.538897	0.013	0.0325	0.014	-0.1135
	1527	Q9NU23	LYRM2	0.813806	0.623792	0.0669808	0.739467	0.0235	0.101	0.284	0.096	0.982147	0.759643	0.387793	0.731183	0.0035	-0.0645	0.115	-0.096
	1528	Q32P51	HNRNPA1L2	0.220919	0.283402	0.180353	0.746493	0.116	0.1545	0.1375	0.0615	0.76466	0.781347	0.521592	0.740848	0.0235	0.0595	0.082	-0.0615
	1529	Q12913	PTPRJ	0.131906	0.284089	0.394356	0.602601	0.161	0.1555	0.0915	-0.0925	0.104354	0.197945	0.102543	0.594774	0.2175	0.289	0.238	0.0925
	1530	P05204	HMGN2	0.813009	0.221509	0.104451	0.435379	0.032	0.1915	0.184	0.1385	0.765874	0.599828	0.18784	0.42078	-0.0245	0.139	0.192	-0.1385
	1531	Q9Y5Z0	BACE2	0.511319	0.293006	0.124958	0.905135	0.0825	0.1515	0.1735	0.034	0.494635	0.555429	0.332989	0.902878	0.0545	0.118	0.148	-0.034
	1532	P26885	FKBP2	0.128171	0.519451	0.190116	0.977194	0.1615	0.0935	0.1525	0.007	0.308217	0.844412	0.26004	0.976394	0.0795	0.0565	0.1455	-0.007
	1533	Q9NPH3.5	IL1RAP	0.757633	0.10781	0.292321	0.554567	0.027	0.2715	0.1085	-0.1105	NaN	NaN	NaN	NaN	NaN	NaN	NaN	NaN
	1534	Q13370	PDE3B	0.176135	0.185877	0.583839	0.919565	0.135	0.202	0.07	0.0255	0.17292	0.42894	0.494954	0.918206	0.1645	0.1465	0.1125	-0.0255
	1535	P09668	CTSH	0.187977	0.686415	0.20914	0.943363	0.142	0.0665	0.198	-0.02	0.181255	0.419677	0.131906	0.941823	0.1835	0.1485	0.279	0.02
	1536	Q8NHU2	C20orf26	0.230947	0.595587	0.157211	0.358853	0.1515	0.081	0.174	0.16	0.985829	0.687574	0.910883	0.343828	-0.0035	-0.079	0.022	-0.16
	1537	Q15714.2	TSC22D1	0.198899	0.366295	0.181112	0.951207	0.1295	0.1385	0.1375	-0.017	NaN	NaN	NaN	NaN	NaN	NaN	NaN	NaN
	1538	Q96PM9	ZNF385A	0.142263	0.496535	0.146462	0.665635	0.152	0.1	0.1535	0.0895	0.504654	0.94951	0.539865	0.657077	0.05	0.0195	0.0755	-0.0895
	1539	P56945.6	BCAR1	0.18901	0.266105	0.302368	0.898101	0.1305	0.169	0.106	0.031	NaN	NaN	NaN	NaN	NaN	NaN	NaN	NaN
	1540	P31269	HOXA9	0.353143	0.218456	0.333971	0.297951	0.0965	0.207	0.102	0.2265	0.208582	0.967827	0.515866	0.275044	-0.1115	0.0165	0.0965	-0.2265
	1541	Q9H875	PRKRIP1	0.316611	0.312293	0.416925	0.421351	0.1575	0.156	0.0915	0.1255	0.545542	0.811139	0.735269	0.408969	0.048	0.059	0.044	-0.1255
	1542	Q8IY57.5	YAF2	0.155116	0.418415	0.213915	0.956729	0.147	0.1325	0.125	-0.0145	NaN	NaN	NaN	NaN	NaN	NaN	NaN	NaN
	1543	Q8WZ64	ARAP2	0.457206	0.377637	0.564618	0.413983	0.1215	0.1815	0.1015	0.1345	0.454014	0.621531	0.760021	0.40017	-0.0685	0.0935	-0.0415	-0.1345
	1544	P20248	CCNA2	0.192316	0.20981	0.334635	0.690204	0.126	0.186	0.0925	0.0725	0.54535	0.59074	0.80724	0.683991	-0.053	0.103	0.0345	-0.0725
	1545	Q712K3	UBE2R2	0.199318	0.240869	0.386385	0.846721	0.1425	0.1735	0.0885	-0.048	0.40794	0.520558	0.607393	0.844648	0.079	0.124	0.066	0.048
	1546	Q9BYC5	FUT8	NaN	0.0644207	0.614266	0.76024	NaN	0.3625	-0.093	0.077	0.296758	0.221181	NA	0.753283	0.1315	0.2855	NA	-0.077
	1547	A2PYH4	HFM1	0.304039	0.116506	0.383331	0.418767	0.21	0.337	-0.143	0.134	NaN	NaN	NaN	NaN	NaN	NaN	NaN	NaN
	1548	Q6PIU2.2	NCEH1	0.260261	0.34402	0.422586	0.490633	0.1575	0.136	0.1105	-0.115	NaN	NaN	NaN	NaN	NaN	NaN	NaN	NaN
	1549	O95816	BAG2	0.137168	0.343041	0.28862	0.511114	0.1545	0.146	0.1035	0.104	0.434334	0.821435	1	0.500586	0.058	0.053	-1.23e-18	-0.104
	1550	F6QWW5	EPN3	0.216229	0.283402	0.265851	0.842588	0.138	0.156	0.1095	0.041	0.192847	0.811139	0.668478	0.841553	0.1175	0.0535	0.0555	-0.041
	1551	Q66K64	DCAF15	NaN	0.43626	0.577623	NaN	NaN	0.2165	0.0525	NaN	0.217005	0.34723	0.332989	NA	-0.112	-0.1775	-0.148	NA
	1552	O00442	RTCA	0.157713	0.509783	0.144972	0.810479	0.149	0.1	0.1545	-0.052	0.257417	0.628327	0.313969	0.807845	0.1265	0.115	0.128	0.052
	1553	Q9NQC3.2	RTN4	0.252073	0.305307	0.818076	0.834264	0.182	0.178	0.0435	-0.049	NaN	NaN	NaN	NaN	NaN	NaN	NaN	NaN
	1554	Q9Y289	SLC5A6	0.149772	0.273566	0.726601	0.421499	0.1475	0.2185	0.0375	0.1265	0.729626	0.795917	0.508627	0.408969	0.0265	0.092	-0.0815	-0.1265
	1555	E5RHD3	KHDRBS3	0.82058	0.883253	0.0877772	0.943363	0.028	0.0275	0.3475	-0.036	0.165235	0.571606	0.0605136	0.941823	0.1335	0.2255	0.501	0.036
	1556	P24723	PRKCH	0.505283	0.548746	0.111004	0.996322	0.102	0.093	0.208	-0.002	0.233267	0.376098	0.0961746	0.996349	0.1455	0.208	0.245	0.002
	1557	Q6NYC1.3	JMJD6	0.173134	0.435941	0.165238	0.698728	0.1485	0.1105	0.144	-0.0785	NaN	NaN	NaN	NaN	NaN	NaN	NaN	NaN
	1558	Q01844.5	EWSR1	0.183107	0.278478	0.244847	0.810946	0.1305	0.1565	0.116	0.0485	NaN	NaN	NaN	NaN	NaN	NaN	NaN	NaN
	1559	Q86V15	CASZ1	0.405173	0.394466	0.0843923	0.956729	0.0705	0.126	0.206	-0.013	0.195967	0.629246	0.119312	0.955944	0.112	0.0945	0.222	0.013
	1560	Q15392	DHCR24	0.119029	0.698778	0.361612	0.963313	0.17	0.073	0.1595	0.0115	0.155392	0.522142	0.385366	0.962902	0.2085	0.118	0.1405	-0.0115
	1561	Q9UPR0	PLCL2	0.248023	0.239127	0.314922	0.256548	0.1085	0.186	0.108	0.198	0.0814254	0.89725	0.411532	0.236865	-0.239	0.0445	-0.1045	-0.198
	1562	Q96LI6	HSFY1	0.499281	0.499335	0.0902531	0.380397	0.082	0.105	0.215	0.1435	0.729637	0.877657	0.59053	0.363256	-0.0565	-0.0385	0.079	-0.1435
	1563	Q96BR6	ZNF669	0.327631	NaN	0.155896	0.978155	0.106	NaN	0.162	0.011	0.240104	0.974819	0.690212	0.977822	0.1545	-0.0115	0.059	-0.011
	1564	Q86Z20	CCDC125	0.316702	0.463035	0.187135	0.978155	0.116	0.1115	0.174	-0.0065	0.132508	0.560554	0.365544	0.977822	0.188	0.1325	0.1125	0.0065
	1565	Q9Y3X0	CCDC9	0.155997	0.514121	0.194399	0.855717	0.1715	0.0975	0.132	0.039	0.325682	0.519082	0.324043	0.855168	0.083	0.119	0.124	-0.039
	1566	Q06732	ZNF33B	0.213517	0.57987	0.226579	0.696755	0.1915	0.0815	0.128	0.0755	0.702298	0.858804	0.454942	0.688454	0.0285	0.042	0.0905	-0.0755
	1567	Q9BWU0	SLC4A1AP	0.199865	0.283565	0.250053	0.675115	0.128	0.155	0.1175	0.074	0.801528	0.848645	0.933742	0.666442	0.021	0.048	0.013	-0.074
	1568	A0A075B6T4	KBTBD4	0.121948	0.99541	0.0990481	0.737477	0.175	-0.002	0.2275	0.061	0.198734	0.902215	0.229913	0.732036	0.12	-0.063	0.1745	-0.061
	1569	Q96QD9	FYTTD1	0.609126	0.317494	0.0934983	0.898527	0.057	0.143	0.2005	0.0315	0.415021	0.494677	0.213468	0.89753	0.0705	0.1405	0.1705	-0.0315
	1570	O43805	SSNA1	0.328918	0.173732	0.348238	0.446122	0.0985	0.21	0.092	0.1255	0.568453	0.717735	0.717969	0.431464	0.042	0.0805	-0.0525	-0.1255
	1571	Q02241.2	KIF23	0.327631	0.351405	0.194399	0.425125	0.106	0.1475	0.1465	0.122	NaN	NaN	NaN	NaN	NaN	NaN	NaN	NaN
	1572	E7EQ34	GOSR2	0.593835	0.193759	0.226254	0.944653	0.047	0.211	0.142	-0.023	0.141198	0.308671	0.365544	0.943979	0.171	0.2825	0.126	0.023
	1573	P27482	CALML3	0.110597	0.371761	0.708908	0.451108	0.19	0.1675	0.042	0.114	0.653576	0.384775	0.839404	0.439243	0.0475	0.1635	-0.027	-0.114
	1574	Q5TID7.2	CCDC181	0.0799774	0.663802	0.404972	0.446122	0.226	0.081	0.0925	0.1465	NaN	NaN	NaN	NaN	NaN	NaN	NaN	NaN
	1575	Q9UJ68	MSRA	0.0988248	0.317494	0.565785	0.86894	0.2005	0.1435	0.0555	0.0405	0.29453	0.614403	0.954235	0.867201	0.1275	0.1055	0.014	-0.0405
	1576	Q5VV41	ARHGEF16	0.211311	0.256558	0.248466	0.978699	0.1195	0.165	0.1145	0.0055	0.174455	0.382724	0.218775	0.978318	0.123	0.17	0.173	-0.0055
	1577	E9PF82	CAMK2D	0.234054	0.252991	0.335665	0.872013	0.12	0.1685	0.1105	-0.0365	0.117965	0.351548	0.212999	0.870528	0.1695	0.1745	0.1695	0.0365
	1578	P13196	ALAS1	0.076473	0.338532	0.988551	0.311774	0.252	0.1485	-0.002	0.1855	0.341219	0.920904	0.217981	0.293238	0.0725	-0.037	-0.1795	-0.1855
	1579	C9J1B5	GOLGA8B	0.285874	0.493723	0.538244	0.775413	0.103	0.163	0.132	-0.0555	0.124308	0.556529	NA	0.771074	0.1635	0.218	NA	0.0555
	1580	Q9NX01	TXNL4B	0.220919	0.380881	0.311093	0.392344	0.1705	0.1245	0.103	0.133	0.784148	0.986537	0.85883	0.379614	-0.0225	0.0065	0.032	-0.133
	1581	Q9P2Z0	THAP10	0.0761014	0.557846	0.45005	0.426228	0.2335	0.0935	0.071	0.1305	0.223288	0.912631	0.692053	0.411513	0.108	-0.0375	-0.052	-0.1305
	1582	Q9BRS8	LARP6	0.138979	0.17319	0.909808	0.576046	0.155	0.259	-0.016	0.1725	0.897809	0.974819	0.552292	0.56211	0.0195	0.025	-0.1305	-0.1725
	1583	Q8NAX2	KDF1	0.115037	0.422999	0.843017	0.297028	0.205	0.1545	0.038	0.187	0.360574	0.975426	0.51902	0.275289	0.069	0.0215	-0.149	-0.187
	1584	E7ETB3	DNPEP	0.171188	0.820409	0.0865267	0.851732	0.145	0.046	0.206	-0.0395	0.101241	0.928901	0.111988	0.850759	0.22	0.046	0.229	0.0395
	1585	A8MU27	SUMO3	0.219398	0.206077	0.355454	0.45896	0.115	0.189	0.093	0.1135	0.542083	0.475028	0.598503	0.447513	0.0555	0.1355	0.069	-0.1135
	1586	Q9UJ14	GGT7	0.177494	0.118443	0.984723	0.343005	0.1325	0.2675	-0.003	0.1455	0.312046	0.932007	0.185945	0.329006	-0.109	-0.032	-0.195	-0.1455
	1587	Q9UJU6.2	DBNL	0.139938	0.316769	0.338031	0.834264	0.1535	0.146	0.097	0.0435	NaN	NaN	NaN	NaN	NaN	NaN	NaN	NaN
	1588	Q16526	CRY1	0.407469	0.27264	0.371623	0.196502	0.144	0.161	0.0905	0.2545	0.572511	0.627028	0.240878	0.174647	-0.105	-0.093	-0.1555	-0.2545
	1589	O75054.2	IGSF3	0.276587	0.308988	0.361435	0.618653	0.1325	0.1715	0.091	0.0955	NaN	NaN	NaN	NaN	NaN	NaN	NaN	NaN
	1590	Q96GD3	SCMH1	NaN	0.380754	0.244751	0.90422	NaN	0.1285	0.1345	0.045	0.263021	0.686299	0.0645578	0.902789	0.1955	0.132	0.3875	-0.045
	1591	Q96IJ6	GMPPA	0.241769	0.702908	0.111036	0.747866	0.1455	0.064	0.185	-0.064	0.0946709	0.813925	0.175439	0.743034	0.211	0.0705	0.186	0.064
	1592	Q7Z2W4	ZC3HAV1	0.199638	0.423612	0.154167	0.89229	0.129	0.1155	0.15	0.0315	0.192235	0.681853	0.363525	0.891114	0.119	0.0825	0.112	-0.0315
	1593	O15230	LAMA5	0.305171	0.286477	0.247941	0.95815	0.106	0.165	0.123	0.012	0.30263	0.493099	0.426694	0.95744	0.105	0.1365	0.1115	-0.012
	1594	Q9BZL4.4	PPP1R12C	0.145733	0.320928	0.476465	0.680268	0.15	0.166	0.0775	0.069	NaN	NaN	NaN	NaN	NaN	NaN	NaN	NaN
	1595	Q96A49	SYAP1	0.262317	0.243938	0.349891	0.76722	0.115	0.176	0.1025	0.0565	0.406147	0.700732	0.751466	0.761417	0.0645	0.089	0.051	-0.0565
	1596	H0YG20	MAN1B1	0.212716	0.364859	0.690489	0.202699	0.173	0.161	0.0595	0.2575	0.736211	0.893055	0.403981	0.183181	-0.033	-0.036	-0.1405	-0.2575
	1597	A6NHL2	TUBAL3	0.344658	0.501795	0.258166	0.815745	0.0915	0.151	0.1505	0.0705	0.704887	0.417108	0.254026	0.809078	0.03	0.154	0.182	-0.0705
	1598	Q96C11.3	FGGY	0.11953	0.401903	0.377622	0.35704	0.184	0.123	0.0855	0.141	NaN	NaN	NaN	NaN	NaN	NaN	NaN	NaN
	1599	P55789	GFER	0.260041	0.426575	0.488161	0.250173	0.142	0.181	0.0695	0.2125	0.642112	0.963337	0.33092	0.227765	-0.066	0.0275	-0.121	-0.2125
	1600	P17028	ZNF24	0.38098	0.332721	0.11491	0.908774	0.075	0.1425	0.1745	0.028	0.269839	0.551715	0.317788	0.907799	0.0885	0.113	0.1285	-0.028
	1601	Q8TC05	MDM1	0.608338	0.290253	0.11032	0.397946	0.044	0.169	0.1785	0.1465	0.944355	0.690379	0.584379	0.382457	0.006	0.0995	0.0825	-0.1465
	1602	Q13426.2	XRCC4	0.24042	0.551644	0.108116	0.932704	0.123	0.088	0.1805	0.0215	NaN	NaN	NaN	NaN	NaN	NaN	NaN	NaN
	1603	Q13426	XRCC4	0.24042	0.551644	0.108116	0.896404	0.123	0.088	0.1805	0.031	0.139279	0.908915	0.272979	0.89557	0.1525	0.03	0.1395	-0.031
	1604	P02144	MB	0.231153	0.425351	0.201356	0.786971	0.128	0.1135	0.1495	-0.0545	0.0935768	0.799077	0.131722	0.782794	0.218	0.076	0.2125	0.0545
	1605	Q9H4L5	OSBPL3	0.204304	0.36284	0.324095	0.774408	0.1655	0.1295	0.096	0.055	0.538074	0.872612	0.806371	0.770659	0.047	0.04	0.0355	-0.055
	1606	V9GYM8	ARHGEF2	0.368925	0.250619	0.196127	0.711879	0.0775	0.1785	0.134	0.0645	0.631627	0.651701	0.5368	0.707138	0.0365	0.1135	0.0755	-0.0645
	1607	P23610	F8A1	0.111896	0.403096	0.377622	0.516871	0.178	0.1225	0.0895	0.117	0.829377	0.94951	0.953248	0.504982	0.0185	0.0185	0.01	-0.117
	1608	Q12774	ARHGEF5	0.143429	0.338709	0.289513	0.943363	0.1515	0.136	0.1025	0.02	0.163963	0.372589	0.293822	0.941879	0.146	0.1695	0.1325	-0.02
	1609	Q9Y2L5	TRAPPC8	0.182974	0.307741	0.253773	0.53314	0.129	0.1475	0.113	0.098	0.518261	0.915369	0.7164	0.525044	0.0475	0.029	0.0465	-0.098
	1610	O14924	RGS12	0.271281	0.323148	0.320268	0.820589	0.1185	0.171	0.1	0.053	0.412292	0.307554	0.391712	0.817182	0.0665	0.203	0.115	-0.053
	1611	O14684	PTGES	0.165869	0.310137	0.459173	0.624376	0.1625	0.1515	0.0755	0.0795	0.401653	0.465337	0.33092	0.617686	0.1245	0.134	0.125	-0.0795
	1612	P62266	RPS23	0.363312	0.736314	0.0954659	0.870993	0.0825	0.0725	0.234	0.038	0.928165	0.976729	0.133211	0.869337	-0.0075	-0.0165	0.214	-0.038
	1613	E7EX17	EIF4B	0.227139	0.296065	0.256796	0.667035	0.1265	0.151	0.1115	0.0965	0.729637	0.895932	0.961901	0.657077	0.0295	0.0375	0.0085	-0.0965
	1614	Q7Z6B0	CCDC91	0.23213	0.308736	0.289513	0.89229	0.1295	0.154	0.1055	-0.0395	0.144684	0.456665	0.446396	0.89061	0.142	0.188	0.1145	0.0395
	1615	Q99627	COPS8	0.18901	0.66882	0.159469	0.749993	0.1375	0.086	0.165	0.0585	0.928165	0.671131	0.518626	0.74488	0.0075	-0.1305	0.08	-0.0585
	1616	Q05655	PRKCD	0.124006	0.47079	0.272721	0.438821	0.166	0.104	0.1185	-0.1175	0.0676837	0.308671	0.256785	0.427178	0.2695	0.2	0.1665	0.1175
	1617	Q6ZRS4.4	CCDC129	NaN	0.121033	0.976331	NaN	NaN	0.2635	-0.0045	NaN	NaN	NaN	NaN	NaN	NaN	NaN	NaN	NaN
	1618	C9J6P4	ZC3HAV1	0.201136	0.449339	0.155896	0.90422	0.1285	0.1105	0.149	0.029	0.184262	0.679987	0.346617	0.902789	0.123	0.083	0.1165	-0.029
	1619	Q86XR8	CEP57	0.177494	0.364859	0.296353	0.873235	0.1315	0.1465	0.11	-0.0365	0.133797	0.366537	0.142951	0.87192	0.152	0.181	0.2145	0.0365
	1620	Q96PC3.4	AP1S3	0.10686	0.53853	0.56595	0.87771	0.187	0.13	0.071	-0.0355	NaN	NaN	NaN	NaN	NaN	NaN	NaN	NaN
	1621	O95372	LYPLA2	0.159413	0.688175	0.225102	0.760895	0.2005	0.066	0.121	-0.057	0.138192	0.839868	0.190913	0.757232	0.15	0.0715	0.183	0.057
	1622	Q96RV3	PCNX	0.159096	0.269889	0.488126	0.878276	0.1435	0.1635	0.0805	0.05	0.411979	0.598748	0.766389	0.875921	0.0985	0.113	0.039	-0.05
	1623	Q8N5I4	DHRSX	0.178511	0.981863	0.165999	NaN	0.235	0.0045	0.1475	NaN	0.989704	0.628327	0.974131	NA	0.0015	-0.1075	0.0095	NA
	1624	Q96FN4	CPNE2	0.156732	0.250619	0.595786	0.387526	0.1505	0.1845	0.052	-0.1615	0.532409	0.302637	0.921358	0.369987	0.111	0.209	0.0165	0.1615
	1625	Q68CJ6	NUGGC	0.501145	0.283644	0.928252	0.25063	0.0865	0.311	-0.0105	0.2865	0.268864	0.855961	0.0574469	0.227765	-0.108	0.094	-0.323	-0.2865
	1626	P62854	RPS26	0.448943	0.398317	0.24605	0.587734	0.1275	0.1435	0.1155	0.1045	0.432546	0.821435	0.956171	0.5775	-0.0615	0.0505	0.0095	-0.1045
	1627	P53350	PLK1	0.212775	0.22178	0.421695	0.445707	0.127	0.1815	0.078	0.118	0.89395	0.71058	0.992214	0.431464	0.011	0.074	0.0015	-0.118
	1628	Q12765.2	SCRN1	0.308604	0.173473	0.45005	0.339721	0.089	0.2245	0.073	0.1505	NaN	NaN	NaN	NaN	NaN	NaN	NaN	NaN
	1629	Q8N0Z3	SPICE1	0.174626	0.472975	0.185648	0.500474	0.1405	0.109	0.1365	0.1045	0.653302	0.990815	0.973062	0.489126	0.0335	-0.005	0.0055	-0.1045
	1630	J3KMX3	AFP	0.381403	0.283836	0.554171	0.911576	0.1145	0.184	0.0875	0.039	0.29453	0.427424	0.654531	0.909222	0.081	0.145	0.0565	-0.039
	1631	A5PLK6	RGSL1	0.223638	0.273566	0.440135	0.417359	0.1225	0.1825	0.081	0.1305	0.977364	0.327961	0.42272	0.403764	-0.0025	0.1885	0.1325	-0.1305
	1632	Q9Y689	ARL5A	0.319838	0.354117	0.560417	0.76024	0.1795	0.133	0.0735	0.0895	0.678224	0.754231	0.703927	0.751634	0.044	0.0735	0.048	-0.0895
	1633	Q6PII3	CCDC174	0.479915	0.321235	0.237248	0.975563	0.1145	0.1445	0.1265	0.0115	0.145695	0.639142	0.484263	0.975095	0.1405	0.1235	0.137	-0.0115
	1634	P51159	RAB27A	0.319597	0.252295	0.494534	0.914891	0.0875	0.2255	0.0725	0.0365	0.381791	0.451406	0.29895	0.911773	0.097	0.2535	0.138	-0.0365
	1635	Q9UI40	SLC24A2	0.187977	0.523972	0.31585	0.52268	0.127	0.111	0.1475	-0.111	0.103219	0.419322	0.217578	0.511535	0.2435	0.222	0.266	0.111
	1636	Q9Y259	CHKB	0.228908	0.287787	0.349136	0.917931	0.142	0.1535	0.0895	0.038	0.324582	0.900611	0.668478	0.915176	0.1125	0.044	0.0645	-0.038
	1637	Q15928	ZNF141	0.344813	0.566219	0.340746	0.498748	0.108	0.1515	0.125	0.1245	0.487406	0.959336	0.67308	0.485853	0.0525	0.0245	0.0555	-0.1245
	1638	P0CG12	CHTF8	0.329437	0.425538	0.204588	0.972642	0.105	0.1395	0.1395	0.011	0.501967	0.463014	0.317788	0.972118	0.073	0.1345	0.1365	-0.011
	1639	Q5GFL6	VWA2	0.119339	0.492609	0.27378	0.62325	0.171	0.106	0.107	0.086	0.295404	0.638976	0.454942	0.614782	0.0815	0.0995	0.0905	-0.086
	1640	Q9UBX1	CTSF	0.353836	0.724827	0.0632791	0.896679	0.0865	0.0615	0.2355	-0.047	0.0885897	0.443687	0.0709792	0.89325	0.222	0.2145	0.3455	0.047
	1641	J3KQA9	MTUS2	0.350516	0.671535	0.139341	0.543771	0.0865	0.0955	0.2015	0.1265	0.852369	0.989202	0.555052	0.532538	-0.018	-0.0055	0.0755	-0.1265
	1642	Q99747	NAPG	0.27912	0.667296	0.14996	0.882479	0.136	0.066	0.1815	-0.036	0.107084	0.399246	0.100089	0.880415	0.197	0.1575	0.2575	0.036
	1643	Q9BPX5	ARPC5L	0.66648	0.236126	0.167428	0.957789	0.048	0.184	0.1515	-0.012	0.309027	0.6661	0.330903	0.957419	0.0875	0.084	0.123	0.012
	1644	Q9NVR0	KLHL11	0.169121	0.181282	0.781047	0.651564	0.138	0.2165	0.028	0.0745	0.579576	0.682629	0.674217	0.644093	-0.0545	0.0995	-0.053	-0.0745
	1645	O15439	ABCC4	0.375984	0.234115	0.667234	0.273728	0.1495	0.183	0.05	-0.1915	0.150606	0.147853	0.0831519	0.255671	0.371	0.4145	0.273	0.1915
	1646	Q9UHG0	DCDC2	0.427176	0.270909	0.329446	0.903773	0.078	0.209	0.0955	-0.0295	0.211312	0.293759	0.194698	0.902317	0.1125	0.24	0.1745	0.0295
	1647	Q8TBZ5	ZNF502	0.293949	0.730729	0.290466	0.881799	0.1295	0.101	0.1515	0.051	0.279824	0.955691	0.640444	0.878863	0.087	-0.018	0.058	-0.051
	1648	Q9Y5X1	SNX9	0.272301	0.333847	0.308348	0.957789	0.1305	0.1375	0.114	0.0135	0.213993	0.671834	0.392779	0.957419	0.1045	0.082	0.106	-0.0135
	1649	Q6ZMW3	EML6	0.167272	0.425552	0.311768	0.928861	0.143	0.133	0.106	0.0235	0.291151	0.764494	0.772266	0.927425	0.1125	0.078	0.0455	-0.0235
	1650	Q13085	ACACA	0.162882	0.402808	0.228598	0.952522	0.1415	0.1185	0.121	0.0155	0.140051	0.450571	0.229989	0.951757	0.1465	0.1395	0.156	-0.0155
	1651	P56270.2	MAZ	0.169682	0.734233	0.10903	0.951207	0.1385	0.062	0.18	0.017	NaN	NaN	NaN	NaN	NaN	NaN	NaN	NaN
	1652	Q9BWU1	CDK19	0.156583	0.372932	0.317995	0.757363	0.1435	0.135	0.102	-0.062	0.11403	0.182808	0.0886561	0.751634	0.173	0.3025	0.257	0.062
	1653	P56545	CTBP2	0.157455	0.578449	0.198196	0.957744	0.148	0.092	0.14	-0.013	0.140287	0.613548	0.203033	0.957419	0.153	0.1335	0.2005	0.013
	1654	Q02086	SP2	0.523948	0.37245	0.116445	0.816205	0.059	0.131	0.1895	-0.048	0.360574	0.497339	0.203246	0.813725	0.076	0.1275	0.1805	0.048
	1655	P11277.2	SPTB	0.527395	0.264357	0.144207	0.956729	0.059	0.1635	0.157	0.015	NaN	NaN	NaN	NaN	NaN	NaN	NaN	NaN
	1656	Q9C0C2	TNKS1BP1	0.291664	0.290253	0.269943	0.932704	0.093	0.1635	0.123	0.022	0.180005	0.491356	0.297152	0.931469	0.1205	0.142	0.146	-0.022
	1657	P35680	HNF1B	0.277702	0.206521	0.438291	0.951207	0.109	0.197	0.0735	0.0155	0.193674	0.456622	0.557584	0.950163	0.1125	0.1845	0.0905	-0.0155
	1658	Q15833	STXBP2	0.374901	0.456013	0.171482	0.984788	0.129	0.109	0.1415	0.0065	0.337421	0.785781	0.631368	0.984236	0.078	0.075	0.07	-0.0065
	1659	Q96JP5	ZFP91	0.237465	0.553944	0.124644	0.9854	0.122	0.0875	0.1695	0.0045	0.207718	0.522135	0.13333	0.985478	0.1215	0.1245	0.2445	-0.0045
	1660	Q99653	CHP1	0.329437	0.508376	0.133242	0.894026	0.1105	0.101	0.1675	0.044	0.171792	0.655443	0.293323	0.891114	0.125	0.116	0.1875	-0.044
	1661	Q5T5C0	STXBP5	0.23432	0.290927	0.266316	0.679976	0.1135	0.156	0.1095	0.0755	0.460771	0.781803	0.772643	0.672139	0.0545	0.0635	0.0385	-0.0755
	1662	Q96DM3	C18orf8	0.110758	0.339651	0.53354	0.667035	0.178	0.139	0.062	0.0725	0.326917	0.792909	0.631368	0.661851	0.075	0.058	-0.064	-0.0725
	1663	Q9H6A9	PCNXL3	0.398747	0.214236	0.361914	0.849658	0.0785	0.1845	0.1155	0.0545	0.8301	0.792437	0.719215	0.845559	0.025	0.097	-0.047	-0.0545
	1664	Q8ND30	PPFIBP2	0.182651	0.35859	0.267008	0.817884	0.137	0.131	0.1105	-0.0465	0.150961	0.288748	0.329136	0.815973	0.162	0.219	0.126	0.0465
	1665	Q9Y6G9	DYNC1LI1	0.22561	0.367287	0.19428	0.89573	0.1115	0.1285	0.138	0.033	0.262935	0.709614	0.455858	0.894297	0.0895	0.0785	0.104	-0.033
	1666	O60610	DIAPH1	0.194265	0.39237	0.205505	0.911576	0.124	0.126	0.128	0.0275	0.187501	0.628302	0.427119	0.910427	0.1155	0.0935	0.098	-0.0275
	1667	Q8IWJ2	GCC2	0.211311	0.462229	0.332613	0.957652	0.1455	0.117	0.1155	0.0125	0.179894	0.560554	0.432815	0.957419	0.134	0.121	0.1075	-0.0125
	1668	Q9H201	EPN3	0.246862	0.290253	0.260508	0.842588	0.114	0.153	0.111	0.041	0.254892	0.811139	0.668478	0.841553	0.0995	0.0535	0.0555	-0.041
	1669	P16870	CPE	0.123635	0.369877	0.391832	0.307055	0.1655	0.1305	0.0815	0.206	0.650036	0.749744	0.424393	0.285715	-0.061	-0.0765	-0.123	-0.206
	1670	Q13409.2	DYNC1I2	0.189115	0.375629	0.235664	0.731465	0.1325	0.126	0.119	0.062	NaN	NaN	NaN	NaN	NaN	NaN	NaN	NaN
	1671	P52732	KIF11	0.189469	0.300325	0.30208	0.30031	0.126	0.148	0.1035	0.178	0.585764	0.995455	0.441148	0.282532	-0.04	0.0025	-0.0935	-0.178
	1672	Q96B01.3	RAD51AP1	0.559827	0.176346	0.460565	0.330247	0.077	0.231	0.0695	0.156	NaN	NaN	NaN	NaN	NaN	NaN	NaN	NaN
	1673	Q8TCD1	C18orf32	0.103553	0.546206	0.612734	0.765605	0.226	0.0885	0.063	0.095	NA	0.591351	0.493193	0.758361	NA	0.109	0.086	-0.095
	1674	Q5T0B9	ZNF362	0.422133	0.588698	0.108072	0.68099	0.0905	0.08	0.2065	0.0745	NA	0.968301	0.356906	0.673949	NA	0.0155	0.1345	-0.0745
	1675	Q9H2K8	TAOK3	0.148174	0.308718	0.431495	0.949767	0.148	0.148	0.081	0.0165	0.185153	0.560554	0.800347	0.948695	0.1175	0.11	0.0335	-0.0165
	1676	O75369	FLNB	0.193179	0.300325	0.350319	0.991782	0.1245	0.1535	0.0985	0.0025	0.179195	0.449681	0.413693	0.991914	0.1265	0.144	0.1105	-0.0025
	1677	Q9UNH6.3	SNX7	0.294304	0.354101	0.192221	0.460157	0.1015	0.1415	0.1335	0.1395	NaN	NaN	NaN	NaN	NaN	NaN	NaN	NaN
	1678	P0CJ78	ZNF865	0.228565	0.678901	0.361435	0.911576	0.1265	0.121	0.129	0.038	0.285134	0.970557	0.931259	0.910427	0.0945	0.019	0.013	-0.038
	1679	Q8TCQ1.2	MARCH1	0.201581	0.283402	0.612755	0.758631	0.1305	0.192	0.054	0.0565	NaN	NaN	NaN	NaN	NaN	NaN	NaN	NaN
	1680	Q9NVR7.2	TBCCD1	0.299005	0.222108	0.886608	0.851732	0.1805	0.18	0.0155	0.04	NaN	NaN	NaN	NaN	NaN	NaN	NaN	NaN
	1681	P98095.2	FBLN2	0.114946	0.238842	0.955312	0.303418	0.186	0.184	0.006	0.1705	NaN	NaN	NaN	NaN	NaN	NaN	NaN	NaN
	1682	Q8WXX7	AUTS2	0.320531	0.172066	0.8716	NaN	0.181	0.213	-0.018	NaN	NA	NA	NA	NA	NA	NA	NA	NA
	1683	O43572	AKAP10	0.247598	0.286524	0.331657	0.637101	0.108	0.1665	0.101	0.0765	0.428618	0.539694	0.713926	0.62928	0.0655	0.1195	0.0515	-0.0765
	1684	G3V5N8	ZFYVE1	0.351675	0.265716	0.415689	0.931285	0.133	0.1615	0.081	0.035	0.336991	0.686452	0.566509	0.927425	0.084	0.078	0.095	-0.035
	1685	Q9NUJ3	TCP11L1	0.129022	0.412188	0.446291	0.380031	0.177	0.118	0.0805	-0.1365	0.0741262	0.266737	0.265936	0.363256	0.265	0.2325	0.175	0.1365
	1686	P21283	ATP6V1C1	0.183898	0.3993	0.283453	0.81745	0.1465	0.121	0.108	0.0465	0.15013	0.560554	0.307357	0.815973	0.14	0.108	0.132	-0.0465
	1687	Q13371	PDCL	0.166319	0.361953	0.471266	0.769501	0.147	0.1345	0.094	0.058	0.256832	0.442499	0.353166	0.763654	0.11	0.153	0.142	-0.058
	1688	O43809	NUDT21	0.285752	0.983	0.0781166	0.526029	0.1065	-0.0085	0.277	-0.0995	0.155188	0.959336	0.0539002	0.515673	0.146	0.0385	0.3225	0.0995
	1689	Q96PC5.2	MIA2	0.254518	0.676812	0.233592	0.575131	0.119	0.0695	0.1865	-0.115	NaN	NaN	NaN	NaN	NaN	NaN	NaN	NaN
	1690	O75369.8	FLNB	0.193179	0.300325	0.354964	0.989523	0.1245	0.1535	0.097	0.003	NaN	NaN	NaN	NaN	NaN	NaN	NaN	NaN
	1691	Q8IVM0.2	CCDC50	0.119029	0.530255	0.435637	0.996322	0.1865	0.11	0.0785	-0.001	NaN	NaN	NaN	NaN	NaN	NaN	NaN	NaN
	1692	Q96B01	RAD51AP1	0.227884	0.18993	0.845851	0.326928	0.123	0.2285	0.023	0.1645	0.941895	0.894942	0.875399	0.310458	0.0065	0.048	-0.029	-0.1645
	1693	O95881	TXNDC12	0.302084	0.487526	0.114627	0.974526	0.0925	0.1	0.182	0.0075	0.254156	0.768636	0.297891	0.974001	0.1145	0.0625	0.151	-0.0075
	1694	P42226	STAT6	0.235749	0.543621	0.128684	0.43327	0.1175	0.0895	0.1675	-0.1195	0.0844991	0.298225	0.0605136	0.42078	0.256	0.21	0.304	0.1195
	1695	E7EVC7	ATG16L1	0.213202	0.273656	0.359547	0.43327	0.1285	0.158	0.088	0.1195	0.544386	0.896799	0.817621	0.420796	0.046	0.034	-0.0305	-0.1195
	1696	Q5HYI8	RABL3	0.189501	0.804046	0.0926372	0.911106	0.1315	0.0425	0.2	-0.028	0.136822	0.743055	0.116919	0.909384	0.1655	0.091	0.256	0.028
	1697	O75674	TOM1L1	0.325527	0.263372	0.272827	0.968495	0.1005	0.166	0.1075	0.0095	0.320806	0.359901	0.385872	0.968286	0.084	0.172	0.1085	-0.0095
	1698	Q9Y448	KNSTRN	0.17649	0.412089	0.287616	0.737896	0.155	0.116	0.103	0.0665	0.315416	0.528449	0.462339	0.732244	0.078	0.1165	0.0905	-0.0665
	1699	K7ER06	RPS6KB1	0.197871	0.229876	0.60318	0.361236	0.1305	0.1865	0.057	0.183	0.220329	0.935505	0.322708	0.344535	-0.1015	-0.026	-0.135	-0.183
	1700	Q6PCE3	PGM2L1	0.241047	0.682986	0.432001	0.315415	0.1105	0.117	0.146	0.1675	0.482675	0.93729	0.961549	0.296225	-0.0515	-0.0505	-0.0135	-0.1675
	1701	Q8N1G0	ZNF687	0.262061	0.328709	0.196504	0.95898	0.1	0.1415	0.132	-0.0115	0.174881	0.394127	0.238768	0.95861	0.133	0.159	0.1565	0.0115
	1702	P43308	SSR2	0.444127	0.896804	0.0648018	NaN	0.077	0.032	0.264	NaN	NA	0.935505	0.268943	NA	NA	-0.026	0.2135	NA
	1703	Q96GS4	C17orf59	0.132402	0.395374	0.425792	0.763587	0.1735	0.124	0.0755	0.068	0.22416	0.502197	0.229429	0.757241	0.103	0.133	0.16	-0.068
	1704	Q96Q07	BTBD9	0.597272	0.37176	0.127735	0.632986	0.07	0.127	0.1755	0.1035	0.708377	0.945564	0.544581	0.621968	-0.028	0.024	0.08	-0.1035
	1705	Q9NQ29	LUC7L	0.285752	0.312293	0.221832	0.75541	0.098	0.1495	0.125	0.059	0.95622	0.839419	0.597042	0.749301	0.005	0.048	0.069	-0.059
	1706	Q86Y82	STX12	0.174389	0.340199	0.315154	0.978699	0.1385	0.1365	0.097	0.0055	0.164342	0.757309	0.454098	0.978318	0.148	0.07	0.0925	-0.0055
	1707	B1ANH6	GUK1	0.259463	0.283402	0.372447	0.453761	0.1305	0.155	0.0865	0.15	0.64358	0.563181	0.655356	0.438293	0.046	0.1075	0.064	-0.15
	1708	Q12834	CDC20	0.230507	0.269516	0.554517	0.655307	0.1345	0.172	0.0655	0.0835	0.606967	0.640994	0.955706	0.646639	0.0425	0.089	0.009	-0.0835
	1709	Q9Y6X9	MORC2	0.196129	0.724827	0.101969	0.920508	0.128	0.0565	0.187	-0.025	0.187181	0.879725	0.203033	0.919168	0.122	0.039	0.172	0.025
	1710	O43823	AKAP8	0.236784	0.547961	0.116172	0.955042	0.1095	0.088	0.174	-0.015	0.169989	0.839868	0.18978	0.953884	0.1275	0.0485	0.1735	0.015
	1711	Q9HC77	CENPJ	0.214007	0.468659	0.393156	0.287276	0.1605	0.127	0.084	0.2005	0.91907	0.978354	0.852786	0.266335	0.0085	0.0185	-0.0395	-0.2005
	1712	O75083	WDR1	0.160693	0.57432	0.192221	0.978852	0.15	0.085	0.136	-0.0055	0.178588	0.677094	0.249942	0.978318	0.1485	0.085	0.154	0.0055
	1713	O75815.3	BCAR3	0.161661	0.521971	0.301898	0.769501	0.154	0.114	0.1025	0.0605	NaN	NaN	NaN	NaN	NaN	NaN	NaN	NaN
	1714	Q96PY5.3	FMNL2	0.194217	0.63046	0.159363	0.342808	0.148	0.0735	0.149	0.1615	NaN	NaN	NaN	NaN	NaN	NaN	NaN	NaN
	1715	P83436	COG7	0.309354	0.406122	0.132388	0.932704	0.089	0.118	0.163	0.021	0.250295	0.495166	0.314408	0.931605	0.094	0.126	0.128	-0.021
	1716	Q9P2E3	ZNFX1	0.155348	0.28378	0.465806	0.684465	0.145	0.1565	0.0685	0.0695	0.529717	0.788235	0.93242	0.678738	0.0465	0.061	-0.013	-0.0695
	1717	Q9UJU6	DBNL	0.159922	0.359373	0.339762	0.863392	0.1415	0.1315	0.0965	0.039	0.238119	0.541309	0.567376	0.862238	0.1015	0.1135	0.0745	-0.039
	1718	A5YM69	ARHGEF35	0.159025	0.233891	0.650661	0.863482	0.144	0.1805	0.0445	0.0455	0.221234	0.637581	0.64864	0.860878	0.1295	0.0985	0.061	-0.0455
	1719	O95382	MAP3K6	0.345614	0.490896	0.114398	0.656061	0.081	0.102	0.1855	-0.0745	0.130538	0.348242	0.081142	0.649789	0.1615	0.176	0.268	0.0745
	1720	Q14669.2	TRIP12	0.402041	0.403645	0.117661	0.975563	0.0735	0.12	0.175	-0.0065	NaN	NaN	NaN	NaN	NaN	NaN	NaN	NaN
	1721	P07288	KLK3	0.930377	0.0348969	0.0103784	0.992827	0.013	-0.4665	0.822	0.003	0.89395	0.153997	0.00575246	0.992674	-0.011	-0.351	0.946	-0.003
	1722	Q9Y3E1	HDGFRP3	0.119029	0.78453	0.181112	0.631901	0.1765	0.046	0.146	0.091	0.229572	0.933687	0.386842	0.623489	0.0985	0.0245	0.1105	-0.091
	1723	O94972	TRIM37	0.631568	0.192848	NaN	0.37729	0.046	0.1995	NaN	-0.155	0.334268	0.31123	0.685009	0.36088	0.0735	0.265	-0.058	0.155
	1724	P01034	CST3	0.19763	0.400573	0.272721	0.339447	0.1285	0.121	0.1185	0.1495	0.932411	0.883878	0.983998	0.320876	-0.0075	-0.037	0.0035	-0.1495
	1725	Q32MZ4	LRRFIP1	0.161387	0.334131	0.421181	0.894249	0.149	0.1375	0.0815	0.033	0.266419	0.614403	0.749345	0.891933	0.0935	0.103	0.0445	-0.033
	1726	Q9UMS6.2	SYNPO2	NaN	0.482057	0.393582	0.956296	NaN	0.1455	0.0995	0.0165	NaN	NaN	NaN	NaN	NaN	NaN	NaN	NaN
	1727	Q6PJP8	DCLRE1A	0.297594	0.198754	0.241773	0.303415	0.189	0.3105	-0.132	0.191	0.50621	0.384875	0.0985333	0.282692	0.059	0.212	-0.2545	-0.191
	1728	Q13561.2	DCTN2	0.305912	0.309117	0.209548	0.828493	0.0895	0.148	0.1295	0.044	NaN	NaN	NaN	NaN	NaN	NaN	NaN	NaN
	1729	O43633	CHMP2A	0.347044	0.571561	0.137137	0.834409	0.084	0.104	0.1785	0.043	0.186612	0.804946	0.262033	0.832459	0.125	0.0685	0.147	-0.043
	1730	Q93099	HGD	0.153894	0.706895	0.178409	0.51264	0.158	0.0595	0.1485	0.1045	0.673941	0.781992	0.709419	0.502495	0.0375	-0.0605	0.0505	-0.1045
	1731	Q99496	RNF2	0.17981	0.546117	0.287838	0.915205	0.141	0.093	0.132	0.0265	0.479628	0.976753	0.836467	0.914325	0.054	0.0105	0.0295	-0.0265
	1732	Q9UHJ6	SHPK	0.227289	0.39536	0.265851	0.869987	0.1275	0.1215	0.117	0.041	0.299479	0.588359	0.450008	0.868219	0.0815	0.1055	0.093	-0.041
	1733	Q9NQY0	BIN3	0.220919	0.310464	0.503052	0.815131	0.1225	0.168	0.0755	0.0485	0.360749	0.682028	0.341264	0.812782	0.0865	0.1125	0.1255	-0.0485
	1734	Q14980.5	NUMA1	0.330194	0.440886	0.152106	0.957652	0.088	0.1165	0.161	-0.0125	NaN	NaN	NaN	NaN	NaN	NaN	NaN	NaN
	1735	Q86Y13	DZIP3	0.377456	0.685978	0.169588	0.31722	0.101	0.0885	0.176	0.1625	0.789095	0.651846	0.350661	0.30131	-0.025	0.09	0.134	-0.1625
	1736	Q8N357	SLC35F6	0.379043	0.47854	0.230876	0.374538	0.143	0.102	0.1205	-0.136	0.132508	0.264047	0.109634	0.36088	0.2305	0.2325	0.2385	0.136
	1737	O43298	ZBTB43	0.147815	0.194467	0.83462	0.953622	0.1765	0.211	-0.022	-0.0155	0.0768779	0.332607	0.929532	0.952711	0.2485	0.248	0.013	0.0155
	1738	O15357	INPPL1	0.206579	0.362432	0.248171	0.9854	0.12	0.1295	0.1155	-0.004	0.133173	0.414965	0.324586	0.985478	0.153	0.149	0.123	0.004
	1739	Q684P5	RAP1GAP2	0.178511	0.35612	0.319364	0.920508	0.134	0.133	0.098	-0.028	0.135766	0.337858	0.314366	0.919168	0.1635	0.183	0.1265	0.028
	1740	P24588	AKAP5	0.280583	0.625047	0.610235	0.422813	0.15	0.118	0.097	0.132	0.690546	0.992476	0.372184	0.409614	-0.03	-0.006	-0.111	-0.132
	1741	Q9NR31	SAR1A	0.254518	0.834334	0.0877772	0.946796	0.1045	0.0485	0.2115	-0.018	0.150606	0.660239	0.190913	0.945622	0.143	0.096	0.177	0.018
	1742	Q9HCE3	ZNF532	0.468926	0.64775	0.292728	0.556517	0.075	0.0905	0.199	0.0935	0.810501	0.986537	0.16323	0.547776	0.019	-0.007	0.215	-0.0935
	1743	Q96SD1	DCLRE1C	0.951854	0.148072	0.244986	0.643265	0.0075	0.241	0.116	0.0755	0.551451	0.440727	0.388419	0.636165	-0.074	0.1525	-0.106	-0.0755
	1744	Q8N612.2	FAM160A2	0.373791	0.240315	0.557498	0.339721	0.0885	0.182	0.094	0.1495	NaN	NaN	NaN	NaN	NaN	NaN	NaN	NaN
	1745	Q9C005	DPY30	0.834303	0.504408	0.14244	0.905366	0.019	0.135	0.21	-0.0285	0.441938	0.726812	0.505314	0.904454	0.0565	-0.142	0.1015	0.0285
	1746	Q16352	INA	0.318148	0.50026	0.146462	0.721649	0.098	0.1035	0.1625	0.0685	0.80174	0.749744	0.309813	0.714611	0.0195	0.066	0.1275	-0.0685
	1747	Q9Y5Z4	HEBP2	0.262083	0.425538	0.254112	0.950822	0.1295	0.118	0.116	-0.0205	0.111248	0.583968	0.217232	0.949246	0.193	0.132	0.1805	0.0205
	1748	O00399	DCTN6	0.480605	0.753495	0.0775591	0.922841	0.0745	0.072	0.2165	-0.0235	0.163841	0.895932	0.348123	0.921352	0.1385	0.051	0.1255	0.0235
	1749	Q9BU68	PRR15L	0.251844	0.535736	0.15992	0.438271	0.103	0.1115	0.1485	0.1535	0.828049	0.681022	0.237844	0.423673	-0.03	0.0925	0.1525	-0.1535
	1750	Q8N5F7	NKAP	0.363393	0.425267	0.195849	0.784673	0.0815	0.1385	0.143	0.058	0.544459	0.72796	0.528095	0.779119	0.0455	0.076	0.083	-0.058
	1751	Q08499.6	PDE4D	0.271281	0.199057	0.501334	0.944653	0.1035	0.1965	0.063	0.0185	NaN	NaN	NaN	NaN	NaN	NaN	NaN	NaN
	1752	Q96D05.2	C10orf35	0.142348	0.36062	0.824989	0.755692	0.1915	0.1465	0.025	0.0885	NaN	NaN	NaN	NaN	NaN	NaN	NaN	NaN
	1753	Q9H4H8	FAM83D	0.155363	0.249852	0.971089	0.479376	0.157	0.202	0.004	0.1495	0.55684	0.560554	0.442623	0.462031	0.0475	0.1215	-0.1175	-0.1495
	1754	P09543	CNP	0.147746	0.694036	0.155502	0.975064	0.1515	0.061	0.1495	-0.007	0.219922	0.560554	0.255149	0.974674	0.1235	0.109	0.1465	0.007
	1755	P17181	IFNAR1	0.155997	0.342941	0.57312	0.834264	0.1435	0.1655	0.053	0.0475	0.504022	0.530323	0.520669	0.83195	0.0545	0.18	0.0915	-0.0475
	1756	Q9C040.2	TRIM2	0.443794	0.363627	0.273966	0.361236	0.0975	0.145	0.119	-0.164	NaN	NaN	NaN	NaN	NaN	NaN	NaN	NaN
	1757	Q14669.3	TRIP12	0.408322	0.40921	0.124704	0.956296	0.0725	0.1185	0.17	-0.0135	NaN	NaN	NaN	NaN	NaN	NaN	NaN	NaN
	1758	Q9UPZ3	HPS5	0.260671	0.337908	0.538779	0.29178	0.111	0.1895	0.0605	0.181	0.309246	0.547599	0.10637	0.271216	-0.081	-0.117	-0.2475	-0.181
	1759	Q3KQV9	UAP1L1	0.191197	0.362432	0.319364	0.922841	0.129	0.136	0.0955	-0.026	0.216319	0.395242	0.222906	0.921352	0.13	0.173	0.158	0.026
	1760	O75143.5	ATG13	0.35683	0.20647	0.697023	0.977194	0.0975	0.2205	0.0425	-0.0085	NaN	NaN	NaN	NaN	NaN	NaN	NaN	NaN
	1761	Q9HAH1	ZNF556	0.727776	0.167519	0.326228	0.307055	0.0485	0.2165	0.095	0.2575	0.0935768	0.900611	0.326899	0.285715	-0.2035	-0.041	-0.1545	-0.2575
	1762	Q8WY54	PPM1E	0.182912	0.283565	0.431495	0.672424	0.129	0.1555	0.0755	0.072	0.503397	0.811139	0.750764	0.666055	0.0505	0.053	-0.0405	-0.072
	1763	Q8WXG1	RSAD2	0.225244	0.391774	0.766	0.554203	0.15	0.1685	0.0415	0.12	0.623948	0.847127	0.572408	0.541513	0.036	0.0485	-0.07	-0.12
	1764	Q7Z4H8	KDELC2	0.436871	0.357297	0.160171	0.883315	0.077	0.1345	0.148	-0.0415	0.76488	0.603147	0.157638	0.880229	0.026	0.106	0.194	0.0415
	1765	Q9H2G2.2	SLK	0.22561	0.575535	0.214799	0.928861	0.129	0.09	0.1405	0.0225	NaN	NaN	NaN	NaN	NaN	NaN	NaN	NaN
	1766	Q8WYN0	ATG4A	0.542535	0.313455	0.324678	0.587734	0.0725	0.162	0.125	0.097	0.935876	0.560554	0.729652	0.5786	-0.008	0.1245	0.045	-0.097
	1767	P26641	EEF1G	0.17665	0.479057	0.243856	0.865754	0.1345	0.1095	0.1155	0.038	0.162876	0.626561	0.250234	0.865099	0.13	0.1035	0.1515	-0.038
	1768	P69905	HBA1	0.955982	0.986909	0.0290189	0.339721	-0.011	0.0055	0.365	-0.265	0.1248	NA	0.0720669	0.320876	0.181	NA	0.5265	0.265
	1769	Q07866.4	KLC1	0.194406	0.47079	0.226654	0.927959	0.1245	0.1045	0.13	-0.0225	NaN	NaN	NaN	NaN	NaN	NaN	NaN	NaN
	1770	O95999	BCL10	0.17665	0.293414	0.624372	0.932429	0.136	0.1675	0.055	0.0245	0.231746	0.462003	0.566921	0.930338	0.125	0.1675	0.0905	-0.0245
	1771	Q9HDC5	JPH1	0.197871	0.248242	0.630387	0.301942	0.137	0.169	0.052	0.201	0.557245	0.629926	0.867373	0.282532	0.044	0.0915	-0.0275	-0.201
	1772	Q9H910.2	HN1L	0.0928022	0.396103	0.870708	0.556517	0.204	0.1335	0.0205	0.0975	NaN	NaN	NaN	NaN	NaN	NaN	NaN	NaN
	1773	Q8TBN0	RAB3IL1	0.82058	0.176145	0.13581	0.90347	-0.0255	0.21	0.1735	0.0395	0.474373	0.9866	0.919577	0.900386	0.0645	0.009	-0.0165	-0.0395
	1774	Q9UKT7	FBXL3	0.429353	0.538093	0.255748	0.741634	0.115	0.125	0.118	0.0735	0.925098	0.989202	0.978544	0.735207	-0.008	0.0055	0.005	-0.0735
	1775	H7BZ55		0.174992	0.479057	0.824161	0.262178	0.147	0.175	0.036	0.196	0.479099	NA	NA	0.242782	-0.059	NA	NA	-0.196
	1776	Q07866.9	KLC1	0.191291	0.489667	0.220908	0.928861	0.1255	0.1005	0.1315	-0.022	NaN	NaN	NaN	NaN	NaN	NaN	NaN	NaN
	1777	Q8TF05	PPP4R1	0.208247	0.318464	0.378373	0.922841	0.129	0.1445	0.084	0.0235	0.219226	0.359867	0.596409	0.921352	0.122	0.1715	0.066	-0.0235
	1778	P04350	TUBB4A	0.191122	0.630511	0.210681	0.889156	0.126	0.091	0.14	0.033	0.316054	0.834081	0.372184	0.887761	0.079	0.0735	0.1225	-0.033
	1779	Q8N9Q2	SREK1IP1	0.745739	0.295315	0.154557	0.560157	0.0345	0.1585	0.1635	0.0925	0.503397	0.530323	0.926042	0.553169	-0.05	-0.116	0.016	-0.0925
	1780	Q9P243	ZFAT	0.247267	0.57987	0.175003	0.715713	0.1315	0.0815	0.1435	0.079	0.311258	0.773633	0.5778	0.707319	0.081	0.0635	0.068	-0.079
	1781	Q9H2G2	SLK	0.22561	0.580122	0.22201	0.928861	0.129	0.089	0.1385	0.0225	0.26213	0.74103	0.376005	0.927425	0.102	0.0705	0.1155	-0.0225
	1782	Q9UPY8.2	MAPRE3	0.106188	0.525143	0.469062	0.968874	0.187	0.0925	0.077	0.01	NaN	NaN	NaN	NaN	NaN	NaN	NaN	NaN
	1783	Q08050.3	FOXM1	0.340695	0.445751	0.695109	0.339721	0.119	0.1715	0.066	0.151	NaN	NaN	NaN	NaN	NaN	NaN	NaN	NaN
	1784	Q14296	FASTK	0.197871	0.436846	0.71287	0.227984	0.1305	0.171	0.055	0.2165	0.327285	0.989202	0.374567	0.210551	-0.0775	-0.008	-0.1295	-0.2165
	1785	P14866	HNRNPL	0.398952	0.448757	0.119463	0.870056	0.0725	0.1085	0.175	-0.037	0.193674	0.453814	0.137594	0.869029	0.122	0.1395	0.218	0.037
	1786	Q8N4C6.7	NIN	0.220238	0.647016	0.133034	0.611547	0.1155	0.0765	0.164	0.1165	NaN	NaN	NaN	NaN	NaN	NaN	NaN	NaN
	1787	Q8TBB1	LNX1	0.309942	0.402658	0.342427	0.82793	0.102	0.1215	0.1325	-0.0465	0.12031	0.429578	0.186548	0.826455	0.1825	0.1575	0.225	0.0465
	1788	O14640	DVL1	0.330843	0.234374	0.38575	0.602601	0.094	0.1775	0.0845	0.083	0.773599	0.855961	0.804484	0.594774	0.0225	0.0425	0.0325	-0.083
	1789	Q9Y2D5.6	AKAP2	0.492746	0.29106	0.307471	0.579418	0.0735	0.1795	0.1025	-0.092	NaN	NaN	NaN	NaN	NaN	NaN	NaN	NaN
	1790	O95273	CCNDBP1	0.166556	0.506962	0.244921	0.534926	0.1385	0.0995	0.1165	0.0975	0.678224	0.947747	0.956171	0.525748	0.0345	-0.021	0.009	-0.0975
	1791	Q9BZ67	FRMD8	0.255684	0.460222	0.297949	0.379387	0.1025	0.135	0.117	0.141	0.463401	0.938748	0.933338	0.362367	-0.0625	-0.0255	-0.0125	-0.141
	1792	Q9NP97	DYNLRB1	0.21901	0.47079	0.297438	0.782654	0.1475	0.104	0.103	0.0575	0.255243	0.799825	0.857305	0.777478	0.102	0.067	0.025	-0.0575
	1793	P62899	RPL31	0.305702	0.448757	0.188951	0.506179	0.0915	0.108	0.1545	0.1065	0.968725	0.806312	0.680677	0.495145	0.004	0.054	0.0675	-0.1065
	1794	Q14980.2	NUMA1	0.353963	0.431526	0.180451	0.996322	0.084	0.1215	0.1485	0.001	NaN	NaN	NaN	NaN	NaN	NaN	NaN	NaN
	1795	Q14008	CKAP5	0.237311	0.41385	0.223583	0.957652	0.1115	0.116	0.1265	0.0125	0.2181	0.635126	0.417488	0.957185	0.102	0.0915	0.1025	-0.0125
	1796	Q70E73	RAPH1	0.212367	0.369877	0.273966	0.778854	0.1165	0.131	0.1065	0.054	0.496759	0.902215	0.817621	0.775039	0.0505	0.032	0.0305	-0.054
	1797	O00512	BCL9	0.214812	0.379467	0.372267	0.978699	0.116	0.147	0.0905	-0.007	0.349687	0.591024	0.473427	0.978318	0.073	0.105	0.09	0.007
	1798	Q5VTL8	PRPF38B	0.214973	0.398079	0.279983	0.667174	0.1155	0.125	0.113	0.0795	0.678224	0.950921	0.410413	0.660091	0.0335	-0.019	0.1005	-0.0795
	1799	B7Z4W5	CCBL1	0.463175	0.167967	0.644118	0.248381	0.0735	0.217	0.0625	0.21	0.588564	0.869066	0.323972	0.222571	-0.0535	0.04	-0.174	-0.21
	1800	P0DKB5	TPBGL	0.202169	0.252382	0.820985	0.655307	0.162	0.2165	-0.0255	0.078	0.309553	0.530846	0.431308	0.647668	0.0895	0.1385	-0.096	-0.078
	1801	Q9H6Q4	NARFL	0.539561	0.683074	0.0804277	0.971198	0.0705	0.071	0.211	-0.0085	0.155011	0.588872	0.139962	0.971157	0.204	0.1085	0.2155	0.0085
	1802	Q5T5P2	KIAA1217	0.257028	0.432775	0.241707	0.939019	0.11	0.1195	0.123	-0.021	0.150961	0.391577	0.271701	0.938187	0.137	0.1655	0.1405	0.021
	1803	P50749	RASSF2	0.987679	0.362432	0.386165	0.853637	-0.002	0.242	0.1125	0.045	0.717107	0.540907	0.557194	0.85132	-0.027	0.1805	0.075	-0.045
	1804	Q0JRZ9	FCHO2	0.3996	0.403978	0.269685	0.885169	0.12	0.1245	0.108	0.064	0.226726	0.902505	0.488337	0.881168	0.1005	0.062	0.157	-0.064
	1805	O14578.4	CIT	0.188682	0.317815	0.430214	0.339522	0.1345	0.142	0.076	0.156	NaN	NaN	NaN	NaN	NaN	NaN	NaN	NaN
	1806	E7ERS3	ZC3H18	0.24655	0.67151	0.129355	0.775789	0.1135	0.0725	0.166	0.054	0.569446	0.892888	0.372338	0.772684	0.042	0.0355	0.111	-0.054
	1807	P08263	GSTA1	0.23136	0.744758	0.248171	0.299992	0.169	0.064	0.119	-0.2635	0.041248	0.303155	0.0779465	0.276045	0.425	0.2385	0.428	0.2635
	1808	Q5T1V6	DDX59	0.154304	0.70166	0.256055	0.942503	0.1755	0.0595	0.117	-0.0205	0.209692	0.772154	0.454336	0.941163	0.1115	0.089	0.106	0.0205
	1809	Q8WUZ0	BCL7C	0.542731	0.22214	0.243089	0.416167	0.0565	0.1795	0.116	0.1275	0.378038	0.750464	0.955917	0.403556	-0.076	0.066	-0.0085	-0.1275
	1810	E9PCT1	SRRM1	0.38433	0.229454	0.342233	0.53897	0.0765	0.1835	0.092	0.112	0.991431	0.683618	0.911135	0.52723	0.001	0.09	0.0205	-0.112
	1811	Q5T6C5	ATXN7L2	0.311501	0.270909	0.759772	0.361242	0.122	0.1945	0.0355	0.144	0.589635	0.844412	0.702794	0.346194	0.0405	0.0625	-0.062	-0.144
	1812	Q8IYR2	SMYD4	0.142778	0.261796	0.769386	0.403751	0.154	0.1675	0.03	0.127	0.486431	0.938748	0.25405	0.390787	-0.0765	0.0225	-0.1475	-0.127
	1813	A5PLN9.5	TRAPPC13	0.165095	0.421332	0.371971	0.582338	0.1525	0.1135	0.085	0.088	NaN	NaN	NaN	NaN	NaN	NaN	NaN	NaN
	1814	Q14573	ITPR3	0.274545	0.25984	0.659297	0.575131	0.1225	0.1635	0.065	-0.091	0.13018	0.25983	0.416433	0.566827	0.228	0.2315	0.1315	0.091
	1815	Q9UII4	HERC5	0.347618	0.322032	0.568932	0.784673	0.133	0.1505	0.0675	0.0545	0.112757	0.404924	0.39727	0.780948	0.18	0.17	0.1055	-0.0545
	1816	Q13480.2	GAB1	0.329437	0.223471	0.555889	0.339721	0.0845	0.194	0.0715	-0.1635	NaN	NaN	NaN	NaN	NaN	NaN	NaN	NaN
	1817	Q6ZRV2	FAM83H	0.367954	0.406476	0.201468	0.903773	0.09	0.126	0.134	-0.031	0.195967	0.627357	0.189101	0.902317	0.114	0.092	0.1745	0.031
	1818	P63173	RPL38	0.46503	0.269097	0.20914	0.342808	0.062	0.161	0.127	0.1815	0.296963	0.995399	0.660842	0.325587	-0.0965	0.003	-0.0575	-0.1815
	1819	Q15907	RAB11B	0.250638	0.333847	0.434695	0.852976	0.1125	0.1435	0.094	-0.0405	0.123603	0.342223	0.274725	0.851342	0.188	0.2095	0.1765	0.0405
	1820	Q9H1N7	SLC35B3	NaN	0.402234	0.330763	0.385672	NaN	0.14	0.093	0.132	NA	0.902215	0.932241	0.372659	NA	0.034	-0.015	-0.132
	1821	Q9NY59	SMPD3	0.371776	0.188035	0.695843	0.330247	0.1045	0.2045	0.0405	0.157	0.457092	0.835216	0.436125	0.31256	-0.0545	0.048	-0.0955	-0.157
	1822	Q5T9S5	CCDC18	0.182622	0.272118	0.882052	0.3212	0.207	0.1645	-0.022	0.28	0.815154	0.616579	0.205166	0.303534	0.0225	-0.0945	-0.2085	-0.28
	1823	P52735.2	VAV2	0.161387	0.383339	0.415709	0.957652	0.1405	0.1245	0.084	-0.013	NaN	NaN	NaN	NaN	NaN	NaN	NaN	NaN
	1824	Q6ZP65	CCDC64	0.199638	0.322713	0.443676	0.523016	0.127	0.1405	0.0815	0.1115	0.73953	0.957823	0.78922	0.511535	0.03	0.017	-0.035	-0.1115
	1825	Q9BRT3	MIEN1	0.189745	0.573096	0.322811	0.984788	0.1485	0.0955	0.105	-0.006	0.174728	0.459383	0.359647	0.984236	0.151	0.1535	0.129	0.006
	1826	P52735	VAV2	0.157766	0.389328	0.436278	0.968495	0.1445	0.1235	0.0805	-0.01	0.124857	0.391577	0.358432	0.968286	0.1655	0.1625	0.13	0.01
	1827	Q96HJ9.2	C7orf55	0.237311	0.396667	0.265851	0.810443	0.108	0.1275	0.1125	0.056	NaN	NaN	NaN	NaN	NaN	NaN	NaN	NaN
	1828	Q00610	CLTC	0.221603	0.386827	0.282263	0.8874	0.12	0.123	0.105	0.0335	0.276524	0.621531	0.39727	0.886333	0.089	0.0935	0.1045	-0.0335
	1829	O43896	KIF1C	0.248023	0.337312	0.285594	0.75827	0.106	0.138	0.104	0.0575	0.584911	0.837436	0.875251	0.753197	0.04	0.047	0.0215	-0.0575
	1830	P78412	IRX6	0.427242	0.196982	0.759132	0.429355	0.1	0.1945	0.0535	0.233	0.267218	0.933047	0.194698	0.410592	-0.1275	-0.0385	-0.172	-0.233
	1831	Q9BY27	DGCR6L	0.557131	0.493723	0.163803	0.589309	0.074	0.122	0.1515	0.0875	0.274501	0.997546	0.933785	0.580253	-0.087	-0.0005	-0.014	-0.0875
	1832	Q15853	USF2	0.113076	0.804008	0.224422	0.978699	0.184	0.0415	0.122	-0.0065	0.291151	0.763732	0.403521	0.978318	0.082	0.0695	0.1075	0.0065
	1833	Q13470.2	TNK1	0.178511	0.356538	0.672964	0.659216	0.1705	0.1355	0.0415	0.081	NaN	NaN	NaN	NaN	NaN	NaN	NaN	NaN
	1834	A1KZ92	PXDNL	0.980881	0.774853	0.0973537	0.923092	0.005	0.0785	0.2635	-0.029	0.674893	NA	0.611223	0.921352	0.045	NA	0.0875	0.029
	1835	Q9NYF3	FAM53C	0.387556	0.405488	0.192531	0.547821	0.0855	0.125	0.1365	0.095	0.551451	0.511318	0.343221	0.537927	0.051	0.123	0.12	-0.095
	1836	O14979	HNRNPDL	0.39992	0.410017	0.158442	0.993411	0.0745	0.1225	0.1495	-0.002	0.29453	0.406559	0.170694	0.993487	0.081	0.1515	0.1855	0.002
	1837	Q8N3R9	MPP5	0.254986	0.432469	0.1987	0.997436	0.104	0.1115	0.131	-0.0005	0.192235	0.389004	0.271701	0.997438	0.1135	0.1605	0.14	0.0005
	1838	Q15599	SLC9A3R2	0.27873	0.314688	0.391967	0.775654	0.096	0.164	0.0865	-0.0665	0.198734	0.643907	0.29874	0.769585	0.1105	0.1115	0.143	0.0665
	1839	Q9NPJ8.3	NXT2	NaN	0.593218	0.178951	NaN	NaN	0.0815	0.1495	NaN	NaN	NaN	NaN	NaN	NaN	NaN	NaN	NaN
	1840	Q6ZS17	FAM65A	0.329437	0.357818	0.199629	0.921697	0.0845	0.1315	0.13	0.0245	0.391624	0.785486	0.464641	0.920631	0.066	0.065	0.0915	-0.0245
	1841	P00966	ASS1	0.415157	0.634655	0.223919	0.820589	0.121	0.075	0.15	0.0475	0.406363	0.990656	0.402776	0.818094	0.0615	0.0055	0.102	-0.0475
	1842	Q7L3S4	ZNF771	NaN	0.120821	0.750193	0.939019	NaN	0.2675	-0.037	0.042	0.622875	0.995455	0.240942	NA	-0.0535	0.0055	-0.1815	NA
	1843	Q9BS31	ZNF649	0.238158	0.498522	0.187944	0.89229	0.1115	0.098	0.136	-0.047	0.145695	0.811139	0.255328	0.89061	0.155	0.053	0.2125	0.047
	1844	Q96DU7	ITPKC	0.471956	0.410259	0.738449	0.787395	0.0605	0.244	0.041	0.0535	0.877035	0.781896	0.799539	0.784217	0.014	0.092	-0.0385	-0.0535
	1845	P43699.3	NKX2-1	0.94441	0.971236	0.0294046	0.877291	-0.007	-0.01	0.362	-0.0485	NaN	NaN	NaN	NaN	NaN	NaN	NaN	NaN
	1846	G3V2N1	ADSSL1	0.225816	NaN	0.607791	0.29178	0.149	NaN	0.081	0.2665	0.220011	0.552474	0.191908	0.269285	-0.1115	-0.2035	-0.177	-0.2665
	1847	Q99250	SCN2A	0.419684	0.359785	0.39616	0.944743	0.1435	0.287	-0.0855	0.0305	NA	0.363673	0.539457	0.943796	NA	0.2575	0.076	-0.0305
	1848	Q14980.4	NUMA1	0.31677	0.480935	0.198041	0.957652	0.094	0.109	0.1415	0.0125	NaN	NaN	NaN	NaN	NaN	NaN	NaN	NaN
	1849	Q16254	E2F4	0.213066	0.258118	0.564102	0.3212	0.1175	0.164	0.063	0.175	0.523232	0.975931	0.398437	0.305762	-0.052	-0.011	-0.1035	-0.175
	1850	P61764	STXBP1	0.225244	0.67299	0.148375	0.956296	0.125	0.0645	0.1545	-0.0135	0.134831	0.589346	0.261261	0.955227	0.154	0.102	0.147	0.0135
	1851	Q9BXS5.2	AP1M1	0.286066	0.401319	0.28862	0.921697	0.095	0.1275	0.1215	0.0255	NaN	NaN	NaN	NaN	NaN	NaN	NaN	NaN
	1852	Q53GD3	SLC44A4	0.214337	0.369877	0.474986	0.579735	0.126	0.128	0.09	-0.1015	0.0929521	0.233418	0.0820676	0.570441	0.224	0.2535	0.264	0.1015
	1853	P62837	UBE2D2	0.737404	NaN	0.236556	0.960518	0.042	NaN	0.187	-0.0115	0.497182	0.850751	0.389329	0.959857	0.0655	-0.088	0.1075	0.0115
	1854	P61158	ACTR3	0.191122	0.720645	0.171936	0.960518	0.1355	0.066	0.142	-0.011	0.264102	0.886995	0.223776	0.959857	0.115	0.0435	0.1585	0.011
	1855	P62158	CALM1	0.187079	0.329225	0.515835	0.754546	0.13	0.151	0.0625	0.0585	0.40776	0.811689	0.932673	0.749301	0.0615	0.054	-0.0125	-0.0585
	1856	Q9HC44	GPBP1L1	0.598463	0.307741	0.387659	0.889212	0.056	0.1465	0.141	0.0355	0.365554	0.518294	0.175439	0.887817	0.0675	0.1445	0.2165	-0.0355
	1857	Q03989	ARID5A	0.258156	0.313427	0.417975	0.972642	0.109	0.157	0.077	0.0085	0.161811	0.341204	0.71814	0.972118	0.143	0.23	0.046	-0.0085
	1858	Q68DH5	LMBRD2	0.319142	0.360669	0.469185	0.714671	0.131	0.142	0.0695	0.0645	0.485181	0.699056	0.699002	0.709237	0.0825	0.083	0.0485	-0.0645
	1859	Q13439	GOLGA4	0.198769	0.480147	0.322811	0.957652	0.1275	0.109	0.106	-0.0125	0.160923	0.633628	0.427465	0.957185	0.133	0.0965	0.106	0.0125
	1860	B4DLH4	HN1L	0.0874562	0.54414	0.877067	0.541573	0.22	0.1025	0.0195	0.1	0.361424	0.553609	0.96453	0.532538	0.0745	0.12	0.008	-0.1
	1861	Q07666	KHDRBS1	0.370752	0.567094	0.121878	0.828493	0.0885	0.084	0.1695	0.0455	0.585764	0.757964	0.274725	0.826876	0.04	0.072	0.1415	-0.0455
	1862	Q9NYP7.2	ELOVL5	0.159404	0.76312	NaN	0.969858	0.145	0.0825	NaN	-0.011	NaN	NaN	NaN	NaN	NaN	NaN	NaN	NaN
	1863	Q96B23	C18orf25	0.335478	0.522203	0.1987	0.944156	0.11	0.0935	0.1375	0.0205	0.282097	0.466531	0.738632	0.942533	0.109	0.134	0.0445	-0.0205
	1864	Q01973	ROR1	0.233445	0.250619	0.637988	0.788399	0.115	0.167	0.0585	0.0555	0.71452	0.687574	0.872381	0.78463	0.0405	0.084	-0.022	-0.0555
	1865	O60941	DTNB	0.182671	0.565535	0.227067	0.704906	0.1295	0.085	0.1255	0.069	0.584911	0.989202	0.542513	0.698326	0.043	0.0055	0.077	-0.069
	1866	Q86T29.2	ZNF605	0.3091	0.761889	0.273575	0.920508	0.1385	0.078	0.1235	0.0365	NaN	NaN	NaN	NaN	NaN	NaN	NaN	NaN
	1867	Q5VV52.3	ZNF691	0.454431	0.309737	0.661484	0.993681	0.063	0.217	0.0595	-0.0025	NaN	NaN	NaN	NaN	NaN	NaN	NaN	NaN
	1868	Q12840	KIF5A	0.180289	0.542057	0.268357	0.996322	0.134	0.0905	0.115	-0.001	0.159489	0.730747	0.372275	0.996349	0.1335	0.07	0.114	0.001
	1869	P51587	BRCA2	0.167384	0.256399	0.911166	0.256548	0.149	0.2025	-0.0125	0.207	0.462343	NA	0.222021	0.237205	-0.125	NA	-0.219	-0.207
	1870	O95873	C6orf47	0.409112	NaN	NaN	0.631413	0.113	NaN	NaN	-0.0795	0.198593	0.571924	NA	0.625369	0.1125	0.1775	NA	0.0795
	1871	Q99638	RAD9A	0.268115	0.683074	0.210019	0.892006	0.1005	0.073	0.1655	0.033	0.268726	0.932395	0.524621	0.89061	0.088	0.039	0.0815	-0.033
	1872	Q68CZ1	RPGRIP1L	0.720707	0.218679	0.235222	0.580062	0.0365	0.1835	0.119	-0.104	0.277867	0.603824	0.160434	0.570441	0.0965	0.1225	0.216	0.104
	1873	Q9ULW6	NAP1L2	0.32503	0.425552	0.465274	0.769501	0.1195	0.1235	0.096	-0.0705	NA	0.495166	0.413628	0.76174	NA	0.194	0.1745	0.0705
	1874	O15394	NCAM2	0.20728	0.983	NaN	0.711753	0.2185	0.0075	NaN	0.133	0.145695	0.767292	0.508627	0.69995	0.145	-0.09	0.0935	-0.133
	1875	P55268	LAMB2	0.459937	0.576032	0.30038	0.438821	0.1025	0.0825	0.1535	0.1205	0.448777	0.390396	0.844037	0.427143	0.068	0.1625	-0.036	-0.1205
	1876	P04632	CAPNS1	0.21055	0.626084	0.201102	0.932657	0.1245	0.083	0.131	-0.0215	0.108723	0.412865	0.200028	0.931469	0.1815	0.1785	0.169	0.0215
	1877	Q9Y383	LUC7L2	0.250638	0.389328	0.276088	0.803226	0.104	0.1275	0.107	0.0555	0.660534	0.700732	0.515866	0.799066	0.035	0.088	0.082	-0.0555
	1878	Q92826	HOXB13	0.404873	0.673292	0.109529	0.51758	0.0745	0.065	0.1985	-0.105	0.18608	0.371771	0.127861	0.50758	0.117	0.168	0.2345	0.105
	1879	Q92934	BAD	0.25291	0.50026	0.202847	0.972642	0.1035	0.0975	0.137	-0.008	0.0935768	0.395912	0.189101	0.972118	0.21	0.163	0.175	0.008
	1880	Q16822	PCK2	0.405094	0.869169	0.0716815	0.815131	0.086	0.03	0.222	0.0545	0.955261	0.823669	0.595816	0.81173	0.005	-0.072	0.067	-0.0545
	1881	Q8TBZ6	TRMT10A	0.174626	0.375072	0.593933	0.922841	0.134	0.1425	0.061	0.0245	0.244124	0.629246	0.712725	0.921352	0.104	0.1095	0.0635	-0.0245
	1882	Q9Y4L5	RNF115	0.507328	0.966302	0.121984	0.747866	0.056	0.017	0.2635	0.077	0.914689	0.898271	0.167948	0.741814	-0.0155	-0.0595	0.1945	-0.077
	1883	Q14204	DYNC1H1	0.202169	0.413359	0.301756	0.851732	0.12	0.1155	0.101	0.0395	0.341219	0.658374	0.4949	0.850759	0.0725	0.0845	0.0835	-0.0395
	1884	Q8TF30	WHAMM	0.280536	0.308736	0.433092	0.387009	0.1025	0.157	0.077	0.1305	0.882054	0.986544	0.637737	0.373501	0.0155	0.0065	-0.06	-0.1305
	1885	Q96DR7	ARHGEF26	0.177809	0.147752	0.709292	0.25063	0.1345	0.239	-0.037	0.241	0.359627	0.968301	0.152051	0.227765	-0.0885	0.0125	-0.2265	-0.241
	1886	P43490	NAMPT	0.189469	0.560793	0.247527	0.957789	0.131	0.0895	0.1155	0.012	0.172671	0.749744	0.239489	0.957419	0.132	0.07	0.155	-0.012
	1887	Q92696	RABGGTA	0.180785	0.402211	0.430813	0.965454	0.1385	0.1225	0.075	0.01	0.155109	0.578856	0.595898	0.965119	0.1355	0.111	0.065	-0.01
	1888	Q9UHC1	MLH3	0.756678	0.518523	0.165238	0.765605	0.036	0.11	0.19	0.055	0.877682	0.693787	0.303205	0.761229	0.015	0.0835	0.15	-0.055
	1889	Q96GA7	SDSL	0.282904	0.430359	0.208893	0.81745	0.0965	0.1115	0.1275	0.0475	0.293451	0.873567	0.514809	0.815973	0.083	0.039	0.081	-0.0475
	1890	Q9UPY8	MAPRE3	0.136048	0.530872	0.402217	0.942503	0.1565	0.092	0.087	0.0205	0.0834242	0.342163	0.150715	0.941163	0.225	0.1995	0.223	-0.0205
	1891	P20336	RAB3A	0.227139	0.41957	0.435684	0.624376	0.1315	0.1305	0.0735	-0.079	0.161697	0.442499	0.324586	0.617686	0.2215	0.145	0.1245	0.079
	1892	Q8TDX9	PKD1L1	0.432007	0.708644	0.321367	NaN	0.106	0.082	0.147	NaN	0.633827	NA	NA	NA	0.073	NA	NA	NA
	1893	Q05084.2	ICA1	0.237374	0.533434	0.315777	0.949767	0.1255	0.0955	0.113	-0.019	NaN	NaN	NaN	NaN	NaN	NaN	NaN	NaN
	1894	Q14807	KIF22	0.308661	0.284987	0.353091	0.861267	0.0895	0.155	0.0895	0.0385	0.730778	0.781896	0.852443	0.860733	0.026	0.061	0.025	-0.0385
	1895	Q9Y2I9	TBC1D30	0.334699	0.160399	0.874332	0.43628	0.129	0.222	-0.017	0.1415	0.518667	0.905899	0.386432	0.42078	-0.0485	0.034	-0.1225	-0.1415
	1896	Q04446	GBE1	0.206579	0.41367	0.341542	0.479907	0.1185	0.1165	0.0985	-0.1145	0.0819771	0.286716	0.18978	0.467756	0.2385	0.217	0.1945	0.1145
	1897	Q9UNF0	PACSIN2	0.199929	0.419089	0.349902	0.974526	0.1285	0.1145	0.0905	0.0075	0.173143	0.723389	0.499391	0.974001	0.1245	0.071	0.0835	-0.0075
	1898	Q8N4N3	KLHL36	0.547274	0.20981	0.779495	0.95815	0.0915	0.209	0.033	0.014	0.325878	0.663087	0.513247	0.957419	0.105	0.0875	0.111	-0.014
	1899	P62330	ARF6	0.201844	0.55309	0.259272	0.972642	0.1255	0.0895	0.118	-0.008	0.164746	0.572209	0.356004	0.972118	0.157	0.107	0.118	0.008
	1900	Q8NEB5	PPAPDC1B	0.28337	0.513565	0.319364	0.25063	0.1175	0.104	0.1115	-0.207	0.150961	0.182808	0.0330493	0.230181	0.351	0.319	0.3905	0.207
	1901	Q5T3J3	LRIF1	0.405094	0.586055	0.161151	0.95024	0.086	0.0845	0.162	0.017	0.36153	0.52608	0.183533	0.949246	0.075	0.1305	0.1865	-0.017
	1902	Q14103.3	HNRNPD	0.421428	0.334873	0.222696	0.865754	0.069	0.138	0.1255	0.041	NaN	NaN	NaN	NaN	NaN	NaN	NaN	NaN
	1903	P53618	COPB1	0.273354	0.45292	0.261172	0.942312	0.11	0.1105	0.112	-0.0195	0.172309	0.576304	0.343655	0.940908	0.1315	0.105	0.1195	0.0195
	1904	O95067	CCNB2	0.19763	0.409186	0.390216	0.599581	0.1335	0.117	0.082	0.0875	0.893806	0.852397	0.843891	0.590719	0.0115	0.044	-0.03	-0.0875
	1905	Q9Y3P4	RHBDD3	0.279944	0.406159	0.766954	0.930314	0.1465	0.156	0.03	-0.024	0.178219	0.367439	0.749345	0.928635	0.138	0.186	0.047	0.024
	1906	Q7Z7C8.4	TAF8	0.464403	0.210415	0.521087	0.677759	0.0675	0.1995	0.065	0.0775	NaN	NaN	NaN	NaN	NaN	NaN	NaN	NaN
	1907	Q8IZV5	RDH10	0.447473	0.14125	0.80651	0.481613	0.1285	0.239	-0.0355	0.145	0.254892	0.660461	0.508627	0.465526	-0.092	-0.089	-0.095	-0.145
	1908	P46063	RECQL	0.173488	0.883368	0.144972	0.922841	0.139	0.026	0.1665	0.0235	0.160923	0.756172	0.259848	0.921352	0.152	0.065	0.163	-0.0235
	1909	Q9Y2F5	ICE1	0.50515	0.336211	0.242345	0.911576	0.0645	0.1375	0.1295	0.039	0.988048	0.625808	0.746127	0.910326	0.0015	0.1055	0.0415	-0.039
	1910	Q9NRP2	CMC2	0.183107	0.600911	0.220341	0.974818	0.1295	0.0785	0.1235	0.009	0.182774	0.34723	0.228689	0.974001	0.1435	0.187	0.193	-0.009
	1911	P35568	IRS1	0.386699	NaN	NaN	0.909003	0.1105	NaN	NaN	0.0305	0.780848	NA	NA	0.907799	0.043	NA	NA	-0.0305
	1912	O60664	PLIN3	0.225478	0.513753	0.260035	0.915205	0.112	0.0955	0.1235	0.027	0.220011	0.567406	0.316942	0.914298	0.1015	0.1085	0.1315	-0.027
	1913	Q9ULL8	SHROOM4	0.17869	0.39548	0.848111	0.453761	0.133	0.2205	-0.0225	0.1135	0.717107	NA	0.257876	0.441619	-0.039	NA	-0.145	-0.1135
	1914	P17544	ATF7	0.399237	0.268354	0.349016	0.884013	0.0715	0.1685	0.091	-0.0365	0.187663	0.328418	0.438778	0.882566	0.1155	0.1905	0.094	0.0365
	1915	P62820	RAB1A	0.278317	0.307741	0.374516	0.950822	0.097	0.149	0.0845	0.02	0.530711	0.500057	0.342946	0.949246	0.0965	0.1665	0.1235	-0.02
	1916	Q16643.3	DBN1	0.272301	0.33877	0.377438	0.382645	0.0985	0.1375	0.094	0.1315	NaN	NaN	NaN	NaN	NaN	NaN	NaN	NaN
	1917	Q9UHD8	SEPT9	0.162711	0.479579	0.4112	0.885685	0.1425	0.1045	0.083	0.0335	0.190827	0.628812	0.516732	0.884457	0.114	0.0915	0.08	-0.0335
	1918	Q9BQE4	VIMP	0.351615	0.710728	NaN	0.527903	0.1045	0.1155	NaN	0.1185	0.603461	0.928501	0.516732	0.516257	0.054	-0.029	0.097	-0.1185
	1919	Q9H0W9	C11orf54	0.188388	0.985276	0.0969171	0.524765	0.1275	0.005	0.197	-0.1135	0.110541	0.308671	0.0479198	0.51223	0.238	0.252	0.3765	0.1135
	1920	Q9HC10	OTOF	0.968466	0.37245	0.114397	0.972642	-0.004	0.1365	0.197	0.009	0.544464	0.845607	0.541598	0.972118	-0.0565	0.0495	0.0805	-0.009
	1921	P22413	ENPP1	0.125875	0.567536	0.669868	0.426228	0.186	0.092	0.0515	0.167	0.798525	0.713346	0.60378	0.40995	0.0245	-0.075	-0.107	-0.167
	1922	P25686	DNAJB2	0.171907	0.394824	0.649818	0.982953	0.1535	0.1295	0.0465	0.005	0.345395	0.74714	0.722547	0.982929	0.0775	0.0705	0.0455	-0.005
	1923	Q93050.3	ATP6V0A1	0.271281	0.486598	0.234408	0.81745	0.109	0.101	0.119	-0.0465	NaN	NaN	NaN	NaN	NaN	NaN	NaN	NaN
	1924	Q9BUK0.4	CHCHD7	0.647935	0.23961	0.269153	0.548241	0.04	0.176	0.113	0.099	NaN	NaN	NaN	NaN	NaN	NaN	NaN	NaN
	1925	P48382	RFX5	0.142348	0.55309	0.405079	0.586091	0.1625	0.087	0.0795	0.1005	0.923406	0.83973	0.99516	0.575196	-0.0085	0.048	-0.001	-0.1005
	1926	Q17RY0	CPEB4	0.409997	0.409237	0.192531	0.9215	0.078	0.1165	0.134	-0.0265	0.380176	0.445408	0.345324	0.919829	0.0755	0.141	0.1165	0.0265
	1927	B4DLJ1	USF2	0.184457	0.804008	0.224422	0.85336	0.165	0.0415	0.122	-0.041	0.291151	0.591764	0.259394	0.852261	0.082	0.103	0.145	0.041
	1928	P56377	AP1S2	0.921333	0.263088	0.39753	0.946796	0.0135	0.223	0.092	-0.034	0.858026	0.879725	0.819114	0.945354	0.026	0.075	-0.045	0.034
	1929	Q92626	PXDN	0.730679	0.316769	0.296019	0.211432	0.031	0.1745	0.1225	0.23	0.0834242	0.285606	0.229989	0.1922	-0.229	-0.2155	-0.165	-0.23
	1930	Q86W42	THOC6	0.423766	0.975846	0.0960868	0.892006	0.068	0.0085	0.2505	-0.0345	0.188176	0.945564	0.126054	0.89061	0.1175	-0.029	0.2295	0.0345
	1931	Q14515	SPARCL1	0.470548	0.567849	0.160134	0.747626	0.0825	0.0855	0.159	-0.06	NaN	NaN	NaN	NaN	NaN	NaN	NaN	NaN
	1932	Q9P0M6	H2AFY2	0.385723	0.490962	0.295132	0.863781	0.085	0.1125	0.1295	-0.0405	0.185436	0.393124	0.143547	0.862238	0.119	0.1595	0.206	0.0405
	1933	P53396	ACLY	0.233978	0.747365	0.141346	0.922087	0.109	0.061	0.157	-0.024	0.174725	0.802447	0.191908	0.9212	0.135	0.065	0.1775	0.024
	1934	Q9NRU3	CNNM1	0.550668	0.735838	0.0870606	0.567643	-0.0635	0.118	0.272	0.1	0.254381	0.741989	0.531602	0.557199	-0.099	-0.137	0.079	-0.1
	1935	P26599	PTBP1	0.504282	0.593218	0.10199	0.949767	0.0605	0.0795	0.1865	-0.0175	0.207512	0.687574	0.134471	0.948695	0.11	0.092	0.221	0.0175
	1936	Q96ME7	ZNF512	0.494104	0.602074	0.130597	0.93156	0.058	0.095	0.1735	0.027	0.919064	0.688012	0.365653	0.930246	0.0155	0.0775	0.128	-0.027
	1937	E7ENI6	ICA1	0.279332	0.472986	0.287591	0.992742	0.117	0.103	0.1065	0.0025	0.201995	0.689056	0.417684	0.992674	0.109	0.0855	0.0985	-0.0025
	1938	P18206	VCL	0.166613	0.419089	0.435447	0.596671	0.1375	0.114	0.075	0.0845	0.439003	0.90498	0.925624	0.590181	0.057	0.031	-0.014	-0.0845
	1939	Q9UDR5	AASS	0.931265	0.498086	0.0611218	0.90422	-0.014	0.099	0.241	-0.029	0.647623	0.355738	0.116265	0.902789	0.0705	0.1775	0.225	0.029
	1940	P08047	SP1	0.484823	0.608163	0.136758	0.932704	0.0695	0.0875	0.169	0.0235	0.588596	0.371771	0.16323	0.931469	0.0525	0.167	0.2255	-0.0235
	1941	P51116	FXR2	0.214973	0.525049	0.325301	0.784673	0.1195	0.097	0.1095	0.0515	0.449953	0.726818	0.674173	0.781328	0.056	0.0795	0.0585	-0.0515
	1942	P0C1Z6	TFPT	0.291334	0.389328	0.280947	0.915771	0.0965	0.1245	0.105	0.027	0.725258	0.839868	0.600692	0.914583	0.0375	0.054	0.0645	-0.027
	1943	Q9H0E2	TOLLIP	0.210895	0.331127	0.541583	0.971579	0.1195	0.1435	0.063	-0.01	0.182383	0.506587	0.679715	0.971306	0.12	0.123	0.0515	0.01
	1944	P21281	ATP6V1B2	0.287519	0.555868	0.1817	0.950622	0.094	0.0925	0.139	-0.016	0.235184	0.72256	0.315685	0.949246	0.1035	0.0815	0.1255	0.016
	1945	Q7Z6J6	FRMD5	0.254518	NaN	NaN	0.664265	0.1085	NaN	NaN	0.145	0.128066	NA	NA	0.650208	-0.1895	NA	NA	-0.145
	1946	A8MXY4	ZNF99	0.482618	0.696382	0.118445	0.993402	0.0705	0.065	0.1895	0.002	0.232313	0.35705	0.16323	0.993487	0.1105	0.173	0.192	-0.002
	1947	Q9GZM8.2	NDEL1	0.38454	0.20981	0.53221	0.584193	0.074	0.1885	0.0625	0.087	NaN	NaN	NaN	NaN	NaN	NaN	NaN	NaN
	1948	O96013	PAK4	0.173134	0.47641	0.36667	0.783859	0.136	0.103	0.086	0.053	0.35751	0.860532	0.973219	0.779119	0.069	0.0415	-0.0055	-0.053
	1949	Q9BY49	PECR	0.638138	0.603762	0.101052	0.644567	0.0525	0.0825	0.1895	-0.0855	0.149435	0.462003	0.099065	0.636165	0.155	0.1745	0.25	0.0855
	1950	Q96H22	CENPN	0.750439	0.621592	0.124308	0.740851	0.0295	0.1	0.1945	0.062	0.971489	0.688012	0.226754	0.735708	-0.0035	0.0785	0.163	-0.062
	1951	Q86X52	CHSY1	0.141516	0.860606	0.302368	0.919731	0.1585	0.0395	0.126	-0.0375	0.215583	0.572097	0.211251	0.918206	0.2	0.1135	0.166	0.0375
	1952	P23921	RRM1	0.271281	0.765373	0.319364	0.781397	0.1235	0.079	0.1215	0.067	0.406147	0.963337	0.648725	0.775363	0.0645	0.0205	0.058	-0.067
	1953	P07437	TUBB	0.209999	0.621625	0.269685	0.903773	0.1195	0.091	0.1135	0.0305	0.331336	0.813925	0.421923	0.902317	0.0765	0.083	0.116	-0.0305
	1954	Q8WVR3	C7orf43	0.233443	0.384648	0.42335	0.250173	0.1225	0.1255	0.076	0.279	0.955433	0.844412	0.850984	0.227765	-0.006	0.045	0.028	-0.279
	1955	Q16864.2	ATP6V1F	0.254518	0.793429	0.117661	0.987331	0.102	0.0495	0.1725	-0.0035	NaN	NaN	NaN	NaN	NaN	NaN	NaN	NaN
	1956	Q8NEU8	APPL2	0.250638	0.389999	0.367276	0.969858	0.1095	0.128	0.086	0.01	0.257875	0.444588	0.368746	0.969596	0.094	0.1445	0.1155	-0.01
	1957	Q6P2S7	GNN	0.744825	0.160399	0.42498	0.403727	-0.036	0.281	0.0785	0.1385	0.261491	0.888963	0.230073	0.39031	-0.1555	-0.0445	-0.1555	-0.1385
	1958	Q02224	CENPE	0.230507	0.364859	0.512364	0.621302	0.11	0.139	0.0745	0.0795	0.872403	0.840106	0.960584	0.614657	-0.0135	0.0485	-0.0095	-0.0795
	1959	P35398.1	RORA	0.343021	0.29086	0.596607	0.739467	0.0985	0.168	0.057	0.088	NaN	NaN	NaN	NaN	NaN	NaN	NaN	NaN
	1960	Q8N587	ZNF561	0.507008	0.489488	0.755941	0.90557	0.066	0.2065	0.051	-0.0385	0.115109	0.405699	0.723636	0.902989	0.172	0.1525	-0.052	0.0385
	1961	Q8NBJ4	GOLM1	0.191894	0.317815	0.744251	0.969858	0.147	0.143	0.033	-0.009	0.145075	0.404924	0.817613	0.969596	0.1815	0.1665	0.0305	0.009
	1962	Q96CS7.4	PLEKHB2	0.140577	0.723594	0.620949	0.574964	0.192	0.056	0.0745	0.0895	NaN	NaN	NaN	NaN	NaN	NaN	NaN	NaN
	1963	P53396.2	ACLY	0.232203	0.76312	0.144207	0.877934	0.1095	0.0575	0.155	-0.0355	NaN	NaN	NaN	NaN	NaN	NaN	NaN	NaN
	1964	Q3B820.3	FAM161A	0.929233	0.329539	0.890271	0.605202	0.012	0.282	0.028	0.1105	NaN	NaN	NaN	NaN	NaN	NaN	NaN	NaN
	1965	P52272	HNRNPM	0.519193	0.439361	0.151229	0.954351	0.059	0.1115	0.1515	-0.017	0.372448	0.511212	0.223776	0.953166	0.0695	0.126	0.175	0.017
	1966	Q9Y5E1	PCDHB9	0.662887	0.408071	0.260321	0.552772	0.052	0.148	0.122	0.098	0.877035	0.573097	0.365544	0.542881	0.0175	0.147	0.114	-0.098
	1967	Q10567.3	AP1B1	0.167733	0.625047	0.266579	0.799379	0.1385	0.073	0.11	-0.053	NaN	NaN	NaN	NaN	NaN	NaN	NaN	NaN
	1968	Q5W0V3	FAM160B1	0.262317	0.457027	0.33907	0.67394	0.117	0.1125	0.0915	0.0725	0.345395	0.929115	0.78922	0.666055	0.071	0.0285	-0.035	-0.0725
	1969	Q92915.2	FGF14	0.682445	0.615153	0.127898	0.956296	0.036	0.107	0.1775	-0.014	NaN	NaN	NaN	NaN	NaN	NaN	NaN	NaN
	1970	P16118	PFKFB1	0.221346	0.548998	0.253146	0.963313	0.118	0.0895	0.113	0.0105	0.13112	0.682028	0.33092	0.963038	0.154	0.098	0.151	-0.0105
	1971	B5MBX0	CDCA5	0.527683	0.587703	0.141399	0.474488	0.054	0.081	0.185	0.121	0.940072	0.873679	0.992214	0.462031	0.007	-0.0395	-0.0015	-0.121
	1972	Q6P4F7	ARHGAP11A	0.497136	0.482176	0.172373	0.527093	0.068	0.101	0.151	0.0995	0.273704	0.806721	0.976011	0.517402	-0.087	0.055	-0.005	-0.0995
	1973	O43278.2	SPINT1	0.332968	0.382562	0.393841	0.942503	0.0945	0.1255	0.1	0.0195	NaN	NaN	NaN	NaN	NaN	NaN	NaN	NaN
	1974	B1AM27	UNC13B	0.227139	0.362432	0.467938	0.952771	0.121	0.1295	0.0695	0.016	0.276078	0.632386	0.566879	0.951757	0.0925	0.0985	0.086	-0.016
	1975	Q9BQT9.2	CLSTN3	0.3091	0.235886	0.700059	0.380031	0.0995	0.1825	0.038	0.1835	NaN	NaN	NaN	NaN	NaN	NaN	NaN	NaN
	1976	Q9UKS6	PACSIN3	0.343295	0.309737	0.383544	0.567643	0.0825	0.1505	0.087	0.1195	0.576649	0.65063	0.605035	0.555137	0.0455	0.1085	0.0715	-0.1195
	1977	Q86SQ0.3	PHLDB2	0.241466	0.567094	0.253773	0.783859	0.1175	0.089	0.113	0.055	NaN	NaN	NaN	NaN	NaN	NaN	NaN	NaN
	1978	Q9UHR4	BAIAP2L1	0.306125	0.485898	0.361965	0.629208	0.1175	0.105	0.097	0.079	0.474233	0.823669	0.933785	0.622721	0.0555	0.051	0.0125	-0.079
	1979	A6NJT0	UNCX	0.358171	NaN	NaN	0.689594	0.1065	NaN	NaN	0.085	0.890697	NA	NA	0.681171	0.0275	NA	NA	-0.085
	1980	Q562F6	SGOL2	0.697417	0.615714	0.100926	0.816205	0.0485	0.076	0.1945	0.0475	0.682237	0.747757	0.158484	0.814025	-0.0305	0.0665	0.193	-0.0475
	1981	Q96Q05.2	TRAPPC9	0.268624	0.412928	0.329446	0.917931	0.0995	0.121	0.0985	0.026	NaN	NaN	NaN	NaN	NaN	NaN	NaN	NaN
	1982	Q15058	KIF14	0.326152	0.386131	0.351665	0.672412	0.0995	0.1305	0.089	0.095	0.880673	0.904237	0.992659	0.663099	-0.0125	0.033	0.0015	-0.095
	1983	Q16670	ZSCAN26	0.685275	0.447732	0.155314	0.881395	0.036	0.1335	0.149	-0.036	0.413434	0.888963	0.729584	0.879864	0.0685	0.0455	0.0455	0.036
	1984	Q5HYJ3	FAM76B	0.441541	0.511004	0.278416	0.969885	0.0735	0.111	0.134	-0.0095	0.414156	0.591764	0.306157	0.969656	0.072	0.119	0.15	0.0095
	1985	Q9NWH9	SLTM	0.312601	0.493581	0.205887	0.828493	0.088	0.1015	0.129	0.0505	0.653047	0.768444	0.595898	0.826876	0.037	0.0715	0.07	-0.0505
	1986	Q9Y371.2	SH3GLB1	0.262202	0.507601	0.306108	0.910554	0.1125	0.098	0.108	0.028	NaN	NaN	NaN	NaN	NaN	NaN	NaN	NaN
	1987	Q9BZF9	UACA	0.345359	0.449253	0.313721	0.909003	0.095	0.1205	0.103	0.0285	0.502628	0.630704	0.395149	0.907799	0.052	0.0965	0.1065	-0.0285
	1988	O95551	TDP2	0.245391	0.47854	0.30486	0.95589	0.105	0.1135	0.1	-0.0145	0.253013	0.716118	0.569437	0.955095	0.097	0.073	0.071	0.0145
	1989	O14908	GIPC1	0.232858	0.468409	0.353091	0.920008	0.1155	0.1095	0.0935	-0.0265	0.264538	0.614669	0.530577	0.918618	0.1125	0.095	0.0765	0.0265
	1990	Q7L523	RRAGA	0.739882	0.284089	0.224422	0.942481	0.0395	0.154	0.1245	0.0235	0.677465	0.968301	0.978019	0.940841	-0.0315	0.015	0.0055	-0.0235
	1991	O15014	ZNF609	0.225891	0.489856	0.355921	0.85336	0.114	0.106	0.098	0.044	0.96611	0.837304	0.601436	0.85091	0.004	0.054	0.07	-0.044
	1992	O15484	CAPN5	0.28062	0.523246	0.380605	0.554203	0.132	0.093	0.093	-0.094	0.15648	0.337858	0.180671	0.544156	0.2215	0.189	0.1955	0.094
	1993	Q8N394	TMTC2	0.197871	0.309861	0.844058	0.978699	0.132	0.1455	0.0405	0.0055	0.102033	0.241926	NA	0.978318	0.1965	0.266	NA	-0.0055
	1994	Q8TDY4	ASAP3	0.233445	0.641408	0.265851	0.591545	0.114	0.085	0.1185	0.086	0.861255	0.920525	0.372275	0.583524	-0.0235	-0.0425	0.1395	-0.086
	1995	Q9BVC4	MLST8	0.350258	0.472323	0.387242	0.415682	0.085	0.128	0.1045	0.1295	0.813844	0.955186	0.542902	0.403122	0.0185	-0.0185	-0.0875	-0.1295
	1996	P11216	PYGB	0.185816	0.536227	0.345556	0.82793	0.1295	0.0905	0.097	-0.0445	0.107386	0.542371	0.277476	0.826675	0.1895	0.1135	0.1475	0.0445
	1997	P78330	PSPH	0.233429	0.585155	0.351665	0.920508	0.136	0.092	0.089	-0.029	0.13639	0.614669	0.449608	0.918963	0.15	0.1345	0.092	0.029
	1998	P49902	NT5C2	0.302481	0.633229	0.165238	0.52073	0.098	0.0735	0.145	-0.1005	0.1082	0.39657	0.105913	0.511535	0.187	0.18	0.24	0.1005
	1999	Q8NI77	KIF18A	0.635503	0.328588	0.292728	0.3208	0.043	0.1455	0.128	0.284	0.360216	0.488902	0.574316	0.298265	-0.0945	-0.14	-0.1075	-0.284
[truncated: 7,418 more rows]
