# Supplementary material for: Dual functions of SPOP and ERG dictate androgen therapy responses in prostate cancer
Source: Nat Commun. 2021 Feb 2;12:734. doi: 10.1038/s41467-020-20820-x (PMC7854732; doi:10.1038/s41467-020-20820-x)
Supplement: Supplementary file 18 — Supplementary Data 15 [file 41467_2020_20820_MOESM18_ESM.xlsx]

## Sheet: Supplementary Data 15
										AR+ERG CO-BOUND	ERG BOUND ONLY		AR BOUND ONLY
	ENSEMBL_ID	ENTREZ_ID	GENE_SYMBOL	log2FoldChange (mRNA)	FDR (mRNA)	log2FoldChange (Protein)	FDR (Protein)	FDR < 0.1 (mRNA)	FDR < 0.1 (Protein)	AR-INDUCED ERG-REPRESSED	ERG_INDUCED	ERG_REPRESSED	DHT_INDUCED	DHT_REPRESSED	GROUP
	ENSG00000127954	79689	STEAP4	4.48904	6.12102e-45	1.975	0.00378265	TRUE	TRUE	0	0	0	0	0	mRNA & Protein
	ENSG00000107742	9806	SPOCK2	2.67748	2.61617e-36	1.53683	0.0148648	TRUE	TRUE	0	0	0	0	0	mRNA & Protein
	ENSG00000025423	8630	HSD17B6	1.28702	2.96527e-41	1.42767	0.0142962	TRUE	TRUE	0	0	0	0	0	mRNA & Protein
	ENSG00000130513	9518	GDF15	2.08351	5.09945e-30	1.297	0.0199861	TRUE	TRUE	1	0	0	0	0	mRNA & Protein
	ENSG00000137801	7057	THBS1	0.95173	6.28687e-36	1.18067	0.0199759	TRUE	TRUE	0	0	0	0	0	mRNA & Protein
	ENSG00000184012	7113	TMPRSS2	1.22119	3.52249e-111	1.14783	0.0199759	TRUE	TRUE	0	0	0	0	0	mRNA & Protein
	ENSG00000015171	10771	ZMYND11	-0.1031	0.297106	1.02533	0.022492	FALSE	TRUE	0	0	0	0	0	Protein only
	ENSG00000111341	4256	MGP	2.31682	3.52249e-111	0.992167	0.0213591	TRUE	TRUE	0	1	0	0	0	mRNA & Protein
	ENSG00000122779	8805	TRIM24	-0.068098	0.646459	0.956	0.0211668	FALSE	TRUE	0	0	0	0	0	Protein only
	ENSG00000196104	50859	SPOCK3	0.418877	0.0770905	0.928167	0.0320973	TRUE	TRUE	0	0	0	0	0	mRNA & Protein
	ENSG00000112183	221662	RBM24	2.62737	2.89605e-25	0.884333	0.0334329	TRUE	TRUE	0	0	0	0	0	mRNA & Protein
	ENSG00000152377	6695	SPOCK1	1.3733	9.23773e-105	0.860333	0.024508	TRUE	TRUE	0	0	0	1	0	mRNA & Protein
	ENSG00000106541	10551	AGR2	1.04604	4.26281e-06	0.830667	0.0341494	TRUE	TRUE	1	0	0	0	0	mRNA & Protein
	ENSG00000110031	9404	LPXN	1.18477	1.00146e-20	0.817833	0.0347179	TRUE	TRUE	0	1	0	0	0	mRNA & Protein
	ENSG00000014257	55	ACPP	0.667293	1.17454e-21	0.802667	0.0460427	TRUE	TRUE	0	0	0	0	0	mRNA & Protein
	ENSG00000111348	397	ARHGDIB	1.20217	7.60438e-46	0.7905	0.0241986	TRUE	TRUE	0	0	0	0	0	mRNA & Protein
	ENSG00000138696	658	BMPR1B	1.5791	4.10948e-70	0.789	0.0290715	TRUE	TRUE	0	0	0	1	0	mRNA & Protein
	ENSG00000113396	28965	SLC27A6	1.14707	1.47853e-05	0.774833	0.0308971	TRUE	TRUE	0	0	0	0	0	mRNA & Protein
	ENSG00000168795	9925	ZBTB5	-0.157026	0.187989	0.756667	0.0394567	FALSE	TRUE	0	0	0	0	0	Protein only
	ENSG00000136383	57538	ALPK3	1.45563	2.46242e-34	0.743167	0.0318676	TRUE	TRUE	0	0	0	0	0	mRNA & Protein
	ENSG00000173467	155465	AGR3	1.54717	0.00105119	0.730667	0.0357386	TRUE	TRUE	0	0	0	0	0	mRNA & Protein
	ENSG00000146070	7941	PLA2G7	0.765021	4.66552e-22	0.721333	0.0348987	TRUE	TRUE	0	0	0	0	0	mRNA & Protein
	ENSG00000135404	967	CD63	0.412844	1.69853e-08	0.71175	0.025092	TRUE	TRUE	0	0	1	0	0	mRNA & Protein
	ENSG00000187097	957	ENTPD5	0.432975	1.33604e-07	0.710333	0.0399283	TRUE	TRUE	0	0	0	0	0	mRNA & Protein
	ENSG00000242110	23600	AMACR	1.64316	1.48821e-51	0.706	0.0514315	TRUE	TRUE	0	0	0	1	0	mRNA & Protein
	ENSG00000090339	3383	ICAM1	1.61175	1.05725e-28	0.699667	0.0342762	TRUE	TRUE	0	1	0	0	0	mRNA & Protein
	ENSG00000104419	10397	NDRG1	0.944492	9.74574e-76	0.695167	0.0345686	TRUE	TRUE	0	0	0	0	0	mRNA & Protein
	ENSG00000148411	138151	NACC2	0.060253	0.712973	0.687833	0.0337038	FALSE	TRUE	0	0	1	0	0	Protein only
	ENSG00000153250	5937	RBMS1	1.48852	2.54822e-20	0.684667	0.0419544	TRUE	TRUE	0	0	0	0	0	mRNA & Protein
	ENSG00000104763	427	ASAH1	0.402483	5.99538e-09	0.682	0.0391788	TRUE	TRUE	0	0	0	0	0	mRNA & Protein
	ENSG00000167434	762	CA4	1.15898	1.06814e-09	0.676167	0.0370289	TRUE	TRUE	0	0	0	0	0	mRNA & Protein
	ENSG00000124762	1026	CDKN1A	0.865461	0.000105628	0.672333	0.03765	TRUE	TRUE	0	0	0	0	0	mRNA & Protein
	ENSG00000117984	1509	CTSD	0.376178	2.51036e-06	0.66025	0.02155	TRUE	TRUE	0	0	0	0	0	mRNA & Protein
	ENSG00000198959	7052	TGM2	1.0974	7.36158e-27	0.6525	0.0334602	TRUE	TRUE	0	0	1	0	0	mRNA & Protein
	ENSG00000155850	1836	SLC26A2	1.12955	1.03771e-09	0.65075	0.0346264	TRUE	TRUE	0	0	0	0	0	mRNA & Protein
	ENSG00000006652	3475	IFRD1	0.491835	8.07272e-12	0.637333	0.0453013	TRUE	TRUE	1	0	0	0	0	mRNA & Protein
	ENSG00000172725	57175	CORO1B	0.758528	1.23472e-13	0.636167	0.035491	TRUE	TRUE	0	0	1	0	0	mRNA & Protein
	ENSG00000123983	2181	ACSL3	0.752492	4.86215e-15	0.633833	0.0407323	TRUE	TRUE	0	0	0	0	0	mRNA & Protein
	ENSG00000163406	6565	SLC15A2	0.861531	0.0468651	0.618167	0.0616828	TRUE	TRUE	0	0	0	1	0	mRNA & Protein
	ENSG00000158715	85414	SLC45A3	1.06693	1.05525e-08	0.6175	0.0363185	TRUE	TRUE	0	0	1	0	0	mRNA & Protein
	ENSG00000026103	355	FAS	0.832139	5.79513e-22	0.614833	0.046842	TRUE	TRUE	0	0	0	0	0	mRNA & Protein
	ENSG00000117525	2152	F3	0.97043	5.32272e-27	0.606167	0.0603712	TRUE	TRUE	0	0	0	0	0	mRNA & Protein
	ENSG00000099250	8829	NRP1	0.797121	1.44487e-15	0.605667	0.0342609	TRUE	TRUE	0	0	0	0	0	mRNA & Protein
	ENSG00000142168	6647	SOD1	-0.016175	0.925656	0.600667	0.0436218	FALSE	TRUE	0	0	0	0	0	Protein only
	ENSG00000144481	79054	TRPM8	0.943077	1.7004e-06	0.600167	0.0393262	TRUE	TRUE	1	0	0	0	0	mRNA & Protein
	ENSG00000131016	9590	AKAP12	0.631944	2.16674e-12	0.596667	0.0346455	TRUE	TRUE	0	0	0	0	0	mRNA & Protein
	ENSG00000106772	158471	PRUNE2	0.765016	3.00491e-06	0.594	0.0343449	TRUE	TRUE	0	0	0	0	0	mRNA & Protein
	ENSG00000123643	206358	SLC36A1	0.791305	1.08398e-05	0.5905	0.0589583	TRUE	TRUE	0	0	0	0	0	mRNA & Protein
	ENSG00000111816	2444	FRK	0.873891	4.20827e-20	0.590167	0.0398892	TRUE	TRUE	0	0	0	0	0	mRNA & Protein
	ENSG00000136842	7111	TMOD1	0.67235	3.15847e-05	0.583833	0.034573	TRUE	TRUE	0	0	0	0	0	mRNA & Protein
	ENSG00000157483	4643	MYO1E	1.12961	1.53943e-07	0.581333	0.0377114	TRUE	TRUE	0	0	0	1	0	mRNA & Protein
	ENSG00000173267	6623	SNCG	0.664168	0.00201432	0.5765	0.0384203	TRUE	TRUE	0	0	0	0	0	mRNA & Protein
	ENSG00000104324	10404	CPQ	0.668883	0.0037974	0.570333	0.116362	TRUE	FALSE	0	0	0	0	0	mRNA only
	ENSG00000181031	9501	RPH3AL	0.0487046	0.927973	0.558	0.0432073	FALSE	TRUE	0	0	0	0	0	Protein only
	ENSG00000109576	51166	AADAT	1.13988	1.51902e-16	0.555	0.0890893	TRUE	TRUE	0	0	1	0	0	mRNA & Protein
	ENSG00000242574	3109	HLA-DMB	1.16864	0.000473712	0.553333	0.0512306	TRUE	TRUE	0	0	0	0	0	mRNA & Protein
	ENSG00000163430	11167	FSTL1	0.735875	2.38289e-17	0.552667	0.042196	TRUE	TRUE	0	0	1	0	0	mRNA & Protein
	ENSG00000163346	57326	PBXIP1	0.565477	3.95642e-09	0.539667	0.0474833	TRUE	TRUE	0	0	0	0	0	mRNA & Protein
	ENSG00000134824	9415	FADS2	0.483285	9.32845e-09	0.534167	0.0566475	TRUE	TRUE	0	0	1	0	0	mRNA & Protein
	ENSG00000149218	23052	ENDOD1	0.826972	2.77401e-15	0.5335	0.0761826	TRUE	TRUE	0	0	0	0	0	mRNA & Protein
	ENSG00000169213	5865	RAB3B	0.893064	5.57978e-18	0.532	0.0438647	TRUE	TRUE	0	0	0	0	0	mRNA & Protein
	ENSG00000147852	7436	VLDLR	0.842972	1.14766e-20	0.527667	0.0701009	TRUE	TRUE	0	0	0	0	0	mRNA & Protein
	ENSG00000109586	51809	GALNT7	0.875381	1.26789e-17	0.522667	0.0603176	TRUE	TRUE	0	0	0	0	0	mRNA & Protein
	ENSG00000149798	10435	CDC42EP2	0.973026	0.00120911	0.518833	0.0456307	TRUE	TRUE	0	0	1	0	0	mRNA & Protein
	ENSG00000058799	54432	YIPF1	0.682056	1.43441e-12	0.518667	0.0752706	TRUE	TRUE	0	0	1	0	0	mRNA & Protein
	ENSG00000047578	23247	KIAA0556	-0.0407264	0.845013	0.51525	0.15038	FALSE	FALSE	0	0	0	0	0	-
	ENSG00000108231	9211	LGI1	1.13306	1.38414e-27	0.5065	0.0457793	TRUE	TRUE	0	0	0	0	0	mRNA & Protein
	ENSG00000096006	10321	CRISP3	0.461746	5.42358e-12	0.505667	0.0751397	TRUE	TRUE	0	0	0	0	0	mRNA & Protein
	ENSG00000183696	7378	UPP1	0.399583	0.0317762	0.505	0.0454037	TRUE	TRUE	0	1	0	0	0	mRNA & Protein
	ENSG00000204256	6046	BRD2	-0.103183	0.369496	0.504	0.0562228	FALSE	TRUE	0	0	0	0	0	Protein only
	ENSG00000160877	112939	NACC1	0.0691221	0.568941	0.498167	0.042734	FALSE	TRUE	0	0	0	0	0	Protein only
	ENSG00000172594	10924	SMPDL3A	0.361899	0.000151584	0.4965	0.0505516	TRUE	TRUE	0	0	0	0	0	mRNA & Protein
	ENSG00000119899	26503	SLC17A5	0.771037	4.13287e-09	0.493333	0.0811063	TRUE	TRUE	0	0	0	0	0	mRNA & Protein
	ENSG00000117335	4179	CD46	0.173422	0.0236095	0.488167	0.0926298	TRUE	TRUE	0	0	0	0	0	mRNA & Protein
	ENSG00000145703	10788	IQGAP2	0.567014	2.15711e-09	0.486667	0.0473673	TRUE	TRUE	0	0	0	0	0	mRNA & Protein
	ENSG00000189058	347	APOD	0.497234	5.96941e-06	0.485167	0.0824816	TRUE	TRUE	0	0	0	0	0	mRNA & Protein
	ENSG00000088992	54997	TESC	1.23552	1.91766e-28	0.4825	0.0767861	TRUE	TRUE	0	0	0	0	0	mRNA & Protein
	ENSG00000181444	168544	ZNF467	0.790636	2.42333e-21	0.48	0.079989	TRUE	TRUE	0	0	0	0	0	mRNA & Protein
	ENSG00000131941	85415	RHPN2	0.554122	1.06649e-24	0.479333	0.0478252	TRUE	TRUE	0	0	0	0	0	mRNA & Protein
	ENSG00000136098	4752	NEK3	0.744749	2.6129e-07	0.479333	0.0603681	TRUE	TRUE	0	0	1	0	0	mRNA & Protein
	ENSG00000197712	92689	FAM114A1	0.784763	2.53268e-11	0.476667	0.0494426	TRUE	TRUE	0	0	0	0	0	mRNA & Protein
	ENSG00000111907	7164	TPD52L1	0.56361	3.37071e-07	0.476167	0.0660166	TRUE	TRUE	0	0	0	0	0	mRNA & Protein
	ENSG00000104490	83988	NCALD	0.559481	2.06483e-12	0.474833	0.0484404	TRUE	TRUE	0	0	0	0	0	mRNA & Protein
	ENSG00000185278	84614	ZBTB37	0.110848	0.646075	0.4735	0.050899	FALSE	TRUE	0	0	0	0	0	Protein only
	ENSG00000135407	10677	AVIL	0.0474226	0.905691	0.472	0.263164	FALSE	FALSE	0	0	0	0	0	-
	ENSG00000051128	9454	HOMER3	1.05064	1.71772e-10	0.462667	0.0552307	TRUE	TRUE	0	0	0	0	0	mRNA & Protein
	ENSG00000060140	55359	STYK1	0.782273	1.24163e-32	0.462	0.048496	TRUE	TRUE	0	0	1	0	0	mRNA & Protein
	ENSG00000121067	8405	SPOP	0.082794	0.635903	0.46	0.259803	FALSE	FALSE	0	0	0	0	0	-
	ENSG00000163618	8618	CADPS	0.591587	2.27635e-12	0.458333	0.0526243	TRUE	TRUE	0	0	0	0	0	mRNA & Protein
	ENSG00000140464	5371	PML	0.322245	4.43872e-05	0.450833	0.0507035	TRUE	TRUE	0	0	0	0	0	mRNA & Protein
	ENSG00000182718	302	ANXA2	0.786232	1.195e-10	0.441833	0.0736676	TRUE	TRUE	1	0	0	0	0	mRNA & Protein
	ENSG00000196743	2760	GM2A	0.0321486	0.848542	0.44	0.0883516	FALSE	TRUE	0	0	0	0	0	Protein only
	ENSG00000117143	6675	UAP1	0.452563	7.72206e-11	0.435333	0.0950911	TRUE	TRUE	0	0	0	0	0	mRNA & Protein
	ENSG00000060138	8531	YBX3	0.806431	1.03203e-45	0.434667	0.058136	TRUE	TRUE	0	0	0	0	0	mRNA & Protein
	ENSG00000080815	5663	PSEN1	0.0654329	0.565321	0.432833	0.0701984	FALSE	TRUE	0	0	0	0	0	Protein only
	ENSG00000030582	2896	GRN	0.258373	0.000717789	0.431333	0.0912759	TRUE	TRUE	0	0	0	0	0	mRNA & Protein
	ENSG00000106789	7464	CORO2A	0.472908	2.99e-13	0.430833	0.0750368	TRUE	TRUE	0	0	0	1	0	mRNA & Protein
	ENSG00000114200	590	BCHE	0.478286	0.0248314	0.429333	0.0609731	TRUE	TRUE	0	1	0	0	0	mRNA & Protein
	ENSG00000123384	4035	LRP1	0.773898	2.06483e-12	0.427	0.0583264	TRUE	TRUE	0	0	0	0	0	mRNA & Protein
	ENSG00000078114	10529	NEBL	0.595914	1.27204e-05	0.426333	0.0970076	TRUE	TRUE	0	0	0	0	0	mRNA & Protein
	ENSG00000131831	10742	RAI2	0.792756	6.48476e-18	0.4255	0.0686336	TRUE	TRUE	0	0	0	0	0	mRNA & Protein
	ENSG00000157703	136306	SVOPL	-0.500918	0.598464	0.42525	0.0960387	FALSE	TRUE	0	0	0	0	0	Protein only
	ENSG00000099260	54873	PALMD	0.773507	0.000153168	0.423167	0.104346	TRUE	FALSE	0	0	1	0	0	mRNA only
	ENSG00000105612	1777	DNASE2	0.33036	0.0243829	0.417167	0.0724988	TRUE	TRUE	0	0	0	0	0	mRNA & Protein
	ENSG00000169925	8019	BRD3	0.0582311	0.569499	0.416333	0.0774265	FALSE	TRUE	0	0	0	0	0	Protein only
	ENSG00000160753	23623	RUSC1	0.588259	2.0099e-15	0.414833	0.124869	TRUE	FALSE	0	0	1	0	0	mRNA only
	ENSG00000111961	23328	SASH1	0.649049	2.69131e-05	0.414167	0.0789049	TRUE	TRUE	0	0	0	0	0	mRNA & Protein
	ENSG00000154957	7566	ZNF18	0.220607	0.492877	0.414	0.0985481	FALSE	TRUE	0	0	0	0	0	Protein only
	ENSG00000143753	8560	DEGS1	0.292672	0.00172344	0.412833	0.0799271	TRUE	TRUE	1	0	0	0	0	mRNA & Protein
	ENSG00000110169	3263	HPX	-0.0578298	0.92425	0.412	0.0911327	FALSE	TRUE	0	0	0	0	0	Protein only
	ENSG00000144749	26018	LRIG1	0.422429	0.00115766	0.410833	0.0799028	TRUE	TRUE	0	0	0	0	0	mRNA & Protein
	ENSG00000149089	51074	APIP	0.0597153	0.70773	0.409333	0.0617087	FALSE	TRUE	0	0	0	0	0	Protein only
	ENSG00000237441	5863	RGL2	0.39139	0.00145557	0.404833	0.0765943	TRUE	TRUE	0	0	0	0	0	mRNA & Protein
	ENSG00000167705	83547	RILP	0.676802	0.323294	0.403833	0.0669166	FALSE	TRUE	0	0	0	0	0	Protein only
	ENSG00000107798	3988	LIPA	0.221704	0.0705098	0.403333	0.0866299	TRUE	TRUE	0	0	0	0	0	mRNA & Protein
	ENSG00000176531	653583	PHLDB3	0.563272	2.48368e-06	0.402	0.0837642	TRUE	TRUE	0	0	1	0	0	mRNA & Protein
	ENSG00000126010	2925	GRPR	0.5299	2.73093e-07	0.401333	0.101907	TRUE	FALSE	0	0	0	0	0	mRNA only
	ENSG00000143578	148327	CREB3L4	0.680709	3.31261e-28	0.400833	0.0672392	TRUE	TRUE	1	0	0	0	0	mRNA & Protein
	ENSG00000213722	23564	DDAH2	0.509864	0.00740876	0.400167	0.0737408	TRUE	TRUE	0	0	0	0	0	mRNA & Protein
	ENSG00000146376	93663	ARHGAP18	0.584108	0.000216882	0.399833	0.0782394	TRUE	TRUE	0	0	0	1	0	mRNA & Protein
	ENSG00000143819	2052	EPHX1	0.350931	8.24892e-07	0.399	0.0423433	TRUE	TRUE	0	0	0	0	0	mRNA & Protein
	ENSG00000143797	129642	MBOAT2	0.653913	2.10553e-10	0.398333	0.121422	TRUE	FALSE	0	0	0	1	0	mRNA only
	ENSG00000076864	5909	RAP1GAP	0.607686	6.99373e-28	0.397167	0.076175	TRUE	TRUE	0	0	0	0	0	mRNA & Protein
	ENSG00000172888	285268	ZNF621	-0.0358406	0.868907	0.396833	0.103046	FALSE	FALSE	0	0	0	0	0	-
	ENSG00000110492	4192	MDK	0.30653	0.000823198	0.396167	0.0746246	TRUE	TRUE	0	0	0	0	0	mRNA & Protein
	ENSG00000134193	83998	REG4	-0.260887	0.788869	0.393	0.0637252	FALSE	TRUE	0	1	0	0	0	Protein only
	ENSG00000106537	27075	TSPAN13	0.393781	9.53584e-07	0.392833	0.0930972	TRUE	TRUE	0	0	0	0	0	mRNA & Protein
	ENSG00000164111	308	ANXA5	0.553109	8.73171e-16	0.392833	0.107598	TRUE	FALSE	0	0	1	0	0	mRNA only
	ENSG00000074855	57719	ANO8	0.0900097	0.63625	0.3915	0.0799775	FALSE	TRUE	0	0	0	0	0	Protein only
	ENSG00000198648	27347	STK39	0.723981	1.57824e-20	0.3905	0.0800943	TRUE	TRUE	1	0	0	0	0	mRNA & Protein
	ENSG00000121964	79712	GTDC1	-0.0865477	0.800868	0.389	0.112939	FALSE	FALSE	0	0	0	0	0	-
	ENSG00000174282	57659	ZBTB4	0.149224	0.916376	0.38875	0.100307	FALSE	FALSE	0	0	0	0	0	-
	ENSG00000129422	57509	MTUS1	0.477456	8.39786e-08	0.388	0.0933971	TRUE	TRUE	0	0	0	0	0	mRNA & Protein
	ENSG00000112186	10486	CAP2	0.766834	0.0035237	0.387833	0.0805672	TRUE	TRUE	0	0	0	0	0	mRNA & Protein
	ENSG00000177548	79874	RABEP2	0.720816	3.64414e-12	0.385667	0.0737163	TRUE	TRUE	0	0	1	0	0	mRNA & Protein
	ENSG00000164574	55568	GALNT10	-0.00339156	0.991259	0.3805	0.0847624	FALSE	TRUE	0	0	0	0	0	Protein only
	ENSG00000147872	123	PLIN2	0.515329	2.93635e-06	0.380167	0.0869789	TRUE	TRUE	0	0	0	0	0	mRNA & Protein
	ENSG00000117151	1486	CTBS	0.383999	0.0168155	0.379667	0.117614	TRUE	FALSE	0	0	0	0	0	mRNA only
	ENSG00000082781	3693	ITGB5	0.593258	1.75662e-13	0.3785	0.145716	TRUE	FALSE	0	0	0	0	0	mRNA only
	ENSG00000187650	400673	VMAC	0.383249	0.172617	0.377167	0.0673854	FALSE	TRUE	0	0	0	0	0	Protein only
	ENSG00000164120	3248	HPGD	0.263752	0.485678	0.376833	0.176228	FALSE	FALSE	0	0	0	0	0	-
	ENSG00000184254	220	ALDH1A3	0.969912	4.62856e-33	0.376667	0.0915894	TRUE	TRUE	1	0	0	0	0	mRNA & Protein
	ENSG00000183044	18	ABAT	0.242498	0.0722293	0.374667	0.179465	TRUE	FALSE	0	0	0	0	0	mRNA only
	ENSG00000081277	5317	PKP1	0.190834	0.00534919	0.373833	0.104355	TRUE	FALSE	1	0	0	0	0	mRNA only
	ENSG00000211445	2878	GPX3	0.76023	3.61143e-16	0.373667	0.098707	TRUE	TRUE	0	0	0	0	0	mRNA & Protein
	ENSG00000182621	23236	PLCB1	0.707913	1.07652e-05	0.372	0.0782581	TRUE	TRUE	0	0	0	0	0	mRNA & Protein
	ENSG00000005893	3920	LAMP2	0.123839	0.267206	0.371333	0.137731	FALSE	FALSE	0	0	0	0	0	-
	ENSG00000125844	6238	RRBP1	0.485644	2.52205e-08	0.371167	0.0911182	TRUE	TRUE	0	0	0	0	0	mRNA & Protein
	ENSG00000034510	9168	TMSB10	0.555693	3.38565e-07	0.37	0.0899587	TRUE	TRUE	0	0	0	0	0	mRNA & Protein
	ENSG00000124664	25803	SPDEF	0.58558	5.62539e-11	0.3685	0.175855	TRUE	FALSE	0	0	0	0	0	mRNA only
	ENSG00000054983	2581	GALC	0.238929	0.0707679	0.368167	0.0879063	TRUE	TRUE	0	0	0	0	0	mRNA & Protein
	ENSG00000146950	357	SHROOM2	0.473448	3.8752e-12	0.368	0.0849871	TRUE	TRUE	0	0	0	0	0	mRNA & Protein
	ENSG00000168615	8754	ADAM9	0.551677	2.17186e-07	0.366667	0.094752	TRUE	TRUE	0	0	0	0	0	mRNA & Protein
	ENSG00000170142	7324	UBE2E1	0.287614	1.99692e-05	0.364833	0.150537	TRUE	FALSE	0	0	0	0	0	mRNA only
	ENSG00000101680	284217	LAMA1	1.02508	0.0215096	0.364833	0.273854	TRUE	FALSE	0	0	0	0	0	mRNA only
	ENSG00000243955	2938	GSTA1	0.0124154	0.987798	0.363833	0.140783	FALSE	FALSE	0	0	0	0	0	-
	ENSG00000109906	7704	ZBTB16	0.63478	1.77644e-06	0.3635	0.0929338	TRUE	TRUE	0	0	0	0	0	mRNA & Protein
	ENSG00000155629	118788	PIK3AP1	0.668406	2.88959e-11	0.363	0.089621	TRUE	TRUE	0	0	0	0	0	mRNA & Protein
	ENSG00000117519	1266	CNN3	0.341583	6.57312e-05	0.3625	0.0903047	TRUE	TRUE	0	0	0	0	0	mRNA & Protein
	ENSG00000138744	27163	NAAA	0.41069	2.41104e-06	0.3625	0.136889	TRUE	FALSE	0	0	1	0	0	mRNA only
	ENSG00000163795	130557	ZNF513	0.16149	0.266254	0.361	0.154909	FALSE	FALSE	0	0	1	0	0	-
	ENSG00000171302	124583	CANT1	0.481706	7.9078e-19	0.360667	0.117308	TRUE	FALSE	0	0	0	0	0	mRNA only
	ENSG00000074410	771	CA12	0.313751	8.58784e-05	0.35725	0.095432	TRUE	TRUE	0	0	0	0	0	mRNA & Protein
	ENSG00000140632	84656	GLYR1	-0.0985108	0.278248	0.357	0.0928327	FALSE	TRUE	0	0	0	0	0	Protein only
	ENSG00000105281	6510	SLC1A5	0.347252	2.83821e-08	0.35625	0.0961676	TRUE	TRUE	0	0	1	0	0	mRNA & Protein
	ENSG00000141867	23476	BRD4	0.12889	0.0459561	0.355833	0.0815501	TRUE	TRUE	0	0	0	0	0	mRNA & Protein
	ENSG00000111110	57460	PPM1H	0.363376	1.06814e-09	0.354667	0.0979962	TRUE	TRUE	0	0	0	0	0	mRNA & Protein
	ENSG00000206172	3039	HBA1	0.183597	0.882273	0.35375	0.0984337	FALSE	TRUE	0	0	0	0	0	Protein only
	ENSG00000166446	124359	CDYL2	0.580386	1.33604e-07	0.352333	0.106124	TRUE	FALSE	0	0	0	0	0	mRNA only
	ENSG00000101000	10544	PROCR	0.524333	1.90419e-05	0.349833	0.149006	TRUE	FALSE	0	0	0	0	0	mRNA only
	ENSG00000157554	2078	ERG	0.601544	7.48718e-38	0.349333	0.0850578	TRUE	TRUE	0	0	0	0	0	mRNA & Protein
	ENSG00000153132	1047	CLGN	0.66424	7.73389e-17	0.345	0.125258	TRUE	FALSE	0	0	0	1	0	mRNA only
	ENSG00000179222	9500	MAGED1	0.448616	7.86069e-18	0.343833	0.0979745	TRUE	TRUE	0	0	1	0	0	mRNA & Protein
	ENSG00000249158	56138	PCDHA11	0.129455	0.831799	0.343333	0.089792	FALSE	TRUE	0	0	0	0	0	Protein only
	ENSG00000176871	55884	WSB2	0.252527	1.21604e-05	0.34025	0.15971	TRUE	FALSE	0	0	0	0	0	mRNA only
	ENSG00000128849	84952	CGNL1	0.21409	0.0189838	0.339667	0.0916155	TRUE	TRUE	0	0	0	0	0	mRNA & Protein
	ENSG00000167693	64359	NXN	0.483276	5.5065e-08	0.338833	0.107878	TRUE	FALSE	0	0	0	0	0	mRNA only
	ENSG00000151135	90488	TMEM263	0.46757	1.1911e-08	0.338167	0.0919128	TRUE	TRUE	0	0	1	0	0	mRNA & Protein
	ENSG00000071282	29995	LMCD1	0.580014	0.000162395	0.3375	0.210399	TRUE	FALSE	0	0	0	0	0	mRNA only
	ENSG00000186132	130355	C2orf76	0.480054	0.0137118	0.3365	0.17485	TRUE	FALSE	1	0	0	0	0	mRNA only
	ENSG00000137563	8836	GGH	-0.0292704	0.90356	0.33625	0.0664055	FALSE	TRUE	0	0	0	0	0	Protein only
	ENSG00000225697	65010	SLC26A6	0.42277	3.59282e-06	0.336	0.139467	TRUE	FALSE	0	0	1	0	0	mRNA only
	ENSG00000137309	3159	HMGA1	-0.147261	0.18185	0.3355	0.120567	FALSE	FALSE	0	0	0	0	0	-
	ENSG00000104774	4125	MAN2B1	0.195958	0.0379045	0.333833	0.105897	TRUE	FALSE	0	0	0	0	0	mRNA only
	ENSG00000135596	64780	MICAL1	0.734741	1.58597e-07	0.3325	0.137309	TRUE	FALSE	0	0	1	0	0	mRNA only
	ENSG00000140987	54925	ZSCAN32	-0.00785045	0.979859	0.331833	0.209892	FALSE	FALSE	0	0	0	0	0	-
	ENSG00000177951	51272	BET1L	0.0590341	0.593276	0.331667	0.20781	FALSE	FALSE	0	0	0	0	0	-
	ENSG00000153406	57407	NMRAL1	0.493258	0.357718	0.330667	0.0993337	FALSE	TRUE	0	0	0	0	0	Protein only
	ENSG00000188811	387921	NHLRC3	0.0506355	0.803941	0.3305	0.0982195	FALSE	TRUE	0	0	0	0	0	Protein only
	ENSG00000185670	79842	ZBTB3	0.233076	0.436097	0.33	0.145904	FALSE	FALSE	0	0	0	0	0	-
	ENSG00000065833	4199	ME1	0.254313	0.240641	0.329667	0.103729	FALSE	FALSE	0	0	0	0	0	-
	ENSG00000103942	9455	HOMER2	0.749388	1.67914e-33	0.329333	0.0943886	TRUE	TRUE	0	0	0	0	0	mRNA & Protein
	ENSG00000139083	2120	ETV6	0.446115	1.06371e-06	0.326667	0.116145	TRUE	FALSE	0	0	0	0	0	mRNA only
	ENSG00000164181	79993	ELOVL7	0.476053	0.00013727	0.3265	0.117405	TRUE	FALSE	0	0	1	0	0	mRNA only
	ENSG00000119125	9615	GDA	0.652904	7.79518e-09	0.3265	0.13219	TRUE	FALSE	0	0	0	0	0	mRNA only
	ENSG00000185022	23764	MAFF	0.350188	0.0715712	0.326167	0.147171	TRUE	FALSE	0	0	0	0	0	mRNA only
	ENSG00000096060	2289	FKBP5	0.471828	3.90981e-10	0.324833	0.0938025	TRUE	TRUE	1	0	0	0	0	mRNA & Protein
	ENSG00000127324	7103	TSPAN8	0.133145	0.122066	0.3235	0.159708	FALSE	FALSE	0	0	0	0	0	-
	ENSG00000092820	7430	EZR	0.407018	6.38361e-14	0.323333	0.102918	TRUE	FALSE	0	0	1	0	0	mRNA only
	ENSG00000102032	5973	RENBP	0.389454	0.00639229	0.323	0.0930774	TRUE	TRUE	0	0	0	0	0	mRNA & Protein
	ENSG00000029725	9135	RABEP1	0.347728	4.19094e-05	0.322167	0.101927	TRUE	FALSE	0	0	0	0	0	mRNA only
	ENSG00000182359	143879	KBTBD3	0.182104	0.623068	0.322	0.107306	FALSE	FALSE	0	0	0	0	0	-
	ENSG00000176046	26471	NUPR1	0.120943	0.40824	0.320667	0.0899829	FALSE	TRUE	0	0	0	0	0	Protein only
	ENSG00000160191	5152	PDE9A	0.451286	2.91311e-08	0.319	0.114615	TRUE	FALSE	0	0	0	0	0	mRNA only
	ENSG00000133083	9201	DCLK1	0.217469	0.333787	0.3185	0.0952721	FALSE	TRUE	0	0	0	0	0	Protein only
	ENSG00000163521	79411	GLB1L	0.118124	0.749508	0.3185	0.144735	FALSE	FALSE	0	0	0	0	0	-
	ENSG00000164403	134549	SHROOM1	0.624836	3.51696e-10	0.317167	0.094408	TRUE	TRUE	0	0	1	0	0	mRNA & Protein
	ENSG00000204386	4758	NEU1	0.186499	0.609931	0.317167	0.152736	FALSE	FALSE	0	0	0	0	0	-
	ENSG00000167676	729359	PLIN4	0.565155	0.107546	0.316833	0.114532	FALSE	FALSE	0	0	0	0	0	-
	ENSG00000108946	5573	PRKAR1A	-0.0350557	0.788464	0.3165	0.163616	FALSE	FALSE	0	0	0	0	0	-
	ENSG00000196586	4646	MYO6	0.521759	7.07398e-10	0.315667	0.0993095	TRUE	TRUE	0	0	0	0	0	mRNA & Protein
	ENSG00000022267	2273	FHL1	0.701263	0.151376	0.3155	0.152063	FALSE	FALSE	0	0	0	0	0	-
	ENSG00000150787	5805	PTS	0.231476	0.0713398	0.3135	0.114365	TRUE	FALSE	0	0	1	0	0	mRNA only
	ENSG00000127995	64921	CASD1	0.283863	0.0086561	0.31325	0.140359	TRUE	FALSE	0	0	0	0	0	mRNA only
	ENSG00000147010	30011	SH3KBP1	0.108002	0.594741	0.313	0.125114	FALSE	FALSE	0	0	0	0	0	-
	ENSG00000008083	3720	JARID2	0.641131	7.04508e-10	0.313	0.153134	TRUE	FALSE	0	0	0	0	0	mRNA only
	ENSG00000072042	51109	RDH11	0.395971	1.73294e-07	0.312833	0.180543	TRUE	FALSE	0	0	0	0	0	mRNA only
	ENSG00000168306	8309	ACOX2	0.669376	3.37454e-09	0.3125	0.101307	TRUE	FALSE	1	0	0	0	0	mRNA only
	ENSG00000188959	401546	C9orf152	0.258433	8.99971e-05	0.311833	0.109808	TRUE	FALSE	0	0	0	0	0	mRNA only
	ENSG00000196507	85012	TCEAL3	0.371628	0.19836	0.3115	0.114038	FALSE	FALSE	0	0	0	0	0	-
	ENSG00000171552	598	BCL2L1	0.414469	3.5743e-09	0.311167	0.121251	TRUE	FALSE	0	0	1	0	0	mRNA only
	ENSG00000101160	1522	CTSZ	0.128131	0.176249	0.311	0.16123	FALSE	FALSE	0	0	0	0	0	-
	ENSG00000128283	11135	CDC42EP1	0.837621	2.05612e-08	0.31	0.20478	TRUE	FALSE	0	0	0	0	0	mRNA only
	ENSG00000082269	57579	FAM135A	0.376364	0.263097	0.3095	0.181903	FALSE	FALSE	0	0	0	0	0	-
	ENSG00000197050	147923	ZNF420	-0.0522378	0.847435	0.306333	0.133199	FALSE	FALSE	0	0	0	0	0	-
	ENSG00000086289	54749	EPDR1	-0.025196	0.885514	0.306	0.224535	FALSE	FALSE	0	0	1	0	0	-
	ENSG00000164342	7098	TLR3	0.523162	0.0150761	0.304	0.126453	TRUE	FALSE	0	0	0	0	0	mRNA only
	ENSG00000196652	23660	ZKSCAN5	-0.0426144	0.837114	0.304	0.177346	FALSE	FALSE	0	0	0	0	0	-
	ENSG00000151726	2180	ACSL1	0.31056	8.96496e-06	0.302	0.121683	TRUE	FALSE	0	0	0	0	0	mRNA only
	ENSG00000119655	10577	NPC2	0.0474188	0.816558	0.301333	0.116887	FALSE	FALSE	0	0	1	0	0	-
	ENSG00000125772	56261	GPCPD1	0.546775	1.38849e-09	0.3005	0.160455	TRUE	FALSE	0	0	0	0	0	mRNA only
	ENSG00000132471	23558	WBP2	0.160836	0.135024	0.2995	0.158807	FALSE	FALSE	0	0	1	0	0	-
	ENSG00000166311	6609	SMPD1	0.15055	0.18938	0.2985	0.15376	FALSE	FALSE	0	0	0	0	0	-
	ENSG00000156299	7074	TIAM1	0.572068	2.02296e-08	0.298333	0.170662	TRUE	FALSE	0	1	0	0	0	mRNA only
	ENSG00000049860	3074	HEXB	0.0915152	0.41811	0.298333	0.196689	FALSE	FALSE	0	0	0	0	0	-
	ENSG00000081803	93664	CADPS2	0.119106	0.362456	0.297833	0.120427	FALSE	FALSE	0	0	0	0	0	-
	ENSG00000103888	57214	CEMIP	0.343388	0.00152698	0.297667	0.138958	TRUE	FALSE	0	0	0	0	0	mRNA only
	ENSG00000198734	2153	F5	0.724155	0.000857662	0.296667	0.114094	TRUE	FALSE	0	0	0	0	0	mRNA only
	ENSG00000162458	54751	FBLIM1	0.341429	0.00320801	0.2965	0.125835	TRUE	FALSE	0	0	0	0	0	mRNA only
	ENSG00000177889	7334	UBE2N	-0.0448729	0.700732	0.2955	0.137957	FALSE	FALSE	0	0	0	0	0	-
	ENSG00000196867	140612	ZFP28	-0.0518778	0.836009	0.295	0.191936	FALSE	FALSE	0	0	0	0	0	-
	ENSG00000111678	113246	C12orf57	0.274268	0.000356268	0.294333	0.119921	TRUE	FALSE	0	0	0	0	0	mRNA only
	ENSG00000167333	55128	TRIM68	0.562405	7.18732e-06	0.294167	0.126328	TRUE	FALSE	0	0	0	0	0	mRNA only
	ENSG00000177628	2629	GBA	0.497864	0.244441	0.294167	0.14556	FALSE	FALSE	0	0	0	0	0	-
	ENSG00000143067	90874	ZNF697	0.160004	0.209743	0.294167	0.148951	FALSE	FALSE	0	0	1	0	0	-
	ENSG00000189298	80317	ZKSCAN3	-0.147443	0.499209	0.293667	0.184426	FALSE	FALSE	0	0	0	0	0	-
	ENSG00000196220	9901	SRGAP3	0.401213	1.10787e-07	0.293	0.108469	TRUE	FALSE	0	0	0	0	0	mRNA only
	ENSG00000134072	8536	CAMK1	0.425488	2.98207e-12	0.291833	0.133459	TRUE	FALSE	0	0	0	0	0	mRNA only
	ENSG00000185730	79943	ZNF696	-0.159386	0.367011	0.290667	0.161831	FALSE	FALSE	0	0	0	0	0	-
	ENSG00000160336	388561	ZNF761	0.639982	0.000735391	0.289833	0.147937	TRUE	FALSE	1	0	0	0	0	mRNA only
	ENSG00000189221	4128	MAOA	0.272456	0.0002918	0.289667	0.181178	TRUE	FALSE	0	0	0	0	1	mRNA only
	ENSG00000130818	79088	ZNF426	0.0219068	0.919602	0.289	0.216446	FALSE	FALSE	0	0	0	0	0	-
	ENSG00000182919	28970	C11orf54	0.147093	0.389853	0.288833	0.155711	FALSE	FALSE	0	0	0	0	0	-
	ENSG00000126804	22890	ZBTB1	-0.0729671	0.687007	0.288	0.105865	FALSE	FALSE	0	0	1	0	0	-
	ENSG00000102804	8848	TSC22D1	0.273545	1.30143e-06	0.2875	0.117628	TRUE	FALSE	0	0	1	0	0	mRNA only
	ENSG00000110931	10645	CAMKK2	0.395184	5.15022e-06	0.286167	0.108072	TRUE	FALSE	0	0	0	0	0	mRNA only
	ENSG00000109452	8821	INPP4B	0.688361	0.0081856	0.286	0.110969	TRUE	FALSE	0	0	0	0	0	mRNA only
	ENSG00000263002	10780	ZNF234	-0.266728	0.0980746	0.285667	0.171507	TRUE	FALSE	0	0	0	0	0	mRNA only
	ENSG00000196932	219623	TMEM26	0.741182	0.000137002	0.2855	0.149058	TRUE	FALSE	0	0	0	0	0	mRNA only
	ENSG00000143772	3707	ITPKB	0.709903	8.24554e-21	0.285333	0.210876	TRUE	FALSE	0	0	0	0	0	mRNA only
	ENSG00000197746	5660	PSAP	0.0346711	0.755615	0.283833	0.1489	FALSE	FALSE	0	0	0	0	0	-
	ENSG00000133030	23164	MPRIP	0.0308602	0.794511	0.2835	0.124154	FALSE	FALSE	0	0	0	0	0	-
	ENSG00000152818	7402	UTRN	0.343444	0.110118	0.283	0.115471	FALSE	FALSE	0	0	0	0	0	-
	ENSG00000144837	51365	PLA1A	0.279605	0.00168001	0.2825	0.132081	TRUE	FALSE	0	0	0	0	0	mRNA only
	ENSG00000005884	3675	ITGA3	0.465938	2.51328e-05	0.282333	0.158222	TRUE	FALSE	0	0	0	0	0	mRNA only
	ENSG00000177888	360023	ZBTB41	-0.0129951	0.967104	0.28225	0.170678	FALSE	FALSE	0	0	0	0	0	-
	ENSG00000122694	152007	GLIPR2	0.513111	0.0568132	0.2815	0.150756	TRUE	FALSE	0	0	0	0	0	mRNA only
	ENSG00000005469	54677	CROT	0.506424	1.25388e-08	0.281167	0.118814	TRUE	FALSE	0	0	0	0	0	mRNA only
	ENSG00000156453	5097	PCDH1	0.39607	3.75334e-07	0.281167	0.128956	TRUE	FALSE	0	0	0	0	0	mRNA only
	ENSG00000205413	54809	SAMD9	0.532353	0.568828	0.281167	0.198062	FALSE	FALSE	0	0	0	0	0	-
	ENSG00000197892	23303	KIF13B	0.413007	4.07451e-06	0.2805	0.120656	TRUE	FALSE	0	0	0	0	0	mRNA only
	ENSG00000171291	90594	ZNF439	0.0506505	0.846158	0.280333	0.206283	FALSE	FALSE	0	0	0	0	0	-
	ENSG00000169891	9185	REPS2	0.807168	7.36689e-25	0.280167	0.117638	TRUE	FALSE	0	0	0	0	1	mRNA only
	ENSG00000057704	57458	TMCC3	0.401438	7.5643e-07	0.2785	0.155548	TRUE	FALSE	0	0	0	0	0	mRNA only
	ENSG00000083857	2195	FAT1	0.338145	0.26274	0.278333	0.116575	FALSE	FALSE	0	0	0	0	0	-
	ENSG00000254986	10072	DPP3	0.239371	0.00152721	0.277167	0.123291	TRUE	FALSE	0	0	1	0	0	mRNA only
	ENSG00000154914	124739	USP43	0.476818	1.63133e-05	0.277167	0.12946	TRUE	FALSE	0	0	0	0	0	mRNA only
	ENSG00000205189	65986	ZBTB10	0.34008	1.56533e-05	0.277	0.135459	TRUE	FALSE	0	0	0	0	0	mRNA only
	ENSG00000102316	10916	MAGED2	0.511319	9.70824e-24	0.276833	0.121697	TRUE	FALSE	0	0	1	0	0	mRNA only
	ENSG00000147408	55790	CSGALNACT1	1.35767	1.64996e-42	0.276	0.122617	TRUE	FALSE	1	0	0	0	0	mRNA only
	ENSG00000139910	4857	NOVA1	0.565449	0.0145167	0.275833	0.21069	TRUE	FALSE	0	0	0	0	0	mRNA only
	ENSG00000132825	5509	PPP1R3D	0.22312	0.13025	0.2755	0.15393	FALSE	FALSE	0	0	0	0	0	-
	ENSG00000197472	57116	ZNF695	-0.15501	0.600262	0.274833	0.162311	FALSE	FALSE	0	0	0	0	0	-
	ENSG00000122585	4852	NPY	0.996462	2.88575e-38	0.2745	0.330328	TRUE	FALSE	0	0	1	0	0	mRNA only
	ENSG00000123358	3164	NR4A1	0.234433	0.0229206	0.272833	0.125839	TRUE	FALSE	0	0	1	0	0	mRNA only
	ENSG00000109654	23321	TRIM2	0.280152	0.0429742	0.2725	0.118871	TRUE	FALSE	0	0	0	0	0	mRNA only
	ENSG00000070018	4040	LRP6	0.467388	0.328723	0.272333	0.150539	FALSE	FALSE	0	0	0	0	0	-
	ENSG00000056487	112885	PHF21B	-0.00105345	0.996694	0.272333	0.232657	FALSE	FALSE	0	0	0	0	0	-
	ENSG00000172380	55970	GNG12	0.336802	0.000645708	0.2705	0.14018	TRUE	FALSE	0	1	0	0	0	mRNA only
	ENSG00000176720	666	BOK	0.111998	0.323528	0.270167	0.138414	FALSE	FALSE	0	0	0	0	0	-
	ENSG00000163191	6282	S100A11	0.0389586	0.843818	0.269667	0.249346	FALSE	FALSE	0	0	0	0	0	-
	ENSG00000102780	160851	DGKH	0.358546	0.0524705	0.269167	0.135252	TRUE	FALSE	0	0	0	0	0	mRNA only
	ENSG00000115145	10254	STAM2	0.418098	0.000202224	0.268667	0.138833	TRUE	FALSE	0	0	1	0	0	mRNA only
	ENSG00000236609	54753	ZNF853	-0.415881	0.0844043	0.2685	0.151451	TRUE	FALSE	0	0	0	0	0	mRNA only
	ENSG00000185133	27124	INPP5J	0.23094	0.121048	0.268	0.221301	FALSE	FALSE	0	0	0	0	0	-
	ENSG00000081087	28962	OSTM1	0.310609	0.0158477	0.267333	0.159879	TRUE	FALSE	0	0	1	0	0	mRNA only
	ENSG00000154639	1525	CXADR	0.240789	0.0321533	0.267167	0.138305	TRUE	FALSE	0	0	1	0	0	mRNA only
	ENSG00000213614	3073	HEXA	0.081881	0.459702	0.267167	0.203941	FALSE	FALSE	0	0	0	0	0	-
	ENSG00000150961	9871	SEC24D	0.303955	0.00148174	0.267	0.195126	TRUE	FALSE	0	0	0	1	0	mRNA only
	ENSG00000112511	5252	PHF1	0.37943	0.092837	0.2665	0.123784	TRUE	FALSE	0	0	1	0	0	mRNA only
	ENSG00000155368	1622	DBI	0.321818	0.0147937	0.266167	0.170116	TRUE	FALSE	1	0	0	0	0	mRNA only
	ENSG00000146955	401409	RAB19	0.211583	0.785206	0.2655	0.141427	FALSE	FALSE	0	0	0	0	0	-
	ENSG00000197324	26020	LRP10	0.177319	0.0477277	0.265167	0.137897	TRUE	FALSE	0	0	0	0	0	mRNA only
	ENSG00000091409	3655	ITGA6	0.214307	0.00607855	0.265167	0.165551	TRUE	FALSE	0	0	0	0	0	mRNA only
	ENSG00000234745	3106	HLA-B	0.358301	0.448879	0.262833	0.161468	FALSE	FALSE	0	0	0	0	0	-
	ENSG00000105514	9545	RAB3D	0.370049	5.15131e-07	0.262333	0.184637	TRUE	FALSE	0	0	0	0	0	mRNA only
	ENSG00000170412	55890	GPRC5C	0.393479	0.00119605	0.262	0.129544	TRUE	FALSE	0	0	1	0	0	mRNA only
	ENSG00000174032	253512	SLC25A30	0.514712	1.11528e-12	0.262	0.273027	TRUE	FALSE	0	0	0	0	0	mRNA only
	ENSG00000049759	23327	NEDD4L	0.465388	4.09052e-07	0.261667	0.141158	TRUE	FALSE	0	0	0	0	0	mRNA only
	ENSG00000150687	11098	PRSS23	1.52834	1.0084e-88	0.261667	0.242299	TRUE	FALSE	0	0	0	0	1	mRNA only
	ENSG00000168237	132158	GLYCTK	0.637322	4.21744e-13	0.261167	0.141807	TRUE	FALSE	0	1	0	0	0	mRNA only
	ENSG00000174080	8722	CTSF	-0.0555283	0.725458	0.260667	0.201085	FALSE	FALSE	0	0	0	0	0	-
	ENSG00000140403	55466	DNAJA4	0.349515	7.95979e-11	0.259833	0.14566	TRUE	FALSE	0	0	1	0	0	mRNA only
	ENSG00000135862	3915	LAMC1	0.43413	0.0686783	0.259167	0.160031	TRUE	FALSE	0	0	1	0	0	mRNA only
	ENSG00000175322	162655	ZNF519	-0.213546	0.308641	0.259	0.183596	FALSE	FALSE	0	1	0	0	0	-
	ENSG00000182247	7325	UBE2E2	0.238495	0.00729046	0.258667	0.150296	TRUE	FALSE	0	0	0	0	0	mRNA only
	ENSG00000177169	8408	ULK1	0.259575	0.000262212	0.258667	0.355739	TRUE	FALSE	0	0	0	0	0	mRNA only
	ENSG00000197063	4097	MAFG	0.270911	0.00794015	0.2585	0.134721	TRUE	FALSE	0	0	0	0	0	mRNA only
	ENSG00000068903	22933	SIRT2	0.154403	0.459702	0.2585	0.279329	FALSE	FALSE	0	0	0	0	0	-
	ENSG00000165092	216	ALDH1A1	0.417469	0.0012104	0.258333	0.16849	TRUE	FALSE	0	0	0	1	0	mRNA only
	ENSG00000164114	79884	MAP9	0.116888	0.337566	0.257667	0.130451	FALSE	FALSE	0	0	0	0	0	-
	ENSG00000138413	3417	IDH1	0.293386	9.15798e-07	0.257333	0.159166	TRUE	FALSE	1	0	0	0	0	mRNA only
	ENSG00000163171	10602	CDC42EP3	0.543767	8.71536e-07	0.257167	0.222143	TRUE	FALSE	0	0	0	0	0	mRNA only
	ENSG00000166888	6778	STAT6	0.297821	0.000958835	0.256667	0.147746	TRUE	FALSE	0	0	0	0	0	mRNA only
	ENSG00000145012	4026	LPP	0.439892	0.000991384	0.255667	0.173118	TRUE	FALSE	0	0	0	0	0	mRNA only
	ENSG00000116586	28956	LAMTOR2	0.0151239	0.950805	0.25475	0.150749	FALSE	FALSE	0	0	0	0	0	-
	ENSG00000064787	8537	BCAS1	0.218447	0.242974	0.254167	0.179776	FALSE	FALSE	0	0	0	0	0	-
	ENSG00000115902	6509	SLC1A4	0.127464	0.199572	0.254	0.195421	FALSE	FALSE	0	0	0	0	0	-
	ENSG00000183844	54097	FAM3B	0.389474	0.000226263	0.253833	0.17988	TRUE	FALSE	0	0	1	0	0	mRNA only
	ENSG00000115310	57142	RTN4	0.301156	3.00856e-07	0.253167	0.139349	TRUE	FALSE	0	0	0	0	0	mRNA only
	ENSG00000155158	158219	TTC39B	0.573016	0.0164347	0.251667	0.154266	TRUE	FALSE	0	0	0	0	0	mRNA only
	ENSG00000198597	9745	ZNF536	0.204762	0.591319	0.2515	0.174339	FALSE	FALSE	0	0	0	0	0	-
	ENSG00000115648	79083	MLPH	0.245159	0.000136765	0.250833	0.146203	TRUE	FALSE	1	0	0	0	0	mRNA only
	ENSG00000131773	10656	KHDRBS3	0.401936	0.00140158	0.250333	0.188328	TRUE	FALSE	0	0	0	0	0	mRNA only
	ENSG00000184635	81931	ZNF93	0.17096	0.459527	0.25	0.164449	FALSE	FALSE	0	0	0	0	0	-
	ENSG00000135097	4440	MSI1	0.245331	0.0203855	0.249167	0.191761	TRUE	FALSE	0	0	0	0	0	mRNA only
	ENSG00000091947	84336	TMEM101	0.115964	0.327154	0.24875	0.224328	FALSE	FALSE	0	1	0	0	0	-
	ENSG00000139531	6821	SUOX	0.301447	0.000151203	0.248667	0.147695	TRUE	FALSE	0	0	0	0	0	mRNA only
	ENSG00000149177	5795	PTPRJ	0.463827	3.76833e-11	0.248167	0.134947	TRUE	FALSE	0	0	0	0	0	mRNA only
	ENSG00000163754	2992	GYG1	0.313852	0.000661781	0.248167	0.159854	TRUE	FALSE	0	0	0	0	0	mRNA only
	ENSG00000106211	3315	HSPB1	0.408114	0.237543	0.248167	0.367486	FALSE	FALSE	0	0	0	0	0	-
	ENSG00000173598	11163	NUDT4	0.301523	0.00125514	0.247333	0.13486	TRUE	FALSE	0	0	0	0	0	mRNA only
	ENSG00000197608	284371	ZNF841	0.128111	0.570602	0.247333	0.196782	FALSE	FALSE	0	0	1	0	0	-
	ENSG00000171421	64979	MRPL36	-0.117939	0.552893	0.24725	0.491522	FALSE	FALSE	0	0	0	0	0	-
	ENSG00000101079	57446	NDRG3	0.264052	1.33586e-05	0.247167	0.190922	TRUE	FALSE	0	0	0	0	0	mRNA only
	ENSG00000137177	63971	KIF13A	0.316401	0.0107399	0.246833	0.147336	TRUE	FALSE	0	0	0	0	0	mRNA only
	ENSG00000176222	342908	ZNF404	-0.0376953	0.938129	0.246833	0.186356	FALSE	FALSE	0	0	0	0	0	-
	ENSG00000102172	6611	SMS	0.182914	0.0235641	0.246333	0.159747	TRUE	FALSE	0	0	1	0	0	mRNA only
	ENSG00000111261	54682	MANSC1	-0.182401	0.724869	0.245833	0.248211	FALSE	FALSE	0	0	0	0	0	-
	ENSG00000170631	7564	ZNF16	0.0896364	0.72425	0.2455	0.185532	FALSE	FALSE	0	0	0	0	0	-
	ENSG00000146386	58527	ABRACL	0.419535	0.0388519	0.245	0.230298	TRUE	FALSE	0	0	0	0	0	mRNA only
	ENSG00000062716	81671	VMP1	0.23256	0.0049393	0.245	0.238276	TRUE	FALSE	0	0	0	0	0	mRNA only
	ENSG00000035862	7077	TIMP2	0.0465405	0.85371	0.244333	0.165212	FALSE	FALSE	0	0	0	0	0	-
	ENSG00000100600	5641	LGMN	0.050009	0.769366	0.244333	0.171093	FALSE	FALSE	0	0	0	0	0	-
	ENSG00000152904	9453	GGPS1	0.269146	0.00900832	0.244333	0.173364	TRUE	FALSE	0	0	1	0	0	mRNA only
	ENSG00000155111	23097	CDK19	0.43681	3.29071e-14	0.244167	0.128498	TRUE	FALSE	0	1	0	0	0	mRNA only
	ENSG00000178078	55620	STAP2	0.364835	0.000287349	0.244167	0.148753	TRUE	FALSE	0	0	1	0	0	mRNA only
	ENSG00000150527	4253	MIA2	0.0451505	0.792943	0.244167	0.307408	FALSE	FALSE	0	0	0	0	0	-
	ENSG00000198934	57692	MAGEE1	0.171814	0.567812	0.244	0.0792346	FALSE	TRUE	0	0	0	0	0	Protein only
	ENSG00000122359	311	ANXA11	0.519079	2.3355e-19	0.244	0.148256	TRUE	FALSE	0	1	0	0	0	mRNA only
	ENSG00000197779	347344	ZNF81	0.173601	0.639409	0.244	0.208318	FALSE	FALSE	0	0	0	0	0	-
	ENSG00000267041	342892	ZNF850	0.490275	0.00436878	0.243833	0.176921	TRUE	FALSE	0	0	1	0	0	mRNA only
	ENSG00000155886	25769	SLC24A2	0.304897	0.0125853	0.243833	0.246706	TRUE	FALSE	0	0	0	0	0	mRNA only
	ENSG00000115271	25801	GCA	-0.0307811	0.916176	0.24375	0.132267	FALSE	FALSE	0	0	0	0	0	-
	ENSG00000198837	9909	DENND4B	-0.14167	0.188082	0.243167	0.320257	FALSE	FALSE	0	0	0	0	0	-
	ENSG00000136167	3936	LCP1	0.236718	6.44406e-06	0.242833	0.16383	TRUE	FALSE	0	0	0	0	0	mRNA only
	ENSG00000168002	5436	POLR2G	0.00906701	0.962866	0.24125	0.139781	FALSE	FALSE	0	0	0	0	0	-
	ENSG00000113645	23286	WWC1	0.292732	1.9483e-06	0.2405	0.170161	TRUE	FALSE	0	0	0	0	0	mRNA only
	ENSG00000173230	2804	GOLGB1	0.344532	0.00572187	0.240333	0.155282	TRUE	FALSE	0	0	1	0	0	mRNA only
	ENSG00000009413	5980	REV3L	-0.0668672	0.760454	0.240167	0.390442	FALSE	FALSE	0	0	0	0	0	-
	ENSG00000087842	8544	PIR	0.364421	0.00209142	0.24	0.158978	TRUE	FALSE	0	0	0	0	0	mRNA only
	ENSG00000010322	11188	NISCH	0.294342	0.00199491	0.239833	0.146219	TRUE	FALSE	0	0	0	0	0	mRNA only
	ENSG00000066455	9950	GOLGA5	0.258558	0.00153898	0.239667	0.173514	TRUE	FALSE	0	0	1	0	0	mRNA only
	ENSG00000169641	7798	LUZP1	0.13248	0.293099	0.239667	0.185903	FALSE	FALSE	0	1	0	0	0	-
	ENSG00000102805	1203	CLN5	0.00978026	0.978847	0.239333	0.152555	FALSE	FALSE	0	0	0	0	0	-
	ENSG00000184292	4070	TACSTD2	0.414522	7.56689e-06	0.239333	0.174209	TRUE	FALSE	0	0	0	0	0	mRNA only
	ENSG00000164096	401152	C4orf3	0.0999093	0.324285	0.239167	0.368302	FALSE	FALSE	0	0	0	0	0	-
	ENSG00000010803	22955	SCMH1	0.0620977	0.545835	0.238333	0.337959	FALSE	FALSE	0	0	0	0	0	-
	ENSG00000170035	10477	UBE2E3	0.299155	0.00170264	0.238167	0.159547	TRUE	FALSE	0	0	0	0	0	mRNA only
	ENSG00000116663	26270	FBXO6	0.32136	0.0531648	0.238	0.15515	TRUE	FALSE	0	0	0	0	0	mRNA only
	ENSG00000084676	8648	NCOA1	0.0913145	0.575304	0.237667	0.1519	FALSE	FALSE	0	0	0	0	0	-
	ENSG00000083812	25799	ZNF324	-0.190391	0.28281	0.237333	0.193073	FALSE	FALSE	0	0	0	0	0	-
	ENSG00000167785	148156	ZNF558	-0.277359	0.0775699	0.237167	0.18825	TRUE	FALSE	0	0	0	0	0	mRNA only
	ENSG00000138448	3685	ITGAV	0.240134	0.0713286	0.236667	0.184652	TRUE	FALSE	0	0	0	0	0	mRNA only
	ENSG00000147526	6867	TACC1	0.29907	0.000409615	0.236333	0.155412	TRUE	FALSE	0	0	0	0	0	mRNA only
	ENSG00000136108	26586	CKAP2	0.170403	0.041787	0.236167	0.144971	TRUE	FALSE	0	0	0	0	0	mRNA only
	ENSG00000147459	80005	DOCK5	0.456941	0.00429913	0.235667	0.147883	TRUE	FALSE	0	0	0	0	0	mRNA only
	ENSG00000130413	65975	STK33	0.607892	0.0160476	0.235167	0.294322	TRUE	FALSE	0	0	0	0	0	mRNA only
	ENSG00000111726	55907	CMAS	0.0957636	0.465173	0.234667	0.175923	FALSE	FALSE	0	0	0	1	0	-
	ENSG00000103066	23659	PLA2G15	0.185223	0.402354	0.2345	0.162595	FALSE	FALSE	0	0	0	0	0	-
	ENSG00000213699	54978	SLC35F6	0.338853	1.68564e-05	0.233833	0.16873	TRUE	FALSE	0	0	1	0	0	mRNA only
	ENSG00000115884	6382	SDC1	0.625868	5.93093e-18	0.23375	0.372924	TRUE	FALSE	0	1	0	0	0	mRNA only
	ENSG00000185386	5600	MAPK11	0.501829	2.00326e-07	0.2335	0.160617	TRUE	FALSE	0	0	0	0	0	mRNA only
	ENSG00000092929	201294	UNC13D	0.252128	0.310519	0.233333	0.330686	FALSE	FALSE	0	0	0	0	0	-
	ENSG00000168907	255189	PLA2G4F	0.619362	7.58149e-09	0.233167	0.245499	TRUE	FALSE	0	0	1	0	0	mRNA only
	ENSG00000142186	57410	SCYL1	0.233938	0.00140847	0.2325	0.2392	TRUE	FALSE	1	0	0	0	0	mRNA only
	ENSG00000179104	160335	TMTC2	0.494768	4.28129e-07	0.23125	0.171979	TRUE	FALSE	0	0	0	0	0	mRNA only
	ENSG00000137198	2766	GMPR	0.203074	0.123882	0.231167	0.182489	FALSE	FALSE	0	0	0	0	0	-
	ENSG00000095383	55357	TBC1D2	0.0511286	0.923418	0.231	0.547876	FALSE	FALSE	0	0	0	0	0	-
	ENSG00000185215	7127	TNFAIP2	0.258138	0.00153141	0.229667	0.166157	TRUE	FALSE	0	0	1	0	0	mRNA only
	ENSG00000273167	221178	SPATA13	-0.0826946	0.573974	0.228667	0.238415	FALSE	FALSE	0	0	0	0	0	-
	ENSG00000153982	284161	GDPD1	0.266542	0.0363826	0.228667	0.262566	TRUE	FALSE	0	1	0	0	0	mRNA only
	ENSG00000131849	7691	ZNF132	-0.133425	0.821071	0.2285	0.155712	FALSE	FALSE	0	0	0	0	0	-
	ENSG00000167110	2801	GOLGA2	0.332896	2.24881e-06	0.2285	0.158204	TRUE	FALSE	0	0	1	0	0	mRNA only
	ENSG00000148396	9919	SEC16A	0.2294	0.0385961	0.2285	0.169287	TRUE	FALSE	0	0	1	0	0	mRNA only
	ENSG00000172803	254122	SNX32	0.17471	0.91552	0.228	0.336212	FALSE	FALSE	0	0	0	0	0	-
	ENSG00000129682	2258	FGF13	0.340223	6.04377e-07	0.2275	0.183747	TRUE	FALSE	0	0	0	0	0	mRNA only
	ENSG00000168807	6645	SNTB2	0.3506	0.00292206	0.226667	0.186119	TRUE	FALSE	0	0	0	0	0	mRNA only
	ENSG00000166963	4130	MAP1A	0.118035	0.915228	0.226667	0.223644	FALSE	FALSE	0	0	0	0	0	-
	ENSG00000125970	22913	RALY	0.160513	0.0614117	0.226167	0.219027	TRUE	FALSE	0	0	0	0	0	mRNA only
	ENSG00000088756	79822	ARHGAP28	0.520058	8.31192e-07	0.225833	0.177686	TRUE	FALSE	0	0	0	0	0	mRNA only
	ENSG00000090661	79603	CERS4	0.210169	0.0436646	0.225833	0.313229	TRUE	FALSE	0	0	0	0	0	mRNA only
	ENSG00000064666	1265	CNN2	0.353598	0.00806373	0.2255	0.25569	TRUE	FALSE	0	0	0	0	0	mRNA only
	ENSG00000129235	84817	TXNDC17	0.284854	0.110104	0.224833	0.178817	FALSE	FALSE	0	0	1	0	0	-
	ENSG00000171606	10782	ZNF274	0.317417	0.0015501	0.224833	0.318071	TRUE	FALSE	0	0	0	0	0	mRNA only
	ENSG00000106399	6119	RPA3	0.0335299	0.898572	0.2245	0.206151	FALSE	FALSE	0	0	0	0	0	-
	ENSG00000163399	476	ATP1A1	0.414514	9.88316e-14	0.224333	0.244718	TRUE	FALSE	0	0	0	0	0	mRNA only
	ENSG00000115977	22848	AAK1	0.490445	3.67605e-06	0.224167	0.176497	TRUE	FALSE	0	0	0	0	0	mRNA only
	ENSG00000176148	55346	TCP11L1	0.360536	0.0372841	0.224167	0.202266	TRUE	FALSE	0	1	0	0	0	mRNA only
	ENSG00000179889	23042	PDXDC1	0.148392	0.264302	0.224	0.16098	FALSE	FALSE	0	0	0	0	0	-
	ENSG00000109270	8649	LAMTOR3	-0.0959947	0.445804	0.223833	0.342894	FALSE	FALSE	0	0	1	0	0	-
	ENSG00000242247	26286	ARFGAP3	0.156809	0.058953	0.2235	0.173036	TRUE	FALSE	0	0	0	0	0	mRNA only
	ENSG00000164398	23305	ACSL6	0.412875	0.206497	0.22325	0.273181	FALSE	FALSE	0	0	0	0	0	-
	ENSG00000177054	54503	ZDHHC13	0.205292	0.0887456	0.222833	0.198725	TRUE	FALSE	0	0	0	0	0	mRNA only
	ENSG00000165806	840	CASP7	0.23997	0.125813	0.222833	0.202881	FALSE	FALSE	0	0	0	0	0	-
	ENSG00000104983	729440	CCDC61	0.0771229	0.843893	0.222667	0.205785	FALSE	FALSE	0	0	0	0	0	-
	ENSG00000131711	4131	MAP1B	0.216447	0.173196	0.2225	0.183279	FALSE	FALSE	0	0	0	0	0	-
	ENSG00000196267	162962	ZNF836	0.142282	0.646492	0.221833	0.200639	FALSE	FALSE	0	0	0	0	0	-
	ENSG00000132405	57533	TBC1D14	-0.107499	0.0985787	0.221667	0.32039	TRUE	FALSE	0	0	0	0	0	mRNA only
	ENSG00000167861	283987	HID1	0.450733	5.38645e-08	0.2215	0.158871	TRUE	FALSE	0	0	0	1	0	mRNA only
	ENSG00000107201	23586	DDX58	0.0426203	0.884131	0.221167	0.157843	FALSE	FALSE	0	0	0	0	0	-
	ENSG00000198346	126017	ZNF813	0.415128	1.43376e-05	0.220833	0.175564	TRUE	FALSE	0	0	0	0	0	mRNA only
	ENSG00000164733	1508	CTSB	-0.112216	0.435061	0.220667	0.184527	FALSE	FALSE	0	0	0	0	0	-
	ENSG00000101901	79868	ALG13	0.0794717	0.646195	0.2205	0.218734	FALSE	FALSE	0	0	0	0	0	-
	ENSG00000007384	64285	RHBDF1	0.38814	1.06626e-05	0.22	0.244581	TRUE	FALSE	0	0	1	0	0	mRNA only
	ENSG00000102317	5935	RBM3	0.055471	0.753002	0.219667	0.327125	FALSE	FALSE	0	1	0	0	0	-
	ENSG00000185624	5034	P4HB	0.253673	3.52883e-05	0.218667	0.182019	TRUE	FALSE	0	0	0	0	0	mRNA only
	ENSG00000183155	5877	RABIF	0.169155	0.210366	0.218667	0.321496	FALSE	FALSE	0	0	0	0	0	-
	ENSG00000064042	22998	LIMCH1	0.107071	0.276099	0.218333	0.170063	FALSE	FALSE	0	0	0	0	0	-
	ENSG00000198794	192683	SCAMP5	0.320132	4.10967e-07	0.217667	0.197209	TRUE	FALSE	0	1	0	0	0	mRNA only
	ENSG00000042286	84883	AIFM2	0.446235	0.00274442	0.217333	0.252869	TRUE	FALSE	0	0	1	0	0	mRNA only
	ENSG00000138593	9728	SECISBP2L	0.259082	0.0423593	0.216833	0.179902	TRUE	FALSE	0	0	0	0	0	mRNA only
	ENSG00000173402	1605	DAG1	0.235094	0.00201402	0.216833	0.188672	TRUE	FALSE	0	0	0	0	0	mRNA only
	ENSG00000114480	2632	GBE1	0.325842	6.12148e-05	0.216667	0.186157	TRUE	FALSE	0	1	0	0	0	mRNA only
	ENSG00000123094	11228	RASSF8	0.418298	9.95875e-06	0.2165	0.176814	TRUE	FALSE	0	0	0	0	0	mRNA only
	ENSG00000136153	4008	LMO7	0.344126	0.000557712	0.216167	0.161271	TRUE	FALSE	0	0	0	0	0	mRNA only
	ENSG00000142684	51042	ZNF593	-0.0311869	0.916427	0.216167	0.28414	FALSE	FALSE	0	0	0	0	0	-
	ENSG00000145555	4651	MYO10	0.221629	0.102089	0.215833	0.190195	FALSE	FALSE	0	0	1	0	0	-
	ENSG00000164244	133619	PRRC1	0.0590617	0.629557	0.215167	0.183684	FALSE	FALSE	0	0	0	0	0	-
	ENSG00000181638	286128	ZFP41	-0.102747	0.598279	0.215167	0.216772	FALSE	FALSE	0	0	0	0	0	-
	ENSG00000131238	5538	PPT1	-0.248695	0.00140158	0.215	0.312643	TRUE	FALSE	0	1	0	0	0	mRNA only
	ENSG00000102898	10204	NUTF2	-0.0613782	0.627581	0.2145	0.165913	FALSE	FALSE	0	0	0	0	0	-
	ENSG00000155304	6782	HSPA13	0.151743	0.14009	0.2145	0.194158	FALSE	FALSE	0	0	0	0	0	-
	ENSG00000065534	4638	MYLK	0.499736	0.00120368	0.2145	0.227509	TRUE	FALSE	0	0	0	0	0	mRNA only
	ENSG00000078018	4133	MAP2	0.125057	0.322923	0.214333	0.169482	FALSE	FALSE	0	0	0	0	0	-
	ENSG00000134575	53	ACP2	0.206716	0.0797527	0.214333	0.218712	TRUE	FALSE	0	0	1	0	0	mRNA only
	ENSG00000143549	7170	TPM3	0.0454872	0.661135	0.214167	0.189529	FALSE	FALSE	0	0	0	0	0	-
	ENSG00000181982	91050	CCDC149	-0.0351245	0.868545	0.214167	0.238685	FALSE	FALSE	0	0	1	0	0	-
	ENSG00000118898	5493	PPL	0.33508	0.0934027	0.213667	0.206889	TRUE	FALSE	0	0	0	0	0	mRNA only
	ENSG00000154548	135295	SRSF12	0.346099	0.0860542	0.213667	0.267985	TRUE	FALSE	0	0	0	1	0	mRNA only
	ENSG00000198682	9060	PAPSS2	0.589834	7.42305e-07	0.213333	0.184473	TRUE	FALSE	0	1	0	0	0	mRNA only
	ENSG00000186204	66002	CYP4F12	0.426754	0.115447	0.213333	0.230505	FALSE	FALSE	0	0	0	0	0	-
	ENSG00000108829	55379	LRRC59	0.207756	0.0140039	0.213333	0.266072	TRUE	FALSE	0	0	0	0	0	mRNA only
	ENSG00000196368	55190	NUDT11	0.10758	0.675365	0.213	0.191667	FALSE	FALSE	0	0	0	0	0	-
	ENSG00000151176	196463	PLBD2	-0.0747732	0.493151	0.212667	0.252809	FALSE	FALSE	0	0	0	0	0	-
	ENSG00000131788	10401	PIAS3	0.141534	0.271293	0.2125	0.210827	FALSE	FALSE	0	0	0	1	0	-
	ENSG00000100299	410	ARSA	0.206038	0.360374	0.212167	0.222223	FALSE	FALSE	0	0	1	0	0	-
	ENSG00000163932	5580	PRKCD	0.251744	1.43737e-05	0.212	0.211047	TRUE	FALSE	1	0	0	0	0	mRNA only
	ENSG00000083844	9422	ZNF264	-0.0288247	0.885442	0.211667	0.188387	FALSE	FALSE	0	0	0	0	0	-
	ENSG00000149743	83707	TRPT1	0.243341	0.00110681	0.211333	0.322188	TRUE	FALSE	0	0	1	0	0	mRNA only
	ENSG00000104814	11184	MAP4K1	0.11956	0.866093	0.211	0.284446	FALSE	FALSE	0	0	0	0	0	-
	ENSG00000127415	3425	IDUA	0.0313639	0.894985	0.211	0.299129	FALSE	FALSE	0	0	0	0	0	-
	ENSG00000143164	55827	DCAF6	0.35354	0.000125064	0.210833	0.209274	TRUE	FALSE	0	0	1	0	0	mRNA only
	ENSG00000108219	81619	TSPAN14	0.487068	1.88756e-18	0.210667	0.412792	TRUE	FALSE	0	0	0	0	0	mRNA only
	ENSG00000130203	348	APOE	-0.0201736	0.976175	0.210333	0.232114	FALSE	FALSE	0	0	0	0	0	-
	ENSG00000188529	10772	SRSF10	-0.16058	0.0245382	0.210333	0.249156	TRUE	FALSE	0	0	0	0	0	mRNA only
	ENSG00000176387	3291	HSD11B2	-0.0407506	0.883525	0.21	0.415625	FALSE	FALSE	0	0	0	0	0	-
	ENSG00000115504	23301	EHBP1	0.332775	0.000857662	0.209833	0.18311	TRUE	FALSE	0	0	0	0	0	mRNA only
	ENSG00000089847	170961	ANKRD24	-0.284565	0.496284	0.2095	0.493376	FALSE	FALSE	0	0	0	0	0	-
	ENSG00000213719	1192	CLIC1	0.17748	0.291229	0.209333	0.232692	FALSE	FALSE	0	0	0	0	0	-
	ENSG00000138794	839	CASP6	0.268118	0.301125	0.209167	0.281014	FALSE	FALSE	0	0	0	0	0	-
	ENSG00000197122	6714	SRC	0.217542	0.00137173	0.208833	0.200179	TRUE	FALSE	0	0	0	0	0	mRNA only
	ENSG00000182551	55256	ADI1	0.13422	0.260409	0.208833	0.256175	FALSE	FALSE	0	0	0	0	0	-
	ENSG00000014216	823	CAPN1	0.174632	0.0252702	0.2085	0.179981	TRUE	FALSE	0	0	1	0	0	mRNA only
	ENSG00000033170	2530	FUT8	-0.0597683	0.768564	0.2085	0.258969	FALSE	FALSE	0	0	0	0	0	-
	ENSG00000071189	23161	SNX13	0.0453339	0.822063	0.208	0.177285	FALSE	FALSE	0	0	0	0	0	-
	ENSG00000124151	8202	NCOA3	-0.0971812	0.436097	0.208	0.18617	FALSE	FALSE	0	0	0	0	0	-
	ENSG00000151327	283635	FAM177A1	0.147036	0.235923	0.207667	0.213695	FALSE	FALSE	0	0	0	0	0	-
	ENSG00000136603	6498	SKIL	0.111071	0.604027	0.207167	0.208066	FALSE	FALSE	0	0	1	0	0	-
	ENSG00000013375	5238	PGM3	0.188561	0.0804933	0.206167	0.213356	TRUE	FALSE	0	0	0	0	0	mRNA only
	ENSG00000128595	813	CALU	0.238444	0.00114929	0.206	0.202134	TRUE	FALSE	0	0	0	0	0	mRNA only
	ENSG00000132432	23480	SEC61G	0.118276	0.492027	0.206	0.288259	FALSE	FALSE	0	0	1	0	0	-
	ENSG00000125089	54436	SH3TC1	0.360981	7.89286e-05	0.205833	0.174349	TRUE	FALSE	0	0	0	0	0	mRNA only
	ENSG00000114166	8850	KAT2B	0.550316	3.29825e-05	0.205667	0.176283	TRUE	FALSE	0	0	0	0	0	mRNA only
	ENSG00000125746	24139	EML2	0.242985	0.0042754	0.205667	0.22772	TRUE	FALSE	0	0	1	0	0	mRNA only
	ENSG00000120318	64411	ARAP3	0.302027	0.000818679	0.205	0.177823	TRUE	FALSE	0	0	0	0	0	mRNA only
	ENSG00000077150	4791	NFKB2	0.347805	0.00287578	0.204833	0.189875	TRUE	FALSE	0	0	0	0	0	mRNA only
	ENSG00000275111	7549	ZNF2	-0.148939	0.697658	0.204333	0.202313	FALSE	FALSE	0	0	0	0	0	-
	ENSG00000134265	8774	NAPG	0.0861353	0.545189	0.204	0.20214	FALSE	FALSE	0	0	0	0	0	-
	ENSG00000121903	7579	ZSCAN20	-0.0451019	0.942945	0.204	0.21893	FALSE	FALSE	0	0	0	0	0	-
	ENSG00000198833	51465	UBE2J1	0.166941	0.0322902	0.204	0.235682	TRUE	FALSE	0	0	0	0	0	mRNA only
	ENSG00000182952	10473	HMGN4	-0.302935	6.31888e-05	0.204	0.341691	TRUE	FALSE	0	1	0	0	0	mRNA only
	ENSG00000163110	10611	PDLIM5	0.491671	2.42854e-16	0.203667	0.206421	TRUE	FALSE	0	0	0	0	0	mRNA only
	ENSG00000106785	9830	TRIM14	0.111284	0.155652	0.203167	0.199917	FALSE	FALSE	0	0	0	0	0	-
	ENSG00000076685	22978	NT5C2	0.191443	0.00572187	0.202333	0.203561	TRUE	FALSE	0	0	0	0	0	mRNA only
	ENSG00000074317	6620	SNCB	0.389733	0.0392225	0.202333	0.228989	TRUE	FALSE	0	0	0	0	0	mRNA only
	ENSG00000143153	481	ATP1B1	0.449993	3.62968e-06	0.20225	0.23015	TRUE	FALSE	0	0	0	0	0	mRNA only
	ENSG00000079689	10590	SCGN	0.177572	0.214229	0.202167	0.188199	FALSE	FALSE	0	0	0	0	0	-
	ENSG00000265808	9554	SEC22B	0.0918153	0.49787	0.202167	0.250136	FALSE	FALSE	0	0	1	0	0	-
	ENSG00000178538	767	CA8	0.222698	0.165794	0.202	0.229278	FALSE	FALSE	0	0	0	0	0	-
	ENSG00000136352	7080	NKX2-1	0.0615465	0.853753	0.202	0.518847	FALSE	FALSE	0	0	0	0	0	-
	ENSG00000174405	3981	LIG4	0.150667	0.524312	0.201833	0.190616	FALSE	FALSE	0	0	1	0	0	-
	ENSG00000035115	26751	SH3YL1	0.175492	0.0645243	0.201333	0.276137	TRUE	FALSE	0	0	0	0	0	mRNA only
	ENSG00000141524	11322	TMC6	0.449906	9.50593e-09	0.201333	0.318796	TRUE	FALSE	0	0	0	0	0	mRNA only
	ENSG00000149212	143686	SESN3	0.301602	0.00738511	0.201167	0.217151	TRUE	FALSE	0	0	0	0	0	mRNA only
	ENSG00000082996	11342	RNF13	0.062928	0.646195	0.201167	0.24884	FALSE	FALSE	0	0	1	0	0	-
	ENSG00000114745	64689	GORASP1	0.0950265	0.386831	0.200333	0.223873	FALSE	FALSE	0	0	0	0	0	-
	ENSG00000168280	3800	KIF5C	0.419327	6.00803e-08	0.2	0.189674	TRUE	FALSE	0	0	1	0	0	mRNA only
	ENSG00000105402	8775	NAPA	0.204601	0.0155269	0.199833	0.216512	TRUE	FALSE	0	0	1	0	0	mRNA only
	ENSG00000172354	2783	GNB2	0.263528	7.39795e-05	0.199833	0.368771	TRUE	FALSE	0	0	0	0	0	mRNA only
	ENSG00000070214	23446	SLC44A1	-0.105567	0.475329	0.199667	0.349297	FALSE	FALSE	0	1	0	0	0	-
	ENSG00000027075	5583	PRKCH	0.35599	1.53197e-05	0.1995	0.23518	TRUE	FALSE	0	0	0	0	0	mRNA only
	ENSG00000099864	5064	PALM	0.17588	0.129381	0.1995	0.243345	FALSE	FALSE	1	0	0	0	0	-
	ENSG00000137207	25844	YIPF3	0.268557	5.93607e-05	0.198833	0.228949	TRUE	FALSE	0	0	1	0	0	mRNA only
	ENSG00000109854	10553	HTATIP2	0.308845	0.00284506	0.198833	0.241854	TRUE	FALSE	0	0	0	0	0	mRNA only
	ENSG00000073969	4905	NSF	0.215028	0.265701	0.198333	0.195077	FALSE	FALSE	0	0	0	0	0	-
	ENSG00000213793	388559	ZNF888	0.0793995	0.676753	0.198333	0.231574	FALSE	FALSE	0	0	0	0	0	-
	ENSG00000182141	7562	ZNF708	-0.0207662	0.962866	0.198167	0.245464	FALSE	FALSE	0	0	0	0	0	-
	ENSG00000100626	57452	GALNT16	0.18008	0.401895	0.198	0.537196	FALSE	FALSE	0	0	0	0	0	-
	ENSG00000068745	51447	IP6K2	0.0488048	0.594741	0.197667	0.221215	FALSE	FALSE	0	0	0	0	0	-
	ENSG00000091490	23231	SEL1L3	0.365036	4.58676e-05	0.197333	0.279344	TRUE	FALSE	0	0	1	0	0	mRNA only
	ENSG00000164168	55751	TMEM184C	-0.102352	0.377266	0.197333	0.346792	FALSE	FALSE	0	1	0	0	0	-
	ENSG00000198342	79973	ZNF442	0.346103	0.395856	0.197333	0.414569	FALSE	FALSE	0	0	0	0	0	-
	ENSG00000096433	3710	ITPR3	0.347782	5.13135e-05	0.197	0.268814	TRUE	FALSE	0	0	0	0	0	mRNA only
	ENSG00000160201	7307	U2AF1	-0.280037	0.508839	0.196	0.23601	FALSE	FALSE	0	0	0	0	0	-
	ENSG00000204524	390980	ZNF805	0.0724362	0.920149	0.195667	0.278048	FALSE	FALSE	0	0	0	0	0	-
	ENSG00000107282	320	APBA1	0.311668	0.470453	0.1955	0.286349	FALSE	FALSE	0	0	0	0	0	-
	ENSG00000129625	7905	REEP5	-0.0137075	0.927691	0.195333	0.30273	FALSE	FALSE	0	0	1	0	0	-
	ENSG00000169239	11238	CA5B	0.29502	0.276173	0.195	0.41067	FALSE	FALSE	0	0	0	0	0	-
	ENSG00000175183	1466	CSRP2	0.268862	0.125883	0.194833	0.278592	FALSE	FALSE	0	0	0	0	0	-
	ENSG00000105669	11316	COPE	0.262491	0.00444564	0.194667	0.205763	TRUE	FALSE	0	0	1	0	0	mRNA only
	ENSG00000142515	354	KLK3	0.0453606	0.917801	0.194667	0.351233	FALSE	FALSE	0	0	0	1	0	-
	ENSG00000164576	79685	SAP30L	0.021599	0.90572	0.194	0.22109	FALSE	FALSE	0	0	0	0	0	-
	ENSG00000136490	80774	LIMD2	0.356289	0.0494498	0.194	0.352195	TRUE	FALSE	0	0	0	0	0	mRNA only
	ENSG00000078900	7161	TP73	0.339858	0.00503079	0.193833	0.258433	TRUE	FALSE	0	0	0	0	0	mRNA only
	ENSG00000175106	201158	TVP23C	-0.0917304	0.862136	0.193667	0.2723	FALSE	FALSE	0	0	0	0	0	-
	ENSG00000119929	51076	CUTC	-0.221777	0.249696	0.1935	0.254953	FALSE	FALSE	0	0	0	0	0	-
	ENSG00000153933	8526	DGKE	0.216869	0.0757348	0.1935	0.309576	TRUE	FALSE	0	1	0	0	0	mRNA only
	ENSG00000186377	260293	CYP4X1	0.241221	0.105213	0.193333	0.264643	FALSE	FALSE	0	0	0	0	0	-
	ENSG00000172771	90288	EFCAB12	1.36933	0.000108219	0.193333	0.338709	TRUE	FALSE	0	0	0	0	0	mRNA only
	ENSG00000115425	55825	PECR	0.0470622	0.841151	0.193167	0.236834	FALSE	FALSE	0	0	0	0	0	-
	ENSG00000108433	9570	GOSR2	0.0562203	0.665049	0.193167	0.271804	FALSE	FALSE	0	0	0	0	0	-
	ENSG00000160789	4000	LMNA	0.40806	0.000626007	0.193	0.216517	TRUE	FALSE	0	0	0	0	0	mRNA only
	ENSG00000141504	112483	SAT2	0.1587	0.165794	0.192833	0.211109	FALSE	FALSE	0	0	0	0	0	-
	ENSG00000081386	22869	ZNF510	-0.112402	0.592103	0.192833	0.235928	FALSE	FALSE	0	0	0	0	0	-
	ENSG00000109929	6309	SC5D	0.281864	0.00196712	0.1925	0.1711	TRUE	FALSE	0	0	0	1	0	mRNA only
	ENSG00000196214	90321	ZNF766	0.0584124	0.755754	0.192333	0.24136	FALSE	FALSE	0	0	0	0	0	-
	ENSG00000156958	2585	GALK2	0.183274	0.147862	0.192167	0.195323	FALSE	FALSE	0	0	0	0	0	-
	ENSG00000105058	26017	FAM32A	0.0741563	0.543169	0.192167	0.348924	FALSE	FALSE	0	0	0	0	0	-
	ENSG00000118985	22936	ELL2	0.452041	1.18575e-16	0.191833	0.243435	TRUE	FALSE	0	0	0	0	0	mRNA only
	ENSG00000145740	64924	SLC30A5	0.0126089	0.921338	0.191833	0.383805	FALSE	FALSE	0	0	1	0	0	-
	ENSG00000113384	64083	GOLPH3	0.147767	0.023753	0.1915	0.242812	TRUE	FALSE	1	0	0	0	0	mRNA only
	ENSG00000189144	126231	ZNF573	-0.209906	0.6259	0.1915	0.262897	FALSE	FALSE	0	0	0	0	0	-
	ENSG00000108828	10493	VAT1	-0.0330106	0.81792	0.191333	0.204901	FALSE	FALSE	0	0	0	0	0	-
	ENSG00000079156	114880	OSBPL6	-0.0928341	0.897746	0.191333	0.239239	FALSE	FALSE	0	0	0	0	0	-
	ENSG00000185236	9230	RAB11B	0.0855496	0.520707	0.191333	0.24685	FALSE	FALSE	0	0	0	0	0	-
	ENSG00000050405	51474	LIMA1	0.059167	0.587992	0.191	0.218394	FALSE	FALSE	0	1	0	0	0	-
	ENSG00000128284	80833	APOL3	0.357828	0.057085	0.190833	0.218379	TRUE	FALSE	0	0	0	0	0	mRNA only
	ENSG00000215252	440270	GOLGA8B	-0.314519	0.05437	0.19075	0.340419	TRUE	FALSE	0	0	1	0	0	mRNA only
	ENSG00000264364	140735	DYNLL2	0.00217812	0.987798	0.19075	0.380001	FALSE	FALSE	0	0	0	0	0	-
	ENSG00000099308	23031	MAST3	-0.176567	0.261843	0.19025	0.268831	FALSE	FALSE	0	0	0	0	0	-
	ENSG00000159176	1465	CSRP1	0.125657	0.181427	0.190167	0.245878	FALSE	FALSE	0	0	0	0	0	-
	ENSG00000170266	2720	GLB1	-0.122552	0.221787	0.190167	0.318073	FALSE	FALSE	0	0	0	0	0	-
	ENSG00000167766	55769	ZNF83	0.181589	0.294456	0.19	0.278731	FALSE	FALSE	0	0	1	0	0	-
	ENSG00000127663	23030	KDM4B	0.181564	0.0830429	0.1895	0.19639	TRUE	FALSE	0	0	0	1	0	mRNA only
	ENSG00000119820	84272	YIPF4	0.0549937	0.677071	0.189167	0.201188	FALSE	FALSE	0	0	0	0	0	-
	ENSG00000162236	6811	STX5	0.23133	0.0185932	0.189167	0.234439	TRUE	FALSE	0	0	1	0	0	mRNA only
	ENSG00000110090	1374	CPT1A	0.148349	0.0620168	0.189167	0.27457	TRUE	FALSE	0	1	0	0	0	mRNA only
	ENSG00000213949	3672	ITGA1	0.274154	0.169383	0.189167	0.318788	FALSE	FALSE	0	1	0	0	0	-
	ENSG00000136205	64759	TNS3	0.350044	0.000844652	0.189	0.203187	TRUE	FALSE	0	0	0	0	0	mRNA only
	ENSG00000146592	9586	CREB5	0.0159223	0.987798	0.189	0.287622	FALSE	FALSE	0	0	1	0	0	-
	ENSG00000156504	159090	FAM122B	0.211908	0.023801	0.188667	0.252972	TRUE	FALSE	0	0	0	0	0	mRNA only
	ENSG00000135677	2799	GNS	0.0690534	0.548071	0.1885	0.210151	FALSE	FALSE	0	0	0	0	0	-
	ENSG00000166925	81628	TSC22D4	0.290688	0.000158054	0.1885	0.236898	TRUE	FALSE	0	0	0	0	0	mRNA only
	ENSG00000157593	347734	SLC35B2	0.294948	2.66146e-05	0.1885	0.254531	TRUE	FALSE	0	0	0	0	0	mRNA only
	ENSG00000072201	84708	LNX1	0.281255	5.41373e-05	0.188333	0.245479	TRUE	FALSE	0	0	0	0	0	mRNA only
	ENSG00000112473	7922	SLC39A7	0.0930124	0.57044	0.188	0.38193	FALSE	FALSE	0	0	1	0	0	-
	ENSG00000166582	201161	CENPV	-0.132229	0.176165	0.187833	0.213838	FALSE	FALSE	0	0	0	0	0	-
	ENSG00000104967	4858	NOVA2	0.0873586	0.768812	0.187833	0.22996	FALSE	FALSE	0	0	0	0	0	-
	ENSG00000082438	22837	COBLL1	0.282029	0.00386958	0.1875	0.223695	TRUE	FALSE	0	0	0	0	0	mRNA only
	ENSG00000123352	65244	SPATS2	0.193152	0.0117795	0.187167	0.264422	TRUE	FALSE	0	0	1	0	0	mRNA only
	ENSG00000169019	54951	COMMD8	0.105304	0.615512	0.187167	0.29487	FALSE	FALSE	0	0	1	0	0	-
	ENSG00000125508	6725	SRMS	0.278651	0.213399	0.187	0.298448	FALSE	FALSE	0	0	0	0	0	-
	ENSG00000154330	5239	PGM5	-0.352177	0.410963	0.186833	0.290312	FALSE	FALSE	0	0	0	0	0	-
	ENSG00000102181	83692	CD99L2	-0.143711	0.284658	0.1865	0.283798	FALSE	FALSE	0	0	0	0	0	-
	ENSG00000188827	84464	SLX4	-0.0938043	0.758514	0.1865	0.461625	FALSE	FALSE	0	0	0	0	0	-
	ENSG00000036054	55773	TBC1D23	0.0461748	0.821433	0.186333	0.203476	FALSE	FALSE	0	0	0	0	0	-
	ENSG00000115806	26003	GORASP2	0.0104767	0.937759	0.186333	0.22867	FALSE	FALSE	0	0	0	0	0	-
	ENSG00000128833	55930	MYO5C	0.200352	0.106653	0.186	0.202439	FALSE	FALSE	0	0	1	0	0	-
	ENSG00000123836	5208	PFKFB2	0.438638	0.000574261	0.185833	0.279608	TRUE	FALSE	1	0	0	0	0	mRNA only
	ENSG00000177685	283229	CRACR2B	0.507431	5.33358e-08	0.18575	0.611545	TRUE	FALSE	0	0	1	0	0	mRNA only
	ENSG00000105136	79744	ZNF419	0.119277	0.509072	0.185667	0.241747	FALSE	FALSE	0	0	0	0	0	-
	ENSG00000142065	57677	ZFP14	-0.0863593	0.733633	0.1855	0.24638	FALSE	FALSE	0	0	0	0	0	-
	ENSG00000177311	253461	ZBTB38	-0.0133252	0.960823	0.1855	0.399033	FALSE	FALSE	0	0	0	0	0	-
	ENSG00000198189	51170	HSD17B11	0.178984	0.0651856	0.185167	0.210757	TRUE	FALSE	0	0	0	0	0	mRNA only
	ENSG00000196935	57522	SRGAP1	-0.184458	0.759599	0.185167	0.259885	FALSE	FALSE	0	0	1	0	0	-
	ENSG00000096746	3189	HNRNPH3	-0.0563041	0.596215	0.184833	0.253107	FALSE	FALSE	0	0	0	0	0	-
	ENSG00000170390	166614	DCLK2	-0.000752339	0.998961	0.184667	0.51124	FALSE	FALSE	0	0	0	0	0	-
	ENSG00000186462	4674	NAP1L2	-0.291287	0.0828687	0.18425	0.454397	TRUE	FALSE	0	0	0	0	0	mRNA only
	ENSG00000120437	39	ACAT2	0.230604	0.00902575	0.184	0.258015	TRUE	FALSE	0	0	1	0	0	mRNA only
	ENSG00000172817	9420	CYP7B1	0.142502	0.794416	0.184	0.314872	FALSE	FALSE	0	0	0	0	0	-
	ENSG00000182827	64746	ACBD3	0.095657	0.382071	0.183667	0.20513	FALSE	FALSE	0	0	0	0	0	-
	ENSG00000162390	26027	ACOT11	0.405258	0.0144298	0.183667	0.240134	TRUE	FALSE	0	0	0	0	0	mRNA only
	ENSG00000172932	338692	ANKRD13D	0.271805	0.00276707	0.183667	0.291947	TRUE	FALSE	0	0	1	0	0	mRNA only
	ENSG00000106351	3268	AGFG2	0.411535	7.87808e-07	0.183167	0.221996	TRUE	FALSE	0	0	0	0	0	mRNA only
	ENSG00000146555	221935	SDK1	0.573251	3.45757e-06	0.183167	0.243844	TRUE	FALSE	0	0	0	0	0	mRNA only
	ENSG00000103275	7329	UBE2I	0.00253129	0.987798	0.18275	0.219785	FALSE	FALSE	0	0	0	0	0	-
	ENSG00000002330	572	BAD	0.115553	0.346756	0.182667	0.226197	FALSE	FALSE	0	0	0	0	0	-
	ENSG00000174903	81876	RAB1B	0.222243	0.00266942	0.182667	0.258034	TRUE	FALSE	0	0	0	0	0	mRNA only
	ENSG00000166037	9702	CEP57	0.171734	0.116958	0.1825	0.214428	FALSE	FALSE	0	0	0	0	0	-
	ENSG00000075651	5337	PLD1	-0.836546	0.00037885	0.18225	0.651733	TRUE	FALSE	0	0	0	0	0	mRNA only
	ENSG00000142765	84958	SYTL1	0.414931	0.000253596	0.182167	0.260625	TRUE	FALSE	0	0	1	0	0	mRNA only
	ENSG00000116171	6342	SCP2	0.235889	0.00371593	0.182	0.280648	TRUE	FALSE	0	0	0	0	0	mRNA only
	ENSG00000153179	283349	RASSF3	0.306649	3.21496e-06	0.181833	0.357771	TRUE	FALSE	0	0	1	0	0	mRNA only
	ENSG00000163138	133015	PACRGL	-0.0192955	0.95012	0.181333	0.307231	FALSE	FALSE	0	0	0	0	0	-
	ENSG00000168916	57507	ZNF608	0.297922	0.0046621	0.181167	0.278376	TRUE	FALSE	0	0	0	0	0	mRNA only
	ENSG00000174238	5306	PITPNA	0.255102	3.00856e-07	0.181	0.260741	TRUE	FALSE	0	0	0	0	0	mRNA only
	ENSG00000130164	3949	LDLR	0.325381	0.000626581	0.180833	0.213925	TRUE	FALSE	0	0	1	0	0	mRNA only
	ENSG00000100003	23541	SEC14L2	0.450933	0.00191261	0.180833	0.267896	TRUE	FALSE	0	0	1	0	0	mRNA only
	ENSG00000170677	9306	SOCS6	-0.0414262	0.885609	0.1805	0.111166	FALSE	FALSE	0	0	0	0	0	-
	ENSG00000181191	64219	PJA1	-0.206662	0.104895	0.180333	0.220158	FALSE	FALSE	0	0	0	0	0	-
	ENSG00000111725	5564	PRKAB1	0.136954	0.256933	0.18	0.380118	FALSE	FALSE	0	0	0	0	0	-
	ENSG00000167380	7769	ZNF226	0.00038594	0.998961	0.179833	0.308306	FALSE	FALSE	0	0	1	0	0	-
	ENSG00000085832	2060	EPS15	0.227205	0.0279528	0.179333	0.261521	TRUE	FALSE	0	0	0	0	0	mRNA only
	ENSG00000169570	285605	DTWD2	0.0877996	0.752016	0.179167	0.217202	FALSE	FALSE	0	0	1	0	0	-
	ENSG00000188807	199953	TMEM201	-0.0239237	0.900222	0.179167	0.453588	FALSE	FALSE	0	0	0	0	0	-
	ENSG00000175115	55690	PACS1	0.204999	0.0338469	0.179	0.231672	TRUE	FALSE	0	0	0	0	0	mRNA only
	ENSG00000173442	254102	EHBP1L1	0.40785	0.000340085	0.178833	0.230014	TRUE	FALSE	0	0	0	0	0	mRNA only
	ENSG00000167880	2125	EVPL	-0.00560499	0.977802	0.178833	0.263761	FALSE	FALSE	0	0	0	0	0	-
	ENSG00000108669	9267	CYTH1	0.23013	0.0158349	0.178667	0.243075	TRUE	FALSE	1	0	0	0	0	mRNA only
	ENSG00000165655	84858	ZNF503	0.367016	1.47952e-07	0.178667	0.27624	TRUE	FALSE	0	1	0	0	0	mRNA only
	ENSG00000137216	55362	TMEM63B	0.0961168	0.329459	0.1785	0.252181	FALSE	FALSE	0	0	0	1	0	-
	ENSG00000134996	26578	OSTF1	0.23257	0.0896049	0.178333	0.306383	TRUE	FALSE	0	0	1	0	0	mRNA only
	ENSG00000143222	51506	UFC1	0.0955008	0.466802	0.178333	0.377842	FALSE	FALSE	0	0	0	0	0	-
	ENSG00000109171	57606	SLAIN2	0.158845	0.0785129	0.178	0.225121	TRUE	FALSE	0	0	0	0	0	mRNA only
	ENSG00000167900	7083	TK1	0.0617058	0.706592	0.178	0.254682	FALSE	FALSE	0	0	0	0	0	-
	ENSG00000189319	9679	FAM53B	0.30714	3.148e-05	0.178	0.333132	TRUE	FALSE	0	0	0	0	0	mRNA only
	ENSG00000178761	57184	FAM219B	-0.0248151	0.842507	0.178	0.343317	FALSE	FALSE	0	0	0	0	0	-
	ENSG00000198168	258010	SVIP	0.0905248	0.517749	0.178	0.347142	FALSE	FALSE	0	0	0	0	0	-
	ENSG00000058063	23200	ATP11B	0.171898	0.0652303	0.1775	0.24013	TRUE	FALSE	0	1	0	0	0	mRNA only
	ENSG00000197857	51710	ZNF44	0.253088	0.0461242	0.1775	0.315332	TRUE	FALSE	0	0	0	0	0	mRNA only
	ENSG00000109436	23158	TBC1D9	-0.039421	0.822094	0.1775	0.388952	FALSE	FALSE	0	0	0	0	0	-
	ENSG00000069188	54549	SDK2	0.910055	3.54236e-08	0.17725	0.308051	TRUE	FALSE	1	0	0	0	0	mRNA only
	ENSG00000187607	57335	ZNF286A	-0.284163	0.263097	0.177167	0.254756	FALSE	FALSE	0	0	0	0	0	-
	ENSG00000039068	999	CDH1	0.100951	0.240746	0.177167	0.272039	FALSE	FALSE	0	0	1	0	0	-
	ENSG00000198373	11060	WWP2	0.217916	0.00651302	0.177	0.237633	TRUE	FALSE	0	1	0	0	0	mRNA only
	ENSG00000184924	391356	PTRHD1	0.248588	0.0113657	0.177	0.3202	TRUE	FALSE	0	0	0	0	0	mRNA only
	ENSG00000215612	3166	HMX1	-0.10059	0.621081	0.176833	0.627883	FALSE	FALSE	0	0	0	0	0	-
	ENSG00000154134	64221	ROBO3	-0.168142	0.575304	0.176667	0.445065	FALSE	FALSE	0	0	0	0	0	-
	ENSG00000143554	11000	SLC27A3	0.274074	0.368388	0.1765	0.266762	FALSE	FALSE	0	0	0	0	0	-
	ENSG00000123191	540	ATP7B	0.314917	0.00575599	0.1765	0.3095	TRUE	FALSE	1	0	0	0	0	mRNA only
	ENSG00000115216	29959	NRBP1	0.00857718	0.962866	0.176333	0.233536	FALSE	FALSE	0	0	0	0	0	-
	ENSG00000126247	826	CAPNS1	-0.00624436	0.978853	0.176333	0.240539	FALSE	FALSE	0	0	1	0	0	-
	ENSG00000012660	60481	ELOVL5	0.316918	2.61396e-06	0.176333	0.386842	TRUE	FALSE	0	0	0	0	0	mRNA only
	ENSG00000089916	55668	GPATCH2L	-0.0893173	0.652492	0.176	0.369543	FALSE	FALSE	0	0	0	0	0	-
	ENSG00000100242	25777	SUN2	0.322351	5.12201e-05	0.176	0.422965	TRUE	FALSE	0	0	0	0	0	mRNA only
	ENSG00000115520	80219	COQ10B	0.302007	0.0325295	0.176	0.467234	TRUE	FALSE	0	0	1	0	0	mRNA only
	ENSG00000134030	9811	CTIF	-0.0909817	0.92741	0.17575	0.310296	FALSE	FALSE	0	0	0	0	0	-
	ENSG00000146038	51473	DCDC2	0.233479	0.056481	0.175667	0.233256	TRUE	FALSE	0	1	0	0	0	mRNA only
	ENSG00000152503	55521	TRIM36	0.0428708	0.80796	0.175667	0.256039	FALSE	FALSE	0	0	0	0	0	-
	ENSG00000189283	2272	FHIT	-0.337503	0.481022	0.1755	0.32245	FALSE	FALSE	0	0	0	0	0	-
	ENSG00000185340	10634	GAS2L1	0.347192	0.00467276	0.175167	0.232986	TRUE	FALSE	0	0	0	0	0	mRNA only
	ENSG00000154027	26289	AK5	0.334688	0.0458369	0.175	0.425065	TRUE	FALSE	0	0	0	0	0	mRNA only
	ENSG00000177694	254827	NAALADL2	0.156513	0.158764	0.174833	0.227164	FALSE	FALSE	0	0	0	0	0	-
	ENSG00000130956	22927	HABP4	0.00951722	0.98215	0.174833	0.357299	FALSE	FALSE	0	0	0	0	0	-
	ENSG00000105497	7728	ZNF175	-0.0967248	0.727293	0.174833	0.368961	FALSE	FALSE	0	0	0	0	0	-
	ENSG00000103121	56942	CMC2	0.278593	0.0331376	0.1745	0.252898	TRUE	FALSE	0	0	0	1	0	mRNA only
	ENSG00000141562	26502	NARF	0.211281	0.00448595	0.1745	0.30966	TRUE	FALSE	0	0	0	0	0	mRNA only
	ENSG00000169855	6091	ROBO1	0.297247	0.651562	0.1745	0.452552	FALSE	FALSE	0	0	0	0	1	-
	ENSG00000148671	10974	ADIRF	0.370251	0.18185	0.174333	0.330266	FALSE	FALSE	0	0	0	0	0	-
	ENSG00000091073	113878	DTX2	0.383382	0.31673	0.174333	0.399054	FALSE	FALSE	0	0	1	0	0	-
	ENSG00000054965	23201	FAM168A	-0.0142655	0.924074	0.174167	0.39924	FALSE	FALSE	0	0	0	0	0	-
	ENSG00000100359	27352	SGSM3	0.231068	0.504356	0.173833	0.226434	FALSE	FALSE	0	0	0	0	0	-
	ENSG00000158552	130617	ZFAND2B	0.0764134	0.720347	0.173667	0.295238	FALSE	FALSE	0	0	0	0	0	-
	ENSG00000110171	10612	TRIM3	0.110306	0.465173	0.1735	0.216923	FALSE	FALSE	0	0	1	0	0	-
	ENSG00000173210	22885	ABLIM3	0.410298	2.36967e-05	0.173333	0.277101	TRUE	FALSE	0	0	0	0	0	mRNA only
	ENSG00000070761	29105	CFAP20	-0.028763	0.870883	0.17325	0.391637	FALSE	FALSE	0	0	0	0	0	-
	ENSG00000159184	10481	HOXB13	0.0625479	0.494389	0.173167	0.228571	FALSE	FALSE	0	1	0	0	0	-
	ENSG00000177459	203111	ERICH5	0.344334	0.381561	0.173167	0.27107	FALSE	FALSE	0	0	0	0	0	-
	ENSG00000175063	11065	UBE2C	0.140375	0.152004	0.173167	0.279131	FALSE	FALSE	0	0	0	0	0	-
	ENSG00000176105	7525	YES1	0.0469192	0.775577	0.173167	0.285634	FALSE	FALSE	0	0	0	0	0	-
	ENSG00000126461	58506	SCAF1	-0.00732395	0.963905	0.172833	0.259091	FALSE	FALSE	0	0	0	0	0	-
	ENSG00000197622	56882	CDC42SE1	0.226536	0.000437654	0.172667	0.28336	TRUE	FALSE	0	0	0	0	0	mRNA only
	ENSG00000160305	23181	DIP2A	0.327583	0.0101752	0.1725	0.224499	TRUE	FALSE	0	0	1	0	0	mRNA only
	ENSG00000166747	164	AP1G1	0.025025	0.865412	0.1725	0.278216	FALSE	FALSE	0	0	0	0	0	-
	ENSG00000182903	170960	ZNF721	-0.0807125	0.637637	0.1725	0.292553	FALSE	FALSE	0	1	0	0	0	-
	ENSG00000085871	4258	MGST2	0.287911	0.000108129	0.172167	0.347416	TRUE	FALSE	0	0	0	0	0	mRNA only
	ENSG00000090615	2802	GOLGA3	0.32106	0.0019081	0.1715	0.240535	TRUE	FALSE	1	0	0	0	0	mRNA only
	ENSG00000077097	7155	TOP2B	0.177696	0.0200531	0.1715	0.255193	TRUE	FALSE	0	0	0	0	0	mRNA only
	ENSG00000162222	283237	TTC9C	-0.0661455	0.802758	0.1715	0.351539	FALSE	FALSE	0	1	0	0	0	-
	ENSG00000145349	817	CAMK2D	0.0911723	0.540018	0.171167	0.227504	FALSE	FALSE	0	0	0	0	0	-
	ENSG00000122884	5033	P4HA1	0.252039	0.0248677	0.171167	0.27637	TRUE	FALSE	0	0	0	0	0	mRNA only
	ENSG00000159267	3141	HLCS	0.120021	0.248557	0.170833	0.234603	FALSE	FALSE	0	0	0	0	0	-
	ENSG00000113615	10802	SEC24A	0.236304	0.105132	0.170667	0.245102	FALSE	FALSE	0	0	1	0	0	-
	ENSG00000181789	22820	COPG1	0.21464	0.000454359	0.170333	0.241914	TRUE	FALSE	0	0	0	0	0	mRNA only
	ENSG00000152439	374928	ZNF773	0.246978	0.147947	0.170333	0.296422	FALSE	FALSE	0	0	0	0	0	-
	ENSG00000114383	11334	TUSC2	-0.0436494	0.81785	0.170333	0.4754	FALSE	FALSE	0	0	0	0	0	-
	ENSG00000072786	6793	STK10	0.241876	0.276499	0.170167	0.265745	FALSE	FALSE	0	0	0	0	0	-
	ENSG00000162517	553115	PEF1	0.0962565	0.519256	0.17	0.299953	FALSE	FALSE	0	0	0	0	0	-
	ENSG00000119919	159296	NKX2-3	0.196649	0.743229	0.17	0.427979	FALSE	FALSE	0	0	0	0	0	-
	ENSG00000169155	23099	ZBTB43	-0.0733772	0.696963	0.169833	0.446339	FALSE	FALSE	0	0	0	0	0	-
	ENSG00000198680	286319	TUSC1	0.165846	0.105024	0.169667	0.27041	FALSE	FALSE	0	0	0	0	0	-
	ENSG00000170144	220988	HNRNPA3	-0.0207065	0.87235	0.1695	0.261349	FALSE	FALSE	0	0	0	0	0	-
	ENSG00000139132	121512	FGD4	0.163605	0.417434	0.1695	0.3264	FALSE	FALSE	0	0	0	0	0	-
	ENSG00000196083	3556	IL1RAP	0.235118	0.457206	0.169333	0.38516	FALSE	FALSE	0	0	0	0	0	-
	ENSG00000166860	9880	ZBTB39	-0.0249699	0.900063	0.169167	0.298417	FALSE	FALSE	0	0	0	0	0	-
	ENSG00000174473	442117	GALNTL6	1.06396	0.178479	0.169167	0.308301	FALSE	FALSE	0	0	0	0	0	-
	ENSG00000112210	51715	RAB23	0.207394	0.0965679	0.169	0.278332	TRUE	FALSE	0	0	0	0	0	mRNA only
	ENSG00000167005	11051	NUDT21	-0.101371	0.362042	0.169	0.389475	FALSE	FALSE	0	1	0	0	0	-
	ENSG00000198125	4151	MB	0.0396051	0.846332	0.168833	0.341458	FALSE	FALSE	0	0	0	0	0	-
	ENSG00000213246	6827	SUPT4H1	-0.10454	0.562107	0.168667	0.368506	FALSE	FALSE	0	0	0	0	0	-
	ENSG00000051620	23593	HEBP2	0.184022	0.0612955	0.1685	0.304149	TRUE	FALSE	0	0	1	0	0	mRNA only
	ENSG00000157978	26119	LDLRAP1	0.177594	0.100885	0.1685	0.375914	FALSE	FALSE	0	0	0	0	0	-
	ENSG00000173540	29925	GMPPB	0.361439	0.000157823	0.168167	0.303929	TRUE	FALSE	0	0	0	0	0	mRNA only
	ENSG00000237440	100129842	ZNF737	0.562137	0.00359936	0.168	0.330265	TRUE	FALSE	0	0	1	0	0	mRNA only
	ENSG00000104979	28974	C19orf53	-0.02604	0.892016	0.167667	0.398798	FALSE	FALSE	0	0	0	0	0	-
	ENSG00000197798	79607	FAM118B	0.25007	0.0225247	0.167167	0.252963	TRUE	FALSE	0	0	0	0	0	mRNA only
	ENSG00000047230	56474	CTPS2	0.1488	0.15709	0.167	0.297514	FALSE	FALSE	0	0	0	0	0	-
	ENSG00000117448	10327	AKR1A1	0.104842	0.22715	0.167	0.352494	FALSE	FALSE	0	0	0	0	0	-
	ENSG00000136531	6326	SCN2A	0.0117788	0.978853	0.16675	0.451565	FALSE	FALSE	0	1	0	0	0	-
	ENSG00000138162	10579	TACC2	0.193308	0.0405059	0.1665	0.291046	TRUE	FALSE	0	0	0	0	0	mRNA only
	ENSG00000266028	23380	SRGAP2	0.275374	0.00146391	0.166333	0.249028	TRUE	FALSE	0	1	0	0	0	mRNA only
	ENSG00000176771	344148	NCKAP5	0.998379	0.00320105	0.166	0.440707	TRUE	FALSE	0	0	0	0	0	mRNA only
	ENSG00000136710	84317	CCDC115	-0.181541	0.199983	0.165833	0.317048	FALSE	FALSE	0	0	0	0	0	-
	ENSG00000198945	84456	L3MBTL3	0.412366	0.00203047	0.165333	0.252739	TRUE	FALSE	0	0	0	0	0	mRNA only
	ENSG00000129514	3169	FOXA1	0.149849	0.0185606	0.165333	0.273248	TRUE	FALSE	0	0	1	0	0	mRNA only
	ENSG00000188191	5575	PRKAR1B	-0.362748	0.000271565	0.165333	0.314405	TRUE	FALSE	0	0	0	0	0	mRNA only
	ENSG00000198561	1500	CTNND1	0.094917	0.334954	0.165167	0.235404	FALSE	FALSE	0	0	0	0	0	-
	ENSG00000157216	23648	SSBP3	0.228402	1.46994e-05	0.165	0.245531	TRUE	FALSE	0	0	1	0	0	mRNA only
	ENSG00000095906	10101	NUBP2	-0.0638615	0.63545	0.1645	0.404049	FALSE	FALSE	0	1	0	0	0	-
	ENSG00000084112	54434	SSH1	-0.181056	0.0808186	0.1645	0.441342	TRUE	FALSE	0	0	0	0	0	mRNA only
	ENSG00000186272	7565	ZNF17	-0.173206	0.545835	0.164333	0.283517	FALSE	FALSE	0	0	0	0	0	-
	ENSG00000092841	4637	MYL6	0.0099903	0.94548	0.163833	0.24946	FALSE	FALSE	0	0	1	0	0	-
	ENSG00000105649	5864	RAB3A	-0.0858793	0.614011	0.163667	0.309594	FALSE	FALSE	0	0	0	0	0	-
	ENSG00000186660	80829	ZFP91	0.137341	0.0808501	0.1635	0.287728	TRUE	FALSE	0	0	0	0	0	mRNA only
	ENSG00000135549	5570	PKIB	0.772342	0.00061403	0.1635	0.573289	TRUE	FALSE	0	0	0	0	0	mRNA only
	ENSG00000169083	367	AR	0.167948	0.040204	0.163333	0.240822	TRUE	FALSE	0	0	0	0	0	mRNA only
	ENSG00000153130	60592	SCOC	0.155075	0.134544	0.163333	0.258104	FALSE	FALSE	0	0	0	0	0	-
	ENSG00000135373	26298	EHF	0.0424349	0.856716	0.163167	0.2839	FALSE	FALSE	0	0	0	0	0	-
	ENSG00000086475	22929	SEPHS1	-0.0102235	0.944578	0.163	0.252308	FALSE	FALSE	0	1	0	0	0	-
	ENSG00000069974	5873	RAB27A	0.293118	0.22646	0.162833	0.377382	FALSE	FALSE	0	0	1	0	0	-
	ENSG00000109072	7448	VTN	0.92221	0.000635862	0.162667	0.269131	TRUE	FALSE	0	0	0	0	0	mRNA only
	ENSG00000135823	10228	STX6	0.152461	0.197626	0.162667	0.321259	FALSE	FALSE	0	0	0	0	0	-
	ENSG00000104960	53635	PTOV1	0.273437	3.93308e-05	0.162667	0.350021	TRUE	FALSE	0	0	0	0	0	mRNA only
	ENSG00000197714	10794	ZNF460	0.0105582	0.988537	0.162667	0.366948	FALSE	FALSE	0	0	0	0	0	-
	ENSG00000123104	3709	ITPR2	-0.25699	0.204264	0.162667	0.384186	FALSE	FALSE	0	0	0	0	0	-
	ENSG00000175029	1488	CTBP2	0.342735	8.54356e-09	0.162333	0.318956	TRUE	FALSE	0	0	0	0	0	mRNA only
	ENSG00000157191	55707	NECAP2	0.098757	0.458795	0.162167	0.286833	FALSE	FALSE	0	0	0	0	0	-
	ENSG00000133250	84330	ZNF414	0.218521	0.141154	0.162167	0.297504	FALSE	FALSE	0	0	0	0	0	-
	ENSG00000106459	4899	NRF1	0.0315954	0.88088	0.162167	0.354873	FALSE	FALSE	0	0	0	0	0	-
	ENSG00000110092	595	CCND1	0.0432556	0.554281	0.162	0.272383	FALSE	FALSE	0	0	0	0	0	-
	ENSG00000168661	90075	ZNF30	-0.230313	0.0533868	0.162	0.274922	TRUE	FALSE	0	0	0	0	0	mRNA only
	ENSG00000089248	10961	ERP29	-0.00573478	0.979477	0.162	0.284994	FALSE	FALSE	0	0	0	0	0	-
	ENSG00000139218	9169	SCAF11	0.0615249	0.626651	0.161833	0.246908	FALSE	FALSE	0	0	0	0	0	-
	ENSG00000182400	122553	TRAPPC6B	-0.0589545	0.743481	0.161833	0.37504	FALSE	FALSE	0	0	0	0	0	-
	ENSG00000104856	5971	RELB	0.268172	0.0218839	0.161667	0.249919	TRUE	FALSE	0	0	0	0	0	mRNA only
	ENSG00000104164	26258	BLOC1S6	-0.132933	0.172027	0.161333	0.53498	FALSE	FALSE	0	0	0	0	0	-
	ENSG00000165105	158158	RASEF	0.132971	0.163584	0.161167	0.259249	FALSE	FALSE	0	0	0	0	0	-
	ENSG00000107140	7016	TESK1	0.321437	6.13054e-05	0.161167	0.445661	TRUE	FALSE	0	0	1	0	0	mRNA only
	ENSG00000139668	115825	WDFY2	0.193856	0.262345	0.161	0.281493	FALSE	FALSE	0	0	0	0	0	-
	ENSG00000160293	7410	VAV2	0.279995	0.000157489	0.160833	0.273113	TRUE	FALSE	0	0	0	0	0	mRNA only
	ENSG00000135482	84872	ZC3H10	-0.253425	0.199814	0.160833	0.391933	FALSE	FALSE	0	0	0	0	0	-
	ENSG00000180815	389840	MAP3K15	0.47967	0.592195	0.1605	0.29093	FALSE	FALSE	0	0	0	0	0	-
	ENSG00000213079	22828	SCAF8	-0.0853859	0.540186	0.160333	0.246666	FALSE	FALSE	0	0	0	0	0	-
	ENSG00000130544	79230	ZNF557	0.0476404	0.877698	0.160333	0.343252	FALSE	FALSE	0	0	0	0	0	-
	ENSG00000100284	10043	TOM1	0.154651	0.244553	0.16	0.25611	FALSE	FALSE	0	0	1	0	0	-
	ENSG00000116095	65977	PLEKHA3	-0.0580562	0.782251	0.159667	0.347324	FALSE	FALSE	0	0	0	0	0	-
	ENSG00000104689	8797	TNFRSF10A	0.0452193	0.889664	0.159333	0.350325	FALSE	FALSE	0	0	0	0	0	-
	ENSG00000170325	56980	PRDM10	0.181109	0.267963	0.158833	0.239265	FALSE	FALSE	0	0	1	0	0	-
	ENSG00000171444	4163	MCC	1.13931	3.90981e-10	0.158667	0.274343	TRUE	FALSE	0	0	0	0	0	mRNA only
	ENSG00000196950	57181	SLC39A10	0.181651	0.15127	0.158667	0.322882	FALSE	FALSE	0	0	0	0	0	-
	ENSG00000145242	2044	EPHA5	1.1844	0.023891	0.158667	0.456335	TRUE	FALSE	0	0	0	0	0	mRNA only
	ENSG00000145335	6622	SNCA	0.0504671	0.895563	0.1585	0.288191	FALSE	FALSE	0	0	0	0	0	-
	ENSG00000172830	54961	SSH3	0.237534	0.024601	0.1585	0.294396	TRUE	FALSE	0	0	1	0	0	mRNA only
	ENSG00000136026	10970	CKAP4	0.273701	0.000100104	0.158333	0.331398	TRUE	FALSE	0	0	0	0	0	mRNA only
	ENSG00000064393	28996	HIPK2	0.330647	0.088764	0.158333	0.357012	TRUE	FALSE	0	0	0	0	0	mRNA only
	ENSG00000166704	80095	ZNF606	-0.0105753	0.964236	0.158	0.303063	FALSE	FALSE	0	0	0	0	0	-
	ENSG00000132359	23108	RAP1GAP2	0.0579627	0.660972	0.157667	0.262663	FALSE	FALSE	0	1	0	0	0	-
	ENSG00000144645	114884	OSBPL10	0.33368	0.000538373	0.157667	0.291763	TRUE	FALSE	0	0	0	0	0	mRNA only
	ENSG00000103343	7727	ZNF174	-0.233773	0.332277	0.157667	0.292178	FALSE	FALSE	0	0	0	0	0	-
	ENSG00000008311	10157	AASS	0.114148	0.866697	0.157667	0.373209	FALSE	FALSE	0	0	0	0	0	-
	ENSG00000179195	144348	ZNF664	-0.0898049	0.195509	0.157333	0.342868	FALSE	FALSE	0	1	0	0	0	-
	ENSG00000198482	388558	ZNF808	0.0976422	0.758332	0.157	0.298919	FALSE	FALSE	0	0	0	0	0	-
	ENSG00000006459	80853	KDM7A	0.206272	0.346976	0.156667	0.308825	FALSE	FALSE	0	0	0	0	0	-
	ENSG00000085449	57590	WDFY1	0.178004	0.127489	0.156333	0.287319	FALSE	FALSE	0	0	0	0	0	-
	ENSG00000116668	54823	SWT1	0.203383	0.648487	0.156333	0.311123	FALSE	FALSE	0	0	0	0	0	-
	ENSG00000171903	57834	CYP4F11	0.114645	0.479079	0.156167	0.303762	FALSE	FALSE	0	0	0	0	0	-
	ENSG00000160058	55108	BSDC1	0.101892	0.221799	0.156	0.249529	FALSE	FALSE	0	0	0	0	0	-
	ENSG00000144591	29926	GMPPA	0.191889	0.0572137	0.155833	0.361345	TRUE	FALSE	0	0	0	0	0	mRNA only
	ENSG00000130762	27237	ARHGEF16	0.0990376	0.474124	0.155333	0.258651	FALSE	FALSE	0	0	0	0	0	-
	ENSG00000213516	494115	RBMXL1	-0.0703883	0.716189	0.155333	0.325269	FALSE	FALSE	0	0	0	0	0	-
	ENSG00000156973	5147	PDE6D	-0.0205172	0.94404	0.155333	0.382772	FALSE	FALSE	0	0	0	0	0	-
	ENSG00000116260	5768	QSOX1	0.130181	0.518802	0.155333	0.385987	FALSE	FALSE	0	0	0	0	0	-
	ENSG00000115020	200576	PIKFYVE	0.268336	0.062784	0.155167	0.263617	TRUE	FALSE	0	0	1	0	0	mRNA only
	ENSG00000143320	1382	CRABP2	0.144629	0.710701	0.155	0.300607	FALSE	FALSE	0	0	0	0	0	-
	ENSG00000119801	51646	YPEL5	0.105598	0.378733	0.154833	0.422852	FALSE	FALSE	0	0	0	0	0	-
	ENSG00000198258	59286	UBL5	0.000302999	0.999022	0.154833	0.45828	FALSE	FALSE	0	0	0	0	0	-
	ENSG00000239306	10432	RBM14	0.0285442	0.855114	0.1545	0.340359	FALSE	FALSE	0	0	0	0	0	-
	ENSG00000057252	6646	SOAT1	0.114466	0.229433	0.1545	0.369854	FALSE	FALSE	0	0	1	0	0	-
	ENSG00000203326	170958	ZNF525	0.0240271	0.912867	0.154333	0.282386	FALSE	FALSE	0	0	0	1	0	-
	ENSG00000034053	321	APBA2	-0.0415201	0.922069	0.15425	0.565168	FALSE	FALSE	0	1	0	0	0	-
	ENSG00000127946	3092	HIP1	0.342495	0.000293861	0.154167	0.24561	TRUE	FALSE	0	1	0	0	0	mRNA only
	ENSG00000173163	150684	COMMD1	0.172312	0.455146	0.154	0.257879	FALSE	FALSE	0	0	0	0	0	-
	ENSG00000205138	644096	SDHAF1	0.0334371	0.889664	0.154	0.467302	FALSE	FALSE	0	0	0	0	0	-
	ENSG00000104177	50804	MYEF2	0.00692865	0.971064	0.153833	0.313966	FALSE	FALSE	0	0	0	0	0	-
	ENSG00000074370	489	ATP2A3	0.354486	1.58409e-07	0.153833	0.365828	TRUE	FALSE	0	0	0	0	0	mRNA only
	ENSG00000197355	91373	UAP1L1	0.235346	0.00835469	0.153667	0.278156	TRUE	FALSE	0	0	0	0	0	mRNA only
	ENSG00000166908	79837	PIP4K2C	0.124245	0.222903	0.153667	0.315705	FALSE	FALSE	0	0	1	0	0	-
	ENSG00000263465	10929	SRSF8	0.109672	0.255223	0.1535	0.252417	FALSE	FALSE	0	0	0	0	0	-
	ENSG00000166548	7084	TK2	0.326244	0.00202705	0.152333	0.428853	TRUE	FALSE	0	0	0	0	0	mRNA only
	ENSG00000138768	8615	USO1	0.0685105	0.511129	0.152167	0.273529	FALSE	FALSE	0	0	1	0	0	-
	ENSG00000138646	51191	HERC5	0.181903	0.535379	0.151833	0.304984	FALSE	FALSE	0	0	1	0	0	-
	ENSG00000256043	1519	CTSO	0.677045	0.36871	0.15175	0.572383	FALSE	FALSE	0	0	0	0	0	-
	ENSG00000039560	26064	RAI14	-0.100887	0.581906	0.151667	0.287636	FALSE	FALSE	0	1	0	0	0	-
	ENSG00000124587	5190	PEX6	-0.010843	0.953805	0.151667	0.293809	FALSE	FALSE	0	0	0	0	0	-
	ENSG00000178425	221294	NT5DC1	0.054687	0.728394	0.1515	0.32676	FALSE	FALSE	0	0	0	0	0	-
	ENSG00000086062	2683	B4GALT1	0.214597	0.00923004	0.151333	0.405856	TRUE	FALSE	0	0	1	0	0	mRNA only
	ENSG00000070495	23210	JMJD6	0.163625	0.16163	0.151	0.344414	FALSE	FALSE	0	0	0	0	0	-
	ENSG00000167034	4824	NKX3-1	0.18415	0.00153014	0.1505	0.326785	TRUE	FALSE	0	0	1	0	0	mRNA only
	ENSG00000100994	5834	PYGB	0.182201	0.0206112	0.150167	0.309078	TRUE	FALSE	0	0	1	0	0	mRNA only
	ENSG00000173482	5797	PTPRM	1.14628	2.74614e-12	0.15	0.138667	TRUE	FALSE	1	0	0	0	0	mRNA only
	ENSG00000137497	4926	NUMA1	0.150393	0.109331	0.149833	0.277556	FALSE	FALSE	0	0	0	0	0	-
	ENSG00000143373	57592	ZNF687	0.042101	0.762	0.1495	0.269259	FALSE	FALSE	0	0	0	0	0	-
	ENSG00000143457	55204	GOLPH3L	0.126993	0.423657	0.1495	0.271896	FALSE	FALSE	0	0	0	0	0	-
	ENSG00000127903	90485	ZNF835	-0.280417	0.161142	0.1495	0.344215	FALSE	FALSE	0	0	0	0	0	-
	ENSG00000050327	7984	ARHGEF5	0.0945339	0.782261	0.149333	0.276791	FALSE	FALSE	0	0	0	0	0	-
	ENSG00000100410	84844	PHF5A	-0.046185	0.806237	0.149333	0.435635	FALSE	FALSE	0	0	0	0	0	-
	ENSG00000079257	56925	LXN	0.187261	0.267952	0.149	0.372729	FALSE	FALSE	0	0	0	0	0	-
	ENSG00000077935	27127	SMC1B	-0.0725466	0.95012	0.149	0.43027	FALSE	FALSE	0	0	0	0	0	-
	ENSG00000126945	3188	HNRNPH2	0.0248612	0.8818	0.148833	0.322264	FALSE	FALSE	0	0	0	0	0	-
	ENSG00000066654	55623	THUMPD1	-0.0186851	0.920149	0.148667	0.269753	FALSE	FALSE	0	0	0	0	0	-
	ENSG00000197077	85379	KIAA1671	0.162576	0.102948	0.148667	0.284765	FALSE	FALSE	0	0	0	0	0	-
	ENSG00000185591	6667	SP1	0.0504569	0.695488	0.148333	0.374532	FALSE	FALSE	0	1	0	0	0	-
	ENSG00000181722	26137	ZBTB20	0.481353	0.000555497	0.148167	0.205492	TRUE	FALSE	0	0	0	0	0	mRNA only
	ENSG00000185896	3916	LAMP1	-0.0239471	0.884643	0.148167	0.335675	FALSE	FALSE	0	0	0	0	0	-
	ENSG00000123106	55297	CCDC91	0.0687882	0.690969	0.148167	0.349248	FALSE	FALSE	0	0	0	0	0	-
	ENSG00000163686	57406	ABHD6	-0.106797	0.794878	0.148167	0.487025	FALSE	FALSE	0	0	0	0	0	-
	ENSG00000115183	85461	TANC1	0.41697	5.50799e-06	0.148	0.268183	TRUE	FALSE	0	0	0	0	0	mRNA only
	ENSG00000044115	1495	CTNNA1	0.12764	0.0301926	0.147833	0.30293	TRUE	FALSE	0	0	0	0	0	mRNA only
	ENSG00000143368	10262	SF3B4	-0.0880203	0.518377	0.147833	0.323096	FALSE	FALSE	0	0	0	0	0	-
	ENSG00000120549	56243	KIAA1217	0.218979	0.0248777	0.147667	0.271413	TRUE	FALSE	0	0	0	0	0	mRNA only
	ENSG00000186222	55330	BLOC1S4	0.105943	0.542189	0.147667	0.31815	FALSE	FALSE	0	0	0	0	0	-
	ENSG00000278540	31	ACACA	0.250388	0.436097	0.147333	0.273537	FALSE	FALSE	0	0	0	0	0	-
	ENSG00000251369	162972	ZNF550	0.0604117	0.689118	0.147333	0.377884	FALSE	FALSE	0	0	0	0	0	-
	ENSG00000151208	9231	DLG5	0.376051	0.035798	0.146833	0.302894	TRUE	FALSE	0	0	0	0	0	mRNA only
	ENSG00000076604	9618	TRAF4	0.321826	3.63084e-07	0.146833	0.365094	TRUE	FALSE	0	0	0	0	0	mRNA only
	ENSG00000131242	84440	RAB11FIP4	0.225221	0.000126631	0.146667	0.421534	TRUE	FALSE	0	0	0	0	0	mRNA only
	ENSG00000152056	130340	AP1S3	0.0484436	0.778998	0.1465	0.352619	FALSE	FALSE	0	0	0	0	0	-
	ENSG00000145817	81555	YIPF5	0.113216	0.353844	0.1465	0.420995	FALSE	FALSE	0	0	0	0	0	-
	ENSG00000100151	9463	PICK1	0.344989	6.7882e-05	0.146333	0.299175	TRUE	FALSE	1	0	0	0	0	mRNA only
	ENSG00000069849	483	ATP1B3	0.283558	0.00199491	0.146333	0.366901	TRUE	FALSE	0	0	0	0	0	mRNA only
	ENSG00000262209	56102	PCDHGB3	-0.379742	0.620377	0.146333	0.504265	FALSE	FALSE	0	0	0	0	0	-
	ENSG00000154803	201163	FLCN	0.198897	0.147862	0.146167	0.292502	FALSE	FALSE	0	0	0	0	0	-
	ENSG00000138674	22872	SEC31A	0.0536013	0.618146	0.146167	0.304146	FALSE	FALSE	0	0	1	0	0	-
	ENSG00000249915	10016	PDCD6	0.15104	0.0677821	0.146	0.305038	TRUE	FALSE	0	0	0	0	0	mRNA only
	ENSG00000204611	90317	ZNF616	0.0334272	0.892968	0.146	0.312629	FALSE	FALSE	0	0	0	0	0	-
	ENSG00000197885	28512	NKIRAS1	-0.00378322	0.991053	0.145667	0.353633	FALSE	FALSE	0	0	0	0	0	-
	ENSG00000187626	387032	ZKSCAN4	-0.133851	0.651443	0.1455	0.378065	FALSE	FALSE	0	0	0	0	0	-
	ENSG00000129636	81533	ITFG1	0.0230288	0.91095	0.145333	0.296232	FALSE	FALSE	0	0	0	0	0	-
	ENSG00000105750	7639	ZNF85	0.240612	0.849333	0.145333	0.319533	FALSE	FALSE	0	0	0	0	0	-
	ENSG00000140743	1039	CDR2	0.157598	0.883525	0.145333	0.425657	FALSE	FALSE	0	0	0	0	0	-
	ENSG00000122786	800	CALD1	0.163102	0.0603253	0.145167	0.304404	TRUE	FALSE	0	0	0	0	0	mRNA only
	ENSG00000176014	84617	TUBB6	0.178339	0.326774	0.145167	0.373294	FALSE	FALSE	0	0	0	0	0	-
	ENSG00000100376	55007	FAM118A	0.209399	0.0285646	0.145	0.413931	TRUE	FALSE	0	0	0	0	0	mRNA only
	ENSG00000123933	10608	MXD4	0.15416	0.0690496	0.144833	0.361489	TRUE	FALSE	0	0	0	0	0	mRNA only
	ENSG00000141741	84299	MIEN1	0.260064	0.0173426	0.1445	0.331253	TRUE	FALSE	0	0	1	0	0	mRNA only
	ENSG00000198466	84914	ZNF587	0.254547	0.1596	0.1445	0.356171	FALSE	FALSE	0	0	1	0	0	-
	ENSG00000008282	6856	SYPL1	0.133143	0.163974	0.1445	0.458614	FALSE	FALSE	0	0	0	0	0	-
	ENSG00000100201	10521	DDX17	-0.0464983	0.75147	0.144333	0.278021	FALSE	FALSE	0	0	0	0	0	-
	ENSG00000183323	202243	CCDC125	0.404488	0.0477277	0.144333	0.352869	TRUE	FALSE	0	0	0	0	0	mRNA only
	ENSG00000116001	7072	TIA1	-0.10765	0.34671	0.144167	0.396338	FALSE	FALSE	0	0	0	0	0	-
	ENSG00000154124	90268	OTULIN	0.152203	0.185953	0.144	0.290983	FALSE	FALSE	0	0	0	0	0	-
	ENSG00000152767	10160	FARP1	0.182582	0.0369648	0.144	0.338816	TRUE	FALSE	0	0	0	0	0	mRNA only
	ENSG00000136986	79139	DERL1	0.0398391	0.734585	0.144	0.439	FALSE	FALSE	0	0	0	0	0	-
	ENSG00000108854	64750	SMURF2	0.19028	0.0685991	0.143667	0.356302	TRUE	FALSE	0	0	0	0	0	mRNA only
	ENSG00000107862	8729	GBF1	0.10304	0.405558	0.1435	0.283601	FALSE	FALSE	0	0	1	0	0	-
	ENSG00000221886	63920	ZBED8	0.075061	0.892031	0.1435	0.327234	FALSE	FALSE	0	0	0	0	0	-
	ENSG00000111481	22818	COPZ1	-0.0296168	0.822328	0.1435	0.334498	FALSE	FALSE	0	0	0	0	0	-
	ENSG00000149532	79869	CPSF7	-0.0658432	0.502463	0.143333	0.31421	FALSE	FALSE	0	0	0	0	0	-
	ENSG00000039319	9765	ZFYVE16	0.167701	0.399525	0.143167	0.310448	FALSE	FALSE	0	0	0	0	0	-
	ENSG00000130147	23677	SH3BP4	0.211119	0.0506476	0.143167	0.355545	TRUE	FALSE	0	0	1	0	0	mRNA only
	ENSG00000148426	254427	PROSER2	0.181036	0.684086	0.143	0.490577	FALSE	FALSE	0	0	0	0	0	-
	ENSG00000130940	54897	CASZ1	0.326362	0.0013748	0.142833	0.314842	TRUE	FALSE	0	0	0	0	0	mRNA only
	ENSG00000159592	60313	GPBP1L1	0.0186332	0.916176	0.142833	0.353096	FALSE	FALSE	0	1	0	0	0	-
	ENSG00000187446	11261	CHP1	0.258466	0.00756587	0.142833	0.373519	TRUE	FALSE	0	0	0	0	0	mRNA only
	ENSG00000205643	150383	CDPF1	-0.137171	0.642343	0.14275	0.392792	FALSE	FALSE	0	0	0	0	0	-
	ENSG00000115756	3241	HPCAL1	-0.0547187	0.793047	0.142667	0.272176	FALSE	FALSE	0	0	0	0	0	-
	ENSG00000173548	257364	SNX33	0.00593304	0.985047	0.142	0.341165	FALSE	FALSE	0	0	0	0	0	-
	ENSG00000165458	3636	INPPL1	0.21071	0.0295422	0.141667	0.290908	TRUE	FALSE	0	0	1	0	0	mRNA only
	ENSG00000133313	55748	CNDP2	0.0912193	0.524312	0.1415	0.309654	FALSE	FALSE	0	0	0	0	0	-
	ENSG00000121064	59342	SCPEP1	-0.0268108	0.854709	0.1415	0.313794	FALSE	FALSE	0	0	0	0	0	-
	ENSG00000103202	4833	NME4	0.165241	0.0484635	0.1415	0.340638	TRUE	FALSE	0	0	0	0	0	mRNA only
	ENSG00000230778	100131244	ANKRD63	-0.171442	0.797433	0.141333	0.472555	FALSE	FALSE	0	0	0	0	0	-
	ENSG00000152270	5140	PDE3B	0.193391	0.0206303	0.141167	0.365605	TRUE	FALSE	0	0	0	0	0	mRNA only
	ENSG00000116679	10625	IVNS1ABP	-0.101668	0.378733	0.141	0.309592	FALSE	FALSE	0	1	0	0	0	-
	ENSG00000011304	5725	PTBP1	0.00854413	0.952558	0.141	0.343186	FALSE	FALSE	0	1	0	0	0	-
	ENSG00000148719	54788	DNAJB12	0.188064	0.0244158	0.141	0.347424	TRUE	FALSE	0	0	1	0	0	mRNA only
	ENSG00000147041	94122	SYTL5	-0.0306274	0.962866	0.140833	0.473472	FALSE	FALSE	0	0	0	0	1	-
	ENSG00000198961	9867	PJA2	0.138323	0.259024	0.140667	0.330975	FALSE	FALSE	0	0	1	0	0	-
	ENSG00000174996	64837	KLC2	0.176705	0.0331235	0.1405	0.343058	TRUE	FALSE	0	0	1	0	0	mRNA only
	ENSG00000150093	3688	ITGB1	0.0786144	0.581693	0.1405	0.389896	FALSE	FALSE	0	0	0	0	0	-
	ENSG00000213020	81856	ZNF611	0.31528	0.109155	0.140333	0.349861	FALSE	FALSE	0	0	0	0	0	-
	ENSG00000147050	7403	KDM6A	0.288515	0.0029471	0.140167	0.306766	TRUE	FALSE	0	0	0	0	0	mRNA only
	ENSG00000174851	10897	YIF1A	0.0585287	0.6413	0.140167	0.374683	FALSE	FALSE	0	0	1	0	0	-
	ENSG00000054654	23224	SYNE2	0.138712	0.445665	0.140167	0.395748	FALSE	FALSE	0	0	0	0	0	-
	ENSG00000198093	65251	ZNF649	0.242004	0.0625055	0.140167	0.404054	TRUE	FALSE	0	0	0	0	0	mRNA only
	ENSG00000230989	3281	HSBP1	0.094941	0.412602	0.139667	0.294586	FALSE	FALSE	0	0	0	0	0	-
	ENSG00000120896	10174	SORBS3	0.652481	1.80929e-09	0.139667	0.316908	TRUE	FALSE	0	0	0	0	0	mRNA only
	ENSG00000151458	57182	ANKRD50	0.211085	0.182641	0.139667	0.379606	FALSE	FALSE	0	0	0	0	0	-
	ENSG00000196843	10865	ARID5A	-0.0804114	0.693375	0.139667	0.407052	FALSE	FALSE	0	0	0	0	0	-
	ENSG00000152795	9987	HNRNPDL	-0.069589	0.429373	0.139333	0.290594	FALSE	FALSE	0	1	0	0	0	-
	ENSG00000198939	80108	ZFP2	-0.304826	0.75508	0.139333	0.316577	FALSE	FALSE	0	0	0	0	0	-
	ENSG00000136888	9550	ATP6V1G1	0.439802	1.50437e-09	0.138833	0.330684	TRUE	FALSE	1	0	0	0	0	mRNA only
	ENSG00000141738	2886	GRB7	0.204257	0.122783	0.138833	0.342269	FALSE	FALSE	0	0	0	0	0	-
	ENSG00000163602	23429	RYBP	0.348666	0.413947	0.138833	0.369116	FALSE	FALSE	0	0	0	0	0	-
	ENSG00000079332	56681	SAR1A	0.0895773	0.346976	0.138667	0.333919	FALSE	FALSE	0	0	0	0	0	-
	ENSG00000105767	199731	CADM4	0.0351651	0.882712	0.1385	0.398805	FALSE	FALSE	0	0	0	0	0	-
	ENSG00000033627	535	ATP6V0A1	0.119826	0.158728	0.138333	0.322714	FALSE	FALSE	0	0	1	0	0	-
	ENSG00000132932	51761	ATP8A2	0.807365	2.99453e-16	0.138333	0.392133	TRUE	FALSE	0	0	0	0	0	mRNA only
	ENSG00000116106	2043	EPHA4	0.267753	0.176655	0.138167	0.350611	FALSE	FALSE	0	0	0	0	1	-
	ENSG00000072415	64398	MPP5	0.167248	0.0712049	0.138	0.284313	TRUE	FALSE	0	0	1	0	0	mRNA only
	ENSG00000065485	10954	PDIA5	0.113437	0.276127	0.1375	0.308429	FALSE	FALSE	0	0	0	0	0	-
	ENSG00000102024	5358	PLS3	-0.0034961	0.988537	0.137333	0.36869	FALSE	FALSE	0	0	0	0	0	-
	ENSG00000130520	25804	LSM4	-0.0705221	0.678826	0.137333	0.403077	FALSE	FALSE	0	0	0	0	0	-
	ENSG00000101608	10627	MYL12A	0.227653	0.0243423	0.137167	0.323392	TRUE	FALSE	0	0	0	0	0	mRNA only
	ENSG00000051825	10198	MPHOSPH9	0.0865132	0.632728	0.136833	0.299991	FALSE	FALSE	0	0	0	0	0	-
	ENSG00000111786	8683	SRSF9	0.0510949	0.686269	0.136833	0.430735	FALSE	FALSE	0	0	0	0	0	-
	ENSG00000126254	79171	RBM42	0.0846807	0.477679	0.136667	0.451404	FALSE	FALSE	0	0	0	0	0	-
	ENSG00000204217	659	BMPR2	0.289283	0.0155269	0.1365	0.424874	TRUE	FALSE	0	0	0	0	0	mRNA only
	ENSG00000183111	389337	ARHGEF37	0.528408	1.34186e-10	0.136333	0.336575	TRUE	FALSE	0	0	1	0	0	mRNA only
	ENSG00000136870	7743	ZNF189	-0.086213	0.681939	0.136333	0.367189	FALSE	FALSE	0	0	0	0	0	-
	ENSG00000144959	57552	NCEH1	0.315428	0.0255614	0.136333	0.399738	TRUE	FALSE	0	0	0	0	0	mRNA only
	ENSG00000126351	7067	THRA	-0.380155	0.00153141	0.136333	0.511162	TRUE	FALSE	0	1	0	0	0	mRNA only
	ENSG00000149115	85456	TNKS1BP1	0.160209	0.0967026	0.136167	0.322838	TRUE	FALSE	1	0	0	0	0	mRNA only
	ENSG00000067836	79641	ROGDI	0.225946	0.179331	0.136167	0.328897	FALSE	FALSE	0	0	0	0	0	-
	ENSG00000103316	1428	CRYM	0.0867772	0.874288	0.136167	0.352764	FALSE	FALSE	0	0	0	0	0	-
	ENSG00000138398	9360	PPIG	0.043737	0.796346	0.136	0.332403	FALSE	FALSE	0	0	0	0	0	-
	ENSG00000109458	2549	GAB1	0.158672	0.574688	0.136	0.358513	FALSE	FALSE	0	0	0	0	1	-
	ENSG00000198429	7620	ZNF69	0.0979567	0.817583	0.136	0.392306	FALSE	FALSE	0	0	1	0	0	-
	ENSG00000198863	146923	RUNDC1	0.140773	0.116958	0.135833	0.347591	FALSE	FALSE	0	0	0	0	0	-
	ENSG00000184432	9276	COPB2	0.240735	0.000326146	0.135667	0.331557	TRUE	FALSE	0	0	1	0	0	mRNA only
	ENSG00000159720	9114	ATP6V0D1	0.175045	0.0876773	0.1355	0.330814	TRUE	FALSE	0	0	1	0	0	mRNA only
	ENSG00000071626	26528	DAZAP1	0.0776382	0.351879	0.1355	0.33757	FALSE	FALSE	0	0	0	0	0	-
	ENSG00000124839	64284	RAB17	0.119065	0.338726	0.135167	0.359985	FALSE	FALSE	0	0	0	0	0	-
	ENSG00000136940	5082	PDCL	0.187043	0.0550012	0.135	0.350832	TRUE	FALSE	0	0	0	0	0	mRNA only
	ENSG00000011009	11313	LYPLA2	0.164193	0.145108	0.134833	0.389657	FALSE	FALSE	0	0	0	0	0	-
	ENSG00000186111	23396	PIP5K1C	-0.0192833	0.926338	0.134667	0.34223	FALSE	FALSE	0	0	0	0	0	-
	ENSG00000179163	2517	FUCA1	-0.0543465	0.752016	0.1345	0.317787	FALSE	FALSE	0	0	0	0	0	-
	ENSG00000183255	754	PTTG1IP	0.00951362	0.934651	0.1345	0.361809	FALSE	FALSE	0	0	0	0	0	-
	ENSG00000131620	55107	ANO1	0.270539	0.294578	0.134333	0.373115	FALSE	FALSE	0	0	0	0	0	-
	ENSG00000179335	1198	CLK3	0.138189	0.082323	0.134333	0.375208	TRUE	FALSE	0	0	0	0	0	mRNA only
	ENSG00000183963	6525	SMTN	0.344355	0.00397222	0.134333	0.434807	TRUE	FALSE	0	0	1	0	0	mRNA only
	ENSG00000181090	79813	EHMT1	0.0558217	0.545381	0.134	0.334714	FALSE	FALSE	0	0	0	0	0	-
	ENSG00000063244	11338	U2AF2	-0.024908	0.868256	0.134	0.370782	FALSE	FALSE	0	1	0	0	0	-
	ENSG00000139579	79035	NABP2	0.0974103	0.479285	0.134	0.38869	FALSE	FALSE	0	0	0	0	0	-
	ENSG00000120334	91687	CENPL	0.0118054	0.969625	0.134	0.472042	FALSE	FALSE	0	1	0	0	0	-
	ENSG00000168118	5867	RAB4A	0.112197	0.255444	0.133833	0.408617	FALSE	FALSE	0	0	1	0	0	-
	ENSG00000160746	55129	ANO10	0.0553189	0.790026	0.133833	0.433901	FALSE	FALSE	0	0	1	0	0	-
	ENSG00000144339	23671	TMEFF2	0.284332	0.00962049	0.133833	0.472611	TRUE	FALSE	0	0	0	0	0	mRNA only
	ENSG00000111911	135114	HINT3	0.0042294	0.984126	0.133667	0.387411	FALSE	FALSE	0	0	0	0	0	-
	ENSG00000154781	51244	CCDC174	0.125079	0.37419	0.133667	0.423034	FALSE	FALSE	0	0	0	0	0	-
	ENSG00000170653	11016	ATF7	0.0237591	0.8913	0.133333	0.318286	FALSE	FALSE	0	0	0	0	0	-
	ENSG00000171914	83660	TLN2	0.252958	0.0426777	0.133333	0.326093	TRUE	FALSE	0	0	0	0	0	mRNA only
	ENSG00000083937	25978	CHMP2B	-0.0169218	0.921792	0.133333	0.380013	FALSE	FALSE	0	0	0	0	0	-
	ENSG00000138802	10427	SEC24B	0.0587092	0.729355	0.133167	0.350581	FALSE	FALSE	0	1	0	0	0	-
	ENSG00000136451	7716	VEZF1	0.227998	0.00386897	0.133	0.370559	TRUE	FALSE	0	0	0	0	0	mRNA only
	ENSG00000173258	158399	ZNF483	0.00928209	0.988226	0.132833	0.355973	FALSE	FALSE	0	0	0	0	0	-
	ENSG00000141458	4864	NPC1	0.311641	0.0163738	0.132833	0.362295	TRUE	FALSE	0	0	1	0	0	mRNA only
	ENSG00000132824	10955	SERINC3	0.221528	0.000941614	0.132833	0.37054	TRUE	FALSE	0	1	0	0	0	mRNA only
	ENSG00000197535	4644	MYO5A	0.112695	0.602339	0.132667	0.322961	FALSE	FALSE	0	0	0	0	0	-
	ENSG00000068912	27248	ERLEC1	0.220459	0.00262214	0.132667	0.333279	TRUE	FALSE	0	0	1	0	0	mRNA only
	ENSG00000133056	5287	PIK3C2B	-0.11551	0.477979	0.132667	0.4	FALSE	FALSE	0	0	0	0	0	-
	ENSG00000197016	388566	ZNF470	-0.231652	0.165794	0.132667	0.43107	FALSE	FALSE	0	0	1	0	0	-
	ENSG00000166526	7551	ZNF3	0.0529752	0.662303	0.132333	0.352144	FALSE	FALSE	0	0	0	0	0	-
	ENSG00000122482	84146	ZNF644	-0.0218268	0.91074	0.132	0.321602	FALSE	FALSE	0	0	0	0	0	-
	ENSG00000019144	23187	PHLDB1	0.2518	0.0834365	0.132	0.332839	TRUE	FALSE	0	0	0	0	0	mRNA only
	ENSG00000075539	285527	FRYL	0.0869368	0.649571	0.132	0.382541	FALSE	FALSE	0	0	0	0	0	-
	ENSG00000143748	4931	NVL	0.213005	0.0352399	0.131833	0.314779	TRUE	FALSE	0	0	0	0	0	mRNA only
	ENSG00000119314	9991	PTBP3	0.0925912	0.569759	0.131833	0.398262	FALSE	FALSE	0	1	0	0	0	-
	ENSG00000105556	54531	MIER2	0.144557	0.387413	0.131667	0.314419	FALSE	FALSE	0	0	0	0	0	-
	ENSG00000109103	9094	UNC119	0.221925	0.0111746	0.131667	0.3251	TRUE	FALSE	0	0	1	0	0	mRNA only
	ENSG00000204304	5089	PBX2	0.179371	0.587604	0.131667	0.33395	FALSE	FALSE	0	0	0	0	0	-
	ENSG00000117533	8674	VAMP4	0.0442443	0.868545	0.131667	0.343602	FALSE	FALSE	0	0	0	0	0	-
	ENSG00000061273	51564	HDAC7	0.37338	9.02729e-05	0.1315	0.357667	TRUE	FALSE	0	0	0	0	0	mRNA only
	ENSG00000047188	64848	YTHDC2	0.162876	0.174752	0.131	0.315706	FALSE	FALSE	0	0	0	0	0	-
	ENSG00000198182	84775	ZNF607	-0.196099	0.163584	0.131	0.36207	FALSE	FALSE	0	0	0	0	0	-
	ENSG00000066044	1994	ELAVL1	-0.0333831	0.794637	0.131	0.415086	FALSE	FALSE	0	0	0	0	0	-
	ENSG00000089693	8079	MLF2	-0.0920555	0.292348	0.130833	0.346139	FALSE	FALSE	0	0	1	0	0	-
	ENSG00000095203	54566	EPB41L4B	0.123968	0.10826	0.130667	0.335133	FALSE	FALSE	0	0	0	0	0	-
	ENSG00000121931	55791	LRIF1	0.062747	0.833899	0.130667	0.357048	FALSE	FALSE	0	0	1	0	0	-
	ENSG00000247596	11344	TWF2	0.0711409	0.72965	0.130667	0.440929	FALSE	FALSE	0	0	0	0	0	-
	ENSG00000091136	3912	LAMB1	0.152931	0.0332382	0.130333	0.356814	TRUE	FALSE	0	1	0	0	0	mRNA only
	ENSG00000196782	55534	MAML3	0.164499	0.0950884	0.130333	0.357957	TRUE	FALSE	0	1	0	0	0	mRNA only
	ENSG00000198026	63925	ZNF335	0.136723	0.328723	0.130333	0.419388	FALSE	FALSE	0	0	0	0	0	-
	ENSG00000130985	7317	UBA1	0.0699818	0.38578	0.130167	0.345827	FALSE	FALSE	0	0	1	0	0	-
	ENSG00000140365	54939	COMMD4	0.121052	0.322923	0.130167	0.435158	FALSE	FALSE	0	0	0	0	0	-
	ENSG00000158816	127731	VWA5B1	-1.21287	6.69555e-10	0.130167	0.440798	TRUE	FALSE	0	0	0	0	1	mRNA only
	ENSG00000274349	26149	ZNF658	-0.0747883	0.916176	0.13	0.360205	FALSE	FALSE	0	0	0	0	0	-
	ENSG00000131475	84313	VPS25	-0.0903044	0.488906	0.13	0.412529	FALSE	FALSE	0	0	1	0	0	-
	ENSG00000131473	47	ACLY	0.191878	0.00833066	0.129667	0.379782	TRUE	FALSE	0	0	0	0	0	mRNA only
	ENSG00000176853	157769	FAM91A1	0.157301	0.185319	0.129333	0.370325	FALSE	FALSE	0	0	0	0	0	-
	ENSG00000103184	9717	SEC14L5	0.827178	7.54448e-05	0.129333	0.437246	TRUE	FALSE	0	0	1	0	0	mRNA only
	ENSG00000204103	9935	MAFB	0.09086	0.521369	0.12925	0.521777	FALSE	FALSE	0	0	0	0	0	-
	ENSG00000076108	11176	BAZ2A	0.223286	0.00375854	0.129167	0.313216	TRUE	FALSE	0	0	0	0	0	mRNA only
	ENSG00000105287	25865	PRKD2	0.441244	1.4402e-08	0.129167	0.343368	TRUE	FALSE	0	0	0	0	0	mRNA only
	ENSG00000000457	57147	SCYL3	0.267889	0.0173426	0.129167	0.350799	TRUE	FALSE	0	0	0	0	0	mRNA only
	ENSG00000071127	9948	WDR1	0.0875387	0.298692	0.129167	0.368541	FALSE	FALSE	0	0	0	0	0	-
	ENSG00000275410	6928	HNF1B	0.441539	0.00868473	0.129167	0.402627	TRUE	FALSE	0	1	0	0	0	mRNA only
	ENSG00000172403	171024	SYNPO2	-0.373151	0.670788	0.129	0.488268	FALSE	FALSE	0	0	0	0	0	-
	ENSG00000165476	221035	REEP3	0.318979	8.23101e-05	0.128833	0.344067	TRUE	FALSE	0	0	1	0	0	mRNA only
	ENSG00000185220	267002	PGBD2	0.0511586	0.896296	0.128667	0.33092	FALSE	FALSE	0	0	1	0	0	-
	ENSG00000167578	53916	RAB4B	0.72029	0.0483961	0.128667	0.380883	TRUE	FALSE	0	0	0	0	0	mRNA only
	ENSG00000108639	9144	SYNGR2	0.424273	7.60639e-07	0.128667	0.390938	TRUE	FALSE	0	0	0	0	0	mRNA only
	ENSG00000268861	23370	ARHGEF18	0.0896135	0.903732	0.1285	0.517242	FALSE	FALSE	0	0	0	0	0	-
	ENSG00000120008	55717	WDR11	0.0299564	0.843818	0.128	0.350766	FALSE	FALSE	0	0	0	0	0	-
	ENSG00000167182	6668	SP2	0.195992	0.0915888	0.128	0.35372	TRUE	FALSE	0	0	0	0	0	mRNA only
	ENSG00000143815	3930	LBR	-0.00180035	0.991736	0.128	0.576638	FALSE	FALSE	0	0	0	0	0	-
	ENSG00000089159	5829	PXN	0.251399	0.000707617	0.127833	0.325958	TRUE	FALSE	0	0	0	0	0	mRNA only
	ENSG00000148344	9536	PTGES	0.148292	0.140307	0.127833	0.399303	FALSE	FALSE	0	0	0	0	0	-
	ENSG00000114923	6508	SLC4A3	0.101225	0.52598	0.12775	0.530831	FALSE	FALSE	0	0	0	0	0	-
	ENSG00000100014	23384	SPECC1L	0.275463	6.19226e-05	0.127667	0.363903	TRUE	FALSE	0	0	0	0	0	mRNA only
	ENSG00000113205	56132	PCDHB3	0.208659	0.208251	0.1275	0.37494	FALSE	FALSE	0	0	1	0	0	-
	ENSG00000138760	950	SCARB2	0.0962116	0.246111	0.1275	0.382359	FALSE	FALSE	0	0	0	0	0	-
	ENSG00000024526	55635	DEPDC1	0.130376	0.298629	0.1275	0.647019	FALSE	FALSE	0	0	0	0	0	-
	ENSG00000165527	382	ARF6	0.0800506	0.427869	0.127333	0.36432	FALSE	FALSE	0	0	0	0	0	-
	ENSG00000122068	84248	FYTTD1	-0.0586324	0.571038	0.127167	0.374388	FALSE	FALSE	0	1	0	0	0	-
	ENSG00000158863	64760	FAM160B2	0.0763189	0.627581	0.127167	0.401525	FALSE	FALSE	0	0	1	0	0	-
	ENSG00000136068	2317	FLNB	0.071141	0.491714	0.127	0.347523	FALSE	FALSE	0	0	0	0	0	-
	ENSG00000173867	55070	DET1	-0.287294	0.199631	0.127	0.363154	FALSE	FALSE	0	0	0	0	0	-
	ENSG00000180921	286077	FAM83H	0.0834459	0.853572	0.126833	0.337475	FALSE	FALSE	0	0	0	0	0	-
	ENSG00000028310	65980	BRD9	0.126514	0.282829	0.126833	0.36724	FALSE	FALSE	0	0	0	0	0	-
	ENSG00000078814	57644	MYH7B	-0.816873	0.238882	0.126833	0.387128	FALSE	FALSE	0	0	0	0	0	-
	ENSG00000155097	528	ATP6V1C1	0.0536045	0.666441	0.126667	0.339347	FALSE	FALSE	0	0	0	0	1	-
	ENSG00000004700	5965	RECQL	0.150272	0.214585	0.126667	0.392314	FALSE	FALSE	0	1	0	0	0	-
	ENSG00000095139	372	ARCN1	0.0962074	0.207102	0.1265	0.378327	FALSE	FALSE	0	0	1	0	0	-
	ENSG00000198918	6170	RPL39	-0.209478	0.340517	0.1265	0.597042	FALSE	FALSE	0	1	0	0	0	-
	ENSG00000173786	1267	CNP	0.108048	0.296609	0.126333	0.345209	FALSE	FALSE	0	0	0	0	0	-
	ENSG00000254685	8790	FPGT	0.0922854	0.734784	0.126333	0.353762	FALSE	FALSE	0	0	0	0	0	-
	ENSG00000135047	1514	CTSL	-0.0279401	0.881302	0.126333	0.377375	FALSE	FALSE	0	0	1	0	0	-
	ENSG00000116209	9528	TMEM59	0.0103926	0.93022	0.126333	0.394432	FALSE	FALSE	0	0	0	0	0	-
	ENSG00000130803	57693	ZNF317	-0.157764	0.359114	0.126333	0.403022	FALSE	FALSE	0	0	0	0	0	-
	ENSG00000116489	829	CAPZA1	0.0155733	0.912867	0.126167	0.342623	FALSE	FALSE	0	0	0	0	0	-
	ENSG00000011426	54443	ANLN	0.104664	0.369994	0.126167	0.351376	FALSE	FALSE	0	0	0	0	0	-
	ENSG00000135052	51280	GOLM1	0.18203	0.00510597	0.126167	0.455871	TRUE	FALSE	0	0	0	0	0	mRNA only
	ENSG00000169607	150468	CKAP2L	0.0969185	0.496717	0.126	0.338769	FALSE	FALSE	0	0	0	0	0	-
	ENSG00000112796	59084	ENPP5	-0.0867229	0.763086	0.126	0.344897	FALSE	FALSE	0	0	0	0	0	-
	ENSG00000100280	162	AP1B1	0.132414	0.105352	0.126	0.374123	FALSE	FALSE	0	0	0	0	0	-
	ENSG00000152475	116412	ZNF837	0.0499981	0.868545	0.125667	0.401762	FALSE	FALSE	0	0	0	0	0	-
	ENSG00000146733	5723	PSPH	0.0562513	0.752004	0.1255	0.400222	FALSE	FALSE	0	0	0	0	0	-
	ENSG00000204392	57819	LSM2	-0.126488	0.822063	0.1255	0.455076	FALSE	FALSE	0	1	0	0	0	-
	ENSG00000181472	57621	ZBTB2	0.0798079	0.649531	0.125333	0.3719	FALSE	FALSE	0	0	0	0	0	-
	ENSG00000137693	10413	YAP1	0.0943441	0.698802	0.125333	0.399663	FALSE	FALSE	0	0	0	0	0	-
	ENSG00000087586	6790	AURKA	0.157682	0.0642923	0.125167	0.328535	TRUE	FALSE	0	0	0	0	0	mRNA only
	ENSG00000100285	4744	NEFH	0.444198	7.79611e-07	0.125167	0.425174	TRUE	FALSE	0	0	0	0	0	mRNA only
	ENSG00000160685	51043	ZBTB7B	0.215297	0.0170349	0.125167	0.439588	TRUE	FALSE	0	0	0	0	0	mRNA only
	ENSG00000146802	64418	TMEM168	0.0904008	0.395939	0.124833	0.407435	FALSE	FALSE	0	0	0	0	0	-
	ENSG00000137802	23005	MAPKBP1	0.0512371	0.813584	0.124833	0.473546	FALSE	FALSE	0	0	0	0	0	-
	ENSG00000144224	23190	UBXN4	0.142651	0.0808501	0.1245	0.40307	TRUE	FALSE	0	0	1	0	0	mRNA only
	ENSG00000112561	7942	TFEB	0.442485	2.30748e-05	0.124333	0.41123	TRUE	FALSE	0	0	0	0	0	mRNA only
	ENSG00000197279	7718	ZNF165	-0.116859	0.739179	0.124333	0.473664	FALSE	FALSE	0	0	0	0	0	-
	ENSG00000197142	51703	ACSL5	-0.0295052	0.845013	0.124167	0.421098	FALSE	FALSE	0	0	0	0	0	-
	ENSG00000061987	23041	MON2	0.221842	0.114252	0.123833	0.356058	FALSE	FALSE	0	0	0	0	0	-
	ENSG00000130517	54858	PGPEP1	0.156977	0.349093	0.123833	0.406143	FALSE	FALSE	0	0	0	0	0	-
	ENSG00000173914	83759	RBM4B	0.0852313	0.550896	0.123667	0.358801	FALSE	FALSE	0	0	0	0	0	-
	ENSG00000127328	117177	RAB3IP	0.301099	9.69222e-06	0.123667	0.398357	TRUE	FALSE	0	1	0	0	0	mRNA only
	ENSG00000100263	25807	RHBDD3	0.101222	0.403441	0.123667	0.431668	FALSE	FALSE	0	0	0	0	0	-
	ENSG00000099783	4670	HNRNPM	0.00979354	0.947054	0.1235	0.369145	FALSE	FALSE	0	0	0	0	0	-
	ENSG00000160145	8997	KALRN	0.483661	4.88258e-06	0.1235	0.430623	TRUE	FALSE	0	0	0	0	0	mRNA only
	ENSG00000137996	8634	RTCA	0.148865	0.175496	0.123167	0.399904	FALSE	FALSE	0	0	1	0	0	-
	ENSG00000102362	94121	SYTL4	0.275018	0.571548	0.123167	0.479622	FALSE	FALSE	0	0	0	0	0	-
	ENSG00000103534	79838	TMC5	0.263493	9.26177e-05	0.123	0.381008	TRUE	FALSE	0	1	0	0	0	mRNA only
	ENSG00000135124	5025	P2RX4	0.118222	0.357548	0.123	0.418788	FALSE	FALSE	0	0	0	0	0	-
	ENSG00000131791	5565	PRKAB2	-0.332259	0.0196455	0.123	0.444898	TRUE	FALSE	0	0	0	0	0	mRNA only
	ENSG00000173065	55731	FAM222B	0.205724	0.0137511	0.122833	0.374344	TRUE	FALSE	0	0	1	0	0	mRNA only
	ENSG00000129911	83855	KLF16	-0.135052	0.333787	0.122833	0.430925	FALSE	FALSE	0	1	0	0	0	-
	ENSG00000001036	2519	FUCA2	-0.0120398	0.95012	0.122667	0.355108	FALSE	FALSE	0	0	0	0	0	-
	ENSG00000070759	10420	TESK2	0.2565	0.000863908	0.122667	0.3558	TRUE	FALSE	0	0	0	0	0	mRNA only
	ENSG00000165512	7570	ZNF22	-0.110988	0.273322	0.1225	0.53582	FALSE	FALSE	0	0	0	0	0	-
	ENSG00000128524	9296	ATP6V1F	0.0214765	0.882207	0.122333	0.394492	FALSE	FALSE	0	0	0	0	0	-
	ENSG00000116791	1429	CRYZ	0.320383	0.181344	0.122167	0.393106	FALSE	FALSE	0	0	0	0	0	-
	ENSG00000119547	9480	ONECUT2	0.0738766	0.658117	0.122	0.266453	FALSE	FALSE	0	0	0	0	0	-
	ENSG00000135441	2647	BLOC1S1	0.27401	0.206467	0.121833	0.410591	FALSE	FALSE	0	0	0	0	0	-
	ENSG00000065054	9351	SLC9A3R2	0.411681	0.000158409	0.121667	0.38046	TRUE	FALSE	0	0	1	0	0	mRNA only
	ENSG00000198721	10455	ECI2	0.14402	0.191437	0.121667	0.383734	FALSE	FALSE	0	0	1	0	0	-
	ENSG00000163466	10109	ARPC2	0.0215776	0.881756	0.121667	0.417753	FALSE	FALSE	0	0	0	0	0	-
	ENSG00000141198	10040	TOM1L1	0.195457	0.00524915	0.1215	0.355526	TRUE	FALSE	0	1	0	0	0	mRNA only
	ENSG00000142627	1969	EPHA2	0.0338449	0.97522	0.1215	0.534101	FALSE	FALSE	0	0	0	0	0	-
	ENSG00000132821	128434	VSTM2L	0.0776187	0.682353	0.121333	0.397562	FALSE	FALSE	0	0	0	0	0	-
	ENSG00000213639	5500	PPP1CB	0.270963	0.000690743	0.121333	0.420719	TRUE	FALSE	0	0	0	0	0	mRNA only
	ENSG00000109220	26511	CHIC2	0.0354162	0.881504	0.121333	0.471461	FALSE	FALSE	0	0	0	0	0	-
	ENSG00000139684	2098	ESD	-0.177715	0.0800053	0.121333	0.484408	TRUE	FALSE	0	0	0	0	0	mRNA only
	ENSG00000171604	51523	CXXC5	0.111148	0.341829	0.121333	0.520913	FALSE	FALSE	0	0	1	0	0	-
	ENSG00000141012	2588	GALNS	-0.0698942	0.849957	0.121167	0.382197	FALSE	FALSE	0	0	0	0	0	-
	ENSG00000146676	5814	PURB	-0.0659897	0.698982	0.121	0.336441	FALSE	FALSE	0	1	0	0	0	-
	ENSG00000196576	23654	PLXNB2	0.31908	6.13054e-05	0.121	0.421651	TRUE	FALSE	0	0	0	0	0	mRNA only
	ENSG00000135968	9648	GCC2	0.171477	0.227994	0.120833	0.391088	FALSE	FALSE	0	0	1	0	0	-
	ENSG00000118363	9789	SPCS2	0.0430674	0.787648	0.120833	0.440636	FALSE	FALSE	0	0	1	0	0	-
	ENSG00000113441	4012	LNPEP	0.115383	0.447301	0.120667	0.362626	FALSE	FALSE	0	0	0	0	0	-
	ENSG00000170860	27258	LSM3	-0.0347756	0.866384	0.1205	0.314947	FALSE	FALSE	0	0	0	0	0	-
	ENSG00000255330	387104	SOGA3	-0.392767	0.58982	0.1205	0.361381	FALSE	FALSE	0	0	0	0	0	-
	ENSG00000151502	112936	VPS26B	0.11564	0.330529	0.120333	0.453278	FALSE	FALSE	0	0	1	0	0	-
	ENSG00000162174	80150	ASRGL1	0.137394	0.383964	0.120167	0.373571	FALSE	FALSE	0	0	1	0	0	-
	ENSG00000117475	8548	BLZF1	-0.0131729	0.962866	0.120167	0.409392	FALSE	FALSE	0	0	0	0	0	-
	ENSG00000154845	9989	PPP4R1	0.179533	0.0375436	0.119833	0.391834	TRUE	FALSE	0	0	0	0	0	mRNA only
	ENSG00000215421	55628	ZNF407	0.138616	0.50907	0.119667	0.451438	FALSE	FALSE	0	0	0	0	0	-
	ENSG00000111639	51258	MRPL51	-0.0419223	0.815932	0.1195	0.342134	FALSE	FALSE	0	0	0	0	0	-
	ENSG00000196208	9687	GREB1	0.347515	0.000428982	0.119333	0.420579	TRUE	FALSE	1	0	0	0	0	mRNA only
	ENSG00000176406	9699	RIMS2	0.187368	0.18933	0.119333	0.442925	FALSE	FALSE	0	0	0	0	0	-
	ENSG00000105835	10135	NAMPT	0.0635413	0.61298	0.119	0.387301	FALSE	FALSE	0	0	1	0	0	-
	ENSG00000135540	57224	NHSL1	0.0487197	0.934245	0.119	0.529188	FALSE	FALSE	0	0	0	0	0	-
	ENSG00000135317	57231	SNX14	0.035868	0.837335	0.118833	0.540619	FALSE	FALSE	0	0	0	0	0	-
	ENSG00000182253	23336	SYNM	0.00864228	0.962875	0.11875	0.446004	FALSE	FALSE	0	0	0	0	0	-
	ENSG00000129083	1315	COPB1	0.167972	0.0181289	0.118667	0.364089	TRUE	FALSE	0	0	1	0	0	mRNA only
	ENSG00000132005	5989	RFX1	0.232766	0.092837	0.1185	0.401046	TRUE	FALSE	0	0	0	0	0	mRNA only
	ENSG00000164830	55074	OXR1	0.107915	0.380681	0.1185	0.407785	FALSE	FALSE	0	0	0	0	0	-
	ENSG00000163931	7086	TKT	-0.0843223	0.435061	0.118333	0.400907	FALSE	FALSE	0	0	0	0	0	-
	ENSG00000149527	9651	PLCH2	0.0607482	0.948342	0.118333	0.440562	FALSE	FALSE	0	0	0	0	0	-
	ENSG00000077080	51412	ACTL6B	0.254229	0.0521979	0.118167	0.359269	TRUE	FALSE	0	0	0	0	0	mRNA only
	ENSG00000180098	54952	TRNAU1AP	-0.142557	0.52948	0.118167	0.47254	FALSE	FALSE	0	0	0	0	0	-
	ENSG00000136044	55198	APPL2	0.0728089	0.49203	0.118	0.35707	FALSE	FALSE	0	0	0	0	0	-
	ENSG00000166484	5598	MAPK7	0.203527	0.26541	0.118	0.463601	FALSE	FALSE	0	0	0	0	0	-
	ENSG00000174021	2787	GNG5	0.265258	0.0611805	0.117833	0.503021	TRUE	FALSE	0	0	0	0	0	mRNA only
	ENSG00000148834	9446	GSTO1	0.0502828	0.794675	0.117667	0.376487	FALSE	FALSE	0	0	0	0	0	-
	ENSG00000130702	3911	LAMA5	0.379297	0.00199491	0.117667	0.407474	TRUE	FALSE	0	0	0	0	0	mRNA only
	ENSG00000156345	23552	CDK20	-0.0404105	0.898028	0.117667	0.496364	FALSE	FALSE	0	0	0	0	0	-
	ENSG00000128591	2318	FLNC	1.08175	1.09558e-15	0.1175	0.360707	TRUE	FALSE	0	0	0	0	0	mRNA only
	ENSG00000109534	54433	GAR1	-0.162796	0.316513	0.1175	0.421159	FALSE	FALSE	0	0	0	0	0	-
	ENSG00000137509	5547	PRCP	0.0662029	0.548429	0.1175	0.444033	FALSE	FALSE	0	0	0	0	0	-
	ENSG00000166794	5479	PPIB	0.017349	0.920149	0.117333	0.487307	FALSE	FALSE	0	0	0	0	0	-
	ENSG00000060688	9410	SNRNP40	-0.0514679	0.719713	0.117167	0.390109	FALSE	FALSE	0	0	0	0	0	-
	ENSG00000147274	27316	RBMX	-0.108123	0.3315	0.117167	0.425071	FALSE	FALSE	0	0	0	0	0	-
	ENSG00000169057	4204	MECP2	0.00444813	0.980917	0.117	0.361205	FALSE	FALSE	0	0	0	0	0	-
	ENSG00000140497	10066	SCAMP2	0.0421808	0.724869	0.117	0.444754	FALSE	FALSE	0	0	1	0	0	-
	ENSG00000152422	7518	XRCC4	0.140757	0.70443	0.116667	0.400362	FALSE	FALSE	0	0	0	0	0	-
	ENSG00000144677	10217	CTDSPL	0.346376	3.79505e-08	0.116667	0.441255	TRUE	FALSE	0	0	0	0	0	mRNA only
	ENSG00000166295	119504	ANAPC16	0.260236	0.00150977	0.116667	0.525023	TRUE	FALSE	0	0	0	1	0	mRNA only
	ENSG00000105127	10270	AKAP8	0.056966	0.626365	0.1165	0.399879	FALSE	FALSE	0	0	0	0	0	-
	ENSG00000169122	90362	FAM110B	0.0867952	0.37419	0.1165	0.437169	FALSE	FALSE	0	0	0	0	0	-
	ENSG00000171988	221037	JMJD1C	0.187426	0.160299	0.116333	0.357447	FALSE	FALSE	0	1	0	0	0	-
	ENSG00000168434	91949	COG7	0.0791013	0.711132	0.116	0.35329	FALSE	FALSE	0	0	0	0	0	-
	ENSG00000163660	57018	CCNL1	0.0435716	0.817513	0.115833	0.427503	FALSE	FALSE	0	0	0	0	0	-
	ENSG00000197555	26037	SIPA1L1	0.144578	0.170076	0.115667	0.393998	FALSE	FALSE	0	0	0	0	0	-
	ENSG00000120899	2185	PTK2B	0.135566	0.134017	0.115667	0.421149	FALSE	FALSE	0	0	0	0	0	-
	ENSG00000111229	10094	ARPC3	0.258507	0.0135138	0.115667	0.426472	TRUE	FALSE	0	0	0	0	0	mRNA only
	ENSG00000101413	58490	RPRD1B	-0.0392183	0.772875	0.1155	0.361281	FALSE	FALSE	0	0	0	0	0	-
	ENSG00000144589	114790	STK11IP	0.276339	0.0212189	0.1155	0.403447	TRUE	FALSE	0	0	0	0	0	mRNA only
	ENSG00000178229	125919	ZNF543	-0.118424	0.660972	0.1155	0.415772	FALSE	FALSE	0	0	0	0	0	-
	ENSG00000280987	9782	MATR3	-0.582887	0.0761102	0.1155	0.422075	TRUE	FALSE	0	0	0	0	0	mRNA only
	ENSG00000107890	22852	ANKRD26	-0.0473345	0.828409	0.115333	0.40191	FALSE	FALSE	0	0	0	0	0	-
	ENSG00000189164	84503	ZNF527	-0.017434	0.959543	0.115333	0.435423	FALSE	FALSE	0	0	0	0	0	-
	ENSG00000168763	26505	CNNM3	0.0207057	0.896149	0.115333	0.466215	FALSE	FALSE	0	0	0	0	0	-
	ENSG00000144366	51454	GULP1	0.388351	0.000877333	0.115	0.398458	TRUE	FALSE	0	0	0	0	0	mRNA only
	ENSG00000126214	3831	KLC1	0.0233196	0.899858	0.114833	0.373782	FALSE	FALSE	0	0	0	0	0	-
	ENSG00000126822	26030	PLEKHG3	0.1168	0.45119	0.114833	0.38014	FALSE	FALSE	0	0	0	0	0	-
	ENSG00000112379	57221	ARFGEF3	0.199914	0.382071	0.114667	0.37943	FALSE	FALSE	0	0	0	0	0	-
	ENSG00000136152	83548	COG3	0.316647	0.000158671	0.114667	0.380231	TRUE	FALSE	0	0	1	0	0	mRNA only
	ENSG00000181007	284406	ZFP82	-0.0199893	0.934651	0.114667	0.426359	FALSE	FALSE	0	0	0	0	0	-
	ENSG00000166128	51762	RAB8B	0.247781	0.0303755	0.114667	0.479023	TRUE	FALSE	0	0	0	0	0	mRNA only
	ENSG00000059758	5128	CDK17	0.355187	0.0143932	0.1145	0.420247	TRUE	FALSE	0	0	1	0	0	mRNA only
	ENSG00000153046	9425	CDYL	0.015709	0.952558	0.1145	0.429365	FALSE	FALSE	0	1	0	0	0	-
	ENSG00000198513	51062	ATL1	0.175628	0.216956	0.1145	0.437134	FALSE	FALSE	0	0	0	0	0	-
	ENSG00000133112	7178	TPT1	0.0969815	0.31673	0.114333	0.373147	FALSE	FALSE	0	0	0	0	0	-
	ENSG00000099331	4650	MYO9B	0.332921	0.00012151	0.114333	0.437021	TRUE	FALSE	0	0	1	0	0	mRNA only
	ENSG00000152700	51128	SAR1B	0.127882	0.224355	0.114333	0.438821	FALSE	FALSE	0	0	0	0	0	-
	ENSG00000078369	2782	GNB1	0.0703186	0.313468	0.114333	0.545291	FALSE	FALSE	0	0	0	0	0	-
	ENSG00000077044	8527	DGKD	0.212447	0.054374	0.114167	0.499421	TRUE	FALSE	0	0	0	0	0	mRNA only
	ENSG00000166840	92292	GLYATL1	0.381645	0.000151203	0.114	0.40206	TRUE	FALSE	0	0	0	0	0	mRNA only
	ENSG00000142185	7226	TRPM2	0.0906718	0.582127	0.114	0.436144	FALSE	FALSE	1	0	0	0	0	-
	ENSG00000188612	6613	SUMO2	0.023457	0.882739	0.114	0.452245	FALSE	FALSE	0	0	0	0	0	-
	ENSG00000129933	23383	MAU2	0.0724498	0.583422	0.114	0.468791	FALSE	FALSE	0	0	0	0	0	-
	ENSG00000169045	3187	HNRNPH1	0.0283166	0.833939	0.114	0.47327	FALSE	FALSE	0	0	0	0	0	-
	ENSG00000105355	10226	PLIN3	0.30272	0.00319396	0.113833	0.36812	TRUE	FALSE	0	0	0	0	0	mRNA only
	ENSG00000077458	143684	FAM76B	0.189437	0.165491	0.113667	0.437359	FALSE	FALSE	0	1	0	0	0	-
	ENSG00000130724	27243	CHMP2A	0.0822381	0.602579	0.1135	0.417864	FALSE	FALSE	0	0	0	0	0	-
	ENSG00000167642	10653	SPINT2	0.11881	0.219408	0.1135	0.475816	FALSE	FALSE	0	0	0	0	0	-
	ENSG00000179387	255520	ELMOD2	0.197236	0.136972	0.113333	0.450305	FALSE	FALSE	0	0	1	0	0	-
	ENSG00000129566	7011	TEP1	0.111365	0.67505	0.113333	0.648932	FALSE	FALSE	0	0	0	0	0	-
	ENSG00000144843	141	ADPRH	0.194733	0.300215	0.113167	0.465228	FALSE	FALSE	0	0	1	0	0	-
	ENSG00000180822	389362	PSMG4	-0.208045	0.242568	0.113	0.484517	FALSE	FALSE	0	0	0	0	0	-
	ENSG00000128654	10651	MTX2	-0.172052	0.273029	0.113	0.498046	FALSE	FALSE	0	0	1	0	0	-
	ENSG00000141580	56270	WDR45B	0.0923505	0.189468	0.112833	0.382438	FALSE	FALSE	0	0	0	0	0	-
	ENSG00000146281	135293	PM20D2	0.0749974	0.491338	0.112833	0.384757	FALSE	FALSE	0	0	0	0	0	-
	ENSG00000275066	11276	SYNRG	0.235165	0.37001	0.112833	0.400837	FALSE	FALSE	0	0	0	0	0	-
	ENSG00000065970	55810	FOXJ2	-0.051812	0.778761	0.112833	0.477257	FALSE	FALSE	0	0	0	0	0	-
	ENSG00000165169	6990	DYNLT3	0.0917228	0.65973	0.112833	0.579154	FALSE	FALSE	0	0	0	0	0	-
	ENSG00000164978	318	NUDT2	-0.0111008	0.962875	0.11275	0.538236	FALSE	FALSE	0	0	0	0	0	-
	ENSG00000158793	4817	NIT1	0.0295114	0.897425	0.112667	0.39695	FALSE	FALSE	0	0	1	0	0	-
	ENSG00000128242	9514	GAL3ST1	-0.673521	0.362047	0.112667	0.523686	FALSE	FALSE	0	0	0	0	0	-
	ENSG00000234127	7726	TRIM26	0.125693	0.782071	0.1125	0.366836	FALSE	FALSE	0	0	0	0	0	-
	ENSG00000176407	56888	KCMF1	0.0775703	0.548944	0.1125	0.421404	FALSE	FALSE	0	0	0	0	0	-
	ENSG00000075826	25956	SEC31B	-0.437536	0.00634219	0.1125	0.461693	TRUE	FALSE	0	0	0	0	0	mRNA only
	ENSG00000155330	388272	C16orf87	-0.0560393	0.849333	0.112167	0.434502	FALSE	FALSE	0	0	0	0	0	-
	ENSG00000140848	221184	CPNE2	0.636283	2.79929e-07	0.112167	0.585468	TRUE	FALSE	0	0	0	0	0	mRNA only
	ENSG00000072778	37	ACADVL	0.239858	0.00592261	0.112	0.520499	TRUE	FALSE	0	0	1	0	0	mRNA only
	ENSG00000144674	2803	GOLGA4	0.265198	0.000918304	0.111833	0.407339	TRUE	FALSE	0	0	1	0	0	mRNA only
	ENSG00000134247	5738	PTGFRN	-0.0677166	0.623569	0.111833	0.424008	FALSE	FALSE	0	1	0	0	0	-
	ENSG00000136875	9128	PRPF4	-0.279974	0.000603832	0.111833	0.460057	TRUE	FALSE	0	1	0	0	0	mRNA only
	ENSG00000125944	10236	HNRNPR	-0.0365488	0.87036	0.111667	0.398348	FALSE	FALSE	0	0	0	0	0	-
	ENSG00000182220	10159	ATP6AP2	-0.0184823	0.89572	0.111667	0.504981	FALSE	FALSE	0	0	0	0	0	-
	ENSG00000165983	9317	PTER	0.140056	0.553859	0.1115	0.440213	FALSE	FALSE	0	0	0	0	0	-
	ENSG00000119862	29094	LGALSL	0.0203244	0.917683	0.111333	0.470869	FALSE	FALSE	0	0	0	0	0	-
	ENSG00000125898	83541	FAM110A	0.228614	0.0261633	0.111167	0.382906	TRUE	FALSE	0	0	1	0	0	mRNA only
	ENSG00000177613	23283	CSTF2T	-0.0208597	0.941081	0.111167	0.393054	FALSE	FALSE	0	0	0	0	0	-
	ENSG00000277258	7703	PCGF2	0.0831809	0.809812	0.111167	0.429356	FALSE	FALSE	0	0	0	0	0	-
	ENSG00000005007	5976	UPF1	0.180981	0.0414009	0.111	0.386728	TRUE	FALSE	0	0	0	0	0	mRNA only
	ENSG00000113742	80315	CPEB4	0.037867	0.844043	0.111	0.390302	FALSE	FALSE	0	0	0	0	0	-
	ENSG00000133422	22880	MORC2	-0.220337	0.0413653	0.111	0.423313	TRUE	FALSE	0	0	0	0	0	mRNA only
	ENSG00000104866	284352	PPP1R37	0.191484	0.0340301	0.111	0.443541	TRUE	FALSE	0	0	0	0	0	mRNA only
	ENSG00000197619	284370	ZNF615	0.23119	0.0579082	0.110833	0.419225	TRUE	FALSE	0	0	0	0	0	mRNA only
	ENSG00000151923	7073	TIAL1	-0.0159611	0.899858	0.110833	0.456351	FALSE	FALSE	0	0	0	0	0	-
	ENSG00000105771	56006	SMG9	0.149528	0.182845	0.110667	0.46909	FALSE	FALSE	0	0	0	0	0	-
	ENSG00000158467	23382	AHCYL2	0.384112	1.28316e-05	0.1105	0.387864	TRUE	FALSE	0	0	0	0	0	mRNA only
	ENSG00000105290	333	APLP1	-0.00591531	0.976718	0.1105	0.443945	FALSE	FALSE	0	0	0	0	0	-
	ENSG00000162664	284695	ZNF326	-0.106221	0.402122	0.110333	0.461664	FALSE	FALSE	0	0	0	0	0	-
	ENSG00000120805	400	ARL1	0.130442	0.0980951	0.110333	0.462914	TRUE	FALSE	0	0	0	0	0	mRNA only
	ENSG00000256087	9668	ZNF432	0.251451	0.0329138	0.110167	0.455959	TRUE	FALSE	0	0	1	0	0	mRNA only
	ENSG00000172466	7572	ZNF24	0.0371788	0.755757	0.11	0.379781	FALSE	FALSE	0	0	0	0	0	-
	ENSG00000105698	7392	USF2	0.0133822	0.923533	0.11	0.38077	FALSE	FALSE	0	0	0	0	0	-
	ENSG00000165280	7415	VCP	0.113866	0.0988169	0.11	0.39092	TRUE	FALSE	0	0	1	0	0	mRNA only
	ENSG00000143442	23126	POGZ	0.0231224	0.887222	0.11	0.403502	FALSE	FALSE	0	0	0	0	0	-
	ENSG00000017797	10928	RALBP1	0.0316609	0.780241	0.109833	0.41773	FALSE	FALSE	0	0	0	0	0	-
	ENSG00000156853	115509	ZNF689	-0.0320195	0.901224	0.109833	0.433514	FALSE	FALSE	0	0	0	0	0	-
	ENSG00000171940	7764	ZNF217	0.295536	0.0025865	0.109667	0.44088	TRUE	FALSE	0	0	0	0	0	mRNA only
	ENSG00000205542	7114	TMSB4X	0.158702	0.0681418	0.109667	0.559685	TRUE	FALSE	0	0	0	0	0	mRNA only
	ENSG00000196152	7633	ZNF79	-0.147162	0.603621	0.1095	0.439865	FALSE	FALSE	0	0	0	0	0	-
	ENSG00000186174	283149	BCL9L	0.087318	0.671887	0.109167	0.413057	FALSE	FALSE	0	0	0	0	0	-
	ENSG00000185630	5087	PBX1	0.101634	0.573974	0.109167	0.437151	FALSE	FALSE	0	0	0	0	1	-
	ENSG00000158158	26504	CNNM4	0.0233845	0.888145	0.109167	0.482191	FALSE	FALSE	0	0	0	0	0	-
	ENSG00000147394	7739	ZNF185	0.0590782	0.866093	0.109	0.392283	FALSE	FALSE	0	0	0	0	0	-
	ENSG00000111540	5869	RAB5B	0.0387607	0.686269	0.109	0.461068	FALSE	FALSE	0	0	0	0	0	-
	ENSG00000183684	10189	ALYREF	-0.00417594	0.984834	0.109	0.500856	FALSE	FALSE	0	0	0	0	0	-
	ENSG00000012232	2137	EXTL3	-0.0163997	0.937759	0.109	0.511423	FALSE	FALSE	0	0	0	0	0	-
	ENSG00000135636	8291	DYSF	0.757925	0.000134939	0.109	0.544023	TRUE	FALSE	0	0	0	0	0	mRNA only
	ENSG00000101335	10398	MYL9	0.443801	0.158417	0.108833	0.419282	FALSE	FALSE	0	0	0	0	0	-
	ENSG00000182362	54059	YBEY	-0.0994828	0.593476	0.108833	0.460487	FALSE	FALSE	0	0	0	0	0	-
	ENSG00000124766	6659	SOX4	0.11289	0.175236	0.108833	0.538636	FALSE	FALSE	0	0	0	0	0	-
	ENSG00000158941	57805	CCAR2	0.025711	0.864974	0.108667	0.403866	FALSE	FALSE	0	0	0	0	0	-
	ENSG00000161920	400569	MED11	0.0439268	0.902358	0.108667	0.414845	FALSE	FALSE	0	0	0	0	0	-
	ENSG00000134317	29841	GRHL1	-0.0641432	0.831118	0.108667	0.492155	FALSE	FALSE	0	0	1	0	0	-
	ENSG00000142166	3454	IFNAR1	0.159188	0.0646486	0.108667	0.518338	TRUE	FALSE	0	0	0	0	0	mRNA only
	ENSG00000141098	81577	GFOD2	0.114302	0.429672	0.1085	0.443831	FALSE	FALSE	0	0	0	0	0	-
	ENSG00000108587	9527	GOSR1	-0.163489	0.0110029	0.1085	0.447511	TRUE	FALSE	0	0	0	0	0	mRNA only
	ENSG00000198028	147741	ZNF560	0.154091	0.716571	0.108333	0.488385	FALSE	FALSE	0	0	0	0	0	-
	ENSG00000182944	2130	EWSR1	0.0235652	0.84292	0.108167	0.404026	FALSE	FALSE	0	0	0	1	0	-
	ENSG00000147439	55909	BIN3	0.0194171	0.961659	0.108167	0.461347	FALSE	FALSE	0	1	0	0	0	-
	ENSG00000166575	65084	TMEM135	0.407735	1.49969e-06	0.108167	0.519359	TRUE	FALSE	0	0	0	0	0	mRNA only
	ENSG00000087502	51290	ERGIC2	0.20714	0.0296758	0.108167	0.571953	TRUE	FALSE	0	0	0	0	0	mRNA only
	ENSG00000133805	272	AMPD3	0.368094	0.000785669	0.108	0.436256	TRUE	FALSE	0	0	0	0	0	mRNA only
	ENSG00000138757	9908	G3BP2	0.121712	0.220942	0.107833	0.3859	FALSE	FALSE	0	0	0	0	0	-
	ENSG00000162734	8682	PEA15	0.170929	0.0718048	0.107833	0.45702	TRUE	FALSE	0	0	0	0	0	mRNA only
	ENSG00000144426	65065	NBEAL1	-0.00795971	0.991804	0.107667	0.481386	FALSE	FALSE	0	0	0	0	0	-
	ENSG00000105939	56829	ZC3HAV1	0.114256	0.404086	0.1075	0.403622	FALSE	FALSE	0	0	0	0	0	-
	ENSG00000072310	6720	SREBF1	0.144473	0.0993432	0.1075	0.408716	TRUE	FALSE	0	0	0	0	0	mRNA only
	ENSG00000043093	54165	DCUN1D1	-0.0795489	0.652745	0.1075	0.412004	FALSE	FALSE	0	0	0	0	0	-
	ENSG00000179562	79571	GCC1	0.0787589	0.636387	0.1075	0.419047	FALSE	FALSE	0	0	0	0	0	-
	ENSG00000107864	22849	CPEB3	-0.0294965	0.921866	0.107333	0.422569	FALSE	FALSE	0	0	0	0	0	-
	ENSG00000151690	54842	MFSD6	0.0454981	0.781256	0.107333	0.440432	FALSE	FALSE	0	0	0	0	0	-
	ENSG00000146757	168374	ZNF92	-0.0948606	0.450638	0.107333	0.442433	FALSE	FALSE	0	0	0	0	0	-
	ENSG00000121578	8702	B4GALT4	0.297306	0.00690577	0.107333	0.497242	TRUE	FALSE	0	0	1	0	0	mRNA only
	ENSG00000148572	29982	NRBF2	0.06498	0.820846	0.107333	0.552777	FALSE	FALSE	0	0	0	0	0	-
	ENSG00000113594	3977	LIFR	0.292933	0.0316121	0.107167	0.420653	TRUE	FALSE	0	0	0	0	0	mRNA only
	ENSG00000277972	284106	CISD3	0.350926	0.340166	0.107	0.513086	FALSE	FALSE	0	0	0	0	0	-
	ENSG00000182240	25825	BACE2	0.0346254	0.84721	0.106833	0.461018	FALSE	FALSE	0	0	0	0	0	-
	ENSG00000105887	136319	MTPN	-0.118801	0.18185	0.106667	0.457191	FALSE	FALSE	0	0	0	0	0	-
	ENSG00000100979	5360	PLTP	-0.0942051	0.57363	0.106667	0.460438	FALSE	FALSE	0	0	0	0	0	-
	ENSG00000176978	29952	DPP7	-0.0767699	0.427443	0.1065	0.396268	FALSE	FALSE	0	0	0	0	0	-
	ENSG00000023909	2730	GCLM	0.0970688	0.439101	0.1065	0.407233	FALSE	FALSE	0	0	1	0	0	-
	ENSG00000185129	5813	PURA	-0.0372834	0.785346	0.1065	0.440701	FALSE	FALSE	0	0	0	0	0	-
	ENSG00000101152	80331	DNAJC5	0.0546952	0.49787	0.1065	0.450155	FALSE	FALSE	0	0	0	0	0	-
	ENSG00000085733	2017	CTTN	0.172682	0.00254121	0.1065	0.467044	TRUE	FALSE	0	0	1	0	0	mRNA only
	ENSG00000163874	80149	ZC3H12A	0.380697	0.041787	0.1065	0.518677	TRUE	FALSE	0	0	0	0	0	mRNA only
	ENSG00000157107	115548	FCHO2	0.00252377	0.994411	0.1065	0.53919	FALSE	FALSE	0	0	0	0	0	-
	ENSG00000146425	6993	DYNLT1	-0.103228	0.388585	0.106333	0.458562	FALSE	FALSE	0	0	1	0	0	-
	ENSG00000170500	164832	LONRF2	-0.0583807	0.763086	0.106333	0.465696	FALSE	FALSE	0	0	0	0	0	-
	ENSG00000115561	51652	CHMP3	0.0572037	0.665803	0.106167	0.402902	FALSE	FALSE	0	0	0	0	0	-
	ENSG00000131652	79228	THOC6	-0.150891	0.311689	0.106	0.419931	FALSE	FALSE	0	0	0	0	0	-
	ENSG00000121542	26984	SEC22A	-0.0134677	0.964027	0.106	0.425198	FALSE	FALSE	0	0	0	0	0	-
	ENSG00000155980	3798	KIF5A	-0.264605	0.0713286	0.105833	0.420837	TRUE	FALSE	0	0	0	0	0	mRNA only
	ENSG00000185122	3297	HSF1	0.0764196	0.643913	0.105833	0.427769	FALSE	FALSE	0	1	0	0	0	-
	ENSG00000166145	6692	SPINT1	0.188489	0.00851551	0.105833	0.477734	TRUE	FALSE	0	0	1	0	0	mRNA only
	ENSG00000101773	5932	RBBP8	-0.0907222	0.624995	0.105833	0.518688	FALSE	FALSE	0	0	0	0	0	-
	ENSG00000126261	10054	UBA2	-0.0224938	0.856898	0.105667	0.422751	FALSE	FALSE	0	0	0	0	0	-
	ENSG00000083896	91746	YTHDC1	0.0116704	0.969223	0.105667	0.424299	FALSE	FALSE	0	0	0	0	0	-
	ENSG00000115091	10096	ACTR3	0.0061726	0.970391	0.105667	0.458291	FALSE	FALSE	0	0	0	0	0	-
	ENSG00000108590	51003	MED31	0.0507805	0.902358	0.1055	0.246749	FALSE	FALSE	0	0	0	0	0	-
	ENSG00000057294	5318	PKP2	0.0350828	0.876107	0.1055	0.395748	FALSE	FALSE	0	0	0	0	0	-
	ENSG00000080371	23011	RAB21	0.0535991	0.695958	0.1055	0.412472	FALSE	FALSE	0	0	0	0	0	-
	ENSG00000105738	23094	SIPA1L3	0.211188	0.00872512	0.1055	0.415508	TRUE	FALSE	0	0	0	0	0	mRNA only
	ENSG00000178935	79818	ZNF552	0.0973213	0.586347	0.1055	0.448995	FALSE	FALSE	0	0	0	0	0	-
	ENSG00000163516	55139	ANKZF1	0.13471	0.21019	0.1055	0.473099	FALSE	FALSE	0	0	0	0	0	-
	ENSG00000116157	2882	GPX7	0.421672	0.287183	0.1055	0.592113	FALSE	FALSE	0	0	0	0	0	-
	ENSG00000198380	2673	GFPT1	0.196944	0.0279666	0.105333	0.408107	TRUE	FALSE	0	0	0	0	0	mRNA only
	ENSG00000173480	147687	ZNF417	-0.0959723	0.80796	0.105333	0.472389	FALSE	FALSE	0	0	0	0	0	-
	ENSG00000151929	9531	BAG3	0.216306	0.130015	0.105333	0.524007	FALSE	FALSE	0	0	0	0	0	-
	ENSG00000113456	5810	RAD1	-0.121584	0.285627	0.105167	0.453753	FALSE	FALSE	0	1	0	0	0	-
	ENSG00000214029	101060200	ZNF891	-0.412878	0.0225799	0.105167	0.456214	TRUE	FALSE	0	1	0	0	0	mRNA only
	ENSG00000104671	10671	DCTN6	0.15566	0.412358	0.105	0.469298	FALSE	FALSE	0	0	0	0	0	-
	ENSG00000224051	80772	CPTP	0.315955	0.00276858	0.104833	0.493453	TRUE	FALSE	0	0	0	0	0	mRNA only
	ENSG00000181523	6448	SGSH	0.332808	0.000102906	0.104833	0.536951	TRUE	FALSE	0	0	1	0	0	mRNA only
	ENSG00000167515	51693	TRAPPC2L	-0.343603	0.0543207	0.104667	0.450022	TRUE	FALSE	0	0	0	0	0	mRNA only
	ENSG00000162191	51035	UBXN1	0.0836023	0.568094	0.104667	0.540537	FALSE	FALSE	0	1	0	0	0	-
	ENSG00000181029	126003	TRAPPC5	0.0874502	0.939595	0.1045	0.420776	FALSE	FALSE	0	0	0	0	0	-
	ENSG00000015153	10138	YAF2	0.187329	0.211558	0.1045	0.512314	FALSE	FALSE	0	0	0	0	0	-
	ENSG00000104231	79752	ZFAND1	-0.0523537	0.690473	0.1045	0.535567	FALSE	FALSE	0	0	0	0	0	-
	ENSG00000128585	4289	MKLN1	0.101584	0.55863	0.104333	0.488865	FALSE	FALSE	0	0	0	0	0	-
	ENSG00000093010	1312	COMT	0.0954663	0.456618	0.104	0.440372	FALSE	FALSE	0	0	0	0	0	-
	ENSG00000152102	130074	FAM168B	-0.0302016	0.772691	0.104	0.583766	FALSE	FALSE	0	0	0	0	0	-
	ENSG00000100949	5875	RABGGTA	0.229421	0.202178	0.103833	0.443288	FALSE	FALSE	0	0	0	0	0	-
	ENSG00000188554	4077	NBR1	0.110503	0.266	0.103667	0.412193	FALSE	FALSE	0	0	0	0	0	-
	ENSG00000196139	8644	AKR1C3	0.0158774	0.941828	0.103667	0.429077	FALSE	FALSE	0	1	0	0	0	-
	ENSG00000160199	5316	PKNOX1	0.0846585	0.586223	0.1035	0.406399	FALSE	FALSE	0	0	0	0	1	-
	ENSG00000110514	8567	MADD	0.152043	0.104943	0.1035	0.41356	FALSE	FALSE	0	0	0	0	0	-
	ENSG00000147416	526	ATP6V1B2	0.0224752	0.857586	0.1035	0.424476	FALSE	FALSE	0	0	0	0	0	-
	ENSG00000117758	23673	STX12	0.105989	0.29735	0.1035	0.458583	FALSE	FALSE	0	0	0	0	0	-
	ENSG00000138495	10063	COX17	0.291507	0.0448163	0.1035	0.465253	TRUE	FALSE	0	0	0	0	0	mRNA only
	ENSG00000140563	55784	MCTP2	0.190716	0.0892949	0.1035	0.534319	TRUE	FALSE	0	1	0	0	0	mRNA only
	ENSG00000236699	54848	ARHGEF38	0.446185	6.02165e-05	0.103333	0.444555	TRUE	FALSE	0	0	0	0	0	mRNA only
	ENSG00000122705	1211	CLTA	0.130718	0.179611	0.103333	0.451145	FALSE	FALSE	0	0	1	0	0	-
	ENSG00000064490	8625	RFXANK	-0.0540019	0.801085	0.103	0.436399	FALSE	FALSE	0	0	0	0	0	-
	ENSG00000196419	2547	XRCC6	-0.04535	0.677853	0.103	0.45208	FALSE	FALSE	0	0	0	0	0	-
	ENSG00000106245	8896	BUD31	0.0558467	0.702621	0.103	0.58399	FALSE	FALSE	0	0	0	0	0	-
	ENSG00000001561	22875	ENPP4	0.021792	0.942352	0.102833	0.485727	FALSE	FALSE	0	0	0	0	0	-
	ENSG00000140396	10499	NCOA2	0.00415595	0.98447	0.102667	0.41627	FALSE	FALSE	0	0	0	0	0	-
	ENSG00000113368	4001	LMNB1	-0.0453484	0.754066	0.102667	0.585997	FALSE	FALSE	0	0	0	0	0	-
	ENSG00000120322	56128	PCDHB8	0.310482	0.165586	0.1025	0.442484	FALSE	FALSE	0	0	0	0	0	-
	ENSG00000232119	28985	MCTS1	-0.0505339	0.844989	0.102333	0.518347	FALSE	FALSE	0	0	0	0	0	-
	ENSG00000197694	6709	SPTAN1	0.0465364	0.748715	0.102167	0.420693	FALSE	FALSE	0	0	0	0	0	-
	ENSG00000118197	83479	DDX59	0.159789	0.263815	0.102167	0.478727	FALSE	FALSE	0	0	0	0	0	-
	ENSG00000184743	25923	ATL3	0.165604	0.0132042	0.102167	0.479772	TRUE	FALSE	0	0	0	0	0	mRNA only
	ENSG00000198830	3151	HMGN2	0.105283	0.265902	0.102167	0.517847	FALSE	FALSE	0	0	0	0	0	-
	ENSG00000107651	11196	SEC23IP	-0.0276456	0.865802	0.102	0.41681	FALSE	FALSE	0	0	0	0	0	-
	ENSG00000153914	140890	SREK1	-0.0117995	0.947954	0.102	0.442375	FALSE	FALSE	0	0	0	0	0	-
	ENSG00000148297	6837	MED22	0.120114	0.867323	0.102	0.464549	FALSE	FALSE	0	0	0	0	0	-
	ENSG00000113504	10723	SLC12A7	0.220803	0.099253	0.101833	0.523075	TRUE	FALSE	0	0	0	0	0	mRNA only
	ENSG00000158006	5051	PAFAH2	-0.0243639	0.925346	0.10175	0.576305	FALSE	FALSE	0	0	0	0	0	-
	ENSG00000181852	10193	RNF41	0.141411	0.0498247	0.101667	0.436421	TRUE	FALSE	0	0	0	0	0	mRNA only
	ENSG00000116560	6421	SFPQ	0.0133051	0.917532	0.1015	0.434924	FALSE	FALSE	0	0	0	0	0	-
	ENSG00000131459	9945	GFPT2	-0.397946	0.209969	0.1015	0.451392	FALSE	FALSE	0	0	0	0	0	-
	ENSG00000105443	9266	CYTH2	0.295291	0.00102524	0.101333	0.452378	TRUE	FALSE	0	0	1	0	0	mRNA only
	ENSG00000204514	730051	ZNF814	-0.057852	0.699648	0.101333	0.543303	FALSE	FALSE	0	0	0	0	0	-
	ENSG00000065613	9748	SLK	0.207254	0.0400718	0.101167	0.438829	TRUE	FALSE	0	0	0	0	0	mRNA only
	ENSG00000135686	79786	KLHL36	0.243292	0.0559088	0.101167	0.500737	TRUE	FALSE	0	0	0	0	0	mRNA only
	ENSG00000072110	87	ACTN1	0.0406525	0.709103	0.101	0.426056	FALSE	FALSE	0	0	0	0	0	-
	ENSG00000136717	274	BIN1	0.141083	0.105972	0.101	0.467315	FALSE	FALSE	0	0	0	0	0	-
	ENSG00000256683	59348	ZNF350	0.43456	0.000574261	0.101	0.498266	TRUE	FALSE	0	0	0	0	0	mRNA only
	ENSG00000069020	375449	MAST4	-0.266289	0.0282155	0.101	0.585188	TRUE	FALSE	0	0	0	0	0	mRNA only
	ENSG00000156030	91748	ELMSAN1	0.129592	0.261843	0.100833	0.423031	FALSE	FALSE	0	0	0	0	0	-
	ENSG00000130675	3110	MNX1	0.320183	0.00201432	0.100833	0.443152	TRUE	FALSE	0	0	0	0	0	mRNA only
	ENSG00000148248	6836	SURF4	0.150642	0.467397	0.100833	0.456248	FALSE	FALSE	0	0	0	0	0	-
	ENSG00000150593	27250	PDCD4	0.228865	0.000666724	0.100667	0.451551	TRUE	FALSE	0	0	1	0	0	mRNA only
	ENSG00000178718	54913	RPP25	-0.0503965	0.871996	0.100667	0.488184	FALSE	FALSE	0	0	0	0	0	-
	ENSG00000006704	9569	GTF2IRD1	0.229786	0.0061153	0.1005	0.441338	TRUE	FALSE	0	0	0	0	0	mRNA only
	ENSG00000138668	3184	HNRNPD	-0.114741	0.240909	0.1005	0.47389	FALSE	FALSE	0	0	0	0	0	-
	ENSG00000102048	140462	ASB9	0.140902	0.340668	0.1005	0.478988	FALSE	FALSE	0	0	0	0	0	-
	ENSG00000189042	163081	ZNF567	-0.161123	0.450638	0.1005	0.531636	FALSE	FALSE	0	0	0	0	0	-
	ENSG00000084693	60509	AGBL5	0.0532889	0.729686	0.1005	0.693627	FALSE	FALSE	0	0	0	0	0	-
	ENSG00000153827	9320	TRIP12	0.120367	0.288058	0.100333	0.432359	FALSE	FALSE	0	0	0	0	0	-
	ENSG00000171161	79894	ZNF672	0.241723	0.0465902	0.100333	0.432732	TRUE	FALSE	0	0	0	0	0	mRNA only
	ENSG00000103495	4150	MAZ	0.0753808	0.613324	0.100333	0.490974	FALSE	FALSE	0	0	0	0	0	-
	ENSG00000132376	51763	INPP5K	0.0643579	0.594648	0.100167	0.447845	FALSE	FALSE	0	0	0	0	0	-
	ENSG00000125835	6628	SNRPB	-0.0150094	0.932612	0.100167	0.504351	FALSE	FALSE	0	0	0	0	0	-
	ENSG00000167770	55611	OTUB1	0.0806872	0.36871	0.0998333	0.445689	FALSE	FALSE	0	0	0	0	0	-
	ENSG00000160193	10785	WDR4	-0.0412677	0.88848	0.0998333	0.449899	FALSE	FALSE	0	1	0	0	0	-
	ENSG00000105323	11100	HNRNPUL1	0.0745418	0.373584	0.0998333	0.455267	FALSE	FALSE	0	1	0	0	0	-
	ENSG00000147140	4841	NONO	-0.00106267	0.992683	0.0998333	0.469186	FALSE	FALSE	0	0	0	0	0	-
	ENSG00000132470	3691	ITGB4	-0.0509016	0.914639	0.09975	0.662561	FALSE	FALSE	0	0	0	0	0	-
	ENSG00000182446	55666	NPLOC4	0.0907798	0.202925	0.0995	0.456113	FALSE	FALSE	0	0	1	0	0	-
	ENSG00000147324	9258	MFHAS1	0.45598	2.05339e-06	0.0995	0.460115	TRUE	FALSE	0	0	0	0	0	mRNA only
	ENSG00000142192	351	APP	0.0736289	0.548051	0.0995	0.507643	FALSE	FALSE	0	1	0	0	0	-
	ENSG00000168591	79089	TMUB2	0.17383	0.102835	0.0995	0.629524	FALSE	FALSE	0	0	0	0	0	-
	ENSG00000196792	29966	STRN3	0.124921	0.211653	0.0993333	0.426076	FALSE	FALSE	0	0	0	1	0	-
	ENSG00000141279	9520	NPEPPS	0.119684	0.156309	0.0993333	0.45418	FALSE	FALSE	0	0	0	0	0	-
	ENSG00000144824	90102	PHLDB2	0.0728537	0.647505	0.0993333	0.467829	FALSE	FALSE	0	0	0	0	0	-
	ENSG00000011243	26993	AKAP8L	0.090098	0.328596	0.0993333	0.474993	FALSE	FALSE	0	0	0	0	0	-
	ENSG00000004059	381	ARF5	0.0922969	0.420079	0.0993333	0.502783	FALSE	FALSE	0	0	0	0	0	-
	ENSG00000131876	6627	SNRPA1	0.0719566	0.595626	0.0993333	0.553767	FALSE	FALSE	0	0	0	0	0	-
	ENSG00000109016	25979	DHRS7B	-0.028889	0.925865	0.0993333	0.578389	FALSE	FALSE	0	0	0	0	0	-
	ENSG00000067167	23471	TRAM1	0.0366064	0.765108	0.0993333	0.609791	FALSE	FALSE	0	0	1	0	0	-
	ENSG00000170088	201931	TMEM192	-0.0407856	0.72385	0.0991667	0.480162	FALSE	FALSE	0	0	0	0	0	-
	ENSG00000104388	5862	RAB2A	-0.0194031	0.88848	0.099	0.484228	FALSE	FALSE	0	0	1	0	0	-
	ENSG00000175274	9537	TP53I11	0.183962	0.0763217	0.099	0.641066	TRUE	FALSE	0	0	0	0	0	mRNA only
	ENSG00000184209	11066	SNRNP35	0.0341873	0.86891	0.099	0.695803	FALSE	FALSE	0	0	0	0	0	-
	ENSG00000173801	3728	JUP	0.28265	5.13135e-05	0.0988333	0.444407	TRUE	FALSE	0	0	0	0	0	mRNA only
	ENSG00000013288	23324	MAN2B2	0.194902	0.0896418	0.0988333	0.471744	TRUE	FALSE	0	0	1	0	0	mRNA only
	ENSG00000008952	7095	SEC62	0.0257996	0.872368	0.0988333	0.591621	FALSE	FALSE	0	0	0	0	0	-
	ENSG00000119574	84878	ZBTB45	0.05055	0.80321	0.0986667	0.367248	FALSE	FALSE	0	0	0	0	0	-
	ENSG00000175216	9793	CKAP5	-0.00739222	0.963876	0.0986667	0.423571	FALSE	FALSE	0	0	0	0	0	-
	ENSG00000148908	6001	RGS10	0.0579762	0.770135	0.0986667	0.463561	FALSE	FALSE	0	0	0	0	0	-
	ENSG00000106588	5683	PSMA2	-0.109602	0.619591	0.0986667	0.46641	FALSE	FALSE	0	0	0	0	0	-
	ENSG00000167657	1613	DAPK3	0.260875	0.0214856	0.0986667	0.512351	TRUE	FALSE	0	0	1	0	0	mRNA only
	ENSG00000142669	83442	SH3BGRL3	0.263152	0.00813705	0.0986667	0.528961	TRUE	FALSE	0	0	0	0	0	mRNA only
	ENSG00000050820	9564	BCAR1	0.313738	0.00111954	0.0985	0.423645	TRUE	FALSE	0	0	1	0	0	mRNA only
	ENSG00000054793	10079	ATP9A	-0.0810049	0.553859	0.0985	0.496447	FALSE	FALSE	0	0	0	0	0	-
	ENSG00000164647	26872	STEAP1	0.181368	0.00705991	0.0985	0.603792	TRUE	FALSE	0	0	1	0	0	mRNA only
	ENSG00000148341	56904	SH3GLB2	0.030235	0.844413	0.0983333	0.433529	FALSE	FALSE	0	0	0	0	0	-
	ENSG00000136950	81873	ARPC5L	0.0913782	0.492465	0.0981667	0.435343	FALSE	FALSE	0	0	0	0	0	-
	ENSG00000078902	54472	TOLLIP	-0.00202071	0.989688	0.0981667	0.456228	FALSE	FALSE	0	0	0	0	0	-
	ENSG00000076554	7163	TPD52	0.251248	0.000222497	0.0981667	0.459091	TRUE	FALSE	1	0	0	0	0	mRNA only
	ENSG00000198792	25829	TMEM184B	-0.00810313	0.96044	0.0981667	0.509477	FALSE	FALSE	0	0	0	0	0	-
	ENSG00000077684	79960	JADE1	0.241284	0.0573809	0.0981667	0.549826	TRUE	FALSE	0	0	0	0	0	mRNA only
	ENSG00000066084	57609	DIP2B	0.0686302	0.623076	0.098	0.441224	FALSE	FALSE	0	0	0	0	0	-
	ENSG00000133606	23608	MKRN1	0.172624	0.0244378	0.098	0.450168	TRUE	FALSE	0	0	0	0	0	mRNA only
	ENSG00000144791	8994	LIMD1	0.154394	0.0477313	0.098	0.461138	TRUE	FALSE	0	0	0	0	0	mRNA only
	ENSG00000162522	57648	KIAA1522	0.160309	0.0647938	0.098	0.46318	TRUE	FALSE	0	0	0	1	0	mRNA only
	ENSG00000120709	51307	FAM53C	0.094482	0.26274	0.098	0.468663	FALSE	FALSE	0	0	0	0	0	-
	ENSG00000159140	6651	SON	0.0749748	0.49713	0.0978333	0.493823	FALSE	FALSE	0	0	0	0	0	-
	ENSG00000130340	51429	SNX9	0.131304	0.19476	0.0975	0.426202	FALSE	FALSE	0	0	0	0	0	-
	ENSG00000144355	1745	DLX1	0.306627	0.000213151	0.0975	0.509709	TRUE	FALSE	0	0	1	0	0	mRNA only
	ENSG00000177576	497661	C18orf32	0.06192	0.887581	0.0975	0.542272	FALSE	FALSE	0	0	0	0	0	-
	ENSG00000123485	55355	HJURP	0.152698	0.111233	0.0973333	0.43098	FALSE	FALSE	0	0	0	0	0	-
	ENSG00000139832	55647	RAB20	0.142802	0.118374	0.0973333	0.504947	FALSE	FALSE	0	0	0	0	0	-
	ENSG00000154473	9184	BUB3	-0.0746917	0.513822	0.0973333	0.513796	FALSE	FALSE	0	0	0	0	0	-
	ENSG00000180776	253832	ZDHHC20	0.147294	0.182562	0.0971667	0.485942	FALSE	FALSE	0	0	0	0	0	-
	ENSG00000277791	5691	PSMB3	-0.25114	0.193808	0.0971667	0.524091	FALSE	FALSE	0	0	0	0	0	-
	ENSG00000169919	2990	GUSB	0.0573516	0.636646	0.0971667	0.532293	FALSE	FALSE	0	0	0	0	0	-
	ENSG00000084623	8668	EIF3I	0.00605275	0.969574	0.0971667	0.556085	FALSE	FALSE	0	0	0	0	0	-
	ENSG00000104722	4741	NEFM	-0.220811	0.329549	0.0971667	0.577231	FALSE	FALSE	0	0	0	0	0	-
	ENSG00000077380	1781	DYNC1I2	0.0340997	0.818382	0.097	0.427528	FALSE	FALSE	0	0	0	0	0	-
	ENSG00000137267	7280	TUBB2A	0.655215	0.000230024	0.097	0.486849	TRUE	FALSE	0	0	0	0	0	mRNA only
	ENSG00000104221	55290	BRF2	0.029643	0.900222	0.0968333	0.430555	FALSE	FALSE	0	0	0	0	0	-
	ENSG00000189050	51136	RNFT1	0.258733	0.387413	0.0968333	0.514689	FALSE	FALSE	0	0	1	0	0	-
	ENSG00000171132	5581	PRKCE	-0.17595	0.390268	0.0968333	0.587557	FALSE	FALSE	0	0	0	0	0	-
	ENSG00000153066	51061	TXNDC11	0.349615	1.80688e-06	0.0966667	0.521051	TRUE	FALSE	0	0	0	1	0	mRNA only
	ENSG00000136279	28988	DBNL	0.0715913	0.376179	0.0965	0.448935	FALSE	FALSE	0	0	0	0	0	-
	ENSG00000197724	5253	PHF2	0.0978983	0.331845	0.0963333	0.438172	FALSE	FALSE	0	0	0	0	0	-
	ENSG00000106991	2022	ENG	0.333434	0.000315332	0.0963333	0.501099	TRUE	FALSE	0	0	0	0	0	mRNA only
	ENSG00000213214	445328	ARHGEF35	0.134085	0.770379	0.0963333	0.502485	FALSE	FALSE	0	0	0	0	0	-
	ENSG00000240849	387521	TMEM189	0.0795398	0.52598	0.0963333	0.596381	FALSE	FALSE	0	0	0	0	0	-
	ENSG00000100711	79038	ZFYVE21	0.0540767	0.736222	0.0963333	0.606551	FALSE	FALSE	0	0	0	0	0	-
	ENSG00000115966	1386	ATF2	-0.196483	0.15111	0.096	0.478099	FALSE	FALSE	0	0	0	0	0	-
	ENSG00000183049	57118	CAMK1D	0.241635	0.0325276	0.096	0.560285	TRUE	FALSE	0	1	0	0	0	mRNA only
	ENSG00000124782	6239	RREB1	0.180208	0.1749	0.0958333	0.450136	FALSE	FALSE	0	0	0	0	0	-
	ENSG00000152242	147339	C18orf25	0.0812918	0.629557	0.0958333	0.495754	FALSE	FALSE	0	0	0	0	0	-
	ENSG00000100941	5411	PNN	-0.131804	0.222605	0.0958333	0.497359	FALSE	FALSE	0	0	0	0	0	-
	ENSG00000183475	140460	ASB7	-0.0388607	0.848542	0.0958333	0.513535	FALSE	FALSE	0	0	0	0	0	-
	ENSG00000141367	1213	CLTC	0.13268	0.262345	0.0956667	0.431775	FALSE	FALSE	0	0	0	0	0	-
	ENSG00000196437	148266	ZNF569	0.262699	0.356899	0.0956667	0.46366	FALSE	FALSE	0	0	0	0	0	-
	ENSG00000135486	3178	HNRNPA1	-0.0940611	0.402444	0.0956667	0.482737	FALSE	FALSE	0	1	0	0	0	-
	ENSG00000081059	6932	TCF7	0.312938	0.524312	0.0956667	0.637329	FALSE	FALSE	0	0	0	0	0	-
	ENSG00000169439	6383	SDC2	0.302863	0.0433341	0.0955	0.558517	TRUE	FALSE	0	0	0	0	0	mRNA only
	ENSG00000114573	523	ATP6V1A	-0.144106	0.158417	0.0953333	0.445244	FALSE	FALSE	0	0	0	0	0	-
	ENSG00000108666	64149	C17orf75	-0.0900295	0.456296	0.0953333	0.487742	FALSE	FALSE	0	0	0	0	0	-
	ENSG00000164548	29896	TRA2A	-0.0296574	0.83006	0.0953333	0.490599	FALSE	FALSE	0	0	0	1	0	-
	ENSG00000103381	55313	CPPED1	-0.0336553	0.908089	0.0953333	0.497619	FALSE	FALSE	0	0	1	0	0	-
	ENSG00000137285	347733	TUBB2B	-0.0307731	0.95012	0.0953333	0.498658	FALSE	FALSE	0	0	0	0	0	-
	ENSG00000162836	51205	ACP6	0.0204794	0.91552	0.0951667	0.481435	FALSE	FALSE	0	0	0	0	0	-
	ENSG00000043143	23338	JADE2	0.113155	0.560693	0.0951667	0.615455	FALSE	FALSE	0	1	0	0	0	-
	ENSG00000128944	90417	KNSTRN	0.257629	0.00308119	0.095	0.435401	TRUE	FALSE	0	0	0	0	0	mRNA only
	ENSG00000196449	79693	YRDC	0.108561	0.328288	0.095	0.464858	FALSE	FALSE	0	0	0	0	0	-
	ENSG00000129351	3609	ILF3	0.0209095	0.837206	0.095	0.475071	FALSE	FALSE	0	1	0	0	0	-
	ENSG00000163125	23248	RPRD2	-0.153518	0.126784	0.0948333	0.449041	FALSE	FALSE	0	1	0	0	0	-
	ENSG00000170471	57148	RALGAPB	0.061963	0.682944	0.0948333	0.452433	FALSE	FALSE	0	0	0	0	0	-
	ENSG00000100592	23002	DAAM1	0.0790137	0.576603	0.0948333	0.516828	FALSE	FALSE	0	0	0	0	0	-
	ENSG00000123159	10755	GIPC1	0.171815	0.0823231	0.0946667	0.469928	TRUE	FALSE	1	0	0	0	0	mRNA only
	ENSG00000142856	23421	ITGB3BP	-0.165462	0.343004	0.0946667	0.480523	FALSE	FALSE	0	0	0	0	0	-
	ENSG00000105778	23080	AVL9	-0.00774533	0.964058	0.0945	0.461426	FALSE	FALSE	0	0	0	0	0	-
	ENSG00000052795	57600	FNIP2	0.478261	2.45419e-08	0.0945	0.502344	TRUE	FALSE	0	0	0	0	1	mRNA only
	ENSG00000081051	174	AFP	0.115747	0.759045	0.0941667	0.458828	FALSE	FALSE	0	0	0	0	0	-
	ENSG00000128298	80115	BAIAP2L2	0.194686	0.0817798	0.0941667	0.464045	TRUE	FALSE	0	0	0	0	0	mRNA only
	ENSG00000123124	11059	WWP1	0.118302	0.324824	0.094	0.488839	FALSE	FALSE	0	0	0	0	0	-
	ENSG00000196562	55959	SULF2	0.408673	0.53396	0.094	0.504616	FALSE	FALSE	0	0	0	0	0	-
	ENSG00000196458	100289635	ZNF605	0.00485279	0.985306	0.094	0.509613	FALSE	FALSE	0	0	0	0	0	-
	ENSG00000173486	2286	FKBP2	0.00703447	0.975323	0.0938333	0.47089	FALSE	FALSE	0	0	1	0	0	-
	ENSG00000165025	6850	SYK	0.112149	0.537408	0.0938333	0.479003	FALSE	FALSE	0	1	0	0	0	-
	ENSG00000163479	6746	SSR2	0.0950234	0.323294	0.09375	0.602224	FALSE	FALSE	0	0	1	0	0	-
	ENSG00000169683	201255	LRRC45	-0.00760562	0.973205	0.0936667	0.466628	FALSE	FALSE	0	0	0	0	0	-
	ENSG00000215717	56900	TMEM167B	-0.00610452	0.978069	0.0935	0.275524	FALSE	FALSE	0	0	1	0	0	-
	ENSG00000108395	4591	TRIM37	0.201596	0.0453654	0.0935	0.443502	TRUE	FALSE	0	0	0	0	0	mRNA only
	ENSG00000159202	65264	UBE2Z	-0.020051	0.858091	0.0935	0.475318	FALSE	FALSE	0	0	0	0	0	-
	ENSG00000197417	23729	SHPK	0.0213672	0.949307	0.0933333	0.445949	FALSE	FALSE	0	0	0	0	0	-
	ENSG00000139641	23344	ESYT1	0.0492485	0.658354	0.0933333	0.505905	FALSE	FALSE	0	1	0	0	0	-
	ENSG00000160392	126526	C19orf47	-0.00298757	0.990423	0.0931667	0.455909	FALSE	FALSE	0	0	0	0	0	-
	ENSG00000134690	55143	CDCA8	-0.0800267	0.586926	0.0931667	0.488324	FALSE	FALSE	0	1	0	0	0	-
	ENSG00000125611	84269	CHCHD5	0.103115	0.671887	0.0931667	0.51389	FALSE	FALSE	0	0	1	0	0	-
	ENSG00000157020	6396	SEC13	0.184366	0.041368	0.093	0.448337	TRUE	FALSE	0	0	0	0	0	mRNA only
	ENSG00000100266	11252	PACSIN2	0.0674273	0.459527	0.093	0.465308	FALSE	FALSE	1	0	0	0	0	-
	ENSG00000179532	144132	DNHD1	-0.195488	0.448306	0.093	0.49081	FALSE	FALSE	0	0	0	0	0	-
	ENSG00000057935	57504	MTA3	-0.00904783	0.963876	0.093	0.525827	FALSE	FALSE	0	0	0	0	0	-
	ENSG00000115129	9540	TP53I3	0.337538	0.163584	0.093	0.547394	FALSE	FALSE	0	0	0	0	0	-
	ENSG00000177839	56127	PCDHB9	0.109679	0.83319	0.0928333	0.605225	FALSE	FALSE	0	0	0	0	0	-
	ENSG00000005187	6296	ACSM3	0.133138	0.314022	0.0928333	0.605844	FALSE	FALSE	0	0	0	0	0	-
	ENSG00000174106	23592	LEMD3	0.0676913	0.635253	0.0928333	0.643359	FALSE	FALSE	0	0	0	0	0	-
	ENSG00000099341	5714	PSMD8	0.0792055	0.434505	0.0926667	0.453895	FALSE	FALSE	0	0	1	0	0	-
	ENSG00000099246	22931	RAB18	0.03868	0.753898	0.0925	0.489096	FALSE	FALSE	0	0	1	0	0	-
	ENSG00000126012	8242	KDM5C	0.0817596	0.466576	0.0923333	0.488543	FALSE	FALSE	0	0	0	0	0	-
	ENSG00000198722	10497	UNC13B	0.0554207	0.614011	0.0923333	0.491781	FALSE	FALSE	0	0	0	0	0	-
	ENSG00000145331	93587	TRMT10A	0.0557396	0.853884	0.0923333	0.528698	FALSE	FALSE	0	0	0	0	0	-
	ENSG00000186230	388567	ZNF749	-0.402511	0.0834039	0.0921667	0.547825	TRUE	FALSE	0	0	0	0	0	mRNA only
	ENSG00000105404	10567	RABAC1	0.241523	0.0545119	0.0921667	0.582976	TRUE	FALSE	0	0	1	0	0	mRNA only
	ENSG00000172534	3054	HCFC1	0.0781157	0.571585	0.092	0.44432	FALSE	FALSE	0	1	0	0	0	-
	ENSG00000169756	3987	LIMS1	0.247382	0.000884624	0.092	0.453809	TRUE	FALSE	0	0	0	0	0	mRNA only
	ENSG00000114125	9616	RNF7	-0.0078768	0.969815	0.0918333	0.506018	FALSE	FALSE	0	0	0	0	0	-
	ENSG00000196230	203068	TUBB	0.0122718	0.954617	0.0918333	0.522395	FALSE	FALSE	0	0	0	0	0	-
	ENSG00000104833	10382	TUBB4A	-0.298132	0.213265	0.0916667	0.50744	FALSE	FALSE	0	0	0	0	0	-
	ENSG00000180884	126375	ZNF792	0.299243	0.0439891	0.0916667	0.548604	TRUE	FALSE	0	1	0	0	0	mRNA only
	ENSG00000255112	57132	CHMP1B	0.0480097	0.724869	0.0915	0.470827	FALSE	FALSE	0	0	0	0	0	-
	ENSG00000065029	7629	ZNF76	-0.0274959	0.871996	0.0915	0.498244	FALSE	FALSE	0	0	0	0	0	-
	ENSG00000188229	10383	TUBB4B	0.0610663	0.683932	0.0915	0.509669	FALSE	FALSE	0	0	0	0	0	-
	ENSG00000123684	9926	LPGAT1	0.219204	0.0680179	0.0913333	0.530094	TRUE	FALSE	0	0	0	0	0	mRNA only
	ENSG00000166900	6809	STX3	0.254096	0.00113786	0.0911667	0.529904	TRUE	FALSE	0	0	1	0	0	mRNA only
	ENSG00000102996	4324	MMP15	0.339658	0.000101061	0.0911667	0.563545	TRUE	FALSE	0	0	0	0	0	mRNA only
	ENSG00000143458	126626	GABPB2	0.170133	0.29399	0.0911667	0.594728	FALSE	FALSE	0	0	0	0	0	-
	ENSG00000101473	10005	ACOT8	-0.0825617	0.545815	0.091	0.508877	FALSE	FALSE	0	0	0	0	0	-
	ENSG00000135736	92922	CCDC102A	0.122427	0.704691	0.091	0.529212	FALSE	FALSE	0	0	0	0	0	-
	ENSG00000168404	197259	MLKL	-0.0621747	0.935021	0.091	0.844412	FALSE	FALSE	0	0	0	0	0	-
	ENSG00000171469	93134	ZNF561	-0.218595	0.0323528	0.0908333	0.414815	TRUE	FALSE	0	0	0	0	0	mRNA only
	ENSG00000198951	4668	NAGA	0.000946548	0.996196	0.0908333	0.47589	FALSE	FALSE	0	0	0	0	0	-
	ENSG00000176986	9632	SEC24C	0.0609677	0.523878	0.0908333	0.487017	FALSE	FALSE	0	0	0	0	0	-
	ENSG00000151746	636	BICD1	0.251327	0.00326285	0.0908333	0.511627	TRUE	FALSE	0	0	0	0	0	mRNA only
	ENSG00000182095	84629	TNRC18	0.253104	0.00944014	0.0906667	0.461188	TRUE	FALSE	0	0	0	0	0	mRNA only
	ENSG00000144635	51143	DYNC1LI1	0.0695886	0.629317	0.0906667	0.476136	FALSE	FALSE	0	0	0	0	0	-
	ENSG00000134970	51014	TMED7	0.025498	0.87036	0.0906667	0.520573	FALSE	FALSE	0	0	1	0	0	-
	ENSG00000154146	4900	NRGN	0.0039282	0.991053	0.0905	0.310294	FALSE	FALSE	0	0	0	0	0	-
	ENSG00000115677	3069	HDLBP	0.110619	0.0567701	0.0905	0.451809	TRUE	FALSE	0	0	0	0	0	mRNA only
	ENSG00000165816	340706	VWA2	0.0446528	0.842507	0.0905	0.463107	FALSE	FALSE	0	0	0	0	0	-
	ENSG00000183878	7404	UTY	0.042472	0.866321	0.0905	0.47531	FALSE	FALSE	0	0	0	0	0	-
	ENSG00000198604	11177	BAZ1A	0.210317	0.0533038	0.0905	0.507695	TRUE	FALSE	0	0	0	0	0	mRNA only
	ENSG00000130254	9667	SAFB2	0.164025	0.029002	0.0905	0.519199	TRUE	FALSE	0	0	0	0	0	mRNA only
	ENSG00000071073	11320	MGAT4A	-0.0950317	0.694478	0.0905	0.640056	FALSE	FALSE	0	0	0	0	0	-
	ENSG00000152137	26353	HSPB8	0.25436	0.275775	0.0903333	0.472686	FALSE	FALSE	0	0	0	0	0	-
	ENSG00000120656	6883	TAF12	0.0215593	0.950303	0.0903333	0.528655	FALSE	FALSE	0	0	0	0	0	-
	ENSG00000166478	7702	ZNF143	-0.0126432	0.954855	0.0903333	0.548309	FALSE	FALSE	0	0	0	0	0	-
	ENSG00000126217	23263	MCF2L	0.127344	0.289749	0.0901667	0.479176	FALSE	FALSE	0	0	1	0	0	-
	ENSG00000125991	51614	ERGIC3	-0.0431518	0.719559	0.0901667	0.535273	FALSE	FALSE	0	0	0	0	0	-
	ENSG00000176533	2788	GNG7	0.0477539	0.854491	0.0901667	0.598539	FALSE	FALSE	0	0	0	0	0	-
	ENSG00000101040	23613	ZMYND8	0.0973407	0.183363	0.09	0.473306	FALSE	FALSE	0	0	0	0	0	-
	ENSG00000134057	891	CCNB1	0.164159	0.0765553	0.09	0.505176	TRUE	FALSE	0	0	0	0	0	mRNA only
	ENSG00000070770	1459	CSNK2A2	-0.00826888	0.964236	0.0898333	0.47648	FALSE	FALSE	0	1	0	0	0	-
	ENSG00000107341	54926	UBE2R2	0.0533035	0.59685	0.0896667	0.511964	FALSE	FALSE	0	0	0	0	0	-
	ENSG00000143799	142	PARP1	-0.0478163	0.530325	0.0896667	0.513209	FALSE	FALSE	0	1	0	0	0	-
	ENSG00000113838	55171	TBCCD1	-0.322432	0.119989	0.0896667	0.59662	FALSE	FALSE	0	0	0	0	0	-
	ENSG00000173269	79812	MMRN2	0.653243	0.303948	0.0896667	0.602346	FALSE	FALSE	0	0	0	0	0	-
	ENSG00000101888	55916	NXT2	0.212944	0.44316	0.0895	0.521112	FALSE	FALSE	0	0	0	0	0	-
	ENSG00000116128	607	BCL9	0.0634824	0.685431	0.0893333	0.47138	FALSE	FALSE	0	0	0	0	0	-
	ENSG00000140043	145482	PTGR2	-0.0426243	0.871996	0.0893333	0.491598	FALSE	FALSE	0	0	0	0	0	-
	ENSG00000204371	10919	EHMT2	-0.223151	0.163182	0.0893333	0.519828	FALSE	FALSE	0	0	0	0	0	-
	ENSG00000164877	79778	MICALL2	0.414389	0.00102944	0.0893333	0.529689	TRUE	FALSE	0	0	1	0	0	mRNA only
	ENSG00000164684	619279	ZNF704	0.0939432	0.454921	0.0891667	0.518173	FALSE	FALSE	0	0	0	0	0	-
	ENSG00000131015	80328	ULBP2	0.282355	0.21627	0.0891667	0.526637	FALSE	FALSE	0	0	0	0	0	-
	ENSG00000126746	171017	ZNF384	-0.0230907	0.86421	0.0891667	0.623231	FALSE	FALSE	0	0	0	0	0	-
	ENSG00000127125	79717	PPCS	0.0874565	0.492736	0.089	0.486056	FALSE	FALSE	0	0	1	0	0	-
	ENSG00000176371	54993	ZSCAN2	0.184625	0.24359	0.089	0.502961	FALSE	FALSE	0	0	0	0	0	-
	ENSG00000108784	4669	NAGLU	0.0810986	0.622875	0.0888333	0.470421	FALSE	FALSE	0	0	0	0	0	-
	ENSG00000086589	55696	RBM22	-0.0162986	0.920149	0.0888333	0.494778	FALSE	FALSE	0	0	0	0	0	-
	ENSG00000146828	56996	SLC12A9	-0.232961	0.0101932	0.0888333	0.503255	TRUE	FALSE	0	0	0	0	0	mRNA only
	ENSG00000053371	8574	AKR7A2	-0.231704	0.0449723	0.08875	0.584529	TRUE	FALSE	0	0	0	0	0	mRNA only
	ENSG00000164062	327	APEH	-0.0594835	0.577835	0.0886667	0.453797	FALSE	FALSE	0	0	0	0	0	-
	ENSG00000180764	266971	PIPSL	0.456434	0.537254	0.0886667	0.496135	FALSE	FALSE	0	0	0	0	0	-
	ENSG00000004478	2288	FKBP4	0.0954667	0.436097	0.0886667	0.499563	FALSE	FALSE	0	1	0	0	0	-
	ENSG00000148154	7357	UGCG	0.0220174	0.892279	0.0886667	0.760512	FALSE	FALSE	0	1	0	0	0	-
	ENSG00000254087	4067	LYN	0.0728655	0.666269	0.0885	0.52793	FALSE	FALSE	0	0	1	0	0	-
	ENSG00000143977	6637	SNRPG	-0.137157	0.486533	0.0883333	0.596395	FALSE	FALSE	0	0	0	0	0	-
	ENSG00000153774	10428	CFDP1	0.0989048	0.633787	0.0881667	0.496188	FALSE	FALSE	0	0	1	0	0	-
	ENSG00000085433	22911	WDR47	0.054517	0.872135	0.0881667	0.550703	FALSE	FALSE	0	0	0	0	0	-
	ENSG00000116478	3065	HDAC1	0.163934	0.0055531	0.088	0.480972	TRUE	FALSE	0	0	0	0	0	mRNA only
	ENSG00000166130	121457	IKBIP	0.0954578	0.760737	0.088	0.498802	FALSE	FALSE	0	0	0	0	0	-
	ENSG00000103018	80777	CYB5B	0.0265119	0.877656	0.088	0.608268	FALSE	FALSE	0	0	0	0	0	-
	ENSG00000129354	10053	AP1M2	-0.0196539	0.903732	0.0878333	0.492001	FALSE	FALSE	0	0	0	0	0	-
	ENSG00000196151	151525	WDSUB1	0.0753062	0.690422	0.0878333	0.534651	FALSE	FALSE	0	0	0	0	0	-
	ENSG00000116809	7709	ZBTB17	0.135754	0.30161	0.0876667	0.475379	FALSE	FALSE	0	0	0	0	0	-
	ENSG00000109501	7466	WFS1	0.129759	0.296433	0.0876667	0.544039	FALSE	FALSE	0	0	0	0	0	-
	ENSG00000153487	3621	ING1	0.161693	0.0755914	0.0876667	0.653754	TRUE	FALSE	0	0	0	0	0	mRNA only
	ENSG00000134330	285148	IAH1	0.0327875	0.831373	0.0875	0.393179	FALSE	FALSE	0	0	0	0	0	-
	ENSG00000143862	127829	ARL8A	0.110723	0.368901	0.0875	0.521663	FALSE	FALSE	0	0	0	0	0	-
	ENSG00000172315	112858	TP53RK	-0.129353	0.28725	0.0875	0.547885	FALSE	FALSE	0	0	0	0	0	-
	ENSG00000146433	57583	TMEM181	0.156266	0.185295	0.0875	0.600144	FALSE	FALSE	0	0	0	0	0	-
	ENSG00000107021	54662	TBC1D13	-0.0269267	0.858289	0.0873333	0.486092	FALSE	FALSE	0	0	0	0	0	-
	ENSG00000184922	752	FMNL1	0.236014	0.177337	0.0873333	0.638354	FALSE	FALSE	0	0	1	0	0	-
	ENSG00000115233	10213	PSMD14	-0.0216303	0.899858	0.0871667	0.492009	FALSE	FALSE	0	0	0	0	0	-
	ENSG00000146576	79034	C7orf26	-0.00808241	0.973792	0.0871667	0.505432	FALSE	FALSE	0	0	0	0	0	-
	ENSG00000147383	50814	NSDHL	0.0730301	0.665803	0.0871667	0.549754	FALSE	FALSE	0	0	0	0	0	-
	ENSG00000135090	51347	TAOK3	0.29162	0.0303068	0.087	0.515351	TRUE	FALSE	0	0	0	0	0	mRNA only
	ENSG00000182890	2747	GLUD2	0.330102	0.455146	0.087	0.532322	FALSE	FALSE	0	0	0	0	0	-
	ENSG00000078674	5108	PCM1	-0.0221801	0.920149	0.0868333	0.479337	FALSE	FALSE	0	0	0	0	0	-
	ENSG00000104067	7082	TJP1	-0.0689649	0.853884	0.0868333	0.48187	FALSE	FALSE	0	0	0	0	0	-
	ENSG00000033800	8554	PIAS1	-0.0752041	0.490401	0.0868333	0.48439	FALSE	FALSE	0	0	0	0	0	-
	ENSG00000106346	84132	USP42	-0.0573517	0.752808	0.0868333	0.653785	FALSE	FALSE	0	0	0	0	0	-
	ENSG00000184900	6612	SUMO3	-0.0582592	0.619526	0.0866667	0.538538	FALSE	FALSE	0	0	0	0	0	-
	ENSG00000198937	154467	CCDC167	0.147331	0.313276	0.0866667	0.608579	FALSE	FALSE	0	0	0	0	0	-
	ENSG00000108774	5878	RAB5C	0.114126	0.493149	0.0865	0.55811	FALSE	FALSE	0	0	0	0	0	-
	ENSG00000102038	6594	SMARCA1	0.0248502	0.910353	0.0863333	0.549748	FALSE	FALSE	0	0	0	0	0	-
	ENSG00000105613	22983	MAST1	-0.0074141	0.97754	0.0863333	0.667786	FALSE	FALSE	0	0	0	0	0	-
	ENSG00000115306	6711	SPTBN1	0.100745	0.430411	0.0861667	0.483946	FALSE	FALSE	0	0	0	0	0	-
	ENSG00000131149	23199	GSE1	0.278573	0.000954649	0.086	0.502285	TRUE	FALSE	0	0	0	0	0	mRNA only
	ENSG00000130224	57631	LRCH2	0.0413374	0.906289	0.086	0.537195	FALSE	FALSE	0	0	0	0	0	-
	ENSG00000124209	57403	RAB22A	0.120039	0.298778	0.086	0.571539	FALSE	FALSE	0	0	1	0	0	-
	ENSG00000104823	1891	ECH1	-0.0894713	0.660713	0.086	0.587626	FALSE	FALSE	0	0	0	0	0	-
	ENSG00000143621	3608	ILF2	-0.10782	0.197626	0.0858333	0.512719	FALSE	FALSE	0	0	0	0	0	-
	ENSG00000178171	205147	AMER3	-0.111664	0.547348	0.0856667	0.513677	FALSE	FALSE	0	0	1	0	0	-
	ENSG00000165861	53349	ZFYVE1	0.06724	0.769273	0.0856667	0.529984	FALSE	FALSE	0	0	0	0	0	-
	ENSG00000140854	10300	KATNB1	-0.0983406	0.559544	0.0856667	0.537737	FALSE	FALSE	0	0	0	0	0	-
	ENSG00000169813	3185	HNRNPF	0.00822725	0.941526	0.0855	0.480373	FALSE	FALSE	0	0	0	0	0	-
	ENSG00000011405	5286	PIK3C2A	0.0803155	0.64829	0.0851667	0.501682	FALSE	FALSE	0	0	0	0	0	-
	ENSG00000169249	8233	ZRSR2	0.109232	0.682758	0.0851667	0.533078	FALSE	FALSE	0	0	0	0	0	-
	ENSG00000132581	6388	SDF2	0.0137792	0.938088	0.0851667	0.585001	FALSE	FALSE	0	0	0	0	0	-
	ENSG00000071205	79658	ARHGAP10	0.166132	0.435061	0.085	0.493549	FALSE	FALSE	0	1	0	0	0	-
	ENSG00000137831	55075	UACA	-0.00667116	0.985047	0.085	0.509494	FALSE	FALSE	0	0	0	0	0	-
	ENSG00000265241	9939	RBM8A	-0.0622778	0.565418	0.085	0.531383	FALSE	FALSE	0	0	0	0	0	-
	ENSG00000211454	246181	AKR7L	-0.403934	0.538283	0.085	0.567264	FALSE	FALSE	0	0	0	0	0	-
	ENSG00000137414	51439	FAM8A1	0.125938	0.372548	0.0848333	0.449383	FALSE	FALSE	0	0	0	0	0	-
	ENSG00000077235	2975	GTF3C1	0.102141	0.363977	0.0848333	0.502511	FALSE	FALSE	0	0	1	0	0	-
	ENSG00000149418	6768	ST14	0.354478	5.08999e-08	0.0848333	0.514384	TRUE	FALSE	0	0	0	0	0	mRNA only
	ENSG00000124160	57727	NCOA5	0.0386854	0.788679	0.0848333	0.542096	FALSE	FALSE	0	0	0	0	0	-
	ENSG00000146648	1956	EGFR	0.133948	0.504356	0.0848333	0.558182	FALSE	FALSE	0	0	0	0	0	-
	ENSG00000152558	114908	TMEM123	0.190819	0.0162504	0.0848333	0.603326	TRUE	FALSE	0	0	0	0	0	mRNA only
	ENSG00000125875	128637	TBC1D20	0.0545892	0.648817	0.0848333	0.6717	FALSE	FALSE	0	0	0	0	0	-
	ENSG00000153944	124540	MSI2	0.0589939	0.574429	0.0846667	0.5077	FALSE	FALSE	0	0	0	0	0	-
	ENSG00000162302	8986	RPS6KA4	0.17682	0.0358355	0.0845	0.495989	TRUE	FALSE	0	0	0	0	0	mRNA only
	ENSG00000121774	10657	KHDRBS1	-0.0269988	0.843818	0.0845	0.539484	FALSE	FALSE	0	0	0	0	0	-
	ENSG00000054611	25771	TBC1D22A	0.152363	0.401803	0.0845	0.561452	FALSE	FALSE	0	1	0	0	0	-
	ENSG00000189077	83862	TMEM120A	0.0241376	0.897746	0.0845	0.579071	FALSE	FALSE	0	0	0	0	0	-
	ENSG00000174233	112	ADCY6	0.219012	0.0125853	0.0845	0.639822	TRUE	FALSE	0	0	0	0	0	mRNA only
	ENSG00000137942	54874	FNBP1L	-0.00105244	0.996196	0.0843333	0.485909	FALSE	FALSE	0	0	0	0	0	-
	ENSG00000097033	51100	SH3GLB1	-0.079509	0.516547	0.0843333	0.489638	FALSE	FALSE	0	0	0	0	0	-
	ENSG00000164105	8819	SAP30	0.15151	0.50907	0.0843333	0.615524	FALSE	FALSE	0	0	0	1	0	-
	ENSG00000164808	23514	SPIDR	0.114385	0.149653	0.084	0.649411	FALSE	FALSE	0	0	0	0	0	-
	ENSG00000136709	55339	WDR33	-0.0582154	0.570507	0.0838333	0.494922	FALSE	FALSE	0	1	0	0	0	-
	ENSG00000100139	85377	MICALL1	0.189684	0.0632749	0.0838333	0.550079	TRUE	FALSE	0	0	0	0	0	mRNA only
	ENSG00000167925	84514	GHDC	0.143498	0.263097	0.0838333	0.597016	FALSE	FALSE	0	0	0	0	0	-
	ENSG00000088812	8455	ATRN	-0.0848557	0.475258	0.0836667	0.509017	FALSE	FALSE	0	0	0	0	0	-
	ENSG00000149679	81928	CABLES2	0.00693532	0.975323	0.0836667	0.567331	FALSE	FALSE	0	0	0	0	0	-
	ENSG00000104219	51201	ZDHHC2	-0.0658787	0.670784	0.0835	0.546679	FALSE	FALSE	0	0	0	0	0	-
	ENSG00000105135	10994	ILVBL	0.13465	0.15268	0.0835	0.558023	FALSE	FALSE	0	0	0	0	0	-
	ENSG00000064961	10362	HMG20B	0.414847	0.000319624	0.0835	0.583865	TRUE	FALSE	0	0	0	0	0	mRNA only
	ENSG00000010404	3423	IDS	0.0690815	0.572976	0.0831667	0.548057	FALSE	FALSE	0	0	0	0	0	-
	ENSG00000156011	23362	PSD3	0.0906582	0.55761	0.083	0.52805	FALSE	FALSE	0	0	0	0	0	-
	ENSG00000176024	79898	ZNF613	0.090214	0.537837	0.083	0.554993	FALSE	FALSE	0	0	0	0	0	-
	ENSG00000119684	27030	MLH3	-0.13119	0.407284	0.0828333	0.624891	FALSE	FALSE	0	0	0	0	0	-
	ENSG00000101544	22850	ADNP2	0.101782	0.393791	0.0826667	0.530183	FALSE	FALSE	0	0	0	0	0	-
	ENSG00000181222	5430	POLR2A	-0.013289	0.961132	0.0826667	0.545923	FALSE	FALSE	0	0	0	0	0	-
	ENSG00000122729	48	ACO1	-0.0448395	0.780339	0.0826667	0.546043	FALSE	FALSE	0	0	0	0	0	-
	ENSG00000124491	2162	F13A1	0.21108	0.689118	0.0826667	0.54701	FALSE	FALSE	0	0	0	0	0	-
	ENSG00000178951	51341	ZBTB7A	0.218246	0.00764525	0.0826667	0.556706	TRUE	FALSE	0	0	0	0	0	mRNA only
	ENSG00000100354	23112	TNRC6B	0.0441614	0.79471	0.0825	0.506149	FALSE	FALSE	0	0	0	0	0	-
	ENSG00000113282	9685	CLINT1	-0.0273243	0.824364	0.0825	0.530009	FALSE	FALSE	0	0	0	0	0	-
	ENSG00000128641	4430	MYO1B	0.0184016	0.931899	0.0825	0.552945	FALSE	FALSE	0	0	0	0	0	-
	ENSG00000183785	51807	TUBA8	0.0822037	0.931899	0.0825	0.598622	FALSE	FALSE	0	0	0	0	0	-
	ENSG00000119523	85365	ALG2	-0.0337392	0.853884	0.0823333	0.497163	FALSE	FALSE	0	0	0	0	0	-
	ENSG00000197961	7675	ZNF121	-0.0375957	0.824976	0.0823333	0.51691	FALSE	FALSE	0	0	0	0	0	-
	ENSG00000117724	1063	CENPF	0.190395	0.134273	0.0823333	0.552895	FALSE	FALSE	0	0	0	0	0	-
	ENSG00000175806	4482	MSRA	0.267711	0.645749	0.0823333	0.621056	FALSE	FALSE	0	0	0	0	0	-
	ENSG00000166188	57567	ZNF319	-0.085007	0.727541	0.0821667	0.557494	FALSE	FALSE	0	0	0	0	0	-
	ENSG00000159210	11267	SNF8	0.0220263	0.912786	0.082	0.546164	FALSE	FALSE	0	0	0	0	0	-
	ENSG00000151092	55768	NGLY1	0.0597539	0.61062	0.082	0.550865	FALSE	FALSE	0	0	1	0	0	-
	ENSG00000168014	26005	C2CD3	0.0714345	0.630591	0.082	0.600122	FALSE	FALSE	0	0	0	0	0	-
	ENSG00000124225	56937	PMEPA1	0.187967	0.0255687	0.0818333	0.56539	TRUE	FALSE	0	0	0	0	0	mRNA only
	ENSG00000054267	51742	ARID4B	0.152482	0.153099	0.0816667	0.49955	FALSE	FALSE	0	0	0	0	0	-
	ENSG00000081870	51668	HSPB11	0.271835	0.0574211	0.0816667	0.62922	TRUE	FALSE	0	0	0	0	0	mRNA only
	ENSG00000169976	83443	SF3B5	0.0728999	0.624426	0.0816667	0.665364	FALSE	FALSE	0	0	0	0	0	-
	ENSG00000161057	5701	PSMC2	0.0579734	0.60492	0.0813333	0.506596	FALSE	FALSE	0	0	1	0	0	-
	ENSG00000136381	3658	IREB2	-0.166809	0.0788977	0.0813333	0.516717	TRUE	FALSE	0	0	0	0	0	mRNA only
	ENSG00000131747	7153	TOP2A	0.132051	0.174992	0.0813333	0.54251	FALSE	FALSE	0	0	0	0	0	-
	ENSG00000110844	25766	PRPF40B	0.112068	0.472903	0.0813333	0.542529	FALSE	FALSE	0	0	0	0	0	-
	ENSG00000072571	3161	HMMR	0.184911	0.122169	0.0813333	0.544544	FALSE	FALSE	0	0	0	0	0	-
	ENSG00000135605	7006	TEC	0.019654	0.974428	0.0813333	0.704314	FALSE	FALSE	0	0	0	0	0	-
	ENSG00000108961	29098	RANGRF	-0.0137649	0.952332	0.0811667	0.630565	FALSE	FALSE	0	0	0	0	0	-
	ENSG00000077232	54431	DNAJC10	0.204715	0.0717956	0.081	0.517438	TRUE	FALSE	0	0	0	1	0	mRNA only
	ENSG00000085982	55230	USP40	-0.0380363	0.752016	0.081	0.533963	FALSE	FALSE	0	0	0	0	0	-
	ENSG00000196141	26010	SPATS2L	0.108897	0.398821	0.081	0.587851	FALSE	FALSE	0	1	0	0	0	-
	ENSG00000163596	130026	ICA1L	-0.146484	0.495287	0.0808333	0.499373	FALSE	FALSE	0	0	0	0	0	-
	ENSG00000133216	2048	EPHB2	0.136952	0.286273	0.0806667	0.576363	FALSE	FALSE	0	0	0	0	0	-
	ENSG00000112081	6428	SRSF3	-0.057324	0.626665	0.0806667	0.577421	FALSE	FALSE	0	0	0	0	0	-
	ENSG00000135452	6302	TSPAN31	0.0890626	0.542189	0.0805	0.563731	FALSE	FALSE	0	0	0	0	0	-
	ENSG00000197044	126068	ZNF441	-0.0483943	0.88088	0.0805	0.578282	FALSE	FALSE	0	0	0	0	0	-
	ENSG00000168090	10980	COPS6	-0.125083	0.173821	0.0803333	0.47605	FALSE	FALSE	0	0	0	0	0	-
	ENSG00000100519	5706	PSMC6	-0.0130144	0.944578	0.0803333	0.502196	FALSE	FALSE	0	0	1	0	0	-
	ENSG00000196505	54834	GDAP2	0.157921	0.310389	0.0803333	0.509674	FALSE	FALSE	0	0	0	0	0	-
	ENSG00000111802	51567	TDP2	0.175909	0.269936	0.0803333	0.512856	FALSE	FALSE	0	0	0	0	0	-
	ENSG00000130402	81	ACTN4	0.0659388	0.717403	0.0803333	0.513047	FALSE	FALSE	0	0	0	0	0	-
	ENSG00000090989	55763	EXOC1	0.0417505	0.831373	0.0803333	0.513715	FALSE	FALSE	0	0	0	0	0	-
	ENSG00000124831	9208	LRRFIP1	0.188922	0.0303755	0.0803333	0.543389	TRUE	FALSE	0	0	0	0	0	mRNA only
	ENSG00000141013	2622	GAS8	0.101316	0.694478	0.0803333	0.599705	FALSE	FALSE	0	0	0	0	0	-
	ENSG00000075420	64778	FNDC3B	0.405558	0.000787964	0.0803333	0.634985	TRUE	FALSE	0	0	0	1	0	mRNA only
	ENSG00000114850	6747	SSR3	-0.0216433	0.882739	0.0803333	0.636716	FALSE	FALSE	0	0	1	0	0	-
	ENSG00000148672	2746	GLUD1	0.0716675	0.624317	0.0801667	0.552994	FALSE	FALSE	0	0	1	0	0	-
	ENSG00000197183	140688	NOL4L	0.209709	0.118332	0.0801667	0.622411	FALSE	FALSE	0	0	1	0	0	-
	ENSG00000177156	6888	TALDO1	0.0162976	0.920054	0.08	0.519067	FALSE	FALSE	0	0	0	0	0	-
	ENSG00000074266	8726	EED	0.0289773	0.89233	0.08	0.535413	FALSE	FALSE	0	0	0	0	0	-
	ENSG00000171817	163255	ZNF540	0.505824	0.310428	0.08	0.535696	FALSE	FALSE	0	0	0	0	0	-
	ENSG00000146842	84928	TMEM209	-0.166753	0.153132	0.08	0.613413	FALSE	FALSE	0	0	0	0	0	-
	ENSG00000170776	11214	AKAP13	0.152233	0.275775	0.0798333	0.528217	FALSE	FALSE	0	0	0	0	0	-
	ENSG00000108582	1362	CPD	0.108153	0.399525	0.0798333	0.539494	FALSE	FALSE	0	0	0	0	0	-
	ENSG00000108106	27338	UBE2S	0.197178	0.160137	0.0796667	0.54773	FALSE	FALSE	0	0	0	0	0	-
	ENSG00000155636	129831	RBM45	-0.0750936	0.773127	0.0796667	0.592252	FALSE	FALSE	0	0	0	0	0	-
	ENSG00000272391	100101267	POM121C	-0.00328953	0.985292	0.0796667	0.623773	FALSE	FALSE	0	0	0	0	0	-
	ENSG00000100413	171568	POLR3H	-0.0497353	0.697658	0.0795	0.512322	FALSE	FALSE	0	0	0	0	0	-
	ENSG00000166451	55839	CENPN	0.39933	0.00455845	0.0793333	0.628752	TRUE	FALSE	0	0	0	0	0	mRNA only
	ENSG00000008869	54497	HEATR5B	-0.125746	0.350593	0.0791667	0.524187	FALSE	FALSE	0	0	0	0	0	-
	ENSG00000104881	10848	PPP1R13L	0.193852	0.134834	0.0791667	0.536971	FALSE	FALSE	0	0	1	0	0	-
	ENSG00000114770	10057	ABCC5	-0.140946	0.300847	0.0791667	0.59895	FALSE	FALSE	0	0	0	0	0	-
	ENSG00000164855	202915	TMEM184A	0.283062	0.00344808	0.079	0.626589	TRUE	FALSE	0	0	0	0	0	mRNA only
	ENSG00000164967	138716	RPP25L	-0.0757256	0.686269	0.079	0.647871	FALSE	FALSE	0	0	0	0	0	-
	ENSG00000221823	5534	PPP3R1	-0.0107644	0.952558	0.0788333	0.546014	FALSE	FALSE	0	0	0	0	0	-
	ENSG00000108599	11216	AKAP10	0.000448118	0.998961	0.0788333	0.560746	FALSE	FALSE	0	0	0	0	0	-
	ENSG00000124120	79183	TTPAL	-0.238865	0.0960124	0.0788333	0.592567	TRUE	FALSE	0	0	0	0	0	mRNA only
	ENSG00000116641	85440	DOCK7	0.054389	0.769507	0.0786667	0.505056	FALSE	FALSE	0	0	0	0	0	-
	ENSG00000100815	9321	TRIP11	0.0292229	0.874003	0.0786667	0.518041	FALSE	FALSE	0	0	0	0	0	-
	ENSG00000140992	5170	PDPK1	-0.0717395	0.603447	0.0786667	0.521013	FALSE	FALSE	0	0	0	0	0	-
	ENSG00000101811	1478	CSTF2	-0.177895	0.466608	0.0786667	0.561843	FALSE	FALSE	0	1	0	0	0	-
	ENSG00000214595	400954	EML6	1.0309	4.74171e-36	0.0786667	0.609304	TRUE	FALSE	0	0	0	0	0	mRNA only
	ENSG00000230453	441459	ANKRD18B	0.0898588	0.665705	0.0785	0.563173	FALSE	FALSE	0	0	0	0	0	-
	ENSG00000124613	346157	ZNF391	-0.056199	0.867358	0.0783333	0.559357	FALSE	FALSE	0	0	0	0	0	-
	ENSG00000164050	5364	PLXNB1	0.146268	0.292685	0.0783333	0.629692	FALSE	FALSE	0	0	1	0	0	-
	ENSG00000117859	114883	OSBPL9	0.0274857	0.882739	0.0783333	0.629873	FALSE	FALSE	0	0	0	0	0	-
	ENSG00000052344	5652	PRSS8	0.228626	0.0663452	0.0783333	0.712881	TRUE	FALSE	0	0	0	0	0	mRNA only
	ENSG00000061938	10188	TNK2	0.462781	5.21196e-07	0.0781667	0.560373	TRUE	FALSE	0	0	0	0	0	mRNA only
	ENSG00000213983	8906	AP1G2	0.272873	0.0170758	0.078	0.513329	TRUE	FALSE	0	0	1	0	0	mRNA only
	ENSG00000198431	7296	TXNRD1	0.136586	0.0342741	0.078	0.515375	TRUE	FALSE	0	0	0	0	0	mRNA only
	ENSG00000150540	3176	HNMT	0.157609	0.275093	0.078	0.549858	FALSE	FALSE	0	0	0	0	0	-
	ENSG00000121406	256051	ZNF549	-0.0551397	0.81383	0.0778333	0.570814	FALSE	FALSE	0	0	0	0	0	-
	ENSG00000164715	22853	LMTK2	0.0975903	0.490401	0.0778333	0.576927	FALSE	FALSE	0	0	0	0	0	-
	ENSG00000124459	7596	ZNF45	0.0474947	0.858091	0.0778333	0.581497	FALSE	FALSE	0	0	0	0	0	-
	ENSG00000111196	55110	MAGOHB	0.131256	0.411871	0.0778333	0.662441	FALSE	FALSE	0	0	0	0	0	-
	ENSG00000196235	6829	SUPT5H	0.0357499	0.801085	0.0776667	0.516115	FALSE	FALSE	0	0	0	0	0	-
	ENSG00000160209	8566	PDXK	0.0331942	0.786799	0.0776667	0.519777	FALSE	FALSE	0	0	0	0	0	-
	ENSG00000033178	55236	UBA6	-0.0035901	0.98702	0.0776667	0.526704	FALSE	FALSE	0	0	0	0	0	-
	ENSG00000113597	80006	TRAPPC13	-0.0407665	0.845013	0.0776667	0.534582	FALSE	FALSE	0	0	0	0	0	-
	ENSG00000137955	5876	RABGGTB	-0.0699883	0.547348	0.0776667	0.575413	FALSE	FALSE	0	0	0	0	0	-
	ENSG00000136371	10588	MTHFS	0.387141	0.114728	0.0775	0.538082	FALSE	FALSE	0	0	0	0	0	-
	ENSG00000159352	5710	PSMD4	0.00589778	0.970587	0.0775	0.539723	FALSE	FALSE	0	0	0	0	0	-
	ENSG00000108604	6603	SMARCD2	0.00573	0.969574	0.0775	0.613974	FALSE	FALSE	0	0	0	0	0	-
	ENSG00000196313	9883	POM121	-0.00180325	0.992144	0.0775	0.626829	FALSE	FALSE	0	0	0	0	0	-
	ENSG00000143337	26092	TOR1AIP1	0.0293407	0.873788	0.0775	0.711915	FALSE	FALSE	0	0	0	0	0	-
	ENSG00000132002	3337	DNAJB1	0.118804	0.486533	0.0773333	0.525318	FALSE	FALSE	0	0	0	0	0	-
	ENSG00000116350	6429	SRSF4	0.10022	0.436985	0.0773333	0.528765	FALSE	FALSE	0	0	0	0	0	-
	ENSG00000139613	6601	SMARCC2	-0.0594713	0.698281	0.0773333	0.536561	FALSE	FALSE	0	0	0	0	0	-
	ENSG00000138279	310	ANXA7	0.0971999	0.177603	0.0773333	0.553512	FALSE	FALSE	0	0	1	0	0	-
	ENSG00000178695	115207	KCTD12	-0.252956	0.394384	0.0773333	0.638217	FALSE	FALSE	0	1	0	0	0	-
	ENSG00000123444	55709	KBTBD4	0.0993954	0.728394	0.0771667	0.44362	FALSE	FALSE	0	0	0	0	0	-
	ENSG00000087191	5705	PSMC5	-0.00527364	0.978847	0.0771667	0.521342	FALSE	FALSE	0	0	0	0	0	-
	ENSG00000162704	10092	ARPC5	0.0365709	0.816685	0.0771667	0.530262	FALSE	FALSE	0	0	1	0	0	-
	ENSG00000124380	11017	SNRNP27	0.0840762	0.646195	0.0771667	0.537115	FALSE	FALSE	0	0	0	0	0	-
	ENSG00000130706	11047	ADRM1	0.220167	0.0214856	0.077	0.551735	TRUE	FALSE	0	0	0	0	0	mRNA only
	ENSG00000132256	85363	TRIM5	0.220803	0.399514	0.077	0.607281	FALSE	FALSE	0	0	0	0	0	-
	ENSG00000105617	79165	LENG1	0.399437	0.659764	0.0768333	0.567551	FALSE	FALSE	0	0	0	0	0	-
	ENSG00000101966	331	XIAP	0.318703	0.00100616	0.0766667	0.546215	TRUE	FALSE	0	1	0	0	0	mRNA only
	ENSG00000080845	22839	DLGAP4	0.166419	0.0652294	0.0766667	0.573289	TRUE	FALSE	0	0	1	0	0	mRNA only
	ENSG00000100109	24144	TFIP11	-0.0347613	0.871565	0.0765	0.557551	FALSE	FALSE	0	0	0	0	0	-
	ENSG00000151422	2241	FER	0.107715	0.728394	0.0765	0.558522	FALSE	FALSE	0	0	0	0	0	-
	ENSG00000175376	84285	EIF1AD	-0.104321	0.353286	0.0765	0.704745	FALSE	FALSE	0	0	0	0	0	-
	ENSG00000119396	51552	RAB14	-0.00723113	0.96044	0.0763333	0.550995	FALSE	FALSE	0	0	0	0	0	-
	ENSG00000185359	9146	HGS	0.137558	0.170377	0.0763333	0.572829	FALSE	FALSE	0	0	0	0	0	-
	ENSG00000197563	23556	PIGN	0.0483531	0.794096	0.07625	0.540127	FALSE	FALSE	0	1	0	0	0	-
	ENSG00000101265	9770	RASSF2	0.167612	0.402122	0.0761667	0.605069	FALSE	FALSE	0	0	0	0	0	-
	ENSG00000123091	26994	RNF11	0.18085	0.0459518	0.0761667	0.67107	TRUE	FALSE	0	0	1	0	0	mRNA only
	ENSG00000101138	1477	CSTF1	-0.143533	0.201676	0.076	0.55701	FALSE	FALSE	0	0	0	0	0	-
	ENSG00000103035	5713	PSMD7	-0.0330248	0.825996	0.076	0.61214	FALSE	FALSE	0	0	0	0	0	-
	ENSG00000164889	6522	SLC4A2	0.174358	0.0222502	0.0758333	0.706713	TRUE	FALSE	0	0	0	0	0	mRNA only
	ENSG00000114331	23527	ACAP2	0.029255	0.900896	0.0756667	0.551059	FALSE	FALSE	0	1	0	0	0	-
	ENSG00000181555	29072	SETD2	-0.0186832	0.910812	0.0756667	0.552163	FALSE	FALSE	0	0	0	0	0	-
	ENSG00000074657	55205	ZNF532	0.0507454	0.855688	0.0756667	0.653423	FALSE	FALSE	0	0	0	0	0	-
	ENSG00000169718	64118	DUS1L	0.178856	0.0519656	0.0755	0.551341	TRUE	FALSE	0	0	0	0	0	mRNA only
	ENSG00000102189	8411	EEA1	0.0449142	0.852405	0.0755	0.573623	FALSE	FALSE	0	1	0	0	0	-
	ENSG00000060237	65125	WNK1	0.18412	0.113265	0.0753333	0.542634	FALSE	FALSE	0	0	0	0	0	-
	ENSG00000114738	7867	MAPKAPK3	0.251909	0.00042725	0.0753333	0.549388	TRUE	FALSE	0	1	0	0	0	mRNA only
	ENSG00000154447	57630	SH3RF1	0.30519	3.52119e-07	0.0753333	0.551527	TRUE	FALSE	0	0	0	0	0	mRNA only
	ENSG00000167220	84064	HDHD2	-0.153279	0.459814	0.0753333	0.624387	FALSE	FALSE	0	0	0	0	0	-
	ENSG00000131236	10487	CAP1	0.0214098	0.868649	0.0751667	0.533261	FALSE	FALSE	0	0	0	0	0	-
	ENSG00000156711	5603	MAPK13	0.0370825	0.746285	0.0751667	0.535433	FALSE	FALSE	0	1	0	0	0	-
	ENSG00000108468	10951	CBX1	-0.0630781	0.61175	0.0751667	0.56953	FALSE	FALSE	0	0	0	0	0	-
	ENSG00000147813	93100	NAPRT	0.100116	0.590207	0.0751667	0.573666	FALSE	FALSE	0	0	0	0	0	-
	ENSG00000116584	9181	ARHGEF2	0.0264917	0.896585	0.0751667	0.606709	FALSE	FALSE	0	0	0	0	0	-
	ENSG00000165912	29763	PACSIN3	0.0466657	0.859161	0.0751667	0.610771	FALSE	FALSE	0	0	0	0	0	-
	ENSG00000147654	9166	EBAG9	-0.0854427	0.644388	0.0751667	0.62437	FALSE	FALSE	0	0	0	0	0	-
	ENSG00000099203	11018	TMED1	0.315963	0.0201051	0.075	0.580876	TRUE	FALSE	0	0	0	0	0	mRNA only
	ENSG00000130150	158747	MOSPD2	0.0179906	0.944668	0.075	0.596276	FALSE	FALSE	0	0	0	0	0	-
	ENSG00000160094	149076	ZNF362	-0.155043	0.247187	0.075	0.662603	FALSE	FALSE	0	0	0	0	0	-
	ENSG00000136040	10154	PLXNC1	-0.147477	0.742241	0.075	0.765073	FALSE	FALSE	0	0	0	0	0	-
	ENSG00000101639	55125	CEP192	0.167376	0.310211	0.0748333	0.53523	FALSE	FALSE	0	0	0	0	0	-
	ENSG00000135205	57639	CCDC146	0.0674509	0.962658	0.0748333	0.535567	FALSE	FALSE	0	0	0	0	0	-
	ENSG00000164169	90826	PRMT9	0.211198	0.284765	0.0748333	0.571978	FALSE	FALSE	0	0	0	0	0	-
	ENSG00000102178	8266	UBL4A	-0.202252	0.0232139	0.0746667	0.539767	TRUE	FALSE	0	1	0	0	0	mRNA only
	ENSG00000011347	9066	SYT7	0.0437499	0.754453	0.0746667	0.586424	FALSE	FALSE	0	0	0	0	0	-
	ENSG00000077454	4034	LRCH4	0.0819272	0.742903	0.0745	0.557249	FALSE	FALSE	0	0	1	0	0	-
	ENSG00000069275	64710	NUCKS1	0.0831141	0.448842	0.0745	0.572096	FALSE	FALSE	0	0	0	0	0	-
	ENSG00000140259	4236	MFAP1	-0.0566728	0.712403	0.0745	0.592207	FALSE	FALSE	0	1	0	0	0	-
	ENSG00000186185	146909	KIF18B	0.0570839	0.658755	0.0745	0.642521	FALSE	FALSE	0	0	0	0	0	-
	ENSG00000176438	161176	SYNE3	0.235078	0.620371	0.0745	0.696902	FALSE	FALSE	0	0	0	0	0	-
	ENSG00000076944	6813	STXBP2	0.26461	0.4619	0.0743333	0.584857	FALSE	FALSE	0	0	0	0	0	-
	ENSG00000141499	55135	WRAP53	-0.105265	0.636623	0.0743333	0.637211	FALSE	FALSE	0	1	0	0	0	-
	ENSG00000196172	148213	ZNF681	0.0972157	0.717218	0.0743333	0.660723	FALSE	FALSE	0	0	0	0	0	-
	ENSG00000185085	80789	INTS5	-0.0379402	0.824502	0.0743333	0.672594	FALSE	FALSE	0	0	0	0	0	-
	ENSG00000142409	126208	ZNF787	0.0621256	0.730667	0.0741667	0.541873	FALSE	FALSE	0	0	0	0	0	-
	ENSG00000089775	7597	ZBTB25	-0.20875	0.32326	0.0741667	0.547137	FALSE	FALSE	0	0	0	0	0	-
	ENSG00000023191	6050	RNH1	0.0227779	0.94498	0.074	0.548658	FALSE	FALSE	0	0	0	0	0	-
	ENSG00000159873	150275	CCDC117	-0.0284539	0.887052	0.074	0.556988	FALSE	FALSE	0	1	0	0	0	-
	ENSG00000099992	83874	TBC1D10A	0.242146	0.208095	0.074	0.7669	FALSE	FALSE	0	0	0	0	0	-
	ENSG00000117906	5955	RCN2	0.0663221	0.568094	0.0738333	0.533651	FALSE	FALSE	0	1	0	0	0	-
	ENSG00000092108	23256	SCFD1	-0.032571	0.828671	0.0738333	0.53873	FALSE	FALSE	0	0	0	0	0	-
	ENSG00000114268	5210	PFKFB4	0.122368	0.453374	0.0738333	0.5592	FALSE	FALSE	0	0	0	0	0	-
	ENSG00000145912	55651	NHP2	-0.199905	0.0877877	0.0738333	0.622947	TRUE	FALSE	0	0	0	0	0	mRNA only
	ENSG00000141179	58488	PCTP	0.37437	0.00319796	0.0738333	0.675581	TRUE	FALSE	0	0	0	0	0	mRNA only
	ENSG00000159840	7791	ZYX	0.0399928	0.871996	0.0736667	0.553136	FALSE	FALSE	0	0	0	0	0	-
	ENSG00000105640	6142	RPL18A	-0.11416	0.35239	0.0736667	0.59677	FALSE	FALSE	0	1	0	0	0	-
	ENSG00000143418	29956	CERS2	-0.0142195	0.908577	0.0736667	0.619887	FALSE	FALSE	0	0	0	0	1	-
	ENSG00000100288	1120	CHKB	0.18303	0.822366	0.0736667	0.631224	FALSE	FALSE	0	0	0	0	0	-
	ENSG00000198171	65992	DDRGK1	0.161286	0.12135	0.0736667	0.646058	FALSE	FALSE	0	0	0	0	0	-
	ENSG00000243943	84450	ZNF512	-0.197024	0.147922	0.0736667	0.657576	FALSE	FALSE	0	0	0	0	0	-
	ENSG00000136527	6434	TRA2B	-0.113804	0.300215	0.0735	0.632687	FALSE	FALSE	0	0	0	0	0	-
	ENSG00000121989	92	ACVR2A	-0.384572	0.000610129	0.0735	0.686606	TRUE	FALSE	0	0	0	0	0	mRNA only
	ENSG00000072518	2011	MARK2	0.184389	0.00240082	0.0733333	0.536808	TRUE	FALSE	0	0	1	0	0	mRNA only
	ENSG00000104312	8767	RIPK2	0.0424931	0.768441	0.0733333	0.557124	FALSE	FALSE	0	0	0	0	0	-
	ENSG00000077254	23032	USP33	0.0894249	0.467206	0.0733333	0.563513	FALSE	FALSE	0	0	0	0	0	-
	ENSG00000101940	64743	WDR13	0.215666	0.0337937	0.0733333	0.566023	TRUE	FALSE	0	0	0	0	0	mRNA only
	ENSG00000116141	4139	MARK1	-0.132083	0.438706	0.0731667	0.530593	FALSE	FALSE	0	0	0	0	0	-
	ENSG00000134748	84950	PRPF38A	-0.0362505	0.83505	0.0731667	0.560302	FALSE	FALSE	0	1	0	0	0	-
	ENSG00000005889	7543	ZFX	0.0398191	0.82755	0.0731667	0.713034	FALSE	FALSE	0	0	0	0	0	-
	ENSG00000124357	55577	NAGK	0.124684	0.488065	0.073	0.52926	FALSE	FALSE	0	0	0	0	0	-
	ENSG00000162368	51727	CMPK1	0.0559584	0.607103	0.073	0.57389	FALSE	FALSE	0	0	0	0	0	-
	ENSG00000113712	1452	CSNK1A1	0.0110607	0.941885	0.0728333	0.54358	FALSE	FALSE	0	0	0	0	0	-
	ENSG00000136141	23143	LRCH1	0.062922	0.7429	0.0728333	0.552016	FALSE	FALSE	0	0	0	0	0	-
	ENSG00000171858	6227	RPS21	0.0386432	0.809606	0.0728333	0.671716	FALSE	FALSE	0	0	0	0	0	-
	ENSG00000177731	2314	FLII	-0.00286553	0.989459	0.0726667	0.553871	FALSE	FALSE	0	0	0	0	0	-
	ENSG00000105618	26121	PRPF31	-0.216149	0.135089	0.0726667	0.580501	FALSE	FALSE	0	0	0	0	0	-
	ENSG00000171295	126070	ZNF440	0.0305244	0.899995	0.0725	0.494261	FALSE	FALSE	0	0	1	0	0	-
	ENSG00000143774	2987	GUK1	0.0940581	0.514369	0.0725	0.620705	FALSE	FALSE	0	0	0	0	0	-
	ENSG00000197586	955	ENTPD6	0.120171	0.196419	0.0725	0.652313	FALSE	FALSE	0	0	0	0	0	-
	ENSG00000198753	5365	PLXNB3	0.298556	0.0307116	0.0725	0.679591	TRUE	FALSE	0	0	0	0	0	mRNA only
	ENSG00000174938	26470	SEZ6L2	0.102064	0.295431	0.0723333	0.584794	FALSE	FALSE	0	0	0	0	0	-
	ENSG00000116729	79971	WLS	0.61571	4.30005e-07	0.0721667	0.653456	TRUE	FALSE	0	0	1	0	0	mRNA only
	ENSG00000047662	27146	FAM184B	0.600313	0.000100555	0.0721667	0.668618	TRUE	FALSE	0	0	0	0	0	mRNA only
	ENSG00000153113	831	CAST	0.0435932	0.728394	0.072	0.600547	FALSE	FALSE	0	0	1	0	0	-
	ENSG00000116191	55103	RALGPS2	0.121975	0.542815	0.0718333	0.584316	FALSE	FALSE	0	0	0	0	0	-
	ENSG00000112305	60682	SMAP1	0.02896	0.863802	0.0718333	0.622493	FALSE	FALSE	0	0	0	0	0	-
	ENSG00000167183	79170	PRR15L	-0.0399702	0.875302	0.0716667	0.582305	FALSE	FALSE	0	0	0	0	0	-
	ENSG00000158526	90121	TSR2	0.0790256	0.645858	0.0716667	0.584971	FALSE	FALSE	0	0	0	0	0	-
	ENSG00000114346	1894	ECT2	0.111991	0.332277	0.0716667	0.590451	FALSE	FALSE	0	1	0	0	0	-
	ENSG00000130826	1736	DKC1	-0.233366	0.000570851	0.0716667	0.643481	TRUE	FALSE	0	1	0	0	0	mRNA only
	ENSG00000165209	55342	STRBP	-0.0872792	0.447144	0.0716667	0.663439	FALSE	FALSE	0	0	0	0	0	-
	ENSG00000154222	200014	CC2D1B	0.116843	0.331529	0.0715	0.559989	FALSE	FALSE	0	0	1	0	0	-
	ENSG00000186280	55693	KDM4D	0.308734	0.504462	0.0715	0.63945	FALSE	FALSE	0	0	0	0	0	-
	ENSG00000123136	10212	DDX39A	0.118512	0.2106	0.0713333	0.557511	FALSE	FALSE	0	0	0	0	0	-
	ENSG00000164187	92255	LMBRD2	0.0224618	0.923061	0.0713333	0.627746	FALSE	FALSE	0	0	0	0	0	-
	ENSG00000198901	9055	PRC1	0.124891	0.148848	0.0711667	0.549115	FALSE	FALSE	0	0	0	0	0	-
	ENSG00000187134	1645	AKR1C1	-0.00190191	0.998873	0.0711667	0.551696	FALSE	FALSE	0	0	0	0	0	-
	ENSG00000075340	119	ADD2	0.182858	0.00202705	0.0711667	0.571304	TRUE	FALSE	0	0	0	0	0	mRNA only
	ENSG00000143761	375	ARF1	0.125461	0.122066	0.0711667	0.596589	FALSE	FALSE	0	0	0	1	0	-
	ENSG00000101191	11083	DIDO1	-0.0449508	0.713687	0.071	0.572518	FALSE	FALSE	0	0	0	0	0	-
	ENSG00000188428	63915	BLOC1S5	-0.150089	0.743128	0.071	0.573881	FALSE	FALSE	0	1	0	0	0	-
	ENSG00000123505	262	AMD1	0.0199823	0.890284	0.071	0.57565	FALSE	FALSE	0	0	0	0	0	-
	ENSG00000100227	84271	POLDIP3	-0.112149	0.315723	0.071	0.588264	FALSE	FALSE	0	0	0	0	0	-
	ENSG00000148798	9118	INA	-0.106258	0.146213	0.071	0.620432	FALSE	FALSE	0	0	0	0	0	-
	ENSG00000156802	29028	ATAD2	0.17117	0.152413	0.071	0.620667	FALSE	FALSE	0	0	0	0	0	-
	ENSG00000152061	9910	RABGAP1L	-0.0743894	0.767201	0.071	0.688254	FALSE	FALSE	0	0	0	0	0	-
	ENSG00000109107	230	ALDOC	0.0798644	0.664073	0.0708333	0.514871	FALSE	FALSE	0	0	0	0	0	-
	ENSG00000066827	57623	ZFAT	0.202489	0.119504	0.0708333	0.55423	FALSE	FALSE	0	0	0	0	0	-
	ENSG00000086061	3301	DNAJA1	0.0546538	0.748401	0.0708333	0.573754	FALSE	FALSE	0	0	0	0	0	-
	ENSG00000143740	116841	SNAP47	0.00219077	0.993696	0.0708333	0.584328	FALSE	FALSE	0	0	0	0	0	-
	ENSG00000115514	10190	TXNDC9	0.0361513	0.884034	0.0706667	0.565778	FALSE	FALSE	0	0	1	0	0	-
	ENSG00000175970	84747	UNC119B	-0.0402059	0.67547	0.0706667	0.597071	FALSE	FALSE	0	0	0	0	0	-
	ENSG00000168172	84376	HOOK3	0.0390226	0.870715	0.0706667	0.602698	FALSE	FALSE	0	0	0	0	0	-
	ENSG00000138621	60490	PPCDC	0.101565	0.576512	0.0706667	0.628763	FALSE	FALSE	0	0	0	0	0	-
	ENSG00000118960	64342	HS1BP3	0.266619	0.0131181	0.0706667	0.629625	TRUE	FALSE	0	0	0	0	0	mRNA only
	ENSG00000132792	56259	CTNNBL1	-0.0800608	0.57686	0.0706667	0.643356	FALSE	FALSE	0	0	0	0	0	-
	ENSG00000146350	221322	TBC1D32	0.125303	0.662303	0.0705	0.545542	FALSE	FALSE	0	0	0	0	1	-
	ENSG00000119411	54836	BSPRY	-0.0185072	0.935021	0.0705	0.599973	FALSE	FALSE	0	1	0	0	0	-
	ENSG00000205323	84324	SARNP	-0.06955	0.900222	0.0705	0.603815	FALSE	FALSE	0	0	0	0	0	-
	ENSG00000138468	57337	SENP7	0.0465149	0.887222	0.0705	0.628591	FALSE	FALSE	0	0	0	0	0	-
	ENSG00000175662	146691	TOM1L2	0.100316	0.403718	0.0703333	0.633701	FALSE	FALSE	0	0	0	0	0	-
	ENSG00000044459	54875	CNTLN	0.434218	4.89689e-06	0.0703333	0.649955	TRUE	FALSE	0	0	0	0	0	mRNA only
	ENSG00000074319	7251	TSG101	-0.130708	0.266254	0.0701667	0.577893	FALSE	FALSE	0	0	1	0	0	-
	ENSG00000115825	23683	PRKD3	-0.0247084	0.928262	0.0701667	0.578618	FALSE	FALSE	0	0	0	0	0	-
	ENSG00000129515	58533	SNX6	-0.10959	0.452286	0.0701667	0.581347	FALSE	FALSE	0	0	0	0	0	-
	ENSG00000125449	79637	ARMC7	0.147069	0.494409	0.0701667	0.678146	FALSE	FALSE	0	0	1	0	0	-
	ENSG00000197448	373156	GSTK1	-0.066621	0.595366	0.07	0.485637	FALSE	FALSE	0	0	0	0	0	-
	ENSG00000159086	94104	PAXBP1	-0.0768401	0.623173	0.0698333	0.580654	FALSE	FALSE	0	0	0	0	0	-
	ENSG00000168092	5049	PAFAH1B2	-0.107991	0.248147	0.0696667	0.506515	FALSE	FALSE	0	0	0	0	0	-
	ENSG00000137804	51203	NUSAP1	0.079369	0.49713	0.0696667	0.643568	FALSE	FALSE	0	0	0	0	0	-
	ENSG00000008441	4784	NFIX	0.0911425	0.279263	0.0695	0.551467	FALSE	FALSE	0	0	0	0	0	-
	ENSG00000067369	7158	TP53BP1	0.00983767	0.951173	0.0695	0.560311	FALSE	FALSE	0	0	0	0	0	-
	ENSG00000172613	5883	RAD9A	0.081972	0.503535	0.0695	0.575247	FALSE	FALSE	0	0	0	0	0	-
	ENSG00000049283	55040	EPN3	0.149527	0.0652303	0.0695	0.57817	TRUE	FALSE	0	0	0	0	0	mRNA only
	ENSG00000163281	132789	GNPDA2	0.0729976	0.651258	0.0695	0.592758	FALSE	FALSE	0	0	0	0	0	-
	ENSG00000168374	378	ARF4	0.132629	0.130417	0.0695	0.614677	FALSE	FALSE	0	0	1	0	0	-
	ENSG00000104825	4793	NFKBIB	0.208669	0.833885	0.0695	0.625748	FALSE	FALSE	0	0	0	0	0	-
	ENSG00000144566	5868	RAB5A	0.0542036	0.672177	0.0693333	0.565009	FALSE	FALSE	0	0	0	0	0	-
	ENSG00000160216	56894	AGPAT3	-0.0136247	0.892031	0.0693333	0.593593	FALSE	FALSE	0	0	0	0	0	-
	ENSG00000070367	10640	EXOC5	0.0508602	0.78722	0.0691667	0.575255	FALSE	FALSE	0	0	0	0	0	-
	ENSG00000182858	79087	ALG12	0.0700063	0.675295	0.0691667	0.654507	FALSE	FALSE	0	0	0	0	0	-
	ENSG00000173692	5707	PSMD1	0.0263822	0.860908	0.069	0.565914	FALSE	FALSE	0	0	0	1	0	-
	ENSG00000100142	5435	POLR2F	0.304944	0.786527	0.069	0.592937	FALSE	FALSE	0	0	0	0	0	-
	ENSG00000091039	114882	OSBPL8	0.130943	0.378464	0.069	0.636302	FALSE	FALSE	0	0	0	0	0	-
	ENSG00000161847	125950	RAVER1	-0.0772896	0.713007	0.0688333	0.579906	FALSE	FALSE	0	0	0	0	0	-
	ENSG00000135720	1783	DYNC1LI2	-0.0350566	0.794416	0.0688333	0.588718	FALSE	FALSE	0	0	0	0	0	-
	ENSG00000196396	5770	PTPN1	-0.00537936	0.977802	0.0688333	0.605972	FALSE	FALSE	0	0	1	0	0	-
	ENSG00000167635	7705	ZNF146	-0.133857	0.113565	0.0688333	0.618048	FALSE	FALSE	0	0	0	0	0	-
	ENSG00000186908	23390	ZDHHC17	-0.0298075	0.866451	0.0688333	0.622018	FALSE	FALSE	0	0	0	0	0	-
	ENSG00000089091	55184	DZANK1	0.370122	0.0235641	0.0686667	0.573954	TRUE	FALSE	0	1	0	0	0	mRNA only
	ENSG00000176890	7298	TYMS	9.34794e-05	0.99932	0.0686667	0.611769	FALSE	FALSE	0	0	0	0	0	-
	ENSG00000214655	23053	ZSWIM8	0.32207	0.00209706	0.0685	0.59501	TRUE	FALSE	0	0	1	0	0	mRNA only
	ENSG00000188785	147694	ZNF548	-0.0398391	0.8827	0.0685	0.648528	FALSE	FALSE	0	1	0	0	0	-
	ENSG00000160310	3275	PRMT2	0.000933586	0.996196	0.0683333	0.562959	FALSE	FALSE	0	0	0	0	0	-
	ENSG00000104331	54928	IMPAD1	0.0681377	0.524312	0.0683333	0.564354	FALSE	FALSE	0	0	0	0	0	-
	ENSG00000146963	51631	LUC7L2	0.0902981	0.479079	0.0683333	0.62571	FALSE	FALSE	0	0	0	0	0	-
	ENSG00000121741	7750	ZMYM2	0.0861817	0.506307	0.0681667	0.583526	FALSE	FALSE	0	0	0	0	0	-
	ENSG00000101882	79576	NKAP	-0.137451	0.491887	0.0681667	0.600171	FALSE	FALSE	0	0	1	0	0	-
	ENSG00000090020	6548	SLC9A1	0.139197	0.291744	0.0681667	0.61075	FALSE	FALSE	0	0	1	0	0	-
	ENSG00000169895	94056	SYAP1	0.0527773	0.627133	0.0681667	0.619448	FALSE	FALSE	0	0	1	0	0	-
	ENSG00000079246	7520	XRCC5	-0.0453401	0.698407	0.068	0.583357	FALSE	FALSE	0	0	0	0	0	-
	ENSG00000132356	5562	PRKAA1	0.0868266	0.511548	0.068	0.586627	FALSE	FALSE	0	1	0	0	0	-
	ENSG00000131100	529	ATP6V1E1	0.128961	0.206838	0.068	0.587218	FALSE	FALSE	0	0	0	0	0	-
	ENSG00000125676	57187	THOC2	0.103149	0.348704	0.0678333	0.575181	FALSE	FALSE	0	0	0	0	0	-
	ENSG00000173039	5970	RELA	0.0728482	0.380341	0.0678333	0.582955	FALSE	FALSE	0	0	0	0	0	-
	ENSG00000101935	9949	AMMECR1	0.195434	0.0329039	0.0678333	0.678124	TRUE	FALSE	0	0	0	0	0	mRNA only
	ENSG00000139410	113675	SDSL	0.00393003	0.989459	0.0676667	0.560609	FALSE	FALSE	0	0	1	0	0	-
	ENSG00000106723	10927	SPIN1	-0.091629	0.376752	0.0676667	0.568405	FALSE	FALSE	0	1	0	0	0	-
	ENSG00000100577	2954	GSTZ1	0.025778	0.914806	0.0676667	0.587792	FALSE	FALSE	0	0	1	0	0	-
	ENSG00000125503	54776	PPP1R12C	0.135594	0.234157	0.0676667	0.628006	FALSE	FALSE	0	0	1	0	0	-
	ENSG00000120685	80209	PROSER1	0.116446	0.309236	0.0676667	0.641457	FALSE	FALSE	0	0	0	0	0	-
	ENSG00000124140	57468	SLC12A5	-0.0174708	0.971049	0.0676667	0.644305	FALSE	FALSE	0	0	0	0	0	-
	ENSG00000108679	3959	LGALS3BP	-0.232165	0.0518197	0.0675	0.567544	TRUE	FALSE	0	1	0	0	0	mRNA only
	ENSG00000183943	5613	PRKX	-0.0763017	0.588478	0.0675	0.607343	FALSE	FALSE	0	0	0	0	0	-
	ENSG00000149503	3619	INCENP	0.11955	0.339311	0.0675	0.609242	FALSE	FALSE	0	1	0	0	0	-
	ENSG00000115875	6432	SRSF7	-0.113219	0.149619	0.0675	0.670605	FALSE	FALSE	0	0	0	0	0	-
	ENSG00000185442	400451	FAM174B	0.370156	1.77843e-15	0.0673333	0.459458	TRUE	FALSE	0	0	0	0	0	mRNA only
	ENSG00000127947	5782	PTPN12	0.115482	0.368901	0.0673333	0.607649	FALSE	FALSE	0	0	0	0	0	-
	ENSG00000188295	79862	ZNF669	-0.0701133	0.822063	0.0673333	0.635045	FALSE	FALSE	0	0	0	0	0	-
	ENSG00000232112	51372	TMA7	0.0623751	0.721672	0.06725	0.898293	FALSE	FALSE	0	0	0	0	0	-
	ENSG00000068323	7030	TFE3	0.0805392	0.60601	0.0671667	0.549269	FALSE	FALSE	0	0	0	0	0	-
	ENSG00000095794	1390	CREM	0.34651	0.0478479	0.0671667	0.759933	TRUE	FALSE	0	0	0	0	0	mRNA only
	ENSG00000215845	100131187	TSTD1	-0.0477348	0.805295	0.067	0.517272	FALSE	FALSE	0	0	0	0	0	-
	ENSG00000149295	1813	DRD2	0.297358	0.0285155	0.067	0.629813	TRUE	FALSE	0	0	0	0	0	mRNA only
	ENSG00000136731	56886	UGGT1	-0.0264939	0.879747	0.0668333	0.567982	FALSE	FALSE	0	0	1	0	0	-
	ENSG00000160299	5116	PCNT	0.119362	0.275775	0.0668333	0.594058	FALSE	FALSE	0	0	0	0	0	-
	ENSG00000071894	29894	CPSF1	0.138366	0.289892	0.0668333	0.602401	FALSE	FALSE	0	0	0	0	0	-
	ENSG00000122591	84668	FAM126A	0.0535027	0.859037	0.0668333	0.652386	FALSE	FALSE	0	0	0	0	0	-
	ENSG00000138071	10097	ACTR2	0.016462	0.905691	0.0666667	0.593404	FALSE	FALSE	0	0	0	0	0	-
	ENSG00000116521	10067	SCAMP3	-0.0128031	0.971064	0.0666667	0.691882	FALSE	FALSE	0	0	0	0	0	-
	ENSG00000171262	283742	FAM98B	-0.0743597	0.669823	0.0665	0.577401	FALSE	FALSE	0	1	0	0	0	-
	ENSG00000121749	64786	TBC1D15	0.122277	0.346485	0.0665	0.582309	FALSE	FALSE	0	1	0	0	0	-
	ENSG00000162909	824	CAPN2	0.0176045	0.879623	0.0665	0.594959	FALSE	FALSE	0	0	0	0	0	-
	ENSG00000138107	10121	ACTR1A	0.108774	0.352155	0.0665	0.601453	FALSE	FALSE	0	0	1	0	0	-
	ENSG00000213523	10011	SRA1	0.076339	0.744225	0.0665	0.615415	FALSE	FALSE	0	0	1	0	0	-
	ENSG00000168003	6520	SLC3A2	0.146941	0.106653	0.0665	0.659923	FALSE	FALSE	0	0	1	0	0	-
	ENSG00000100296	8563	THOC5	0.0608368	0.679612	0.0665	0.710154	FALSE	FALSE	0	0	1	0	0	-
	ENSG00000138750	53371	NUP54	0.0705013	0.570089	0.0663333	0.575336	FALSE	FALSE	0	1	0	0	0	-
	ENSG00000141560	79672	FN3KRP	0.00202122	0.991577	0.0663333	0.578852	FALSE	FALSE	0	0	0	0	0	-
	ENSG00000168067	5871	MAP4K2	0.117448	0.291069	0.0663333	0.597001	FALSE	FALSE	0	0	1	0	0	-
	ENSG00000198919	9666	DZIP3	-0.172617	0.488885	0.0663333	0.5972	FALSE	FALSE	0	0	0	0	0	-
	ENSG00000173320	56977	STOX2	-0.379483	0.162744	0.0663333	0.59952	FALSE	FALSE	0	0	1	0	0	-
	ENSG00000100997	26090	ABHD12	0.165629	0.0271095	0.0661667	0.565249	TRUE	FALSE	1	0	0	0	0	mRNA only
	ENSG00000164609	10569	SLU7	0.137893	0.339719	0.0661667	0.610759	FALSE	FALSE	0	0	0	0	0	-
	ENSG00000197442	4217	MAP3K5	0.104529	0.469289	0.0661667	0.640879	FALSE	FALSE	0	1	0	0	0	-
	ENSG00000110013	54414	SIAE	-0.194224	0.384373	0.066	0.608956	FALSE	FALSE	0	0	0	0	0	-
	ENSG00000161980	51728	POLR3K	-0.190196	0.429	0.066	0.623415	FALSE	FALSE	0	0	0	0	0	-
	ENSG00000144231	5433	POLR2D	-0.0980581	0.358703	0.066	0.634915	FALSE	FALSE	0	1	0	0	0	-
	ENSG00000095015	4214	MAP3K1	-0.196307	0.267952	0.0658333	0.522185	FALSE	FALSE	0	0	0	0	0	-
	ENSG00000160218	7109	TRAPPC10	0.031519	0.916769	0.0658333	0.592903	FALSE	FALSE	0	0	0	0	0	-
	ENSG00000165916	5702	PSMC3	-0.0655959	0.672984	0.0658333	0.593959	FALSE	FALSE	0	0	0	0	0	-
	ENSG00000139722	79720	VPS37B	0.266222	0.0107785	0.0658333	0.619469	TRUE	FALSE	0	0	0	0	0	mRNA only
	ENSG00000174891	51319	RSRC1	-0.0323764	0.889664	0.0658333	0.629576	FALSE	FALSE	0	1	0	0	0	-
	ENSG00000182004	6635	SNRPE	0.00828442	0.973274	0.0656667	0.574491	FALSE	FALSE	0	0	0	0	0	-
	ENSG00000176946	51078	THAP4	-0.134397	0.158261	0.0656667	0.581965	FALSE	FALSE	0	0	0	0	0	-
	ENSG00000119965	80007	C10orf88	0.054268	0.857365	0.0656667	0.590359	FALSE	FALSE	0	0	0	0	0	-
	ENSG00000186767	139886	SPIN4	0.37257	0.000379081	0.0656667	0.637355	TRUE	FALSE	0	1	0	0	0	mRNA only
	ENSG00000103671	9325	TRIP4	0.339089	0.0217533	0.0655	0.584465	TRUE	FALSE	0	0	0	0	0	mRNA only
	ENSG00000100764	5700	PSMC1	0.0341463	0.853884	0.0655	0.585483	FALSE	FALSE	0	0	0	0	0	-
	ENSG00000145293	58478	ENOPH1	-0.0229598	0.868482	0.0655	0.601323	FALSE	FALSE	0	0	0	0	0	-
	ENSG00000182117	55505	NOP10	-0.0249833	0.887494	0.0655	0.613795	FALSE	FALSE	0	0	0	0	0	-
	ENSG00000157224	9069	CLDN12	0.346287	5.96941e-06	0.0655	0.735429	TRUE	FALSE	0	0	1	0	0	mRNA only
	ENSG00000017260	27032	ATP2C1	-0.167302	0.0231077	0.0653333	0.574006	TRUE	FALSE	0	0	0	0	0	mRNA only
	ENSG00000198218	54870	QRICH1	0.0188282	0.865306	0.0651667	0.582414	FALSE	FALSE	0	0	0	0	0	-
	ENSG00000142230	10055	SAE1	-0.0286055	0.811984	0.0651667	0.584503	FALSE	FALSE	0	0	0	0	0	-
	ENSG00000196814	89853	MVB12B	0.0602578	0.722903	0.0651667	0.64222	FALSE	FALSE	0	0	0	0	0	-
	ENSG00000122692	55234	SMU1	-0.113879	0.259682	0.0651667	0.646557	FALSE	FALSE	0	1	0	0	0	-
	ENSG00000065615	51167	CYB5R4	0.140379	0.415997	0.0651667	0.662149	FALSE	FALSE	0	0	1	0	0	-
	ENSG00000115289	84759	PCGF1	-0.0114532	0.969651	0.065	0.48303	FALSE	FALSE	0	0	0	0	0	-
	ENSG00000170759	3799	KIF5B	0.123988	0.292348	0.065	0.584123	FALSE	FALSE	0	1	0	0	0	-
	ENSG00000115808	6801	STRN	0.141045	0.358794	0.065	0.617786	FALSE	FALSE	0	0	0	0	0	-
	ENSG00000130165	84337	ELOF1	-0.000383474	0.998961	0.065	0.713187	FALSE	FALSE	0	0	0	0	0	-
	ENSG00000172037	3913	LAMB2	0.207039	0.12396	0.0648333	0.56107	FALSE	FALSE	0	0	0	0	0	-
	ENSG00000167553	84790	TUBA1C	0.150607	0.204577	0.0648333	0.600881	FALSE	FALSE	0	0	0	0	0	-
	ENSG00000174720	51574	LARP7	0.252938	0.0077955	0.0648333	0.644853	TRUE	FALSE	0	0	0	0	0	mRNA only
	ENSG00000162804	25992	SNED1	-0.202367	0.268931	0.0648333	0.763193	FALSE	FALSE	0	0	0	0	0	-
	ENSG00000129245	9513	FXR2	0.000173351	0.999306	0.0646667	0.616981	FALSE	FALSE	0	0	0	0	0	-
	ENSG00000125971	83658	DYNLRB1	0.118264	0.276173	0.0646667	0.637458	FALSE	FALSE	0	0	1	0	0	-
	ENSG00000203995	440590	ZYG11A	0.158394	0.754066	0.0646667	0.731969	FALSE	FALSE	0	0	0	0	0	-
	ENSG00000135924	3300	DNAJB2	0.0984324	0.425242	0.0645	0.605027	FALSE	FALSE	0	0	1	0	0	-
	ENSG00000182154	64975	MRPL41	0.469279	1.21617e-08	0.0645	0.637804	TRUE	FALSE	0	0	1	0	0	mRNA only
	ENSG00000184304	5587	PRKD1	0.0517193	0.776056	0.0645	0.640289	FALSE	FALSE	0	0	0	0	1	-
	ENSG00000142556	80110	ZNF614	0.15398	0.145845	0.0645	0.656257	FALSE	FALSE	0	0	0	0	0	-
	ENSG00000159479	112950	MED8	0.0854349	0.474245	0.0643333	0.587346	FALSE	FALSE	0	0	1	0	0	-
	ENSG00000133731	3612	IMPA1	-0.162854	0.15436	0.0643333	0.588375	FALSE	FALSE	0	0	0	0	0	-
	ENSG00000169410	5780	PTPN9	-0.0107689	0.942353	0.0643333	0.591597	FALSE	FALSE	0	0	0	0	0	-
	ENSG00000198003	115948	CCDC151	0.521973	0.466474	0.0643333	0.623766	FALSE	FALSE	0	0	0	0	0	-
	ENSG00000166477	123169	LEO1	0.00200439	0.992144	0.0643333	0.648866	FALSE	FALSE	0	0	0	0	0	-
	ENSG00000133985	23508	TTC9	0.142603	0.535379	0.0641667	0.584538	FALSE	FALSE	0	0	0	0	0	-
	ENSG00000167004	2923	PDIA3	0.0842709	0.319501	0.0641667	0.595495	FALSE	FALSE	0	0	0	0	0	-
[truncated: 5,328 more rows]
