# Supplementary material for: Dual functions of SPOP and ERG dictate androgen therapy responses in prostate cancer
Source: Nat Commun. 2021 Feb 2;12:734. doi: 10.1038/s41467-020-20820-x (PMC7854732; doi:10.1038/s41467-020-20820-x)
Supplement: Supplementary file 19 — Supplementary Data 16 [file 41467_2020_20820_MOESM19_ESM.xlsx]

## Sheet: Supplementary Data 16
				AR+ERG CO-BOUND	ERG BOUND ONLY		AR BOUND ONLY		SPOP-WT vs Control (DESeq2)			Averaged mRNA expression (VST-Normalized)
	ENSEMBL_ID	SYMBOL	ENTREZ	AR-INDUCED ERG-REPRESSED	ERG_INDUCED	ERG_REPRESSED	DHT_INDUCED	DHT_REPRESSED	log2FoldChange	pvalue	padj	PLKO	shZMYND11_hairpin1	shZMYND11_hairpin2
	ENSG00000273777	CEACAM20	125931	0	0	0	0	0	-5.50332	7.61587e-12	1.12205e-07	7.3781	4.40918	4.80003
	ENSG00000086548	CEACAM6	4680	0	0	0	0	0	-5.35074	6.80709e-10	5.01444e-06	7.39108	4.40918	4.93627
	ENSG00000082269	FAM135A	57579	0	0	0	0	0	-2.27489	1.57034e-09	5.83393e-06	11.7245	9.55613	9.51936
	ENSG00000090382	LYZ	4069	0	0	0	0	0	-4.39224	1.58391e-09	5.83393e-06	7.51744	4.68015	5.24758
	ENSG00000135596	MICAL1	64780	0	0	1	0	0	-2.77118	5.25311e-09	1.54788e-05	10.0258	7.68056	7.50463
	ENSG00000243135	UGT1A3	54659	0	0	0	0	0	-4.51278	1.21252e-08	2.97735e-05	6.92954	4.40918	4.93627
	ENSG00000057657	PRDM1	639	0	0	0	0	0	-3.1709	1.42474e-08	2.99867e-05	7.42016	5.55798	5.20246
	ENSG00000147168	IL2RG	3561	0	0	0	0	0	-3.46128	7.09626e-08	0.000130686	7.69275	5.39084	5.58402
	ENSG00000211445	GPX3	2878	0	0	0	0	0	-1.85344	1.56452e-07	0.000256112	11.1483	9.38159	9.34147
	ENSG00000121005	CRISPLD1	83690	0	0	0	0	0	-2.72446	1.99739e-07	0.000294275	8.51003	6.49035	6.31277
	ENSG00000115687	PASK	23178	0	0	1	0	0	-1.76519	2.51108e-07	0.000308298	10.7881	9.12943	9.04596
	ENSG00000188257	PLA2G2A	5320	0	0	0	0	0	-3.21137	2.38456e-07	0.000308298	12.1806	8.71671	9.86637
	ENSG00000170271	FAXDC2	10826	0	0	0	0	0	-4.03032	2.89378e-07	0.000327954	8.16007	5.59612	5.84288
	ENSG00000091157	WDR7	23335	0	0	0	0	0	-2.40452	3.96516e-07	0.000417277	10.9121	8.81284	8.68039
	ENSG00000102313	ITIH6	347365	0	0	0	0	0	-3.73142	4.59662e-07	0.00045148	6.95527	4.77807	5.15512
	ENSG00000176153	GPX2	2877	0	0	0	0	0	-3.62022	5.17789e-07	0.000476787	9.00117	6.10763	6.75216
	ENSG00000148702	HABP2	3026	0	0	0	0	0	-2.40798	8.614e-07	0.000705056	7.70035	5.89301	6.01191
	ENSG00000163406	SLC15A2	6565	0	0	0	1	0	-2.53905	8.30639e-07	0.000705056	10.0749	7.56573	8.12666
	ENSG00000138772	ANXA3	306	0	0	0	0	0	-2.99285	1.1315e-06	0.00087349	8.43519	6.37463	6.18097
	ENSG00000186204	CYP4F12	66002	0	0	0	0	0	-3.02795	1.18576e-06	0.00087349	8.83887	6.54468	6.65837
	ENSG00000198075	SULT1C4	27233	0	0	0	0	0	-3.39526	2.22423e-06	0.00148953	8.67766	5.95019	6.64443
	ENSG00000013588	GPRC5A	9052	0	0	0	0	0	-3.69033	2.93783e-06	0.00188187	7.50222	5.24562	5.58402
	ENSG00000153250	RBMS1	5937	0	0	0	0	0	-1.99526	4.24891e-06	0.0026083	7.98018	6.45287	6.36547
	ENSG00000147041	SYTL5	94122	0	0	0	0	1	-2.46424	4.93668e-06	0.00290929	9.92863	7.45009	8.13155
	ENSG00000164690	SHH	6469	0	0	0	0	0	-2.44647	5.21237e-06	0.00295361	9.94655	8.15265	7.50463
	ENSG00000158014	SLC30A2	7780	0	0	0	0	0	-2.65566	5.65603e-06	0.00308631	9.22162	6.9425	7.31015
	ENSG00000121067	SPOP	8405	0	0	0	0	0	-1.57085	6.11989e-06	0.00310911	12.4833	10.9456	10.9437
	ENSG00000091490	SEL1L3	23231	0	0	1	0	0	-2.23487	6.02643e-06	0.00310911	11.447	9.35974	9.54516
	ENSG00000135046	ANXA1	301	0	0	1	0	0	-2.75686	6.5425e-06	0.00321302	10.4261	7.99094	8.41009
	ENSG00000168675	LDLRAD4	753	0	0	0	0	0	-3.49648	6.99854e-06	0.00332611	7.1446	5.13551	5.37192
	ENSG00000146205	ANO7	50636	0	0	1	0	0	-2.18149	7.98426e-06	0.003676	9.57151	7.46851	7.88738
	ENSG00000262814	MRPL12	6182	0	0	0	0	0	2.41104	8.40693e-06	0.00375331	6.48503	7.64869	8.96085
	ENSG00000111291	GPRC5D	55507	0	0	0	0	0	-3.5986	1.0053e-05	0.00423174	6.61004	4.68015	5.05253
	ENSG00000147697	GSDMC	56169	0	0	0	0	0	-4.43466	9.82379e-06	0.00423174	6.46633	4.56306	4.80003
	ENSG00000126709	IFI6	2537	0	0	0	0	0	-2.67082	1.04159e-05	0.0042627	6.91431	5.24562	5.41026
	ENSG00000182718	ANXA2	302	1	0	0	0	0	-2.34152	1.30936e-05	0.00521373	9.7024	7.45009	7.98254
	ENSG00000171346	KRT15	3866	0	0	0	0	0	-5.69902	1.40208e-05	0.00543602	6.25874	4.03413	4.52191
	ENSG00000163513	TGFBR2	7048	0	0	1	0	0	-2.97242	1.56607e-05	0.00591614	7.29005	5.55798	5.48308
	ENSG00000181291	TMEM132E	124842	0	0	0	0	0	-4.54906	1.98534e-05	0.0073125	6.3442	4.68015	4.63014
	ENSG00000177606	JUN	3725	0	0	0	0	0	2.41273	2.13495e-05	0.00767175	9.84391	12.7606	12.2819
	ENSG00000001630	CYP51A1	1595	0	0	0	0	0	2.09896	2.391e-05	0.00820526	6.23677	7.51353	8.14611
	ENSG00000106829	TLE4	7091	0	0	0	0	0	-2.78659	2.3948e-05	0.00820526	6.87837	5.13551	5.41026
	ENSG00000172159	FRMD3	257019	0	0	0	0	0	-2.70703	2.54803e-05	0.00853183	7.37097	5.34467	5.86848
	ENSG00000241635	UGT1A1	54658	0	0	0	0	0	-6.22834	2.84502e-05	0.00931459	9.09802	4.40918	5.33212
	ENSG00000165092	ALDH1A1	216	0	0	0	1	0	-1.45966	2.91709e-05	0.00934293	11.2214	9.88833	9.71875
	ENSG00000109576	AADAT	51166	0	0	1	0	0	-1.56142	4.05154e-05	0.0124357	8.82982	7.49569	7.40261
	ENSG00000145721	LIX1	167410	0	0	0	0	0	-2.96622	4.02109e-05	0.0124357	9.06221	7.16341	6.96761
	ENSG00000127954	STEAP4	79689	0	0	0	0	0	-1.86007	4.33845e-05	0.0127606	10.5319	8.76558	8.95536
	ENSG00000127324	TSPAN8	7103	0	0	0	0	0	-2.06379	4.33611e-05	0.0127606	11.9588	9.81173	10.3706
	ENSG00000163501	IHH	3549	0	1	0	0	0	-2.4402	4.41724e-05	0.0127606	9.86327	7.66471	8.15093
	ENSG00000110888	CAPRIN2	65981	0	0	0	0	0	-1.72708	4.69942e-05	0.0133147	10.879	9.33755	9.23678
	ENSG00000059804	SLC2A3	6515	0	0	0	0	0	-2.10153	4.88212e-05	0.0133201	7.56565	5.89301	6.20063
	ENSG00000269235	ZNF350-AS1	101669766	0	0	0	0	0	-2.61583	4.80993e-05	0.0133201	8.96158	6.81737	7.24799
	ENSG00000089356	FXYD3	5349	0	0	0	0	0	-2.66559	6.25088e-05	0.0167444	11.3637	8.82708	9.67101
	ENSG00000147883	CDKN2B	1030	0	0	0	0	0	-3.45453	6.44664e-05	0.0169604	6.79882	4.94042	5.29073
	ENSG00000138356	AOX1	316	0	0	0	0	0	-1.45039	7.23343e-05	0.0178394	9.87399	8.31828	8.67371
	ENSG00000162738	VANGL2	57216	0	0	1	0	0	-2.15412	7.3833e-05	0.0178394	7.08943	5.77004	5.58402
	ENSG00000118271	TTR	7276	0	0	0	0	0	-2.18764	6.90633e-05	0.0178394	7.77323	6.22555	6.18097
	ENSG00000186458	DEFB132	400830	0	0	0	0	0	-2.81843	7.32923e-05	0.0178394	8.15903	6.31278	6.38258
	ENSG00000203697	CAPN8	388743	0	0	0	0	0	-7.05012	7.38618e-05	0.0178394	5.6662	4.03413	4.03413
	ENSG00000240224	UGT1A5	54579	0	0	0	0	0	-4.25164	7.77283e-05	0.0184705	6.19002	4.03413	4.80003
	ENSG00000164266	SPINK1	6690	0	0	0	0	0	-2.14311	8.18931e-05	0.0191513	7.86108	6.22555	6.36547
	ENSG00000144891	AGTR1	185	0	0	0	0	0	-1.73525	8.74912e-05	0.0201407	8.6005	7.00745	7.26603
	ENSG00000187678	SPRY4	81848	0	0	0	0	0	-2.63591	8.92765e-05	0.0202355	10.2706	7.83713	8.64328
	ENSG00000186806	VSIG10L	147645	0	0	0	0	0	-1.95059	9.6608e-05	0.0215655	8.68542	6.88828	7.27497
	ENSG00000206625	RNU6-1	26827	0	0	0	0	0	-6.90985	0.000106314	0.023378	5.62108	4.03413	4.03413
	ENSG00000137673	MMP7	4316	0	0	0	0	0	-4.329	0.000113999	0.0243412	6.08867	4.56306	4.63014
	ENSG00000167767	KRT80	144501	0	0	0	0	0	-2.83189	0.000118855	0.0250156	7.96887	6.26988	6.18097
	ENSG00000112414	ADGRG6	57211	0	1	0	0	0	1.39777	0.000130038	0.0269838	8.61548	10.0622	9.82184
	ENSG00000070886	EPHA8	2046	0	0	0	0	0	1.96955	0.00013955	0.0285555	5.86351	7.14051	7.31881
	ENSG00000187134	AKR1C1	1645	0	0	0	0	0	-2.44905	0.000165898	0.0321603	7.68885	6.00487	6.16101
	ENSG00000168453	HR	55806	0	0	0	0	0	-3.68357	0.000163939	0.0321603	6.65855	4.68015	5.29073
	ENSG00000197520	FAM177B	400823	0	0	0	0	0	-5.10041	0.000164071	0.0321603	5.94856	4.56306	4.03413
	ENSG00000134193	REG4	83998	0	1	0	0	0	-5.17456	0.000164983	0.0321603	14.0206	8.72434	10.2368
	ENSG00000165507	DEPP1	11067	0	0	0	0	0	-2.87002	0.000176503	0.0337718	6.98601	5.39084	5.48308
	ENSG00000129682	FGF13	2258	0	0	0	0	0	-1.541	0.000186282	0.0351858	11.1549	9.52593	9.87801
	ENSG00000184304	PRKD1	5587	0	0	0	0	1	-1.48247	0.000191331	0.035236	10.3158	9.10919	8.72626
	ENSG00000196781	TLE1	7088	0	0	0	0	0	-1.99491	0.000190821	0.035236	8.93626	7.09357	7.5346
	ENSG00000197558	SSPO	23145	0	0	0	0	0	1.35859	0.000208392	0.0379041	7.93769	9.23191	9.13364
	ENSG00000109072	VTN	7448	0	0	0	0	0	-2.12101	0.000220492	0.039616	7.08807	5.63303	5.79001
	ENSG00000215018	COL28A1	340267	0	0	0	0	0	-1.97603	0.000223938	0.0397504	7.15321	5.89301	5.76268
	ENSG00000183036	PCP4	5121	0	0	0	0	0	-1.9771	0.00023559	0.0413208	8.32218	6.88828	6.72601
	ENSG00000161847	RAVER1	125950	0	0	0	0	0	1.69105	0.000240155	0.041626	7.12827	8.22983	8.92197
	ENSG00000137642	SORL1	6653	0	0	0	0	0	-1.37593	0.000247925	0.0424731	9.97483	8.50713	8.83792
	ENSG00000196562	SULF2	55959	0	0	0	0	0	-2.88947	0.000251569	0.0426018	6.45785	5.01047	5.10527
	ENSG00000117472	TSPAN1	10103	0	0	1	0	0	-1.73195	0.000261035	0.0437026	11.2394	9.59613	9.80211
	ENSG00000138193	PLCE1	51196	0	0	0	0	0	-1.78881	0.000272596	0.0451253	7.57372	6.33372	6.16101
	ENSG00000196476	C20orf96	140680	0	0	0	0	0	-1.38221	0.00029331	0.0480149	9.29519	8.05299	8.02522
	ENSG00000064787	BCAS1	8537	0	0	0	0	0	-1.82108	0.00030141	0.0487986	9.15095	7.54854	7.74124
	ENSG00000206527	HACD2	201562	0	0	0	0	0	-1.20479	0.000318436	0.0509948	13.0395	11.6871	11.9829
	ENSG00000048052	HDAC9	9734	0	0	0	0	0	1.7414	0.000330037	0.0514165	6.75823	8.48932	7.97167
	ENSG00000157483	MYO1E	4643	0	0	0	1	0	-1.49556	0.000331539	0.0514165	11.1501	9.58362	9.91381
	ENSG00000166866	MYO1A	4640	0	0	0	0	0	-3.00634	0.000326666	0.0514165	6.18959	4.77807	4.93627
	ENSG00000124102	PI3	5266	0	0	0	0	0	-6.40047	0.000335154	0.0514357	5.84046	4.03413	4.37986
	ENSG00000154734	ADAMTS1	9510	0	0	0	0	0	-1.59323	0.000352109	0.0534183	9.20723	7.86509	7.79164
	ENSG00000072682	P4HA2	8974	0	0	0	0	0	-1.7522	0.000355325	0.0534183	7.80591	6.35433	6.57253
	ENSG00000167371	PRRT2	112476	0	0	0	0	0	-1.39736	0.000361973	0.0538681	9.63586	8.49825	8.19362
	ENSG00000137834	SMAD6	4091	0	0	0	0	0	-1.83455	0.000380385	0.0554702	8.94256	7.33427	7.57119
	ENSG00000108846	ABCC3	8714	0	0	0	0	0	-2.33469	0.000384033	0.0554702	7.75334	6.47174	5.81673
	ENSG00000101955	SRPX	8406	0	0	0	0	0	-3.01114	0.000381923	0.0554702	6.38627	4.56306	5.20246
	ENSG00000102010	BMX	660	0	0	0	0	1	1.60379	0.000390973	0.0559243	7.05269	8.45304	8.5072
	ENSG00000079616	KIF22	3835	0	0	0	0	0	-1.15764	0.000417262	0.0585479	12.3108	11.201	11.1312
	ENSG00000169710	FASN	2194	0	0	0	0	0	1.19302	0.000428425	0.0594185	13.675	14.7999	14.9498
	ENSG00000132561	MATN2	4147	0	0	0	0	0	-2.40945	0.000431533	0.0594185	7.83215	5.97783	6.4966
	ENSG00000230666	CEACAM22P	388550	0	0	0	0	0	-3.7423	0.000446262	0.0608776	5.91394	4.56306	4.63014
	ENSG00000118707	TGIF2	60436	0	0	0	0	0	1.52034	0.000466406	0.0624688	6.88149	8.22445	8.11683
	ENSG00000139278	GLIPR1	11010	0	0	0	0	0	-3.16113	0.000463796	0.0624688	6.24813	4.94042	4.87123
	ENSG00000174804	FZD4	8322	0	0	0	0	0	-1.16737	0.0004794	0.0636306	11.9738	10.9235	10.7154
	ENSG00000223764	LINC02593	100130417	0	0	0	0	0	-2.09675	0.00048376	0.063636	10.1705	8.50713	8.61917
	ENSG00000111962	UST	10090	0	0	0	0	0	-2.63451	0.000511654	0.0667097	7.62426	6.03135	6.16101
	ENSG00000131188	PRR7	80758	0	0	0	0	0	1.82606	0.000516945	0.0668083	6.05574	7.00745	7.64853
	ENSG00000167460	TPM4	7171	0	0	0	0	0	-1.39567	0.000537354	0.0687469	12.4592	11.0764	11.2104
	ENSG00000128739	SNRPN	6638	0	0	0	1	0	-1.65359	0.000541277	0.0687469	10.8775	9.36218	9.49498
	ENSG00000213190	MLLT11	10962	1	0	0	0	0	-1.23474	0.00055145	0.0694403	9.91055	8.66612	8.8199
	ENSG00000177076	ACER2	340485	0	0	0	0	0	-1.97738	0.000597282	0.0745742	8.24184	6.74264	6.83997
	ENSG00000160336	ZNF761	388561	1	0	0	0	0	-1.16702	0.000608193	0.0746709	12.4646	11.1581	11.4506
	ENSG00000198715	GLMP	112770	0	0	0	0	0	-1.51629	0.000604629	0.0746709	10.4267	8.96863	9.15773
	ENSG00000139567	ACVRL1	94	0	0	0	0	0	-2.98232	0.000619653	0.0754492	6.9384	5.29635	5.64666
	ENSG00000145088	EAF2	55840	0	0	0	0	0	-2.35753	0.000637845	0.0770276	7.87638	6.15609	6.54267
	ENSG00000169604	ANTXR1	84168	0	0	0	0	0	1.34453	0.000644342	0.0771796	8.49574	9.71944	9.87656
	ENSG00000167971	CASKIN1	57524	0	0	0	0	0	1.72903	0.000658248	0.0782094	6.47536	7.73468	8.06666
	ENSG00000196542	SPTSSB	165679	0	0	0	0	0	-2.26716	0.000680372	0.0801913	8.87004	7.56573	6.93394
	ENSG00000248019	FAM13A-AS1	285512	0	0	0	0	0	-1.95753	0.000717043	0.0838428	6.91351	5.77004	5.58402
	ENSG00000145685	LHFPL2	10184	0	0	0	0	0	-2.63347	0.000726963	0.0843334	6.63122	5.29635	5.29073
	ENSG00000091583	APOH	350	0	0	0	0	0	-1.99807	0.000736679	0.0847929	7.05912	5.86341	5.70609
	ENSG00000164181	ELOVL7	79993	0	0	1	0	0	-1.16522	0.000755969	0.085662	11.1254	9.91687	10.0679
	ENSG00000133816	MICAL2	9645	0	0	0	0	0	-1.22486	0.00076404	0.085662	9.09376	7.94586	8.00404
	ENSG00000169116	PARM1	25849	0	0	0	0	0	-1.77524	0.000784929	0.085662	7.0308	5.89301	5.79001
	ENSG00000010438	PRSS3	5646	0	0	0	0	0	-2.07659	0.000769294	0.085662	9.59179	7.73468	8.27977
	ENSG00000263639	MSMB	4477	0	0	0	0	0	-2.61527	0.000782564	0.085662	6.49601	4.68015	5.41026
	ENSG00000111319	SCNN1A	6337	0	0	0	0	0	-2.89296	0.00076615	0.085662	6.97017	5.34467	5.70609
	ENSG00000159337	PLA2G4D	283748	0	0	0	0	0	-3.14089	0.000783064	0.085662	6.64568	5.34467	5.20246
	ENSG00000070526	ST6GALNAC1	55808	0	0	0	0	0	-1.60369	0.000802797	0.0869677	10.1514	8.56352	8.92758
	ENSG00000141582	CBX4	8535	0	0	1	0	0	1.19729	0.000847844	0.0908147	8.38391	9.37918	9.61469
	ENSG00000146411	SLC2A12	154091	0	0	0	0	0	-1.2787	0.000850636	0.0908147	8.85725	7.71174	7.72188
	ENSG00000148584	A1CF	29974	0	0	0	0	0	-2.90105	0.000882411	0.0935292	6.33905	5.24562	4.63014
	ENSG00000270885	RASL10B	91608	0	0	0	0	0	1.38737	0.000907648	0.095517	7.33627	8.50713	8.64328
	ENSG00000163430	FSTL1	11167	0	0	1	0	0	-1.15046	0.000971831	0.101546	13.4998	12.4342	12.3077
	ENSG00000165169	DYNLT3	6990	0	0	0	0	0	-1.58572	0.00102358	0.1062	11.0852	9.55826	9.83385
	ENSG00000187474	FPR3	2359	0	0	0	0	0	-2.56868	0.00103637	0.106775	7.4948	5.63303	6.31277
	ENSG00000178814	OPLAH	26873	0	0	0	0	0	1.27181	0.00111122	0.112908	8.42814	9.46355	9.79598
	ENSG00000092969	TGFB2	7042	0	0	0	0	0	-3.14193	0.00110648	0.112908	6.07213	4.68015	4.93627
	ENSG00000145451	GLRA3	8001	0	0	0	0	0	1.65138	0.00111893	0.112912	6.04684	7.31401	7.10478
	ENSG00000165806	CASP7	840	0	0	0	0	0	-1.1771	0.00116878	0.11714	9.30807	8.32332	8.10694
	ENSG00000168993	CPLX1	10815	0	0	0	0	0	1.47102	0.00120099	0.118939	7.2362	8.08303	8.85277
	ENSG00000170485	NPAS2	4862	0	0	0	0	0	-1.92923	0.00121094	0.118939	7.45349	5.86341	6.34813
	ENSG00000101342	TLDC2	140711	0	0	0	0	0	-2.66744	0.00120637	0.118939	6.22138	4.86365	5.10527
	ENSG00000103888	CEMIP	57214	0	0	0	0	0	-1.1932	0.00124499	0.121473	9.38821	8.42988	8.11683
	ENSG00000255794	RMST	196475	0	0	0	0	0	-2.12692	0.00126636	0.122746	6.48908	5.34467	5.29073
	ENSG00000113389	NPR3	4883	0	0	0	0	0	-1.13382	0.00130218	0.124063	9.46146	8.39204	8.41411
	ENSG00000013392	RWDD2A	112611	0	0	0	0	0	-1.40805	0.00129411	0.124063	10.4875	9.21036	9.2413
	ENSG00000216775	LOC730101	730101	0	0	0	0	0	-1.42056	0.00130521	0.124063	7.86988	6.74264	6.72601
	ENSG00000080854	IGSF9B	22997	0	0	0	0	0	1.39518	0.00131458	0.124152	6.88272	8.02849	8.08694
	ENSG00000124191	TOX2	84969	0	0	0	0	0	1.56021	0.00136085	0.127704	6.18015	7.18593	7.43479
	ENSG00000110031	LPXN	9404	0	1	0	0	0	-1.8564	0.00137505	0.128219	8.89068	7.60781	7.37799
	ENSG00000224259	LINC01133	100505633	0	0	0	0	0	-4.27004	0.00140434	0.129313	5.67815	4.56306	4.37986
	ENSG00000049860	HEXB	3074	0	0	0	0	0	-1.41819	0.00142665	0.129746	11.3327	9.90686	10.1839
	ENSG00000118402	ELOVL4	6785	0	0	0	0	0	-1.4284	0.00142304	0.129746	9.50502	8.24052	8.28417
	ENSG00000250722	SELENOP	6414	0	0	0	0	0	-1.6641	0.00151262	0.135893	11.0467	9.64713	9.6926
	ENSG00000160181	TFF2	7032	0	0	0	0	0	-5.85934	0.00151269	0.135893	5.57531	4.40918	4.03413
	ENSG00000165794	SLC39A2	29986	0	0	0	0	0	-4.13329	0.00152492	0.136161	5.75816	4.56306	4.63014
	ENSG00000007264	MATK	4145	0	0	0	0	0	1.41873	0.00155893	0.138073	7.44382	8.4252	8.97177
	ENSG00000002726	AOC1	26	0	0	0	0	0	-2.66327	0.00156508	0.138073	6.4054	4.56306	5.37192
	ENSG00000250479	CHCHD10	400916	0	0	0	0	0	1.74021	0.00161046	0.139295	6.10323	6.95574	7.689
	ENSG00000226306	NPY6R	4888	0	0	0	0	0	1.42273	0.0016083	0.139295	8.85708	10.186	10.4498
	ENSG00000221926	TRIM16	10626	0	0	0	0	0	-2.02251	0.00161162	0.139295	7.71452	6.10763	6.57253
	ENSG00000065357	DGKA	1606	0	0	1	0	0	-1.78283	0.00163562	0.140103	7.58911	6.22555	6.43264
	ENSG00000171914	TLN2	83660	0	0	0	0	0	-1.15457	0.00164823	0.140367	10.0591	9.06784	8.87038
	ENSG00000204282	TNRC6C-AS1	100131096	0	0	0	0	0	-1.61011	0.00170322	0.143451	8.702	7.55716	7.25704
	ENSG00000197415	VEPH1	79674	0	0	0	0	0	-2.37069	0.00170393	0.143451	6.53522	5.19214	5.41026
	ENSG00000115361	ACADL	33	0	0	0	0	0	-1.98534	0.00175344	0.146781	6.87713	5.47759	5.81673
	ENSG00000176055	MBLAC2	153364	0	1	0	0	0	1.38765	0.00179547	0.14945	6.64387	7.65672	7.8283
	ENSG00000130511	SSBP4	170463	0	0	0	0	0	1.35341	0.00183858	0.150442	7.18502	8.05905	8.58755
	ENSG00000185567	AHNAK2	113146	0	0	0	0	0	1.3233	0.00184632	0.150442	6.87732	7.84417	8.07176
	ENSG00000196730	DAPK1	1612	0	0	0	0	0	-1.17695	0.00183658	0.150442	9.94445	8.81284	8.8849
	ENSG00000056972	TRAF3IP2	10758	0	0	0	0	0	-1.88624	0.00185844	0.150442	8.85233	7.21906	7.68234
	ENSG00000254349	MIR2052HG	441355	0	0	0	0	0	-2.0781	0.00185485	0.150442	6.51073	5.51851	5.15512
	ENSG00000142973	CYP4B1	1580	0	0	0	0	0	-1.52976	0.00191534	0.154201	7.22822	6.05728	6.20063
	ENSG00000235529	AGAP1-IT1	100506749	0	1	0	0	0	-2.34427	0.00192689	0.154287	6.54506	5.24562	5.41026
	ENSG00000138119	MYOF	26509	0	0	0	0	0	-2.04998	0.00195158	0.15542	7.98659	6.37463	6.83997
	ENSG00000160460	SPTBN4	57731	0	0	0	0	0	1.31084	0.00200936	0.158309	6.88692	8.07707	7.84031
	ENSG00000102032	RENBP	5973	0	0	0	0	0	-1.4189	0.00200033	0.158309	8.07492	6.80275	7.04314
	ENSG00000060982	BCAT1	586	0	0	0	0	0	-3.4108	0.0020544	0.160997	5.74225	4.56306	4.63014
	ENSG00000107957	SH3PXD2A	9644	0	0	0	0	0	-1.10385	0.0021084	0.162634	9.9433	8.97503	8.82292
	ENSG00000143450	OAZ3	51686	0	0	0	0	0	-1.82569	0.00209867	0.162634	8.21609	6.59693	7.12474
	ENSG00000158786	PLA2G2F	64600	0	0	0	0	0	-3.10576	0.00210481	0.162634	6.1647	4.77807	5.10527
	ENSG00000105339	DENND3	22898	0	0	0	0	0	-1.66222	0.00214252	0.164074	7.88165	6.6139	6.69935
	ENSG00000162885	B3GALNT2	148789	0	0	0	0	0	1.57067	0.00222792	0.165722	6.09146	7.18593	7.29267
	ENSG00000152082	MZT2B	80097	0	0	0	0	0	1.43581	0.00218241	0.165722	8.04873	8.70904	9.83085
	ENSG00000158813	EDA	1896	0	0	0	0	0	-1.19747	0.00223394	0.165722	8.49947	7.39337	7.51218
	ENSG00000091164	TXNL1	9352	0	0	0	0	0	-1.6684	0.00222174	0.165722	11.1414	9.75892	9.84279
	ENSG00000171747	LGALS4	3960	0	0	0	0	0	-3.28501	0.00223843	0.165722	6.02351	4.86365	4.87123
	ENSG00000244342	LINC00698	285401	0	0	0	0	0	-4.43508	0.00228884	0.168608	5.60453	4.56306	4.03413
	ENSG00000014914	MTMR11	10903	0	0	0	0	0	-2.72634	0.00234437	0.170038	6.02261	5.01047	4.72075
	ENSG00000167914	GSDMA	284110	0	0	0	0	0	-3.83091	0.0023335	0.170038	5.7336	4.40918	4.72075
	ENSG00000162494	LRRC38	126755	0	0	0	0	0	-5.86921	0.00235443	0.170038	5.46294	4.03413	4.37986
	ENSG00000184916	JAG2	3714	0	0	0	0	0	1.10177	0.00240713	0.172996	8.814	9.72704	9.9976
	ENSG00000131773	KHDRBS3	10656	0	0	0	0	0	1.18539	0.0024203	0.173098	8.50284	9.81886	9.43316
	ENSG00000049089	COL9A2	1298	0	0	0	0	0	-1.11669	0.00244991	0.173531	10.7468	9.70025	9.67435
	ENSG00000069702	TGFBR3	7049	0	0	0	0	0	-1.53358	0.00243846	0.173531	7.21012	5.95019	6.2579
	ENSG00000135926	TMBIM1	64114	0	0	0	0	0	-2.30859	0.00248618	0.175258	6.56243	5.07518	5.55137
	ENSG00000260260	SNHG19	100507303	0	0	0	0	0	1.34975	0.00254186	0.17833	6.81724	7.95239	7.91035
	ENSG00000147852	VLDLR	7436	0	0	0	0	0	-1.15803	0.00262629	0.182515	10.4633	9.40786	9.36028
	ENSG00000138750	NUP54	53371	0	1	0	0	0	-1.16864	0.002626	0.182515	10.776	9.71944	9.64738
	ENSG00000134183	GNAT2	2780	0	0	0	0	0	-4.84661	0.00270645	0.187203	5.51843	4.03413	4.52191
	ENSG00000114378	HYAL1	3373	0	0	0	0	0	-5.64536	0.00279668	0.19254	5.46071	4.03413	4.37986
	ENSG00000167037	SGSM1	129049	0	0	0	0	0	-1.47187	0.00288182	0.197479	7.98734	6.71157	6.95647
	ENSG00000132470	ITGB4	3691	0	0	0	0	0	-1.74512	0.00289757	0.197639	7.30753	6.15609	6.12014
	ENSG00000180353	HCLS1	3059	0	0	0	0	0	-2.32061	0.00304373	0.206651	6.30393	5.39084	4.80003
	ENSG00000130701	RBBP8NL	140893	0	0	0	0	0	1.32005	0.00308916	0.207774	6.69122	7.56573	7.90464
	ENSG00000129595	EPB41L4A	64097	0	0	0	0	0	-2.40856	0.00310257	0.207774	6.34446	5.24562	5.15512
	ENSG00000163993	S100P	6286	0	0	0	0	0	-5.30329	0.00309117	0.207774	8.8473	5.13551	6.05631
	ENSG00000125999	BPIFB1	92747	0	0	0	0	0	-2.56681	0.00313912	0.20927	5.94261	4.86365	4.87123
	ENSG00000167658	EEF2	1938	0	1	0	0	0	0.969583	0.00325482	0.216006	14.6218	15.575	15.6179
	ENSG00000178031	ADAMTSL1	92949	0	0	0	0	0	-1.75497	0.00326952	0.216008	7.89898	6.57973	6.76505
	ENSG00000197619	ZNF615	284370	0	0	0	0	0	-0.983408	0.00334854	0.217467	11.8198	10.7431	10.952
	ENSG00000163520	FBLN2	2199	0	0	0	0	0	-1.64248	0.00333909	0.217467	12.2614	10.6044	11.2127
	ENSG00000227036	LINC00511	400619	0	0	0	0	0	-1.99739	0.00334392	0.217467	8.73043	6.95574	7.72188
	ENSG00000181409	AATK	9625	0	0	0	0	0	1.24018	0.00336562	0.217481	7.42568	8.21906	8.76445
	ENSG00000130522	JUND	3727	0	0	1	0	0	1.82328	0.00346561	0.220102	8.98691	10.9051	11.4096
	ENSG00000089127	OAS1	4938	0	0	0	0	0	-1.5368	0.00344513	0.220102	8.3499	6.9425	7.33597
	ENSG00000168874	ATOH8	84913	0	0	0	0	0	-1.95991	0.00346593	0.220102	9.04874	7.28307	8.0409
	ENSG00000164850	GPER1	2852	0	0	0	0	0	-2.14269	0.00346097	0.220102	8.01217	6.43373	6.96761
	ENSG00000150594	ADRA2A	150	0	0	0	0	0	-1.44597	0.00353152	0.221404	8.5083	7.10546	7.5346
	ENSG00000168556	ING2	3622	0	0	0	0	0	-2.00559	0.00350942	0.221404	8.38245	6.75791	7.34447
	ENSG00000143369	ECM1	1893	0	0	0	0	0	-4.40065	0.00351783	0.221404	5.48933	4.40918	4.37986
	ENSG00000182095	TNRC18	84629	0	0	0	0	0	1.08087	0.00357351	0.223087	9.90526	10.8295	11.1244
	ENSG00000130479	MAP1S	55201	0	0	0	0	0	1.19158	0.00360799	0.223536	7.93051	8.65419	9.30094
	ENSG00000100228	RAB36	9609	0	0	0	0	0	1.15004	0.00361106	0.223536	7.37812	8.48484	8.2576
	ENSG00000138744	NAAA	27163	0	0	1	0	0	-1.152	0.00365737	0.225327	11.0835	9.87641	10.1265
	ENSG00000118640	VAMP8	8673	0	0	0	0	0	-2.3042	0.00367056	0.225327	6.68177	5.47759	5.55137
	ENSG00000185176	AQP12B	653437	0	0	0	0	0	3.79201	0.003688	0.225458	4.44705	5.55798	5.48308
	ENSG00000148400	NOTCH1	4851	0	1	0	0	0	1.62595	0.00380949	0.230129	6.32004	7.42201	7.86991
	ENSG00000086289	EPDR1	54749	0	0	1	0	0	-1.14709	0.00381271	0.230129	9.63042	8.84118	8.19362
	ENSG00000165434	PGM2L1	283209	0	0	0	0	0	-1.49106	0.00382373	0.230129	7.02184	6.00487	5.98912
	ENSG00000137558	PI15	51050	0	0	0	0	0	-1.63176	0.00384252	0.230129	6.78584	5.70352	5.79001
	ENSG00000125775	SDCBP2	27111	0	0	0	0	0	-2.84869	0.00382903	0.230129	6.34588	5.19214	5.24758
	ENSG00000145623	OSMR	9180	0	0	0	0	0	-1.14934	0.00390521	0.232937	8.85808	7.74225	7.92733
	ENSG00000138172	CALHM2	51063	0	0	0	0	0	-1.75333	0.00396109	0.235318	7.40592	6.00487	6.41616
	ENSG00000184500	PROS1	5627	0	1	0	0	0	-2.62853	0.00397994	0.235488	5.8924	4.68015	4.93627
	ENSG00000163618	CADPS	8618	0	0	0	0	0	-1.15787	0.0040593	0.239223	11.4255	10.3202	10.3839
	ENSG00000213965	NUDT19	390916	0	0	1	0	0	0.980654	0.00416854	0.241172	8.99764	9.91853	9.94736
	ENSG00000082781	ITGB5	3693	0	0	0	0	0	-1.04174	0.00414577	0.241172	11.0147	9.78101	10.199
	ENSG00000100626	GALNT16	57452	0	0	0	0	0	-1.24679	0.00414762	0.241172	8.56314	7.16341	7.73482
	ENSG00000106123	EPHB6	2051	0	0	0	0	0	-1.61483	0.00417422	0.241172	7.90794	6.80275	6.68583
	ENSG00000107954	NEURL1	9148	0	0	0	0	0	-2.062	0.00414062	0.241172	7.61436	6.26988	6.51213
	ENSG00000101049	SGK2	10110	0	0	0	0	0	-1.44137	0.00424465	0.244283	8.2439	6.92914	7.26603
	ENSG00000170142	UBE2E1	7324	0	0	0	0	0	-1.27134	0.00429161	0.245071	12.8308	11.6734	11.7132
	ENSG00000157680	DGKI	9162	0	0	0	0	0	-2.75542	0.00427926	0.245071	6.05862	4.86365	5.05253
	ENSG00000196549	MME	4311	0	0	0	1	0	-1.4281	0.00436838	0.248492	9.20145	8.0469	8.03569
	ENSG00000137261	KIAA0319	9856	0	0	0	0	0	-1.28288	0.00439015	0.24877	8.09023	7.09357	7.00048
	ENSG00000157087	ATP2B2	491	0	0	0	0	0	1.9511	0.00461247	0.252214	5.52838	7.14051	6.36547
	ENSG00000277363	SRCIN1	80725	0	0	0	0	0	1.83851	0.00471997	0.252214	5.38742	6.5087	6.31277
	ENSG00000069424	KCNAB2	8514	0	1	0	0	0	1.30298	0.0047102	0.252214	6.43774	7.47763	7.36968
	ENSG00000006118	TMEM132A	54972	0	0	0	0	0	1.07794	0.00475177	0.252214	8.07585	8.95249	9.18847
	ENSG00000119669	IRF2BPL	64207	0	1	0	0	0	1.07451	0.00471055	0.252214	9.40064	10.0964	10.7178
	ENSG00000110057	UNC93B1	81622	0	1	0	0	0	1.06729	0.00473354	0.252214	7.91593	8.77662	8.99068
	ENSG00000119125	GDA	9615	0	0	0	0	0	-1.00356	0.00450306	0.252214	9.51552	8.64215	8.50344
	ENSG00000122085	MTERF4	130916	0	0	0	0	0	-1.28096	0.00453702	0.252214	11.2569	10.0712	10.178
	ENSG00000109929	SC5D	6309	0	0	0	1	0	-1.28163	0.00473065	0.252214	12.2612	11.0726	11.1796
	ENSG00000072954	TMEM38A	79041	0	0	0	0	0	-1.46708	0.00457034	0.252214	10.0786	8.71671	9.02777
	ENSG00000100031	GGT1	2678	0	0	0	0	0	-1.47858	0.00459854	0.252214	9.89454	8.40635	8.9135
	ENSG00000180730	SHISA2	387914	0	0	0	0	0	-1.86542	0.00472869	0.252214	6.8206	5.70352	5.73472
	ENSG00000189120	SP6	80320	0	0	0	0	0	-1.94895	0.00467536	0.252214	8.21326	6.80275	7.15416
	ENSG00000122641	INHBA	3624	0	0	0	0	0	-2.20182	0.00455837	0.252214	6.17243	5.07518	5.15512
	ENSG00000132170	PPARG	5468	0	0	0	1	0	-2.30291	0.00450744	0.252214	7.12741	5.80196	6.07794
	ENSG00000100170	SLC5A1	6523	0	0	0	0	0	-2.4383	0.00475907	0.252214	5.98138	4.77807	5.05253
	ENSG00000184261	KCNK12	56660	0	0	0	0	0	-2.66721	0.00463637	0.252214	6.25164	4.94042	5.29073
	ENSG00000163810	TGM4	7047	0	0	0	0	0	-3.84213	0.00475886	0.252214	9.74043	6.5087	7.27497
	ENSG00000128268	MGAT3	4248	0	0	0	0	0	1.25528	0.00488187	0.255949	6.74859	7.872	7.63477
	ENSG00000006459	KDM7A	80853	0	0	0	0	0	-1.13557	0.00486013	0.255949	10.2434	9.27146	9.13364
	ENSG00000273173	SNURF	8926	0	0	0	0	0	-1.51831	0.00489982	0.255949	7.46625	6.29151	6.465
	ENSG00000135378	PRRG4	79056	0	0	0	0	0	-1.6325	0.00491641	0.255949	7.55558	6.05728	6.65837
	ENSG00000124157	SEMG2	6407	0	0	0	0	0	-3.84546	0.00490804	0.255949	5.55355	4.40918	4.63014
	ENSG00000173272	MZT2A	653784	0	0	0	0	0	1.19433	0.00502549	0.259811	8.01815	8.65419	9.45666
	ENSG00000160182	TFF1	7031	0	0	0	0	1	-4.45846	0.00502586	0.259811	9.84389	6.26988	7.17343
	ENSG00000105373	NOP53	29997	0	1	0	0	0	1.18416	0.00521312	0.265761	10.1975	11.1361	11.6636
	ENSG00000166670	MMP10	4319	0	0	0	0	0	-1.86393	0.00517154	0.265761	6.43352	5.55798	5.20246
	ENSG00000183566	BPIFA4P	317716	0	0	0	0	0	-2.44096	0.00520538	0.265761	5.93978	5.01047	4.80003
	ENSG00000104055	TGM5	9333	0	0	0	0	0	-4.24222	0.00518416	0.265761	5.50728	4.03413	4.63014
	ENSG00000103024	NME3	4832	0	0	0	0	0	1.18892	0.00527166	0.267819	8.01859	8.84468	9.37475
	ENSG00000213626	LBH	81606	0	0	0	0	0	-1.94971	0.00531176	0.268928	6.50605	5.47759	5.41026
	ENSG00000114450	GNB4	59345	0	0	0	0	0	-1.6671	0.00547244	0.276115	7.82917	6.43373	6.86406
	ENSG00000116704	SLC35D1	23169	0	0	0	0	0	-1.02871	0.00554739	0.278941	9.30756	8.51595	8.17006
	ENSG00000139117	CPNE8	144402	0	0	0	0	0	-3.59906	0.00557634	0.279443	5.51527	4.56306	4.37986
	ENSG00000142459	EVI5L	115704	0	0	0	0	0	1.10314	0.00564349	0.281016	7.37066	8.31828	8.33587
	ENSG00000163235	TGFA	7039	0	0	0	0	0	-1.62787	0.00564588	0.281016	8.33331	7.05731	7.27497
	ENSG00000175048	ZDHHC14	79683	0	0	0	0	0	-1.84717	0.00568088	0.281522	7.02909	5.95019	5.89356
	ENSG00000026025	VIM	7431	0	0	0	0	0	-4.31731	0.00569425	0.281522	5.4312	4.56306	4.37986
	ENSG00000196196	HRCT1	646962	0	0	0	0	0	-3.04888	0.00578607	0.285104	5.84876	4.77807	4.87123
	ENSG00000122585	NPY	4852	0	0	1	0	0	-1.08616	0.00590549	0.290018	13.3888	12.3288	12.4092
	ENSG00000112964	GHR	2690	0	0	0	0	0	-1.13262	0.00592803	0.290139	9.21813	7.93271	8.41411
	ENSG00000119950	MXI1	4601	0	0	0	0	0	1.03189	0.00603385	0.290655	7.84713	8.70904	8.8409
	ENSG00000140416	TPM1	7168	0	0	0	0	0	-1.38032	0.00601894	0.290655	12.7732	11.4504	11.7619
	ENSG00000146859	TMEM140	55281	0	0	0	0	0	-1.85672	0.00598542	0.290655	6.66741	5.43509	5.73472
	ENSG00000182866	LCK	3932	0	0	0	0	0	-1.87391	0.00610236	0.291903	7.02124	5.89301	5.94225
	ENSG00000260231	KDM7A-DT	100134229	0	0	0	0	0	-1.98411	0.00608491	0.291903	8.20908	6.63067	7.30143
	ENSG00000100744	GSKIP	51527	0	0	0	0	0	-1.11239	0.00614602	0.29304	9.59127	8.53777	8.63986
	ENSG00000176170	SPHK1	8877	0	0	0	0	0	-2.13593	0.00616934	0.293203	6.39866	5.34467	5.33212
	ENSG00000204262	COL5A2	1290	0	0	0	0	0	-1.92059	0.00622446	0.294871	8.09356	7.25143	6.20063
	ENSG00000040731	CDH10	1008	0	0	0	0	1	1.77187	0.00627672	0.295544	5.45044	6.56232	6.44892
	ENSG00000125148	MT2A	4502	0	1	0	0	0	0.947745	0.00627878	0.295544	9.15858	10.1777	9.94736
	ENSG00000143320	CRABP2	1382	0	0	0	0	0	-2.23804	0.00635723	0.298284	7.37399	6.2479	6.27644
	ENSG00000119711	ALDH6A1	4329	0	0	0	0	0	0.951272	0.00642977	0.299778	9.10635	10.1254	9.90103
	ENSG00000136869	TLR4	7099	0	0	0	0	0	-2.13144	0.00641491	0.299778	6.05671	5.07518	5.05253
	ENSG00000123689	G0S2	50486	0	0	0	0	0	2.10689	0.00652061	0.300213	5.15737	6.17966	6.4966
	ENSG00000137193	PIM1	5292	0	0	0	0	0	1.00283	0.00650555	0.300213	9.338	10.4092	10.2334
	ENSG00000241015	TPM3P9	147804	0	0	1	0	0	-1.00166	0.00650463	0.300213	11.2568	10.0071	10.5118
	ENSG00000163331	DAPL1	92196	0	0	0	0	0	-3.39526	0.00651572	0.300213	5.5694	4.68015	4.37986
	ENSG00000169213	RAB3B	5865	0	0	0	0	0	-0.912677	0.00656209	0.301181	12.1178	11.0948	11.3297
	ENSG00000167165	UGT1A6	54578	0	0	0	0	0	-3.71255	0.00662558	0.303151	5.47437	4.40918	4.52191
	ENSG00000146477	SLC22A3	6581	0	0	0	0	0	-1.10288	0.00676033	0.308359	9.12731	8.29795	7.97167
	ENSG00000075461	CACNG4	27092	0	0	0	0	0	-1.48683	0.00678736	0.308636	8.64854	7.17471	7.76035
	ENSG00000122756	CNTFR	1271	0	0	0	0	0	1.65441	0.00682829	0.308755	5.58921	6.41432	6.75216
	ENSG00000177034	MTX3	345778	0	0	0	0	0	1.05152	0.00683189	0.308755	7.47919	8.46675	8.32312
	ENSG00000170017	ALCAM	214	0	0	0	0	0	-1.16868	0.00689374	0.309283	8.92388	7.65672	8.10694
	ENSG00000099282	TSPAN15	23555	0	0	0	0	0	-1.52514	0.00690653	0.309283	10.1546	9.02219	8.9826
	ENSG00000181381	DDX60L	91351	0	0	0	0	0	-1.58468	0.00690493	0.309283	6.62664	5.63303	5.67675
	ENSG00000180785	OR51E1	143503	0	0	0	0	0	3.2593	0.00694564	0.310091	4.40352	5.86341	5.44728
	ENSG00000077616	NAALAD2	10003	0	0	0	0	0	1.33613	0.00712507	0.3161	9.51068	11.2546	10.5865
	ENSG00000162004	CCDC78	124093	0	0	0	0	0	1.12452	0.00718433	0.3161	7.85369	8.92298	8.91066
	ENSG00000148700	ADD3	120	0	0	0	0	0	0.955251	0.0071089	0.3161	9.43989	10.5173	10.2014
	ENSG00000168539	CHRM1	1128	0	0	1	0	0	-1.43446	0.00717028	0.3161	9.15024	7.75726	8.23508
	ENSG00000169245	CXCL10	3627	0	0	0	0	0	-1.59341	0.00720897	0.3161	7.30246	6.05728	6.38258
	ENSG00000135114	OASL	8638	0	0	0	0	0	-4.15059	0.00719902	0.3161	5.38743	4.40918	4.37986
	ENSG00000197061	H4C3	8364	0	0	0	0	0	1.46579	0.00723649	0.316365	6.02924	7.08159	7.11479
	ENSG00000215417	MIR17HG	407975	0	0	0	0	0	-2.62394	0.00727185	0.316971	6.05196	4.77807	5.20246
	ENSG00000198478	SH3BGRL2	83699	0	0	0	0	0	-1.46897	0.00731424	0.317878	8.49577	7.45933	7.32742
	ENSG00000082556	OPRK1	4986	0	0	0	0	0	1.2745	0.00741325	0.319355	7.95538	9.46128	8.92197
	ENSG00000196417	ZNF765	91661	0	0	0	0	0	-0.954307	0.0074129	0.319355	9.44985	8.46675	8.63986
	ENSG00000058085	LAMC2	3918	0	0	0	0	0	-1.02434	0.00740968	0.319355	8.50076	7.59113	7.60687
	ENSG00000196352	CD55	1604	0	0	0	0	0	-1.25338	0.00750184	0.322229	7.7325	6.87438	6.61612
	ENSG00000168528	SERINC2	347735	0	0	1	0	0	-1.44038	0.00778556	0.333444	10.2773	8.95249	9.31386
	ENSG00000187955	COL14A1	7373	0	0	0	0	0	1.48906	0.00782543	0.33418	6.37905	7.95239	6.88775
	ENSG00000117600	PLPPR4	9890	0	0	0	0	0	1.99502	0.00788816	0.335885	5.13903	6.17966	6.12014
	ENSG00000172575	RASGRP1	10125	0	0	0	0	0	-5.05516	0.00794026	0.337129	5.3152	4.03413	4.37986
	ENSG00000178531	CTXN1	404217	0	0	0	0	0	2.13056	0.00799372	0.338424	5.12382	5.89301	6.43264
	ENSG00000248801	C8orf34-AS1	286189	0	0	0	0	0	1.32242	0.00805232	0.339257	6.33822	7.47763	7.21121
	ENSG00000196498	NCOR2	9612	0	0	0	0	0	0.952928	0.00808248	0.339257	10.8681	11.6555	11.9778
	ENSG00000102316	MAGED2	10916	0	0	1	0	0	-1.09342	0.00806929	0.339257	12.9367	11.8342	12.0191
	ENSG00000113763	UNC5A	90249	0	0	0	0	0	1.05644	0.00832988	0.346678	7.52838	8.4252	8.49967
	ENSG00000163141	BNIPL	149428	0	0	0	0	0	-2.49326	0.0083221	0.346678	5.90438	5.01047	4.80003
	ENSG00000214049	UCA1	652995	0	0	0	0	0	-4.38697	0.0083188	0.346678	7.32128	4.86365	5.41026
	ENSG00000214376	VSTM5	387804	0	1	0	0	0	-1.27018	0.00843775	0.348217	7.85181	6.75791	6.95647
	ENSG00000244187	TMEM141	85014	0	0	0	0	0	-1.55339	0.00842787	0.348217	10.9913	9.88153	9.84872
	ENSG00000211450	SELENOH	280636	0	0	0	0	0	1.23652	0.00846377	0.348315	7.43989	7.99727	8.9135
	ENSG00000143753	DEGS1	8560	1	0	0	0	0	-1.00415	0.00856265	0.34888	12.1761	11.1679	11.2845
	ENSG00000181790	ADGRB1	575	0	0	0	0	0	0.98758	0.00861126	0.34888	7.96524	8.75072	8.96904
	ENSG00000079689	SCGN	10590	0	0	0	0	0	-0.960428	0.00856152	0.34888	10.5604	9.62694	9.67435
	ENSG00000178026	LRRC75B	388886	0	0	1	0	0	-1.09387	0.0085577	0.34888	10.0808	9.15503	9.03819
	ENSG00000148180	GSN	2934	0	0	0	0	0	-3.85705	0.0085991	0.34888	8.86404	5.59612	6.68583
	ENSG00000116014	KISS1R	84634	0	0	0	0	0	2.19235	0.00866868	0.348963	4.98326	5.83307	6.16101
	ENSG00000145431	PDGFC	56034	0	0	0	0	0	1.41554	0.00866901	0.348963	6.43583	7.56573	7.67564
	ENSG00000067057	PFKP	5214	0	0	0	0	0	0.916059	0.00880411	0.349326	9.48062	10.2678	10.4701
	ENSG00000042445	RETSAT	54884	0	0	1	0	0	-0.925545	0.00880169	0.349326	9.66421	8.70904	8.86746
	ENSG00000124215	CDH26	60437	0	0	0	0	0	-1.17282	0.00880549	0.349326	8.77979	8.0469	7.38624
	ENSG00000120693	SMAD9	4093	0	0	0	0	0	-1.23924	0.00881631	0.349326	10.5939	9.28441	9.73004
	ENSG00000186732	MPPED1	758	0	0	0	0	0	-1.36621	0.008844	0.349326	6.94481	6.05728	5.9659
	ENSG00000256232	LINC02387	101929027	0	0	0	0	0	-1.47081	0.00873199	0.349326	8.47744	7.60781	7.09469
	ENSG00000154358	OBSCN	84033	0	0	0	0	0	1.69917	0.00887318	0.349542	5.5963	6.84617	6.58722
	ENSG00000197888	UGT2B17	7367	0	0	0	0	1	2.09066	0.00895436	0.351799	5.17069	6.64724	6.01191
	ENSG00000167566	NCKAP5L	57701	0	0	0	0	0	1.20756	0.00902015	0.352595	6.63408	7.64061	7.5346
	ENSG00000169435	RASSF6	166824	0	0	0	0	0	-1.26317	0.00904642	0.352595	9.01407	7.84417	8.09697
	ENSG00000134531	EMP1	2012	0	0	0	0	0	-2.01196	0.00904598	0.352595	6.5167	5.59612	5.37192
	ENSG00000180340	FZD2	2535	0	0	0	0	0	2.0944	0.00933996	0.360448	5.02911	5.86341	6.09922
	ENSG00000105327	BBC3	27113	0	0	0	0	0	1.48893	0.00937018	0.360448	5.88246	6.54468	7.12474
	ENSG00000205309	NT5M	56953	0	0	0	0	0	1.44941	0.0093613	0.360448	5.83485	6.64724	6.89944
	ENSG00000162924	REL	5966	0	0	0	0	1	1.238	0.00946808	0.360448	6.63294	7.64061	7.65535
	ENSG00000180998	GPR137C	283554	0	0	0	0	0	-1.12264	0.0094488	0.360448	7.92337	7.0326	6.98961
	ENSG00000079841	RIMS1	22999	0	0	0	0	0	-1.43968	0.00946494	0.360448	7.23296	6.2479	6.23908
	ENSG00000188242	PP7080	25845	0	0	0	0	0	-1.5884	0.00938647	0.360448	9.24156	8.10661	8.17953
	ENSG00000105388	CEACAM5	1048	0	0	0	0	0	-2.89069	0.00932564	0.360448	5.69798	4.40918	4.87123
	ENSG00000065618	COL17A1	1308	0	0	0	0	0	-2.94789	0.00942099	0.360448	5.63626	4.40918	4.80003
	ENSG00000175602	CCDC85B	11007	0	1	0	0	0	1.44532	0.0095851	0.361028	7.16548	7.48669	8.96632
	ENSG00000269834	ZNF528-AS1	102724105	0	0	0	0	0	-1.03887	0.00960584	0.361028	8.43996	7.65672	7.40261
	ENSG00000117525	F3	2152	0	0	0	0	0	-1.10762	0.00951293	0.361028	8.76097	8.02849	7.50463
	ENSG00000143882	ATP6V1C2	245973	0	0	0	0	0	-1.53976	0.009581	0.361028	7.36504	6.2479	6.41616
	ENSG00000129521	EGLN3	112399	0	0	0	0	0	-1.80871	0.00956309	0.361028	8.30373	6.64724	7.51969
	ENSG00000104321	TRPA1	8989	0	0	0	0	0	-3.336	0.00963074	0.361042	5.49554	4.40918	4.63014
	ENSG00000104863	LIN7B	64130	0	0	0	0	0	-1.64443	0.00970362	0.362793	7.71722	6.43373	6.81544
	ENSG00000196954	CASP4	837	0	0	0	0	0	-1.81215	0.00982856	0.365667	6.87952	5.83307	5.86848
	ENSG00000105409	ATP1A3	478	0	0	0	0	0	0.917579	0.0100043	0.369407	9.83575	10.7459	10.7491
	ENSG00000182938	OTOP3	347741	0	0	0	0	0	-2.3686	0.0099844	0.369407	5.86409	4.94042	4.87123
	ENSG00000175161	CADM2	253559	0	0	0	0	0	-3.12091	0.00999722	0.369407	5.54164	4.56306	4.63014
	ENSG00000183401	CCDC159	126075	0	0	1	0	0	-1.13756	0.0100802	0.369654	9.14333	8.29283	8.01995
	ENSG00000111186	WNT5B	81029	0	0	0	0	0	-1.7868	0.0101114	0.369654	7.09789	5.83307	6.22
	ENSG00000172478	MAB21L4	79919	0	0	0	0	0	-1.84075	0.0101017	0.369654	7.01879	5.95019	6.01191
	ENSG00000187689	AMTN	401138	0	0	0	0	0	-2.37927	0.0101077	0.369654	6.09851	5.01047	5.20246
	ENSG00000243069	ARHGEF26-AS1	100507524	0	0	0	0	0	1.19182	0.0101744	0.370774	6.44614	7.34429	7.34447
	ENSG00000030419	IKZF2	22807	0	0	0	0	1	1.08985	0.0101923	0.370774	7.12438	8.20274	7.87576
	ENSG00000107731	UNC5B	219699	0	0	0	0	0	-2.20016	0.0102207	0.37089	6.39616	5.55798	5.15512
	ENSG00000137767	SQOR	58472	0	0	0	0	0	-1.49428	0.0102483	0.370979	7.4651	6.39462	6.4966
	ENSG00000176788	BASP1	10409	0	0	0	0	0	-2.10462	0.0103064	0.372168	7.06041	6.08271	5.98912
	ENSG00000188868	ZNF563	147837	0	0	0	0	0	-1.24807	0.0103513	0.372874	7.25316	6.2028	6.44892
	ENSG00000137841	PLCB2	5330	0	0	0	0	0	1.17568	0.0104014	0.373764	6.59026	7.54854	7.45845
	ENSG00000147065	MSN	4478	0	0	0	0	0	-5.10347	0.0105521	0.378259	5.22447	4.40918	4.03413
	ENSG00000164074	ABHD18	80167	0	0	0	0	0	-1.17753	0.0106554	0.381035	8.77495	7.81578	7.7792
	ENSG00000166886	NAB2	4665	0	0	0	0	0	-1.40642	0.0109474	0.390528	8.56331	7.2081	7.73482
	ENSG00000172183	ISG20	3669	0	0	0	0	0	-1.76657	0.0109823	0.390826	6.53302	5.59612	5.51774
	ENSG00000154229	PRKCA	5578	0	0	0	0	0	0.88952	0.011026	0.391438	9.96797	10.7865	10.908
	ENSG00000215218	UBE2QL1	134111	0	0	0	0	0	-3.59364	0.0110561	0.391563	5.40358	4.56306	4.37986
	ENSG00000011523	CEP68	23177	0	0	0	0	0	1.10482	0.0111677	0.392683	7.08644	8.06508	8.01467
	ENSG00000178401	DNAJC22	79962	0	0	0	0	0	-1.62931	0.0111494	0.392683	6.55609	5.59612	5.61576
	ENSG00000223573	TINCR	257000	0	0	0	0	0	-1.72141	0.0111524	0.392683	6.45392	5.47759	5.51774
	ENSG00000139946	PELI2	57161	0	1	0	0	0	1.13196	0.0112251	0.392824	7.49545	8.67795	8.39799
	ENSG00000140199	SLC12A6	9990	0	0	0	0	0	-1.01768	0.0113254	0.395397	8.70245	7.99094	7.57119
	ENSG00000173599	PC	5091	0	0	0	0	0	0.902336	0.0114877	0.398638	9.74255	10.6451	10.6302
	ENSG00000064270	ATP2C2	9914	0	0	0	0	0	-1.05002	0.0114994	0.398638	10.1858	9.12367	9.34567
	ENSG00000198959	TGM2	7052	0	0	1	0	0	-1.0591	0.0114759	0.398638	9.58808	8.58463	8.71005
	ENSG00000173621	LRFN4	78999	0	0	0	0	0	1.1004	0.0116381	0.400899	7.99767	8.64618	9.32028
	ENSG00000006747	SCIN	85477	0	1	0	0	0	-1.32486	0.0116463	0.400899	8.72502	7.63248	7.77295
	ENSG00000155849	ELMO1	9844	0	0	0	0	0	-1.85096	0.0116019	0.400899	6.23624	5.43509	5.10527
	ENSG00000257084	MIR200CHG	105369635	0	0	0	0	0	-2.15943	0.011748	0.403456	5.94015	5.01047	4.99641
	ENSG00000173598	NUDT4	11163	0	0	0	0	0	0.976068	0.0119275	0.40772	9.86378	10.4829	11.1048
	ENSG00000144642	RBMS3	27303	0	0	0	0	0	-3.96201	0.0119171	0.40772	5.36672	4.56306	4.03413
	ENSG00000164946	FREM1	158326	0	0	0	0	0	-1.12061	0.0120071	0.409492	7.9523	7.26205	6.73915
	ENSG00000137124	ALDH1B1	219	0	1	0	0	0	0.932837	0.0121022	0.411782	9.15443	9.94811	10.1803
	ENSG00000261150	EPPK1	83481	0	0	0	0	0	1.26538	0.0121718	0.413195	6.97907	7.99094	8.2576
	ENSG00000133243	BTBD2	55643	0	0	0	0	0	0.904379	0.0122572	0.414265	9.83079	10.5183	10.8952
	ENSG00000114023	FAM162A	26355	0	0	0	0	0	-1.23554	0.0122895	0.414326	10.698	9.54541	9.79598
	ENSG00000197119	SLC25A29	123096	0	0	0	0	0	-0.836204	0.0124129	0.415635	10.5469	9.77001	9.69918
	ENSG00000169860	P2RY1	5028	0	1	0	0	0	-1.12013	0.0123943	0.415635	9.98098	9.03144	8.99603
	ENSG00000152931	PART1	25859	0	0	0	0	0	-1.42001	0.0123884	0.415635	10.0486	8.95573	9.04854
	ENSG00000172889	EGFL7	51162	0	0	0	0	0	1.19679	0.0124852	0.416165	6.82108	7.59113	8.00404
	ENSG00000123130	ACOT9	23597	0	0	0	0	0	-1.08521	0.012465	0.416165	9.13173	8.11245	8.27094
	ENSG00000121988	ZRANB3	84083	0	1	0	0	0	1.23531	0.0126868	0.420979	6.30236	7.2726	7.18297
	ENSG00000133710	SPINK5	11005	0	0	0	0	0	-1.10869	0.0128278	0.422625	8.2411	7.46851	7.15416
	ENSG00000167107	ACSF2	80221	0	0	0	0	0	-1.42935	0.0128511	0.422625	7.22024	6.37463	6.12014
	ENSG00000124067	SLC12A4	6560	0	0	0	0	0	-1.51215	0.0128051	0.422625	6.51092	5.63303	5.58402
	ENSG00000185745	IFIT1	3434	0	0	0	0	0	-2.7957	0.0128491	0.422625	5.5718	4.56306	4.72075
	ENSG00000131831	RAI2	10742	0	0	0	0	0	-1.27242	0.0129559	0.42512	9.59694	8.5507	8.62264
	ENSG00000115221	ITGB6	3694	0	0	0	0	0	-2.4323	0.0130758	0.428103	6.16303	4.86365	5.41026
	ENSG00000041982	TNC	3371	0	0	0	0	1	1.19714	0.0132641	0.432344	6.67735	7.8993	7.31881
	ENSG00000182158	CREB3L2	64764	0	0	0	0	0	0.873062	0.013249	0.432344	9.67189	10.6117	10.44
	ENSG00000204856	FAM216A	29902	0	0	0	0	0	1.03816	0.013388	0.435078	7.59663	8.56352	8.53694
	ENSG00000135862	LAMC1	3915	0	0	1	0	0	-0.875568	0.013407	0.435078	13.6698	12.6107	12.9836
	ENSG00000174276	ZNHIT2	741	0	0	1	0	0	1.20378	0.0135825	0.43884	7.20067	7.82293	8.58755
	ENSG00000103253	HAGHL	84264	0	0	0	0	0	0.95619	0.013553	0.43884	7.67917	8.39682	8.6467
	ENSG00000183049	CAMK1D	57118	0	1	0	0	0	1.02645	0.0137866	0.439146	8.52071	9.53679	9.55063
	ENSG00000132819	RBM38	55544	0	0	0	0	0	1.02159	0.0137876	0.439146	7.47711	8.09487	8.59464
	ENSG00000110400	NECTIN1	5818	0	0	0	0	0	0.991069	0.0138006	0.439146	8.44895	9.384	9.45082
	ENSG00000164111	ANXA5	308	0	0	1	0	0	-0.929744	0.0137831	0.439146	10.6085	9.73461	9.74283
	ENSG00000145198	VWA5B2	90113	0	0	0	0	0	-1.01696	0.0137639	0.439146	8.22627	7.26205	7.45061
	ENSG00000184730	APOBR	55911	0	0	0	0	0	-2.85713	0.0137524	0.439146	5.71546	4.86365	4.80003
	ENSG00000110076	NRXN2	9379	0	1	0	0	0	0.942241	0.0139131	0.439873	7.71859	8.5027	8.61569
	ENSG00000265972	TXNIP	10628	0	0	0	0	0	-1.09272	0.0138966	0.439873	10.9399	9.88493	10.0755
	ENSG00000113924	HGD	3081	1	0	0	0	0	-0.839152	0.0140931	0.44366	10.8202	10.0024	10.0135
	ENSG00000110318	CEP126	57562	0	0	0	0	0	1.2343	0.0140656	0.44366	6.22632	7.26205	6.94525
	ENSG00000119335	SET	6418	0	1	0	0	0	0.81149	0.0141567	0.444713	12.4023	13.1514	13.2753
	ENSG00000186847	KRT14	3861	0	0	0	0	0	-1.00868	0.0142006	0.445142	8.01133	7.24072	7.08453
	ENSG00000157502	PWWP3B	139221	0	0	0	0	0	1.36509	0.0143321	0.44765	5.84448	6.80275	6.65837
	ENSG00000141576	RNF157	114804	0	0	0	0	0	0.872161	0.0143413	0.44765	9.20874	10.0772	10.0384
	ENSG00000130429	ARPC1B	10095	0	0	0	0	0	-1.88359	0.0144066	0.448253	6.24598	5.19214	5.41026
	ENSG00000148677	ANKRD1	27063	0	0	0	0	0	-4.8038	0.0144215	0.448253	6.67463	4.68015	4.99641
	ENSG00000104043	ATP8B4	79895	1	0	0	0	0	-1.02063	0.0146469	0.450472	7.85861	6.95574	7.0743
	ENSG00000169083	AR	367	0	0	0	0	0	0.909932	0.0146049	0.450472	14.2911	15.2856	15.1949
	ENSG00000112787	FBRSL1	57666	0	0	0	0	0	0.865029	0.0147161	0.450472	9.57286	10.197	10.5953
	ENSG00000101444	AHCY	191	0	1	0	0	0	0.805416	0.0147375	0.450472	11.1194	11.8539	11.9788
	ENSG00000173706	HEG1	57493	0	0	0	0	0	-1.07522	0.0147087	0.450472	7.87549	7.14051	6.85207
	ENSG00000171621	SPSB1	80176	0	0	0	0	0	-1.21511	0.0146827	0.450472	7.13399	6.2028	6.31277
	ENSG00000102034	ELF4	2000	0	0	0	0	0	-1.62592	0.014634	0.450472	6.90424	5.86341	6.01191
	ENSG00000168994	PXDC1	221749	0	0	0	0	0	-1.83107	0.0145869	0.450472	6.71322	5.70352	5.79001
	ENSG00000105552	BCAT2	587	0	0	0	0	0	0.869675	0.0147829	0.450924	9.5443	10.3611	10.4361
	ENSG00000111859	NEDD9	4739	0	0	0	0	0	-1.00081	0.0148522	0.452102	11.3361	10.3	10.5341
	ENSG00000145362	ANK2	287	0	0	0	0	0	1.42342	0.0150287	0.454056	6.42874	7.83713	7.4894
	ENSG00000188191	PRKAR1B	5575	0	0	0	0	0	1.03391	0.0150384	0.454056	6.97077	7.70401	7.92169
	ENSG00000164916	FOXK1	221937	0	1	0	0	0	0.906313	0.0150397	0.454056	9.25687	10.1666	10.1434
	ENSG00000070182	SPTB	6710	0	0	0	0	0	-1.39425	0.0149836	0.454056	8.01141	6.9947	7.06399
	ENSG00000105877	DNAH11	8701	0	0	0	0	0	-2.26339	0.0150865	0.454539	6.4586	5.01047	5.76268
	ENSG00000149798	CDC42EP2	10435	0	0	1	0	0	-1.16236	0.015141	0.454834	9.6833	8.60544	8.82292
	ENSG00000168461	RAB31	11031	0	0	0	1	0	-1.35586	0.0151581	0.454834	8.17057	6.91566	7.38624
	ENSG00000179431	FJX1	24147	0	1	0	0	0	1.19288	0.0152818	0.454852	6.59511	7.30377	7.73482
	ENSG00000166974	MAPRE2	10982	0	0	0	0	0	-0.944018	0.0152822	0.454852	8.40724	7.53114	7.62785
	ENSG00000164574	GALNT10	55568	0	0	0	0	0	-1.01418	0.0153564	0.455224	8.3796	7.50464	7.52716
	ENSG00000124721	DNAH8	1769	0	0	0	0	0	-1.02872	0.0153448	0.455224	8.72065	7.47763	8.07176
	ENSG00000133313	CNDP2	55748	0	0	0	0	0	-0.97955	0.0154386	0.456742	12.1269	11.1914	11.2624
	ENSG00000103260	METRN	79006	0	0	0	0	0	1.28498	0.0157899	0.462299	6.0667	6.87438	7.03259
	ENSG00000119899	SLC17A5	26503	0	0	0	0	0	-0.966889	0.0157393	0.462299	9.12187	8.08303	8.40203
	ENSG00000103852	TTC23	64927	0	0	0	0	0	-1.2867	0.0158461	0.462299	7.73806	6.72719	6.86406
	ENSG00000100196	KDELR3	11015	0	0	0	0	0	-1.57326	0.015791	0.462299	6.81519	5.77004	5.9659
	ENSG00000213213	CCDC183	84960	0	0	0	0	0	-1.62171	0.015832	0.462299	6.99943	5.92193	6.14074
	ENSG00000137975	CLCA2	9635	0	0	0	0	0	-3.42411	0.015673	0.462299	5.36126	4.56306	4.37986
	ENSG00000135480	KRT7	3855	0	0	0	0	0	-5.00898	0.0157334	0.462299	5.13072	4.03413	4.37986
	ENSG00000118689	FOXO3	2309	0	0	0	0	0	0.801506	0.0158878	0.4626	10.2745	11.0241	11.0979
	ENSG00000138641	HERC3	8916	0	0	1	0	0	-0.822222	0.0159624	0.463045	10.5461	9.62287	9.86198
	ENSG00000116260	QSOX1	5768	0	0	0	0	0	-1.31688	0.015966	0.463045	9.37511	7.77212	8.70023
	ENSG00000169439	SDC2	6383	0	0	0	0	0	-1.20704	0.0161746	0.467273	8.97706	8.11826	7.91035
	ENSG00000166068	SPRED1	161742	0	0	0	0	0	-1.28862	0.0161752	0.467273	7.03362	6.03135	6.2579
	ENSG00000130956	HABP4	22927	0	0	0	0	0	-1.32293	0.0162406	0.468244	7.88074	6.87438	6.97865
	ENSG00000080644	CHRNA3	1136	0	0	0	0	0	-3.27879	0.0162834	0.468561	5.39404	4.56306	4.52191
	ENSG00000007376	RPUSD1	113000	0	0	0	0	0	0.949017	0.0164015	0.471041	7.65522	8.30815	8.65689
	ENSG00000186529	CYP4F3	4051	0	0	0	0	0	-1.38165	0.016692	0.476594	6.85996	6.03135	5.89356
	ENSG00000197893	NRAP	4892	0	0	0	0	0	-5.30401	0.0166362	0.476594	7.55066	4.03413	5.10527
	ENSG00000095906	NUBP2	10101	0	1	0	0	0	0.897148	0.0168977	0.480605	8.26252	8.89622	9.25923
	ENSG00000198643	FAM3D	131177	0	0	0	0	0	-1.45053	0.0169737	0.481839	8.52943	7.15201	7.79781
	ENSG00000107331	ABCA2	20	0	0	0	0	0	0.80258	0.0170162	0.482114	10.7625	11.4441	11.6602
	ENSG00000104419	NDRG1	10397	0	0	0	0	0	-0.875887	0.017067	0.482626	15.2239	14.3537	14.4161
	ENSG00000157884	CIB4	130106	0	0	0	0	0	-2.47259	0.0171345	0.483608	5.67786	4.86365	4.72075
	ENSG00000104885	DOT1L	84444	0	0	0	0	0	0.934614	0.0174185	0.489395	9.86764	10.5837	11.0134
	ENSG00000101220	C20orf27	54976	0	0	0	0	0	0.931625	0.0174392	0.489395	7.88877	8.51595	8.91632
	ENSG00000077585	GPR137B	7107	0	0	0	0	0	-0.986669	0.0173845	0.489395	8.00144	7.25143	7.09469
	ENSG00000134698	AGO4	192670	0	0	0	0	0	-0.97007	0.0175659	0.492012	10.03	9.12079	9.19314
	ENSG00000116044	NFE2L2	4780	0	0	0	0	0	-1.12538	0.0176662	0.493883	10.1297	9.0768	9.29226
	ENSG00000157734	SNX22	79856	0	0	0	0	0	-0.932464	0.0177014	0.49393	8.59296	7.56573	7.93295
	ENSG00000188157	AGRN	375790	0	0	0	0	0	0.92623	0.0177678	0.494322	10.2516	10.9051	11.425
	ENSG00000143473	KCNH1	3756	0	0	0	0	0	-3.33137	0.0177906	0.494322	5.37711	4.40918	4.63014
	ENSG00000121552	CSTA	1475	0	0	0	0	0	-1.71085	0.0178557	0.494489	7.15497	6.15609	6.2579
	ENSG00000101282	RSPO4	343637	0	0	0	0	0	2.68663	0.0181636	0.497405	4.64154	5.55798	5.51774
	ENSG00000197283	SYNGAP1	8831	0	0	0	0	0	1.25659	0.0181559	0.497405	6.36882	7.50464	7.22972
	ENSG00000164076	CAMKV	79012	0	0	0	0	0	1.03083	0.0180737	0.497405	8.44691	9.32758	9.62336
	ENSG00000101608	MYL12A	10627	0	0	0	0	0	-1.07925	0.0181484	0.497405	10.6392	9.86267	9.53416
	ENSG00000079112	CDH17	1015	0	0	0	0	0	-1.71336	0.0180145	0.497405	6.18718	5.34467	5.29073
	ENSG00000124107	SLPI	6590	0	0	0	0	0	-1.85957	0.018042	0.497405	6.81665	5.51851	6.09922
	ENSG00000183111	ARHGEF37	389337	0	0	1	0	0	-0.804061	0.0183044	0.500332	10.2868	9.48614	9.53967
	ENSG00000172830	SSH3	54961	0	0	1	0	0	-0.950237	0.0184409	0.50313	10.5262	9.61675	9.70573
	ENSG00000149292	TTC12	54970	1	0	0	0	0	-0.810934	0.0185889	0.50398	10.0042	9.22655	9.23225
	ENSG00000186891	TNFRSF18	8784	0	0	0	0	0	1.30564	0.0189748	0.50398	5.88273	6.69577	6.76505
	ENSG00000159216	RUNX1	861	0	0	0	0	0	1.12758	0.019023	0.50398	6.96646	7.45933	8.23053
	ENSG00000181467	RAP2B	5912	0	0	0	0	0	1.08445	0.0188411	0.50398	7.16378	8.37274	7.74124
	ENSG00000131187	F12	2161	0	0	0	0	0	1.01687	0.0188272	0.50398	7.57025	8.19176	8.71655
	ENSG00000152620	NADK2	133686	0	0	0	0	0	0.994563	0.019073	0.50398	8.69757	9.70218	9.7155
	ENSG00000119938	PPP1R3C	5507	0	0	0	0	0	-1.11451	0.019122	0.50398	7.47738	6.6139	6.65837
	ENSG00000166444	DENND2B	6764	0	0	0	0	0	-1.13106	0.0186462	0.50398	8.56931	7.44079	7.8283
	ENSG00000171365	CLCN5	1184	0	0	0	0	0	-1.30257	0.0188117	0.50398	6.88769	5.92193	6.12014
	ENSG00000155366	RHOC	389	0	0	0	1	0	-1.37576	0.0186263	0.50398	9.31125	8.33832	8.35688
	ENSG00000079156	OSBPL6	114880	0	0	0	0	0	-1.5127	0.019061	0.50398	6.38189	5.55798	5.48308
	ENSG00000227179	PGBP	441897	0	0	0	0	0	-2.33175	0.0185546	0.50398	5.79195	5.01047	4.80003
	ENSG00000274808	TBC1D3B	414059	0	0	0	0	0	-2.43129	0.0189708	0.50398	5.60759	4.77807	4.72075
	ENSG00000115963	RND3	390	0	0	0	0	0	-2.75371	0.0190452	0.50398	5.68908	4.40918	4.99641
	ENSG00000117152	RGS4	5999	0	0	1	0	0	-3.16982	0.0190004	0.50398	8.81517	6.17966	7.02197
	ENSG00000182621	PLCB1	23236	0	0	0	0	0	-0.948784	0.0193305	0.508362	9.26414	8.37274	8.473
	ENSG00000054179	ENTPD2	954	0	0	0	0	0	-1.07168	0.0193573	0.508362	7.87106	6.92914	7.09469
	ENSG00000154553	PDLIM3	27295	0	0	0	0	0	0.973229	0.0196757	0.511207	7.14872	7.98459	7.9662
	ENSG00000174405	LIG4	3981	0	0	1	0	0	-0.886321	0.0195297	0.511207	8.55214	7.74225	7.78543
	ENSG00000151715	TMEM45B	120224	0	1	0	0	0	-0.96418	0.0195777	0.511207	12.3982	11.521	11.5265
	ENSG00000043591	ADRB1	153	0	0	0	0	0	-1.0716	0.0196851	0.511207	8.93906	8.0469	8.05126
	ENSG00000134569	LRP4	4038	0	0	0	0	0	-1.69313	0.0196968	0.511207	6.24183	5.43509	5.29073
	ENSG00000171246	NPTX1	4884	0	0	0	0	0	-2.39979	0.0197085	0.511207	5.62107	4.86365	4.63014
	ENSG00000008517	IL32	9235	0	0	0	0	0	-2.86655	0.0196501	0.511207	5.61829	4.40918	4.93627
	ENSG00000149489	ROM1	6094	0	0	1	0	0	-1.75311	0.0198699	0.514487	6.92592	5.86341	6.12014
	ENSG00000121310	ECHDC2	55268	0	0	0	0	0	-0.790479	0.0199158	0.51477	10.5461	9.81886	9.74283
	ENSG00000111802	TDP2	51567	0	0	0	0	0	-1.01093	0.0199578	0.514954	11.8338	10.7764	11.076
	ENSG00000174514	MFSD4A	148808	0	1	0	0	0	-0.894105	0.0200204	0.515149	9.95444	8.913	9.29877
	ENSG00000158201	ABHD3	171586	0	0	0	0	0	-0.99387	0.0200353	0.515149	7.71878	6.91566	6.91104
	ENSG00000142798	HSPG2	3339	0	0	0	0	0	1.05572	0.0201175	0.516362	9.63607	10.6482	10.9037
	ENSG00000170779	CDCA4	55038	0	0	0	0	0	1.17763	0.0202057	0.517724	7.4892	8.5027	8.79552
	ENSG00000122912	SLC25A16	8034	0	0	1	0	0	-1.03467	0.0204098	0.522044	9.88323	8.92959	9.05626
	ENSG00000100439	ABHD4	63874	0	0	0	0	0	-1.03595	0.020604	0.524282	9.37587	8.5027	8.4883
	ENSG00000149591	TAGLN	6876	0	0	0	0	0	-1.07667	0.0205421	0.524282	7.5264	6.87438	6.465
	ENSG00000254389	RHPN1-AS1	78998	0	1	0	0	0	1.59531	0.0207602	0.526437	5.42076	6.49035	6.20063
	ENSG00000131711	MAP1B	4131	0	0	0	0	0	-0.916307	0.0207331	0.526437	9.6622	8.85861	8.80776
	ENSG00000248329	APELA	100506013	0	0	0	0	0	-1.19785	0.0210729	0.533449	7.97681	7.2726	6.81544
	ENSG00000146360	GPR6	2830	0	0	0	0	0	-3.11092	0.0212025	0.534892	5.37879	4.40918	4.63014
	ENSG00000128805	ARHGAP22	58504	0	0	0	0	0	1.9752	0.0214522	0.536616	4.99896	5.6688	6.01191
	ENSG00000005884	ITGA3	3675	0	0	0	0	0	-0.866012	0.0215263	0.536616	10.137	9.28955	9.37269
	ENSG00000214274	ANG	283	0	0	0	0	0	-1.17221	0.0215622	0.536616	7.38841	6.47174	6.58722
	ENSG00000134240	HMGCS2	3158	0	0	0	0	0	-1.28688	0.021473	0.536616	9.37049	7.69624	8.77072
	ENSG00000213977	TAX1BP3	30851	0	0	0	0	0	-1.65236	0.0214194	0.536616	7.16903	6.29151	6.22
	ENSG00000173467	AGR3	155465	0	0	0	0	0	-3.11678	0.0215188	0.536616	8.86649	6.6139	6.98961
	ENSG00000079337	RAPGEF3	10411	0	0	0	0	0	-1.42299	0.0217917	0.541411	8.01545	7.32418	6.72601
	ENSG00000092421	SEMA6A	57556	0	0	0	0	0	-0.897478	0.021915	0.541456	10.9909	10.0667	10.2481
	ENSG00000120149	MSX2	4488	0	0	0	0	0	-1.52569	0.0218314	0.541456	7.85634	6.74264	7.08453
	ENSG00000115590	IL1R2	7850	0	0	0	0	0	-2.45146	0.0219405	0.541456	5.7423	4.40918	5.05253
	ENSG00000204323	SMIM5	643008	0	0	0	0	0	-3.53734	0.0219128	0.541456	5.2569	4.40918	4.52191
	ENSG00000167193	CRK	1398	0	0	0	0	0	1.33572	0.0221552	0.544849	5.9291	6.57973	7.0743
	ENSG00000185875	THNSL1	79896	0	0	0	0	0	1.08134	0.0221754	0.544849	6.90004	7.94586	7.70224
	ENSG00000146386	ABRACL	58527	0	0	0	0	0	-1.04243	0.0221889	0.544849	8.02619	7.12892	7.23889
	ENSG00000147799	ARHGAP39	80728	0	0	0	0	0	0.983847	0.0222425	0.545256	7.02092	7.8993	7.79164
	ENSG00000178038	ALS2CL	259173	0	0	0	0	0	-1.07726	0.0222898	0.545507	7.35553	6.49035	6.58722
	ENSG00000152137	HSPB8	26353	0	0	0	0	0	-1.40511	0.0224012	0.546596	7.3839	6.5087	6.44892
	ENSG00000076984	MAP2K7	5609	0	0	0	0	0	0.848169	0.0224468	0.546626	8.1753	8.80926	9.08167
	ENSG00000159692	CTBP1	1487	0	0	0	0	0	0.816798	0.0225591	0.546907	10.7981	11.5259	11.7164
	ENSG00000170340	B3GNT2	10678	0	0	0	0	0	-1.20123	0.0225697	0.546907	7.28507	6.29151	6.54267
	ENSG00000128917	DLL4	54567	0	0	0	0	0	-2.29494	0.0225591	0.546907	5.63176	4.77807	4.80003
	ENSG00000165084	C8orf34	116328	0	0	0	0	0	1.17845	0.0227233	0.549725	6.58664	7.5995	7.56395
	ENSG00000106541	AGR2	10551	1	0	0	0	0	-1.12403	0.0228027	0.550741	13.6348	12.6765	12.7646
	ENSG00000176641	RNF152	220441	0	0	0	0	0	1.38812	0.0228485	0.550944	6.11004	7.53987	6.44892
	ENSG00000180155	LYNX1	66004	0	0	0	0	0	-1.54294	0.0229063	0.551434	6.58389	5.77004	5.64666
	ENSG00000082175	PGR	5241	0	0	0	0	0	1.6126	0.0229591	0.551806	5.42349	6.57973	6.18097
	ENSG00000122786	CALD1	800	0	0	0	0	0	-0.755308	0.0231551	0.555609	11.7309	10.9834	10.9961
	ENSG00000165655	ZNF503	84858	0	1	0	0	0	0.847358	0.0233167	0.558576	8.78258	9.32758	9.79905
	ENSG00000171823	FBXL14	144699	0	1	0	0	0	0.896261	0.023459	0.559369	7.97178	8.70133	8.89927
	ENSG00000172594	SMPDL3A	10924	0	0	0	0	0	-0.955063	0.023488	0.559369	9.86385	8.91633	9.11406
	ENSG00000031081	ARHGAP31	57514	0	0	0	0	0	-1.79765	0.0234012	0.559369	6.21569	5.51851	5.10527
	ENSG00000205856	C22orf42	150297	0	0	0	0	0	-2.37526	0.0235016	0.559369	5.59985	4.86365	4.63014
	ENSG00000141384	TAF4B	6875	0	0	0	0	0	1.05353	0.0237276	0.560222	6.76195	7.71943	7.5346
	ENSG00000074527	NTN4	59277	0	0	0	0	0	-1.19681	0.0236316	0.560222	7.94952	7.12892	7.00048
	ENSG00000013364	MVP	9961	0	0	0	0	0	-1.24304	0.0237153	0.560222	6.95925	6.33372	5.81673
	ENSG00000167578	RAB4B	53916	0	0	0	0	0	-1.74906	0.0236367	0.560222	6.34038	5.07518	5.67675
	ENSG00000139515	PDX1	3651	0	0	0	0	0	-1.76034	0.0236621	0.560222	6.09928	5.07518	5.37192
	ENSG00000137936	BCAR3	8412	0	0	0	0	0	-1.01052	0.0237745	0.560432	8.84728	7.87888	8.10196
	ENSG00000163171	CDC42EP3	10602	0	0	0	0	0	-0.781873	0.0240231	0.564486	9.98893	9.12943	9.34147
	ENSG00000173918	C1QTNF1	114897	0	0	0	0	0	-1.27598	0.0239948	0.564486	7.53986	6.59693	6.71275
	ENSG00000104760	FGL1	2267	0	0	0	0	0	-1.53222	0.0240978	0.565339	6.30772	5.43509	5.51774
	ENSG00000140264	SERF2	10169	0	0	0	0	0	-1.01303	0.0241981	0.56679	12.8873	12.0108	12.0142
	ENSG00000154174	TOMM70	9868	0	1	0	0	0	0.75167	0.0242681	0.567528	10.3096	10.9921	11.1023
	ENSG00000071655	MBD3	53615	0	0	0	0	0	0.774642	0.0243788	0.568719	9.67355	10.2974	10.5423
	ENSG00000059758	CDK17	5128	0	0	1	0	0	-0.830327	0.0243963	0.568719	8.99713	8.34824	8.11189
	ENSG00000174469	CNTNAP2	26047	0	0	0	0	0	2.54874	0.0246135	0.568745	4.52995	5.70352	5.76268
	ENSG00000137563	GGH	8836	0	0	0	0	0	1.1695	0.0244419	0.568745	7.24657	8.54209	8.19829
	ENSG00000013375	PGM3	5238	0	0	0	0	0	-0.80619	0.0245721	0.568745	11.1604	10.4817	10.2868
	ENSG00000183775	KCTD16	57528	0	0	0	0	0	-1.16623	0.0246004	0.568745	7.00362	6.15609	6.22
	ENSG00000095739	BAMBI	25805	0	0	0	0	0	-1.63493	0.024629	0.568745	7.01896	6.10763	6.16101
	ENSG00000198074	AKR1B10	57016	0	0	0	0	0	-2.7345	0.0245283	0.568745	5.82541	4.03413	5.15512
	ENSG00000146555	SDK1	221935	0	0	0	0	0	1.02362	0.0249351	0.574911	7.65104	8.61368	8.66027
	ENSG00000203499	FAM83H-AS1	100128338	0	0	0	0	0	2.63765	0.0250109	0.57549	4.63777	5.19214	5.70609
	ENSG00000173209	AHSA2P	130872	0	0	0	0	0	-0.917802	0.0250486	0.57549	9.3479	8.7357	8.26651
	ENSG00000122861	PLAU	5328	0	0	0	0	0	-3.16678	0.0250774	0.57549	5.39606	4.77807	4.37986
	ENSG00000135919	SERPINE2	5270	0	0	1	0	0	-1.61138	0.0252185	0.57783	6.22679	5.13551	5.55137
	ENSG00000154217	PITPNC1	26207	0	0	0	0	0	1.61743	0.0254547	0.582014	5.31705	5.95019	6.33057
	ENSG00000117410	ATP6V0B	533	0	0	0	0	0	-0.905136	0.0254802	0.582014	11.3901	10.458	10.6625
	ENSG00000112972	HMGCS1	3157	0	0	0	0	0	0.856972	0.0255688	0.582234	12.5033	13.3274	13.4804
	ENSG00000196436	NPIPB15	440348	0	0	0	0	0	-1.06724	0.0255438	0.582234	7.44919	6.80275	6.43264
	ENSG00000204103	MAFB	9935	0	0	0	0	0	0.835999	0.0256753	0.583757	7.83842	8.58044	8.5911
	ENSG00000107130	NCS1	23413	0	0	0	0	0	0.805384	0.0257562	0.584692	8.80537	9.40074	9.71713
	ENSG00000178695	KCTD12	115207	0	1	0	0	0	1.4828	0.0258007	0.584803	5.57568	6.74264	6.14074
	ENSG00000140961	OSGIN1	29948	1	0	0	0	0	-1.43211	0.0259718	0.587776	7.62783	6.52681	6.89944
	ENSG00000169715	MT1E	4493	0	0	0	0	1	0.795213	0.0260701	0.588195	8.5139	9.33506	9.172
	ENSG00000197948	FCHSD1	89848	0	0	1	0	0	-0.89822	0.0260664	0.588195	8.0343	7.32418	7.22049
	ENSG00000115825	PRKD3	23683	0	0	0	0	0	1.05505	0.0262419	0.589412	7.33316	8.21364	8.4221
	ENSG00000158106	RHPN1	114822	0	0	0	0	0	0.815426	0.0261714	0.589412	9.08688	9.9546	9.80821
	ENSG00000135404	CD63	967	0	0	1	0	0	-0.960701	0.026245	0.589412	12.4631	11.5709	11.6594
	ENSG00000066230	SLC9A3	6550	0	0	0	0	0	-1.15029	0.0263707	0.590455	8.55644	7.48669	7.83432
	ENSG00000143878	RHOB	388	0	0	0	0	0	0.992958	0.0265155	0.591003	9.71232	10.7156	10.8589
	ENSG00000085788	DDHD2	23259	0	0	0	0	0	-0.891308	0.0264877	0.591003	9.95043	9.24786	9.03038
	ENSG00000138669	PRKG2	5593	0	0	0	0	0	-1.53559	0.0264692	0.591003	6.19663	5.43509	5.33212
	ENSG00000126464	PRR12	57479	0	0	0	0	0	0.798713	0.0266382	0.591056	9.37638	10.0303	10.2737
	ENSG00000104081	BMF	90427	0	0	0	0	0	-0.961627	0.0265662	0.591056	9.18269	8.2082	8.48067
	ENSG00000261664	TTC39A-AS1	102724097	0	0	1	0	0	-2.17916	0.0266084	0.591056	6.21789	4.68015	5.61576
	ENSG00000118513	MYB	4602	0	0	0	0	0	1.31212	0.0267658	0.592992	5.82023	6.57973	6.80302
	ENSG00000169908	TM4SF1	4071	1	0	0	0	0	-0.759379	0.0268854	0.594077	9.79782	9.09162	9.05626
	ENSG00000162496	DHRS3	9249	0	0	0	0	0	-1.04693	0.0268954	0.594077	9.85635	8.92629	9.05626
	ENSG00000157224	CLDN12	9069	0	0	1	0	0	-0.780031	0.0269903	0.594392	11.3093	10.6168	10.4996
	ENSG00000197785	ATAD3A	55210	0	0	0	0	0	0.81511	0.0270788	0.594562	9.12756	9.66307	10.1191
	ENSG00000174358	SLC6A19	340024	0	0	0	0	0	-4.56802	0.0270703	0.594562	7.08376	4.77807	5.44728
	ENSG00000128564	VGF	7425	0	0	0	0	0	0.932737	0.0272338	0.595872	8.18343	8.73947	9.33092
	ENSG00000115216	NRBP1	29959	0	0	0	0	0	-0.758941	0.0272503	0.595872	9.93557	9.13229	9.28133
	ENSG00000225697	SLC26A6	65010	0	0	1	0	0	-0.762404	0.0272598	0.595872	10.3476	9.73461	9.47595
	ENSG00000164983	TMEM65	157378	0	1	0	0	0	0.789763	0.0273864	0.597248	8.82391	9.49953	9.65078
	ENSG00000186910	SERPINA11	256394	0	0	1	0	0	-1.16768	0.0274038	0.597248	6.88138	5.97783	6.18097
	ENSG00000137267	TUBB2A	7280	0	0	0	0	0	-1.1367	0.0275348	0.599218	7.95155	6.96884	7.21121
	ENSG00000136828	RALGPS1	9649	0	0	0	0	0	-0.849421	0.0276931	0.600887	9.51233	8.75817	8.7198
	ENSG00000106258	CYP3A5	1577	0	0	0	0	0	-2.30898	0.0276741	0.600887	5.60545	4.68015	4.87123
	ENSG00000185736	ADARB2	105	0	0	0	0	0	1.19581	0.0278438	0.602185	5.96666	6.67978	6.83997
	ENSG00000169783	LINGO1	84894	0	1	0	0	0	0.875371	0.0278647	0.602185	7.71627	8.29795	8.66364
	ENSG00000197565	COL4A6	1288	0	0	0	0	0	-1.59485	0.0278755	0.602185	6.10025	5.19214	5.37192
	ENSG00000242265	PEG10	23089	0	0	0	0	0	1.10753	0.0281369	0.606191	11.2737	12.6306	12.5557
	ENSG00000141385	AFG3L2	10939	0	1	0	0	0	0.736619	0.0282604	0.606191	10.1654	10.8374	10.9382
	ENSG00000197977	ELOVL2	54898	0	0	0	0	0	-0.761431	0.0282213	0.606191	10.6061	9.71179	10.0069
	ENSG00000174151	CYB561D1	284613	0	0	0	0	0	-0.875126	0.028163	0.606191	8.12577	7.43144	7.31881
	ENSG00000197496	SLC2A10	81031	0	0	0	0	0	-1.12922	0.0282667	0.606191	7.67895	6.86035	6.82776
	ENSG00000085276	MECOM	2122	0	0	0	0	0	-1.7854	0.028329	0.606645	6.02197	5.07518	5.29073
	ENSG00000187240	DYNC2H1	79659	0	0	0	0	0	1.01634	0.0284136	0.606692	7.88505	8.99408	8.79245
	ENSG00000136997	MYC	4609	0	1	0	0	0	0.725597	0.0283789	0.606692	11.0225	11.7481	11.7378
	ENSG00000121064	SCPEP1	59342	0	0	0	0	0	-0.85336	0.0285148	0.607972	10.141	9.26364	9.44496
	ENSG00000122420	PTGFR	5737	0	0	0	0	0	-1.03062	0.0286324	0.609596	7.6438	6.9947	6.65837
	ENSG00000069018	TRPC7	57113	0	0	0	0	0	1.67952	0.0289706	0.610656	5.32338	6.2028	6.4966
	ENSG00000136840	ST6GALNAC4	27090	0	0	0	0	0	1.46816	0.0288311	0.610656	5.72166	6.59693	6.82776
	ENSG00000102780	DGKH	160851	0	0	0	0	0	1.19618	0.0290137	0.610656	7.14561	8.62187	7.83432
	ENSG00000167173	C15orf39	56905	0	0	0	0	0	0.789254	0.0287744	0.610656	8.65629	9.41258	9.39921
	ENSG00000256683	ZNF350	59348	0	0	0	0	0	-0.837727	0.0289179	0.610656	11.2125	10.2678	10.5686
	ENSG00000121900	TMEM54	113452	0	0	1	0	0	-1.13831	0.0289692	0.610656	10.6361	9.71179	9.81276
	ENSG00000181378	CFAP65	255101	0	0	0	0	0	-2.08157	0.0289766	0.610656	5.75626	4.77807	5.05253
	ENSG00000067182	TNFRSF1A	7132	0	0	0	0	0	-2.59938	0.0287446	0.610656	5.48933	4.68015	4.72075
	ENSG00000079313	REXO1	57455	0	1	0	0	0	0.833659	0.0293144	0.611742	8.06813	8.63002	8.99871
	ENSG00000072778	ACADVL	37	0	0	1	0	0	-0.97516	0.0292391	0.611742	11.7353	10.981	10.8012
	ENSG00000244541	LINC01213	101927992	0	0	0	0	0	-1.26854	0.0292048	0.611742	6.97414	6.10763	6.18097
	ENSG00000152969	JAKMIP1	152789	0	0	0	0	0	-1.4705	0.0293065	0.611742	7.5327	6.39462	6.86406
	ENSG00000260942	CAPN10-DT	101752400	0	0	0	0	0	-2.09846	0.0292389	0.611742	5.77863	5.13551	4.72075
	ENSG00000145321	GC	2638	0	0	0	0	0	-2.51757	0.0291258	0.611742	5.49167	4.77807	4.63014
	ENSG00000138646	HERC5	51191	0	0	1	0	0	-1.06439	0.0294072	0.612809	7.33554	6.74264	6.27644
	ENSG00000182575	NXPH3	11248	0	0	0	0	0	-1.35891	0.0296178	0.616327	6.63087	5.43509	6.0343
	ENSG00000154309	DISP1	84976	0	0	0	0	0	-1.25821	0.0297041	0.61725	7.23719	6.56232	6.18097
	ENSG00000181192	DHTKD1	55526	0	0	1	0	0	0.802721	0.0298025	0.618422	9.52766	10.3215	10.3383
	ENSG00000105855	ITGB8	3696	0	0	0	0	0	0.961057	0.0298702	0.618956	7.37026	7.81578	8.49589
	ENSG00000078900	TP73	7161	0	0	0	0	0	1.1449	0.0301932	0.62031	7.07013	8.0223	8.28855
	ENSG00000228594	FNDC10	643988	0	0	0	0	0	1.06737	0.0302348	0.62031	6.90769	7.73468	7.91603
	ENSG00000119333	WDR34	89891	0	0	0	0	0	0.923839	0.030257	0.62031	8.50759	9.24256	9.59541
	ENSG00000160360	GPSM1	26086	0	0	0	0	0	0.803757	0.0302781	0.62031	8.79571	9.35729	9.73805
	ENSG00000015171	ZMYND11	10771	0	0	0	0	0	-0.727078	0.0303107	0.62031	10.5156	9.82242	9.79905
	ENSG00000132437	DDC	1644	0	0	0	0	0	-0.742718	0.0302421	0.62031	9.87013	9.19398	9.12633
	ENSG00000124942	AHNAK	79026	0	0	0	0	0	-0.755492	0.0303566	0.62031	11.1555	10.1984	10.6015
	ENSG00000116254	CHD5	26038	0	0	0	0	0	-0.831114	0.0303412	0.62031	9.25835	8.46219	8.54428
	ENSG00000143375	CGN	57530	0	1	0	0	0	-0.873403	0.0301956	0.62031	10.4866	9.75707	9.63199
	ENSG00000074219	TEAD2	8463	0	0	0	0	0	-2.18301	0.0302798	0.62031	5.7797	4.77807	5.10527
	ENSG00000122863	CHST3	9469	0	0	0	0	0	-0.808438	0.0304045	0.620428	10.0076	9.00976	9.43907
	ENSG00000257315	ZBED6	100381270	0	0	0	0	0	1.92532	0.0305134	0.62179	4.96392	5.63303	5.9659
	ENSG00000086506	HBQ1	3049	0	0	0	0	0	2.16266	0.0305879	0.622448	4.85161	5.43509	5.94225
	ENSG00000254402	LRRC24	441381	0	0	0	0	0	1.65032	0.0308686	0.623115	5.26125	5.83307	6.31277
	ENSG00000166897	ELFN2	114794	0	0	0	0	0	0.967256	0.0308507	0.623115	6.73907	7.43144	7.56395
	ENSG00000137818	RPLP1	6176	0	1	0	0	0	0.83042	0.0308745	0.623115	13.5579	14.4504	14.4293
	ENSG00000174021	GNG5	2787	0	0	0	0	0	-0.913135	0.0307192	0.623115	9.57025	8.76188	8.78318
	ENSG00000197747	S100A10	6281	0	0	0	0	0	-1.16695	0.0307399	0.623115	11.6219	10.5487	10.9214
	ENSG00000268460	LOC93429	93429	0	0	0	0	0	-1.44905	0.0309642	0.62407	6.27609	5.39084	5.55137
	ENSG00000069482	GAL	51083	0	0	0	0	0	0.829711	0.0310434	0.624811	7.82352	8.42051	8.69364
	ENSG00000143126	CELSR2	1952	0	0	0	0	0	0.927099	0.0312474	0.626376	8.12496	9.00037	9.0741
	ENSG00000125772	GPCPD1	56261	0	0	0	0	0	-0.725672	0.0311739	0.626376	10.2549	9.56676	9.5415
	ENSG00000154127	UBASH3B	84959	0	0	0	0	0	-1.2346	0.0312487	0.626376	7.08458	6.26988	6.2579
	ENSG00000071553	ATP6AP1	537	0	0	0	0	0	-0.715289	0.031345	0.627454	12.3068	11.5883	11.6175
	ENSG00000183741	CBX6	23466	0	0	0	0	0	0.706835	0.0315499	0.628141	10.842	11.5089	11.5702
	ENSG00000125485	DDX31	64794	0	1	0	0	0	-0.836056	0.0314768	0.628141	9.97045	9.21578	9.1978
	ENSG00000163898	LIPH	200879	0	0	1	0	0	-1.01097	0.031516	0.628141	8.29362	7.42201	7.54199
	ENSG00000146197	SCUBE3	222663	0	0	0	0	0	-1.94563	0.0314896	0.628141	5.78326	5.07518	4.87123
	ENSG00000185905	C16orf54	283897	0	0	0	0	0	-2.48794	0.0316192	0.628672	5.62001	4.56306	4.99641
	ENSG00000260027	HOXB7	3217	0	0	0	0	0	-2.63724	0.031688	0.629191	5.42858	4.68015	4.63014
	ENSG00000173402	DAG1	1605	0	0	0	0	0	-0.93471	0.0318315	0.631189	12.8019	11.8399	12.1055
	ENSG00000106484	MEST	4232	0	1	0	0	0	0.782181	0.031944	0.632568	9.51544	10.2962	10.2901
	ENSG00000163347	CLDN1	9076	0	0	0	0	0	-1.40919	0.0320648	0.634109	6.42573	5.80196	5.37192
	ENSG00000085831	TTC39A	22996	0	0	1	0	0	-1.10483	0.0321395	0.634734	9.3723	8.32834	8.68039
	ENSG00000105655	ISYNA1	51477	0	0	0	0	0	0.808818	0.0323782	0.636887	8.04898	8.80926	8.77696
	ENSG00000105136	ZNF419	79744	0	0	0	0	0	-0.815227	0.0323702	0.636887	8.52083	7.78682	7.81009
	ENSG00000106128	GHRHR	2692	0	0	0	0	0	-0.938552	0.0323451	0.636887	7.83615	6.88828	7.22049
	ENSG00000186868	MAPT	4137	0	0	0	0	0	0.909102	0.0324968	0.638367	7.01159	7.66471	7.84031
	ENSG00000116833	NR5A2	2494	0	0	0	0	0	1.09316	0.0327402	0.640585	6.43353	7.47763	7.0536
	ENSG00000197956	S100A6	6277	0	0	0	0	0	-2.40906	0.0326926	0.640585	5.77754	5.07518	4.99641
	ENSG00000178882	RFLNA	144347	0	0	0	0	0	-1.7458	0.0329771	0.644366	6.37461	5.19214	5.76268
	ENSG00000162572	SCNN1D	6339	0	0	0	0	0	1.15261	0.0330955	0.644682	6.31452	7.46851	6.81544
	ENSG00000165125	TRPV6	55503	0	0	0	0	0	-0.943514	0.033097	0.644682	9.12356	8.25641	8.38986
	ENSG00000147408	CSGALNACT1	55790	1	0	0	0	0	-0.788494	0.0336395	0.644885	10.7027	9.9723	9.957
	ENSG00000169884	WNT10B	7480	0	0	0	0	0	1.08483	0.0337478	0.644885	6.31866	7.05731	7.21121
	ENSG00000128011	LRFN1	57622	0	0	0	0	0	1.07147	0.0336924	0.644885	6.59393	7.04501	7.71536
	ENSG00000181418	DDN	23109	0	0	0	0	0	0.996413	0.0334251	0.644885	7.18945	8.07707	8.11683
	ENSG00000182272	B4GALNT4	338707	0	0	0	0	0	0.957009	0.0337163	0.644885	8.64676	9.47489	9.79137
	ENSG00000245552	LOC101929295	101929295	0	0	0	0	0	0.926029	0.0335225	0.644885	7.22833	8.15831	7.90464
	ENSG00000177542	SLC25A22	79751	0	0	0	0	0	0.789086	0.0335223	0.644885	8.72741	9.30742	9.62682
	ENSG00000109736	MFSD10	10227	0	0	0	0	0	0.763086	0.0334903	0.644885	9.06546	9.78101	9.82936
	ENSG00000196684	HSH2D	84941	0	0	1	0	0	-0.847964	0.0336423	0.644885	8.14136	7.48669	7.33597
	ENSG00000173267	SNCG	6623	0	0	0	0	0	-1.19885	0.0336195	0.644885	8.49313	7.64869	7.65535
	ENSG00000163497	FEV	54738	0	0	1	0	0	-1.62737	0.0337018	0.644885	6.66309	5.47759	6.05631
	ENSG00000205413	SAMD9	54809	0	0	0	0	0	-1.68272	0.0336109	0.644885	5.94321	5.24562	5.05253
	ENSG00000233056	ERVH48-1	90625	0	0	0	0	0	-2.38669	0.0332388	0.644885	5.49411	4.56306	4.80003
	ENSG00000184185	KCNJ12	3768	0	0	0	0	0	1.06821	0.0338103	0.645242	6.22819	6.9425	7.02197
	ENSG00000105711	SCN1B	6324	0	0	0	0	0	-1.54739	0.0339303	0.646695	6.34725	5.34467	5.67675
	ENSG00000104365	IKBKB	3551	0	0	0	0	0	-0.736942	0.0341031	0.649149	10.1992	9.60028	9.37269
	ENSG00000135063	FAM189A2	9413	0	0	0	0	0	-1.08861	0.0341927	0.649177	7.0937	6.13209	6.465
	ENSG00000103316	CRYM	1428	0	0	0	0	0	-1.64149	0.034181	0.649177	7.3812	5.80196	6.89944
	ENSG00000136383	ALPK3	57538	0	0	0	0	0	-0.765192	0.0344881	0.653408	9.38472	8.5507	8.78007
	ENSG00000171303	KCNK3	3777	0	0	0	0	0	-0.791926	0.0345486	0.653408	10.5259	9.62287	9.92087
	ENSG00000183597	TANGO2	128989	0	0	0	0	0	-0.958872	0.0345146	0.653408	8.56403	7.83713	7.70882
	ENSG00000092445	TYRO3	7301	0	0	0	0	0	-0.795459	0.0346567	0.654612	9.42766	8.53343	8.83194
	ENSG00000140465	CYP1A1	1543	0	0	0	0	0	-1.41513	0.0347197	0.654963	6.45303	5.59612	5.70609
	ENSG00000189431	RASSF10	644943	0	0	0	0	0	1.25496	0.0347963	0.655568	6.13792	7.02008	7.16383
	ENSG00000183145	RIPPLY3	53820	0	0	0	0	0	1.31727	0.0349749	0.657588	5.6521	6.5087	6.43264
	ENSG00000163322	ABRAXAS1	84142	0	0	0	0	0	1.22663	0.0349928	0.657588	5.9331	6.98183	6.44892
	ENSG00000113732	ATP6V0E1	8992	0	0	0	0	0	-0.919702	0.0351286	0.659298	9.97991	9.14371	9.22998
	ENSG00000143416	SELENBP1	8991	0	0	0	0	0	-1.18993	0.0351737	0.659306	11.7803	10.5336	11.2093
	ENSG00000140463	BBS4	585	0	0	0	0	0	-0.78907	0.0354182	0.663045	10.7292	9.9301	10.05
	ENSG00000079432	CIC	23152	0	0	0	0	0	0.81844	0.0354992	0.663052	9.18549	9.86094	10.1338
	ENSG00000001617	SEMA3F	6405	0	0	0	0	0	-0.946994	0.0355086	0.663052	8.99053	8.06508	8.31455
	ENSG00000165716	DIPK1B	138311	0	0	0	0	0	0.790539	0.0356754	0.663797	8.25237	8.95249	9.03038
	ENSG00000134769	DTNA	1837	0	0	0	0	0	-2.89531	0.0356836	0.663797	5.40688	4.77807	4.03413
	ENSG00000100918	REC8	9985	0	0	0	0	0	-1.28541	0.0357574	0.66433	6.48665	5.73724	5.70609
	ENSG00000065308	TRAM2	9697	0	0	1	0	0	-0.780368	0.0358853	0.665129	9.60055	8.76927	8.97448
	ENSG00000166888	STAT6	6778	0	0	0	0	0	-0.875143	0.0359358	0.665129	10.8389	10.1037	10.0175
	ENSG00000221843	C2orf16	84226	0	0	0	0	0	-3.30992	0.0358987	0.665129	5.25869	4.68015	4.03413
	ENSG00000184986	TMEM121	80757	0	1	0	0	0	2.16596	0.0363491	0.665212	4.81481	5.34467	5.86848
	ENSG00000123388	HOXC11	3227	0	0	0	0	0	1.17468	0.036793	0.665212	5.98895	6.5087	6.98961
	ENSG00000162949	CAPN13	92291	0	0	0	0	0	1.11806	0.0365079	0.665212	6.10054	6.86035	6.92254
	ENSG00000062822	POLD1	5424	0	0	0	0	0	0.987627	0.0362434	0.665212	8.43108	9.384	9.56151
	ENSG00000167889	MGAT5B	146664	0	1	0	0	0	0.808007	0.0360729	0.665212	8.27077	8.82353	9.1978
	ENSG00000130159	ECSIT	51295	0	0	0	0	0	0.774511	0.0366268	0.665212	9.2169	9.92184	10.0332
	ENSG00000166206	GABRB3	2562	0	0	0	0	0	-0.718988	0.0364183	0.665212	12.0574	11.3864	11.3307
	ENSG00000145349	CAMK2D	817	0	0	0	0	0	-0.739099	0.0367628	0.665212	9.99408	9.30234	9.28571
	ENSG00000151025	GPR158	57512	0	0	0	0	0	-0.785831	0.0368434	0.665212	9.32236	8.35317	8.78936
	ENSG00000111249	CUX2	23316	0	0	0	0	0	-0.811916	0.0367456	0.665212	9.55331	8.67795	8.93318
	ENSG00000168907	PLA2G4F	255189	0	0	1	0	0	-0.825144	0.0366408	0.665212	10.2631	9.43829	9.58123
	ENSG00000160191	PDE9A	5152	0	0	0	0	0	-0.837879	0.036033	0.665212	11.5056	10.5972	10.8633
	ENSG00000175183	CSRP2	1466	0	0	0	0	0	-1.06559	0.0364392	0.665212	7.49976	6.63067	6.79048
	ENSG00000175505	CLCF1	23529	0	0	0	0	0	-1.33409	0.0365866	0.665212	6.41616	5.77004	5.48308
	ENSG00000164604	GPR85	54329	0	0	0	0	0	-1.50563	0.0362129	0.665212	6.43398	5.83307	5.37192
	ENSG00000124429	POF1B	79983	0	0	0	0	0	-1.58026	0.0365135	0.665212	6.18058	5.47759	5.29073
	ENSG00000127129	EDN2	1907	0	0	0	0	0	-1.65029	0.0364057	0.665212	6.40749	5.43509	5.73472
	ENSG00000231535	LINC00278	100873962	0	0	0	0	0	-2.065	0.0363704	0.665212	5.68234	4.77807	4.99641
	ENSG00000106034	CPED1	79974	0	0	0	0	0	-2.14727	0.0364881	0.665212	5.56317	4.77807	4.80003
	ENSG00000134548	SPX	80763	0	0	0	0	0	-2.50874	0.0368283	0.665212	5.44518	4.40918	4.80003
	ENSG00000116729	WLS	79971	0	0	1	0	0	-0.78879	0.036915	0.66569	8.73968	7.92609	8.12175
	ENSG00000111276	CDKN1B	1027	0	0	0	0	0	0.761484	0.0369905	0.666237	9.56884	10.2756	10.3768
	ENSG00000122176	FMOD	2331	0	0	0	0	0	-0.807381	0.0371098	0.666754	8.73555	7.88572	8.12666
	ENSG00000126458	RRAS	6237	0	0	0	0	0	-1.5251	0.0371075	0.666754	6.92862	6.10763	6.14074
	ENSG00000102760	RGCC	28984	0	0	0	0	0	-3.5069	0.0371771	0.66715	5.19336	4.03413	4.63014
	ENSG00000124249	KCNK15	60598	0	0	0	0	0	1.40483	0.0372295	0.667277	5.44275	6.15609	6.27644
	ENSG00000184254	ALDH1A3	220	1	0	0	0	0	-0.843718	0.0373829	0.667696	9.70537	8.91966	8.9853
	ENSG00000120306	CYSTM1	84418	0	0	0	0	0	-1.15586	0.0373888	0.667696	8.03128	7.28307	7.14442
	ENSG00000173221	GLRX	2745	0	0	1	0	0	-1.16011	0.0373886	0.667696	9.47028	8.23519	8.90498
	ENSG00000100276	RASL10A	10633	0	0	0	1	0	-2.40917	0.0376055	0.670753	5.42207	4.68015	4.63014
	ENSG00000154144	TBRG1	84897	0	0	0	0	0	-0.759098	0.0378972	0.675139	9.43523	8.87925	8.54794
	ENSG00000172771	EFCAB12	90288	0	0	0	0	0	-1.37704	0.0381661	0.679108	6.38857	5.63303	5.61576
	ENSG00000068078	FGFR3	2261	0	0	0	0	0	-0.847062	0.0382905	0.679683	9.56767	8.4252	9.06648
	ENSG00000069974	RAB27A	5873	0	0	1	0	0	-0.964125	0.0382907	0.679683	7.5476	6.75791	6.83997
	ENSG00000055208	TAB2	23118	0	0	2	0	0	0.74482	0.038699	0.685292	10.7571	11.583	11.4433
	ENSG00000059377	TBXAS1	6916	0	0	0	0	0	-0.915482	0.0386997	0.685292	7.91619	6.95574	7.34447
	ENSG00000167513	CDT1	81620	0	0	0	0	0	1.1341	0.0387612	0.685312	6.96461	7.83713	8.22597
	ENSG00000164880	INTS1	26173	0	0	0	0	0	0.758842	0.0387939	0.685312	10.3564	11.0302	11.2185
	ENSG00000113048	MRPS27	23107	0	0	0	0	0	0.726658	0.0389675	0.687556	8.96417	9.67688	9.64227
	ENSG00000155380	SLC16A1	6566	0	0	0	0	0	1.1789	0.0392653	0.68981	6.12029	6.96884	7.06399
	ENSG00000112320	SOBP	55084	0	0	0	0	0	0.942474	0.0392826	0.68981	7.50703	8.36787	8.43005
	ENSG00000164323	CFAP97	57587	0	1	0	0	0	0.740894	0.0391745	0.68981	10.2424	10.9432	11.0343
	ENSG00000139631	CSAD	51380	0	0	0	0	0	-0.822334	0.0392718	0.68981	8.81096	8.30306	7.7792
	ENSG00000134072	CAMK1	8536	0	0	0	0	0	-0.825208	0.0394011	0.690649	10.33	9.44523	9.70246
	ENSG00000142627	EPHA2	1969	0	0	0	0	0	-1.87242	0.0394242	0.690649	5.96379	5.13551	5.24758
	ENSG00000112773	TENT5A	55603	0	0	0	0	0	-2.04788	0.0395469	0.691977	5.63733	4.94042	4.80003
	ENSG00000116984	MTR	4548	0	1	0	0	0	0.906218	0.0397152	0.694097	7.78265	8.73192	8.56968
	ENSG00000167680	SEMA6B	10501	0	0	0	0	0	1.93793	0.039954	0.694974	4.94691	5.80196	5.81673
	ENSG00000058404	CAMK2B	816	0	0	0	0	0	0.702576	0.039923	0.694974	9.51906	10.273	10.1191
	ENSG00000005469	CROT	54677	0	0	0	0	0	-0.887194	0.0399049	0.694974	10.4739	9.8383	9.54516
	ENSG00000243646	IL10RB	3588	0	0	0	0	0	-0.888373	0.0398317	0.694974	8.14532	7.33427	7.47401
	ENSG00000166340	TPP1	1200	0	0	0	0	0	-0.734099	0.0401124	0.696085	9.89637	9.29979	9.0992
	ENSG00000196187	TMEM63A	9725	0	0	0	0	0	-0.850373	0.0400787	0.696085	7.90333	7.26205	7.12474
	ENSG00000284395	PERCC1	105371045	0	0	0	0	0	2.36912	0.0404093	0.697132	4.65727	5.24562	5.76268
	ENSG00000275023	MLLT6	4302	0	1	0	0	0	1.06238	0.0403709	0.697132	7.51616	8.48034	8.70678
	ENSG00000170113	NIPA1	123606	0	0	0	0	0	-0.701089	0.040351	0.697132	10.8765	10.3215	10.0513
	ENSG00000102243	VGLL1	51442	0	0	0	0	0	-7.35498	0.0403985	0.697132	5.52119	4.03413	4.03413
	ENSG00000204852	TCTN1	79600	0	0	0	0	0	0.8808	0.0405215	0.69825	7.18315	8.09487	7.74764
	ENSG00000083720	OXCT1	5019	0	0	0	0	0	0.826836	0.0406938	0.698766	9.86333	10.7663	10.6958
	ENSG00000157191	NECAP2	55707	0	0	0	0	0	-0.807004	0.0406708	0.698766	9.70484	8.9622	8.99068
	ENSG00000120278	PLEKHG1	57480	0	0	0	0	0	-2.09228	0.040666	0.698766	5.69521	5.01047	4.87123
	ENSG00000185621	LMLN	89782	0	0	0	0	0	1.39665	0.0408125	0.699176	5.50517	6.54468	5.98912
	ENSG00000161682	FAM171A2	284069	0	0	0	0	0	1.10846	0.0408053	0.699176	6.13948	6.67978	7.12474
	ENSG00000131037	EPS8L1	54869	0	0	0	0	0	-1.36774	0.0408818	0.699549	6.73523	5.97783	5.91814
	ENSG00000074855	ANO8	57719	0	0	0	0	0	0.8433	0.0413705	0.706467	7.66015	8.28768	8.55158
	ENSG00000074181	NOTCH3	4854	0	0	0	0	0	0.756132	0.041382	0.706467	8.10936	8.70133	8.88778
	ENSG00000105255	FSD1	79187	0	0	0	0	0	1.03308	0.0414524	0.70685	6.23628	6.9425	6.98961
	ENSG00000197070	ARRDC1	92714	1	0	0	0	0	-0.87144	0.0418632	0.708466	9.7923	8.87583	9.16963
	ENSG00000164649	CDCA7L	55536	0	0	0	0	0	1.10623	0.0421992	0.708466	6.71007	7.74225	7.67564
	ENSG00000176907	TCIM	56892	0	0	0	0	0	0.96705	0.0424555	0.708466	6.43986	7.11724	7.19244
	ENSG00000167799	NUDT8	254552	0	0	0	0	0	0.895071	0.0421404	0.708466	7.33088	8.01609	8.2168
	ENSG00000197321	SVIL	6840	0	0	0	0	0	0.85958	0.042273	0.708466	7.61811	8.5027	8.30594
	ENSG00000164818	DNAAF5	54919	0	1	0	0	0	0.833605	0.0421594	0.708466	8.75051	9.56888	9.61643
	ENSG00000105364	MRPL4	51073	0	1	0	0	0	0.7775	0.0423704	0.708466	8.58185	9.15503	9.47019
	ENSG00000156453	PCDH1	5097	0	0	0	0	0	-0.686052	0.0424907	0.708466	10.5809	9.81352	10.0069
	ENSG00000070010	UFD1	7353	0	0	0	0	0	-0.709568	0.0422369	0.708466	10.6106	9.8747	9.98285
	ENSG00000142733	MAP3K6	9064	0	0	0	0	0	-0.812674	0.042037	0.708466	8.40206	7.49569	7.85223
	ENSG00000076685	NT5C2	22978	0	0	0	0	0	-0.813738	0.0419225	0.708466	11.428	10.809	10.546
	ENSG00000137460	FHDC1	85462	0	0	1	0	0	-0.873787	0.0425089	0.708466	9.55433	8.58882	8.96632
	ENSG00000158715	SLC45A3	85414	0	0	1	0	0	-0.885746	0.0422677	0.708466	13.5541	12.7384	12.8312
	ENSG00000118263	KLF7	8609	0	0	0	0	0	-0.895644	0.0418176	0.708466	8.07028	7.00745	7.55667
	ENSG00000185339	TCN2	6948	0	0	0	0	0	-0.922175	0.0418977	0.708466	7.38802	6.64724	6.69935
	ENSG00000100558	PLEK2	26499	0	0	0	0	0	-1.08139	0.0424435	0.708466	8.07769	7.33427	7.24799
	ENSG00000171345	KRT19	3880	0	0	0	0	0	-1.35014	0.0420375	0.708466	10.9644	9.86439	10.4873
	ENSG00000254585	MAGEL2	54551	0	0	1	0	0	-2.12052	0.0417057	0.708466	5.54249	4.68015	4.87123
	ENSG00000167653	PSCA	8000	0	0	0	0	0	-3.17172	0.0419268	0.708466	9.19223	6.81737	7.57119
	ENSG00000123500	COL10A1	1300	0	0	0	0	0	-7.13582	0.0418902	0.708466	5.44433	4.03413	4.03413
	ENSG00000160972	PPP1R16A	84988	0	0	1	0	0	0.823346	0.0426629	0.709428	7.76531	8.33334	8.67036
	ENSG00000185049	NELFA	7469	0	0	0	0	0	0.756675	0.0428224	0.710475	8.22701	8.81998	9.0199
	ENSG00000130787	HIP1R	9026	0	0	1	0	0	-0.867512	0.0429076	0.711088	10.2637	9.13229	9.75394
	ENSG00000171517	LPAR3	23566	0	0	0	0	0	-1.85014	0.0429677	0.711285	5.68746	4.94042	4.93627
	ENSG00000152315	KCNK13	56659	0	0	0	0	0	-1.43943	0.0432332	0.714876	6.52285	5.70352	5.79001
	ENSG00000100058	CRYBB2P1	1416	0	0	0	0	0	-0.780668	0.0435194	0.718803	8.46218	7.73468	7.81009
	ENSG00000162676	GFI1	2672	0	0	0	0	0	-1.69533	0.0436771	0.720598	6.18021	5.29635	5.51774
	ENSG00000160789	LMNA	4000	0	0	0	0	0	-0.969035	0.0437636	0.721219	9.45901	8.64618	8.7198
	ENSG00000131016	AKAP12	9590	0	0	0	0	0	-0.755516	0.0438279	0.72147	10.9212	9.86612	10.4488
	ENSG00000154930	ACSS1	84532	0	0	0	0	0	0.655178	0.0439631	0.722889	11.1957	11.8617	11.8253
	ENSG00000041353	RAB27B	5874	0	0	0	0	0	-0.680632	0.0442386	0.726607	10.2661	9.64713	9.57051
	ENSG00000117616	RSRP1	57035	0	0	1	0	0	-0.889017	0.0443782	0.728089	9.39048	8.77662	8.48067
	ENSG00000163191	S100A11	6282	0	0	0	0	0	-1.00599	0.044445	0.728374	10.631	9.75521	9.93208
	ENSG00000140859	KIFC3	3801	0	0	0	0	0	-1.8738	0.0446004	0.730108	5.9188	5.01047	5.29073
	ENSG00000240204	SMKR1	100287482	0	1	0	0	0	1.23848	0.0450861	0.734794	5.70278	6.35433	6.54267
	ENSG00000250366	TUNAR	100507043	0	0	0	0	0	0.957858	0.0449518	0.734794	8.94911	10.0364	9.9815
	ENSG00000163739	CXCL1	2919	0	0	0	0	0	-1.78317	0.0450801	0.734794	6.2355	5.47759	5.51774
	ENSG00000125848	FLRT3	23767	0	0	0	0	0	-2.32028	0.0451515	0.735046	5.46827	4.86365	4.52191
	ENSG00000090006	LTBP4	8425	0	0	0	0	0	0.997178	0.0453041	0.735159	6.52196	7.36413	7.22049
	ENSG00000125449	ARMC7	79637	0	0	1	0	0	-1.01088	0.0453081	0.735159	8.21229	7.29346	7.57119
	ENSG00000149970	CNKSR2	22866	0	0	0	0	0	-1.17122	0.0452699	0.735159	7.12827	6.26988	6.465
	ENSG00000186526	CYP4F8	11283	1	0	0	0	0	-0.800524	0.0456733	0.736551	12.0098	11.4185	11.1189
	ENSG00000158604	TMED4	222068	0	0	0	0	0	0.663947	0.0456541	0.736551	10.6231	11.2572	11.2997
	ENSG00000157613	CREB3L1	90993	0	0	0	0	0	-1.01835	0.0456939	0.736551	9.46219	8.51155	8.82593
	ENSG00000079257	LXN	56925	0	0	0	0	0	-1.13963	0.0455505	0.736551	8.60157	7.58271	7.99869
	ENSG00000139190	VAMP1	6843	0	0	1	0	0	-1.1968	0.0455508	0.736551	6.56569	5.77004	5.89356
	ENSG00000164326	CARTPT	9607	0	0	0	0	0	-1.34972	0.0455883	0.736551	6.33339	5.73724	5.41026
	ENSG00000154310	TNIK	23043	0	0	0	0	0	1.03328	0.0459036	0.738203	8.04173	9.22386	9.10665
	ENSG00000127580	WDR24	84219	0	1	0	0	0	0.940561	0.0459466	0.738203	7.16625	7.68842	8.22139
	ENSG00000253438	PCAT1	100750225	0	0	0	0	0	0.759267	0.0458723	0.738203	9.67853	10.1497	10.6591
	ENSG00000109881	CCDC34	91057	0	0	0	0	0	0.842077	0.0460644	0.738485	7.16255	7.9393	7.81009
	ENSG00000107404	DVL1	1855	0	0	0	0	0	0.712535	0.0460414	0.738485	9.87479	10.3265	10.7742
	ENSG00000105613	MAST1	22983	0	0	0	0	0	0.878814	0.0462899	0.740078	6.80724	7.47763	7.5346
	ENSG00000075391	RASAL2	9462	0	0	0	0	0	-0.698625	0.0463145	0.740078	9.66387	9.05883	8.94431
	ENSG00000239523	MYLK-AS1	100506826	0	0	0	0	0	-1.52269	0.0463085	0.740078	6.19343	5.39084	5.48308
	ENSG00000133106	EPSTI1	94240	0	0	0	0	0	-2.0816	0.0463668	0.74011	5.55243	4.94042	4.63014
	ENSG00000114812	VIPR1	7433	0	0	1	0	0	-0.684856	0.0464838	0.740661	10.2141	9.64713	9.45666
	ENSG00000101846	STS	412	0	0	0	0	0	-0.752816	0.0465206	0.740661	8.55985	7.96536	7.80396
	ENSG00000168743	NPNT	255743	0	0	0	1	0	-0.967001	0.0465521	0.740661	7.14542	6.37463	6.4966
	ENSG00000137601	NEK1	4750	0	0	0	0	0	-0.82561	0.0466313	0.741121	9.93049	9.20492	9.20244
	ENSG00000187634	SAMD11	148398	0	0	0	0	0	-1.28127	0.0468248	0.743395	9.25036	8.30306	8.67705
	ENSG00000160256	FAM207A	85395	0	0	0	0	0	0.962365	0.0472806	0.743701	6.544	7.0326	7.47401
	ENSG00000152256	PDK1	5163	0	0	0	0	0	0.740663	0.0470585	0.743701	8.92389	9.44753	9.80363
	ENSG00000140157	NIPA2	81614	0	0	0	0	0	-0.681301	0.0469639	0.743701	10.9556	10.1581	10.4132
	ENSG00000166002	SMCO4	56935	0	0	0	0	0	-0.764943	0.0473489	0.743701	10.3487	9.54756	9.73485
	ENSG00000166900	STX3	6809	0	0	1	0	0	-0.847512	0.0473105	0.743701	10.4625	9.62287	9.8158
	ENSG00000168785	TSPAN5	10098	0	0	0	0	0	-1.08213	0.0472649	0.743701	9.2832	8.572	8.44581
	ENSG00000152229	PSTPIP2	9050	0	0	0	0	0	-1.63316	0.0472321	0.743701	5.97592	5.39084	4.99641
	ENSG00000188153	COL4A5	1287	0	0	0	1	0	-0.722213	0.0474046	0.743782	9.23668	8.57623	8.56608
	ENSG00000128266	GNAZ	2781	0	0	0	0	0	0.89141	0.0475941	0.745962	6.72277	7.38369	7.45061
	ENSG00000204128	C2orf72	257407	0	0	0	0	0	-1.0189	0.0478867	0.748954	7.53663	6.66361	6.89944
	ENSG00000139289	PHLDA1	22822	0	0	0	0	0	-1.17093	0.0478381	0.748954	6.90769	6.33372	5.91814
	ENSG00000070540	WIPI1	55062	1	0	0	0	0	-1.05985	0.0480815	0.749613	8.1679	7.24072	7.5346
	ENSG00000254681	PKD1P5-LOC105376752	110006322	0	0	0	0	0	1.37122	0.0480291	0.749613	5.90114	6.54468	7.29267
	ENSG00000137198	GMPR	2766	0	0	0	0	0	-0.838945	0.0480389	0.749613	9.71066	8.99723	8.96904
	ENSG00000156381	ANKRD9	122416	0	0	0	0	0	-0.74116	0.0482553	0.751528	8.62408	7.99727	7.92169
	ENSG00000173334	TRIB1	10221	0	0	0	0	0	0.698917	0.0484005	0.752994	12.8119	13.7433	13.2306
	ENSG00000078295	ADCY2	108	0	0	0	0	0	-0.763837	0.0485182	0.754028	9.10582	8.48034	8.3527
	ENSG00000104361	NIPAL2	79815	0	0	0	0	0	-0.819491	0.0490531	0.761538	10.2089	9.51937	9.45471
	ENSG00000161558	TMEM143	55260	0	0	0	0	0	1.00813	0.0492271	0.763435	6.32795	7.21906	6.92254
	ENSG00000158089	GALNT14	79623	0	0	0	0	0	1.09083	0.0493446	0.763867	5.93983	6.71157	6.58722
	ENSG00000165506	DNAAF2	55172	0	0	0	0	0	0.791718	0.0494383	0.763867	7.38346	7.9718	8.14611
	ENSG00000135968	GCC2	9648	0	0	1	0	0	-0.937059	0.0494272	0.763867	11.8327	10.9818	11.1612
	ENSG00000205847	OR7E91P	79315	0	0	0	0	0	-2.35644	0.0494623	0.763867	5.48933	4.94042	4.52191
	ENSG00000109181	UGT2B10	7365	0	0	0	0	0	2.23571	0.0495444	0.764333	4.68282	5.29635	5.55137
	ENSG00000172508	CARNS1	57571	0	0	0	0	0	-1.30595	0.0496552	0.765241	6.49872	5.80196	5.70609
	ENSG00000164897	TMUB1	83590	0	0	0	0	0	0.930628	0.0497738	0.766267	7.48144	7.87888	8.6467
	ENSG00000104833	TUBB4A	10382	0	0	0	0	0	1.22963	0.0498776	0.767064	5.79627	6.35433	6.77782
	ENSG00000181019	NQO1	1728	0	0	1	0	0	-1.18041	0.0499375	0.767184	7.74862	6.9425	7.03259
	ENSG00000158022	TRIM63	84676	0	0	0	0	0	-1.81973	0.0500453	0.768039	5.67272	5.01047	4.87123
	ENSG00000203739	LOC101928673	101928673	0	0	0	0	0	-1.12462	0.0501186	0.768363	6.92503	6.08271	6.27644
	ENSG00000171055	FEZ2	9637	0	0	0	0	0	-0.841615	0.0504221	0.770822	8.34297	7.64869	7.62785
	ENSG00000269858	EGLN2	112398	0	0	0	0	0	-0.879623	0.0505724	0.772107	7.84336	7.35425	6.83997
	ENSG00000135407	AVIL	10677	0	0	0	0	0	-1.13171	0.0506521	0.772523	6.75036	6.05728	6.01191
	ENSG00000196116	TDRD7	23424	0	0	0	0	0	-0.748212	0.0509232	0.774253	8.51113	7.74978	7.93295
	ENSG00000068137	PLEKHH3	79990	0	0	0	0	0	-0.941037	0.0508335	0.774253	7.99624	7.08159	7.41072
	ENSG00000115648	MLPH	79083	1	0	0	0	0	-0.662752	0.0510014	0.774642	11.4409	10.8505	10.7379
	ENSG00000156508	EEF1A1	1915	0	1	0	0	0	0.642637	0.0511246	0.774832	15.6773	16.3905	16.2551
	ENSG00000128284	APOL3	80833	0	0	0	0	0	-0.813146	0.0511906	0.774832	7.77297	7.12892	7.0743
	ENSG00000214021	TTLL3	26140	0	0	0	0	0	-0.925978	0.0512242	0.774832	7.94863	7.49569	6.79048
	ENSG00000233621	LINC01137	728431	0	0	1	0	0	-1.35157	0.051195	0.774832	6.76532	5.92193	6.09922
	ENSG00000078114	NEBL	10529	0	0	0	0	0	-0.771125	0.0512795	0.774873	9.48878	8.67007	8.91066
	ENSG00000178209	PLEC	5339	0	0	1	0	0	0.68844	0.0515052	0.776689	10.882	11.393	11.7297
	ENSG00000109265	CRACD	57482	0	0	0	0	0	-1.71097	0.051503	0.776689	5.90059	5.19214	5.15512
	ENSG00000131591	C1orf159	54991	0	0	0	0	0	0.794886	0.0515723	0.776807	7.46766	8.05299	8.26651
	ENSG00000187123	LYPD6	130574	0	0	0	0	0	-1.10588	0.0516184	0.776807	6.648	6.03135	5.84288
	ENSG00000143748	NVL	4931	0	0	0	0	0	-0.718547	0.0517753	0.778373	9.88549	9.28955	9.13849
	ENSG00000133401	PDZD2	23037	0	0	0	0	0	0.917107	0.0519397	0.779335	6.83222	7.73468	7.44272
	ENSG00000125354	SEPTIN6	23157	0	0	0	0	0	0.975289	0.0521196	0.781158	6.35305	7.12892	7.03259
	ENSG00000099290	WASHC2A	387680	0	0	0	0	0	-0.696844	0.0522743	0.78268	9.11388	8.50713	8.43005
	ENSG00000213983	AP1G2	8906	0	0	1	0	0	-0.739404	0.0523284	0.782695	10.4754	10.0471	9.39718
	ENSG00000103326	CAPN15	6650	0	1	0	0	0	0.924172	0.0524044	0.783037	7.74031	8.27733	8.9135
	ENSG00000152669	CCNO	10309	0	0	0	0	0	0.891205	0.0524884	0.783496	6.9618	7.75726	7.65535
	ENSG00000088256	GNA11	2767	0	0	0	0	0	0.701903	0.0525801	0.784071	9.18961	9.65113	10.0449
	ENSG00000158816	VWA5B1	127731	0	0	0	0	1	1.18296	0.0528961	0.785195	6.48713	7.53987	7.62785
	ENSG00000102781	KATNAL1	84056	0	0	0	0	0	1.10851	0.0528807	0.785195	5.95557	6.81737	6.60175
	ENSG00000100979	PLTP	5360	0	0	0	0	0	1.01838	0.0530818	0.785195	7.49712	8.53343	8.53326
	ENSG00000280237	MIR4697HG	283174	0	0	0	0	0	0.780082	0.0530308	0.785195	7.90955	8.68187	8.5911
	ENSG00000124357	NAGK	55577	0	0	0	0	0	-0.773481	0.0528607	0.785195	8.73106	8.25114	7.7792
	ENSG00000181804	SLC9A9	285195	0	0	1	0	0	-1.41853	0.0530364	0.785195	6.51123	5.39084	5.98912
	ENSG00000174640	SLCO2A1	6578	0	0	0	0	0	-1.83357	0.0530193	0.785195	5.69094	4.77807	5.10527
	ENSG00000081087	OSTM1	28962	0	0	1	0	0	-0.698122	0.0531961	0.786097	8.96654	8.33334	8.31455
	ENSG00000171222	SCAND1	51282	0	0	0	0	0	0.996425	0.053266	0.786341	7.61604	8.04079	8.94708
	ENSG00000110237	ARHGEF17	9828	0	0	0	0	0	0.771919	0.0533539	0.786569	8.41057	9.17742	9.15055
	ENSG00000100285	NEFH	4744	0	0	0	0	0	-0.835168	0.0533883	0.786569	8.70709	7.61608	8.24863
	ENSG00000182795	C1orf116	79098	1	0	0	0	0	-0.631984	0.053495	0.787354	12.4376	11.8521	11.7717
	ENSG00000251474	RPL32P3	132241	0	0	0	0	0	-1.05766	0.0535701	0.787673	7.08921	6.37463	6.38258
	ENSG00000116544	DLGAP3	58512	0	0	0	0	0	1.10122	0.0541138	0.789124	5.85965	6.5087	6.60175
	ENSG00000109654	TRIM2	23321	0	0	0	0	0	0.953817	0.0540794	0.789124	7.77425	8.79122	8.72626
	ENSG00000171574	ZNF584	201514	0	0	0	0	0	0.850168	0.0540052	0.789124	6.86626	7.42201	7.65535
	ENSG00000011451	WIZ	58525	0	0	0	0	0	0.671102	0.0540277	0.789124	10.0586	10.5742	10.8486
	ENSG00000138079	SLC3A1	6519	0	0	0	0	0	-0.777483	0.053993	0.789124	8.47879	7.95239	7.62089
	ENSG00000150556	LYPD6B	130576	0	0	0	0	0	-1.23097	0.0538343	0.789124	6.66853	6.05728	5.79001
	ENSG00000198796	ALPK2	115701	0	0	0	0	0	-2.23743	0.0537407	0.789124	5.41391	4.56306	4.80003
	ENSG00000212694	LINC01089	338799	0	0	0	0	0	-0.864703	0.0544632	0.792109	8.4698	7.98459	7.45061
	ENSG00000189325	BNIP5	389384	0	0	0	0	0	-1.84086	0.0544358	0.792109	5.65242	4.86365	4.99641
	ENSG00000174607	UGT8	7368	0	1	0	0	0	1.11708	0.054647	0.79338	7.95244	9.48614	8.94431
	ENSG00000109846	CRYAB	1410	0	0	0	0	0	-2.19331	0.0546583	0.79338	5.58728	4.40918	5.05253
	ENSG00000188486	H2AX	3014	0	0	0	0	0	0.943297	0.0550757	0.793956	9.40577	10.1693	10.7178
	ENSG00000126602	TRAP1	10131	0	0	0	0	0	0.668959	0.0548388	0.793956	10.2056	10.7654	10.9664
	ENSG00000129596	CDO1	1036	0	0	0	0	0	-0.778818	0.0549284	0.793956	8.43901	7.71174	7.81618
	ENSG00000143622	RIT1	6016	0	0	0	0	0	-0.820438	0.0551291	0.793956	8.8814	8.07707	8.27536
	ENSG00000170293	CMTM8	152189	0	0	1	0	0	-0.95352	0.0548629	0.793956	8.23357	7.45933	7.54935
	ENSG00000089091	DZANK1	55184	0	1	0	0	0	-1.03974	0.0548673	0.793956	7.86608	7.16341	7.09469
	ENSG00000118961	LDAH	60526	0	0	0	0	0	-2.53273	0.0550865	0.793956	5.31067	4.40918	4.72075
	ENSG00000170426	SDR9C7	121214	0	0	0	0	0	-2.53273	0.0550865	0.793956	5.31067	4.40918	4.72075
	ENSG00000188290	HES4	57801	0	0	0	0	0	0.94964	0.0555066	0.794952	6.37659	6.91566	7.20186
	ENSG00000034053	APBA2	321	0	1	0	0	0	0.89253	0.055522	0.794952	6.60765	7.38369	7.20186
	ENSG00000171425	ZNF581	51545	0	1	0	0	0	0.735588	0.0554161	0.794952	7.73074	8.41581	8.34431
	ENSG00000166920	C15orf48	84419	0	0	0	0	0	-1.10228	0.0553223	0.794952	6.55371	5.92193	5.79001
	ENSG00000099785	MARCHF2	51257	0	0	0	0	0	-1.21749	0.0553043	0.794952	7.62537	6.72719	7.02197
	ENSG00000187514	PTMA	5757	0	0	0	0	0	0.685211	0.0556498	0.795592	12.1223	12.7408	12.9099
	ENSG00000196932	TMEM26	219623	0	0	0	0	0	-0.941558	0.0556747	0.795592	7.34279	6.64724	6.65837
	ENSG00000099194	SCD	6319	0	0	0	0	0	0.826829	0.0557949	0.795765	13.2946	14.2	14.2586
	ENSG00000006025	OSBPL7	114881	0	0	0	0	0	-0.973324	0.0557452	0.795765	8.86977	8.09487	8.17481
	ENSG00000197483	ZNF628	89887	0	0	0	0	0	0.971366	0.0562009	0.799183	6.67185	7.09357	7.71536
	ENSG00000137266	SLC22A23	63027	0	0	0	0	0	-0.714889	0.056281	0.799183	11.5022	10.7175	10.9354
	ENSG00000035664	DAPK2	23604	0	0	0	0	0	-0.993864	0.0562397	0.799183	7.72279	7.10546	6.87596
	ENSG00000213928	IRF9	10379	0	0	0	0	0	-1.71917	0.0562215	0.799183	5.745	5.13551	4.93627
	ENSG00000166289	PLEKHF1	79156	0	0	0	0	0	1.66239	0.0564247	0.800101	5.06926	5.63303	5.9659
	ENSG00000205476	CCDC85C	317762	0	0	0	0	0	0.669297	0.0565381	0.800168	10.2361	10.77	11.0206
	ENSG00000033122	LRRC7	57554	0	0	0	0	0	-2.13957	0.0564961	0.800168	5.47256	4.68015	4.87123
	ENSG00000187531	SIRT7	51547	0	0	1	0	0	-0.700999	0.056775	0.802562	8.73055	8.11245	8.07684
	ENSG00000110080	ST3GAL4	6484	0	0	0	0	0	-0.834346	0.0568161	0.802562	8.98525	8.26167	8.30594
	ENSG00000100814	CCNB1IP1	57820	0	1	0	0	0	0.715093	0.0571817	0.804632	8.69188	9.32257	9.44104
	ENSG00000136167	LCP1	3936	0	0	0	0	0	-0.655675	0.0571141	0.804632	12.2449	11.6861	11.5233
	ENSG00000197712	FAM114A1	92689	0	0	0	0	0	-0.910677	0.0573211	0.804632	9.07234	8.53343	8.10694
	ENSG00000214530	STARD10	10809	0	0	1	0	0	-0.974321	0.057288	0.804632	10.1976	9.21307	9.65417
	ENSG00000110025	SNX15	29907	0	0	0	0	0	-1.61384	0.0573996	0.804632	6.04407	5.55798	4.93627
	ENSG00000174473	GALNTL6	442117	0	0	0	0	0	-1.81489	0.057355	0.804632	5.64439	4.77807	5.05253
	ENSG00000110811	P3H3	10536	0	0	0	0	0	0.782982	0.0576298	0.805573	8.08911	8.89959	8.78318
	ENSG00000075043	KCNQ2	3785	0	0	0	0	0	0.705777	0.0576855	0.805573	9.03483	9.76078	9.6959
	ENSG00000140718	FTO	79068	0	1	0	0	0	0.701044	0.0576109	0.805573	8.05347	8.68969	8.68703
	ENSG00000214595	EML6	400954	0	0	0	0	0	-0.81527	0.0576409	0.805573	11.4417	10.7928	10.6784
	ENSG00000174705	SH3PXD2B	285590	0	0	0	0	0	0.850712	0.0579232	0.807363	7.27565	8.05905	8.02522
	ENSG00000172175	MALT1	10892	0	0	0	0	0	-0.684026	0.0579123	0.807363	9.86203	8.99723	9.3911
	ENSG00000104967	NOVA2	4858	0	0	0	0	0	0.950111	0.0581311	0.80873	6.27285	6.98183	6.91104
	ENSG00000165644	COMTD1	118881	0	0	0	0	0	0.892093	0.058082	0.80873	7.0517	7.43144	8.07684
	ENSG00000196091	MYBPC1	4604	1	0	0	0	0	-0.625329	0.0585196	0.808789	10.9116	10.3252	10.2737
	ENSG00000235106	BRD3OS	266655	0	0	0	0	0	0.74739	0.0582216	0.808789	7.57496	8.22445	8.23053
	ENSG00000151640	DPYSL4	10570	0	0	0	0	0	0.74704	0.0584375	0.808789	8.05333	8.5027	8.93039
	ENSG00000130202	NECTIN2	5819	0	0	1	0	0	-0.665315	0.0582633	0.808789	11.3488	10.6935	10.7275
	ENSG00000129250	KIF1C	10749	0	0	0	0	0	-0.807166	0.058496	0.808789	10.2442	9.23458	9.76181
	ENSG00000134326	CMPK2	129607	0	0	0	0	0	-1.12108	0.0583225	0.808789	6.89415	6.03135	6.29473
	ENSG00000120675	DNAJC15	29103	0	0	0	0	0	-2.47637	0.0584127	0.808789	5.33178	4.77807	4.52191
	ENSG00000108557	RAI1	10743	0	0	0	0	0	0.755588	0.0588357	0.809386	9.2847	9.85575	10.2221
	ENSG00000186174	BCL9L	283149	0	0	0	0	0	0.679412	0.0589015	0.809386	8.73548	9.30234	9.44887
	ENSG00000154556	SORBS2	8470	0	0	0	0	0	0.63502	0.0589243	0.809386	10.0518	10.673	10.6759
	ENSG00000109381	ELF2	1998	0	0	0	0	0	-0.673036	0.0586321	0.809386	9.44012	8.75072	8.86453
	ENSG00000014216	CAPN1	823	0	0	1	0	0	-0.79331	0.0586891	0.809386	11.5907	10.8574	10.9298
	ENSG00000007952	NOX1	27035	0	0	0	0	0	-1.82392	0.0589935	0.809386	5.85533	5.13551	5.20246
	ENSG00000188037	CLCN1	1180	0	0	0	0	0	-1.97463	0.0590023	0.809386	5.5173	4.77807	4.87123
	ENSG00000140545	MFGE8	4240	0	0	0	1	0	-0.944624	0.0590795	0.809691	7.85322	7.2081	7.0743
	ENSG00000100292	HMOX1	3162	0	0	0	0	0	-1.6935	0.0591503	0.809908	6.17387	5.01047	5.70609
	ENSG00000108591	DRG2	1819	0	0	0	0	0	-0.664783	0.059267	0.810753	9.55075	8.99092	8.85277
	ENSG00000117586	TNFSF4	7292	0	0	0	0	0	-1.66147	0.0594209	0.812104	5.78326	5.19214	4.93627
	ENSG00000134780	DAGLA	747	0	0	0	0	0	0.888651	0.0596381	0.814317	6.68563	7.14051	7.57119
	ENSG00000140403	DNAJA4	55466	0	0	1	0	0	-0.612783	0.0597657	0.814717	12.1505	11.5867	11.499
	ENSG00000156076	WIF1	11197	0	0	0	0	0	-1.62932	0.059778	0.814717	5.90438	5.24562	5.15512
	ENSG00000065268	WDR18	57418	0	1	0	0	0	0.703908	0.0598858	0.815432	7.94836	8.58044	8.58043
	ENSG00000103269	RHBDL1	9028	0	0	0	0	0	1.30318	0.0604355	0.818379	5.43654	6.08271	6.18097
	ENSG00000145217	SLC26A1	10861	0	0	0	0	0	1.28672	0.0603521	0.818379	5.44106	6.08271	6.18097
	ENSG00000124201	ZNFX1	57169	0	0	0	0	0	-0.688009	0.0604039	0.818379	9.86553	9.23458	9.21857
	ENSG00000115657	ABCB6	10058	0	0	0	0	0	-0.841507	0.0602283	0.818379	7.43656	6.72719	6.82776
	ENSG00000026508	CD44	960	0	0	0	0	0	-0.877147	0.0603138	0.818379	8.7135	7.38369	8.32738
	ENSG00000063046	EIF4B	1975	0	1	0	0	0	0.652959	0.0609248	0.823491	12.7916	13.5136	13.4057
	ENSG00000262884	LOC101927911	101927911	0	0	0	0	0	-1.0077	0.0608775	0.823491	8.36719	7.40298	7.8283
	ENSG00000091622	PITPNM3	83394	0	0	0	0	0	-0.858056	0.0610079	0.823858	8.05971	6.9947	7.61389
	ENSG00000173926	MARCHF3	115123	0	0	0	0	0	-1.41095	0.0611955	0.825635	6.07301	5.07518	5.55137
	ENSG00000104408	EIF3E	3646	0	0	0	0	0	0.61941	0.0613995	0.82763	11.9628	12.5882	12.5786
	ENSG00000261678	SCRT1	83482	0	0	0	0	0	1.27312	0.061598	0.828983	5.46737	6.10763	6.20063
	ENSG00000136379	ABHD17C	58489	0	0	0	0	0	-0.722667	0.0618334	0.830439	9.83657	9.08275	9.2659
	ENSG00000175336	APOF	319	0	0	0	0	0	-1.12638	0.0618107	0.830439	7.35998	6.45287	6.79048
	ENSG00000102409	BEX4	56271	0	0	0	0	0	-0.980234	0.0621979	0.834574	7.22579	6.43373	6.61612
	ENSG00000172059	KLF11	8462	0	0	0	0	0	0.746845	0.0622569	0.834605	7.49262	8.13556	8.15574
	ENSG00000109046	WSB1	26118	0	0	1	0	0	-0.673712	0.0623364	0.834911	11.272	10.6661	10.6024
	ENSG00000175348	TMEM9B	56674	0	0	0	0	0	-0.758831	0.0625831	0.837454	9.21836	8.51595	8.58755
	ENSG00000204389	HSPA1A	3303	0	0	0	0	0	2.17736	0.0626821	0.838017	4.68934	5.24562	5.51774
	ENSG00000185002	RFX6	222546	0	0	0	0	0	0.993897	0.0629488	0.83813	6.50901	7.5995	6.87596
	ENSG00000138814	PPP3CA	5530	0	0	0	0	0	-0.626032	0.0629749	0.83813	12.4755	11.9773	11.7277
	ENSG00000064601	CTSA	5476	0	0	0	0	0	-0.654091	0.0629504	0.83813	9.80344	9.1121	9.25029
	ENSG00000164047	CAMP	820	0	0	0	0	0	-2.25749	0.0627918	0.83813	5.37879	4.77807	4.63014
	ENSG00000182541	LIMK2	3985	0	0	1	0	0	-0.64832	0.0632916	0.841585	9.73539	9.1179	9.12388
	ENSG00000242779	ZNF702P	79986	0	0	1	0	0	-0.815519	0.0634051	0.842333	7.85991	7.37394	6.97865
	ENSG00000196104	SPOCK3	50859	0	0	0	0	0	0.977075	0.0637409	0.842398	6.22352	6.88828	6.94525
	ENSG00000141232	TOB1	10140	0	0	0	0	0	0.622898	0.0637819	0.842398	10.4234	10.9818	11.0911
	ENSG00000178035	IMPDH2	3615	0	0	0	0	0	0.602366	0.0636482	0.842398	11.8239	12.4629	12.3806
	ENSG00000267107	PCAT19	100505495	0	1	0	0	0	-0.874553	0.0638102	0.842398	7.6169	6.90203	6.97865
	ENSG00000174562	KLK15	55554	0	0	0	0	0	-1.19097	0.0636815	0.842398	6.90673	6.05728	6.31277
	ENSG00000118322	ATP10B	23120	0	0	0	0	0	-2.07156	0.0634937	0.842398	5.4483	4.86365	4.63014
	ENSG00000136859	ANGPTL2	23452	0	0	0	0	0	-2.1358	0.0636399	0.842398	5.42458	4.77807	4.72075
	ENSG00000005187	ACSM3	6296	0	0	0	0	0	0.697222	0.0639257	0.842608	8.53023	9.14371	9.24805
	ENSG00000158691	ZSCAN12	9753	0	0	0	0	0	-0.728159	0.0639405	0.842608	8.31907	7.74225	7.62785
	ENSG00000006534	ALDH3B1	221	0	0	0	0	0	1.95528	0.0657116	0.844406	4.77344	5.47759	5.44728
	ENSG00000165028	NIPSNAP3B	55335	0	0	0	0	0	1.60288	0.0646475	0.844406	5.11912	6.03135	5.98912
	ENSG00000228889	UBAC2-AS1	100289373	0	0	0	0	0	1.09176	0.0653459	0.844406	6.21757	7.09357	7.04314
	ENSG00000196620	UGT2B15	7366	0	0	0	0	0	1.06938	0.0647255	0.844406	5.9592	6.88828	6.39947
	ENSG00000143942	CHAC2	494143	0	0	0	0	0	0.980713	0.0648728	0.844406	6.28438	6.72719	7.22049
	ENSG00000165821	SALL2	6297	0	0	0	0	0	0.921712	0.0647412	0.844406	6.98386	7.85118	7.79164
	ENSG00000185630	PBX1	5087	0	0	0	0	1	0.773927	0.0660529	0.844406	8.49777	9.30742	9.25253
	ENSG00000145476	CYP4V2	285440	0	0	0	0	0	0.753514	0.0653194	0.844406	7.39388	8.11826	7.97167
	ENSG00000197530	MIB2	142678	0	0	1	0	0	0.749086	0.0656011	0.844406	8.09538	8.66612	8.93318
	ENSG00000099381	SETD1A	9739	0	0	0	0	0	0.744808	0.0656671	0.844406	8.37246	9.12079	9.08419
	ENSG00000260804	LINC01963	150967	0	0	0	0	0	0.72999	0.0656646	0.844406	7.77316	8.59716	8.22139
	ENSG00000186111	PIP5K1C	23396	0	0	0	0	0	0.719949	0.0657276	0.844406	8.10771	8.6013	8.91915
	ENSG00000181722	ZBTB20	26137	0	0	0	0	0	0.711993	0.0645195	0.844406	8.09092	8.91633	8.53326
	ENSG00000136111	TBC1D4	9882	0	1	0	0	0	0.694642	0.0643968	0.844406	8.74752	9.42198	9.42326
	ENSG00000099904	ZDHHC8	29801	0	1	0	0	0	0.676139	0.064655	0.844406	8.62183	9.20764	9.31814
	ENSG00000088247	KHSRP	8570	0	0	0	0	0	0.670368	0.0663122	0.844406	10.7081	11.2618	11.5112
	ENSG00000169750	RAC3	5881	0	0	0	0	0	0.65939	0.0642562	0.844406	8.54598	9.14371	9.17908
	ENSG00000112658	SRF	6722	0	0	0	0	0	0.642455	0.0648575	0.844406	9.10037	9.63505	9.78829
	ENSG00000165688	PMPCA	23203	0	1	0	0	0	0.609586	0.0661749	0.844406	10.4655	10.9874	11.136
	ENSG00000172037	LAMB2	3913	0	0	0	0	0	-0.631705	0.066245	0.844406	10.0542	9.54111	9.34567
	ENSG00000115977	AAK1	22848	0	0	0	0	0	-0.637143	0.0652171	0.844406	11.17	10.4885	10.6172
	ENSG00000163346	PBXIP1	57326	0	0	0	0	0	-0.678003	0.0655408	0.844406	10.6536	9.98979	10.0474
	ENSG00000008086	CDKL5	6792	0	0	0	0	0	-0.694533	0.06442	0.844406	8.76902	8.24052	8.03046
	ENSG00000149260	CAPN5	726	0	0	0	0	0	-0.696203	0.0659952	0.844406	10.2884	9.73838	9.54333
	ENSG00000204385	SLC44A4	80736	0	0	0	0	0	-0.696708	0.0660485	0.844406	11.5109	10.9642	10.7514
	ENSG00000005238	FAM214B	80256	0	0	0	0	0	-0.882256	0.0657258	0.844406	7.75225	7.22993	6.87596
	ENSG00000136425	CIB2	10518	0	0	1	0	0	-0.893829	0.0662163	0.844406	7.76855	7.25143	6.87596
	ENSG00000142669	SH3BGRL3	83442	0	0	0	0	0	-0.960374	0.066276	0.844406	10.0359	9.27406	9.39718
	ENSG00000081051	AFP	174	0	0	0	0	0	-0.99257	0.0650633	0.844406	7.04144	6.26988	6.43264
	ENSG00000072858	SIDT1	54847	0	0	0	0	0	-1.00225	0.06593	0.844406	7.57195	6.67978	7.02197
	ENSG00000074416	MGLL	11343	0	0	0	0	0	-1.03627	0.0662234	0.844406	10.6213	9.82419	10.0345
	ENSG00000106025	TSPAN12	23554	0	0	0	0	0	-1.04762	0.0641816	0.844406	7.27786	6.56232	6.58722
	ENSG00000233452	STXBP5-AS1	729178	0	0	0	0	0	-1.19153	0.065283	0.844406	6.35234	5.83307	5.44728
	ENSG00000013619	MAMLD1	10046	0	0	0	0	0	-1.43282	0.0645976	0.844406	5.9331	5.13551	5.33212
	ENSG00000163463	KRTCAP2	200185	0	0	0	0	0	-1.5301	0.0655508	0.844406	6.12732	5.29635	5.58402
	ENSG00000142583	SLC2A5	6518	0	0	0	0	0	-1.57086	0.0660189	0.844406	5.97068	5.01047	5.44728
	ENSG00000163219	ARHGAP25	9938	0	0	0	0	0	-2.15729	0.0654619	0.844406	5.42821	4.56306	4.87123
	ENSG00000156475	PPP2R2B	5521	0	0	0	0	0	-2.19622	0.0658067	0.844406	5.41937	4.56306	4.87123
	ENSG00000178977	LINC00324	284029	0	0	0	0	0	-2.42429	0.065078	0.844406	5.54119	4.03413	5.05253
	ENSG00000196368	NUDT11	55190	0	0	0	0	0	1.07169	0.066628	0.844996	6.06378	6.52681	7.03259
	ENSG00000198720	ANKRD13B	124930	0	1	0	0	0	0.6391	0.0664977	0.844996	9.45933	10.0272	10.1338
	ENSG00000180817	PPA1	5464	0	0	0	0	0	0.602043	0.0665618	0.844996	10.9145	11.4653	11.5508
	ENSG00000167106	FAM102A	399665	0	0	0	0	0	-0.666847	0.0666453	0.844996	9.98443	9.33755	9.38295
	ENSG00000169239	CA5B	11238	0	0	0	0	0	-0.941008	0.0666197	0.844996	8.25374	7.60781	7.50463
	ENSG00000155368	DBI	1622	1	0	0	0	0	-0.940667	0.0672926	0.845721	10.9026	9.99452	10.3737
	ENSG00000116852	KIF21B	23046	0	0	0	0	0	0.941956	0.0676209	0.845721	7.30527	8.25641	8.22597
	ENSG00000157827	FMNL2	114793	0	0	0	0	0	0.874497	0.0674016	0.845721	7.48802	8.45762	8.19829
	ENSG00000112294	ALDH5A1	7915	0	0	0	0	0	0.698193	0.0676165	0.845721	9.0169	9.61059	9.80058
	ENSG00000176978	DPP7	29952	0	0	0	0	0	0.692866	0.0671341	0.845721	10.6636	11.305	11.4579
	ENSG00000112096	SOD2	6648	0	1	0	0	0	0.678962	0.067163	0.845721	9.65247	10.1791	10.4672
	ENSG00000182606	TRAK1	22906	0	0	0	0	0	0.641373	0.067444	0.845721	9.29317	9.84181	9.98285
	ENSG00000113758	DBN1	1627	0	0	0	0	0	0.60658	0.0668729	0.845721	10.6079	11.1325	11.2729
	ENSG00000182310	SPACA6	147650	0	0	0	0	0	-0.927425	0.0672849	0.845721	6.9136	6.22555	6.29473
	ENSG00000107338	SHB	6461	0	0	0	0	0	-1.10432	0.0675653	0.845721	7.72954	6.71157	7.24799
	ENSG00000144550	CPNE9	151835	0	0	1	0	0	-1.44693	0.0669527	0.845721	5.8881	5.29635	5.10527
	ENSG00000100422	CERK	64781	0	0	0	0	0	-1.53318	0.0676063	0.845721	6.18612	5.24562	5.67675
	ENSG00000151229	SLC2A13	114134	0	0	0	0	0	-1.57209	0.0675154	0.845721	5.74058	5.01047	5.10527
	ENSG00000105880	DLX5	1749	0	0	0	0	0	-1.88316	0.0676135	0.845721	5.60482	4.86365	4.99641
	ENSG00000236081	ELFN1-AS1	101927125	0	0	0	0	0	0.881054	0.0677583	0.846721	7.17775	8.05905	7.88158
	ENSG00000135638	EMX1	2016	0	0	0	0	0	1.40142	0.0681029	0.847444	5.25677	5.83307	6.07794
	ENSG00000214655	ZSWIM8	23053	0	0	1	0	0	-0.639945	0.0680878	0.847444	10.8677	10.3757	10.1117
	ENSG00000143158	MPC2	25874	0	0	1	0	0	-0.812824	0.0681614	0.847444	12.1147	11.1693	11.6257
	ENSG00000005001	PRSS22	64063	0	0	0	0	0	-2.12395	0.0679834	0.847444	5.44433	4.68015	4.87123
	ENSG00000143013	LMO4	8543	0	0	0	0	0	0.944205	0.0683712	0.849336	6.23124	7.0326	6.73915
	ENSG00000266094	RASSF5	83593	0	0	0	0	0	0.711958	0.0686292	0.851106	7.95761	8.61778	8.6122
	ENSG00000066322	ELOVL1	64834	0	0	1	0	0	-0.822434	0.0686178	0.851106	10.7879	9.9546	10.2323
	ENSG00000141510	TP53	7157	0	1	0	0	0	0.699919	0.0688067	0.852537	9.50034	10.1805	10.2481
	ENSG00000105429	MEGF8	1954	0	0	0	0	0	0.626061	0.0690141	0.853258	10.2711	10.7608	11.0061
	ENSG00000126016	AMOT	154796	0	0	0	0	0	-1.004	0.0690344	0.853258	7.09325	6.03135	6.64443
	ENSG00000132361	CLUH	23277	0	1	0	0	0	0.709839	0.0691083	0.853456	10.7328	11.3018	11.6321
	ENSG00000184220	CMSS1	84319	0	0	0	0	0	0.706696	0.0692934	0.855025	7.87214	8.4938	8.53694
	ENSG00000176490	DIRAS1	148252	0	0	0	0	0	0.676112	0.0696786	0.857252	8.31905	8.82708	9.05626
	ENSG00000147454	SLC25A37	51312	0	0	0	0	0	-0.612811	0.0697464	0.857252	10.8281	10.3165	10.141
	ENSG00000142675	CNKSR1	10256	0	0	0	0	0	-0.75343	0.069823	0.857252	8.94142	8.30306	8.27977
	ENSG00000114395	CYB561D2	11068	0	0	2	0	0	-0.857992	0.0696254	0.857252	8.98884	8.12405	8.45363
	ENSG00000174791	RIN1	9610	0	0	0	0	0	-1.36785	0.0697882	0.857252	6.00799	5.39084	5.29073
	ENSG00000076641	PAG1	55824	0	0	0	0	0	-0.793941	0.0700109	0.858843	9.15109	8.65019	8.28417
	ENSG00000096088	PGC	5225	0	0	0	1	0	-2.02873	0.070142	0.859735	6.19688	4.56306	5.89356
	ENSG00000119866	BCL11A	53335	0	1	0	0	0	1.2442	0.0702422	0.860248	5.57562	6.57973	5.91814
	ENSG00000085117	CD82	3732	1	0	0	0	0	-0.701886	0.0703727	0.86113	8.48067	7.80138	7.91603
	ENSG00000211584	SLC48A1	55652	0	0	0	0	0	-0.938249	0.0704944	0.861904	8.58015	7.85815	7.92733
	ENSG00000160781	PAQR6	79957	0	0	0	0	0	-0.823785	0.0705559	0.86194	7.46476	6.92914	6.69935
	ENSG00000144290	SLC4A10	57282	0	0	0	0	0	0.735435	0.0706333	0.862171	8.70198	9.50838	9.37269
	ENSG00000006453	BAIAP2L1	55971	0	0	1	0	0	-0.684047	0.0709147	0.864889	10.8503	10.134	10.2945
	ENSG00000166165	CKB	1152	0	0	0	0	0	-1.12639	0.0710772	0.866154	13.9063	12.8681	13.5611
	ENSG00000059573	ALDH18A1	5832	0	0	0	0	0	0.629598	0.0711392	0.866193	10.1207	10.7175	10.7781
	ENSG00000108576	SLC6A4	6532	0	0	0	0	0	-1.67183	0.0712544	0.86688	5.64576	5.01047	4.93627
	ENSG00000167332	OR51E2	81285	0	0	0	0	0	1.76434	0.0713687	0.866927	4.9207	5.77004	5.48308
	ENSG00000182871	COL18A1	80781	0	0	0	0	0	0.782816	0.071376	0.866927	8.17222	8.48932	9.22086
	ENSG00000184232	OAF	220323	0	0	0	0	0	0.807885	0.0717306	0.86701	6.748	7.33427	7.41879
	ENSG00000183495	EP400	57634	0	1	0	0	0	0.763639	0.0718536	0.86701	10.0092	10.8866	10.7951
	ENSG00000244045	TMEM199	147007	0	0	0	0	0	-0.644322	0.0714599	0.86701	9.41047	8.92629	8.67036
	ENSG00000182247	UBE2E2	7325	0	0	0	0	0	-0.784185	0.0715394	0.86701	10.1661	9.29468	9.66093
	ENSG00000069399	BCL3	602	0	0	1	0	0	-0.809966	0.0717675	0.86701	7.68465	7.15201	6.91104
	ENSG00000118680	MYL12B	103910	0	0	0	0	0	-0.848049	0.0716616	0.86701	11.854	11.1145	11.2333
	ENSG00000116771	AGMAT	79814	0	0	0	0	0	-0.983854	0.0718261	0.86701	8.05942	7.36413	7.38624
	ENSG00000136235	GPNMB	10457	1	0	0	0	0	-0.976191	0.071976	0.867141	7.29904	6.69577	6.54267
	ENSG00000154914	USP43	124739	0	0	0	0	0	-0.700654	0.0719822	0.867141	8.50822	7.85815	7.92733
	ENSG00000072840	EVC	2121	0	0	0	0	1	0.81147	0.0723807	0.8691	7.76609	8.52034	8.59817
	ENSG00000132329	RAMP1	10267	0	1	0	0	0	0.702591	0.0723291	0.8691	8.88526	9.49508	9.66093
	ENSG00000247556	OIP5-AS1	729082	0	0	0	0	0	0.69967	0.0723664	0.8691	10.3262	11.1496	10.9637
	ENSG00000146674	IGFBP3	3486	0	0	0	0	0	-1.01988	0.0722687	0.8691	11.3848	10.2401	11.0101
	ENSG00000127472	PLA2G5	5322	0	0	0	1	0	-1.21604	0.0724986	0.869806	6.42583	5.6688	5.81673
	ENSG00000145819	ARHGAP26	23092	1	0	0	0	0	-0.832454	0.0729466	0.86988	7.71184	6.92914	7.18297
	ENSG00000153012	LGI2	55203	0	0	0	0	0	1.12549	0.0732858	0.86988	5.75942	6.37463	6.60175
	ENSG00000228649	SNHG26	109729180	0	0	0	0	0	0.927049	0.0730068	0.86988	6.31452	6.88828	7.10478
	ENSG00000157796	WDR19	57728	0	0	0	0	0	0.750073	0.0735234	0.86988	7.2846	8.03465	7.81009
	ENSG00000157557	ETS2	2114	0	1	0	0	0	0.737669	0.0731531	0.86988	8.0434	8.41581	8.97177
	ENSG00000015133	CCDC88C	440193	0	0	0	0	0	0.733341	0.0730913	0.86988	8.45311	9.17742	9.18613
	ENSG00000177917	ARL6IP6	151188	0	0	0	0	0	0.703259	0.0726891	0.86988	7.58062	8.14128	8.24413
	ENSG00000132746	ALDH3B2	222	0	0	0	0	0	0.696014	0.0736164	0.86988	8.51348	9.16627	9.20244
	ENSG00000131899	LLGL1	3996	0	0	0	0	0	0.686659	0.0735536	0.86988	8.06101	8.68187	8.71005
	ENSG00000159674	SPON2	10417	0	0	0	0	0	0.678406	0.0727279	0.86988	14.3636	14.8923	15.2417
	ENSG00000159182	PRAC1	84366	0	1	0	0	0	0.648285	0.072802	0.86988	9.21721	9.80815	9.88957
	ENSG00000125520	SLC2A4RG	56731	0	0	0	0	0	0.6225	0.0733442	0.86988	9.67511	10.1153	10.4232
	ENSG00000106351	AGFG2	3268	0	0	0	0	0	-0.623518	0.0731813	0.86988	9.97707	9.429	9.33515
	ENSG00000121671	CRY2	1408	0	0	0	0	0	-0.639888	0.0736266	0.86988	9.11711	8.55499	8.4921
	ENSG00000085871	MGST2	4258	0	0	0	0	0	-0.796446	0.0732686	0.86988	10.8123	10.0071	10.2637
	ENSG00000280789	PAGR1	79447	0	0	0	0	0	-0.909585	0.0729346	0.86988	7.694	7.18593	6.83997
	ENSG00000135318	NT5E	4907	0	0	0	0	0	-0.921871	0.0729259	0.86988	6.88138	6.17966	6.29473
	ENSG00000145103	ILDR1	286676	0	0	1	0	0	-1.09981	0.0735314	0.86988	6.93323	5.92193	6.465
	ENSG00000124491	F13A1	2162	0	0	0	0	0	-1.38679	0.0730009	0.86988	6.03385	5.19214	5.48308
	ENSG00000179241	LDLRAD3	143458	0	0	0	0	0	0.759501	0.0738169	0.870382	8.584	9.13229	9.53416
	ENSG00000128253	RFPL2	10739	0	0	0	0	0	-0.845748	0.0738463	0.870382	7.58086	7.16341	6.58722
	ENSG00000083123	BCKDHB	594	0	0	0	0	0	0.782116	0.0739322	0.870698	8.35778	9.28183	8.98799
	ENSG00000213563	C8orf82	414919	0	0	0	0	0	0.739382	0.0741746	0.872854	7.92117	8.40635	8.77384
	ENSG00000075290	WNT8B	7479	0	0	0	0	0	1.10433	0.074401	0.874785	5.74558	6.37463	6.51213
	ENSG00000139998	RAB15	376267	0	0	0	0	0	-0.732752	0.0744573	0.874785	9.22992	8.37759	8.755
	ENSG00000090238	YPEL3	83719	0	0	0	0	0	-0.999503	0.074611	0.875891	7.81555	7.00745	7.24799
	ENSG00000142864	SERBP1	26135	0	1	0	0	0	0.617752	0.0749149	0.877362	11.9636	12.4958	12.6812
	ENSG00000167751	KLK2	3817	0	0	0	0	0	-0.660497	0.0748355	0.877362	16.7645	16.2772	15.9816
	ENSG00000171522	PTGER4	5734	0	0	0	0	0	-1.03505	0.074907	0.877362	8.6169	7.74225	8.11189
	ENSG00000134508	CABLES1	91768	0	0	0	0	0	0.667699	0.0753568	0.881375	8.12283	8.64618	8.81688
	ENSG00000237190	CDKN2AIPNL	91368	0	0	0	0	0	0.664532	0.0753772	0.881375	8.40966	9.00351	9.06138
	ENSG00000153214	TMEM87B	84910	0	0	0	0	0	-0.607187	0.0754736	0.881802	9.98535	9.34992	9.45277
	ENSG00000169692	AGPAT2	10555	0	0	0	0	0	0.769013	0.0756499	0.883162	7.53671	8.03465	8.38986
	ENSG00000187109	NAP1L1	4673	0	0	0	0	0	0.573704	0.0757324	0.883425	13.1105	13.6963	13.6711
	ENSG00000115286	NDUFS7	374291	0	0	0	0	0	0.744744	0.0757975	0.883485	8.61089	9.06184	9.57409
	ENSG00000178381	ZFAND2A	90637	0	0	0	0	0	-0.879551	0.0759699	0.884794	7.67574	6.92914	7.09469
	ENSG00000108679	LGALS3BP	3959	0	1	0	0	0	0.68246	0.0761218	0.885163	9.39213	10.0133	10.1471
	ENSG00000135127	BICDL1	92558	0	0	0	0	0	-0.601278	0.0760966	0.885163	10.7063	10.0964	10.1507
	ENSG00000015475	BID	637	0	0	0	0	0	0.722248	0.0765871	0.885681	7.40061	7.87888	8.14127
	ENSG00000011295	TTC19	54902	0	1	0	0	0	0.609561	0.0765594	0.885681	9.82801	10.3076	10.5295
	ENSG00000186834	HEXIM1	10614	0	0	1	0	0	-0.654457	0.0764908	0.885681	10.4937	9.72325	10.0148
	ENSG00000105402	NAPA	8775	0	0	1	0	0	-0.676868	0.0763277	0.885681	11.0892	10.5129	10.4182
	ENSG00000087085	ACHE	43	0	0	0	0	0	-2.1968	0.0763799	0.885681	5.34319	4.56306	4.80003
	ENSG00000155115	GTF3C6	112495	0	0	1	0	0	-0.632734	0.0767285	0.88662	11.243	10.629	10.6549
	ENSG00000151632	AKR1C2	1646	0	0	0	0	0	-1.77338	0.0767953	0.886697	5.57271	5.01047	4.80003
	ENSG00000173482	PTPRM	5797	1	0	0	0	0	-0.734382	0.0770064	0.887742	8.19402	7.46851	7.66215
	ENSG00000138443	ABI2	10152	0	1	0	0	0	0.750249	0.0771148	0.887887	9.26878	10.1942	9.91523
	ENSG00000181163	NPM1	4869	0	1	0	0	0	0.572368	0.0772652	0.887887	12.1023	12.6683	12.6758
	ENSG00000198604	BAZ1A	11177	0	0	0	0	0	-0.60763	0.077156	0.887887	10.2885	9.81886	9.5723
	ENSG00000124313	IQSEC2	23096	0	0	0	0	0	-1.00552	0.0773202	0.887887	6.95273	6.2479	6.33057
	ENSG00000095585	BLNK	29760	0	0	0	0	0	-2.46097	0.0772881	0.887887	8.3152	6.71157	7.02197
	ENSG00000118257	NRP2	8828	0	0	0	0	0	1.51504	0.0774766	0.88899	5.08723	5.59612	5.91814
	ENSG00000152467	ZSCAN1	284312	0	0	0	0	0	1.56277	0.0779369	0.889542	5.02249	5.6688	5.67675
	ENSG00000171126	KCNG3	170850	0	0	0	0	0	0.819613	0.0780186	0.889542	6.59636	7.22993	7.21121
	ENSG00000091656	ZFHX4	79776	0	0	0	0	0	0.77329	0.0780681	0.889542	9.04968	10.0395	9.67602
	ENSG00000133275	CSNK1G2	1455	0	0	0	0	0	0.643015	0.0776928	0.889542	9.27078	9.67492	10.0755
	ENSG00000068697	LAPTM4A	9741	0	0	1	0	0	-0.604796	0.0776976	0.889542	10.8927	10.3877	10.2209
	ENSG00000174529	TMEM81	388730	0	0	0	0	0	-1.04092	0.0778039	0.889542	6.45203	5.80196	5.81673
	ENSG00000125931	CITED1	4435	0	0	0	0	0	-2.13098	0.0777545	0.889542	5.35242	4.56306	4.80003
	ENSG00000086730	LAT2	7462	1	0	0	0	0	-0.851586	0.0784586	0.889671	7.32983	6.81737	6.54267
	ENSG00000170921	TANC2	26115	0	0	0	0	0	0.862462	0.0781661	0.889671	7.11283	7.71174	8.06154
	ENSG00000183751	TBL3	10607	0	1	0	0	0	0.713577	0.078623	0.889671	7.61941	8.14128	8.36104
	ENSG00000174989	FBXW8	26259	0	1	0	0	0	0.657372	0.0783938	0.889671	8.46557	9.12367	9.05369
	ENSG00000169925	BRD3	8019	0	0	0	0	0	0.636125	0.0784668	0.889671	10.9262	11.5237	11.6334
	ENSG00000174306	ZHX3	23051	0	0	0	0	0	0.596964	0.0785386	0.889671	9.45887	10.0102	10.0564
	ENSG00000163435	ELF3	1999	0	0	0	0	0	-0.91781	0.0783781	0.889671	10.2629	9.60235	9.60596
	ENSG00000189114	BLOC1S3	388552	0	0	0	0	0	-0.736338	0.0787445	0.890363	8.08165	7.38369	7.5346
	ENSG00000242173	ARHGDIG	398	0	0	0	0	0	0.764523	0.0790305	0.892228	6.89961	7.48669	7.5346
	ENSG00000105968	H2AZ2	94239	0	0	0	0	0	0.66254	0.079006	0.892228	11.2192	11.9059	11.9276
	ENSG00000133048	CHI3L1	1116	0	0	0	0	0	-1.82735	0.0794094	0.895818	5.67501	4.77807	5.20246
	ENSG00000002587	HS3ST1	9957	0	0	0	0	0	-1.21889	0.0795071	0.896234	6.30687	5.39084	5.81673
	ENSG00000183580	FBXL7	23194	0	0	0	0	0	0.990355	0.0797063	0.897107	6.05075	6.64724	6.83997
	ENSG00000171703	TCEA2	6919	0	0	0	0	0	0.660799	0.0796892	0.897107	8.13311	8.77295	8.70351
	ENSG00000095203	EPB41L4B	54566	0	0	0	0	0	-0.608976	0.0798785	0.898359	11.6847	10.8566	11.279
	ENSG00000128594	LRRC4	64101	0	0	0	0	0	-1.24302	0.0802224	0.901539	6.39725	5.77004	5.70609
	ENSG00000179859	RNF227	284023	0	0	0	0	0	1.67476	0.0804273	0.902105	4.95647	5.86341	5.70609
	ENSG00000148842	CNNM2	54805	0	0	0	0	0	0.689361	0.0805447	0.902105	7.50855	8.13556	8.07176
	ENSG00000137764	MAP2K5	5607	0	1	0	0	0	0.649002	0.0804798	0.902105	8.25673	8.79847	8.90782
	ENSG00000167778	SPRYD3	84926	0	0	0	0	0	-0.66449	0.0805801	0.902105	9.33355	8.76558	8.69364
	ENSG00000188910	GJB3	2707	0	0	0	0	0	-2.39406	0.0805604	0.902105	5.26047	4.77807	4.37986
	ENSG00000085185	BCORL1	63035	0	0	0	0	0	0.818601	0.0807353	0.902483	7.06395	7.85118	7.72188
	ENSG00000239305	RNF103	7844	0	0	0	1	0	-0.628747	0.0808671	0.903142	9.77479	9.0768	9.28352
	ENSG00000164073	MFSD8	256471	0	0	0	0	0	-0.693259	0.0809169	0.903142	8.19465	7.58271	7.61389
	ENSG00000162989	KCNJ3	3760	0	0	0	0	1	0.837981	0.0818978	0.904781	6.64711	7.48669	7.06399
	ENSG00000276644	DACH1	1602	0	0	0	0	0	0.717744	0.0819849	0.904781	7.67802	8.52034	8.06666
	ENSG00000074410	CA12	771	0	0	0	0	0	-0.59331	0.0818805	0.904781	11.8737	11.1153	11.4428
	ENSG00000132716	DCAF8	50717	0	0	0	0	0	-0.620325	0.0812483	0.904781	9.70686	9.25314	8.96904
	ENSG00000113231	PDE8B	8622	0	0	0	0	0	-0.622787	0.0812052	0.904781	9.40152	8.79122	8.84981
	ENSG00000077150	NFKB2	4791	0	0	0	0	0	-0.639349	0.0818292	0.904781	8.80021	8.21364	8.22139
	ENSG00000135924	DNAJB2	3300	0	0	1	0	0	-0.676989	0.0816017	0.904781	10.391	9.73838	9.81428
	ENSG00000134716	CYP2J2	1573	0	0	1	0	0	-0.712724	0.0819504	0.904781	8.37601	7.75726	7.77295
	ENSG00000047648	ARHGAP6	395	0	0	0	0	0	-0.755423	0.0819815	0.904781	11.0122	10.1749	10.5276
	ENSG00000125434	SLC25A35	399512	0	0	0	0	0	-0.845557	0.081867	0.904781	7.58939	6.95574	6.94525
	ENSG00000127838	PNKD	25953	0	0	1	0	0	-0.870974	0.0815424	0.904781	9.70562	8.99092	9.10913
	ENSG00000167549	CORO6	84940	0	0	1	0	0	-0.985777	0.0816541	0.904781	6.79055	6.03135	6.23908
	ENSG00000186197	EDARADD	128178	0	0	0	0	0	-1.0533	0.0819672	0.904781	6.67781	6.26988	5.64666
	ENSG00000115414	FN1	2335	0	0	0	0	0	-1.10634	0.0814836	0.904781	6.42824	5.70352	5.84288
	ENSG00000185504	FAAP100	80233	0	0	0	0	0	0.63503	0.0821774	0.906227	9.08213	9.45899	9.88236
	ENSG00000064545	TMEM161A	54929	0	0	0	0	0	0.69269	0.0825072	0.909184	7.70275	8.30815	8.33163
	ENSG00000249375	CASC11	100270680	0	0	0	0	0	1.87674	0.0827374	0.909287	4.80019	5.19214	5.70609
	ENSG00000026559	KCNG1	3755	0	0	0	0	0	1.15479	0.0827198	0.909287	5.53746	6.26988	6.07794
	ENSG00000067082	KLF6	1316	0	0	0	0	0	1.05153	0.0827215	0.909287	10.6086	12.2584	11.8668
	ENSG00000133624	ZNF767P	79970	0	0	0	0	0	-0.985829	0.0827634	0.909287	7.40766	6.86035	6.65837
	ENSG00000198435	NRARP	441478	0	0	0	0	0	0.865925	0.0828344	0.909389	8.13517	8.56352	9.35821
	ENSG00000158748	HTR6	3362	0	0	0	0	0	1.7373	0.0831575	0.910985	4.89214	5.34467	5.81673
	ENSG00000205090	TMEM240	339453	0	0	0	0	0	1.06095	0.0834564	0.910985	5.79414	6.37463	6.57253
	ENSG00000040608	RTN4R	65078	0	0	0	0	0	0.942861	0.0830459	0.910985	6.17537	6.56232	7.04314
	ENSG00000197702	PARVA	55742	0	0	0	0	0	-0.694548	0.0835016	0.910985	9.54724	9.04672	8.79859
	ENSG00000168792	ABHD15	116236	0	0	0	0	0	-0.742271	0.0835363	0.910985	7.73994	7.2726	6.96761
	ENSG00000153292	ADGRF1	266977	0	0	0	0	0	-0.76259	0.0834282	0.910985	7.72734	7.25143	6.95647
	ENSG00000166979	EVA1C	59271	0	0	0	0	0	-0.84571	0.0834113	0.910985	7.19924	6.54468	6.60175
	ENSG00000242294	STAG3L5P	101735302	0	0	0	0	0	-1.17993	0.0831934	0.910985	7.29057	6.87438	6.38258
	ENSG00000141854	MISP3	113230	0	0	0	0	0	-1.45232	0.0834283	0.910985	6.06154	5.43509	5.41026
	ENSG00000196313	POM121	9883	0	0	0	0	0	0.644597	0.0836454	0.9115	9.64242	10.1929	10.385
	ENSG00000230590	FTX	100302692	0	0	1	0	0	-0.688856	0.0837926	0.912429	9.06352	8.53343	8.37758
	ENSG00000164620	RELL2	285613	0	0	1	0	0	-0.648761	0.0839832	0.913155	10.1414	9.53679	9.55063
	ENSG00000105088	OLFM2	93145	0	0	0	0	0	0.816945	0.0840827	0.913562	6.86291	7.44079	7.62089
	ENSG00000258017	LOC105369760	105369760	0	0	0	0	0	-1.73657	0.0843464	0.915752	5.58828	5.01047	4.93627
	ENSG00000114790	ARHGEF26	26084	0	0	0	0	0	0.817926	0.0848582	0.917462	7.80704	8.45762	8.78318
	ENSG00000133315	MACROD1	28992	0	1	0	0	0	0.789271	0.0846784	0.917462	8.9614	9.41022	10.0806
	ENSG00000099624	ATP5F1D	513	0	0	0	0	0	0.741136	0.0850021	0.917462	9.09797	9.55613	10.1068
	ENSG00000141639	MAPK4	5596	0	0	0	0	0	-0.963512	0.0847998	0.917462	6.8592	6.08271	6.33057
	ENSG00000242028	HYPK	25764	0	0	0	0	0	-1.04814	0.0846361	0.917462	6.64524	6.22555	5.67675
	ENSG00000058453	CROCC	9696	0	0	0	0	0	0.7578	0.0852316	0.919266	7.13925	7.66471	7.89891
	ENSG00000141380	SS18	6760	0	0	0	0	0	0.617901	0.0854382	0.92082	9.45243	10.0577	10.0692
	ENSG00000130758	MAP3K10	4294	0	0	0	0	0	0.786296	0.0860544	0.921414	7.01542	7.56573	7.77295
	ENSG00000139874	SSTR1	6751	0	0	0	0	0	0.765877	0.0861187	0.921414	6.985	7.69624	7.54935
	ENSG00000176102	CSTF3	1479	0	0	0	0	0	0.657975	0.0858233	0.921414	9.68529	10.3949	10.3277
	ENSG00000008513	ST3GAL1	6482	0	0	0	0	0	-0.64471	0.0859428	0.921414	8.75561	8.07707	8.26206
	ENSG00000049759	NEDD4L	23327	0	0	0	0	0	-0.656629	0.0857906	0.921414	12.0921	11.5767	11.3884
	ENSG00000137216	TMEM63B	55362	0	0	0	1	0	-0.664069	0.0859668	0.921414	10.8413	10.2428	10.2312
	ENSG00000159720	ATP6V0D1	9114	0	0	1	0	0	-0.742394	0.0860669	0.921414	10.1161	9.48165	9.49498
	ENSG00000128918	ALDH1A2	8854	0	0	0	0	0	-1.1036	0.0858892	0.921414	6.52379	5.86341	5.89356
	ENSG00000263429	TMEM238L	100289255	0	0	0	0	0	-2.64751	0.0860591	0.921414	5.13072	4.68015	4.52191
	ENSG00000140836	ZFHX3	463	0	0	1	0	0	0.595338	0.0862155	0.92178	10.4347	10.8815	11.1553
	ENSG00000132680	KHDC4	22889	0	0	0	0	0	-0.837954	0.0863065	0.922084	9.73989	9.21848	8.96632
	ENSG00000123064	DDX54	79039	0	1	0	0	0	0.572036	0.0865202	0.923028	10.1805	10.6661	10.8088
	ENSG00000064195	DLX3	1747	0	0	0	0	0	-1.33467	0.0864745	0.923028	7.0033	5.73724	6.71275
	ENSG00000188807	TMEM201	199953	0	0	0	0	0	0.696098	0.0866949	0.923554	8.43353	8.96863	9.24805
	ENSG00000163697	APBB2	323	0	0	0	0	0	0.666914	0.0866674	0.923554	8.21128	8.92629	8.74866
	ENSG00000152413	HOMER1	9456	0	0	0	0	0	0.981417	0.0867995	0.924001	5.89789	6.57973	6.465
	ENSG00000175221	MED16	10025	0	0	0	0	0	0.694457	0.0869942	0.924437	8.75442	9.34251	9.54699
	ENSG00000148411	NACC2	138151	0	0	1	0	0	-0.640635	0.0870791	0.924437	9.79048	8.94598	9.38906
	ENSG00000107147	KCNT1	57582	0	0	1	0	0	-0.685801	0.0870915	0.924437	8.03679	7.51353	7.38624
	ENSG00000136603	SKIL	6498	0	0	1	0	0	-0.787855	0.086922	0.924437	9.46593	8.46219	9.07156
	ENSG00000132622	HSPA12B	116835	0	0	0	0	0	1.99912	0.0872831	0.925804	4.68227	5.51851	5.33212
	ENSG00000121742	GJB6	10804	0	0	0	0	0	-1.031	0.0875818	0.928304	6.40496	5.73724	5.81673
	ENSG00000167904	TMEM68	137695	0	0	0	0	0	0.583131	0.0878282	0.930246	9.33513	9.84181	9.9446
	ENSG00000143578	CREB3L4	148327	1	0	0	0	0	-0.579379	0.0881723	0.93031	11.1828	10.7251	10.4996
	ENSG00000072071	ADGRL1	22859	0	0	0	0	0	0.581415	0.0881458	0.93031	10.8702	11.2897	11.5863
	ENSG00000206190	ATP10A	57194	0	0	0	0	0	-0.748747	0.0882705	0.93031	7.64162	6.88828	7.16383
	ENSG00000130772	MED18	54797	0	0	0	0	0	-0.818961	0.0880762	0.93031	7.38106	6.9425	6.52749
	ENSG00000109854	HTATIP2	10553	0	0	0	0	0	-0.839432	0.0882762	0.93031	8.80158	8.13556	8.19362
	ENSG00000108511	HOXB6	3216	0	0	0	0	0	-1.91653	0.0879866	0.93031	5.47469	4.77807	4.93627
	ENSG00000258441	LINC00641	283624	0	0	0	0	0	0.714606	0.0883432	0.93035	8.25469	9.16066	8.68703
	ENSG00000076043	REXO2	25996	0	1	0	0	0	-0.757165	0.0884589	0.930904	12.0796	11.485	11.4171
	ENSG00000099821	POLRMT	5442	0	0	0	0	0	0.619613	0.0886092	0.931819	8.83003	9.30742	9.52308
	ENSG00000178761	FAM219B	57184	0	0	0	0	0	-0.579176	0.0887545	0.932682	10.7491	10.2962	10.0641
	ENSG00000132854	KANK4	163782	0	0	0	0	0	1.84813	0.0899713	0.932743	4.76943	5.55798	5.58402
	ENSG00000197714	ZNF460	10794	0	0	0	0	0	0.886578	0.0898871	0.932743	6.35343	7.14051	6.85207
	ENSG00000005249	PRKAR2B	5577	0	0	0	0	0	0.848327	0.0894701	0.932743	7.2465	7.91276	8.18894
	ENSG00000197479	PCDHB11	56125	0	0	0	0	0	0.836121	0.089028	0.932743	6.43677	6.91566	7.17343
	ENSG00000177854	TMEM187	8269	0	0	0	0	0	0.829468	0.0898667	0.932743	6.73161	7.34429	7.45845
	ENSG00000165684	SNAPC4	6621	0	0	0	0	0	0.733852	0.0899521	0.932743	8.68248	9.47263	9.42723
	ENSG00000165752	STK32C	282974	0	0	0	0	0	0.679349	0.090053	0.932743	7.89773	8.27733	8.70351
	ENSG00000154380	ENAH	55740	0	0	0	0	0	0.653492	0.0894412	0.932743	11.1208	11.6861	11.9262
	ENSG00000175792	RUVBL1	8607	0	0	0	0	0	0.580386	0.0895313	0.932743	9.65013	10.2092	10.2221
	ENSG00000100129	EIF3L	51386	0	1	0	0	0	0.573742	0.0896945	0.932743	10.8519	11.5056	11.335
	ENSG00000173898	SPTBN2	6712	0	0	0	0	0	0.567492	0.0891618	0.932743	11.687	12.118	12.3726
	ENSG00000118855	MFSD1	64747	0	0	0	0	0	-0.616559	0.0898665	0.932743	9.49039	8.96542	8.86746
	ENSG00000162869	PPP1R21	129285	0	0	1	0	0	-0.632051	0.0891928	0.932743	8.70169	8.11826	8.14127
	ENSG00000178980	SELENOW	6415	0	0	0	0	0	-0.703639	0.088882	0.932743	9.98246	9.34003	9.39921
	ENSG00000115828	QPCT	25797	0	0	0	0	0	-0.720526	0.0900898	0.932743	8.68515	7.82293	8.26206
	ENSG00000165359	INTS6L	203522	0	0	0	0	0	-0.776204	0.0899886	0.932743	8.09752	7.55716	7.41072
	ENSG00000186162	CIDECP1	152302	0	0	0	0	0	-0.861836	0.0891042	0.932743	7.28497	6.64724	6.67217
	ENSG00000121716	PILRB	29990	0	0	0	0	0	-1.10099	0.0893249	0.932743	7.04234	6.54468	6.27644
	ENSG00000163328	GPR155	151556	0	0	1	0	0	0.990405	0.090679	0.933408	5.83961	6.49035	6.41616
	ENSG00000010318	PHF7	51533	0	0	0	0	0	0.839401	0.0902732	0.933408	6.42644	6.90203	7.17343
	ENSG00000177733	HNRNPA0	10949	0	1	0	0	0	0.598677	0.0906478	0.933408	12.087	12.5611	12.8248
	ENSG00000104763	ASAH1	427	0	0	0	0	0	-0.650937	0.0903211	0.933408	11.8184	11.1755	11.2674
	ENSG00000171928	TVP23B	51030	0	0	0	0	0	-0.674111	0.0906788	0.933408	8.8561	8.48932	7.93855
	ENSG00000120875	DUSP4	1846	0	0	0	0	0	-0.7457	0.0904063	0.933408	8.85189	7.97821	8.4221
	ENSG00000132855	ANGPTL3	27329	0	0	0	0	0	-1.83049	0.0905668	0.933408	5.71775	5.29635	4.37986
	ENSG00000138829	FBN2	2201	0	0	0	0	0	-1.84063	0.0907242	0.933408	5.42508	4.86365	4.72075
	ENSG00000179981	TSHZ1	10194	0	1	0	0	0	0.86769	0.0908316	0.933861	7.03474	7.76471	7.92733
	ENSG00000122783	CYREN	78996	0	0	0	0	0	-0.5869	0.0908969	0.93388	9.62768	8.99723	9.13849
	ENSG00000161677	JOSD2	126119	0	0	0	0	0	1.0495	0.0915643	0.93812	6.26515	6.71157	7.39445
	ENSG00000152642	GPD1L	23171	0	1	0	0	0	-0.701329	0.0915331	0.93812	11.3066	10.4442	10.8822
	ENSG00000086065	CHMP5	51510	0	0	0	0	0	-0.705852	0.0914556	0.93812	10.4652	10.0441	9.59718
	ENSG00000135636	DYSF	8291	0	0	0	0	0	-1.0088	0.0914895	0.93812	7.14648	6.52681	6.4966
	ENSG00000158711	ELK4	2005	0	0	0	0	0	-0.604795	0.0917002	0.938208	10.7883	10.4032	9.96658
	ENSG00000254363	LOC101929719	101929719	0	0	1	0	0	-1.89953	0.0916563	0.938208	5.38742	4.86365	4.63014
	ENSG00000161179	YDJC	150223	0	1	0	0	0	0.750275	0.091783	0.938403	7.65293	7.9393	8.61917
	ENSG00000126351	THRA	7067	0	1	0	0	0	0.649776	0.0920672	0.940004	8.5146	9.16906	9.11898
	ENSG00000172201	ID4	3400	0	0	0	0	0	-1.03746	0.0920366	0.940004	12.1245	11.3762	11.7322
	ENSG00000126461	SCAF1	58506	0	0	0	0	0	0.59109	0.0922739	0.941462	9.75609	10.1581	10.4845
	ENSG00000006327	TNFRSF12A	51330	0	0	0	0	0	-1.77751	0.0924238	0.942339	5.67316	5.13551	5.05253
	ENSG00000143067	ZNF697	90874	0	0	1	0	0	0.634829	0.0925462	0.942935	8.06705	8.54209	8.73911
	ENSG00000130224	LRCH2	57631	0	0	0	0	0	0.893422	0.0933275	0.943069	6.37059	7.2726	6.76505
	ENSG00000154978	VOPP1	81552	0	0	0	0	0	0.723588	0.0930415	0.943069	7.34021	7.96536	7.99869
	ENSG00000213465	ARL2	402	0	0	0	0	0	0.709204	0.0927222	0.943069	8.61364	9.30996	9.35821
	ENSG00000183248	PRR36	80164	0	0	0	0	0	0.6412	0.0932196	0.943069	8.12468	8.59299	8.82593
	ENSG00000174738	NR1D2	9975	0	1	0	0	0	0.62953	0.0932691	0.943069	9.18421	9.83126	9.79291
	ENSG00000013523	ANGEL1	23357	0	0	0	0	0	0.614388	0.0929838	0.943069	8.6961	9.27924	9.2879
	ENSG00000105426	PTPRS	5802	0	0	0	0	0	0.587123	0.0931235	0.943069	9.29936	9.82064	9.91381
	ENSG00000133789	SWAP70	23075	0	0	0	0	0	-0.664468	0.09292	0.943069	8.4688	8.05905	7.66891
	ENSG00000151718	WWC2	80014	0	0	0	0	0	-0.68296	0.0932097	0.943069	8.1135	7.50464	7.55667
	ENSG00000107821	KAZALD1	81621	0	0	1	0	0	-0.935081	0.0930513	0.943069	8.2078	7.54854	7.61389
	ENSG00000196878	LAMB3	3914	0	0	0	0	0	-1.09989	0.0926845	0.943069	6.32352	5.77004	5.61576
	ENSG00000095209	TMEM38B	55151	0	0	0	0	0	0.628833	0.0934656	0.943817	8.50292	9.08867	9.11652
	ENSG00000154639	CXADR	1525	0	0	1	0	0	0.619784	0.0938361	0.944332	10.1168	10.5941	10.8815
	ENSG00000138111	MFSD13A	79847	0	0	0	0	0	0.61003	0.0938014	0.944332	8.26443	8.85861	8.78627
	ENSG00000180901	KCTD2	23510	0	1	0	0	0	-0.589548	0.0935963	0.944332	9.29517	8.71288	8.77072
	ENSG00000213889	PPM1N	147699	0	0	0	0	0	-1.28144	0.0938296	0.944332	6.11479	5.55798	5.41026
	ENSG00000259120	SMIM6	100130933	0	0	0	0	0	-1.7668	0.0938372	0.944332	5.48633	4.77807	4.93627
	ENSG00000168938	PPIC	5480	0	0	1	0	0	-1.66864	0.0939133	0.944454	5.78339	5.39084	4.63014
	ENSG00000180287	PLD5	200150	0	0	0	0	0	-1.17768	0.0940499	0.944538	6.05671	5.43509	5.44728
	ENSG00000254726	MEX3A	92312	0	0	0	0	0	0.753656	0.0943081	0.944871	9.38599	10.2268	10.2255
	ENSG00000127399	LRRC61	65999	0	0	0	0	0	0.713209	0.0943242	0.944871	7.26829	7.9393	7.81009
	ENSG00000171045	TSNARE1	203062	0	0	0	0	0	0.63767	0.0942113	0.944871	7.80906	8.35317	8.39393
	ENSG00000185917	SETD4	54093	0	0	0	0	0	-0.675752	0.0945025	0.944871	8.49895	7.96536	7.86991
	ENSG00000108774	RAB5C	5878	0	0	0	0	0	-0.758919	0.094532	0.944871	9.20918	8.58044	8.6087
	ENSG00000067066	SP100	6672	0	0	0	0	0	-1.46746	0.0944158	0.944871	5.79776	5.01047	5.29073
	ENSG00000060749	QSER1	79832	0	1	0	0	0	1.02885	0.0946642	0.944911	7.09165	8.00984	8.39799
	ENSG00000100554	ATP6V1D	51382	0	0	1	0	0	-0.674914	0.094619	0.944911	9.52648	8.93617	8.93039
	ENSG00000197180	CH17-340M24.3	158960	0	0	0	0	0	-1.10502	0.0950159	0.947138	6.77033	6.03135	6.23908
	ENSG00000187848	P2RX2	22953	0	0	0	0	0	-1.89644	0.095007	0.947138	5.60669	4.94042	5.15512
	ENSG00000239467	ERICH2	285141	0	0	0	0	0	1.31296	0.0953694	0.948736	5.22477	5.77004	5.91814
	ENSG00000119900	OGFRL1	79627	0	1	0	0	0	0.858218	0.0953151	0.948736	6.85321	7.50464	7.72836
	ENSG00000005379	TSPOAP1	9256	0	0	0	0	0	0.662054	0.0955613	0.950004	7.81902	8.52472	8.30594
	ENSG00000114446	IFT57	55081	0	0	0	0	0	0.640694	0.0959757	0.951368	8.783	9.53245	9.2659
	ENSG00000065534	MYLK	4638	0	0	0	0	0	-0.671477	0.0963197	0.951368	8.34527	7.55716	7.92733
	ENSG00000157240	FZD1	8321	0	0	0	0	0	-0.672472	0.0958962	0.951368	8.42428	7.61608	8.01467
	ENSG00000126247	CAPNS1	826	0	0	1	0	0	-0.854512	0.0961543	0.951368	12.847	12.0815	12.3695
	ENSG00000178078	STAP2	55620	0	0	1	0	0	-0.85589	0.0962728	0.951368	9.48051	8.76927	8.94984
	ENSG00000116016	EPAS1	2034	0	0	0	0	0	-0.888824	0.0963142	0.951368	10.1615	9.30488	9.73964
	ENSG00000181908	LINC02724	100996455	0	0	0	0	0	-1.09483	0.0963444	0.951368	6.50473	5.89301	5.86848
	ENSG00000178301	AQP11	282679	0	0	0	0	0	-1.15794	0.0963362	0.951368	6.21162	5.43509	5.70609
	ENSG00000266010	GATA6-AS1	100128893	0	0	0	0	0	-1.43867	0.0960736	0.951368	6.08462	5.13551	5.67675
	ENSG00000077327	SPAG6	9576	0	0	0	0	0	-2.02325	0.0962913	0.951368	5.38743	4.56306	4.93627
	ENSG00000260230	FRRS1L	23732	0	0	0	0	0	0.597156	0.097052	0.955152	8.84183	9.52374	9.28352
	ENSG00000196586	MYO6	4646	0	0	0	0	0	-0.547704	0.0969114	0.955152	13.4206	12.9156	12.8435
	ENSG00000115170	ACVR1	90	0	0	0	0	0	-0.709036	0.0970463	0.955152	8.0505	7.50464	7.41879
	ENSG00000185133	INPP5J	27124	0	0	0	0	0	-0.851462	0.0971165	0.955152	8.82254	8.10661	8.29291
	ENSG00000230417	LINC00595	414243	0	0	0	0	0	-1.7145	0.0970703	0.955152	5.60373	5.07518	4.93627
	ENSG00000157657	ZNF618	114991	0	0	0	0	0	0.728603	0.0974152	0.956175	9.10613	9.86267	9.92929
	ENSG00000030582	GRN	2896	0	0	0	0	0	-0.735582	0.0973686	0.956175	10.8707	10.2065	10.316
	ENSG00000261286	ATP2C2-AS1	105371374	0	0	0	0	0	-1.54346	0.0973038	0.956175	5.72923	5.29635	4.87123
	ENSG00000203952	CCDC160	347475	0	0	0	0	0	1.3262	0.0976529	0.95787	5.20076	5.86341	5.76268
	ENSG00000123472	ATPAF1	64756	0	0	0	0	0	0.586437	0.097978	0.958436	9.9287	10.4291	10.5918
	ENSG00000105447	GRWD1	83743	0	1	0	0	0	0.582455	0.0981901	0.958436	9.18916	9.63909	9.8502
	ENSG00000136279	DBNL	28988	0	0	0	0	0	-0.560638	0.0982565	0.958436	11.6476	11.1825	11.0134
	ENSG00000130340	SNX9	51429	0	0	0	0	0	-0.567366	0.0981527	0.958436	10.2213	9.64311	9.709
	ENSG00000181404	WASHC1	100287171	0	0	0	0	0	-0.835102	0.0979381	0.958436	6.95884	6.39462	6.33057
	ENSG00000132801	ZSWIM3	140831	0	0	1	0	0	-0.925985	0.097931	0.958436	6.86844	6.41432	6.07794
	ENSG00000109205	ODAM	54959	0	0	0	1	0	-1.1116	0.0980036	0.958436	6.46369	5.89301	5.79001
	ENSG00000182326	C1S	716	0	0	0	0	0	-1.92746	0.0982961	0.958436	5.49375	5.07518	4.37986
	ENSG00000174137	FAM53A	152877	0	0	0	0	0	1.74431	0.0987785	0.958654	4.84872	5.77004	5.20246
	ENSG00000178460	MCMDC2	157777	0	0	0	0	0	1.23434	0.0990498	0.958654	5.39123	6.26988	5.73472
	ENSG00000198830	HMGN2	3151	0	0	0	0	0	0.76997	0.0990412	0.958654	10.7325	11.4073	11.8223
	ENSG00000114942	EEF1B2	1933	0	1	0	0	0	0.583519	0.0990416	0.958654	10.2128	10.8925	10.6917
	ENSG00000125648	SLC25A23	79085	0	0	0	0	0	0.579947	0.099032	0.958654	9.19354	9.77735	9.72682
	ENSG00000126456	IRF3	3661	0	0	0	0	0	-0.637475	0.0987333	0.958654	9.24993	8.65019	8.70351
	ENSG00000177697	CD151	977	0	0	0	0	0	-0.668471	0.0991203	0.958654	11.691	11.0117	11.1802
	ENSG00000125347	IRF1	3659	0	0	0	0	0	-0.703831	0.0989317	0.958654	8.09992	7.48669	7.54199
	ENSG00000151117	TMEM86A	144110	0	0	1	0	0	-0.903395	0.0990264	0.958654	7.61769	6.72719	7.19244
	ENSG00000123095	BHLHE41	79365	0	0	0	0	0	-0.986137	0.0991644	0.958654	6.43889	5.92193	5.73472
	ENSG00000281706	LINC01012	100507173	0	0	0	0	0	-1.02943	0.0987613	0.958654	6.34794	5.83307	5.64666
	ENSG00000130038	CRACR2A	84766	0	0	0	0	0	-1.37325	0.0987977	0.958654	5.80395	5.29635	5.05253
	ENSG00000166401	SERPINB8	5271	0	0	0	0	0	-1.86165	0.0989434	0.958654	5.36087	4.77807	4.72075
	ENSG00000186687	LYRM7	90624	0	1	0	0	0	0.593899	0.0993544	0.959861	8.40085	8.91633	8.9799
	ENSG00000134962	KLB	152831	0	0	0	0	0	-1.26135	0.0994769	0.960415	6.6932	5.59612	6.36547
	ENSG00000063176	SPHK2	56848	0	0	1	0	0	0.613023	0.0996852	0.960708	8.50682	8.94598	9.20244
	ENSG00000140526	ABHD2	11057	0	0	0	0	0	-0.649625	0.0996378	0.960708	12.9737	12.4187	12.36
	ENSG00000178935	ZNF552	79818	0	0	0	0	0	-0.738816	0.0997029	0.960708	8.28726	7.48669	7.84628
	ENSG00000076248	UNG	7374	0	1	0	0	0	0.676556	0.0999354	0.961063	9.52534	10.1777	10.3074
	ENSG00000101384	JAG1	182	0	0	1	0	0	-0.608539	0.0998171	0.961063	10.6845	10.0846	10.1543
	ENSG00000143365	RORC	6097	0	0	0	0	0	-0.857909	0.0998779	0.961063	7.96727	7.24072	7.45061
	ENSG00000117543	DPH5	51611	0	0	0	0	0	0.635301	0.100158	0.96258	7.84706	8.34329	8.48067
	ENSG00000026103	FAS	355	0	0	0	0	0	0.668784	0.100571	0.965916	10.0666	10.7156	10.8523
	ENSG00000140470	ADAMTS17	170691	0	0	0	0	0	1.65658	0.101068	0.967031	4.88152	5.43509	5.55137
	ENSG00000136816	TOR1B	27348	0	0	0	0	0	-0.578077	0.100889	0.967031	9.34534	8.84118	8.76445
	ENSG00000168591	TMUB2	79089	0	0	0	0	0	-0.598351	0.101212	0.967031	9.23494	8.68187	8.68371
	ENSG00000131462	TUBG1	7283	0	0	0	0	0	-0.629212	0.101129	0.967031	9.51985	8.86207	9.03038
	ENSG00000213064	SFT2D2	375035	0	0	0	0	0	-0.684646	0.101147	0.967031	9.21034	8.67402	8.56968
	ENSG00000117020	AKT3	10000	0	0	0	0	1	0.794686	0.101488	0.967116	7.16978	7.97821	7.83432
	ENSG00000100726	TELO2	9894	0	0	0	0	0	0.619809	0.101585	0.967116	8.44618	8.83767	9.19081
	ENSG00000107372	ZFAND5	7763	0	0	0	0	0	0.55944	0.101493	0.967116	11.6524	12.2712	12.1635
	ENSG00000070756	PABPC1	26986	0	0	0	0	0	0.540625	0.101615	0.967116	15.2525	15.7545	15.842
	ENSG00000170421	KRT8	3856	0	0	1	0	0	-0.909495	0.101557	0.967116	12.5585	11.8724	12.0831
	ENSG00000167191	GPRC5B	51704	0	0	0	1	0	-1.41601	0.101434	0.967116	5.73375	4.94042	5.24758
	ENSG00000135441	BLOC1S1	2647	0	0	0	0	0	-0.83649	0.101788	0.968138	7.60717	6.9425	7.0536
	ENSG00000143845	ETNK2	55224	0	0	0	0	1	-1.00089	0.10188	0.968384	6.77305	6.17966	6.14074
	ENSG00000135486	HNRNPA1	3178	0	1	0	0	0	0.552855	0.102244	0.971221	13.1665	13.8003	13.6515
	ENSG00000173905	GOLIM4	27333	0	1	0	0	0	0.663897	0.10233	0.971413	10.4763	11.2126	11.1831
	ENSG00000129990	SYT5	6861	0	0	1	0	0	-1.30641	0.102471	0.972126	6.86337	6.15609	6.465
	ENSG00000116741	RGS2	5997	0	0	0	0	0	-1.3602	0.102623	0.972935	6.1595	5.51851	5.61576
	ENSG00000197375	SLC22A5	6584	0	0	1	0	0	-0.629248	0.10291	0.973919	9.37164	8.76188	8.84685
	ENSG00000108691	CCL2	6347	0	0	1	0	0	-1.11675	0.102925	0.973919	7.15777	6.45287	6.67217
	ENSG00000164125	GASK1B	51313	0	0	0	0	0	0.661431	0.103687	0.976286	10.926	11.7448	11.5426
	ENSG00000125912	NCLN	56926	0	0	0	0	0	0.629708	0.10439	0.976286	9.20462	9.45671	10.0894
	ENSG00000112624	BICRAL	23506	0	0	0	0	0	0.609124	0.103482	0.976286	8.3861	9.05581	8.84981
	ENSG00000003056	M6PR	4074	0	0	0	0	0	0.595326	0.103677	0.976286	8.94702	9.60235	9.44104
	ENSG00000111358	GTF2H3	2967	0	1	0	0	0	0.582639	0.104093	0.976286	8.60578	9.07084	9.22543
	ENSG00000136731	UGGT1	56886	0	0	1	0	0	0.572957	0.10439	0.976286	10.5656	11.2213	11.0633
	ENSG00000121440	PDZRN3	23024	0	0	0	1	0	0.570653	0.104618	0.976286	8.8854	9.42198	9.42921
	ENSG00000178927	CYBC1	79415	0	0	0	0	0	-0.580515	0.104111	0.976286	9.33459	8.78394	8.80166
	ENSG00000171606	ZNF274	10782	0	0	0	0	0	-0.586315	0.104482	0.976286	9.10253	8.59299	8.52957
	ENSG00000168807	SNTB2	6645	0	0	0	0	0	-0.603305	0.10355	0.976286	9.29993	8.78759	8.70351
	ENSG00000144579	CTDSP1	58190	0	0	0	0	0	-0.613317	0.103814	0.976286	10.8281	10.2092	10.3149
	ENSG00000155093	PTPRN2	5799	0	0	0	0	0	-0.653378	0.103525	0.976286	10.7634	9.9675	10.353
	ENSG00000154274	C4orf19	55286	0	0	0	0	0	-0.655787	0.103608	0.976286	8.17735	7.45009	7.74764
	ENSG00000137207	YIPF3	25844	0	0	1	0	0	-0.676677	0.103875	0.976286	11.4858	10.8687	10.9305
	ENSG00000166147	FBN1	2200	0	0	0	0	0	-0.73612	0.104496	0.976286	7.45549	6.83185	6.93394
	ENSG00000152952	PLOD2	5352	0	0	0	0	0	-0.76514	0.103861	0.976286	7.30944	6.54468	6.87596
	ENSG00000115226	FNDC4	64838	0	0	0	0	0	-0.984382	0.104536	0.976286	6.82177	6.39462	5.9659
	ENSG00000196917	HCAR1	27198	0	0	0	0	0	-1.07366	0.104633	0.976286	6.17629	5.63303	5.51774
	ENSG00000185634	SHC4	399694	0	0	0	0	0	-1.50323	0.104003	0.976286	5.69829	5.24562	4.87123
	ENSG00000175868	CALCB	797	0	0	0	0	0	-1.6545	0.104486	0.976286	5.56184	4.94042	4.99641
	ENSG00000136689	IL1RN	3557	0	0	0	0	0	-1.90991	0.104173	0.976286	5.42301	4.86365	4.87123
	ENSG00000171488	LRRC8C	84230	0	1	0	0	0	-0.89923	0.104706	0.976354	6.71063	5.97783	6.23908
	ENSG00000170689	HOXB9	3219	0	0	0	0	0	-1.9232	0.104856	0.976508	5.35204	4.56306	4.87123
	ENSG00000165238	WNK2	65268	0	0	0	0	0	0.556931	0.105148	0.977917	10.9124	11.2644	11.6347
	ENSG00000106991	ENG	2022	0	0	0	0	0	-0.608911	0.105147	0.977917	10.7468	10.0875	10.2726
	ENSG00000106038	EVX1	2128	0	0	0	0	0	-0.956947	0.105252	0.977917	7.32849	6.69577	6.75216
	ENSG00000142408	CACNG8	59283	0	0	0	0	0	-1.2584	0.105339	0.977917	5.90822	5.39084	5.20246
	ENSG00000198788	MUC2	4583	0	0	0	0	0	-1.71397	0.105317	0.977917	5.42943	4.77807	4.87123
	ENSG00000119574	ZBTB45	84878	0	0	0	0	0	0.690384	0.105617	0.979886	7.21529	7.61608	7.94412
	ENSG00000155506	LARP1	23367	0	1	0	0	0	0.575803	0.105802	0.98098	12.4802	13.0882	13.0691
	ENSG00000146409	SLC18B1	116843	0	0	0	0	0	0.861698	0.106015	0.981104	6.22366	6.69577	6.96761
	ENSG00000090971	NAT14	57106	0	0	1	0	0	0.741588	0.10595	0.981104	7.03858	7.64061	7.689
	ENSG00000116991	SIPA1L2	57568	0	0	0	0	0	-0.832576	0.105913	0.981104	7.88194	7.33427	7.24799
	ENSG00000171552	BCL2L1	598	0	0	1	0	0	-0.70856	0.106162	0.98185	11.279	10.627	10.7498
	ENSG00000197121	PGAP1	80055	0	1	0	0	0	1.04752	0.106842	0.982038	6.53654	7.56573	7.62089
	ENSG00000253729	PRKDC	5591	0	1	0	0	0	0.878814	0.106784	0.982038	12.0589	13.3477	13.1169
	ENSG00000167394	ZNF668	79759	0	0	0	0	0	0.834288	0.106679	0.982038	6.43056	6.80275	7.24799
	ENSG00000150995	ITPR1	3708	0	0	0	0	0	0.783648	0.106916	0.982038	10.6626	11.6885	11.5417
	ENSG00000135679	MDM2	4193	0	0	0	0	0	0.67267	0.10663	0.982038	10.1781	10.8126	11.0061
	ENSG00000168264	IRF2BP2	359948	0	1	0	0	0	0.544844	0.106416	0.982038	10.8395	11.2954	11.4622
	ENSG00000168522	FNTA	2339	0	0	0	0	0	-0.552142	0.106492	0.982038	10.2122	9.70218	9.66093
	ENSG00000206573	THUMPD3-AS1	440944	0	0	0	0	0	-0.578409	0.106705	0.982038	9.03831	8.54209	8.46141
	ENSG00000060971	ACAA1	30	0	0	0	0	0	-0.660811	0.106368	0.982038	9.6794	9.09456	9.11406
	ENSG00000247137	LOC100506282	100506282	0	0	0	0	0	-1.03043	0.106857	0.982038	6.23372	5.6688	5.61576
	ENSG00000198488	B3GNT6	192134	0	0	0	0	0	-1.90738	0.106566	0.982038	5.52091	5.13551	4.37986
	ENSG00000111880	RNGTT	8732	0	1	0	0	0	0.61586	0.107072	0.982253	8.35801	8.92959	8.9581
	ENSG00000149499	EML3	256364	0	0	0	0	0	-0.636422	0.107008	0.982253	9.55681	9.07978	8.89066
	ENSG00000134215	VAV3	10451	0	0	0	0	0	0.93294	0.107364	0.983381	6.15302	7.11724	6.38258
	ENSG00000140332	TLE3	7090	0	0	0	0	0	0.545165	0.107315	0.983381	11.1367	11.5898	11.7678
	ENSG00000162337	LRP5	4041	0	0	0	0	1	0.54505	0.107437	0.983381	9.49853	10.0486	9.9976
	ENSG00000154146	NRGN	4900	0	0	0	0	0	0.984945	0.107828	0.984277	6.08317	6.54468	7.0536
	ENSG00000266962	LOC108783654	108783654	0	0	0	0	0	0.74317	0.107722	0.984277	6.80604	7.38369	7.41072
	ENSG00000165832	TRUB1	142940	0	0	0	0	0	0.634383	0.107732	0.984277	8.17205	8.75072	8.79859
	ENSG00000184675	AMER1	139285	0	0	0	0	0	0.769269	0.1081	0.984327	7.04061	7.68842	7.76666
	ENSG00000176619	LMNB2	84823	0	1	0	0	0	0.677623	0.10801	0.984327	10.2539	10.8496	11.1299
	ENSG00000110881	ASIC1	41	0	0	0	0	0	0.656912	0.107962	0.984327	7.98919	8.41581	8.755
	ENSG00000105202	FBL	2091	0	1	0	0	0	0.543682	0.108052	0.984327	9.83018	10.3051	10.4122
	ENSG00000099795	NDUFB7	4713	0	0	0	0	0	0.725089	0.108197	0.984601	9.14215	9.66109	10.141
	ENSG00000146826	MAP11	55262	0	0	0	0	0	-0.637081	0.108265	0.984614	8.18372	7.61608	7.64853
	ENSG00000008710	PKD1	5310	0	0	0	0	0	0.736166	0.108431	0.984735	8.72778	9.429	9.62336
	ENSG00000165023	DIRAS2	54769	0	0	0	0	0	-0.69268	0.108479	0.984735	8.75302	8.32332	8.00404
	ENSG00000189157	FAM47E	100129583	0	0	0	0	0	-0.977451	0.108442	0.984735	6.65094	6.22555	5.81673
	ENSG00000115461	IGFBP5	3488	0	0	0	0	0	-1.1292	0.108772	0.986181	6.22242	5.73724	5.48308
	ENSG00000174915	PTDSS2	81490	0	1	0	0	0	0.715163	0.109054	0.987766	7.06817	7.53987	7.79164
	ENSG00000105516	DBP	1628	0	1	0	0	0	0.712579	0.109081	0.987766	6.8798	7.37394	7.51218
	ENSG00000116649	SRM	6723	0	0	0	0	0	0.566126	0.109234	0.988543	10.0038	10.4032	10.704
	ENSG00000151692	RNF144A	9781	0	0	0	0	0	0.695392	0.109326	0.988766	8.65405	9.40312	9.3665
	ENSG00000121964	GTDC1	79712	0	0	0	0	0	-0.74621	0.109447	0.989254	7.41337	6.77302	6.89944
	ENSG00000101004	NINL	22981	0	0	1	0	0	0.58753	0.109773	0.991591	8.36715	8.94272	8.8849
	ENSG00000142552	RCN3	57333	0	0	0	0	0	1.38467	0.109929	0.992395	5.08723	5.63303	5.76268
	ENSG00000143418	CERS2	29956	0	0	0	0	1	-0.542223	0.109997	0.992397	12.06	11.5028	11.5617
	ENSG00000107796	ACTA2	59	0	0	0	0	0	0.721253	0.110205	0.992832	7.14072	7.70401	7.81009
	ENSG00000171243	SOSTDC1	25928	0	0	0	0	0	-0.978618	0.110117	0.992832	6.59362	6.10763	5.86848
	ENSG00000148735	PLEKHS1	79949	0	0	0	0	0	-1.04045	0.110247	0.992832	6.20042	5.6688	5.55137
	ENSG00000183943	PRKX	5613	0	0	0	0	0	0.775087	0.110417	0.993147	8.08328	8.84118	8.9853
	ENSG00000196139	AKR1C3	8644	0	1	0	0	0	-0.689397	0.110406	0.993147	9.23304	8.56777	8.73591
	ENSG00000185024	BRF1	2972	0	0	0	0	0	0.58216	0.110486	0.993157	8.91214	9.35484	9.57945
	ENSG00000113739	STC2	8614	0	0	0	0	0	0.654048	0.110776	0.995161	8.71889	9.50396	9.2458
	ENSG00000185825	BCAP31	10134	0	0	0	0	0	-0.531958	0.111045	0.996969	12.1829	11.6069	11.7132
	ENSG00000276043	UHRF1	29128	0	0	0	0	0	0.954319	0.111607	0.997892	7.22415	8.1807	8.38986
	ENSG00000167123	CERCAM	51148	0	0	0	0	0	0.678434	0.111673	0.997892	7.05441	7.59113	7.62785
	ENSG00000164494	PDSS2	57107	0	0	0	0	0	0.648688	0.111485	0.997892	8.24266	8.89622	8.85572
	ENSG00000165732	DDX21	9188	0	1	0	0	0	0.553157	0.11152	0.997892	11.8039	12.3229	12.4149
	ENSG00000109182	CWH43	80157	0	0	0	1	0	-0.584599	0.111393	0.997892	11.2639	10.7654	10.6684
	ENSG00000130150	MOSPD2	158747	0	0	0	0	0	-0.637256	0.111597	0.997892	8.74293	8.36787	7.9552
	ENSG00000141448	GATA6	2627	0	0	0	0	0	-1.02602	0.11169	0.997892	9.14118	7.63248	9.00137
	ENSG00000171444	MCC	4163	0	0	0	0	0	0.88288	0.111911	0.998289	6.25267	6.9425	6.92254
	ENSG00000159346	ADIPOR1	51094	0	0	0	0	0	-0.583266	0.11206	0.998289	11.1637	10.6219	10.6172
	ENSG00000164713	BRI3	25798	0	0	1	0	0	-0.653328	0.112057	0.998289	10.3297	9.72894	9.79445
	ENSG00000130844	ZNF331	55422	0	0	0	0	0	-0.740454	0.112073	0.998289	10.8896	10.3793	10.2368
	ENSG00000175482	POLD4	57804	0	0	1	0	0	-0.902442	0.112025	0.998289	7.48104	6.77302	6.98961
	ENSG00000120903	CHRNA2	1135	1	0	0	0	0	-0.550787	0.11246	0.998622	10.7771	10.2038	10.2923
	ENSG00000088727	KIF9	64147	0	1	0	0	0	0.749253	0.112282	0.998622	6.93441	7.2726	7.76666
	ENSG00000162433	AK4	205	0	0	0	0	0	0.583678	0.112518	0.998622	9.02767	9.42666	9.73805
	ENSG00000175061	SNHG29	125144	0	0	0	0	0	0.556367	0.11239	0.998622	13.8005	14.4252	14.3261
	ENSG00000078596	ITM2A	9452	0	1	0	0	0	-0.545826	0.112335	0.998622	13.295	12.9342	12.548
	ENSG00000137474	MYO7A	4647	0	0	0	0	0	-0.688507	0.112273	0.998622	8.2285	7.91276	7.27497
	ENSG00000162390	ACOT11	26027	0	0	0	0	0	-0.926632	0.112585	0.998622	7.46188	6.92914	6.81544
	ENSG00000168309	FAM107A	11170	1	0	0	0	0	0.546958	0.270983	0.999861	6.57007	6.78796	7.13461
	ENSG00000099864	PALM	5064	1	0	0	0	0	0.521901	0.229995	0.999861	8.24915	8.52908	8.96904
	ENSG00000168306	ACOX2	8309	1	0	0	0	0	0.474417	0.249019	0.999861	7.35188	7.81578	7.68234
	ENSG00000156284	CLDN8	9073	1	0	0	0	0	0.406539	0.292588	0.999861	8.51928	8.69358	9.08167
	ENSG00000151729	SLC25A4	291	1	0	0	0	0	0.339201	0.352495	0.999861	8.98012	9.31754	9.3031
	ENSG00000075886	TUBA3D	113457	1	0	0	0	0	0.283057	0.59256	0.999861	6.46149	6.5087	6.81544
	ENSG00000156113	KCNMA1	3778	1	0	0	0	0	0.270643	0.604085	0.999861	7.91739	8.01609	8.52215
	ENSG00000178750	STX19	415117	1	0	0	0	0	0.268655	0.611675	0.999861	6.79175	7.0326	7.0536
	ENSG00000096060	FKBP5	2289	1	0	0	0	0	0.231452	0.591361	0.999861	10.811	10.8179	11.3591
	ENSG00000069188	SDK2	54549	1	0	0	0	0	0.222181	0.622879	0.999861	7.04381	7.19706	7.24799
	ENSG00000168481	LGI3	203190	1	0	0	0	0	0.193005	0.818255	0.999861	5.41579	5.34467	5.64666
	ENSG00000186654	PRR5	55615	1	0	0	0	0	0.185534	0.689877	0.999861	7.06079	7.08159	7.33597
	ENSG00000075223	SEMA3C	10512	1	0	0	0	0	0.181447	0.611523	0.999861	9.30356	9.4681	9.50065
	ENSG00000113384	GOLPH3	64083	1	0	0	0	0	0.167489	0.622015	0.999861	11.7159	11.79	11.9819
	ENSG00000149761	NUDT22	84304	1	0	0	0	0	0.100697	0.82471	0.999861	9.96291	9.85401	10.4032
	ENSG00000103876	FAH	2184	1	0	0	0	0	0.092281	0.800429	0.999861	8.58854	8.64215	8.70678
	ENSG00000113916	BCL6	604	1	0	0	0	0	0.0732526	0.846577	0.999861	8.93977	8.90631	9.12877
	ENSG00000196208	GREB1	9687	1	0	0	0	0	0.0637613	0.854831	0.999861	10.7395	10.8866	10.7387
	ENSG00000127527	EPS15L1	58513	1	0	0	0	0	0.0446356	0.896175	0.999861	9.86108	9.86612	9.94598
	ENSG00000125257	ABCC4	10257	1	0	0	0	0	0.0290436	0.932419	0.999861	10.982	10.8925	11.1299
	ENSG00000149115	TNKS1BP1	85456	1	0	0	0	0	0.0215781	0.949139	0.999861	10.5688	10.4996	10.6792
	ENSG00000205356	TECPR1	25851	1	0	0	0	0	-0.0332469	0.925451	0.999861	9.0795	9.14371	8.94708
	ENSG00000090615	GOLGA3	2802	1	0	0	0	0	-0.0498229	0.879387	0.999861	11.5752	11.499	11.5563
	ENSG00000088448	ANKRD10	55608	1	0	0	0	0	-0.0543893	0.879853	0.999861	12.5184	12.4947	12.4904
	ENSG00000130921	C12orf65	91574	1	0	0	0	0	-0.0563728	0.877987	0.999861	8.49223	8.45762	8.42608
	ENSG00000156639	ZFAND3	60685	1	0	0	0	0	-0.0802558	0.835988	0.999861	10.354	10.1624	10.4488
	ENSG00000104812	GYS1	2997	1	0	0	0	0	-0.0828536	0.820253	0.999861	10.2149	10.1124	10.1979
	ENSG00000197635	DPP4	1803	1	0	0	0	0	-0.0879995	0.832008	0.999861	9.46592	9.14086	9.65755
	ENSG00000077147	TM9SF3	56889	1	0	0	0	0	-0.0962966	0.764461	0.999861	13.4723	13.3541	13.3983
	ENSG00000188089	PLA2G4E	123745	1	0	0	0	0	-0.132595	0.892636	0.999861	5.24158	5.24562	5.15512
	ENSG00000176155	CCDC57	284001	1	0	0	0	0	-0.137189	0.76371	0.999861	8.4365	8.43919	8.33587
	ENSG00000204634	TBC1D8	11138	1	0	0	0	0	-0.138481	0.7328	0.999861	8.70446	8.68969	8.53326
	ENSG00000057757	PITHD1	57095	1	0	0	0	0	-0.14134	0.695324	0.999861	9.438	9.1121	9.47211
	ENSG00000138413	IDH1	3417	1	0	0	0	0	-0.220558	0.496873	0.999861	12.7829	12.5743	12.5559
	ENSG00000168502	MTCL1	23255	1	0	0	0	0	-0.230499	0.632033	0.999861	7.5329	6.91566	7.66891
	ENSG00000081277	PKP1	5317	1	0	0	0	0	-0.231581	0.490071	0.999861	12.5558	12.2627	12.3996
	ENSG00000110721	CHKA	1119	1	0	0	0	0	-0.244111	0.475894	0.999861	10.6233	10.4659	10.3117
	ENSG00000123191	ATP7B	540	1	0	0	0	0	-0.260151	0.483861	0.999861	9.42195	9.08571	9.29008
	ENSG00000147535	PLPP5	84513	1	0	0	0	0	-0.261946	0.447808	0.999861	11.8246	11.639	11.5145
	ENSG00000076554	TPD52	7163	1	0	0	0	0	-0.268678	0.455313	0.999861	13.1545	12.8126	13.0055
	ENSG00000130513	GDF15	9518	1	0	0	0	0	-0.289944	0.617422	0.999861	10.5266	10.0532	10.913
	ENSG00000018408	WWTR1	25937	1	0	0	0	0	-0.29329	0.543856	0.999861	7.02398	6.71157	6.91104
	ENSG00000186665	C17orf58	284018	1	0	0	0	0	-0.304266	0.528597	0.999861	7.53031	7.36413	7.29267
	ENSG00000169347	GP2	2813	1	0	0	0	0	-0.31528	0.604079	0.999861	6.22892	6.13209	5.9659
	ENSG00000142186	SCYL1	57410	1	0	0	0	0	-0.318014	0.383454	0.999861	12.3453	12.0545	12.0679
	ENSG00000100151	PICK1	9463	1	0	0	0	0	-0.320713	0.4336	0.999861	9.24034	8.89959	9.06393
	ENSG00000140443	IGF1R	3480	1	0	0	0	0	-0.330392	0.362233	0.999861	12.9419	12.6217	12.6658
	ENSG00000172432	GTPBP2	54676	1	0	0	0	0	-0.349493	0.310272	0.999861	9.90445	9.66901	9.46054
	ENSG00000253293	HOXA10	3206	1	0	0	0	0	-0.351515	0.317049	0.999861	10.5168	10.1735	10.2025
	ENSG00000186132	C2orf76	130355	1	0	0	0	0	-0.386519	0.46957	0.999861	7.00394	6.87438	6.63035
	ENSG00000100266	PACSIN2	11252	1	0	0	0	0	-0.386982	0.273623	0.999861	11.3416	10.906	11.0453
	ENSG00000010278	CD9	928	1	0	0	0	0	-0.395855	0.294948	0.999861	12.7783	12.4037	12.4541
	ENSG00000100997	ABHD12	26090	1	0	0	0	0	-0.410529	0.282139	0.999861	11.2962	10.8514	11.0107
	ENSG00000108669	CYTH1	9267	1	0	0	0	0	-0.428902	0.222363	0.999861	9.42332	8.94924	9.08419
	ENSG00000197588	KLKP1	606293	1	0	0	0	0	-0.430696	0.540662	0.999861	5.92547	5.70352	5.73472
	ENSG00000198648	STK39	27347	1	0	0	0	0	-0.444296	0.200243	0.999861	10.5865	10.0652	10.2503
	ENSG00000163932	PRKCD	5580	1	0	0	0	0	-0.45393	0.257072	0.999861	10.8764	10.4522	10.5295
	ENSG00000123836	PFKFB2	5208	1	0	0	0	0	-0.46185	0.319085	0.999861	9.13522	8.70519	8.91066
	ENSG00000136888	ATP6V1G1	9550	1	0	0	0	0	-0.494612	0.221979	0.999861	12.4822	12.0159	12.109
	ENSG00000109956	B3GAT1	27087	1	0	0	0	0	-0.509057	0.177275	0.999861	11.4706	10.7608	11.1919
	ENSG00000154122	ANKH	56172	1	0	0	0	0	-0.509955	0.128572	0.999861	11.0984	10.4952	10.695
	ENSG00000006652	IFRD1	3475	1	0	0	0	0	-0.52219	0.134663	0.999861	11.235	10.6896	10.7796
	ENSG00000131871	SELENOS	55829	1	0	0	0	0	-0.523574	0.182707	0.999861	10.0921	9.63909	9.62336
	ENSG00000142185	TRPM2	7226	1	0	0	0	0	-0.538812	0.156065	0.999861	8.93093	8.41108	8.48067
	ENSG00000160190	SLC37A1	54020	1	0	0	0	0	-0.54993	0.132281	0.999861	11.1458	10.672	10.5918
	ENSG00000123159	GIPC1	10755	1	0	0	0	0	-0.556335	0.262219	0.999861	9.93654	9.29724	9.78055
	ENSG00000144481	TRPM8	79054	1	0	0	0	0	-0.561756	0.121647	0.999861	13.9278	13.2884	13.4956
	ENSG00000166821	PEX11A	8800	1	0	0	0	0	-0.572291	0.202067	0.999861	9.71941	9.18572	9.35404
	ENSG00000005073	HOXA11	3207	1	0	0	0	0	-0.631601	0.114359	0.999861	7.98938	7.45933	7.44272
	ENSG00000231721	LINC-PINT	378805	1	0	0	0	0	-0.742089	0.192352	0.999861	7.00267	6.29151	6.69935
	ENSG00000144857	BOC	91653	1	0	0	0	0	-0.754987	0.286569	0.999861	5.97829	5.6688	5.48308
	ENSG00000166391	MOGAT2	80168	1	0	0	0	0	-0.818393	0.271022	0.999861	6.00547	5.47759	5.73472
	ENSG00000124939	SCGB2A1	4246	1	0	0	0	0	-0.866315	0.21015	0.999861	6.73417	6.13209	6.44892
	ENSG00000125740	FOSB	2354	0	0	0	0	0	1.83296	0.397434	0.999861	7.59584	11.375	10.3425
	ENSG00000180720	CHRM4	1132	0	0	0	0	0	1.74658	0.125435	0.999861	4.77473	5.47759	5.29073
	ENSG00000116157	GPX7	2882	0	0	0	0	0	1.70306	0.137403	0.999861	4.79771	5.59612	5.33212
	ENSG00000222489	SNORA79B	109616976	0	0	0	0	0	1.67884	0.158592	0.999861	4.7964	5.34467	5.73472
	ENSG00000174576	NPAS4	266743	0	0	0	0	0	1.65562	0.141256	0.999861	4.87715	5.89301	5.10527
	ENSG00000130203	APOE	348	0	0	0	0	0	1.64868	0.158591	0.999861	4.74455	5.29635	5.24758
	ENSG00000166509	CLEC3A	10143	0	0	0	0	0	1.64278	0.162605	0.999861	4.73847	5.39084	5.20246
	ENSG00000165194	PCDH19	57526	0	0	0	0	0	1.60997	0.196183	0.999861	4.72806	5.63303	4.99641
	ENSG00000149922	TBX6	6911	0	0	0	0	0	1.60029	0.166679	0.999861	4.77344	5.47759	5.10527
	ENSG00000164362	TERT	7015	0	0	0	0	0	1.59728	0.189087	0.999861	4.74923	5.6688	5.05253
	ENSG00000126603	GLIS2	84662	0	0	0	0	0	1.59623	0.137017	0.999861	4.82501	5.34467	5.41026
	ENSG00000141933	TPGS1	91978	0	0	0	0	0	1.53506	0.118308	0.999861	4.96758	5.24562	5.84288
	ENSG00000258525	LOC100506071	100506071	0	0	0	0	0	1.46014	0.200452	0.999861	4.79612	5.29635	5.24758
	ENSG00000243449	C4orf48	401115	0	0	0	0	0	1.45364	0.22504	0.999861	4.81481	4.94042	5.58402
	ENSG00000170345	FOS	2353	0	0	0	0	0	1.45085	0.509549	0.999861	8.46827	12.3698	10.9214
	ENSG00000137691	CFAP300	85016	0	0	0	0	0	1.40225	0.18623	0.999861	4.87004	5.39084	5.33212
	ENSG00000160097	FNDC5	252995	0	0	0	0	0	1.36555	0.227788	0.999861	4.82519	5.13551	5.44728
	ENSG00000138207	RBP4	5950	0	0	0	0	0	1.35795	0.141916	0.999861	5.04475	5.80196	5.37192
	ENSG00000105376	ICAM5	7087	0	0	0	0	0	1.35728	0.177373	0.999861	4.97396	5.73724	5.20246
	ENSG00000228801	LOC102724330	102724330	0	0	0	0	0	1.35658	0.122421	0.999861	5.26896	6.33372	5.9659
	ENSG00000134765	DSC1	1823	0	0	0	0	0	1.35294	0.18429	0.999861	4.95026	5.73724	5.29073
	ENSG00000250056	LINC01018	255167	0	0	0	0	0	1.34894	0.119011	0.999861	5.15173	6.00487	5.44728
	ENSG00000201998	SNORA23	677808	0	0	0	0	0	1.34283	0.199033	0.999861	4.9207	5.34467	5.51774
	ENSG00000047936	ROS1	6098	0	0	0	0	0	1.33134	0.16936	0.999861	5.01819	5.83307	5.44728
	ENSG00000229891	LINC01315	102723775	0	0	0	0	0	1.32501	0.151841	0.999861	5.02249	5.55798	5.55137
	ENSG00000128536	CDHR3	222256	0	0	0	0	0	1.30206	0.222988	0.999861	4.87676	5.39084	5.29073
	ENSG00000241978	PALM2AKAP2	445815	0	0	0	0	0	1.2957	0.231129	0.999861	4.88854	5.59612	5.29073
	ENSG00000183734	ASCL2	430	0	0	0	0	0	1.27114	0.265271	0.999861	4.82501	5.19214	5.29073
	ENSG00000165495	PKNOX2	63876	0	0	0	0	1	1.25264	0.128362	0.999861	5.19196	5.6688	5.89356
	ENSG00000139973	SYT16	83851	0	0	0	0	0	1.24134	0.133085	0.999861	5.20752	5.55798	5.9659
	ENSG00000187554	TLR5	7100	0	0	0	0	0	1.23816	0.277031	0.999861	4.83042	5.29635	5.33212
	ENSG00000188483	IER5L	389792	0	0	0	0	0	1.21664	0.339293	0.999861	4.81481	4.77807	5.51774
	ENSG00000169126	ARMC4	55130	0	0	0	0	0	1.20109	0.260316	0.999861	4.8968	5.34467	5.29073
	ENSG00000171223	JUNB	3726	0	0	0	0	0	1.19372	0.354182	0.999861	8.25125	9.85575	10.0616
	ENSG00000153563	CD8A	925	0	0	0	0	0	1.18887	0.25216	0.999861	4.96216	5.13551	5.61576
	ENSG00000133454	MYO18B	84700	0	0	0	0	0	1.18863	0.291109	0.999861	4.85176	5.34467	5.15512
	ENSG00000129993	CBFA2T3	863	0	0	0	0	0	1.18763	0.301757	0.999861	4.84115	5.34467	5.10527
	ENSG00000233922	LINC01694	105372840	0	0	0	0	0	1.17752	0.169349	0.999861	5.15173	5.55798	5.76268
	ENSG00000117115	PADI2	11240	0	0	0	0	0	1.16678	0.114833	0.999861	5.37151	6.00487	5.98912
	ENSG00000161653	NAGS	162417	0	0	0	0	0	1.16002	0.217934	0.999861	5.05363	5.51851	5.64666
	ENSG00000214562	NUTM2D	728130	0	0	0	0	0	1.15483	0.270464	0.999861	4.92255	5.29635	5.41026
	ENSG00000188779	SKOR1	390598	0	0	0	0	0	1.1502	0.288333	0.999861	4.89214	5.29635	5.37192
	ENSG00000125798	FOXA2	3170	0	0	0	0	0	1.14167	0.325303	0.999861	4.88152	4.94042	5.51774
	ENSG00000115274	INO80B	83444	0	0	0	0	0	1.13699	0.334182	0.999861	4.84115	5.39084	4.99641
	ENSG00000120738	EGR1	1958	0	0	0	0	0	1.13386	0.401277	0.999861	8.16997	10.1805	9.38906
	ENSG00000100505	TRIM9	114088	0	0	0	0	0	1.13346	0.166188	0.999861	5.25609	5.89301	5.81673
	ENSG00000184260	H2AC20	8338	0	0	0	0	0	1.13044	0.256521	0.999861	4.98568	5.29635	5.51774
	ENSG00000114670	NEK11	79858	0	0	0	0	0	1.12257	0.266128	0.999861	4.99896	5.19214	5.61576
	ENSG00000165698	SPACA9	11092	0	0	0	0	0	1.12205	0.158537	0.999861	5.35242	6.08271	5.79001
	ENSG00000205002	AARD	441376	0	0	0	0	0	1.11808	0.27239	0.999861	4.96758	5.24562	5.51774
	ENSG00000165115	KIF27	55582	0	0	0	0	0	1.11228	0.122181	0.999861	5.45044	5.97783	6.16101
	ENSG00000100344	PNPLA3	80339	0	0	0	0	0	1.11227	0.285837	0.999861	4.94372	5.24562	5.48308
	ENSG00000120328	PCDHB12	56124	0	0	0	0	0	1.1106	0.140113	0.999861	5.35096	6.00487	5.79001
	ENSG00000140057	AK7	122481	0	0	0	0	0	1.1059	0.304267	0.999861	4.91041	5.34467	5.24758
	ENSG00000178343	SHISA3	152573	0	0	0	0	0	1.10459	0.114774	0.999861	6.16521	6.80275	7.45845
	ENSG00000148600	CDHR1	92211	0	0	0	0	0	1.10429	0.187884	0.999861	5.23756	5.97783	5.55137
	ENSG00000204612	FOXB2	442425	0	0	0	0	0	1.10076	0.237309	0.999861	5.06866	5.39084	5.64666
	ENSG00000173338	KCNK7	10089	0	0	0	0	0	1.09373	0.245951	0.999861	5.09988	5.24562	5.79001
	ENSG00000141622	RNF165	494470	0	0	0	0	0	1.08643	0.203447	0.999861	5.22873	5.89301	5.73472
	ENSG00000277224	H2BC7	8343	0	0	0	0	0	1.07644	0.231407	0.999861	5.10511	5.59612	5.55137
	ENSG00000174004	NRROS	375387	0	0	0	0	0	1.07456	0.215419	0.999861	5.17588	5.83307	5.44728
	ENSG00000142920	AZIN2	113451	0	0	0	0	0	1.07312	0.13368	0.999861	5.44275	5.89301	6.12014
	ENSG00000065989	PDE4A	5141	0	0	0	0	0	1.06963	0.248554	0.999861	5.10511	5.77004	5.33212
	ENSG00000099625	CBARP	255057	0	0	0	0	0	1.06575	0.167592	0.999861	5.33987	5.89301	5.91814
	ENSG00000112981	NME5	8382	0	0	0	0	0	1.06469	0.282345	0.999861	5.12382	5.92193	5.15512
	ENSG00000189410	SH2D5	400745	0	0	0	0	0	1.05726	0.144156	0.999861	5.42207	5.86341	6.05631
	ENSG00000185924	RTN4RL1	146760	0	0	0	0	0	1.04964	0.141736	0.999861	5.50517	5.80196	6.29473
	ENSG00000123407	HOXC12	3228	0	0	0	0	0	1.04387	0.141134	0.999861	5.54549	5.80196	6.36547
	ENSG00000280071	GATD3B	102724023	0	0	0	0	0	1.04226	0.140109	0.999861	5.45994	5.95019	6.05631
	ENSG00000212123	PRR22	163154	0	0	0	0	0	1.04223	0.339563	0.999861	4.90029	5.29635	5.24758
	ENSG00000251322	SHANK3	85358	0	0	0	0	0	1.03553	0.294939	0.999861	5.04903	5.43509	5.67675
	ENSG00000278619	MRM1	79922	0	1	0	0	0	1.02837	0.246014	0.999861	5.16806	5.77004	5.44728
	ENSG00000259803	SLC22A31	146429	0	0	0	0	0	1.02496	0.216886	0.999861	5.36672	6.08271	5.79001
	ENSG00000054277	OPN3	23596	0	0	0	0	0	1.02417	0.312807	0.999861	4.98568	5.47759	5.24758
	ENSG00000140807	NKD1	85407	0	0	0	0	0	1.02409	0.201304	0.999861	5.40593	5.95019	6.14074
	ENSG00000160255	ITGB2	3689	0	0	0	0	0	1.02271	0.274028	0.999861	5.11036	5.73724	5.29073
	ENSG00000050555	LAMC3	10319	0	0	0	0	0	1.02224	0.124919	0.999861	5.57755	6.2028	6.12014
	ENSG00000036672	USP2	9099	0	0	0	0	0	1.02203	0.262801	0.999861	5.15737	5.59612	5.79001
	ENSG00000134802	SLC43A3	29015	0	0	0	0	0	1.01978	0.267924	0.999861	5.08723	5.51851	5.51774
	ENSG00000148935	GAS2	2620	0	0	0	0	0	1.01549	0.37022	0.999861	4.92087	5.63303	5.33212
	ENSG00000129159	KCNC1	3746	0	0	0	0	0	1.01176	0.218729	0.999861	5.49396	6.35433	6.12014
	ENSG00000215612	HMX1	3166	0	0	0	0	0	1.00994	0.113346	0.999861	5.96427	6.35433	6.91104
	ENSG00000198185	ZNF334	55713	0	0	0	0	0	1.0066	0.270659	0.999861	5.10546	5.63303	5.41026
	ENSG00000121211	MND1	84057	0	0	0	0	0	1.00203	0.133692	0.999861	6.16964	6.98183	7.15416
	ENSG00000213782	DDX47	51202	0	0	0	0	0	0.999468	0.20466	0.999861	5.36683	5.97783	5.89356
	ENSG00000144452	ABCA12	26154	0	0	0	0	1	0.997778	0.210455	0.999861	5.35515	6.03135	5.79001
	ENSG00000157578	LCA5L	150082	0	0	0	0	0	0.99571	0.319881	0.999861	5.04162	5.51851	5.41026
	ENSG00000267757	EML2-AS1	100287177	0	0	0	0	0	0.992346	0.365388	0.999861	4.91832	5.24562	5.29073
	ENSG00000119283	TRIM67	440730	0	0	0	0	0	0.991946	0.277985	0.999861	5.10511	5.47759	5.58402
	ENSG00000152475	ZNF837	116412	0	0	0	0	0	0.989691	0.22088	0.999861	5.34642	5.55798	6.05631
	ENSG00000184709	LRRC26	389816	0	0	0	0	0	0.988176	0.235167	0.999861	5.46233	5.39084	6.38258
	ENSG00000149050	ZNF214	7761	0	0	0	0	0	0.98288	0.418684	0.999861	4.83042	5.01047	5.37192
	ENSG00000240445	FOXO3B	2310	0	0	0	0	0	0.982669	0.400312	0.999861	4.85062	5.24562	5.24758
	ENSG00000036565	SLC18A1	6570	0	0	0	0	0	0.981943	0.209059	0.999861	5.37719	6.05728	5.76268
	ENSG00000233215	LINC01687	101927843	0	0	0	0	1	0.980532	0.311045	0.999861	5.20723	6.00487	5.79001
	ENSG00000162669	HFM1	164045	0	0	0	0	0	0.980405	0.365992	0.999861	4.93716	5.43509	5.10527
	ENSG00000185130	H2BC13	8340	0	0	0	0	0	0.979295	0.374808	0.999861	4.90029	5.24562	5.24758
	ENSG00000225556	C2CD4D	100191040	0	0	0	0	0	0.97771	0.370655	0.999861	4.93716	5.07518	5.44728
	ENSG00000101280	ANGPT4	51378	0	0	0	0	0	0.977365	0.375951	0.999861	4.92255	5.07518	5.44728
	ENSG00000116678	LEPR	3953	0	0	0	0	0	0.97495	0.411063	0.999861	4.86996	5.01047	5.48308
	ENSG00000267374	MIR924HG	647946	0	0	0	0	0	0.969554	0.353817	0.999861	5.00206	5.47759	5.55137
	ENSG00000233041	PHGR1	644844	0	0	0	0	0	0.969044	0.363762	0.999861	4.99896	5.01047	5.61576
	ENSG00000159714	ZDHHC1	29800	0	0	0	0	0	0.967916	0.354929	0.999861	5.05088	5.6688	5.37192
	ENSG00000177427	MIEF2	125170	0	0	0	0	0	0.96709	0.414855	0.999861	4.85914	5.24562	5.44728
	ENSG00000176845	METRNL	284207	0	0	0	0	0	0.958655	0.20778	0.999861	5.4483	5.77004	6.12014
	ENSG00000163659	TIPARP	25976	0	0	0	0	0	0.957219	0.150297	0.999861	8.272	9.6147	9.70082
	ENSG00000144712	CAND2	23066	0	0	0	0	0	0.953714	0.309682	0.999861	5.12973	5.47759	5.73472
	ENSG00000188176	SMTNL2	342527	0	0	0	0	0	0.950707	0.408329	0.999861	4.87098	5.13551	5.29073
	ENSG00000103254	ANTKMT	65990	0	0	0	0	0	0.950701	0.152663	0.999861	5.66285	5.97783	6.39947
	ENSG00000105963	ADAP1	11033	0	0	0	0	0	0.950354	0.229939	0.999861	5.5694	5.73724	6.465
	ENSG00000100490	CDKL1	8814	0	0	0	0	0	0.949947	0.146205	0.999861	5.72749	6.43373	6.23908
	ENSG00000234690	EPCAM-DT	101927043	0	0	0	0	0	0.944362	0.408145	0.999861	4.92255	5.51851	4.93627
	ENSG00000161048	NAPEPLD	222236	0	0	0	0	0	0.936453	0.277467	0.999861	5.32338	6.08271	5.67675
	ENSG00000133116	KL	9365	0	0	0	0	0	0.928544	0.385561	0.999861	4.95026	5.39084	5.29073
	ENSG00000123810	B9D2	80776	0	0	0	0	0	0.923711	0.231781	0.999861	5.43107	5.89301	5.9659
	ENSG00000161082	CELF5	60680	0	0	0	0	0	0.922174	0.408145	0.999861	4.90029	5.24562	5.20246
	ENSG00000115041	KCNIP3	30818	0	0	0	0	0	0.921722	0.188309	0.999861	5.57568	6.29151	5.89356
	ENSG00000186907	RTN4RL2	349667	0	0	0	0	0	0.920847	0.153716	0.999861	5.80899	6.57973	6.16101
	ENSG00000125508	SRMS	6725	0	0	0	0	0	0.919479	0.130232	0.999861	5.89773	6.22555	6.68583
	ENSG00000120129	DUSP1	1843	0	0	0	0	0	0.917458	0.494007	0.999861	9.00452	10.8993	10.0345
	ENSG00000174871	CNIH2	254263	0	0	1	0	0	0.91541	0.165708	0.999861	5.86419	6.2479	6.72601
	ENSG00000042062	RIPOR3	140876	0	0	0	0	1	0.909718	0.179941	0.999861	5.63375	6.35433	5.94225
	ENSG00000146001	PCDHB18P	54660	0	0	0	0	0	0.90951	0.377182	0.999861	5.04903	5.24562	5.70609
	ENSG00000116106	EPHA4	2043	0	0	0	0	1	0.908416	0.170656	0.999861	6.35908	7.36413	7.11479
	ENSG00000148357	HMCN2	256158	0	0	0	0	0	0.906444	0.272322	0.999861	5.33105	6.00487	5.61576
	ENSG00000173227	SYT12	91683	0	0	0	0	0	0.901321	0.20565	0.999861	5.47884	6.00487	5.89356
	ENSG00000175906	ARL4D	379	0	0	0	0	0	0.89978	0.286224	0.999861	5.33069	5.47759	6.01191
	ENSG00000197472	ZNF695	57116	0	0	0	0	0	0.899214	0.123331	0.999861	6.45304	7.21906	7.27497
	ENSG00000161328	LRRC56	115399	0	0	0	0	0	0.898573	0.28966	0.999861	5.30899	5.73724	5.81673
	ENSG00000178502	KLHL11	55175	0	0	0	0	0	0.895937	0.125294	0.999861	6.32675	6.86035	7.23889
	ENSG00000075618	FSCN1	6624	0	0	0	0	0	0.893791	0.231202	0.999861	5.42207	5.73724	5.98912
	ENSG00000052850	ALX4	60529	0	0	0	0	0	0.887676	0.215073	0.999861	5.5878	6.35433	5.73472
	ENSG00000166924	NYAP1	222950	0	0	0	0	0	0.887408	0.372374	0.999861	5.08612	5.70352	5.10527
	ENSG00000125813	PAX1	5075	0	0	0	0	0	0.887262	0.133686	0.999861	5.95953	6.6139	6.465
	ENSG00000212864	RNF208	727800	0	0	0	0	0	0.887232	0.145024	0.999861	6.57527	7.0695	7.62089
	ENSG00000140905	GCSH	2653	0	0	0	0	0	0.886527	0.324821	0.999861	5.15516	5.63303	5.48308
	ENSG00000182218	HHIPL1	84439	0	0	0	0	0	0.886494	0.238396	0.999861	5.50195	6.2479	5.61576
	ENSG00000110455	ACCS	84680	0	0	0	0	0	0.886208	0.270088	0.999861	5.33286	5.95019	5.55137
	ENSG00000170629	DPY19L2P2	349152	0	0	0	0	0	0.884632	0.20927	0.999861	5.75763	6.54468	6.23908
	ENSG00000119681	LTBP2	4053	0	0	0	0	0	0.884514	0.355504	0.999861	5.15728	5.77004	5.58402
	ENSG00000189420	ZFP92	139735	0	0	0	0	0	0.883384	0.26248	0.999861	5.44534	5.73724	6.16101
	ENSG00000161791	FMNL3	91010	0	0	0	0	0	0.881159	0.158262	0.999861	6.4229	7.34429	7.14442
	ENSG00000058866	DGKG	1608	0	0	0	0	0	0.879433	0.206135	0.999861	5.55881	5.86341	6.18097
	ENSG00000184545	DUSP8	1850	0	0	0	0	0	0.877809	0.150042	0.999861	5.78696	6.37463	6.2579
	ENSG00000162148	PPP1R32	220004	0	0	0	0	0	0.87558	0.449631	0.999861	4.88152	5.13551	5.20246
	ENSG00000156096	UGT2B4	7363	0	0	0	0	0	0.872635	0.132715	0.999861	6.70653	7.79412	7.14442
	ENSG00000100302	RASD2	23551	0	0	0	0	0	0.871218	0.263681	0.999861	5.37524	5.97783	5.61576
	ENSG00000235098	ANKRD65	441869	0	0	0	0	0	0.870346	0.193941	0.999861	5.6238	6.05728	6.16101
	ENSG00000165521	EML5	161436	0	0	0	0	1	0.867566	0.235072	0.999861	5.60551	5.97783	6.33057
	ENSG00000171084	FAM86JP	100125556	0	0	0	0	0	0.86358	0.191757	0.999861	5.65484	6.08271	6.23908
	ENSG00000185697	MYBL1	4603	0	1	0	0	0	0.861243	0.234321	0.999861	5.85908	6.5087	6.64443
	ENSG00000164488	DACT2	168002	0	0	0	0	0	0.859737	0.370882	0.999861	5.12973	5.73724	5.37192
	ENSG00000196787	H2AC11	8969	0	0	0	0	0	0.859233	0.263811	0.999861	5.46643	6.05728	5.91814
	ENSG00000131650	KREMEN2	79412	0	0	0	0	0	0.859035	0.276745	0.999861	5.46519	5.47759	6.22
	ENSG00000148225	WDR31	114987	0	0	0	0	0	0.85557	0.140646	0.999861	6.21969	6.91566	6.87596
	ENSG00000105642	KCNN1	3780	0	0	0	0	0	0.853122	0.183485	0.999861	5.8246	6.45287	6.27644
	ENSG00000177374	HIC1	3090	0	0	0	0	0	0.852888	0.261178	0.999861	5.4162	5.70352	5.98912
	ENSG00000157870	PRXL2B	127281	0	0	0	0	0	0.851427	0.114168	0.999861	6.09221	6.67978	6.64443
	ENSG00000099958	DERL3	91319	0	0	0	0	0	0.84658	0.404769	0.999861	5.00895	5.34467	5.33212
	ENSG00000228672	PROB1	389333	0	0	0	0	0	0.843734	0.381957	0.999861	5.07872	5.51851	5.29073
	ENSG00000186314	PRELID2	153768	0	0	0	0	0	0.841024	0.4627	0.999861	4.90642	5.19214	5.37192
	ENSG00000049769	PPP1R3F	89801	0	0	0	0	0	0.839297	0.183653	0.999861	5.73698	6.33372	6.12014
	ENSG00000177551	NHLH2	4808	0	0	0	0	1	0.838448	0.337521	0.999861	5.26706	5.55798	5.79001
	ENSG00000153404	PLEKHG4B	153478	0	0	0	0	0	0.838305	0.186526	0.999861	5.81165	6.49035	6.20063
	ENSG00000127220	ABHD8	79575	0	0	0	0	0	0.837065	0.154954	0.999861	6.43477	6.81737	7.36133
	ENSG00000150750	C11orf53	341032	0	0	0	0	0	0.833914	0.322797	0.999861	5.36672	5.80196	5.86848
	ENSG00000180448	ARHGAP45	23526	0	0	0	0	0	0.833702	0.160059	0.999861	6.37128	6.95574	7.15416
	ENSG00000257913	DDN-AS1	105369758	0	0	0	0	0	0.832973	0.459347	0.999861	4.94691	5.24562	5.33212
	ENSG00000132881	CPLANE2	79363	0	0	0	0	0	0.832065	0.201644	0.999861	5.68091	6.10763	6.20063
	ENSG00000182492	BGN	633	0	0	0	0	0	0.831109	0.441018	0.999861	4.98393	5.43509	5.15512
	ENSG00000220008	LINGO3	645191	0	0	0	0	0	0.829985	0.401435	0.999861	5.06591	5.19214	5.55137
	ENSG00000124787	RPP40	10799	0	0	0	0	0	0.828335	0.119317	0.999861	6.20392	6.67978	6.86406
	ENSG00000153234	NR4A2	4929	0	0	0	0	0	0.828233	0.193154	0.999861	6.0648	6.86035	6.465
	ENSG00000178700	DHFR2	200895	0	0	0	0	0	0.827995	0.199392	0.999861	5.78162	6.37463	6.20063
	ENSG00000198816	ZNF358	140467	0	0	0	0	0	0.827396	0.130479	0.999861	6.81597	7.40298	7.70224
	ENSG00000216588	IGSF23	147710	0	1	0	0	0	0.827105	0.450036	0.999861	4.98393	5.07518	5.48308
	ENSG00000223776	LGALS8-AS1	100287902	0	0	0	0	0	0.822127	0.358521	0.999861	5.18964	5.34467	5.70609
	ENSG00000233184	LOC102606465	102606465	0	0	0	0	0	0.822036	0.169322	0.999861	5.87906	6.52681	6.23908
	ENSG00000115255	REEP6	92840	0	0	0	0	0	0.820153	0.117422	0.999861	6.77148	7.35425	7.58557
	ENSG00000147889	CDKN2A	1029	0	0	0	0	0	0.820087	0.364792	0.999861	5.18922	5.34467	5.70609
	ENSG00000124140	SLC12A5	57468	0	0	0	0	0	0.817709	0.324535	0.999861	5.2739	5.70352	5.58402
	ENSG00000182901	RGS7	6000	0	0	0	0	1	0.81494	0.23759	0.999861	5.66007	6.17966	6.18097
	ENSG00000111344	RASAL1	8437	0	0	0	0	0	0.810831	0.311783	0.999861	5.3751	5.97783	5.51774
	ENSG00000168298	H1-4	3008	0	0	0	0	0	0.809855	0.206266	0.999861	5.96294	6.6139	6.44892
	ENSG00000146243	IRAK1BP1	134728	0	0	0	0	0	0.809162	0.181147	0.999861	5.98604	6.72719	6.33057
	ENSG00000198734	F5	2153	0	0	0	0	0	0.806856	0.155156	0.999861	8.05241	8.88946	9.18144
	ENSG00000134612	FOLH1B	219595	0	0	0	0	0	0.803851	0.147771	0.999861	6.30424	7.09357	6.65837
	ENSG00000121690	DEPDC7	91614	0	0	0	0	0	0.803534	0.16816	0.999861	6.21413	6.83185	6.86406
	ENSG00000158458	NRG2	9542	0	0	0	0	0	0.803445	0.275768	0.999861	5.5173	5.92193	6.05631
	ENSG00000128408	RIBC2	26150	0	0	0	0	0	0.802346	0.375733	0.999861	5.17081	5.63303	5.44728
	ENSG00000124493	GRM4	2914	0	0	0	0	0	0.801717	0.290875	0.999861	5.40179	5.86341	5.73472
	ENSG00000139910	NOVA1	4857	0	0	0	0	0	0.799644	0.155295	0.999861	6.01859	6.43373	6.63035
	ENSG00000120729	MYOT	9499	0	0	0	0	0	0.797959	0.504421	0.999861	4.88854	5.43509	4.99641
	ENSG00000183779	ZNF703	80139	0	0	0	0	0	0.795706	0.169452	0.999861	7.83532	8.4938	9.01727
	ENSG00000124785	NRN1	51299	0	0	0	0	0	0.793028	0.249503	0.999861	5.78427	5.97783	6.52749
	ENSG00000119514	GALNT12	79695	0	0	0	1	0	0.791696	0.291148	0.999861	5.43683	5.95019	5.70609
	ENSG00000176912	TYMSOS	494514	0	0	0	0	0	0.790852	0.419754	0.999861	5.13044	5.19214	5.73472
	ENSG00000132182	NUP210	23225	0	0	0	0	0	0.787908	0.112954	0.999861	10.9958	11.9613	11.9993
	ENSG00000138336	TET1	80312	0	0	0	0	0	0.787671	0.191697	0.999861	6.52535	7.49569	6.93394
	ENSG00000259234	ANKRD34C-AS1	729911	0	0	0	0	0	0.786998	0.354267	0.999861	5.24144	5.6688	5.51774
	ENSG00000107282	APBA1	320	0	0	0	0	0	0.785677	0.184225	0.999861	6.02924	6.52681	6.64443
	ENSG00000148296	SURF6	6838	0	0	0	0	0	0.784806	0.113071	0.999861	6.4827	7.12892	7.03259
	ENSG00000236609	ZNF853	54753	0	0	0	0	0	0.784416	0.364601	0.999861	5.21933	5.63303	5.48308
	ENSG00000130518	IQCN	80726	0	0	0	0	0	0.783779	0.205445	0.999861	8.47699	9.65313	9.54333
	ENSG00000112667	DNPH1	10591	0	0	0	0	0	0.783672	0.13409	0.999861	7.88409	8.44843	8.9581
	ENSG00000106006	HOXA6	3203	0	0	0	0	0	0.782118	0.187088	0.999861	5.92507	6.52681	6.33057
	ENSG00000080224	EPHA6	285220	0	0	0	0	0	0.781124	0.411039	0.999861	5.11778	5.34467	5.51774
	ENSG00000181938	GINS3	64785	0	0	0	0	0	0.780514	0.207303	0.999861	6.61522	7.40298	7.41072
	ENSG00000242612	DECR2	26063	0	0	0	0	0	0.780381	0.483533	0.999861	4.94372	5.39084	5.05253
	ENSG00000004777	ARHGAP33	115703	0	0	0	0	0	0.778433	0.143625	0.999861	7.47901	8.39682	8.22139
	ENSG00000196132	MYT1	4661	0	0	0	0	0	0.777304	0.115593	0.999861	6.95873	7.5995	7.70882
	ENSG00000245498	LOC100507283	100507283	0	0	0	0	0	0.776929	0.300121	0.999861	5.46212	5.89301	5.89356
	ENSG00000185565	LSAMP	4045	0	0	0	0	1	0.776929	0.296328	0.999861	5.44275	5.89301	5.79001
	ENSG00000115266	APC2	10297	0	0	0	0	0	0.775954	0.138127	0.999861	6.28413	6.77302	6.88775
	ENSG00000168243	GNG4	2786	0	0	0	0	0	0.77571	0.150084	0.999861	6.30772	6.81737	6.96761
	ENSG00000135362	PRR5L	79899	0	0	0	0	0	0.774819	0.38274	0.999861	5.35036	5.95019	5.84288
	ENSG00000109738	GLRB	2743	0	1	0	0	0	0.771857	0.173383	0.999861	6.28047	6.80275	6.96761
	ENSG00000125652	ALKBH7	84266	0	0	0	0	0	0.770889	0.163743	0.999861	6.87763	7.29346	7.81618
	ENSG00000106327	TFR2	7036	0	0	0	0	0	0.77062	0.360697	0.999861	5.27322	5.47759	5.76268
	ENSG00000163093	BBS5	129880	0	0	0	0	0	0.770562	0.262822	0.999861	5.6119	5.89301	6.18097
	ENSG00000126778	SIX1	6495	0	0	0	0	0	0.767559	0.161816	0.999861	6.19663	6.91566	6.52749
	ENSG00000112159	MDN1	23195	0	1	0	0	0	0.767222	0.112857	0.999861	9.45069	10.4268	10.2781
	ENSG00000150764	DIXDC1	85458	0	0	0	0	0	0.766456	0.155559	0.999861	7.34394	8.20274	8.11189
	ENSG00000255650	FAM222A-AS1	84983	0	0	0	0	0	0.765536	0.210421	0.999861	5.81889	6.33372	6.22
	ENSG00000166959	MS4A8	83661	0	0	0	0	0	0.76543	0.296187	0.999861	5.5924	6.29151	5.64666
	ENSG00000188175	HEPACAM2	253012	0	0	0	0	0	0.763551	0.333271	0.999861	5.42508	6.00487	5.58402
	ENSG00000127586	CHTF18	63922	0	0	0	0	0	0.762956	0.175044	0.999861	7.86098	8.77295	8.79552
	ENSG00000198743	SLC5A3	6526	0	0	0	0	0	0.762395	0.198576	0.999861	8.41197	9.60235	9.27694
	ENSG00000171766	GATM	2628	0	0	0	0	0	0.760816	0.516392	0.999861	4.88854	5.24562	5.20246
	ENSG00000119636	BBOF1	80127	0	0	0	0	0	0.759046	0.355094	0.999861	5.29914	5.73724	5.55137
	ENSG00000178409	BEND3	57673	0	0	0	0	0	0.757602	0.218641	0.999861	8.21987	9.42433	9.1312
	ENSG00000174628	IQCK	124152	0	0	0	0	0	0.757276	0.373227	0.999861	5.25532	5.63303	5.55137
	ENSG00000153107	ANAPC1	64682	0	0	0	0	0	0.75531	0.128414	0.999861	8.16501	9.01599	8.99068
	ENSG00000248508	SRP14-AS1	100131089	0	0	0	0	0	0.754335	0.267623	0.999861	5.64187	6.15609	5.9659
	ENSG00000126337	KRT36	8689	0	0	0	0	0	0.753496	0.522672	0.999861	4.90029	4.94042	5.33212
	ENSG00000139618	BRCA2	675	0	0	0	0	0	0.753258	0.620266	0.999861	6.92564	8.26167	8.14127
	ENSG00000136928	GABBR2	9568	0	0	0	0	0	0.752538	0.198401	0.999861	6.06788	6.63067	6.58722
	ENSG00000257167	TMPO-AS1	100128191	0	0	0	0	0	0.7509	0.254806	0.999861	6.43667	7.04501	7.34447
	ENSG00000188747	NOXA1	10811	0	0	0	0	0	0.74867	0.143754	0.999861	6.54208	6.80275	7.34447
	ENSG00000261221	ZNF865	100507290	0	0	0	0	0	0.748413	0.128236	0.999861	6.74224	7.16341	7.49704
	ENSG00000196843	ARID5A	10865	0	0	0	0	0	0.748164	0.170626	0.999861	6.51712	6.81737	7.33597
	ENSG00000104205	SGK3	23678	0	0	0	0	0	0.747362	0.16217	0.999861	6.16389	6.66361	6.67217
	ENSG00000156587	UBE2L6	9246	0	0	0	0	0	0.746976	0.217351	0.999861	6.39229	7.09357	6.96761
	ENSG00000149212	SESN3	143686	0	0	0	0	0	0.746297	0.166702	0.999861	12.089	13.3139	12.8763
	ENSG00000050628	PTGER3	5733	0	0	0	0	0	0.746214	0.492505	0.999861	4.98326	5.07518	5.44728
	ENSG00000134030	CTIF	9811	0	0	0	0	0	0.744197	0.393072	0.999861	5.22593	5.6688	5.44728
	ENSG00000175643	RMI2	116028	0	0	0	0	0	0.744144	0.175275	0.999861	7.25956	7.97821	8.12175
	ENSG00000216937	CCDC7	79741	0	0	0	0	0	0.741505	0.190337	0.999861	6.04871	6.45287	6.63035
	ENSG00000215271	HOMEZ	57594	0	0	0	0	0	0.740084	0.119314	0.999861	6.55133	7.14051	7.06399
	ENSG00000108984	MAP2K6	5608	0	0	0	0	0	0.739496	0.128595	0.999861	8.61032	9.44061	9.46247
	ENSG00000160888	IER2	9592	0	1	0	0	0	0.738932	0.142226	0.999861	8.84178	9.77185	9.65586
	ENSG00000207652	MIR621	693206	0	0	0	0	0	0.738643	0.422266	0.999861	5.18964	5.24562	5.70609
	ENSG00000146955	RAB19	401409	0	0	0	0	0	0.736496	0.301075	0.999861	5.58651	5.83307	6.16101
	ENSG00000088899	LZTS3	9762	0	0	0	0	0	0.736115	0.157917	0.999861	6.24104	6.67978	6.81544
	ENSG00000165171	METTL27	155368	0	1	0	0	0	0.735023	0.328944	0.999861	5.72643	6.13209	6.36547
	ENSG00000178821	TMEM52	339456	0	0	0	0	0	0.734331	0.275143	0.999861	5.72912	5.86341	6.38258
	ENSG00000175600	SUGCT	79783	0	0	0	0	0	0.732985	0.181914	0.999861	6.08672	6.57973	6.55768
	ENSG00000101323	HAO1	54363	0	0	0	0	0	0.728752	0.380621	0.999861	5.43575	5.80196	6.0343
	ENSG00000182379	NXPH4	11247	0	0	1	0	0	0.726564	0.16671	0.999861	6.32565	6.81737	6.87596
	ENSG00000132004	FBXW9	84261	0	1	0	0	0	0.726219	0.113972	0.999861	7.01576	7.34429	7.8283
	ENSG00000197763	TXNRD3	114112	0	0	0	0	0	0.724677	0.120422	0.999861	6.62749	7.19706	7.16383
	ENSG00000145242	EPHA5	2044	0	0	0	0	0	0.724551	0.435623	0.999861	5.35999	5.51851	6.16101
	ENSG00000163082	SGPP2	130367	0	0	0	0	0	0.724369	0.148572	0.999861	6.65056	7.2081	7.28384
	ENSG00000160207	HSF2BP	11077	0	0	0	0	0	0.724334	0.220601	0.999861	5.91687	6.33372	6.41616
	ENSG00000140104	CLBA1	122616	0	0	0	0	0	0.723336	0.19781	0.999861	6.28849	6.92914	6.71275
	ENSG00000160949	TONSL	4796	0	0	0	0	0	0.722933	0.216289	0.999861	8.41616	9.36218	9.44691
	ENSG00000112769	LAMA4	3910	0	0	0	0	0	0.722736	0.49365	0.999861	5.00183	5.39084	5.20246
	ENSG00000133111	RFXAP	5994	0	0	0	0	0	0.721685	0.126984	0.999861	6.6747	7.04501	7.38624
	ENSG00000105750	ZNF85	7639	0	0	0	0	0	0.721016	0.440704	0.999861	5.13903	5.39084	5.51774
	ENSG00000129028	THAP10	56906	0	1	0	0	0	0.719938	0.130103	0.999861	6.78441	7.44079	7.31015
	ENSG00000118777	ABCG2	9429	0	0	0	0	0	0.719823	0.295457	0.999861	5.68075	5.80196	6.31277
	ENSG00000144802	NFKBIZ	64332	0	0	0	0	0	0.715462	0.160452	0.999861	7.95186	8.85166	8.6052
	ENSG00000092036	HAUS4	54930	0	1	0	0	0	0.715152	0.163411	0.999861	6.39612	7.0326	6.81544
	ENSG00000175352	NRIP3	56675	0	0	0	0	0	0.713209	0.118785	0.999861	7.2891	7.65672	8.12175
	ENSG00000167654	ATCAY	85300	0	0	0	0	0	0.712827	0.161098	0.999861	7.08098	7.73468	7.78543
	ENSG00000198300	PEG3	5178	0	0	0	0	0	0.712743	0.199969	0.999861	6.89796	7.72708	7.45845
	ENSG00000127564	PKMYT1	9088	0	0	0	0	0	0.712669	0.250466	0.999861	7.51825	8.15831	8.66364
	ENSG00000196367	TRRAP	8295	0	0	0	0	0	0.711821	0.137205	0.999861	10.8599	11.7777	11.6911
	ENSG00000177932	ZNF354C	30832	0	0	0	0	0	0.710881	0.193424	0.999861	6.59835	7.26205	7.18297
	ENSG00000180198	RCC1	1104	0	1	0	0	0	0.710682	0.116949	0.999861	10.5233	11.3451	11.3606
	ENSG00000196517	SLC6A9	6536	0	0	0	0	0	0.710419	0.262832	0.999861	5.79175	6.33372	6.07794
	ENSG00000276045	ORAI1	84876	0	0	0	0	0	0.709368	0.114105	0.999861	6.90838	7.35425	7.58557
	ENSG00000187605	TET3	200424	0	0	0	0	0	0.709147	0.120939	0.999861	9.76137	10.6641	10.4826
	ENSG00000079335	CDC14A	8556	0	0	0	0	0	0.708471	0.183967	0.999861	6.58676	7.28307	7.08453
	ENSG00000152582	SPEF2	79925	0	0	0	0	0	0.706372	0.216921	0.999861	6.06948	6.57973	6.4966
	ENSG00000159958	TNFRSF13C	115650	0	0	0	0	0	0.70588	0.461227	0.999861	5.10511	5.39084	5.41026
	ENSG00000187730	GABRD	2563	0	0	0	0	0	0.704935	0.35271	0.999861	5.48481	5.77004	5.98912
	ENSG00000105672	ETV2	2116	0	0	0	0	0	0.704196	0.410956	0.999861	5.2883	5.59612	5.64666
	ENSG00000046889	PREX2	80243	0	1	0	0	0	0.704159	0.472943	0.999861	5.28378	5.92193	5.84288
	ENSG00000127528	KLF2	10365	0	0	1	0	0	0.704029	0.667469	0.999861	6.2583	7.53987	7.11479
	ENSG00000135960	EDAR	10913	0	0	0	0	0	0.703997	0.459159	0.999861	5.24353	5.86341	5.24758
	ENSG00000184584	STING1	340061	0	0	0	0	0	0.702794	0.186665	0.999861	6.25544	6.56232	6.89944
	ENSG00000103154	NECAB2	54550	0	0	0	0	0	0.702724	0.505776	0.999861	4.99896	5.29635	5.20246
	ENSG00000113838	TBCCD1	55171	0	0	0	0	0	0.702064	0.143422	0.999861	6.62725	7.11724	7.22972
	ENSG00000165730	STOX1	219736	0	0	0	0	0	0.702001	0.358427	0.999861	5.51844	6.05728	5.84288
	ENSG00000203727	SAMD5	389432	0	1	0	0	0	0.701874	0.161007	0.999861	7.64268	8.48932	8.2576
	ENSG00000132005	RFX1	5989	0	0	0	0	0	0.700905	0.130499	0.999861	7.085	7.57425	7.81009
	ENSG00000007080	CCDC124	115098	0	0	0	0	0	0.700828	0.125283	0.999861	8.93642	9.30996	9.96248
	ENSG00000185818	NAT8L	339983	0	0	0	0	0	0.69958	0.12406	0.999861	8.11711	8.64215	8.99603
	ENSG00000144152	FBLN7	129804	0	0	0	0	0	0.699452	0.475401	0.999861	5.11536	5.55798	5.37192
	ENSG00000239827	SUGT1P3	283507	0	0	0	0	0	0.699358	0.385476	0.999861	5.33092	5.6688	5.64666
	ENSG00000119699	TGFB3	7043	0	0	0	0	0	0.69769	0.507717	0.999861	5.00795	5.13551	5.37192
	ENSG00000113522	RAD50	10111	0	0	0	0	0	0.695095	0.209055	0.999861	6.11274	6.54468	6.60175
	ENSG00000187987	ZSCAN23	222696	0	0	0	0	0	0.694656	0.371788	0.999861	5.55325	6.13209	5.91814
	ENSG00000105605	CACNG7	59284	0	0	0	0	0	0.694181	0.464458	0.999861	5.29957	5.97783	5.33212
	ENSG00000143195	ILDR2	387597	0	0	0	0	0	0.693855	0.556053	0.999861	4.89214	5.24562	5.05253
	ENSG00000198520	ARMH1	339541	0	0	0	0	0	0.693512	0.502769	0.999861	5.02249	5.34467	5.20246
	ENSG00000100297	MCM5	4174	0	0	0	0	0	0.69219	0.16104	0.999861	9.29549	10.1426	10.1325
	ENSG00000103257	SLC7A5	8140	0	0	0	0	0	0.691891	0.197941	0.999861	6.32345	6.63067	6.97865
	ENSG00000099256	PRTFDC1	56952	0	0	0	0	0	0.691888	0.467394	0.999861	5.15516	5.24562	5.64666
	ENSG00000275713	H2BC9	8345	0	0	0	0	0	0.691664	0.233952	0.999861	6.29128	7.00745	6.65837
	ENSG00000138587	MNS1	55329	0	0	0	0	0	0.691197	0.238488	0.999861	6.33663	6.84617	6.98961
	ENSG00000125246	CLYBL	171425	0	0	0	0	0	0.690119	0.149526	0.999861	6.5417	7.11724	6.98961
	ENSG00000281131	SCHLAP1	101669767	0	0	0	0	0	0.689957	0.26304	0.999861	5.85444	6.39462	6.16101
	ENSG00000188566	NDOR1	27158	0	0	0	0	0	0.689339	0.182892	0.999861	7.53326	8.29795	8.24413
	ENSG00000117013	KCNQ4	9132	0	0	0	0	0	0.688404	0.229812	0.999861	6.43239	6.81737	7.18297
	ENSG00000265185	SNORD3B-1	26851	0	0	0	0	0	0.686959	0.477761	0.999861	5.1148	5.51851	5.33212
	ENSG00000106701	FSD1L	83856	0	0	0	0	0	0.686893	0.238809	0.999861	6.73794	7.50464	7.33597
	ENSG00000173295	FAM86B3P	286042	0	0	0	0	0	0.68605	0.478207	0.999861	5.15737	5.6688	5.37192
	ENSG00000186998	EMID1	129080	0	0	0	0	0	0.685878	0.398545	0.999861	5.33092	5.55798	5.73472
	ENSG00000149311	ATM	472	0	0	0	0	0	0.685486	0.122192	0.999861	9.36807	10.2454	9.99627
	ENSG00000085721	RRN3	54700	0	1	0	0	0	0.68548	0.263532	0.999861	6.76154	7.53114	7.46625
	ENSG00000234409	CCDC188	388849	0	0	0	0	0	0.68463	0.433724	0.999861	5.23598	5.51851	5.55137
	ENSG00000164674	SYTL3	94120	0	0	0	0	0	0.68462	0.512501	0.999861	5.01971	5.24562	5.37192
	ENSG00000102302	FGD1	2245	0	0	0	0	0	0.683694	0.351873	0.999861	5.64103	6.17966	6.0343
	ENSG00000157833	GAREM2	150946	0	0	0	0	0	0.682311	0.18791	0.999861	6.78884	7.44079	7.35293
	ENSG00000076716	GPC4	2239	0	1	0	0	0	0.681923	0.267684	0.999861	5.92547	6.39462	6.38258
	ENSG00000267221	C17orf113	110806298	0	0	0	0	0	0.68178	0.330136	0.999861	5.72749	6.17966	6.14074
	ENSG00000109458	GAB1	2549	0	0	0	0	1	0.681422	0.156501	0.999861	7.02792	7.71174	7.55667
	ENSG00000188312	CENPP	401541	0	1	0	0	0	0.68094	0.317377	0.999861	6.62723	7.36413	7.51218
	ENSG00000180113	TDRD6	221400	0	0	0	0	0	0.68078	0.512508	0.999861	5.04903	5.34467	5.44728
	ENSG00000180279	LINC01869	284365	0	0	0	0	0	0.679987	0.441679	0.999861	5.20752	5.47759	5.51774
	ENSG00000219438	TAFA5	25817	0	0	0	0	0	0.679641	0.366264	0.999861	5.50144	5.80196	5.91814
	ENSG00000268119	LOC105372321	105372321	0	0	0	0	0	0.679327	0.276815	0.999861	6.8161	7.53987	7.62089
	ENSG00000143401	ANP32E	81611	0	0	0	0	0	0.679036	0.207326	0.999861	8.88882	9.72515	9.82635
	ENSG00000158792	SPATA2L	124044	0	0	0	0	0	0.678702	0.302011	0.999861	5.76067	6.00487	6.29473
	ENSG00000065150	IPO5	3843	0	1	0	0	0	0.678496	0.114135	0.999861	11.5955	12.3707	12.3726
	ENSG00000204179	PTPN20	26095	0	0	0	0	0	0.677884	0.583615	0.999861	4.86996	5.34467	4.93627
	ENSG00000224940	PRRT4	401399	0	0	0	0	0	0.677531	0.239415	0.999861	6.08188	6.52681	6.58722
	ENSG00000087903	RFX2	5990	0	0	0	0	0	0.677215	0.260421	0.999861	6.02223	6.59693	6.39947
	ENSG00000108852	MPP2	4355	0	0	0	0	0	0.6758	0.188181	0.999861	6.36038	6.96884	6.71275
	ENSG00000130699	TAF4	6874	0	0	0	0	0	0.674493	0.155486	0.999861	7.57444	8.29795	8.19362
	ENSG00000247708	STX18-AS1	100507266	0	0	0	0	0	0.674135	0.431107	0.999861	5.27957	5.59612	5.64666
	ENSG00000116151	MORN1	79906	0	0	0	0	0	0.674108	0.177391	0.999861	6.47189	6.9947	6.96761
	ENSG00000116661	FBXO2	26232	0	0	1	0	0	0.673815	0.240836	0.999861	6.06948	6.47174	6.55768
	ENSG00000100599	RIN3	79890	0	0	0	0	0	0.673651	0.384946	0.999861	5.45789	5.59612	5.9659
	ENSG00000072422	RHOBTB1	9886	0	0	0	0	0	0.673371	0.337157	0.999861	6.05791	6.74264	6.63035
	ENSG00000075240	GRAMD4	23151	0	0	0	0	1	0.672769	0.134816	0.999861	6.79328	7.30377	7.33597
	ENSG00000118420	UBE3D	90025	0	0	0	0	0	0.672703	0.25224	0.999861	5.94261	6.37463	6.36547
	ENSG00000170382	LRRN2	10446	0	0	0	0	0	0.672507	0.425769	0.999861	5.28247	5.47759	5.67675
	ENSG00000178773	CPNE7	27132	0	0	0	0	0	0.671563	0.131828	0.999861	7.08525	7.83005	7.41072
	ENSG00000111424	VDR	7421	0	0	0	0	0	0.670988	0.118123	0.999861	7.23646	7.6243	7.96071
	ENSG00000111266	DUSP16	80824	0	0	0	0	0	0.669444	0.227893	0.999861	6.14545	6.41432	6.75216
	ENSG00000120800	UTP20	27340	0	0	0	0	1	0.669305	0.203866	0.999861	8.98625	9.85921	9.83833
	ENSG00000185347	TEDC1	283643	0	0	0	0	0	0.668461	0.241256	0.999861	6.5733	7.09357	7.26603
	ENSG00000117114	ADGRL2	23266	0	0	0	0	0	0.66717	0.159313	0.999861	6.65461	7.16341	7.16383
	ENSG00000100167	SEPTIN3	55964	0	0	0	0	0	0.667083	0.166403	0.999861	8.41013	8.99723	9.29443
	ENSG00000165816	VWA2	340706	0	0	0	0	0	0.666834	0.209397	0.999861	8.17966	8.97823	9.00137
	ENSG00000230513	THAP7-AS1	439931	0	0	0	0	0	0.666609	0.407223	0.999861	5.53508	5.70352	6.14074
	ENSG00000089847	ANKRD24	170961	0	0	0	0	0	0.666442	0.484198	0.999861	5.15516	5.63303	5.24758
	ENSG00000133250	ZNF414	84330	0	0	0	0	0	0.666434	0.243589	0.999861	6.4686	6.84617	7.16383
	ENSG00000182810	DDX28	55794	0	0	0	0	0	0.666255	0.114133	0.999861	7.28342	7.66471	7.99869
	ENSG00000197279	ZNF165	7718	0	0	0	0	0	0.665633	0.238109	0.999861	6.72754	7.41253	7.31881
	ENSG00000076706	MCAM	4162	0	0	0	0	0	0.66528	0.159171	0.999861	7.48917	8.26691	7.98794
	ENSG00000176769	TCERG1L	256536	0	0	0	0	0	0.664741	0.241339	0.999861	6.17852	6.39462	6.82776
	ENSG00000260874	LOC105371050	105371050	0	0	0	0	0	0.664492	0.441819	0.999861	5.24144	5.51851	5.55137
	ENSG00000180525	PRR26	414235	0	0	0	0	0	0.664064	0.241368	0.999861	6.07789	6.66361	6.34813
	ENSG00000228223	HCG11	493812	0	0	0	0	0	0.6638	0.186637	0.999861	6.39711	6.84617	6.91104
	ENSG00000188659	SAXO2	283726	0	0	0	0	0	0.66366	0.486273	0.999861	5.12403	5.29635	5.48308
	ENSG00000076770	MBNL3	55796	0	0	0	0	0	0.662289	0.127761	0.999861	7.74006	8.4938	8.23053
[truncated: 15,462 more rows]
