# Supplementary material for: Dual functions of SPOP and ERG dictate androgen therapy responses in prostate cancer
Source: Nat Commun. 2021 Feb 2;12:734. doi: 10.1038/s41467-020-20820-x (PMC7854732; doi:10.1038/s41467-020-20820-x)
Supplement: Supplementary file 20 — Supplementary Data 17 [file 41467_2020_20820_MOESM20_ESM.xlsx]

## Sheet: Supplementary Data 17
				AR+ERG CO-BOUND	ERG BOUND ONLY		AR BOUND ONLY		HA-ZMYND11-DM vs Control (DESeq2)			Averaged mRNA expression (VST-Normalized)
	ENSEMBL_ID	SYMBOL	ENTREZ	AR-INDUCED ERG-REPRESSED	ERG_INDUCED	ERG_REPRESSED	DHT_INDUCED	DHT_REPRESSED	log2FoldChange	pvalue	padj	ZMYND11_CTRL	HA-ZMYND11-DM/BD	HA-ZMYND11-DM
	ENSG00000123643	SLC36A1	206358	0	0	0	0	0	1.2341	6.26668e-40	8.36602e-36	11.3241	11.737	12.4148
	ENSG00000145451	GLRA3	8001	0	0	0	0	0	-2.18336	8.2703e-33	5.52043e-29	8.80237	9.09109	7.15973
	ENSG00000015171	ZMYND11	10771	0	0	0	0	0	0.974724	5.9653e-32	2.65456e-28	11.5781	12.1936	12.5188
	ENSG00000137261	KIAA0319	9856	0	0	0	0	0	1.56055	4.65751e-30	1.55444e-26	8.27005	8.63154	9.4982
	ENSG00000144481	TRPM8	79054	1	0	0	0	0	1.38447	7.17371e-29	1.91538e-25	13.4299	14.1232	14.5475
	ENSG00000160336	ZNF761	388561	1	0	0	0	0	1.25021	1.08772e-28	2.42017e-25	11.8947	12.3344	13.0223
	ENSG00000138744	NAAA	27163	0	0	1	0	0	1.13625	1.07017e-27	2.04098e-24	10.7176	11.199	11.7242
	ENSG00000135842	NIBAN1	116496	0	0	1	0	0	1.66483	1.93058e-27	3.22166e-24	7.76628	8.18044	8.9595
	ENSG00000164181	ELOVL7	79993	0	0	1	0	0	0.907095	5.81064e-27	8.61912e-24	10.7906	11.2598	11.5943
	ENSG00000241015	TPM3P9	147804	0	0	1	0	0	1.27384	3.0685e-26	4.09645e-23	10.7554	11.4594	11.8644
	ENSG00000169136	ATF5	22809	0	0	0	0	0	1.16675	2.43949e-25	2.96065e-22	9.87967	10.1998	10.9465
	ENSG00000142515	KLK3	354	0	0	0	1	0	1.29832	3.6288e-25	4.03704e-22	11.1826	10.744	12.7817
	ENSG00000109956	B3GAT1	27087	1	0	0	0	0	0.7764	1.94998e-22	2.00248e-19	11.1402	11.4232	11.8226
	ENSG00000131711	MAP1B	4131	0	0	0	0	0	1.03509	2.86418e-22	2.7312e-19	9.35194	9.95836	10.1126
	ENSG00000157734	SNX22	79856	0	0	0	0	0	1.03523	7.31646e-22	6.51165e-19	9.15316	9.23695	10.1104
	ENSG00000134215	VAV3	10451	0	0	0	0	0	-1.65833	1.27497e-21	1.06381e-18	8.6509	8.64295	7.4658
	ENSG00000182718	ANXA2	302	1	0	0	0	0	1.00726	1.36809e-20	1.07435e-17	9.48911	10.3941	10.4075
	ENSG00000086289	EPDR1	54749	0	0	1	0	0	0.817599	2.8228e-20	2.09358e-17	9.93202	10.1743	10.6923
	ENSG00000189060	H1-0	3005	0	0	0	0	0	-0.631215	3.89838e-20	2.73912e-17	13.5898	13.3902	13.0158
	ENSG00000075461	CACNG4	27092	0	0	0	0	0	1.50989	7.35809e-20	4.91152e-17	7.98682	7.95062	9.16968
	ENSG00000144339	TMEFF2	23671	0	0	0	0	0	-1.38043	5.81869e-19	3.69903e-16	10.1407	9.71866	8.99231
	ENSG00000156218	ADAMTSL3	57188	0	0	0	0	0	-1.69237	9.07791e-19	5.50864e-16	8.68725	8.24308	7.50501
	ENSG00000074410	CA12	771	0	0	0	0	0	0.845408	1.9739e-18	1.14572e-15	12.0601	12.3834	12.7927
	ENSG00000091490	SEL1L3	23231	0	0	1	0	0	1.17549	3.20564e-18	1.78314e-15	10.4398	11.978	11.3729
	ENSG00000112414	ADGRG6	57211	0	1	0	0	0	-0.902814	4.68637e-18	2.50252e-15	10.3308	9.74577	9.46069
	ENSG00000010438	PRSS3	5646	0	0	0	0	0	1.01612	1.78465e-17	9.16349e-15	8.7249	10.2292	9.49445
	ENSG00000143753	DEGS1	8560	1	0	0	0	0	0.789933	2.50686e-16	1.2395e-13	11.8904	12.0322	12.6174
	ENSG00000140526	ABHD2	11057	0	0	0	0	0	0.514191	5.45133e-16	2.59911e-13	13.5434	13.8882	14.0717
	ENSG00000213190	MLLT11	10962	1	0	0	0	0	0.76293	6.6615e-16	3.06659e-13	9.82319	9.54169	10.5717
	ENSG00000187955	COL14A1	7373	0	0	0	0	0	-2.47417	4.3972e-15	1.89363e-12	8.61963	7.74093	6.96055
	ENSG00000115687	PASK	23178	0	0	1	0	0	1.20409	4.3455e-15	1.89363e-12	9.83909	10.6001	10.914
	ENSG00000072954	TMEM38A	79041	0	0	0	0	0	0.952879	9.55896e-15	3.8678e-12	9.78836	10.0723	10.6685
	ENSG00000100285	NEFH	4744	0	0	0	0	0	1.20452	9.56084e-15	3.8678e-12	8.42099	8.79033	9.32008
	ENSG00000109182	CWH43	80157	0	0	0	1	0	0.811703	1.17914e-14	4.62985e-12	11.7638	12.0794	12.506
	ENSG00000151327	FAM177A1	283635	0	0	0	0	0	0.621087	1.8322e-14	6.98852e-12	10.5276	10.9996	11.0303
	ENSG00000149218	ENDOD1	23052	0	0	0	0	0	0.794839	1.91819e-14	7.11327e-12	12.313	12.7493	12.9143
	ENSG00000170271	FAXDC2	10826	0	0	0	0	0	2.66284	2.4036e-14	8.631e-12	6.51127	7.70101	7.6291
	ENSG00000173334	TRIB1	10221	0	0	0	0	0	-0.873688	2.52524e-14	8.6441e-12	14.2446	14.0241	13.4389
	ENSG00000179841	AKAP5	9495	0	0	0	0	0	0.91094	2.59019e-14	8.64476e-12	9.06306	9.47921	9.78874
	ENSG00000158715	SLC45A3	85414	0	0	1	0	0	1.01759	2.76212e-14	8.99374e-12	11.6372	11.8466	12.6097
	ENSG00000184254	ALDH1A3	220	1	0	0	0	0	0.945267	2.91516e-14	9.26604e-12	9.39066	9.81611	10.1944
	ENSG00000124762	CDKN1A	1026	0	0	0	0	0	1.07489	6.19313e-14	1.88859e-11	9.99802	10.9728	10.8902
	ENSG00000156299	TIAM1	7074	0	1	0	0	0	0.868184	6.22457e-14	1.88859e-11	9.02323	9.07006	9.69712
	ENSG00000010270	STARD3NL	83930	0	0	1	0	0	0.907896	7.78032e-14	2.30816e-11	11.4711	11.9047	12.1995
	ENSG00000082556	OPRK1	4986	0	0	0	0	0	-1.05254	1.33477e-13	3.87374e-11	9.98841	9.81442	8.98733
	ENSG00000185002	RFX6	222546	0	0	0	0	0	-1.44852	3.39122e-13	9.63252e-11	8.15889	8.17044	7.25814
	ENSG00000176153	GPX2	2877	0	0	0	0	0	1.81268	3.61148e-13	9.92002e-11	6.84343	7.6678	7.8461
	ENSG00000163406	SLC15A2	6565	0	0	0	1	0	2.5529	3.64106e-13	9.92002e-11	8.07651	9.2287	9.91892
	ENSG00000116254	CHD5	26038	0	0	0	0	0	0.938867	3.84578e-13	1.02682e-10	8.63671	8.88865	9.35113
	ENSG00000102010	BMX	660	0	0	0	0	1	-1.00504	4.55128e-13	1.19136e-10	9.07289	8.37196	8.46642
	ENSG00000119950	MXI1	4601	0	0	0	0	0	-0.762175	7.87212e-13	2.02101e-10	9.76792	9.39504	9.20973
	ENSG00000173905	GOLIM4	27333	0	1	0	0	0	-0.686575	1.15698e-12	2.91429e-10	12.329	11.9741	11.6562
	ENSG00000136167	LCP1	3936	0	0	0	0	0	0.749948	1.45409e-12	3.59484e-10	12.6394	13.1667	13.2969
	ENSG00000204666	LOC400710	400710	0	0	1	0	0	2.74411	1.84489e-12	4.47805e-10	7.81914	9.02788	9.95822
	ENSG00000146205	ANO7	50636	0	0	1	0	0	1.27438	2.25242e-12	5.36961e-10	8.2049	9.0707	9.19686
	ENSG00000116260	QSOX1	5768	0	0	0	0	0	1.12995	2.4857e-12	5.82177e-10	8.50693	8.63364	9.48954
	ENSG00000089250	NOS1	4842	0	0	0	0	0	-1.67757	2.77335e-12	6.38348e-10	7.91363	7.74619	6.90525
	ENSG00000189056	RELN	5649	0	0	0	0	0	1.42127	3.31547e-12	7.50194e-10	7.13754	7.93447	7.8628
	ENSG00000169083	AR	367	0	0	0	0	0	-0.52562	9.44435e-12	2.05095e-09	16.1976	15.8025	15.6898
	ENSG00000064270	ATP2C2	9914	0	0	0	0	0	0.777529	9.52502e-12	2.05095e-09	9.93757	10.5235	10.593
	ENSG00000169213	RAB3B	5865	0	0	0	0	0	0.858875	1.0402e-11	2.20423e-09	11.4727	11.9364	12.2273
	ENSG00000196091	MYBPC1	4604	1	0	0	0	0	0.576597	1.07669e-11	2.2459e-09	10.7545	10.8212	11.4535
	ENSG00000099282	TSPAN15	23555	0	0	0	0	0	0.875578	1.66077e-11	3.41097e-09	9.46065	10.139	10.2387
	ENSG00000103888	CEMIP	57214	0	0	0	0	0	0.788085	1.79807e-11	3.63701e-09	9.75733	10.7558	10.3114
	ENSG00000114450	GNB4	59345	0	0	0	0	0	1.72031	1.84408e-11	3.6744e-09	7.32667	7.84285	8.27911
	ENSG00000140463	BBS4	585	0	0	0	0	0	0.661887	1.88671e-11	3.70406e-09	10.8265	11.0111	11.4014
	ENSG00000122912	SLC25A16	8034	0	0	1	0	0	0.693759	2.99958e-11	5.80353e-09	9.6129	9.79675	10.1848
	ENSG00000108829	LRRC59	55379	0	0	0	0	0	0.509679	3.85078e-11	7.24056e-09	11.8897	12.3909	12.3021
	ENSG00000105877	DNAH11	8701	0	0	0	0	0	2.37439	3.83543e-11	7.24056e-09	6.62959	7.45735	7.63013
	ENSG00000078114	NEBL	10529	0	0	0	0	0	0.758959	4.08833e-11	7.37558e-09	9.42944	9.74228	10.0354
	ENSG00000153250	RBMS1	5937	0	0	0	0	0	1.30025	4.03492e-11	7.37558e-09	7.32619	7.68458	8.06231
	ENSG00000100626	GALNT16	57452	0	0	0	0	0	1.13325	4.03448e-11	7.37558e-09	7.92972	8.0178	8.67165
	ENSG00000170113	NIPA1	123606	0	0	0	0	0	0.485337	4.51413e-11	8.03515e-09	11.0701	11.3887	11.4862
	ENSG00000121064	SCPEP1	59342	0	0	0	0	0	0.618699	4.73317e-11	8.31418e-09	10.6624	11.0697	11.1985
	ENSG00000169504	CLIC4	25932	0	0	0	0	0	0.51447	5.60024e-11	9.70951e-09	11.2967	11.742	11.7548
	ENSG00000140403	DNAJA4	55466	0	0	1	0	0	0.444765	5.68589e-11	9.73163e-09	12.384	12.5786	12.7584
	ENSG00000163040	CCDC74A	90557	0	0	0	0	0	0.826536	5.98694e-11	1.01172e-08	9.84336	9.65204	10.718
	ENSG00000138061	CYP1B1	1545	0	0	0	0	0	1.27746	8.74722e-11	1.45969e-08	8.31476	8.63088	9.14642
	ENSG00000135862	LAMC1	3915	0	0	1	0	0	0.63643	9.74406e-11	1.60597e-08	13.0207	13.4184	13.5089
	ENSG00000012660	ELOVL5	60481	0	0	0	0	0	0.418734	1.26528e-10	2.05994e-08	12.037	12.0489	12.3815
	ENSG00000137460	FHDC1	85462	0	0	1	0	0	0.808004	1.43376e-10	2.30611e-08	9.18307	9.96353	9.83658
	ENSG00000165794	SLC39A2	29986	0	0	0	0	0	4.24979	1.58956e-10	2.52627e-08	5.80448	6.36476	6.98175
	ENSG00000114023	FAM162A	26355	0	0	0	0	0	0.676219	1.63701e-10	2.57107e-08	10.6413	11.5016	11.2062
	ENSG00000162819	BROX	148362	0	0	0	0	0	-0.486385	1.68232e-10	2.61151e-08	12.0832	12.2927	11.5488
	ENSG00000104154	SLC30A4	7782	0	0	0	0	0	0.741486	1.87779e-10	2.88143e-08	13.1836	13.8455	13.8683
	ENSG00000005469	CROT	54677	0	0	0	0	0	0.497508	1.91739e-10	2.90877e-08	10.6841	10.5561	11.1026
	ENSG00000166900	STX3	6809	0	0	1	0	0	0.565447	2.0718e-10	3.07317e-08	10.7726	11.3256	11.2243
	ENSG00000183111	ARHGEF37	389337	0	0	1	0	0	0.518884	2.06325e-10	3.07317e-08	10.3702	10.327	10.9201
	ENSG00000100266	PACSIN2	11252	1	0	0	0	0	0.61341	2.19885e-10	3.21021e-08	11.5245	12.0266	12.0743
	ENSG00000078596	ITM2A	9452	0	1	0	0	0	-0.953332	2.25058e-10	3.21021e-08	14.3132	14.4047	13.5311
	ENSG00000014257	ACPP	55	0	0	0	0	0	-0.779135	2.26812e-10	3.21021e-08	15.1248	14.9891	14.2898
	ENSG00000048052	HDAC9	9734	0	0	0	0	0	-1.43262	2.21637e-10	3.21021e-08	8.67934	8.52952	7.62683
	ENSG00000122778	KIAA1549	57670	0	0	0	0	0	0.496451	2.28442e-10	3.21021e-08	11.5999	11.8166	11.9369
	ENSG00000186458	DEFB132	400830	0	0	0	0	0	1.28196	2.52457e-10	3.51073e-08	7.71608	8.84904	8.44407
	ENSG00000102048	ASB9	140462	0	0	0	0	0	-0.998053	3.07179e-10	4.22767e-08	10.9987	10.368	10.4482
	ENSG00000138413	IDH1	3417	1	0	0	0	0	0.636428	3.46458e-10	4.7196e-08	13.4035	13.4076	14.0014
	ENSG00000069849	ATP1B3	483	0	0	0	0	0	0.559997	3.81131e-10	5.13949e-08	10.7065	10.8224	11.1619
	ENSG00000173221	GLRX	2745	0	0	1	0	0	0.795342	4.5082e-10	6.01844e-08	9.39994	9.76853	10.1173
	ENSG00000149577	SIDT2	51092	0	0	0	0	0	0.713562	5.14495e-10	6.80051e-08	9.67759	9.9886	10.3528
	ENSG00000163472	TMEM79	84283	0	0	1	0	0	0.959233	5.40249e-10	7.0709e-08	8.60536	9.06987	9.38305
	ENSG00000104450	SPAG1	6674	0	0	1	0	0	0.589714	7.9917e-10	1.03582e-07	9.51062	9.99827	9.9594
	ENSG00000169435	RASSF6	166824	0	0	0	0	0	0.800942	8.51456e-10	1.09298e-07	9.37786	10.4188	10.0283
	ENSG00000089280	FUS	2521	0	1	0	0	0	-0.590344	1.00188e-09	1.27381e-07	12.1974	12.0543	11.7126
	ENSG00000175183	CSRP2	1466	0	0	0	0	0	0.915116	1.04741e-09	1.31914e-07	7.76311	8.11032	8.42796
	ENSG00000082269	FAM135A	57579	0	0	0	0	0	0.723546	1.13873e-09	1.39468e-07	10.5649	11.3928	11.1296
	ENSG00000185950	IRS2	8660	0	0	0	0	0	-0.559003	1.13753e-09	1.39468e-07	10.7324	10.8765	10.3257
	ENSG00000041982	TNC	3371	0	0	0	0	1	-1.40986	1.11837e-09	1.39468e-07	7.74182	7.39633	6.934
	ENSG00000177076	ACER2	340485	0	0	0	0	0	1.14497	1.23695e-09	1.50121e-07	7.91076	9.30143	8.61545
	ENSG00000243135	UGT1A3	54659	0	0	0	0	0	3.64998	1.32977e-09	1.59932e-07	5.93193	6.93635	6.96721
	ENSG00000198346	ZNF813	126017	0	0	0	0	0	0.513993	1.58407e-09	1.88815e-07	10.1856	10.2845	10.6276
	ENSG00000087086	FTL	2512	0	0	0	0	0	-0.526251	1.84373e-09	2.17821e-07	12.6512	12.3223	12.2572
	ENSG00000152642	GPD1L	23171	0	1	0	0	0	0.564647	1.86699e-09	2.18634e-07	11.3071	11.4921	11.8019
	ENSG00000181019	NQO1	1728	0	0	1	0	0	1.02682	2.48257e-09	2.8571e-07	7.83137	8.90026	8.50111
	ENSG00000162174	ASRGL1	80150	0	0	1	0	0	0.530985	2.97799e-09	3.39797e-07	10.3835	10.4729	10.8287
	ENSG00000112304	ACOT13	55856	0	0	1	0	0	0.57864	3.45536e-09	3.87639e-07	9.49168	9.63747	9.98336
	ENSG00000127954	STEAP4	79689	0	0	0	0	0	1.29704	3.77044e-09	4.19461e-07	7.51714	7.78784	8.20319
	ENSG00000107957	SH3PXD2A	9644	0	0	0	0	0	0.695698	3.85019e-09	4.24794e-07	9.59517	10.1818	10.2011
	ENSG00000096088	PGC	5225	0	0	0	1	0	3.91414	4.26137e-09	4.62515e-07	5.84747	6.93841	6.54495
	ENSG00000213024	NUP62	23636	0	0	0	0	0	0.587527	4.35873e-09	4.69267e-07	11.1418	11.0448	11.7142
	ENSG00000157483	MYO1E	4643	0	0	0	1	0	1.03015	4.63594e-09	4.95119e-07	9.4797	10.0431	10.2444
	ENSG00000100439	ABHD4	63874	0	0	0	0	0	0.610647	4.87554e-09	5.16575e-07	9.25288	9.85137	9.746
	ENSG00000146555	SDK1	221935	0	0	0	0	0	-1.27574	5.37748e-09	5.58105e-07	7.89208	7.21317	7.14686
	ENSG00000115762	PLEKHB2	55041	0	0	0	0	0	0.373366	5.36161e-09	5.58105e-07	11.9723	12.3686	12.2535
	ENSG00000116005	PCYOX1	51449	0	0	0	0	0	0.502177	5.39293e-09	5.58105e-07	11.3228	11.5065	11.7953
	ENSG00000070526	ST6GALNAC1	55808	0	0	0	0	0	0.791623	6.16275e-09	6.32867e-07	9.09834	10.4709	9.63885
	ENSG00000164850	GPER1	2852	0	0	0	0	0	1.39422	6.53481e-09	6.65952e-07	7.15341	7.87221	7.94721
	ENSG00000168280	KIF5C	3800	0	0	1	0	0	0.45254	7.20244e-09	7.28428e-07	11.3672	11.5456	11.8118
	ENSG00000065154	OAT	4942	0	0	0	0	0	0.656218	7.73643e-09	7.76552e-07	9.13912	9.30806	9.62078
	ENSG00000164970	FAM219A	203259	0	0	1	0	0	0.517775	8.41435e-09	8.38295e-07	9.58705	9.68413	10.06
	ENSG00000157240	FZD1	8321	0	0	0	0	0	0.844058	9.62316e-09	9.51624e-07	8.09946	8.19627	8.70315
	ENSG00000034510	TMSB10	9168	0	0	0	0	0	0.498539	9.74672e-09	9.56755e-07	10.7253	10.4486	11.2144
	ENSG00000164342	TLR3	7098	0	0	0	0	0	0.799348	9.99243e-09	9.73715e-07	8.1854	8.34967	8.70772
	ENSG00000096433	ITPR3	3710	0	0	0	0	0	0.607442	1.04986e-08	1.01563e-06	11.7679	11.765	12.3452
	ENSG00000132932	ATP8A2	51761	0	0	0	0	0	0.777542	1.2307e-08	1.182e-06	10.0411	10.1294	10.5877
	ENSG00000148700	ADD3	120	0	0	0	0	0	-0.811635	1.27449e-08	1.21419e-06	11.4141	10.9507	10.6398
	ENSG00000119899	SLC17A5	26503	0	0	0	0	0	0.64538	1.2824e-08	1.21419e-06	9.00523	9.35903	9.52805
	ENSG00000115977	AAK1	22848	0	0	0	0	0	0.607673	1.401e-08	1.31713e-06	10.8442	11.5171	11.3644
	ENSG00000111802	TDP2	51567	0	0	0	0	0	0.586424	1.44994e-08	1.34422e-06	11.7994	12.2488	12.3174
	ENSG00000136379	ABHD17C	58489	0	0	0	0	0	0.440515	1.44201e-08	1.34422e-06	10.2091	10.4931	10.5548
	ENSG00000042088	TDP1	55775	0	1	0	0	0	-0.527992	1.51676e-08	1.39646e-06	10.6726	9.90305	10.266
	ENSG00000152700	SAR1B	51128	0	0	0	0	0	0.494431	1.56163e-08	1.41822e-06	10.8545	11.1985	11.2515
	ENSG00000146477	SLC22A3	6581	0	0	0	0	0	0.763647	1.55671e-08	1.41822e-06	9.28008	9.69192	9.8503
	ENSG00000139946	PELI2	57161	0	1	0	0	0	-0.722678	1.62074e-08	1.46195e-06	9.54153	8.99285	8.97905
	ENSG00000157216	SSBP3	23648	0	0	1	0	0	0.438675	1.72713e-08	1.54746e-06	11.4993	11.6365	11.9617
	ENSG00000060140	STYK1	55359	0	0	1	0	0	0.519518	2.08882e-08	1.85905e-06	10.4634	10.9751	10.8589
	ENSG00000163993	S100P	6286	0	0	0	0	0	1.78077	2.19239e-08	1.92818e-06	6.80675	9.53005	7.42894
	ENSG00000116016	EPAS1	2034	0	0	0	0	0	0.676712	2.19538e-08	1.92818e-06	10.0323	11.0538	10.5778
	ENSG00000162734	PEA15	8682	0	0	0	0	0	0.488627	2.21146e-08	1.92961e-06	11.0039	10.9802	11.4763
	ENSG00000080546	SESN1	27244	0	0	0	0	0	-0.581549	2.28864e-08	1.98398e-06	10.9099	10.8143	10.3552
	ENSG00000157214	STEAP2	261729	0	0	0	0	1	0.522525	2.33879e-08	2.00146e-06	14.7406	15.1599	15.1317
	ENSG00000162981	LRATD1	151354	0	0	0	0	0	-0.740646	2.33244e-08	2.00146e-06	10.4548	10.3995	9.70569
	ENSG00000197888	UGT2B17	7367	0	0	0	0	1	-1.56344	2.5505e-08	2.16874e-06	7.9925	7.50864	7.33903
	ENSG00000101417	PXMP4	11264	0	0	0	0	0	0.432403	2.64761e-08	2.23706e-06	10.4524	10.3377	10.816
	ENSG00000066926	FECH	2235	0	0	0	0	0	0.576751	2.78763e-08	2.34056e-06	10.3882	10.473	10.8783
	ENSG00000147526	TACC1	6867	0	0	0	0	0	0.39938	3.03631e-08	2.53342e-06	12.8795	13.2582	13.2125
	ENSG00000170734	POLH	5429	0	1	0	0	0	0.499476	3.30073e-08	2.73694e-06	10.092	10.2203	10.4647
	ENSG00000144136	SLC20A1	6574	0	0	0	0	0	0.382412	3.66587e-08	3.02095e-06	10.8115	10.74	11.0893
	ENSG00000196620	UGT2B15	7366	0	0	0	0	0	-1.5647	3.71047e-08	3.03894e-06	7.42739	6.68749	6.97019
	ENSG00000064787	BCAS1	8537	0	0	0	0	1	0.923288	4.06702e-08	3.31065e-06	8.62642	10.2393	9.30262
	ENSG00000116833	NR5A2	2494	0	0	0	0	0	-0.993671	4.13658e-08	3.32671e-06	8.65099	8.06852	7.86723
	ENSG00000154144	TBRG1	84897	0	0	0	0	0	0.504936	4.13105e-08	3.32671e-06	9.95939	10.0972	10.3657
	ENSG00000109854	HTATIP2	10553	0	0	0	0	0	0.640179	4.16933e-08	3.33297e-06	9.19205	9.8884	9.65429
	ENSG00000155850	SLC26A2	1836	0	0	0	0	0	0.435316	5.00407e-08	3.97645e-06	10.7915	10.7581	11.089
	ENSG00000171435	KSR2	283455	0	0	0	0	0	-0.871178	5.12434e-08	4.04793e-06	9.83242	9.50948	9.12456
	ENSG00000138356	AOX1	316	0	0	0	0	0	0.658864	5.19224e-08	4.07744e-06	10.3389	11.1964	10.8628
	ENSG00000196208	GREB1	9687	1	0	0	0	0	0.510069	5.82225e-08	4.54544e-06	11.1765	11.0589	11.5315
	ENSG00000137449	CPEB2	132864	0	0	0	0	0	1.06132	6.50163e-08	5.04632e-06	7.42276	8.30073	7.9826
	ENSG00000168615	ADAM9	8754	0	0	0	0	0	0.410162	6.76366e-08	5.18936e-06	12.6095	12.5901	12.985
	ENSG00000168907	PLA2G4F	255189	0	0	1	0	0	0.746454	7.1094e-08	5.42345e-06	9.77903	10.5416	10.345
	ENSG00000214491	SEC14L6	730005	0	0	0	0	0	-1.26716	7.16006e-08	5.43107e-06	7.78687	7.84022	7.03932
	ENSG00000135596	MICAL1	64780	0	0	1	0	0	0.937977	7.25537e-08	5.47227e-06	8.12972	9.11134	8.7251
	ENSG00000145088	EAF2	55840	0	0	0	0	0	1.48092	7.3232e-08	5.4924e-06	7.03537	7.71	7.66644
	ENSG00000112715	VEGFA	7422	0	0	0	0	0	0.655067	8.09922e-08	6.04048e-06	9.73274	9.68847	10.2892
	ENSG00000157224	CLDN12	9069	0	0	1	0	0	0.556893	8.40423e-08	6.23314e-06	11.6146	11.9891	12.0438
	ENSG00000064393	HIPK2	28996	0	0	0	0	0	0.49349	8.8868e-08	6.55463e-06	12.6126	12.4089	13.0929
	ENSG00000166974	MAPRE2	10982	0	0	0	0	0	0.699655	8.98564e-08	6.59112e-06	8.8714	9.28911	9.39964
	ENSG00000146411	SLC2A12	154091	0	0	0	0	0	0.881032	9.28139e-08	6.77085e-06	8.01608	8.56015	8.64776
	ENSG00000143158	MPC2	25874	0	0	1	0	0	0.580693	1.01559e-07	7.36852e-06	11.5945	11.9833	12.0663
	ENSG00000089356	FXYD3	5349	0	0	0	0	0	1.03058	1.13672e-07	8.20279e-06	7.6518	7.36872	8.82445
	ENSG00000137216	TMEM63B	55362	0	0	0	1	0	0.467729	1.14878e-07	8.2453e-06	10.6532	10.9244	11.1061
	ENSG00000109572	CLCN3	1182	0	0	0	0	0	0.437234	1.2513e-07	8.84438e-06	12.9769	13.4254	13.3254
	ENSG00000171302	CANT1	124583	0	0	0	0	0	0.38036	1.24877e-07	8.84438e-06	12.7135	12.917	13.0751
	ENSG00000169908	TM4SF1	4071	1	0	0	0	0	0.595938	1.25213e-07	8.84438e-06	9.68415	9.49254	10.2247
	ENSG00000137648	TMPRSS4	56649	0	0	0	0	0	-0.934066	1.27392e-07	8.95095e-06	8.64417	8.38233	8.12982
	ENSG00000163687	DNASE1L3	1776	0	0	0	0	0	2.49493	1.52229e-07	1.06401e-05	6.14391	6.43517	6.85163
	ENSG00000168874	ATOH8	84913	0	0	0	0	0	1.26803	1.54583e-07	1.07483e-05	7.81251	8.62255	8.67491
	ENSG00000109586	GALNT7	51809	0	0	0	0	0	0.407389	1.60614e-07	1.11098e-05	11.9948	11.9115	12.285
	ENSG00000124225	PMEPA1	56937	0	0	0	0	0	0.322296	1.67845e-07	1.15502e-05	14.3327	14.7492	14.6143
	ENSG00000106392	C1GALT1	56913	0	0	0	0	0	0.65212	1.8866e-07	1.29159e-05	8.72665	8.90928	9.24369
	ENSG00000079819	EPB41L2	2037	0	0	0	0	0	0.97269	1.93627e-07	1.31883e-05	8.341	8.02493	9.19599
	ENSG00000076706	MCAM	4162	0	0	0	0	0	-0.729578	2.09085e-07	1.40974e-05	9.54845	9.3788	8.85563
	ENSG00000137601	NEK1	4750	0	0	0	0	0	0.497178	2.08639e-07	1.40974e-05	10.0786	10.4764	10.436
	ENSG00000168610	STAT3	6774	0	0	0	0	0	0.452403	2.23223e-07	1.4975e-05	10.3814	10.9264	10.7728
	ENSG00000241635	UGT1A1	54658	0	0	0	0	0	3.42682	2.26915e-07	1.51466e-05	6.62836	8.81321	8.65383
	ENSG00000180998	GPR137C	283554	0	0	0	0	0	0.862034	2.31217e-07	1.5357e-05	7.84057	8.02189	8.38754
	ENSG00000166938	DIS3L	115752	0	0	0	0	0	-0.395499	2.4111e-07	1.59348e-05	11.3217	10.9715	10.9679
	ENSG00000278709	NKILA	105416157	0	0	0	0	0	0.763843	2.71929e-07	1.7883e-05	9.31189	9.30796	9.999
	ENSG00000162989	KCNJ3	3760	0	0	0	0	1	-0.961248	2.87856e-07	1.88377e-05	9.03312	9.02047	8.30352
	ENSG00000135378	PRRG4	79056	0	0	0	0	0	0.968976	2.98213e-07	1.94202e-05	7.48114	7.96002	8.08904
	ENSG00000164125	GASK1B	51313	0	0	0	0	0	-0.600623	3.01291e-07	1.95254e-05	12.5264	12.3005	11.9036
	ENSG00000167183	PRR15L	79170	0	0	0	0	0	0.59693	3.45817e-07	2.22934e-05	9.07091	9.47878	9.61191
	ENSG00000170004	CHD3	1107	0	0	0	0	1	-0.376877	3.47342e-07	2.22934e-05	13.1572	13.0153	12.8109
	ENSG00000135677	GNS	2799	0	0	0	0	0	0.413314	3.62285e-07	2.31383e-05	11.9756	12.2083	12.369
	ENSG00000198597	ZNF536	9745	0	0	0	0	0	-1.67089	3.65077e-07	2.31383e-05	7.27056	6.88321	6.55262
	ENSG00000095587	TLL2	7093	0	0	0	0	0	1.00714	3.65706e-07	2.31383e-05	7.8375	8.12824	8.53054
	ENSG00000123836	PFKFB2	5208	1	0	0	0	0	0.48908	3.75755e-07	2.36619e-05	9.96655	10.2623	10.3502
	ENSG00000001617	SEMA3F	6405	0	0	0	0	0	0.835623	3.82507e-07	2.3974e-05	8.70344	8.9532	9.3932
	ENSG00000163694	RBM47	54502	0	0	0	0	0	0.414785	4.03236e-07	2.50631e-05	12.6952	13.3358	13.0736
	ENSG00000118707	TGIF2	60436	0	0	0	0	0	-0.834246	4.03637e-07	2.50631e-05	8.77194	8.10936	8.27174
	ENSG00000154277	UCHL1	7345	0	0	0	1	0	0.50704	4.27353e-07	2.64128e-05	9.49973	9.74883	9.68989
	ENSG00000255009	UBTFL1	642623	0	0	0	0	0	-3.3424	4.49347e-07	2.76441e-05	6.65301	6.93718	5.80586
	ENSG00000203326	ZNF525	170958	0	0	0	1	0	0.550714	4.64221e-07	2.84282e-05	10.2533	10.5361	10.6767
	ENSG00000177694	NAALADL2	254827	0	0	0	0	0	-0.56047	4.77528e-07	2.91096e-05	10.9045	10.9235	10.3404
	ENSG00000204103	MAFB	9935	0	0	0	0	0	-0.634899	4.97048e-07	3.01618e-05	8.91699	8.85354	8.44782
	ENSG00000090615	GOLGA3	2802	1	0	0	0	0	0.333079	5.14945e-07	3.11064e-05	11.8064	12.207	12.0776
	ENSG00000273749	CYFIP1	23191	0	0	1	0	0	0.395225	5.27787e-07	3.17386e-05	11.2217	11.0085	11.688
	ENSG00000082781	ITGB5	3693	0	0	0	0	0	0.418011	5.33451e-07	3.19353e-05	10.6322	10.8861	11.0485
	ENSG00000135069	PSAT1	29968	0	0	0	0	0	0.383756	5.737e-07	3.41915e-05	11.2426	11.0526	11.5788
	ENSG00000100031	GGT1	2678	0	0	0	0	0	1.01207	5.76571e-07	3.42099e-05	8.22397	8.56924	9.04063
	ENSG00000122085	MTERF4	130916	0	0	0	0	0	0.600561	6.55199e-07	3.87031e-05	11.1321	11.5684	11.6379
	ENSG00000083067	TRPM3	80036	0	0	0	0	0	-1.52024	6.77528e-07	3.98458e-05	7.1911	7.27306	6.53183
	ENSG00000136478	TEX2	55852	0	0	0	0	0	0.451791	6.90412e-07	4.04254e-05	9.7516	9.86996	10.1199
	ENSG00000144668	ITGA9	3680	0	0	0	0	0	-1.3441	7.12605e-07	4.15427e-05	7.74916	7.32579	7.06966
	ENSG00000139112	GABARAPL1	23710	0	0	0	0	0	0.678422	7.19016e-07	4.17342e-05	9.28861	9.9664	9.90283
	ENSG00000152291	TGOLN2	10618	0	0	0	0	0	0.377511	7.49834e-07	4.33346e-05	11.6237	11.8327	11.9534
	ENSG00000138119	MYOF	26509	0	0	0	0	0	1.09352	7.80419e-07	4.49078e-05	8.34311	10.3521	8.93462
	ENSG00000160191	PDE9A	5152	0	0	0	0	0	0.473497	8.08747e-07	4.63381e-05	11.0928	11.1195	11.5116
	ENSG00000167749	KLK4	9622	0	0	0	0	0	0.637928	8.1277e-07	4.63696e-05	11.2229	11.5302	11.9545
	ENSG00000111684	LPCAT3	10162	0	0	0	0	0	0.409209	8.46747e-07	4.81024e-05	11.211	11.5293	11.5446
	ENSG00000107742	SPOCK2	9806	0	0	0	0	0	-1.05208	8.60583e-07	4.86813e-05	8.14349	9.06167	7.28556
	ENSG00000104408	EIF3E	3646	0	0	0	0	0	-0.371733	9.06786e-07	5.10784e-05	13.6409	13.2953	13.3056
	ENSG00000164647	STEAP1	26872	0	0	1	0	0	0.433266	9.23021e-07	5.17745e-05	12.4387	12.9383	12.7352
	ENSG00000073712	FERMT2	10979	0	0	0	0	0	0.870405	9.28052e-07	5.18389e-05	7.95917	8.08528	8.56743
	ENSG00000196139	AKR1C3	8644	0	1	0	0	0	-0.572477	9.63711e-07	5.36064e-05	9.76614	10.0988	9.3659
	ENSG00000141580	WDR45B	56270	0	0	0	0	0	0.305138	1.00964e-06	5.5928e-05	11.9873	12.1265	12.3118
	ENSG00000135127	BICDL1	92558	0	0	0	0	0	0.383889	1.28709e-06	7.09587e-05	10.6502	10.9456	10.9527
	ENSG00000120885	CLU	1191	0	0	0	0	0	0.582128	1.29161e-06	7.09587e-05	12.0795	11.824	12.695
	ENSG00000049323	LTBP1	4052	0	0	0	0	1	-0.795839	1.34709e-06	7.37037e-05	9.93017	9.97643	9.28355
	ENSG00000197977	ELOVL2	54898	0	0	0	0	0	0.3864	1.36623e-06	7.44458e-05	11.5573	11.9861	11.8453
	ENSG00000175305	CCNE2	9134	0	0	0	0	0	0.40396	1.40224e-06	7.60971e-05	10.2953	10.0882	10.5884
	ENSG00000182253	SYNM	23336	0	0	0	0	0	0.488667	1.42034e-06	7.67675e-05	10.2997	10.7015	10.6948
	ENSG00000133056	PIK3C2B	5287	0	0	0	0	0	0.509686	1.48729e-06	8.0062e-05	9.11694	9.54787	9.62474
	ENSG00000157851	DPYSL5	56896	0	0	0	0	0	0.542119	1.5318e-06	8.21265e-05	9.49447	9.60897	9.95889
	ENSG00000166002	SMCO4	56935	0	0	0	0	0	0.528245	1.63057e-06	8.70724e-05	10.0351	10.0177	10.5301
	ENSG00000100647	SUSD6	9766	0	0	0	0	0	0.563319	1.7013e-06	9.04875e-05	9.22159	9.45247	9.73313
	ENSG00000119772	DNMT3A	1788	0	0	0	0	0	-0.346724	1.83721e-06	9.73282e-05	10.9141	10.5911	10.6093
	ENSG00000174358	SLC6A19	340024	0	0	0	0	0	2.33002	1.89492e-06	9.99887e-05	6.10138	7.43765	6.65585
	ENSG00000140025	EFCAB11	90141	0	0	0	0	0	-0.51846	1.95507e-06	0.000102712	9.67169	8.96665	9.35395
	ENSG00000172771	EFCAB12	90288	0	0	0	0	0	1.73537	1.9773e-06	0.000102712	6.37481	6.59126	7.02051
	ENSG00000165795	NDRG2	57447	0	0	0	0	0	0.464954	1.96735e-06	0.000102712	9.72322	9.85313	10.1385
	ENSG00000104763	ASAH1	427	0	0	0	0	0	0.441919	1.97535e-06	0.000102712	11.6568	11.9033	11.9809
	ENSG00000092445	TYRO3	7301	0	0	0	0	0	0.473233	1.99195e-06	0.000103072	9.26147	9.28051	9.67142
	ENSG00000139211	AMIGO2	347902	0	0	0	0	0	-0.729523	2.09084e-06	0.000107771	9.10864	9.21797	8.5472
	ENSG00000171903	CYP4F11	57834	0	0	0	0	0	-0.653793	2.11093e-06	0.000108388	9.35506	9.35793	8.77377
	ENSG00000085831	TTC39A	22996	0	0	1	0	0	0.566907	2.17915e-06	0.000111462	9.3542	10.1461	9.82124
	ENSG00000101474	APMAP	57136	0	0	1	0	0	0.388364	2.1979e-06	0.000111992	11.2187	11.3431	11.5799
	ENSG00000141429	GALNT1	2589	0	0	0	0	0	0.380858	2.42269e-06	0.000122977	10.8434	11.0513	11.2039
	ENSG00000173402	DAG1	1605	0	0	0	0	0	0.451067	2.54003e-06	0.000128445	12.2866	12.3196	12.6925
	ENSG00000273540	AGBL1	123624	0	0	0	0	0	-2.1493	2.61801e-06	0.000131888	6.88489	6.87776	6.15217
	ENSG00000205189	ZBTB10	65986	0	0	0	0	0	-0.386915	2.67641e-06	0.000134308	12.6885	12.5798	12.2586
	ENSG00000168916	ZNF608	57507	0	0	0	0	0	-0.725961	2.68616e-06	0.000134308	10.4498	10.1013	9.92454
	ENSG00000149150	SLC43A1	8501	0	0	0	0	0	0.589547	2.70955e-06	0.000134972	8.91567	8.90865	9.39827
	ENSG00000189431	RASSF10	644943	0	0	0	0	0	-1.19483	2.7669e-06	0.000137316	7.48461	7.35383	7.00445
	ENSG00000075826	SEC31B	25956	0	0	0	0	0	-0.614306	2.78048e-06	0.000137479	9.2914	9.24119	8.72111
	ENSG00000143797	MBOAT2	129642	0	0	0	1	0	0.384493	2.82694e-06	0.000139261	12.2057	12.4831	12.476
	ENSG00000165476	REEP3	221035	0	0	1	0	0	0.336062	2.86119e-06	0.00014043	11.508	11.5922	11.7819
	ENSG00000184156	KCNQ3	3786	0	0	0	0	0	0.535054	2.90396e-06	0.000142007	10.4892	10.367	10.7474
	ENSG00000120756	PLS1	5357	0	0	0	0	0	0.373622	3.02451e-06	0.000147362	10.682	10.9673	10.989
	ENSG00000196782	MAML3	55534	0	1	0	0	0	-0.38849	3.09405e-06	0.000150202	10.9351	10.8236	10.5978
	ENSG00000101236	RNF24	11237	0	0	0	0	0	0.431016	3.14759e-06	0.000152247	10.4512	10.7986	10.8085
	ENSG00000153294	ADGRF4	221393	0	0	0	0	0	2.15303	3.20133e-06	0.000153733	6.15226	6.78463	6.68275
	ENSG00000211445	GPX3	2878	0	0	0	0	0	0.53937	3.19082e-06	0.000153733	10.3948	10.1505	11.0295
	ENSG00000196417	ZNF765	91661	0	0	0	0	0	0.558415	3.41989e-06	0.00016307	9.48331	9.89832	9.95257
	ENSG00000056998	GYG2	8908	0	0	0	0	0	-0.621455	3.42019e-06	0.00016307	9.0676	8.65602	8.67981
	ENSG00000163536	SERPINI1	5274	0	0	0	0	0	-0.704941	3.45101e-06	0.000163954	8.79423	9.134	8.1206
	ENSG00000164111	ANXA5	308	0	0	1	0	0	0.384832	3.50897e-06	0.000166116	10.552	10.7165	10.8976
	ENSG00000197142	ACSL5	51703	0	0	0	0	0	-0.5579	3.53598e-06	0.000166803	12.568	12.0868	12.1619
	ENSG00000169895	SYAP1	94056	0	0	1	0	0	0.316246	3.57591e-06	0.000168093	11.2203	11.2431	11.548
	ENSG00000147459	DOCK5	80005	0	0	0	0	0	0.509315	3.63464e-06	0.000170254	8.98232	9.06675	9.37624
	ENSG00000169122	FAM110B	90362	0	0	0	0	0	-0.388119	3.6832e-06	0.000171926	10.2408	9.82823	10.0071
	ENSG00000154511	DIPK1A	388650	0	0	0	1	0	0.76381	3.7493e-06	0.000174401	7.91154	8.24308	8.45246
	ENSG00000125845	BMP2	650	0	0	0	0	0	-2.23494	3.77625e-06	0.000175045	6.9165	7.20444	6.31487
	ENSG00000180776	ZDHHC20	253832	0	0	0	0	0	0.325967	3.89459e-06	0.000179251	11.9372	11.891	12.2028
	ENSG00000063015	SEZ6	124925	0	0	0	0	0	0.64561	3.90727e-06	0.000179251	9.114	9.0919	9.64747
	ENSG00000158623	COPG2	26958	0	0	0	0	0	-0.44236	4.03356e-06	0.000183782	9.92169	9.6368	9.53454
	ENSG00000101079	NDRG3	57446	0	0	0	0	0	0.344354	4.08561e-06	0.00018552	11.8003	11.8998	12.1045
	ENSG00000106789	CORO2A	7464	0	0	0	1	0	0.405105	4.13166e-06	0.000186975	11.1538	11.5551	11.4853
	ENSG00000165169	DYNLT3	6990	0	0	0	0	0	0.586266	4.14569e-06	0.000186976	10.5326	10.8598	11.0512
	ENSG00000127824	TUBA4A	7277	0	0	0	0	0	0.380614	4.20861e-06	0.000189175	11.4781	11.7656	11.78
	ENSG00000072210	ALDH3A2	224	0	0	0	0	0	0.438326	4.48007e-06	0.00020003	11.5463	11.436	11.9355
	ENSG00000079616	KIF22	3835	0	0	0	0	0	0.547163	4.47648e-06	0.00020003	11.5353	11.6749	12.03
	ENSG00000013375	PGM3	5238	0	0	0	0	0	0.406578	4.57517e-06	0.000203595	11.3682	12.0467	11.6657
	ENSG00000140450	ARRDC4	91947	0	0	1	0	0	0.784019	4.72319e-06	0.000209484	8.72109	8.80723	9.52153
	ENSG00000112655	PTK7	5754	0	0	0	0	0	-0.510988	4.77595e-06	0.000211122	9.57538	9.2794	9.18947
	ENSG00000144791	LIMD1	8994	0	0	0	0	0	0.330648	4.8278e-06	0.00021271	11.2552	11.2321	11.6446
	ENSG00000049860	HEXB	3074	0	0	0	0	0	0.511895	5.11591e-06	0.000224663	11.004	11.6163	11.4174
	ENSG00000197893	NRAP	4892	0	0	0	0	0	2.17091	5.31542e-06	0.000232659	6.14316	7.45594	6.68617
	ENSG00000214595	EML6	400954	0	0	0	0	0	0.765394	5.47956e-06	0.000239059	11.1263	11.5008	11.6227
	ENSG00000146072	TNFRSF21	27242	0	0	0	0	0	0.372267	5.73077e-06	0.000249205	10.1368	10.188	10.4445
	ENSG00000174238	PITPNA	5306	0	0	0	0	0	0.39461	5.78487e-06	0.00025074	12.7258	13.0252	13.0558
	ENSG00000276644	DACH1	1602	0	0	0	0	0	-0.843496	5.86386e-06	0.000253342	9.67786	9.58746	8.95723
	ENSG00000153132	CLGN	1047	0	0	0	1	0	0.409439	5.95308e-06	0.000256367	11.3817	11.3881	11.6735
	ENSG00000171914	TLN2	83660	0	0	0	0	0	0.613786	6.02837e-06	0.000258774	9.62745	9.66437	10.2045
	ENSG00000167106	FAM102A	399665	0	0	0	0	0	0.558153	6.16583e-06	0.000263826	9.72187	10.0577	10.2722
	ENSG00000107566	ERLIN1	10613	0	1	0	0	0	0.434979	6.24893e-06	0.000266528	10.4501	10.5139	10.7676
	ENSG00000113732	ATP6V0E1	8992	0	0	0	0	0	0.398091	6.63804e-06	0.000282222	9.85192	10.0956	10.2179
	ENSG00000135404	CD63	967	0	0	1	0	0	0.410796	6.98292e-06	0.000295943	12.1453	12.5716	12.5498
	ENSG00000115361	ACADL	33	0	0	0	0	0	1.24585	7.09872e-06	0.000299898	6.74643	7.37672	7.28295
	ENSG00000150540	HNMT	3176	0	0	0	0	0	-0.472892	7.14936e-06	0.000301085	9.5568	9.33601	9.13306
	ENSG00000140157	NIPA2	81614	0	0	0	0	0	0.502565	7.22902e-06	0.000303483	11.1753	11.232	11.5824
	ENSG00000129250	KIF1C	10749	0	0	0	0	0	0.504584	7.64688e-06	0.000320018	9.86176	10.1163	10.347
	ENSG00000062282	DGAT2	84649	0	0	0	0	1	0.509921	8.06066e-06	0.000336281	9.09714	9.24764	9.6239
	ENSG00000086475	SEPHS1	22929	0	1	0	0	0	-0.345525	8.22254e-06	0.000341965	11.6424	11.1877	11.339
	ENSG00000122585	NPY	4852	0	0	1	0	0	0.635517	8.97438e-06	0.000372075	10.2471	10.0052	10.8778
	ENSG00000272398	CD24	100133941	0	0	1	0	0	0.355496	9.013e-06	0.000372519	12.1092	12.1561	12.4738
	ENSG00000113716	HMGXB3	22993	0	0	0	0	0	0.323421	9.09098e-06	0.000374582	11.3061	11.3163	11.5997
	ENSG00000204449	TRIM49C	642612	0	0	0	0	0	-2.83248	9.37141e-06	0.000384949	6.63102	7.14025	5.85757
	ENSG00000146433	TMEM181	57583	0	0	0	0	0	0.367595	9.41615e-06	0.0003856	11.8389	12.0442	12.1176
	ENSG00000128833	MYO5C	55930	0	0	1	0	0	0.380836	9.48064e-06	0.000387054	10.4982	10.7306	10.8295
	ENSG00000226306	NPY6R	4888	0	0	0	0	0	-0.636254	9.68802e-06	0.000394314	11.4134	11.5006	10.5479
	ENSG00000137801	THBS1	7057	0	0	0	0	0	0.686335	1.01068e-05	0.00041011	13.891	14.509	14.5381
	ENSG00000119711	ALDH6A1	4329	0	0	0	0	0	-0.689251	1.01867e-05	0.000412097	10.6552	10.0882	9.95813
	ENSG00000167434	CA4	762	0	0	0	0	0	1.6934	1.0313e-05	0.000415946	6.63262	7.07884	7.36702
	ENSG00000186806	VSIG10L	147645	0	0	0	0	0	0.825562	1.05876e-05	0.000425736	7.6897	8.21845	8.13791
	ENSG00000147036	LANCL3	347404	0	0	0	0	0	0.826491	1.08042e-05	0.000433139	7.76681	7.97093	8.37428
	ENSG00000099194	SCD	6319	0	0	0	0	0	-0.422384	1.11631e-05	0.00044619	15.2975	14.7976	14.8803
	ENSG00000110917	MLEC	9761	0	0	1	0	0	0.34287	1.14359e-05	0.00045573	13.7516	13.6152	14.0575
	ENSG00000101098	RIMS4	140730	0	0	0	0	0	-0.445797	1.16015e-05	0.000460951	9.49759	9.25028	9.15135
	ENSG00000213516	RBMXL1	494115	0	0	0	0	0	-0.444273	1.17135e-05	0.000464021	9.71044	9.73342	9.27612
	ENSG00000159322	ADPGK	83440	0	0	1	0	0	0.418574	1.20051e-05	0.000474166	10.9685	11.1111	11.2995
	ENSG00000055208	TAB2	23118	0	0	1	0	0	-0.43776	1.24932e-05	0.000491991	12.5131	12.4791	12.0424
	ENSG00000166509	CLEC3A	10143	0	0	0	0	0	-2.15356	1.27553e-05	0.000500835	7.02316	6.23893	6.39784
	ENSG00000076641	PAG1	55824	0	0	0	0	0	0.392607	1.28542e-05	0.000503235	10.2026	10.4094	10.5024
	ENSG00000117410	ATP6V0B	533	0	0	0	0	0	0.410611	1.32262e-05	0.000516287	10.9967	11.3668	11.3771
	ENSG00000130024	PHF10	55274	0	0	0	0	0	-0.369908	1.34956e-05	0.000525265	11.3421	10.9347	11.0076
	ENSG00000240224	UGT1A5	54579	0	0	0	0	0	2.61785	1.39758e-05	0.000542374	5.96325	7.23838	6.44968
	ENSG00000113231	PDE8B	8622	0	0	0	0	0	0.777199	1.44578e-05	0.000559454	8.2216	7.98911	9.03185
	ENSG00000256683	ZNF350	59348	0	0	0	0	0	0.478441	1.45292e-05	0.000560594	10.924	11.528	11.254
	ENSG00000213918	DNASE1	1773	0	0	1	0	0	0.429343	1.45803e-05	0.000560943	9.97939	10.4364	10.3283
	ENSG00000159259	CHAF1B	8208	0	0	0	0	0	0.371103	1.4794e-05	0.000567527	10.3234	10.1252	10.6517
	ENSG00000183597	TANGO2	128989	0	0	0	0	0	0.578348	1.54915e-05	0.000591395	8.15696	8.50165	8.60688
	ENSG00000213020	ZNF611	81856	0	0	0	0	0	0.494116	1.55047e-05	0.000591395	8.70284	8.88344	9.05628
	ENSG00000145022	TCTA	6988	0	0	1	0	0	0.407862	1.56984e-05	0.00059538	10.7702	11.226	11.1276
	ENSG00000082014	SMARCD3	6604	0	0	0	0	0	-0.664039	1.56729e-05	0.00059538	8.34131	8.32316	7.90343
	ENSG00000156802	ATAD2	29028	0	0	0	0	0	0.268196	1.57935e-05	0.000597289	13.1102	12.9049	13.2791
	ENSG00000166342	NETO1	81832	0	1	0	0	0	-0.337712	1.61141e-05	0.000607692	10.9874	10.462	10.7182
	ENSG00000100744	GSKIP	51527	0	0	0	0	0	0.399827	1.62206e-05	0.000609984	9.76366	10.4281	10.0807
	ENSG00000136868	SLC31A1	1317	0	0	0	0	0	0.379674	1.63533e-05	0.00061153	11.1652	11.4615	11.47
	ENSG00000139641	ESYT1	23344	0	1	0	0	0	0.368477	1.63273e-05	0.00061153	10.9397	11.0123	11.2819
	ENSG00000204852	TCTN1	79600	0	0	0	0	0	-0.648032	1.66342e-05	0.000620297	8.73132	8.1943	8.26723
	ENSG00000132749	TESMIN	9633	0	1	0	0	0	-0.460297	1.68753e-05	0.000627535	9.82322	9.54325	9.41453
	ENSG00000150760	DOCK1	1793	0	1	0	0	0	-0.413168	1.73302e-05	0.000642662	10.4258	10.1244	10.0881
	ENSG00000117069	ST6GALNAC5	81849	0	0	1	0	0	-0.662464	1.97152e-05	0.000729079	8.61773	8.7543	8.06478
	ENSG00000242110	AMACR	23600	0	0	0	1	0	0.72182	1.99643e-05	0.000736253	8.53837	8.96398	9.0137
	ENSG00000182795	C1orf116	79098	1	0	0	0	0	0.271005	2.06036e-05	0.000757736	12.6851	12.9718	12.941
	ENSG00000177707	NECTIN3	25945	0	0	0	0	0	-0.649374	2.13664e-05	0.00078363	10.0387	9.8539	9.40835
	ENSG00000108231	LGI1	9211	0	0	0	0	0	-0.914799	2.15577e-05	0.00078848	8.43708	7.91592	7.82783
	ENSG00000160190	SLC37A1	54020	1	0	0	0	0	0.373058	2.22284e-05	0.000810789	10.8123	11.4597	11.1993
	ENSG00000154438	ASZ1	136991	0	0	0	0	0	-0.874146	2.22934e-05	0.000810946	8.63033	8.33282	8.06003
	ENSG00000072422	RHOBTB1	9886	0	0	0	0	0	-0.813086	2.24383e-05	0.000813997	8.04841	7.76374	7.61737
	ENSG00000120903	CHRNA2	1135	1	0	0	0	0	0.486035	2.36592e-05	0.000855964	10.1508	9.87949	10.6127
	ENSG00000175348	TMEM9B	56674	0	0	0	0	0	0.432771	2.3729e-05	0.000856167	9.64335	9.92607	9.96977
	ENSG00000175662	TOM1L2	146691	0	0	0	0	0	0.497847	2.41324e-05	0.000868378	9.93469	10.1626	10.4151
	ENSG00000056736	IL17RB	55540	0	0	0	0	0	0.420532	2.45308e-05	0.000878311	9.41675	9.28678	9.77133
	ENSG00000120658	ENOX1	55068	0	1	0	0	0	-0.394715	2.45401e-05	0.000878311	10.4162	10.29	10.0378
	ENSG00000109929	SC5D	6309	0	0	0	1	0	0.46362	2.49347e-05	0.00089005	12.0269	12.5996	12.4076
	ENSG00000115084	SLC35F5	80255	0	0	0	0	0	0.335847	2.5227e-05	0.000898081	11.2646	11.4821	11.4378
	ENSG00000063046	EIF4B	1975	0	1	0	0	0	-0.3572	2.58365e-05	0.000915512	14.4141	14.0115	14.1191
	ENSG00000158290	CUL4B	8450	0	1	0	0	0	-0.322004	2.58538e-05	0.000915512	11.1599	10.9761	10.8565
	ENSG00000109790	KLHL5	51088	0	0	0	0	0	0.473021	2.74861e-05	0.00097074	9.7847	9.88561	10.2164
	ENSG00000115310	RTN4	57142	0	0	0	0	0	0.288898	2.80743e-05	0.000988898	12.9082	12.8688	13.1238
	ENSG00000143367	TUFT1	7286	0	0	0	0	0	0.364335	2.84814e-05	0.0010006	9.85479	10.4512	10.1854
	ENSG00000181852	RNF41	10193	0	0	0	0	0	0.351881	2.88598e-05	0.00101123	11.3506	11.2446	11.6652
	ENSG00000196781	TLE1	7088	0	0	0	0	0	0.604624	3.01424e-05	0.00104792	8.14745	8.80627	8.51246
	ENSG00000101670	LIPG	9388	0	0	0	0	0	0.629799	3.00785e-05	0.00104792	8.95675	8.68508	9.36041
	ENSG00000122359	ANXA11	311	0	1	0	0	0	0.338384	3.00154e-05	0.00104792	11.0449	11.1663	11.3985
	ENSG00000225649	LOC100506474	100506474	0	0	0	1	0	1.53319	3.05519e-05	0.00105665	6.4417	6.88321	6.87618
	ENSG00000157657	ZNF618	114991	0	0	0	0	0	-0.563895	3.05079e-05	0.00105665	10.4388	10.221	9.97695
	ENSG00000123130	ACOT9	23597	0	0	0	0	0	0.540975	3.0824e-05	0.00106331	9.02669	9.25233	9.50159
	ENSG00000177606	JUN	3725	0	0	0	0	0	0.408361	3.097e-05	0.00106559	9.68685	10.2631	10.0785
	ENSG00000159228	CBR1	873	0	0	0	0	0	0.359495	3.15091e-05	0.00108135	10.1099	10.4598	10.4058
	ENSG00000166206	GABRB3	2562	0	0	0	0	0	0.364189	3.26627e-05	0.00111807	12.5888	12.8927	12.9358
	ENSG00000138795	LEF1	51176	0	0	0	0	0	-0.292839	3.48427e-05	0.00118359	12.1379	11.8603	11.8667
	ENSG00000155111	CDK19	23097	0	1	0	0	0	0.35569	3.53735e-05	0.00119857	13.9795	14.478	14.199
	ENSG00000126005	MMP24OS	101410538	0	0	0	0	0	0.617788	3.64601e-05	0.00122915	8.65659	8.90609	9.16963
	ENSG00000157796	WDR19	57728	0	0	0	0	0	-0.50949	3.64335e-05	0.00122915	8.94265	8.74269	8.55084
	ENSG00000120693	SMAD9	4093	0	0	0	0	0	0.601522	3.66877e-05	0.0012337	10.1581	10.7496	10.6244
	ENSG00000050748	MAPK9	5601	0	0	0	0	0	0.299522	3.79461e-05	0.00126962	12.227	12.1303	12.5012
	ENSG00000163171	CDC42EP3	10602	0	0	0	0	0	0.458967	3.79458e-05	0.00126962	10.0884	10.0921	10.4293
	ENSG00000171241	SHCBP1	79801	0	0	0	0	0	0.417291	3.82354e-05	0.00127611	9.35288	9.0221	9.65241
	ENSG00000182621	PLCB1	23236	0	0	0	0	0	0.384314	3.95602e-05	0.00131703	9.97363	10.2625	10.3169
	ENSG00000164070	HSPA4L	22824	0	0	0	0	0	0.777901	3.98189e-05	0.00132234	7.43875	7.755	7.75103
	ENSG00000151715	TMEM45B	120224	0	1	0	0	0	0.574221	4.04522e-05	0.00134004	12.0176	12.7987	12.5115
	ENSG00000023909	GCLM	2730	0	0	1	0	0	0.33477	4.18075e-05	0.00138151	10.3457	10.483	10.5333
	ENSG00000145331	TRMT10A	93587	0	0	0	0	0	-0.470812	4.27377e-05	0.00140876	9.12051	8.98552	8.74343
	ENSG00000077616	NAALAD2	10003	0	0	0	0	0	-0.690764	4.38983e-05	0.00144345	7.85139	5.58943	8.58726
	ENSG00000163430	FSTL1	11167	0	0	1	0	0	0.385065	4.46837e-05	0.00146567	13.1538	13.2805	13.435
	ENSG00000141448	GATA6	2627	0	0	0	0	0	0.721518	4.54849e-05	0.00148829	7.80409	8.32471	8.30386
	ENSG00000154914	USP43	124739	0	0	0	0	0	0.68379	4.60791e-05	0.00150405	8.68288	8.76563	9.24646
	ENSG00000169715	MT1E	4493	0	0	0	0	1	-0.90852	4.68362e-05	0.00152503	9.62246	9.46067	8.81826
	ENSG00000143365	RORC	6097	0	0	0	0	0	0.788744	5.09515e-05	0.00165098	7.44796	7.92965	8.10709
	ENSG00000106829	TLE4	7091	0	0	0	0	0	1.35423	5.11685e-05	0.00165399	6.47865	6.87304	6.9625
	ENSG00000130827	PLXNA3	55558	0	0	0	0	0	0.475157	5.2387e-05	0.00168929	9.86558	10.2058	10.341
	ENSG00000177556	ATOX1	475	0	0	0	0	0	0.433011	5.30407e-05	0.00170625	9.69796	9.79013	10.0841
	ENSG00000171262	FAM98B	283742	0	1	0	0	0	-0.340737	5.3664e-05	0.00172215	11.0499	10.8707	10.7229
	ENSG00000143815	LBR	3930	0	0	0	0	0	-0.344006	5.41218e-05	0.00173267	12.5664	12.1256	12.2101
	ENSG00000116977	LGALS8	3964	0	0	0	0	0	-0.428186	5.57059e-05	0.00177912	11.0972	11.0081	10.784
	ENSG00000171246	NPTX1	4884	0	0	0	0	0	1.37513	5.81839e-05	0.00185383	6.51361	6.4206	7.0648
	ENSG00000005884	ITGA3	3675	0	0	0	0	0	0.485477	5.89077e-05	0.00187242	9.34232	9.6677	9.7976
	ENSG00000086015	MAST2	23139	0	0	0	0	0	0.315935	5.95e-05	0.00188676	11.1176	11.3065	11.4045
	ENSG00000104537	ANXA13	312	0	0	0	0	0	-2.30805	5.965e-05	0.00188703	6.41001	7.26715	5.93006
	ENSG00000178078	STAP2	55620	0	0	1	0	0	0.437917	5.99487e-05	0.001892	8.95551	9.24071	9.39369
	ENSG00000174165	ZDHHC24	254359	0	0	0	0	0	0.418151	6.06752e-05	0.00191041	9.89278	10.1665	10.2289
	ENSG00000104043	ATP8B4	79895	1	0	0	0	0	0.578339	6.09246e-05	0.00191375	8.25924	8.50866	8.58796
	ENSG00000111291	GPRC5D	55507	0	0	0	0	0	1.9725	6.21021e-05	0.00194616	6.08787	7.28437	6.63197
	ENSG00000066322	ELOVL1	64834	0	0	1	0	0	0.434502	6.31491e-05	0.00197434	10.8247	11.186	11.1796
	ENSG00000162522	KIAA1522	57648	0	0	0	1	0	0.427182	6.34457e-05	0.00197897	10.6496	11.0869	11.124
	ENSG00000115183	TANC1	85461	0	0	0	0	0	-0.289579	6.42221e-05	0.00198925	10.91	10.6819	10.6232
	ENSG00000198046	ZNF667	63934	0	0	0	0	0	-0.465917	6.42052e-05	0.00198925	9.2574	9.01924	8.85816
	ENSG00000159147	DONSON	29980	0	0	0	0	0	0.420763	6.44427e-05	0.00199146	9.26834	9.14488	9.54046
	ENSG00000169862	CTNND2	1501	0	0	0	0	0	-0.386322	6.56797e-05	0.00200861	10.8019	11.0407	10.5033
	ENSG00000198863	RUNDC1	146923	0	0	0	0	0	0.3379	6.52584e-05	0.00200861	10.1631	10.4942	10.4466
	ENSG00000113369	ARRDC3	57561	0	1	0	0	0	-0.50713	6.57501e-05	0.00200861	10.9881	10.747	10.4234
	ENSG00000086730	LAT2	7462	1	0	0	0	0	1.02281	6.54364e-05	0.00200861	7.03536	7.34934	7.52396
	ENSG00000105258	POLR2I	5438	0	0	0	0	0	0.457481	6.55069e-05	0.00200861	9.61686	9.76166	9.99114
	ENSG00000152926	ZNF117	51351	0	0	1	0	0	-0.538713	6.63602e-05	0.00202262	8.993	9.13654	8.52871
	ENSG00000136888	ATP6V1G1	9550	1	0	0	0	0	0.303694	6.73675e-05	0.00204399	12.333	12.6014	12.6018
	ENSG00000114742	WDR48	57599	0	0	0	0	0	-0.306218	6.73491e-05	0.00204399	11.0744	11.0792	10.7708
	ENSG00000132470	ITGB4	3691	0	0	0	0	0	1.23273	6.78729e-05	0.00205466	6.66483	7.60028	7.27107
	ENSG00000157600	TMEM164	84187	0	0	0	0	0	0.287884	6.81968e-05	0.00205979	10.6692	10.6111	10.9295
	ENSG00000148180	GSN	2934	0	0	0	0	0	0.907647	6.91835e-05	0.00208018	7.87655	10.3431	8.34334
	ENSG00000131831	RAI2	10742	0	0	0	0	0	0.530916	6.95151e-05	0.00208545	8.63983	8.98521	9.14618
	ENSG00000173467	AGR3	155465	0	0	0	0	0	1.00308	7.04543e-05	0.00210889	7.02317	8.59563	7.44329
	ENSG00000163618	CADPS	8618	0	0	0	0	0	0.485266	7.18064e-05	0.00214455	10.8336	11.5102	11.1005
	ENSG00000169116	PARM1	25849	0	0	0	0	0	0.948347	7.21828e-05	0.00214619	7.12523	7.75196	7.52514
	ENSG00000135454	B4GALNT1	2583	0	0	1	0	0	0.477614	7.21669e-05	0.00214619	8.51094	8.85582	8.79187
	ENSG00000111144	LTA4H	4048	0	0	0	0	0	-0.250602	7.24279e-05	0.00214869	11.8056	11.5586	11.6175
	ENSG00000174804	FZD4	8322	0	0	0	0	0	0.337304	7.47054e-05	0.00221135	12.0984	12.3369	12.352
	ENSG00000051341	POLQ	10721	0	0	0	0	0	0.431999	7.5084e-05	0.00221274	10.0167	9.64682	10.325
	ENSG00000110841	PPFIBP1	8496	0	0	0	0	0	0.437444	7.49386e-05	0.00221274	10.1008	10.6551	10.3899
	ENSG00000102580	DNAJC3	5611	0	0	0	0	0	0.307452	7.83927e-05	0.00229003	10.6842	10.9112	10.8577
	ENSG00000100554	ATP6V1D	51382	0	0	1	0	0	0.393103	7.98697e-05	0.00232808	9.88175	10.2164	10.1806
	ENSG00000132359	RAP1GAP2	23108	0	1	0	0	0	0.282005	8.07607e-05	0.00234892	11.0418	11.4284	11.2845
	ENSG00000106537	TSPAN13	27075	0	0	0	0	0	0.338594	8.13892e-05	0.00236206	12.1235	12.3797	12.3753
	ENSG00000242779	ZNF702P	79986	0	0	1	0	0	0.489532	8.16723e-05	0.00236513	8.61447	8.90271	8.9779
	ENSG00000138867	GUCD1	83606	0	0	0	0	0	0.306542	8.29195e-05	0.00239213	10.43	10.5437	10.7753
	ENSG00000070882	OSBPL3	26031	0	1	0	0	0	0.307529	8.31421e-05	0.00239213	10.5906	10.764	10.735
	ENSG00000163520	FBLN2	2199	0	0	0	0	0	1.49794	8.4502e-05	0.00242603	9.70765	10.2232	11.1277
	ENSG00000189223	PAX8-AS1	654433	0	0	0	0	0	-0.399317	8.48264e-05	0.00243011	9.44289	9.46205	9.06685
	ENSG00000130787	HIP1R	9026	0	0	1	0	0	0.565351	8.51416e-05	0.00243278	9.47973	10.1819	10.0239
	ENSG00000143772	ITPKB	3707	0	0	0	0	0	0.404753	8.53282e-05	0.00243278	9.34777	9.4649	9.73144
	ENSG00000196182	STK40	83931	0	0	1	0	0	0.492255	8.54662e-05	0.00243278	9.12142	9.23709	9.56184
	ENSG00000115685	PPP1R7	5510	0	0	0	0	0	0.362489	8.72951e-05	0.00247955	10.3335	10.7721	10.6328
	ENSG00000119335	SET	6418	0	1	0	0	0	-0.26742	8.87887e-05	0.00251129	14.2729	13.9742	13.9944
	ENSG00000189057	FAM111B	374393	0	0	0	0	0	0.295937	8.86091e-05	0.00251129	11.031	10.8106	11.258
	ENSG00000137968	SLC44A5	204962	0	0	0	0	0	0.585775	8.98126e-05	0.00253488	9.30455	9.21373	9.74319
	ENSG00000176014	TUBB6	84617	0	0	0	0	0	0.588752	9.13553e-05	0.00257298	8.4321	8.75985	8.81775
	ENSG00000176903	PNMA1	9240	0	0	0	0	0	-0.350131	9.27183e-05	0.00260587	10.2685	10.0234	9.9841
	ENSG00000197619	ZNF615	284370	0	0	0	0	0	0.410281	9.43109e-05	0.00264506	11.9541	12.5716	12.2381
	ENSG00000178409	BEND3	57673	0	0	0	0	0	-0.459275	9.49944e-05	0.00265865	9.96155	9.41376	9.55148
	ENSG00000172159	FRMD3	257019	0	0	0	0	0	0.921372	9.62825e-05	0.00268906	7.23027	9.06807	7.64828
	ENSG00000170421	KRT8	3856	0	0	1	0	0	0.31687	9.69457e-05	0.00270193	12.0473	13.1692	12.3195
	ENSG00000145741	BTF3	689	0	1	0	0	0	-0.318038	9.79961e-05	0.00271421	12.7403	12.4844	12.4551
	ENSG00000171703	TCEA2	6919	0	0	0	0	0	-0.548083	9.76558e-05	0.00271421	8.93993	8.67854	8.62155
	ENSG00000175895	PLEKHF2	79666	0	0	0	0	0	-0.404141	9.79939e-05	0.00271421	10.5979	10.4528	10.2863
	ENSG00000198380	GFPT1	2673	0	0	0	0	0	0.348895	9.87939e-05	0.00272015	13.1881	13.6851	13.4478
	ENSG00000181274	FRAT2	23401	0	0	0	0	0	-0.400207	9.8727e-05	0.00272015	9.60983	9.36272	9.34409
	ENSG00000071575	TRIB2	28951	0	0	1	0	0	0.679783	9.88219e-05	0.00272015	9.88193	10.3579	10.2926
	ENSG00000125648	SLC25A23	79085	0	0	0	0	0	-0.343901	0.000100063	0.00274865	10.3597	10.0152	10.1194
	ENSG00000163947	ARHGEF3	50650	0	0	0	0	0	0.448865	0.000101686	0.0027875	10.0521	10.6018	10.3888
	ENSG00000151502	VPS26B	112936	0	0	1	0	0	0.268768	0.000104443	0.00285719	11.3063	11.1759	11.5564
	ENSG00000163818	LZTFL1	54585	0	0	0	0	0	-0.584198	0.000108669	0.00296672	8.78277	8.36961	8.35709
	ENSG00000130517	PGPEP1	54858	0	0	0	0	0	-0.599461	0.000110305	0.00300525	8.40062	8.31976	8.04702
	ENSG00000149313	AASDHPPT	60496	0	0	0	0	0	-0.316466	0.000110872	0.00301456	10.848	10.9159	10.5236
	ENSG00000139567	ACVRL1	94	0	0	0	0	0	1.20094	0.000111196	0.00301722	6.51795	8.14921	6.8975
	ENSG00000128268	MGAT3	4248	0	0	0	0	0	-0.735046	0.000111716	0.00302518	8.28796	8.14508	7.7053
	ENSG00000138448	ITGAV	3685	0	0	0	0	0	0.358572	0.000112574	0.00304224	11.3059	11.5688	11.6411
	ENSG00000143450	OAZ3	51686	0	0	0	0	0	0.671581	0.000113146	0.00304825	7.6363	8.65385	7.99196
	ENSG00000147677	EIF3H	8667	0	1	0	0	0	-0.279513	0.000113253	0.00304825	12.9399	12.7178	12.699
	ENSG00000228794	LINC01128	643837	0	1	0	0	0	0.454456	0.000114676	0.00306798	10.7776	10.7977	11.2228
	ENSG00000148948	LRRC4C	57689	0	0	0	0	0	-2.05064	0.000114452	0.00306798	6.53629	6.40374	6.0512
	ENSG00000092820	EZR	7430	0	0	1	0	0	0.241702	0.000114984	0.00307009	12.6747	13.3672	12.8226
	ENSG00000158445	KCNB1	3745	0	0	0	0	0	-0.813511	0.000115561	0.00307319	8.74582	8.90319	8.24946
	ENSG00000177548	RABEP2	79874	0	0	1	0	0	0.994579	0.000115488	0.00307319	7.81344	8.08176	8.55391
	ENSG00000113742	CPEB4	80315	0	0	0	0	0	0.369406	0.000116119	0.00308188	11.006	11.6487	11.2756
	ENSG00000102317	RBM3	5935	0	1	0	0	0	-0.341896	0.000117697	0.00311756	11.776	11.604	11.4284
	ENSG00000101412	E2F1	1869	0	0	0	0	0	0.56593	0.000117997	0.00311931	10.4864	10.114	11.0272
	ENSG00000092847	AGO1	26523	0	0	0	0	0	0.351188	0.000119473	0.0031521	11.2186	11.2097	11.5388
	ENSG00000185875	THNSL1	79896	0	0	0	0	0	-0.441148	0.000121013	0.00318643	8.99971	8.60742	8.65306
	ENSG00000005893	LAMP2	3920	0	0	0	0	0	0.259686	0.00012386	0.00325498	11.6458	11.7822	11.8458
	ENSG00000235217	TSPY26P	128854	0	0	0	0	0	-1.25542	0.000126334	0.00331348	7.08962	7.19987	6.51769
	ENSG00000105281	SLC1A5	6510	0	0	1	0	0	0.368323	0.00012732	0.00333279	11.4553	11.6386	11.8189
	ENSG00000116761	CTH	1491	0	0	0	0	0	-0.745186	0.000128715	0.00336272	7.92378	7.94119	7.44967
	ENSG00000059804	SLC2A3	6515	0	0	0	0	0	1.11182	0.000129543	0.00337773	6.81099	6.93041	7.22743
	ENSG00000198879	SFMBT2	57713	0	0	0	0	1	0.805163	0.000131551	0.00341674	7.23147	7.3874	7.75756
	ENSG00000156096	UGT2B4	7363	0	0	0	0	0	-0.967016	0.000131298	0.00341674	7.83221	7.30088	7.44082
	ENSG00000197635	DPP4	1803	1	0	0	0	0	0.291655	0.000136314	0.00352672	10.754	11.6962	10.8506
	ENSG00000198315	ZKSCAN8	7745	0	0	0	0	0	-0.4033	0.000136221	0.00352672	10.9412	10.9501	10.5693
	ENSG00000137267	TUBB2A	7280	0	0	0	0	0	0.771642	0.000136731	0.00353051	7.41622	7.9048	7.88385
	ENSG00000113924	HGD	3081	1	0	0	0	0	0.364455	0.000136989	0.00353051	11.3505	11.5001	11.6957
	ENSG00000154727	GABPA	2551	0	1	0	0	0	-0.356525	0.000139908	0.00359879	10.5935	10.5556	10.2409
	ENSG00000134107	BHLHE40	8553	0	0	0	0	0	-0.472381	0.000145034	0.00371696	9.55715	9.92361	9.11587
	ENSG00000126773	PCNX4	64430	0	0	0	0	0	-0.35963	0.000145059	0.00371696	13.0484	12.869	12.6998
	ENSG00000197712	FAM114A1	92689	0	0	0	0	0	0.487671	0.000146206	0.00373919	9.09317	9.78389	9.4838
	ENSG00000131558	EXOC4	60412	0	0	0	0	0	-0.281423	0.000146783	0.00374676	11.221	11.1376	10.9428
	ENSG00000176871	WSB2	55884	0	0	0	0	0	0.239225	0.000147211	0.00375051	12.4595	12.4237	12.6823
	ENSG00000023330	ALAS1	211	0	0	0	0	0	0.332383	0.000148347	0.00376509	10.3437	10.6903	10.618
	ENSG00000115652	UXS1	80146	0	0	0	0	0	0.447486	0.00014822	0.00376509	9.00925	9.1915	9.36966
	ENSG00000128165	ADM2	79924	0	0	0	0	0	0.960758	0.000148954	0.00377332	7.07488	7.47652	7.62319
	ENSG00000152990	ADGRA3	166647	0	0	0	0	1	-0.322854	0.000149789	0.00378374	10.3512	9.85791	10.0902
	ENSG00000146376	ARHGAP18	93663	0	0	0	1	0	0.57065	0.000149932	0.00378374	8.9222	9.19236	9.28152
	ENSG00000166557	TMED3	23423	0	0	1	0	0	0.412317	0.000153637	0.00386991	12.0353	12.2737	12.4186
	ENSG00000139970	RTN1	6252	0	0	0	0	0	-0.315988	0.000155072	0.00389129	10.7815	10.5002	10.5137
	ENSG00000067141	NEO1	4756	0	0	0	0	0	0.401216	0.000155319	0.00389129	10.3461	10.4572	10.7537
	ENSG00000138777	PPA2	27068	0	0	0	0	0	-0.328477	0.00015536	0.00389129	10.9522	10.8442	10.6274
	ENSG00000137642	SORL1	6653	0	0	0	0	0	0.563985	0.000155883	0.00389708	9.98463	10.9958	10.481
	ENSG00000160218	TRAPPC10	7109	0	0	0	0	0	0.301981	0.000157585	0.00392492	10.0996	10.3527	10.3331
	ENSG00000144815	NXPE3	91775	0	0	0	0	0	0.30554	0.000157489	0.00392492	10.626	10.6354	10.837
	ENSG00000104093	DMXL2	23312	0	0	0	0	0	0.349964	0.000160609	0.00398538	11.0023	11.3123	11.2553
	ENSG00000206527	HACD2	201562	0	0	0	0	0	0.397029	0.000160573	0.00398538	12.476	12.7655	12.7488
	ENSG00000112964	GHR	2690	0	0	0	0	0	0.619277	0.000161605	0.00400263	7.99686	8.12326	8.41196
	ENSG00000213462	ERV3-1	2086	0	0	0	0	0	-0.542241	0.000163179	0.00403414	8.5174	8.70202	8.11006
	ENSG00000162073	PAQR4	124222	0	0	0	0	0	0.57582	0.000163569	0.00403632	9.03922	9.08122	9.53708
	ENSG00000242247	ARFGAP3	26286	0	0	0	0	0	0.347268	0.000165306	0.00407166	11.3528	11.8888	11.5916
	ENSG00000092853	CLSPN	63967	0	0	0	0	0	0.387969	0.000166054	0.00407664	10.0681	9.77276	10.3607
	ENSG00000118689	FOXO3	2309	0	0	0	0	0	-0.316177	0.000166119	0.00407664	11.7943	12.0913	11.5056
	ENSG00000173726	TOMM20	9804	0	1	0	0	0	-0.262843	0.000166537	0.00407938	13.0383	12.6305	12.786
	ENSG00000147274	RBMX	27316	0	0	0	0	0	-0.26558	0.000172559	0.00421915	12.9896	12.5318	12.7418
	ENSG00000108947	EFNB3	1949	0	0	0	0	0	-0.642021	0.00017365	0.00423808	7.92232	7.98974	7.57902
	ENSG00000111961	SASH1	23328	0	0	0	0	0	0.385541	0.000174765	0.0042575	9.33741	9.44439	9.6746
	ENSG00000172260	NEGR1	257194	0	0	0	0	0	-1.8401	0.000176956	0.00430304	6.74608	6.35192	6.14091
	ENSG00000198492	YTHDF2	51441	0	0	0	0	0	-0.265792	0.000177291	0.00430334	11.3609	11.4658	11.0846
	ENSG00000189159	JPT1	51155	0	0	0	0	0	0.31095	0.000178737	0.00433055	11.016	10.8764	11.2897
	ENSG00000088992	TESC	54997	0	0	0	0	0	0.592138	0.000180136	0.00435655	8.87822	8.48006	9.36013
	ENSG00000117500	TMED5	50999	0	0	1	0	0	0.290651	0.000181349	0.00437796	11.4908	11.6956	11.7019
	ENSG00000112320	SOBP	55084	0	0	0	0	0	-0.616753	0.000185638	0.0044734	8.74257	8.47863	8.20977
	ENSG00000130962	PRRG1	5638	0	0	0	0	0	0.520219	0.000186711	0.00449115	8.19873	8.37055	8.58355
	ENSG00000160305	DIP2A	23181	0	0	1	0	0	0.290965	0.000187216	0.00449521	10.9096	11.0508	11.1704
	ENSG00000165194	PCDH19	57526	0	0	0	0	0	-1.59217	0.000188167	0.00450993	6.70624	6.15957	6.29919
	ENSG00000198695	ND6	4541	0	0	0	0	0	0.644787	0.000193166	0.00462143	10.9149	10.6183	11.4462
	ENSG00000163297	ANTXR2	118429	0	0	0	0	0	0.555061	0.000193894	0.00463057	9.45281	9.97216	9.90051
	ENSG00000117472	TSPAN1	10103	0	0	1	0	0	0.62298	0.000195608	0.00466315	10.5291	12.1504	10.9016
	ENSG00000280927	CTBP1-AS	285463	0	0	0	0	0	2.17859	0.000199927	0.00474116	6.07451	6.22878	6.69647
	ENSG00000137364	TPMT	7172	0	0	0	0	0	0.499408	0.000199946	0.00474116	8.33875	8.53464	8.68646
	ENSG00000167670	CHAF1A	10036	0	0	0	0	0	0.371815	0.000199395	0.00474116	10.1554	10.1211	10.4959
	ENSG00000168028	RPSA	3921	0	1	0	0	0	-0.259772	0.000202606	0.00478587	14.6171	13.8728	14.4503
	ENSG00000173068	BNC2	54796	0	0	0	0	0	-1.51095	0.000202654	0.00478587	6.73861	6.362	6.30959
	ENSG00000144355	DLX1	1745	0	0	1	0	0	0.379878	0.000203265	0.00478587	9.40836	9.2913	9.76727
	ENSG00000123352	SPATS2	65244	0	0	1	0	0	0.324124	0.000203102	0.00478587	10.7519	10.8116	11.0141
	ENSG00000155090	KLF10	7071	0	0	0	0	0	0.723624	0.000204772	0.00480441	9.38488	10.1084	10.1179
	ENSG00000115963	RND3	390	0	0	0	0	0	1.76486	0.000204593	0.00480441	6.19904	6.53587	6.63324
	ENSG00000186377	CYP4X1	260293	0	0	0	0	0	0.578358	0.000205387	0.00481038	8.48902	8.65393	8.83175
	ENSG00000155366	RHOC	389	0	0	0	1	0	0.524616	0.000208039	0.0048599	8.68228	9.55551	9.21769
	ENSG00000141384	TAF4B	6875	0	0	0	0	0	-0.473605	0.000208559	0.0048599	8.85688	8.51689	8.49842
	ENSG00000114439	BBX	56987	0	0	0	0	0	-0.323193	0.000208594	0.0048599	11.5323	11.4565	11.257
	ENSG00000118096	IFT46	56912	0	0	0	0	0	-0.466107	0.000210949	0.00490623	8.91995	8.8825	8.56745
	ENSG00000137713	PPP2R1B	5519	0	0	0	0	0	0.339075	0.000212482	0.00493327	10.6321	10.7089	10.919
	ENSG00000057252	SOAT1	6646	0	0	1	0	0	0.319089	0.000213288	0.0049434	11.8766	11.8566	12.1896
	ENSG00000039068	CDH1	999	0	0	1	0	0	0.254511	0.00021389	0.00494876	13.035	13.0778	13.2588
	ENSG00000205885	C1RL-AS1	283314	0	0	0	0	0	-0.844396	0.000214264	0.00494883	7.49159	7.72874	6.96875
	ENSG00000078018	MAP2	4133	0	0	0	0	1	-0.333387	0.000214946	0.00495157	11.0182	10.9993	10.5511
	ENSG00000245552	LOC101929295	101929295	0	0	0	0	0	-0.930005	0.000215125	0.00495157	9.02712	8.92167	8.30382
	ENSG00000137409	MTCH1	23787	0	0	0	0	0	0.241429	0.000217846	0.00500559	11.8785	12.0372	12.1427
	ENSG00000147168	IL2RG	3561	0	0	0	0	0	2.04482	0.000220022	0.00504278	6.06815	6.51539	6.83493
	ENSG00000203667	COX20	116228	0	0	0	0	0	0.318186	0.00022022	0.00504278	11.0622	11.0531	11.3635
	ENSG00000134698	AGO4	192670	0	0	0	0	0	0.472652	0.000220905	0.0050498	10.1065	10.6435	10.5237
	ENSG00000117335	CD46	4179	0	0	0	0	0	0.285469	0.000222259	0.00507206	13.0158	13.2354	13.2287
	ENSG00000067704	IARS2	55699	0	1	0	0	0	-0.238794	0.00022566	0.0051409	11.9616	11.6645	11.7388
	ENSG00000100558	PLEK2	26499	0	0	0	0	0	0.448	0.000226205	0.00514452	8.59644	8.8325	8.95544
	ENSG00000115616	SLC9A2	6549	0	0	0	0	0	0.322571	0.00022776	0.00517109	10.5017	10.72	10.7197
	ENSG00000142528	ZNF473	25888	0	0	0	0	0	0.407986	0.000228633	0.00518209	9.9583	9.89826	10.3125
	ENSG00000167654	ATCAY	85300	0	0	0	0	0	-0.463811	0.000229137	0.0051847	8.97516	8.72926	8.54037
	ENSG00000163251	FZD5	7855	0	0	1	0	0	0.351289	0.000240554	0.00543384	9.73013	9.67761	10.0156
	ENSG00000145439	CBR4	84869	0	0	0	0	0	-0.336127	0.000248542	0.00560478	12.9176	12.3613	12.5948
	ENSG00000170144	HNRNPA3	220988	0	0	0	0	0	-0.242545	0.000251938	0.00567179	13.525	13.2633	13.2282
	ENSG00000132475	H3-3B	3021	0	0	0	0	0	-0.302518	0.000252641	0.00567805	12.3324	12.1657	12.0702
	ENSG00000106105	GARS1	2617	0	1	0	0	0	0.289074	0.000253376	0.00568499	11.553	11.4696	11.7942
	ENSG00000134072	CAMK1	8536	0	0	0	0	0	0.383589	0.000255964	0.00573342	10.0031	9.93281	10.336
	ENSG00000145431	PDGFC	56034	0	0	0	0	0	-0.779264	0.000259454	0.00580186	8.2748	7.77371	7.59306
	ENSG00000197045	GMFB	2764	0	0	0	0	0	-0.294132	0.000262414	0.00585823	11.9424	11.6585	11.6434
	ENSG00000173598	NUDT4	11163	0	0	0	0	0	-0.307819	0.000264664	0.0058986	10.7886	11.0886	10.4118
	ENSG00000169032	MAP2K1	5604	0	0	0	0	0	0.313706	0.000265768	0.00591333	11.0723	11.1219	11.3634
	ENSG00000170340	B3GNT2	10678	0	0	0	0	0	0.648682	0.000266302	0.00591536	7.63268	8.25097	8.03858
	ENSG00000144320	LNPK	80856	0	0	0	0	0	0.282585	0.000268259	0.00594893	10.6304	10.5106	10.8903
	ENSG00000153233	PTPRR	5801	0	0	0	0	0	-2.21031	0.000269656	0.00596999	6.4523	6.5435	5.97961
	ENSG00000182866	LCK	3932	0	0	0	0	0	1.25922	0.00027047	0.00597809	6.52844	6.96998	6.96489
	ENSG00000100380	ST13	6767	0	0	0	0	0	-0.280561	0.000271421	0.00598589	12.6021	12.3597	12.3642
	ENSG00000101972	STAG2	10735	0	0	0	0	0	-0.328026	0.000271719	0.00598589	12.1491	12.0772	11.8306
	ENSG00000165490	DDIAS	220042	0	0	0	0	0	0.395396	0.000274121	0.00602887	9.44182	9.0869	9.72788
	ENSG00000173848	NET1	10276	0	0	0	0	1	-0.39516	0.000275159	0.00604172	13.297	13.4982	12.9478
	ENSG00000186480	INSIG1	3638	0	0	0	0	0	-0.411196	0.000277569	0.00608463	12.5785	12.3243	12.1715
	ENSG00000162599	NFIA	4774	0	0	0	0	0	-0.330556	0.000280708	0.00614337	10.3127	9.66636	10.0767
	ENSG00000116729	WLS	79971	0	0	1	0	0	0.48395	0.000282858	0.00618028	8.52642	8.61119	8.98387
	ENSG00000089335	ZNF302	55900	0	0	0	0	0	-0.373002	0.000284266	0.00620091	10.213	10.4145	9.78131
	ENSG00000140600	SH3GL3	6457	0	0	0	0	0	-0.881365	0.000286019	0.00622896	7.41751	7.13308	6.93602
	ENSG00000165029	ABCA1	19	0	0	0	0	0	-0.878919	0.000286874	0.00623741	7.52004	8.29363	6.98349
	ENSG00000214944	ARHGEF28	64283	0	1	0	0	0	0.478429	0.000288901	0.00627127	8.57695	9.33946	8.95835
	ENSG00000146278	PNRC1	10957	0	0	0	0	0	-0.39318	0.000292398	0.00633687	9.78872	9.88161	9.55202
	ENSG00000168930	TRIM49	57093	0	0	0	0	0	-1.37952	0.000299026	0.00647001	7.03848	7.80934	6.37478
	ENSG00000105255	FSD1	79187	0	0	0	0	0	-0.853898	0.000299951	0.00647953	7.66081	7.34767	7.26903
	ENSG00000131016	AKAP12	9590	0	0	0	0	0	0.381284	0.000300914	0.00648411	10.5654	11.1777	10.8514
	ENSG00000142168	SOD1	6647	0	0	0	0	0	0.251006	0.000301282	0.00648411	12.1093	12.0991	12.3522
	ENSG00000197217	ENTPD4	9583	0	0	1	0	0	0.29207	0.00030162	0.00648411	10.5164	10.637	10.7298
	ENSG00000149115	TNKS1BP1	85456	1	0	0	0	0	0.395858	0.00030346	0.00651317	10.7569	10.8936	11.2131
	ENSG00000138821	SLC39A8	64116	0	0	0	0	0	0.587358	0.000310962	0.00666346	7.92919	7.8564	8.25053
	ENSG00000109762	SNX25	83891	0	0	1	0	0	0.357639	0.000313319	0.00670323	9.4995	9.48632	9.79649
	ENSG00000101004	NINL	22981	0	0	1	0	0	-0.365691	0.000316148	0.00675293	9.66351	9.52832	9.38715
	ENSG00000139218	SCAF11	9169	0	0	0	0	0	-0.247444	0.000322805	0.0068841	12.2575	12.2488	12.0009
	ENSG00000184792	OSBP2	23762	0	0	1	0	0	0.465678	0.000325051	0.00692095	8.71828	9.32364	9.08232
	ENSG00000092931	MFSD11	79157	0	0	1	0	0	0.430083	0.000325691	0.00692353	9.48553	9.65589	9.82704
	ENSG00000263639	MSMB	4477	0	0	0	0	0	1.34059	0.000327018	0.00693518	6.37115	7.75169	6.70663
	ENSG00000138107	ACTR1A	10121	0	0	1	0	0	0.243932	0.000327278	0.00693518	10.9673	11.0693	11.2262
	ENSG00000172292	CERS6	253782	0	0	0	0	0	-0.274494	0.000334389	0.00705483	12.8972	12.4506	12.594
	ENSG00000086062	B4GALT1	2683	0	0	1	0	0	0.272113	0.000335038	0.00705483	10.9127	11.2874	11.1738
	ENSG00000118263	KLF7	8609	0	0	0	0	0	0.493075	0.000334571	0.00705483	8.53257	9.06938	8.92141
	ENSG00000110888	CAPRIN2	65981	0	0	0	0	0	0.529188	0.000334095	0.00705483	10.8487	11.4522	11.2202
	ENSG00000174444	RPL4	6124	0	1	0	0	0	-0.282751	0.000338628	0.00709289	15.8512	15.3386	15.6391
	ENSG00000137941	TTLL7	79739	0	0	0	0	0	0.41534	0.000338971	0.00709289	9.00871	9.21603	9.31678
	ENSG00000152520	PAN3	255967	0	1	0	0	0	-0.312803	0.000338098	0.00709289	10.2944	10.289	10.0239
	ENSG00000163624	CDS1	1040	0	0	1	0	0	0.303094	0.000338555	0.00709289	10.6399	10.7437	10.8861
	ENSG00000164032	H2AZ1	3015	0	0	0	0	0	0.238204	0.000339929	0.00710179	12.9242	12.427	13.1725
	ENSG00000116237	ICMT	23463	0	0	0	0	0	0.272147	0.000342808	0.00715077	12.4003	12.3394	12.6457
	ENSG00000091592	NLRP1	22861	0	0	0	0	0	-1.14675	0.000345832	0.00720259	7.07971	7.19827	6.60702
	ENSG00000164045	CDC25A	993	0	0	0	0	0	0.28718	0.000349493	0.00726749	10.7116	10.5267	10.9314
	ENSG00000170293	CMTM8	152189	0	0	1	0	0	0.467679	0.00035029	0.00727274	8.63941	8.68575	9.07478
	ENSG00000044090	CUL7	9820	0	0	0	0	0	-0.344131	0.000359793	0.00745843	10.2117	10.2047	9.92089
	ENSG00000113389	NPR3	4883	0	0	0	0	0	0.581963	0.000362717	0.00750055	8.50575	8.76843	8.91683
	ENSG00000143418	CERS2	29956	0	0	0	0	1	0.236282	0.000362948	0.00750055	12.3305	12.1919	12.6095
	ENSG00000243156	MICAL3	57553	0	0	0	0	0	0.317405	0.000366829	0.00756904	10.2413	10.3453	10.4823
	ENSG00000175792	RUVBL1	8607	0	0	0	0	0	-0.26296	0.000367875	0.00757891	10.9159	10.6518	10.6623
	ENSG00000136997	MYC	4609	0	1	0	0	0	-0.216401	0.000375974	0.00770624	12.8058	12.5431	12.6055
	ENSG00000006025	OSBPL7	114881	0	0	0	0	0	0.623615	0.000374749	0.00770624	8.30348	8.70957	8.77386
	ENSG00000127418	FGFRL1	53834	0	0	1	0	0	0.382755	0.000375711	0.00770624	11.9548	11.8132	12.3683
	ENSG00000255874	LINC00346	283487	0	0	0	0	0	0.530979	0.000377355	0.00771469	8.35687	8.15102	8.77763
	ENSG00000179532	DNHD1	144132	0	0	0	0	0	-0.666668	0.000387623	0.00791249	8.10831	8.19074	7.72402
	ENSG00000141232	TOB1	10140	0	0	0	0	0	-0.272554	0.000388928	0.00792445	11.303	11.5023	11.0818
	ENSG00000090020	SLC9A1	6548	0	0	1	0	0	0.420054	0.000390301	0.00792445	9.87286	10.1572	10.2897
	ENSG00000147642	SYBU	55638	0	0	0	0	0	0.40613	0.000390583	0.00792445	9.04411	9.18495	9.41178
	ENSG00000162407	PLPP3	8613	0	0	0	0	0	-0.508953	0.000390313	0.00792445	9.22133	8.94526	8.85479
	ENSG00000160753	RUSC1	23623	0	0	1	0	0	0.437238	0.000394115	0.00798397	9.64004	9.7775	10.0579
	ENSG00000170837	GPR27	2850	0	0	0	0	0	-0.627333	0.000395633	0.00800258	8.03451	8.0966	7.5744
	ENSG00000165821	SALL2	6297	0	0	0	0	0	-0.633814	0.000397614	0.00803048	8.87126	8.52962	8.49862
	ENSG00000188785	ZNF548	147694	0	1	0	0	0	-0.390916	0.000406257	0.00817019	9.18776	9.37711	8.87883
	ENSG00000140264	SERF2	10169	0	0	0	0	0	0.368585	0.000405641	0.00817019	12.2661	12.2331	12.7249
	ENSG00000131462	TUBG1	7283	0	0	0	0	0	0.369312	0.000407236	0.00817534	9.54311	9.59818	9.87189
	ENSG00000158786	PLA2G2F	64600	0	0	0	0	0	1.93707	0.000409611	0.00821068	6.00682	6.71044	6.48875
	ENSG00000151503	NCAPD3	23310	0	0	1	0	0	0.223879	0.000410826	0.00822267	12.2689	11.8942	12.455
	ENSG00000101040	ZMYND8	23613	0	0	0	0	0	-0.232642	0.000416471	0.00832318	12.4039	12.1761	12.1808
	ENSG00000162623	TYW3	127253	0	0	0	0	0	-0.334673	0.000422508	0.00841863	10.1718	9.90243	9.86743
	ENSG00000138193	PLCE1	51196	0	0	0	0	0	0.793243	0.000422252	0.00841863	7.54959	7.63063	8.14182
	ENSG00000172201	ID4	3400	0	0	0	0	0	0.429054	0.000425464	0.0084649	11.4775	12.0251	11.8197
	ENSG00000154153	RETREG1	54463	0	0	0	0	0	-0.37971	0.000431326	0.0085616	11.3378	10.9566	11.0141
	ENSG00000166681	BEX3	27018	0	0	0	0	0	-0.312498	0.000432149	0.0085616	9.95722	9.69019	9.72295
	ENSG00000125995	ROMO1	140823	0	0	0	0	0	0.720839	0.000432249	0.0085616	8.48564	8.21729	9.11655
	ENSG00000141741	MIEN1	84299	0	0	1	0	0	0.399323	0.000434262	0.00858873	9.25648	9.50916	9.59096
	ENSG00000095739	BAMBI	25805	0	0	0	0	0	1.04985	0.000437233	0.00860369	6.73996	7.38946	7.21932
	ENSG00000196083	IL1RAP	3556	0	0	0	0	0	0.561068	0.000435807	0.00860369	7.94019	8.23637	8.30342
	ENSG00000043143	JADE2	23338	0	1	0	0	0	-0.43623	0.00043824	0.00860369	9.62945	9.5246	9.29103
	ENSG00000175352	NRIP3	56675	0	0	0	0	0	0.639323	0.000436839	0.00860369	8.90763	9.11699	9.35327
	ENSG00000138336	TET1	80312	0	0	0	0	0	-0.56954	0.00044729	0.00876846	8.39103	7.90044	7.97637
	ENSG00000197798	FAM118B	79607	0	0	0	0	0	0.366738	0.000447996	0.00876943	9.26123	9.64615	9.54508
	ENSG00000101161	PRPF6	24148	0	1	0	0	0	-0.256267	0.000450952	0.00880063	11.5281	11.5742	11.3009
	ENSG00000105254	TBCB	1155	0	0	0	0	0	0.410793	0.000451568	0.00880063	10.3331	10.5491	10.6743
	ENSG00000139597	N4BP2L1	90634	0	0	0	0	0	-0.70086	0.000450516	0.00880063	7.986	7.68935	7.69226
	ENSG00000165105	RASEF	158158	0	0	0	0	0	0.309774	0.000461289	0.00897697	11.3643	11.8016	11.5769
	ENSG00000143036	SLC44A3	126969	0	0	0	0	0	0.358911	0.000462132	0.0089803	9.4562	9.45003	9.78853
	ENSG00000104368	PLAT	5327	0	0	0	0	0	-1.1648	0.00046507	0.00902425	7.36206	6.99193	6.8757
	ENSG00000140968	IRF8	3394	0	0	0	0	0	-0.692264	0.000467953	0.00903199	8.06668	8.84023	7.64663
	ENSG00000169429	CXCL8	3576	0	0	0	0	0	1.56158	0.000466545	0.00903199	6.20683	6.92019	6.70786
	ENSG00000166908	PIP4K2C	79837	0	0	1	0	0	0.340211	0.000468059	0.00903199	9.73926	10.058	10.0065
	ENSG00000174738	NR1D2	9975	0	1	0	0	0	-0.410198	0.000468175	0.00903199	10.8427	10.761	10.5154
	ENSG00000135362	PRR5L	79899	0	0	0	0	0	-1.22309	0.0004702	0.00905796	6.99848	6.58856	6.61085
	ENSG00000124939	SCGB2A1	4246	1	0	0	0	0	0.840746	0.000477496	0.00918526	7.09451	7.81348	7.47515
	ENSG00000123191	ATP7B	540	1	0	0	0	0	0.376024	0.000481623	0.00925131	9.82188	9.91599	10.1538
	ENSG00000023041	ZDHHC6	64429	0	0	0	0	0	0.3461	0.000484905	0.00930098	9.48706	9.48281	9.72262
	ENSG00000127804	METTL16	79066	0	0	0	0	0	-0.243035	0.000489289	0.00935192	11.3222	11.2083	11.0858
	ENSG00000054690	PLEKHH1	57475	0	0	0	0	0	0.26614	0.000489469	0.00935192	12.0554	12.1069	12.3423
	ENSG00000160613	PCSK7	9159	0	0	0	0	0	0.383751	0.000489662	0.00935192	9.98825	10.087	10.315
	ENSG00000116560	SFPQ	6421	0	0	0	0	0	-0.272051	0.00049623	0.00946381	13.4517	13.2443	13.1944
	ENSG00000068137	PLEKHH3	79990	0	0	0	0	0	0.88727	0.000502774	0.00957494	6.86812	6.92981	7.40387
	ENSG00000082641	NFE2L1	4779	0	0	0	0	0	0.235333	0.00050483	0.00960041	12.2619	12.4196	12.5054
	ENSG00000155115	GTF3C6	112495	0	0	1	0	0	0.351598	0.000507898	0.009645	11.6291	11.5919	11.9359
	ENSG00000226742	HSBP1L1	440498	0	0	1	0	0	-0.337811	0.000513677	0.00972708	9.84301	9.79598	9.56729
	ENSG00000143476	DTL	51514	0	0	0	0	0	0.318992	0.000518159	0.00979805	10.0422	9.99931	10.2656
	ENSG00000133636	NTS	4922	0	0	0	0	0	-1.65884	0.000522386	0.00986401	8.92803	9.62299	7.46954
	ENSG00000140299	BNIP2	663	0	0	0	0	0	-0.44315	0.000523385	0.00986892	9.47923	9.18509	9.04518
	ENSG00000104967	NOVA2	4858	0	0	0	0	0	-0.855425	0.000529815	0.00997606	7.59661	7.4036	7.16207
	ENSG00000170017	ALCAM	214	0	0	0	0	0	-0.533919	0.000532204	0.00999478	9.50176	10.0234	9.10546
	ENSG00000118579	MED28	80306	0	0	0	0	0	-0.248475	0.000532306	0.00999478	10.9924	10.821	10.7571
	ENSG00000153933	DGKE	8526	0	1	0	0	0	0.257493	0.000533281	0.00999902	10.8786	11.0377	11.027
	ENSG00000135968	GCC2	9648	0	0	1	0	0	0.386	0.000537671	0.0100531	11.6668	13.0357	11.8613
	ENSG00000254837	LOC100287896	100287896	0	0	0	0	0	-0.712032	0.000537429	0.0100531	7.64635	7.36795	7.25531
	ENSG00000172943	PHF8	23133	0	0	0	0	0	0.281827	0.0005413	0.0100932	10.3965	10.452	10.689
	ENSG00000134278	SPIRE1	56907	0	0	0	0	0	0.351073	0.000541329	0.0100932	10.274	10.5354	10.5123
	ENSG00000064703	DDX20	11218	0	0	0	0	0	-0.344661	0.000545442	0.0101557	9.7422	9.78914	9.39482
	ENSG00000185015	CA13	377677	0	0	0	0	0	0.854503	0.000547828	0.0101859	6.97258	6.80559	7.42381
	ENSG00000114796	KLHL24	54800	0	0	0	0	0	-0.708168	0.000550557	0.0102224	9.55491	9.76813	9.07457
	ENSG00000137767	SQOR	58472	0	0	0	0	0	0.564038	0.000551841	0.0102321	7.76335	8.20967	8.17304
	ENSG00000111348	ARHGDIB	397	0	0	0	0	0	-0.541522	0.000553164	0.0102423	10.4476	10.1174	9.93032
	ENSG00000277443	MARCKS	4082	0	0	1	0	0	-0.283557	0.000557266	0.0102898	12.1851	12.3647	11.9406
	ENSG00000151176	PLBD2	196463	0	0	0	0	0	0.292141	0.000556629	0.0102898	10.5619	10.545	10.8455
	ENSG00000166123	GPT2	84706	0	0	0	1	0	0.420691	0.000559037	0.0103082	9.91378	9.69847	10.3153
	ENSG00000158604	TMED4	222068	0	0	0	0	0	0.2339	0.000560699	0.0103246	11.9558	11.9818	12.1608
	ENSG00000111907	TPD52L1	7164	0	0	0	0	0	0.61333	0.000565574	0.0104	9.2276	9.26594	9.74925
	ENSG00000131848	ZSCAN5A	79149	0	0	0	0	0	-0.785539	0.000575214	0.0105627	7.51484	7.19786	7.07275
	ENSG00000170745	KCNS3	3790	0	0	0	0	0	0.365269	0.000584447	0.0106736	8.95694	8.63704	9.30342
	ENSG00000198752	CDC42BPB	9578	0	0	0	0	1	0.221038	0.000583036	0.0106736	12.1095	12.3216	12.2913
	ENSG00000154767	XPC	7508	0	0	0	0	0	-0.292021	0.000582197	0.0106736	10.2529	10.3604	9.99501
	ENSG00000161031	PGLYRP2	114770	0	0	1	0	0	1.96192	0.000583848	0.0106736	6.0486	6.1754	6.55138
	ENSG00000162714	ZNF496	84838	0	1	0	0	0	-0.419272	0.000587241	0.0107099	9.2848	8.86159	8.97621
	ENSG00000089289	IGBP1	3476	0	1	0	0	0	-0.363342	0.000590908	0.0107572	10.1153	9.71026	9.88698
	ENSG00000185630	PBX1	5087	0	0	0	0	1	-0.429241	0.000591447	0.0107572	9.70671	9.39515	9.42816
	ENSG00000205765	C5orf51	285636	0	0	0	0	0	-0.344103	0.000592633	0.0107642	10.83	10.7947	10.4768
	ENSG00000162409	PRKAA2	5563	0	0	0	0	0	0.466714	0.000595839	0.0108077	9.7914	10.0873	10.1918
	ENSG00000159111	MRPL10	124995	0	0	0	0	0	-0.330652	0.000596766	0.0108098	9.65803	9.41103	9.44688
	ENSG00000246705	H2AJ	55766	0	0	0	0	0	-0.522946	0.00060248	0.0108985	10.1378	9.8145	9.73563
	ENSG00000122952	ZWINT	11130	0	0	0	0	0	0.257302	0.000604953	0.0109285	10.9354	10.4518	11.1358
	ENSG00000100100	PIK3IP1	113791	0	0	0	0	0	0.723911	0.000606401	0.0109398	7.38217	7.79516	7.82921
	ENSG00000203685	STUM	375057	0	0	0	0	0	0.678071	0.000608147	0.0109565	7.54231	7.74243	7.8689
	ENSG00000247315	ZCCHC3	85364	0	0	0	0	0	-0.332746	0.000617777	0.011115	9.93022	9.7311	9.69764
	ENSG00000071553	ATP6AP1	537	0	0	0	0	0	0.256267	0.000619758	0.0111273	12.0556	12.0914	12.3637
	ENSG00000165028	NIPSNAP3B	55335	0	0	0	0	0	-1.23803	0.000620127	0.0111273	7.08135	6.73366	6.61191
	ENSG00000083123	BCKDHB	594	0	0	0	0	1	-0.412373	0.000620962	0.0111273	10.1399	9.88817	9.71913
	ENSG00000147130	ZMYM3	9203	0	0	0	0	0	-0.27698	0.000623807	0.0111633	11.5771	11.2057	11.3574
	ENSG00000069248	NUP133	55746	0	0	0	0	0	-0.26714	0.000626424	0.0111951	10.7209	10.6068	10.4511
	ENSG00000033627	ATP6V0A1	535	0	0	1	0	0	0.291466	0.000627916	0.0112068	11.0182	11.3027	11.2492
	ENSG00000184194	GPR173	54328	0	0	0	0	0	-0.859816	0.000631983	0.0112643	7.48112	7.83118	6.88534
	ENSG00000100711	ZFYVE21	79038	0	0	0	0	0	0.419018	0.000634793	0.0112993	9.12961	9.25743	9.49051
	ENSG00000071242	RPS6KA2	6196	0	0	1	0	0	0.499881	0.000647473	0.0115097	8.09489	8.33442	8.50102
	ENSG00000138696	BMPR1B	658	0	0	0	1	0	0.37697	0.000648744	0.0115169	10.7052	10.6206	10.8524
	ENSG00000114541	FRMD4B	23150	0	0	0	0	0	0.453263	0.000655664	0.0116089	9.60107	10.4203	9.89171
	ENSG00000143067	ZNF697	90874	0	0	1	0	0	0.318034	0.000655252	0.0116089	9.54539	10.0292	9.72297
	ENSG00000144895	EIF2A	83939	0	1	0	0	0	-0.267592	0.000660261	0.0116748	11.6803	11.5312	11.424
	ENSG00000261115	TMEM178B	100507421	0	0	0	0	0	0.291113	0.000661413	0.0116797	11.2564	11.3166	11.4888
	ENSG00000077235	GTF3C1	2975	0	0	1	0	0	0.235267	0.000676049	0.0119224	11.7346	11.7854	11.9471
	ENSG00000109466	KLHL2	11275	0	0	0	0	0	0.313965	0.000676946	0.0119225	9.74693	9.91318	9.98514
	ENSG00000114268	PFKFB4	5210	0	0	0	0	0	0.404695	0.000679964	0.0119598	8.71142	8.73647	9.06981
	ENSG00000168807	SNTB2	6645	0	0	0	0	0	0.372527	0.000681729	0.0119751	9.79932	9.94162	10.0927
	ENSG00000198682	PAPSS2	9060	0	1	0	0	0	0.446881	0.000689497	0.0120639	10.0663	11.0302	10.2837
	ENSG00000148344	PTGES	9536	0	0	0	0	0	0.420076	0.000687935	0.0120639	9.81415	10.1564	10.1642
	ENSG00000132294	EFR3A	23167	0	0	0	0	0	0.260179	0.000688896	0.0120639	11.8407	12.0876	11.9924
	ENSG00000128595	CALU	813	0	0	0	0	0	0.230069	0.000695602	0.0121548	12.4091	12.5937	12.5713
	ENSG00000069482	GAL	51083	0	0	0	0	0	-0.468505	0.00070543	0.0123105	9.31984	9.3182	8.85728
	ENSG00000187193	MT1X	4501	0	0	0	0	0	-0.909312	0.000708689	0.0123494	7.96051	7.66905	7.3631
	ENSG00000116171	SCP2	6342	0	0	0	0	0	0.316006	0.000709511	0.0123494	11.6541	11.6902	11.962
	ENSG00000158669	GPAT4	137964	0	0	0	0	0	0.284247	0.000712401	0.0123835	10.789	10.9049	11.0227
	ENSG00000269235	ZNF350-AS1	101669766	0	0	0	0	0	0.614155	0.000720215	0.0124545	7.882	8.82624	8.31237
	ENSG00000051620	HEBP2	23593	0	0	1	0	0	0.320837	0.000719847	0.0124545	10.9286	11.3181	11.2152
	ENSG00000175390	EIF3F	8665	0	1	0	0	0	-0.244018	0.000719007	0.0124545	11.715	11.4749	11.5333
	ENSG00000188706	ZDHHC9	51114	0	0	0	0	0	0.268385	0.00071749	0.0124545	11.5017	11.4358	11.7577
	ENSG00000079156	OSBPL6	114880	0	0	0	0	0	0.937493	0.00072947	0.0125982	6.91627	7.14894	7.36209
	ENSG00000186063	AIDA	64853	0	0	0	0	0	0.282413	0.000735376	0.0126838	12.4891	12.6465	12.6696
	ENSG00000001561	ENPP4	22875	0	0	0	0	0	0.358515	0.000738632	0.0127235	8.94817	9.26732	9.23098
	ENSG00000094914	AAAS	8086	0	0	0	0	0	-0.303685	0.000741694	0.0127598	10.2503	10.2669	10.0169
	ENSG00000014123	UFL1	23376	0	0	0	0	0	-0.350223	0.000747796	0.012838	10.0616	10.3142	9.71946
	ENSG00000177469	CAVIN1	284119	0	0	0	0	0	1.16686	0.000748161	0.012838	6.53181	6.65498	7.02791
	ENSG00000109436	TBC1D9	23158	0	0	0	0	0	0.293539	0.00075101	0.0128703	10.1787	10.3178	10.4634
	ENSG00000123091	RNF11	26994	0	0	1	0	0	0.27536	0.000760663	0.013019	10.9777	11.1377	11.2123
	ENSG00000145743	FBXL17	64839	0	0	0	0	0	-0.415835	0.000773583	0.0131982	9.24837	9.38992	8.86828
	ENSG00000134202	GSTM3	2947	0	0	0	0	0	0.338744	0.000774098	0.0131982	9.71885	9.78885	9.99647
	ENSG00000111412	C12orf49	79794	0	1	0	0	0	-0.300737	0.000783974	0.0133496	10.9192	10.89	10.6491
	ENSG00000204946	ZNF783	100289678	0	0	0	0	0	-0.368907	0.000788574	0.0134108	9.10286	9.29215	8.80407
	ENSG00000154124	OTULIN	90268	0	0	0	0	0	0.275948	0.000792957	0.0134682	10.2206	10.1355	10.4421
	ENSG00000100003	SEC14L2	23541	0	0	1	0	0	0.616027	0.000794741	0.0134813	7.90526	8.05988	8.34522
	ENSG00000138778	CENPE	1062	0	0	0	0	0	-0.32506	0.000801716	0.0135652	11.7	10.8944	11.3154
	ENSG00000116754	SRSF11	9295	0	0	0	0	0	-0.277072	0.000801675	0.0135652	12.511	12.471	12.1907
	ENSG00000186918	ZNF395	55893	0	0	0	0	0	-0.309044	0.000803304	0.0135748	9.78554	9.49946	9.61059
	ENSG00000169490	TM2D2	83877	0	0	0	0	0	0.324473	0.00081037	0.0136769	9.92518	9.9752	10.1989
	ENSG00000166821	PEX11A	8800	1	0	0	0	0	0.354172	0.00081872	0.0137656	10.3716	11.0523	10.6605
	ENSG00000156453	PCDH1	5097	0	0	0	0	0	0.359234	0.000817259	0.0137656	10.5765	10.9306	10.8818
	ENSG00000182247	UBE2E2	7325	0	0	0	0	0	0.341226	0.000818121	0.0137656	9.96244	9.89658	10.2541
	ENSG00000138029	HADHB	3032	0	0	0	0	0	0.342144	0.000822166	0.0138062	11.5294	11.4757	11.799
	ENSG00000279192	PWAR5	8123	0	0	0	0	0	0.537073	0.000832882	0.0139649	9.70865	10.4529	10.0765
	ENSG00000136709	WDR33	55339	0	1	0	0	0	-0.23054	0.000833711	0.0139649	11.1274	11.2628	10.8804
	ENSG00000186908	ZDHHC17	23390	0	0	0	0	0	-0.28941	0.000838042	0.0140199	10.9745	10.7766	10.6597
	ENSG00000145860	RNF145	153830	0	0	0	0	0	0.260467	0.000846752	0.0141479	11.763	11.4937	12.0203
	ENSG00000067646	ZFY	7544	0	0	0	0	0	-0.295911	0.000850476	0.0141923	10.2085	10.2606	9.89583
	ENSG00000184743	ATL3	25923	0	0	0	0	0	0.279902	0.000853088	0.0142181	13.5986	13.7386	13.8186
	ENSG00000072110	ACTN1	87	0	0	0	0	0	0.275772	0.000855644	0.014243	11.203	11.4461	11.4415
	ENSG00000187325	TAF9B	51616	0	0	0	0	0	-0.29835	0.000861685	0.0143099	10.6765	10.3771	10.4282
	ENSG00000153234	NR4A2	4929	0	0	0	0	0	-1.10598	0.000861812	0.0143099	7.11773	7.09723	6.74064
	ENSG00000164237	CMBL	134147	0	1	0	0	0	-0.236978	0.000862938	0.0143108	12.4337	12.0054	12.2661
	ENSG00000113615	SEC24A	10802	0	0	1	0	0	0.259448	0.000870568	0.0144195	10.9617	11.5557	11.133
	ENSG00000035403	VCL	7414	0	0	0	0	0	0.256082	0.000876511	0.0144999	11.0144	11.3237	11.2445
	ENSG00000141179	PCTP	58488	0	0	0	0	0	0.461681	0.000888961	0.0146877	8.54019	8.55163	8.90585
	ENSG00000168502	MTCL1	23255	1	0	0	0	0	0.559904	0.000891589	0.0147129	7.86674	8.29219	8.19462
	ENSG00000165494	PCF11	51585	0	0	0	0	0	-0.294032	0.000897311	0.014789	11.5524	11.6458	11.2533
	ENSG00000138798	EGF	1950	0	0	0	1	0	0.522078	0.000899773	0.0148113	7.94782	8.20879	8.27328
	ENSG00000181192	DHTKD1	55526	0	0	1	0	0	-0.305638	0.000903985	0.0148623	11.0584	10.6925	10.7714
	ENSG00000137171	KLC4	89953	0	0	0	0	0	-0.510534	0.000906211	0.0148806	8.54618	8.47674	8.25638
	ENSG00000072682	P4HA2	8974	0	0	0	0	0	0.603933	0.000912264	0.0149616	7.60131	8.18472	8.02132
	ENSG00000144452	ABCA12	26154	0	0	0	0	1	-1.8254	0.000914641	0.0149822	6.82473	6.34225	6.39327
	ENSG00000161533	ACOX1	51	0	0	1	0	0	0.3011	0.000918318	0.015024	10.9625	11.295	11.2236
	ENSG00000163820	FYCO1	79443	0	1	0	0	0	0.248745	0.000922799	0.0150788	10.4669	10.7155	10.6715
	ENSG00000154229	PRKCA	5578	0	0	0	0	0	-0.470081	0.00092495	0.0150955	11.4664	11.7903	11.0661
	ENSG00000101935	AMMECR1	9949	0	0	0	0	0	-0.273326	0.000930497	0.0151674	10.5985	10.566	10.3154
	ENSG00000159110	IFNAR2	3455	0	0	0	0	0	0.3918	0.000940469	0.0153061	8.70209	8.84804	9.09127
	ENSG00000184232	OAF	220323	0	0	0	0	0	-0.814569	0.000941294	0.0153061	7.9059	7.70549	7.46599
	ENSG00000117597	UTP25	27042	0	1	0	0	0	-0.335924	0.00094334	0.0153118	9.95723	9.82594	9.64309
	ENSG00000119471	HSDL2	84263	0	0	0	0	0	0.276265	0.000943943	0.0153118	10.8733	10.8678	11.1162
	ENSG00000184307	ZDHHC23	254887	0	0	0	0	0	0.381109	0.00094936	0.015381	9.704	9.97654	9.95969
	ENSG00000221995	TIAF1	9220	0	0	0	0	0	-0.708054	0.0009691	0.015666	7.75262	8.04541	7.31618
	ENSG00000163884	KLF15	28999	0	0	0	0	0	-1.03126	0.000969297	0.015666	8.42467	8.45069	7.66824
	ENSG00000172466	ZNF24	7572	0	0	0	0	0	-0.245734	0.00097365	0.0157173	12.0071	11.9624	11.7575
	ENSG00000198680	TUSC1	286319	0	0	0	0	0	-0.382665	0.000980484	0.0158085	9.20907	9.09217	8.90816
	ENSG00000196693	ZNF33B	7582	0	1	0	0	0	-0.292944	0.000987114	0.0158962	10.6848	10.3369	10.4405
	ENSG00000099341	PSMD8	5714	0	0	1	0	0	0.257457	0.000998781	0.0160647	11.6553	11.894	11.846
	ENSG00000138760	SCARB2	950	0	0	0	0	0	0.226538	0.00100761	0.0161873	14.186	14.2661	14.4087
	ENSG00000145908	ZNF300	91975	0	0	1	0	0	-0.437445	0.00101634	0.0162882	9.05902	8.83856	8.67298
	ENSG00000142973	CYP4B1	1580	0	0	0	0	0	0.86052	0.00101803	0.016295	7.05739	7.97478	7.5252
	ENSG00000149100	EIF3M	10480	0	1	0	0	0	-0.248056	0.0010192	0.016295	11.779	11.7768	11.5096
	ENSG00000174080	CTSF	8722	0	0	0	0	0	-0.380154	0.00103589	0.016542	11.0147	11.0716	10.6984
	ENSG00000089157	RPLP0	6175	0	1	0	0	0	-0.209832	0.00103945	0.0165791	15.8634	15.2192	15.748
	ENSG00000092470	WDR76	79968	0	0	0	0	0	0.263146	0.00105759	0.0168482	10.1084	9.85716	10.3248
	ENSG00000198780	FAM169A	26049	0	0	0	0	0	0.311253	0.00105955	0.0168594	9.85787	10.0151	10.1052
	ENSG00000249992	TMEM158	25907	0	0	0	0	0	0.736502	0.00107082	0.0170185	7.32376	7.44688	7.72974
	ENSG00000174749	FAM241A	132720	0	0	0	0	0	-0.355112	0.00108358	0.0171867	9.5794	10.0691	9.28359
	ENSG00000158258	CLSTN2	64084	0	0	0	0	0	0.447055	0.00110046	0.0174273	10.0547	10.1382	10.4143
	ENSG00000137876	RSL24D1	51187	0	0	0	0	0	-0.25055	0.00110231	0.0174358	10.9899	10.8577	10.7694
	ENSG00000136826	KLF4	9314	0	0	1	0	0	0.575131	0.00111119	0.0175347	8.44891	10.5508	8.72344
	ENSG00000165125	TRPV6	55503	0	0	0	0	0	0.469702	0.00111035	0.0175347	8.35701	8.58915	8.79182
	ENSG00000157593	SLC35B2	347734	0	0	0	0	0	0.259497	0.00111408	0.0175596	11.5002	11.3906	11.7771
	ENSG00000101871	MID1	4281	0	0	0	0	0	-0.409251	0.00111619	0.0175721	11.0147	10.8334	10.6771
	ENSG00000132872	SYT4	6860	0	0	0	0	0	-0.448196	0.00111982	0.0175958	9.74466	10.4394	9.21236
	ENSG00000166025	AMOTL1	154810	0	0	0	0	0	0.308789	0.00112033	0.0175958	12.5348	12.7786	12.7948
	ENSG00000139433	GLTP	51228	0	0	0	0	0	0.271651	0.00112212	0.0176033	10.5935	10.7568	10.8626
	ENSG00000140350	ANP32A	8125	0	0	0	0	0	-0.274398	0.00113161	0.0177313	12.7413	12.5485	12.4907
	ENSG00000197520	FAM177B	400823	0	0	0	0	0	1.40553	0.00113529	0.017738	6.38693	7.44288	6.81846
	ENSG00000197780	TAF13	6884	0	0	1	0	0	0.388726	0.00113421	0.017738	9.15322	9.50879	9.43877
	ENSG00000104055	TGM5	9333	0	0	0	0	0	2.73766	0.00113603	0.017738	5.82842	6.66652	6.21633
	ENSG00000042445	RETSAT	54884	0	0	1	0	0	0.2874	0.00113879	0.0177603	10.1903	10.5921	10.4656
	ENSG00000197070	ARRDC1	92714	1	0	0	0	0	0.567407	0.00114239	0.017766	8.67612	9.12105	9.1553
	ENSG00000165655	ZNF503	84858	0	1	0	0	0	-0.496939	0.00114101	0.017766	9.46311	9.41809	9.03931
	ENSG00000196353	CPNE4	131034	0	0	0	0	1	-0.584126	0.00114314	0.017766	9.48444	9.33739	9.04246
	ENSG00000198793	MTOR	2475	0	0	0	0	0	0.281836	0.0011608	0.0180193	12.0278	12.2393	12.2418
	ENSG00000092871	RFFL	117584	0	0	0	0	0	0.295182	0.00117325	0.0181494	10.1849	10.4047	10.4838
	ENSG00000089199	CHGB	1114	0	0	0	0	0	0.290816	0.00117322	0.0181494	10.9748	11.2297	11.2282
	ENSG00000049283	EPN3	55040	0	0	0	0	0	0.529786	0.00117133	0.0181494	10.2884	10.5218	10.8167
	ENSG00000130717	UCK1	83549	0	0	0	0	0	0.359115	0.00117664	0.0181808	9.69978	9.54429	10.0643
	ENSG00000052126	PLEKHA5	54477	0	0	0	0	0	-0.310383	0.00117923	0.0181996	10.3771	10.1573	10.0743
	ENSG00000149809	TM7SF2	7108	0	0	0	0	0	-0.372129	0.00118484	0.0182652	12.5105	12.6843	12.2171
	ENSG00000159388	BTG2	7832	0	0	0	0	0	-0.278355	0.00119015	0.0183258	10.2045	10.1467	10.0082
	ENSG00000167900	TK1	7083	0	0	0	0	0	0.525588	0.00119567	0.0183685	10.688	10.1463	11.2329
	ENSG00000154654	NCAM2	4685	0	0	0	0	0	-1.06113	0.00119466	0.0183685	7.00487	6.93606	6.57191
	ENSG00000158470	B4GALT5	9334	0	0	0	0	0	0.240565	0.00123273	0.018916	11.1786	10.9679	11.4318
	ENSG00000124721	DNAH8	1769	0	0	0	0	0	0.616238	0.0012362	0.0189475	8.00011	8.37619	8.37981
	ENSG00000127838	PNKD	25953	0	0	1	0	0	0.440583	0.00123949	0.0189761	9.30572	9.79893	9.73418
	ENSG00000138346	DNA2	1763	0	0	0	0	0	0.278862	0.00126748	0.0193825	9.92954	9.57282	10.1258
	ENSG00000124613	ZNF391	346157	0	0	0	0	0	-0.524315	0.00127725	0.0194902	8.10863	7.88764	7.76024
	ENSG00000145545	SRD5A1	6715	0	0	1	0	0	0.419853	0.00127891	0.0194902	9.10593	9.01488	9.41684
	ENSG00000072609	CHFR	55743	0	0	1	0	0	0.393061	0.00127755	0.0194902	8.96808	9.14805	9.28141
	ENSG00000117360	PRPF3	9129	0	0	1	0	0	-0.281027	0.00128146	0.0195068	11.0592	11.2057	10.7314
	ENSG00000154217	PITPNC1	26207	0	0	0	0	0	-0.867663	0.00128723	0.0195723	7.34451	7.19835	6.97949
	ENSG00000100994	PYGB	5834	0	0	1	0	0	0.336862	0.00129095	0.0196065	11.2598	11.6977	11.5798
	ENSG00000153885	KCTD15	79047	0	1	0	0	0	-0.377606	0.00129479	0.0196425	10.159	9.88572	9.79638
	ENSG00000140323	DISP2	85455	0	0	1	0	0	0.469563	0.00129657	0.0196472	8.29978	8.49256	8.65576
	ENSG00000163449	TMEM169	92691	0	0	0	0	0	0.862166	0.00130791	0.0197966	6.96596	7.18834	7.27106
	ENSG00000053254	FOXN3	1112	0	0	0	0	0	-0.342361	0.00131165	0.0198308	10.4628	10.4951	10.2192
	ENSG00000101115	SALL4	57167	0	0	0	0	0	-0.652332	0.00132815	0.0200575	8.2829	7.8618	7.80848
	ENSG00000114200	BCHE	590	0	1	0	0	0	-0.63415	0.00135357	0.0204183	8.26129	8.02636	7.87822
	ENSG00000189403	HMGB1	3146	0	0	0	0	0	-0.239821	0.00136202	0.0205225	12.7395	12.2223	12.511
	ENSG00000167165	UGT1A6	54578	0	0	0	0	0	1.81457	0.00136778	0.0205629	6.05972	7.13308	6.45139
	ENSG00000117448	AKR1A1	10327	0	0	0	0	0	0.212349	0.00136709	0.0205629	11.5065	11.5675	11.7268
	ENSG00000182541	LIMK2	3985	0	0	1	0	0	0.359667	0.0013694	0.020564	9.91474	10.1793	10.2257
	ENSG00000155744	FAM126B	285172	0	0	0	0	0	0.386872	0.00137293	0.020594	9.80087	10.1264	10.0934
	ENSG00000142583	SLC2A5	6518	0	0	0	0	0	1.63203	0.00138046	0.0206836	6.19687	6.8052	6.65559
	ENSG00000221792	MIR1282	100302254	0	0	0	0	0	2.99699	0.00138726	0.0207623	5.84608	5.94872	6.62864
	ENSG00000105176	URI1	8725	0	0	0	0	0	-0.213214	0.00140889	0.0210624	11.6188	11.3802	11.3558
	ENSG00000109906	ZBTB16	7704	0	0	0	0	0	0.408141	0.00141149	0.0210776	8.89599	9.0264	9.21726
	ENSG00000159337	PLA2G4D	283748	0	0	0	0	0	1.35253	0.00141657	0.0211227	6.36077	7.46168	6.74815
	ENSG00000070540	WIPI1	55062	1	0	0	0	0	0.72934	0.00141767	0.0211227	7.44149	8.02977	7.83498
	ENSG00000168556	ING2	3622	0	0	0	0	0	0.640239	0.00141954	0.021127	7.77773	8.13067	8.23487
	ENSG00000110080	ST3GAL4	6484	0	0	0	0	0	0.380291	0.00142869	0.0212394	8.75951	8.99857	9.1321
	ENSG00000075673	ATP12A	479	0	0	0	0	0	-1.06636	0.00143351	0.0212873	6.98656	7.33443	6.57172
	ENSG00000198846	TOX	9760	0	0	0	0	0	0.62485	0.00144149	0.0213821	7.6328	7.68229	7.96911
	ENSG00000100697	DICER1	23405	0	0	0	0	0	0.310834	0.0014596	0.0216266	11.3508	11.5368	11.5764
	ENSG00000139278	GLIPR1	11010	0	0	0	0	0	0.82688	0.00146444	0.0216744	7.1133	7.91157	7.39676
	ENSG00000006459	KDM7A	80853	0	0	0	0	0	0.41856	0.00147662	0.0218062	10.071	11.5084	10.3222
	ENSG00000198791	CNOT7	29883	0	1	0	0	0	-0.235975	0.00147633	0.0218062	11.3308	11.0604	11.0991
	ENSG00000189120	SP6	80320	0	0	0	0	0	0.62932	0.00148881	0.0219621	7.59947	8.91524	7.94657
	ENSG00000123636	BAZ2B	29994	0	0	0	0	0	-0.304558	0.00149413	0.0219687	10.2358	10.5298	9.94862
	ENSG00000011347	SYT7	9066	0	0	0	0	0	0.275044	0.00149351	0.0219687	11.7732	11.9349	12.0638
	ENSG00000198455	ZXDB	158586	0	0	0	0	0	-0.405255	0.00149577	0.0219687	9.39739	9.52774	9.06909
	ENSG00000178567	EPM2AIP1	9852	0	0	0	0	0	-0.289957	0.00149584	0.0219687	10.4995	10.6273	10.165
	ENSG00000138074	SLC5A6	8884	0	0	1	0	0	0.425919	0.00149852	0.0219838	10.5834	10.5143	10.923
	ENSG00000129680	MAP7D3	79649	0	0	0	0	0	-0.634996	0.00150101	0.0219961	7.68477	7.75663	7.2648
	ENSG00000129521	EGLN3	112399	0	0	0	0	0	0.585836	0.00150617	0.0220234	7.85008	9.0401	8.21627
	ENSG00000165698	SPACA9	11092	0	0	0	0	0	-0.992168	0.00150593	0.0220234	6.97443	6.90405	6.63403
	ENSG00000140263	SORD	6652	0	0	0	0	0	0.240971	0.00151457	0.022122	10.5313	10.3092	10.8553
	ENSG00000099284	MACROH2A2	55506	0	0	0	0	0	-0.284055	0.00151688	0.0221315	10.2242	9.98252	10.0263
	ENSG00000183283	DAZAP2	9802	0	0	0	0	0	0.25459	0.00151969	0.0221483	11.9127	12.1482	12.1588
	ENSG00000163754	GYG1	2992	0	0	0	0	0	0.342679	0.00152659	0.0222245	9.49562	9.7627	9.76442
	ENSG00000145623	OSMR	9180	0	0	0	0	0	0.583427	0.00154024	0.0223989	8.51109	8.92247	8.99455
	ENSG00000166598	HSP90B1	7184	0	0	0	0	0	-0.219849	0.00154792	0.0224861	15.9257	15.5651	15.6052
	ENSG00000085788	DDHD2	23259	0	0	0	0	0	0.337577	0.00155153	0.0225141	10.3751	10.684	10.6277
	ENSG00000246528	LOC101929759	101929759	0	0	0	0	0	-0.427303	0.00157191	0.022785	8.53225	8.75708	8.20093
	ENSG00000006453	BAIAP2L1	55971	0	0	1	0	0	0.238569	0.00157571	0.022811	10.843	11.4016	11.0814
	ENSG00000169299	PGM2	55276	0	0	0	0	0	0.420275	0.00158054	0.022811	10.0473	10.4088	10.3605
	ENSG00000171533	MAP6	4135	0	0	0	0	0	-0.568679	0.00157741	0.022811	8.02782	7.98007	7.69433
	ENSG00000156298	TSPAN7	7102	0	0	0	0	1	0.672933	0.0015793	0.022811	7.33698	7.4543	7.65678
	ENSG00000074370	ATP2A3	489	0	0	0	0	0	0.514874	0.00158361	0.0228306	9.69674	10.6339	10.1834
	ENSG00000247556	OIP5-AS1	729082	0	0	0	0	0	-0.288787	0.00158602	0.0228408	11.9774	11.6249	11.7003
	ENSG00000183044	ABAT	18	0	0	0	0	0	-0.50222	0.00159653	0.0229673	8.62335	8.67053	8.19887
	ENSG00000102218	RP2	6102	0	0	0	0	0	0.332794	0.00160723	0.0230964	9.47745	9.79898	9.76029
	ENSG00000118007	STAG1	10274	0	1	0	0	0	-0.273702	0.001609	0.0230969	10.9822	10.7	10.7048
	ENSG00000108797	CNTNAP1	8506	0	0	0	0	0	0.904748	0.00161724	0.0231654	6.83762	7.05038	7.27988
	ENSG00000077522	ACTN2	88	0	0	0	0	0	-1.29022	0.00161622	0.0231654	6.72079	6.93079	6.23736
	ENSG00000197548	ATG7	10533	0	0	0	0	0	-0.389586	0.00162204	0.0231844	9.81062	9.87044	9.49942
	ENSG00000134775	FHOD3	80206	0	0	0	0	0	-0.285505	0.00162127	0.0231844	9.73898	9.61927	9.58185
	ENSG00000213699	SLC35F6	54978	0	0	1	0	0	0.278942	0.00164742	0.0234968	10.2073	10.6997	10.4497
	ENSG00000135953	MFSD9	84804	0	0	0	0	0	0.388512	0.00164638	0.0234968	8.51532	8.81637	8.801
	ENSG00000104863	LIN7B	64130	0	0	0	0	0	0.914492	0.00166474	0.0237091	6.92912	7.36081	7.38351
	ENSG00000135632	SMYD5	10322	0	0	0	0	0	-0.296578	0.00166585	0.0237091	9.76139	9.48135	9.56227
	ENSG00000267508	ZNF285	26974	0	0	0	0	0	-0.456044	0.00167713	0.0238441	8.38788	8.129	8.05424
	ENSG00000168056	LTBP3	4054	0	0	0	0	0	-0.404642	0.00168766	0.0239683	11.2498	11.2352	10.9568
	ENSG00000062598	ELMO2	63916	0	0	0	0	0	0.28371	0.00169162	0.0239991	11.1384	11.3331	11.3612
	ENSG00000163320	CGGBP1	8545	0	0	0	0	0	-0.215671	0.001711	0.0242483	12.1412	12.1103	11.8651
	ENSG00000161888	SPC24	147841	0	0	0	0	0	0.399398	0.00171856	0.0243295	8.88899	8.40024	9.24571
	ENSG00000115520	COQ10B	80219	0	0	1	0	0	0.41476	0.00172471	0.0243907	8.77947	9.37068	9.04872
	ENSG00000182473	EXOC7	23265	0	0	0	0	0	0.311589	0.00172687	0.0243954	12.0137	12.1287	12.3114
	ENSG00000131323	TRAF3	7187	0	0	0	0	0	0.275154	0.00172952	0.0244071	10.4116	10.324	10.6699
	ENSG00000176720	BOK	666	0	0	0	0	0	0.470179	0.0017392	0.0245178	9.37297	9.18321	9.86148
	ENSG00000137845	ADAM10	102	0	0	0	0	0	0.245533	0.0017474	0.0246073	12.2393	12.5121	12.4118
	ENSG00000150893	FREM2	341640	0	0	0	0	1	-0.562431	0.00175872	0.0247406	8.60988	8.87057	8.18401
	ENSG00000183955	KMT5A	387893	0	0	0	0	0	0.279394	0.00177259	0.0249095	10.4267	10.2051	10.6841
	ENSG00000163950	SLBP	7884	0	0	0	0	0	0.228635	0.0017785	0.0249664	10.9124	10.7388	11.1198
	ENSG00000121774	KHDRBS1	10657	0	0	0	0	0	-0.183783	0.00178091	0.0249739	12.4075	12.3097	12.233
	ENSG00000115866	DARS1	1615	0	0	0	0	0	-0.265955	0.00178365	0.0249861	10.8244	10.8598	10.5156
	ENSG00000204628	RACK1	10399	0	1	0	0	0	-0.250954	0.00179	0.0250487	15.9611	15.4339	15.8014
	ENSG00000070010	UFD1	7353	0	0	0	0	0	0.329167	0.00179354	0.025072	10.7177	10.7968	10.9855
	ENSG00000116871	MAP7D1	55700	0	0	0	0	0	0.337595	0.0017994	0.0251276	9.96066	10.1901	10.3252
	ENSG00000181007	ZFP82	284406	0	0	0	0	0	-0.386623	0.00180664	0.0252023	9.4732	9.27459	9.13976
	ENSG00000259673	IQCH-AS1	100506686	0	0	0	0	0	-0.562857	0.00181593	0.0253054	8.47329	8.37659	8.10583
	ENSG00000100811	YY1	7528	0	0	0	0	0	-0.225346	0.00182456	0.0253993	12.0498	12.0641	11.8336
	ENSG00000071127	WDR1	9948	0	0	0	0	0	0.220195	0.00184957	0.0256938	11.3864	11.7252	11.6045
	ENSG00000073711	PPP2R3A	5523	0	0	0	0	1	-0.470611	0.001853	0.0257147	9.00307	8.84176	8.65309
	ENSG00000242498	ARPIN	348110	0	0	0	0	0	-0.41042	0.00185716	0.0257457	11.6306	11.497	11.2779
	ENSG00000235823	OLMALINC	90271	0	0	0	0	0	-0.427383	0.00186369	0.0257927	8.85702	8.4415	8.6022
	ENSG00000109133	TMEM33	55161	0	0	1	0	0	0.250349	0.00186442	0.0257927	12.3716	12.5492	12.5076
	ENSG00000165312	OTUD1	220213	0	1	0	0	0	-0.508636	0.00188223	0.0260122	8.2663	8.68945	7.96721
	ENSG00000124766	SOX4	6659	0	0	0	0	0	-0.313614	0.00189079	0.0261035	12.0136	11.9765	11.7596
	ENSG00000169239	CA5B	11238	0	0	0	0	0	0.639295	0.00190545	0.0262586	7.90801	8.42731	8.3877
	ENSG00000172748	ZNF596	169270	0	0	1	0	0	-0.7438	0.00190596	0.0262586	7.39679	7.49885	6.98035
	ENSG00000109794	FAM149A	25854	0	0	0	0	0	0.430133	0.00190865	0.0262685	8.60591	8.43407	8.94274
	ENSG00000149591	TAGLN	6876	0	0	0	0	0	0.716767	0.00192674	0.0264902	7.27283	7.43368	7.72881
	ENSG00000111052	LIN7A	8825	0	0	0	0	0	-0.57073	0.00194667	0.0267366	10.0143	9.431	9.62569
	ENSG00000162772	ATF3	467	0	0	0	0	0	0.821502	0.00197065	0.0269633	6.83098	7.50585	7.25862
	ENSG00000072518	MARK2	2011	0	0	1	0	0	0.270269	0.00197125	0.0269633	13.2483	13.3278	13.518
	ENSG00000188636	RTL6	84247	0	0	0	0	0	-0.245523	0.00196966	0.0269633	10.771	10.6375	10.5704
	ENSG00000198843	SELENOT	51714	0	0	0	0	0	0.245051	0.00197359	0.0269677	11.136	11.2585	11.2978
	ENSG00000164151	ICE1	23379	0	0	0	0	0	-0.231482	0.00198431	0.027081	11.1425	11.0203	10.9139
	ENSG00000095203	EPB41L4B	54566	0	0	0	0	0	0.278219	0.00198594	0.027081	11.9407	12.0031	12.19
	ENSG00000114735	HEMK1	51409	0	0	0	0	0	-0.343379	0.00198877	0.027092	9.81539	9.81551	9.55669
	ENSG00000164985	PSIP1	11168	0	0	0	0	0	-0.238951	0.00199751	0.0271019	12.3847	11.9323	12.1422
	ENSG00000104228	TRIM35	23087	0	0	0	0	0	0.397259	0.00199394	0.0271019	8.48624	8.93197	8.7721
	ENSG00000147676	MAL2	114569	0	1	0	0	0	-0.209788	0.00199762	0.0271019	13.2488	13.0251	13.0368
	ENSG00000169599	NFU1	27247	0	0	0	0	0	-0.266533	0.00199221	0.0271019	10.3256	10.1382	10.0807
	ENSG00000198075	SULT1C4	27233	0	0	0	0	0	1.07236	0.00202284	0.0272803	6.94195	8.81787	7.43394
	ENSG00000102313	ITIH6	347365	0	0	0	0	0	1.78753	0.00201871	0.0272803	6.06502	6.79693	6.61562
	ENSG00000105792	CFAP69	79846	0	0	1	0	0	0.432989	0.00202303	0.0272803	9.35689	10.0913	9.56681
	ENSG00000113594	LIFR	3977	0	0	0	0	0	-0.227225	0.0020227	0.0272803	11.352	11.3279	11.1089
	ENSG00000197157	SND1	27044	0	0	0	0	0	-0.204326	0.00202131	0.0272803	12.9363	13.001	12.713
	ENSG00000108788	MLX	6945	0	0	1	0	0	0.296873	0.00201655	0.0272803	10.1774	10.3181	10.3931
	ENSG00000147403	RPL10	6134	0	1	0	0	0	-0.215605	0.00204003	0.0274264	14.8707	14.2378	14.7614
	ENSG00000215068	LOC153684	153684	0	0	1	0	0	1.15509	0.00203997	0.0274264	6.40046	6.78426	6.77275
	ENSG00000140284	SLC27A2	11001	0	0	0	0	0	0.299019	0.00203875	0.0274264	9.94695	9.99256	10.1545
	ENSG00000105483	CARD8	22900	0	0	0	0	0	-0.321598	0.00204229	0.0274291	9.58843	9.40131	9.27056
	ENSG00000168528	SERINC2	347735	0	0	1	0	0	0.657999	0.00204836	0.027483	8.68666	9.39445	9.24214
	ENSG00000117569	PTBP2	58155	0	0	0	0	0	-0.322703	0.00207149	0.0277654	9.57535	9.35787	9.2807
	ENSG00000141424	SLC39A6	25800	0	0	0	0	0	0.19469	0.0020798	0.027821	13.4238	13.5377	13.5741
	ENSG00000114573	ATP6V1A	523	0	0	0	0	0	0.211672	0.00208671	0.0278855	12.2357	12.4101	12.3881
	ENSG00000160111	CPAMD8	27151	0	0	0	0	0	0.665112	0.00209067	0.0279104	8.99454	9.24347	9.56061
	ENSG00000198959	TGM2	7052	0	0	1	0	0	0.414818	0.0020979	0.0279789	8.9318	9.7333	9.15116
	ENSG00000271601	LIX1L	128077	0	0	0	0	0	0.330317	0.00210559	0.0280536	9.23177	9.1162	9.51302
	ENSG00000095787	WAC	51322	0	0	0	0	0	-0.201591	0.00211327	0.0281278	12.6967	12.7284	12.4792
	ENSG00000093009	CDC45	8318	0	0	0	0	0	0.300085	0.00211553	0.0281298	10.4507	10.0358	10.6856
	ENSG00000106541	AGR2	10551	1	0	0	0	0	0.308301	0.00211817	0.0281369	12.8674	13.9591	12.9883
	ENSG00000271824	SMIM32	389332	0	0	0	0	0	1.14728	0.00215718	0.0285982	6.44104	6.54184	6.91761
	ENSG00000181588	MEX3D	399664	0	0	0	0	0	0.409134	0.00215538	0.0285982	8.27837	8.03391	8.69577
	ENSG00000163608	NEPRO	25871	0	0	0	0	0	-0.281278	0.00216386	0.0286583	10.1788	10.0787	9.89737
	ENSG00000123159	GIPC1	10755	1	0	0	0	0	0.461976	0.00216826	0.0286878	9.05562	9.391	9.51562
	ENSG00000108932	SLC16A6	9120	0	0	0	0	0	1.02511	0.00217039	0.0286878	6.67288	6.7502	7.02643
	ENSG00000130202	NECTIN2	5819	0	0	1	0	0	0.400414	0.00217596	0.028733	10.4647	10.3722	10.9123
	ENSG00000091972	CD200	4345	0	0	0	0	0	-1.1688	0.00218842	0.028869	6.87525	6.71908	6.415
	ENSG00000072858	SIDT1	54847	0	0	0	0	0	0.539738	0.00219158	0.0288822	8.13066	8.67001	8.46131
	ENSG00000154027	AK5	26289	0	0	0	0	0	-0.617177	0.00219897	0.0289254	8.7865	8.73287	8.12762
	ENSG00000197062	ZSCAN26	7741	0	0	0	0	0	-0.402561	0.0021992	0.0289254	8.9848	8.88954	8.66914
	ENSG00000133466	C1QTNF6	114904	0	0	0	0	0	-0.469611	0.00220566	0.0289819	8.73305	8.89216	8.40325
	ENSG00000168065	SLC22A11	55867	0	0	0	0	0	-1.82349	0.00221019	0.0290128	6.43418	6.16732	6.08408
	ENSG00000132639	SNAP25	6616	0	0	0	0	0	-0.551713	0.00224196	0.029401	8.51665	8.73812	8.16661
	ENSG00000106609	TMEM248	55069	0	0	0	0	0	0.202687	0.00224781	0.0294199	12.0257	11.9912	12.2073
	ENSG00000120899	PTK2B	2185	0	0	0	0	0	0.387049	0.00224661	0.0294199	10.7399	10.8077	11.0901
	ENSG00000114395	CYB561D2	11068	0	0	1	0	0	0.390973	0.00225671	0.0295074	8.65648	9.03724	8.92944
	ENSG00000147041	SYTL5	94122	0	0	0	0	1	0.522497	0.00226864	0.0296344	8.93928	9.94125	9.26824
	ENSG00000074201	CLNS1A	1207	0	1	0	0	0	-0.235856	0.00229982	0.0300123	11.7212	11.3401	11.5237
	ENSG00000099260	PALMD	54873	0	0	1	0	0	0.673252	0.00230762	0.0300699	7.21569	7.35388	7.59739
	ENSG00000028839	TBPL1	9519	0	0	0	0	0	0.314706	0.00230874	0.0300699	9.12512	9.13637	9.39927
	ENSG00000058866	DGKG	1608	0	0	0	0	0	-0.682127	0.00232664	0.0302735	7.49829	7.69695	7.0275
	ENSG00000188827	SLX4	84464	0	0	0	0	0	0.501409	0.00233091	0.0302995	7.824	7.89554	8.16562
	ENSG00000165238	WNK2	65268	0	0	0	0	0	0.370748	0.0023355	0.0303296	10.9127	10.9951	11.2549
	ENSG00000106772	PRUNE2	158471	0	0	0	0	1	0.480872	0.00233931	0.0303496	13.7209	13.8716	14.136
	ENSG00000166704	ZNF606	80095	0	0	0	0	0	-0.306037	0.00234657	0.0304095	9.84503	9.7091	9.58157
	ENSG00000148908	RGS10	6001	0	0	0	0	0	0.323884	0.00234848	0.0304095	9.26816	9.17891	9.60663
	ENSG00000017260	ATP2C1	27032	0	0	0	0	0	-0.202464	0.0023617	0.0305511	14.1975	14.5622	13.8956
	ENSG00000171848	RRM2	6241	0	0	0	0	0	0.281386	0.00236706	0.0305611	11.524	11.0177	11.7221
	ENSG00000020577	SAMD4A	23034	0	1	0	0	0	-0.262654	0.00236627	0.0305611	10.6826	10.3948	10.4902
	ENSG00000196502	SULT1A1	6817	0	0	0	0	0	-0.399693	0.00237522	0.0306369	8.74969	8.46014	8.41133
	ENSG00000172830	SSH3	54961	0	0	1	0	0	0.454275	0.00239153	0.0307878	9.74591	10.2029	10.2079
	ENSG00000092841	MYL6	4637	0	0	1	0	0	0.255776	0.00239071	0.0307878	12.4121	12.4694	12.6658
	ENSG00000036549	ZZZ3	26009	0	0	0	0	0	-0.237774	0.00240475	0.0309282	10.9782	10.9009	10.7234
	ENSG00000139197	PEX5	5830	0	1	0	0	0	-0.225555	0.00242697	0.0311839	10.9513	10.6223	10.7561
	ENSG00000165806	CASP7	840	0	0	0	0	0	0.31255	0.002434	0.0312426	9.60204	9.83653	9.90236
	ENSG00000075292	ZNF638	27332	0	0	0	0	0	-0.235735	0.00243622	0.0312426	12.2585	12.3625	11.9721
	ENSG00000163898	LIPH	200879	0	0	1	0	0	0.423521	0.00243951	0.0312548	8.44819	9.22475	8.72282
	ENSG00000074696	HACD3	51495	0	0	0	0	0	0.188253	0.00246929	0.031606	12.5696	12.5382	12.7481
	ENSG00000116299	KIAA1324	57535	0	0	0	0	0	0.258179	0.00248489	0.0317752	11.2217	11.0901	11.5181
	ENSG00000122507	BBS9	27241	0	0	0	0	1	-0.528815	0.00249693	0.0318986	7.9322	7.84183	7.66306
	ENSG00000091157	WDR7	23335	0	0	0	0	0	0.812157	0.00250329	0.0319188	10.4831	12.3412	11.0375
	ENSG00000163497	FEV	54738	0	0	1	0	0	1.0268	0.00250135	0.0319188	6.59183	6.81709	7.04035
	ENSG00000124935	SCGB1D2	10647	0	0	0	0	0	0.55267	0.00252317	0.0321415	7.50753	7.73307	7.84755
	ENSG00000095380	NANS	54187	0	0	0	0	0	0.275381	0.00253205	0.0322239	9.75432	10.3972	9.9482
	ENSG00000169684	CHRNA5	1138	0	0	0	0	0	0.332621	0.00254502	0.03234	9.28947	9.04888	9.53107
	ENSG00000143819	EPHX1	2052	0	0	0	0	0	0.245144	0.00254602	0.03234	10.8466	10.9583	11.0883
	ENSG00000171552	BCL2L1	598	0	0	1	0	0	0.261687	0.00255138	0.0323773	10.7443	11.0145	11.0124
	ENSG00000157470	FAM81A	145773	0	0	0	0	0	0.432738	0.00255937	0.0324236	8.88842	8.92188	9.13421
	ENSG00000198952	SMG5	23381	0	0	0	0	0	0.225443	0.00255989	0.0324236	12.0355	12.0469	12.2784
	ENSG00000183508	TENT5C	54855	0	0	0	0	0	0.503969	0.0025677	0.0324918	7.88416	7.96763	8.20745
	ENSG00000068885	IFT80	57560	0	0	0	0	0	-0.404343	0.00258259	0.0326493	8.86184	8.51345	8.52637
	ENSG00000204634	TBC1D8	11138	1	0	0	0	0	0.368893	0.0026013	0.0327925	9.59846	9.75692	9.91003
	ENSG00000139263	LRIG3	121227	0	0	0	0	1	-0.360042	0.00260085	0.0327925	8.99079	8.74967	8.7795
	ENSG00000136938	ANP32B	10541	0	0	0	0	0	-0.222351	0.0026122	0.032899	12.0208	11.4516	11.8273
	ENSG00000140398	NEIL1	79661	0	0	0	0	0	-0.476566	0.00263062	0.0330997	8.40078	8.47968	8.11539
	ENSG00000139496	NUP58	9818	0	0	0	0	0	0.21042	0.0026381	0.0331625	11.65	11.7958	11.7801
	ENSG00000214814	FER1L6	654463	0	0	0	0	0	1.51637	0.00264747	0.0332417	6.1327	6.77334	6.53721
	ENSG00000167107	ACSF2	80221	0	0	0	0	0	0.661338	0.00265435	0.0332417	7.32416	7.77291	7.75454
	ENSG00000175175	PPM1E	22843	0	0	0	0	0	0.226852	0.00265006	0.0332417	11.2048	11.2965	11.3537
	ENSG00000155368	DBI	1622	1	0	0	0	0	0.401729	0.0026531	0.0332417	10.9808	11.1545	11.2864
	ENSG00000150756	ATPSCKMT	134145	0	0	0	0	0	0.298889	0.00266506	0.0333444	9.89945	9.71475	10.1248
	ENSG00000133313	CNDP2	55748	0	0	0	0	0	0.303004	0.00267399	0.0334248	12.1958	12.7061	12.4442
	ENSG00000008130	NADK	65220	0	0	0	0	0	0.329033	0.00268125	0.0334843	11.0948	11.193	11.4408
	ENSG00000123353	ORMDL2	29095	0	0	1	0	0	0.323906	0.00268748	0.0334994	9.5898	9.83128	9.82317
	ENSG00000174989	FBXW8	26259	0	1	0	0	0	-0.310124	0.00268744	0.0334994	9.77323	9.6908	9.52199
	ENSG00000147394	ZNF185	7739	0	0	0	0	0	-0.621378	0.00271065	0.033752	7.83064	7.9028	7.48811
	ENSG00000255545	LOC283177	283177	0	0	0	0	0	-0.339548	0.0027128	0.033752	10.2439	9.94642	10.072
	ENSG00000196141	SPATS2L	26010	0	1	0	0	0	0.269802	0.00272306	0.0338481	9.93346	10.2735	10.1493
	ENSG00000102100	SLC35A2	7355	0	0	0	0	0	0.352531	0.00273023	0.0339057	8.83854	8.91641	9.16645
	ENSG00000113645	WWC1	23286	0	0	0	0	0	0.250545	0.00273373	0.0339176	11.4137	11.45	11.6714
	ENSG00000182580	EPHB3	2049	0	0	0	0	0	0.454207	0.00273638	0.033919	9.09315	9.53427	9.51786
	ENSG00000109072	VTN	7448	0	0	0	0	0	1.01959	0.00274984	0.0340542	6.77735	6.55839	7.38997
	ENSG00000146350	TBC1D32	221322	0	0	0	0	1	-0.511175	0.0027668	0.0342008	8.28297	8.12714	7.89934
	ENSG00000010244	ZNF207	7756	0	0	0	0	0	-0.207167	0.0027657	0.0342008	12.8597	12.8783	12.6053
	ENSG00000198833	UBE2J1	51465	0	0	0	0	0	0.222989	0.0027769	0.0342938	11.9111	11.9408	12.0935
	ENSG00000109472	CPE	1363	0	0	0	0	0	0.37702	0.00279084	0.0344341	8.92865	9.00479	9.23503
	ENSG00000047849	MAP4	4134	0	1	0	0	0	0.181846	0.00280631	0.034593	13.0764	13.0987	13.2166
	ENSG00000146733	PSPH	5723	0	0	0	0	0	0.311602	0.00281198	0.034631	9.55268	9.3385	9.79943
	ENSG00000115263	GCG	2641	0	0	0	0	0	-1.54318	0.00281884	0.0346835	6.80775	6.40745	6.45499
	ENSG00000143995	MEIS1	4211	0	0	0	0	0	-0.783615	0.00284649	0.0349731	7.2539	6.82098	6.92297
	ENSG00000135473	PAN2	9924	0	1	0	0	0	-0.406896	0.00285024	0.0349731	10.0556	9.74372	9.70002
	ENSG00000151779	NBAS	51594	0	0	0	0	0	-0.28906	0.00284999	0.0349731	10.2515	10.1941	10.0021
	ENSG00000173451	THAP2	83591	0	0	0	0	0	-0.452877	0.00285916	0.0349861	8.39906	8.19631	8.08557
	ENSG00000075290	WNT8B	7479	0	0	0	0	0	-0.559253	0.00285523	0.0349861	7.81368	7.72518	7.45178
	ENSG00000105642	KCNN1	3780	0	0	0	0	0	-0.952016	0.00285807	0.0349861	6.96653	6.88162	6.60875
	ENSG00000229117	RPL41	6171	0	1	0	0	0	0.3402	0.00286758	0.0350569	11.1032	11.26	11.4313
	ENSG00000265972	TXNIP	10628	0	0	0	0	0	0.814369	0.00287748	0.0351458	12.1426	12.0872	13.0633
	ENSG00000112561	TFEB	7942	0	0	0	0	0	0.58617	0.00288289	0.0351797	7.61722	8.04086	8.03199
	ENSG00000169507	SLC38A11	151258	0	0	0	0	0	-0.285989	0.00288676	0.0351948	10.1342	10.5734	9.7103
	ENSG00000172840	PDP2	57546	0	0	0	0	0	-0.312528	0.00288954	0.0351964	10.1955	10.2252	9.84764
	ENSG00000101152	DNAJC5	80331	0	0	0	0	0	0.303016	0.00290731	0.0353806	11.5173	11.4424	11.857
	ENSG00000155254	MARVELD1	83742	0	1	0	0	0	-0.273828	0.00291006	0.0353818	10.0194	10.1248	9.74242
	ENSG00000134352	IL6ST	3572	0	0	0	0	0	0.262375	0.00294096	0.0356925	11.7686	12.4093	11.99
	ENSG00000153113	CAST	831	0	0	1	0	0	0.228085	0.00293858	0.0356925	12.561	12.855	12.7385
	ENSG00000131351	HAUS8	93323	0	0	0	0	0	0.373105	0.00295414	0.0357917	8.89924	8.6176	9.21946
	ENSG00000090612	ZNF268	10795	0	1	0	0	0	-0.267549	0.00295449	0.0357917	10.166	10.1018	9.91772
	ENSG00000176974	SHMT1	6470	0	0	0	0	0	0.298266	0.00296189	0.0358488	9.5001	9.46635	9.79198
	ENSG00000196263	ZNF471	57573	0	0	0	0	0	-0.444548	0.00298951	0.0361503	8.43397	8.41535	8.11484
	ENSG00000183401	CCDC159	126075	0	0	1	0	0	0.43489	0.00299388	0.0361705	8.20654	8.27508	8.49265
	ENSG00000069702	TGFBR3	7049	0	0	0	0	0	0.693568	0.00300576	0.0362811	7.30042	7.54212	7.72584
	ENSG00000100902	PSMA6	5687	0	0	0	0	0	0.63579	0.00301351	0.0363418	7.29349	7.58758	7.67413
	ENSG00000131773	KHDRBS3	10656	0	0	0	0	0	-0.613417	0.00302422	0.0364381	9.90043	10.092	9.3999
	ENSG00000219481	NBPF1	55672	0	0	0	0	0	0.329242	0.00304373	0.03664	9.95503	10.1406	10.2822
	ENSG00000180773	SLC36A4	120103	0	0	0	0	1	-0.268063	0.00305286	0.0367169	11.0734	10.7962	10.8293
	ENSG00000230989	HSBP1	3281	0	0	0	0	0	-0.209672	0.00305996	0.0367339	11.7565	11.5411	11.5614
	ENSG00000151914	DST	667	0	0	0	0	0	0.282013	0.00306324	0.0367339	12.3682	12.6151	12.5821
	ENSG00000078725	BRINP1	1620	0	1	0	0	0	-0.606606	0.00306529	0.0367339	8.59813	8.64779	8.16067
	ENSG00000163875	MEAF6	64769	0	0	1	0	0	0.271338	0.00307536	0.0368216	10.6072	10.7954	10.8537
	ENSG00000114739	ACVR2B	93	0	0	0	0	0	-0.365449	0.0031061	0.0371563	10.44	9.94983	10.1497
	ENSG00000004866	ST7	7982	0	0	0	0	0	-0.506975	0.00316197	0.0377908	11.2772	11.0715	10.8537
	ENSG00000089050	RBBP9	10741	0	0	0	0	0	0.310712	0.00316863	0.0378365	9.6396	9.60521	9.87627
	ENSG00000140718	FTO	79068	0	1	0	0	0	-0.292944	0.0031791	0.0379276	9.86705	9.69799	9.62251
	ENSG00000143622	RIT1	6016	0	0	0	0	0	0.390668	0.00319584	0.0380654	9.14104	9.41564	9.45982
	ENSG00000004534	RBM6	10180	0	0	0	0	0	-0.289208	0.00323758	0.038522	11.524	11.2406	11.243
	ENSG00000136950	ARPC5L	81873	0	0	0	0	0	0.268748	0.00326519	0.0388159	10.4854	10.5375	10.7116
	ENSG00000132432	SEC61G	23480	0	0	1	0	0	-0.262926	0.00326948	0.0388324	10.7531	10.7769	10.483
	ENSG00000106351	AGFG2	3268	0	0	0	0	0	0.347761	0.00327642	0.0388802	9.93824	10.0907	10.2854
	ENSG00000125885	MCM8	84515	0	0	0	0	0	0.232519	0.00329329	0.0390251	10.7777	10.4684	10.947
	ENSG00000068697	LAPTM4A	9741	0	0	1	0	0	0.218691	0.00329448	0.0390251	11.2157	11.2106	11.4574
	ENSG00000095321	CRAT	1384	0	0	0	0	0	0.385438	0.00333406	0.0394589	9.44848	9.39234	9.86875
	ENSG00000106701	FSD1L	83856	0	0	0	0	0	-0.404384	0.00334083	0.039504	8.94881	8.56884	8.65304
	ENSG00000164654	MIOS	54468	0	0	0	0	0	0.306003	0.00334399	0.0395064	11.5095	11.7211	11.7255
	ENSG00000154265	ABCA5	23461	0	0	0	0	0	0.413177	0.00335318	0.03958	8.8945	9.25127	9.20289
	ENSG00000186205	36951	64757	0	0	0	0	0	-0.237224	0.00335863	0.0396093	11.373	11.0163	11.1099
	ENSG00000167257	RNF214	257160	0	0	0	0	0	-0.281589	0.00336812	0.0396862	9.83909	9.78897	9.58392
	ENSG00000152818	UTRN	7402	0	0	0	0	0	0.332349	0.0033812	0.0398051	12.7479	12.7992	13.0604
	ENSG00000186642	PDE2A	5138	0	0	0	0	0	-0.493228	0.00338931	0.0398255	8.14081	8.07097	7.74236
	ENSG00000232229	LINC00865	643529	0	0	0	0	0	-1.24245	0.00338788	0.0398255	6.65533	6.83074	6.23056
	ENSG00000181634	TNFSF15	9966	0	0	0	0	0	-1.25014	0.00339188	0.0398255	8.50508	8.43388	7.85403
	ENSG00000029363	BCLAF1	9774	0	0	0	0	0	-0.215623	0.00339544	0.0398323	12.5274	12.5518	12.2518
	ENSG00000198786	ND5	4540	0	0	0	0	0	0.340597	0.00340068	0.0398588	15.8395	15.5903	16.1958
	ENSG00000132561	MATN2	4147	0	0	0	0	0	0.631215	0.00343564	0.0399969	7.30051	8.61461	7.59753
	ENSG00000166311	SMPD1	6609	0	0	0	0	0	0.393345	0.00343616	0.0399969	8.83569	9.31431	9.19172
	ENSG00000101158	NELFCD	51497	0	1	0	0	0	-0.188309	0.00342825	0.0399969	12.2952	11.9609	12.1351
	ENSG00000214765	SEPTIN7P2	641977	0	0	0	0	0	-0.33608	0.00341961	0.0399969	9.08681	8.88133	8.78144
	ENSG00000187097	ENTPD5	957	0	0	0	0	0	0.420705	0.0034254	0.0399969	10.1178	10.5102	10.4831
	ENSG00000160584	SIK3	23387	0	0	0	0	0	0.283624	0.00342271	0.0399969	9.44083	9.6583	9.63326
	ENSG00000158158	CNNM4	26504	0	0	0	0	0	0.285556	0.00343644	0.0399969	9.82914	9.98463	10.0601
	ENSG00000122420	PTGFR	5737	0	0	0	0	0	-0.601648	0.00342659	0.0399969	9.36808	9.60737	8.84341
	ENSG00000139178	C1RL	51279	0	0	1	0	0	-0.331348	0.00344399	0.0400499	9.07625	9.33083	8.76736
	ENSG00000158201	ABHD3	171586	0	0	0	0	0	0.42792	0.00345162	0.0401037	8.11849	8.51176	8.33667
	ENSG00000050344	NFE2L3	9603	0	0	0	0	0	0.333913	0.00348252	0.0404275	8.92642	8.67652	9.18167
	ENSG00000143641	GALNT2	2590	0	0	0	0	0	0.315361	0.00349141	0.0404472	10.7911	11.0657	11.0397
	ENSG00000100596	SPTLC2	9517	0	0	0	0	0	0.236042	0.0034983	0.0404472	11.164	11.1351	11.3665
	ENSG00000132698	RAB25	57111	0	0	0	0	0	0.461999	0.00349936	0.0404472	8.18445	8.0824	8.6442
	ENSG00000225921	NOL7	51406	0	0	0	0	0	-0.364897	0.0034885	0.0404472	9.00138	8.94681	8.68795
	ENSG00000149292	TTC12	54970	1	0	0	0	0	0.338141	0.00351985	0.0406488	10.018	10.237	10.228
	ENSG00000106346	USP42	84132	0	0	0	0	0	-0.317535	0.0035302	0.0407112	9.32129	9.14977	9.06495
	ENSG00000125967	NECAB3	63941	0	0	0	0	0	0.59572	0.00353379	0.0407112	8.73317	8.75351	9.2964
	ENSG00000162869	PPP1R21	129285	0	0	1	0	0	0.337442	0.00353441	0.0407112	9.16873	9.24952	9.40771
	ENSG00000185565	LSAMP	4045	0	0	0	0	1	-0.813891	0.00355102	0.0408674	7.1262	7.05693	6.74209
	ENSG00000187134	AKR1C1	1645	0	0	0	0	0	0.825551	0.00355472	0.0408747	6.83148	8.40061	7.13948
	ENSG00000147155	EBP	10682	0	0	0	0	0	0.286632	0.00356656	0.0409403	10.3493	10.0935	10.6644
	ENSG00000183808	RBM12B	389677	0	1	0	0	0	-0.252676	0.00356463	0.0409403	10.8203	10.8796	10.5267
	ENSG00000178913	TAF7	6879	0	0	0	0	0	-0.255827	0.00357909	0.0410488	11.1559	11.3054	10.8811
	ENSG00000062716	VMP1	81671	0	0	0	0	0	0.251758	0.00360691	0.0413324	11.2517	11.3963	11.4579
	ENSG00000128872	TMOD2	29767	0	0	0	0	0	0.235465	0.00361309	0.0413677	10.648	10.8148	10.8505
	ENSG00000110090	CPT1A	1374	0	1	0	0	0	-0.248127	0.00362561	0.0414755	11.7926	12.2155	11.4452
	ENSG00000143156	NME7	29922	0	1	0	0	0	-0.443787	0.00364172	0.0416241	8.22341	7.93367	7.93928
	ENSG00000100813	ACIN1	22985	0	0	0	0	0	-0.201831	0.00365559	0.0417469	12.1801	12.1675	11.9838
	ENSG00000174405	LIG4	3981	0	0	1	0	0	0.380106	0.0036596	0.041757	9.13302	9.78884	9.34493
	ENSG00000143867	OSR1	130497	0	0	0	0	0	1.09599	0.00367512	0.0418625	6.46198	6.60941	6.83119
	ENSG00000254726	MEX3A	92312	0	0	0	0	0	-0.294174	0.00371497	0.042191	10.8791	10.2691	10.6488
	ENSG00000132646	PCNA	5111	0	0	0	0	0	0.210992	0.00371341	0.042191	12.5323	12.1617	12.7505
	ENSG00000080224	EPHA6	285220	0	0	0	0	0	-1.39435	0.0037134	0.042191	6.76887	6.36205	6.26625
	ENSG00000065308	TRAM2	9697	0	0	1	0	0	0.320281	0.0037166	0.042191	9.28973	9.60527	9.54565
	ENSG00000146776	ATXN7L1	222255	0	0	0	0	0	-0.46508	0.00374176	0.0424405	8.44489	8.52989	8.11371
	ENSG00000140262	TCF12	6938	0	0	0	0	0	-0.262844	0.00374843	0.0424452	11.0684	11.073	10.8212
	ENSG00000138758	SEPTIN11	55752	0	0	0	0	0	0.235348	0.00379002	0.0428787	11.7658	11.6023	11.9292
	ENSG00000155760	FZD7	8324	0	0	0	0	0	-0.648241	0.0037974	0.0429257	7.50654	7.64364	7.1446
	ENSG00000196739	COL27A1	85301	0	0	0	0	0	-0.851039	0.00383252	0.0432861	7.07388	7.13763	6.74475
	ENSG00000134748	PRPF38A	84950	0	1	0	0	0	-0.216792	0.00383796	0.043294	10.6337	10.5515	10.4247
	ENSG00000176273	SLC35G1	159371	0	1	0	0	0	0.41577	0.00383971	0.043294	8.12708	8.14835	8.38813
	ENSG00000183475	ASB7	140460	0	0	0	0	0	-0.273004	0.00385199	0.0433613	9.80635	9.55297	9.60368
	ENSG00000135315	CEP162	22832	0	0	0	0	0	-1.00357	0.00385217	0.0433613	6.85987	6.72588	6.47988
	ENSG00000181163	NPM1	4869	0	1	0	0	0	-0.268363	0.00385774	0.0433874	13.7449	13.4765	13.4782
	ENSG00000197275	RAD54B	25788	0	0	0	0	0	0.420635	0.00388781	0.0436153	8.0572	7.81896	8.29446
	ENSG00000160862	AZGP1	563	0	0	0	0	0	1.40211	0.00388314	0.0436153	6.25991	6.78387	6.57963
	ENSG00000165996	HACD1	9200	0	0	0	0	0	1.04049	0.00388487	0.0436153	6.46137	6.79911	6.81347
	ENSG00000215021	PHB2	11331	0	0	0	0	0	-0.185618	0.00392014	0.0438746	12.5171	12.0879	12.3769
	ENSG00000114626	ABTB1	80325	0	1	0	0	0	-0.603292	0.00392327	0.0438746	7.81615	7.87229	7.57038
	ENSG00000147324	MFHAS1	9258	0	0	0	0	0	0.362739	0.00391862	0.0438746	8.53075	7.51021	9.29886
	ENSG00000185946	RNPC3	55599	0	0	0	0	0	-0.442078	0.00392406	0.0438746	8.58489	8.68362	8.20017
	ENSG00000051825	MPHOSPH9	10198	0	0	0	0	0	0.234778	0.00392754	0.0438767	10.7923	10.541	10.9219
	ENSG00000167778	SPRYD3	84926	0	0	0	0	0	0.307058	0.00394813	0.0440698	9.39982	9.61548	9.70131
	ENSG00000087206	UIMC1	51720	0	1	0	0	0	-0.267565	0.0039539	0.0440974	10.3165	10.2669	10.0817
	ENSG00000079805	DNM2	1785	0	0	0	0	0	0.25564	0.00396061	0.0441353	10.739	11.0855	10.9891
	ENSG00000152137	HSPB8	26353	0	0	0	0	0	0.792437	0.00397755	0.0442872	7.00705	7.2606	7.44957
	ENSG00000128513	POT1	25913	0	0	0	0	0	-0.25712	0.00402381	0.0446904	10.011	9.74822	9.79561
	ENSG00000101654	RNMT	8731	0	0	0	0	0	-0.274161	0.00402093	0.0446904	10.3881	10.4983	10.1065
	ENSG00000168005	SPINDOC	144097	0	0	0	0	0	0.370746	0.00403553	0.0447833	10.7101	10.5643	11.1425
	ENSG00000187257	RSBN1L	222194	0	1	0	0	0	-0.214031	0.00404397	0.0448397	11.0612	10.9914	10.8463
	ENSG00000164904	ALDH7A1	501	0	0	0	0	0	-0.213208	0.00406909	0.0450807	11.1741	10.6476	10.9771
	ENSG00000198133	TMEM229B	161145	0	0	0	0	0	0.318902	0.00407868	0.0451495	8.74875	8.73319	9.10347
	ENSG00000099331	MYO9B	4650	0	0	1	0	0	0.274331	0.00409543	0.0452692	9.7539	9.90628	10.0126
	ENSG00000152219	ARL14EP	120534	0	0	0	0	0	-0.280547	0.00409627	0.0452692	9.69491	9.57021	9.4431
	ENSG00000126215	XRCC3	7517	0	0	0	0	0	0.540523	0.004105	0.0453282	8.73395	8.50141	9.20502
	ENSG00000145632	PLK2	10769	0	0	0	0	0	0.557883	0.00411028	0.045349	9.0689	9.5023	9.49635
	ENSG00000113328	CCNG1	900	0	0	0	0	1	-0.239855	0.00413153	0.0455457	11.4651	10.9193	11.2576
	ENSG00000183726	TMEM50A	23585	0	0	0	0	0	0.257464	0.00415612	0.045779	10.8218	11.0071	11.0604
	ENSG00000197385	ZNF860	344787	0	0	0	0	0	0.476325	0.00418161	0.0458489	7.80801	8.20314	8.13527
	ENSG00000103942	HOMER2	9455	0	0	0	0	0	0.30488	0.00418307	0.0458489	12.5703	12.4022	12.7959
	ENSG00000116106	EPHA4	2043	0	0	0	0	1	-0.580934	0.00417745	0.0458489	8.30237	8.07411	7.85747
	ENSG00000149573	MPZL2	10205	0	0	0	0	0	0.418031	0.00417079	0.0458489	9.0852	9.33946	9.40616
	ENSG00000040731	CDH10	1008	0	0	0	0	1	-1.29787	0.00418161	0.0458489	6.89179	6.78375	6.4635
	ENSG00000127129	EDN2	1907	0	0	0	0	0	1.72631	0.00416784	0.0458489	6.05087	6.65849	6.47632
	ENSG00000163510	CWC22	57703	0	0	0	0	0	-0.253547	0.00419169	0.0459057	9.84773	9.75681	9.58891
	ENSG00000121281	ADCY7	113	0	0	0	0	0	-0.570077	0.0042039	0.0459895	7.72224	7.61079	7.36666
	ENSG00000138593	SECISBP2L	9728	0	0	0	0	0	0.228837	0.00422994	0.0462108	11.4881	11.7816	11.6544
	ENSG00000104325	DECR1	1666	0	0	0	0	0	-0.408882	0.00423736	0.0462541	9.23879	9.12331	8.93594
	ENSG00000103852	TTC23	64927	0	0	0	0	0	0.479629	0.00425697	0.0464302	7.71268	7.64682	8.06819
	ENSG00000214655	ZSWIM8	23053	0	0	1	0	0	0.25872	0.004264	0.0464689	10.3982	10.7998	10.6589
	ENSG00000124155	PIGT	51604	0	0	0	0	0	0.242375	0.00426915	0.046487	10.3638	10.2707	10.6181
	ENSG00000181104	F2R	2149	0	0	0	0	0	0.406841	0.00428395	0.0466102	9.12521	9.25226	9.43602
	ENSG00000135486	HNRNPA1	3178	0	1	0	0	0	-0.255056	0.00431272	0.0468604	14.6109	14.0099	14.4007
	ENSG00000104490	NCALD	83988	0	0	0	0	0	0.338705	0.00431397	0.0468604	9.82698	10.0974	10.1228
	ENSG00000100418	DESI1	27351	0	0	0	0	0	0.22235	0.00433472	0.0470093	11.2239	11.1587	11.4064
	ENSG00000198933	TBKBP1	9755	0	0	0	0	0	0.499404	0.00434099	0.0470391	8.54289	8.71477	8.98826
	ENSG00000110721	CHKA	1119	1	0	0	0	0	-0.227532	0.00434552	0.04705	11.1493	10.9642	10.9393
	ENSG00000141098	GFOD2	81577	0	0	0	0	0	0.310834	0.0043612	0.0471433	9.06728	8.99831	9.34538
	ENSG00000091317	CMTM6	54918	0	0	1	0	0	0.2146	0.00436108	0.0471433	12.694	12.712	12.8756
	ENSG00000135111	TBX3	6926	0	1	0	0	0	0.244675	0.00436728	0.0471708	12.8932	13.6209	13.0272
	ENSG00000165675	ENOX2	10495	0	1	0	0	0	-0.32337	0.00439165	0.0473575	9.66298	9.32061	9.4105
	ENSG00000178163	ZNF518B	85460	0	0	0	0	0	-0.280573	0.00438831	0.0473575	10.3262	10.4749	10.0577
	ENSG00000159082	SYNJ1	8867	0	0	1	0	0	0.311045	0.00440671	0.0473862	9.16701	9.73335	9.35119
	ENSG00000049541	RFC2	5982	0	0	0	0	0	0.256507	0.00440852	0.0473862	10.0943	9.96134	10.3027
	ENSG00000054179	ENTPD2	954	0	0	0	0	0	0.587988	0.00440168	0.0473862	7.28217	7.30419	7.72394
	ENSG00000137824	RMDN3	55177	0	0	0	0	0	0.303212	0.00440162	0.0473862	9.67142	9.61542	9.92839
	ENSG00000142910	TINAGL1	64129	0	0	0	0	0	-0.76803	0.00442292	0.0475028	7.31203	7.45561	7.04133
	ENSG00000185340	GAS2L1	10634	0	0	0	0	0	0.714581	0.00442856	0.0475251	7.7858	7.80149	8.3236
	ENSG00000165092	ALDH1A1	216	0	0	0	1	0	0.403635	0.00444562	0.0476699	10.3298	9.73236	10.8985
	ENSG00000117450	PRDX1	5052	0	0	0	0	0	0.200818	0.00445432	0.0477249	12.5447	12.6241	12.7123
	ENSG00000140406	TLNRD1	59274	0	0	0	0	0	0.337075	0.00446487	0.047782	8.73906	8.42799	9.01075
	ENSG00000170871	KIAA0232	9778	0	0	0	0	0	0.256898	0.00446681	0.047782	10.5554	10.5316	10.7895
	ENSG00000136444	RSAD1	55316	0	1	0	0	0	-0.26472	0.0044773	0.0478558	10.4172	10.1358	10.1968
	ENSG00000188549	CCDC9B	388115	0	0	0	0	0	-0.28738	0.00449803	0.0480006	9.37164	9.69494	9.15144
	ENSG00000138002	IFT172	26160	0	0	0	0	0	-0.364297	0.00449793	0.0480006	8.96983	8.7601	8.7007
	ENSG00000135414	GDF11	10220	0	0	0	0	0	0.290525	0.00450752	0.048025	10.1497	10.0636	10.3126
	ENSG00000151883	PARP8	79668	0	1	0	0	0	-0.446537	0.00450395	0.048025	8.84571	8.56184	8.49078
	ENSG00000132823	OSER1	51526	0	0	0	0	0	-0.25794	0.00451225	0.0480371	9.97056	10.2471	9.70488
	ENSG00000069974	RAB27A	5873	0	0	1	0	0	0.491561	0.00453659	0.0482545	7.73915	8.09891	8.07006
	ENSG00000006652	IFRD1	3475	1	0	0	0	0	0.232758	0.00454856	0.0483081	11.3503	11.8117	11.5013
	ENSG00000165716	DIPK1B	138311	0	0	0	0	0	-0.469706	0.00457789	0.0484863	8.58426	8.18705	8.35068
	ENSG00000171448	ZBTB26	57684	0	1	0	0	0	-0.283995	0.00457987	0.0484863	10.0291	9.97494	9.76196
	ENSG00000112379	ARFGEF3	57221	0	0	0	0	0	0.343659	0.00461065	0.0487735	13.508	13.8619	13.8352
	ENSG00000186106	ANKRD46	157567	0	0	0	0	0	-0.292976	0.00464996	0.0491504	10.3683	10.2645	10.106
	ENSG00000075886	TUBA3D	113457	1	0	0	0	0	0.776305	0.0046594	0.0492112	7.29531	7.10054	7.73636
	ENSG00000205208	C4orf46	201725	0	0	0	0	0	0.316156	0.00466447	0.0492259	9.44751	9.19624	9.71165
	ENSG00000181467	RAP2B	5912	0	0	0	0	0	-0.476473	0.00468485	0.0494018	8.35096	7.99499	8.03268
	ENSG00000176641	RNF152	220441	0	0	0	0	0	-1.02027	0.00472082	0.0497418	7.24419	7.0825	6.85215
	ENSG00000102362	SYTL4	94121	0	0	0	0	0	0.558908	0.00473188	0.049819	7.30684	7.77022	7.62432
	ENSG00000178607	ERN1	2081	0	0	0	0	0	0.38372	0.00475967	0.0500327	9.63502	9.98736	9.94406
	ENSG00000090402	SI	6476	0	0	0	0	1	-0.471785	0.00475736	0.0500327	10.5496	9.74782	10.405
	ENSG00000152104	PTPN14	5784	0	0	0	0	0	-0.356761	0.00476651	0.0500652	9.62422	9.41049	9.41483
	ENSG00000283646	LINC02009	105377068	0	0	0	0	0	-1.1544	0.00477604	0.0501259	6.77172	7.37476	6.31049
	ENSG00000105855	ITGB8	3696	0	0	0	0	0	-0.347427	0.00478969	0.0502297	8.80177	8.50921	8.45833
	ENSG00000182575	NXPH3	11248	0	0	0	0	0	1.3108	0.00479401	0.0502355	6.53158	6.57988	7.04901
	ENSG00000173926	MARCHF3	115123	0	0	1	0	0	0.870389	0.00488008	0.0510572	6.69187	7.31682	6.97825
	ENSG00000126456	IRF3	3661	0	0	0	0	0	0.475286	0.0048942	0.0511649	8.86049	9.0311	9.29725
	ENSG00000104412	EMC2	9694	0	0	0	0	0	-0.278175	0.00490199	0.0512062	10.0779	10.0544	9.80373
	ENSG00000197279	ZNF165	7718	0	0	0	0	0	-0.436828	0.00492235	0.0513481	8.27709	7.88462	7.90145
	ENSG00000166503	HDGFL3	50810	0	1	0	0	0	-0.23355	0.00492326	0.0513481	11.8803	11.7339	11.6555
	ENSG00000102547	CAB39L	81617	0	0	0	0	0	0.214434	0.00493775	0.051459	11.6655	11.8271	11.8137
	ENSG00000189067	LITAF	9516	0	0	0	0	0	0.298226	0.00494483	0.0514926	9.73021	10.1153	9.93943
	ENSG00000158711	ELK4	2005	0	0	0	0	0	0.284768	0.00495318	0.0515394	10.9687	11.1332	11.2155
	ENSG00000152076	CCDC74B	91409	0	0	1	0	0	0.640307	0.00499755	0.0519605	7.27655	7.30041	7.68122
	ENSG00000100625	SIX4	51804	0	0	0	0	0	-0.390792	0.00500405	0.0519876	8.91514	9.02463	8.67046
	ENSG00000101608	MYL12A	10627	0	0	0	0	0	0.266091	0.00501346	0.0520448	10.6105	10.8056	10.8113
	ENSG00000114646	CSPG5	10675	0	0	0	0	0	0.527916	0.00501988	0.052071	7.72287	7.62964	8.09399
	ENSG00000135709	KIAA0513	9764	0	0	0	0	0	0.691572	0.00503314	0.052168	7.08325	7.79655	7.42297
	ENSG00000114416	FXR1	8087	0	0	0	0	0	-0.2263	0.00512626	0.0530509	11.4778	11.372	11.2575
	ENSG00000230453	ANKRD18B	441459	0	0	0	0	0	0.351324	0.00516993	0.0533875	9.01223	8.96084	9.31186
	ENSG00000167695	TLCD3A	79850	0	0	0	0	0	0.258651	0.00517079	0.0533875	10.2047	10.2774	10.4222
	ENSG00000104833	TUBB4A	10382	0	0	0	0	0	-0.836472	0.00518757	0.0535194	7.08362	7.17931	6.70914
	ENSG00000189164	ZNF527	84503	0	0	0	0	0	0.356679	0.00522446	0.0538168	8.45048	8.71123	8.64704
	ENSG00000136813	ECPAS	23392	0	0	0	0	0	-0.162931	0.00524004	0.0539357	14.0804	13.9247	13.8921
	ENSG00000131149	GSE1	23199	0	0	0	0	0	-0.224491	0.00526695	0.0539705	10.9229	11.2474	10.6937
	ENSG00000177565	TBL1XR1	79718	0	0	0	0	0	-0.257527	0.00524925	0.0539705	12.4491	12.2159	12.1935
	ENSG00000105926	MPP6	51678	0	1	0	0	0	-0.357286	0.0052603	0.0539705	12.1503	12.4663	11.7796
	ENSG00000163814	CDCP1	64866	0	0	0	0	0	0.287142	0.00526768	0.0539705	11.1448	11.3916	11.3487
	ENSG00000103642	LACTB	114294	0	0	1	0	0	0.400735	0.00525845	0.0539705	8.859	8.91386	9.18796
	ENSG00000008283	CYB561	1534	0	0	1	0	0	0.250108	0.00526691	0.0539705	11.3975	11.4012	11.6447
	ENSG00000141627	DYM	54808	0	0	0	0	0	-0.232319	0.00529166	0.0541746	10.1036	9.70991	9.93245
	ENSG00000127527	EPS15L1	58513	1	0	0	0	0	0.232645	0.00530996	0.0543203	10.2976	10.4096	10.4958
	ENSG00000116771	AGMAT	79814	0	0	0	0	0	0.43016	0.00533855	0.0545709	8.01983	7.93869	8.32464
	ENSG00000164403	SHROOM1	134549	0	0	1	0	0	-0.325288	0.00534894	0.054597	10.0363	10.4908	9.65649
	ENSG00000148600	CDHR1	92211	0	0	0	0	0	-0.99723	0.00534927	0.054597	6.93643	6.76244	6.5399
	ENSG00000258441	LINC00641	283624	0	0	0	0	0	-0.372051	0.00536011	0.0546658	9.41382	9.40043	9.05878
	ENSG00000135617	PRADC1	84279	0	0	0	0	0	0.355968	0.00537649	0.054791	8.45779	8.51593	8.74649
	ENSG00000159720	ATP6V0D1	9114	0	0	1	0	0	0.282137	0.00538869	0.0548733	9.94296	10.2865	10.2432
	ENSG00000224051	CPTP	80772	0	0	0	0	0	0.589685	0.00541395	0.0550886	7.91154	8.09725	8.36212
	ENSG00000139055	ERP27	121506	0	1	0	0	0	-0.762037	0.00542296	0.0551383	7.23747	7.2371	6.99916
	ENSG00000165244	ZNF367	195828	0	0	0	0	0	0.281721	0.00542722	0.0551396	9.37419	9.08385	9.59802
	ENSG00000065911	MTHFD2	10797	0	0	0	0	0	0.231936	0.00546274	0.0554161	11.6026	11.2942	11.7765
	ENSG00000168884	TNIP2	79155	0	0	0	0	0	0.446181	0.00552106	0.0559227	8.62317	8.75532	9.00403
	ENSG00000148730	EIF4EBP2	1979	0	1	0	0	0	0.216698	0.00555062	0.0561795	12.0626	12.0926	12.2652
	ENSG00000027001	MIPEP	4285	0	0	0	0	0	-0.433308	0.00556834	0.0562867	8.18191	8.10268	7.87961
	ENSG00000112699	GMDS	2762	0	0	0	0	0	0.319901	0.00557863	0.0563348	8.93881	9.15948	9.13778
	ENSG00000118849	RARRES1	5918	0	0	0	0	0	-0.997169	0.00559749	0.0564659	7.03468	7.63817	6.5985
	ENSG00000166446	CDYL2	124359	0	0	0	0	0	0.286644	0.00560006	0.0564659	9.8194	9.86518	10.0512
	ENSG00000275713	H2BC9	8345	0	0	0	0	0	-0.586687	0.00560983	0.0564791	7.66743	7.23631	7.27781
	ENSG00000182287	AP1S2	8905	0	0	1	0	0	0.30607	0.00560669	0.0564791	9.29484	9.24673	9.51845
	ENSG00000196220	SRGAP3	9901	0	0	0	0	0	-0.512987	0.00562572	0.0565963	10.5393	10.6466	10.0912
	ENSG00000165533	TTC8	123016	0	0	1	0	0	-0.325375	0.00563216	0.0566185	9.04325	8.78083	8.7933
	ENSG00000049759	NEDD4L	23327	0	0	0	0	0	-0.265419	0.00565726	0.0568281	12.0345	12.4217	11.7656
	ENSG00000109576	AADAT	51166	0	0	1	0	0	0.407567	0.00566201	0.056833	8.42647	8.50441	8.59125
	ENSG00000164669	INTS4P1	285905	0	0	0	0	0	-0.752021	0.00568768	0.0570477	7.24944	7.09399	6.83717
	ENSG00000120539	MASTL	84930	0	0	0	0	0	0.27617	0.00571644	0.0572638	9.67054	9.35587	9.89103
	ENSG00000233215	LINC01687	101927843	0	0	0	0	1	-0.937698	0.00572124	0.0572638	6.93646	6.2531	6.77058
	ENSG00000008311	AASS	10157	0	0	0	0	0	-1.19214	0.00572209	0.0572638	6.90711	6.87832	6.39689
	ENSG00000196531	NACA	4666	0	0	0	0	0	-0.23706	0.00573415	0.0573415	14.3079	13.8796	14.1479
	ENSG00000107897	ACBD5	91452	0	0	0	0	0	0.217065	0.00577833	0.0577374	10.8939	11.1727	11.0562
	ENSG00000141682	PMAIP1	5366	0	0	0	0	0	0.664831	0.00578239	0.0577374	7.08045	7.16522	7.34651
	ENSG00000204856	FAM216A	29902	0	0	0	0	0	-0.33068	0.00578761	0.0577464	9.54378	9.22956	9.19284
	ENSG00000067601	PMS2P4	5382	0	0	0	0	0	0.78437	0.0057935	0.0577619	6.91608	7.12125	7.25111
	ENSG00000176485	PLAAT3	11145	0	0	0	0	0	0.276224	0.00581555	0.0579385	12.1943	12.8883	12.3886
	ENSG00000112576	CCND3	896	0	0	0	0	0	0.410035	0.00586137	0.0583515	8.73184	8.87937	9.05751
	ENSG00000133401	PDZD2	23037	0	0	0	0	0	-0.410406	0.00588024	0.0584956	8.59505	8.45297	8.24898
	ENSG00000184220	CMSS1	84319	0	0	0	0	0	-0.30032	0.00589318	0.0585808	9.56899	9.24856	9.25912
	ENSG00000134986	NREP	9315	0	0	0	0	0	-0.349648	0.00591908	0.0587794	8.83447	8.20524	8.6481
	ENSG00000151012	SLC7A11	23657	0	0	0	0	0	0.474288	0.00592197	0.0587794	9.41496	9.70929	9.71869
	ENSG00000143748	NVL	4931	0	0	0	0	0	0.393289	0.00593655	0.0588803	10.1489	10.2353	10.494
	ENSG00000144476	ACKR3	57007	0	0	0	0	0	-0.453704	0.00596222	0.059091	8.73326	8.50124	8.34084
	ENSG00000132128	LRRC41	10489	0	0	0	0	0	-0.251673	0.00597959	0.059186	11.2272	11.2932	11.0168
	ENSG00000095574	IKZF5	64376	0	0	0	0	0	-0.302272	0.00598067	0.059186	9.20354	9.2139	8.95707
	ENSG00000170464	DNAJC18	202052	0	0	0	0	0	-0.367918	0.00600046	0.0593266	8.80401	8.51081	8.54708
	ENSG00000134265	NAPG	8774	0	0	0	0	0	0.270682	0.00600377	0.0593266	10.183	10.4522	10.3382
	ENSG00000038219	BOD1L1	259282	0	1	0	0	0	-0.296521	0.00601738	0.0594171	11.1677	11.2442	10.908
	ENSG00000134987	WDR36	134430	0	1	0	0	0	-0.226584	0.00606257	0.0597308	10.1841	10.0879	9.91286
	ENSG00000100151	PICK1	9463	1	0	0	0	0	0.355309	0.00605804	0.0597308	8.94119	9.22071	9.22759
	ENSG00000164048	ZNF589	51385	0	0	0	0	0	0.359988	0.00605908	0.0597308	9.58643	9.61974	9.86655
	ENSG00000166949	SMAD3	4088	0	1	0	0	0	-0.357557	0.00608291	0.059887	9.14255	8.99109	8.98883
	ENSG00000081181	ARG2	384	0	0	0	0	0	-0.318009	0.00613221	0.0603091	11.0757	11.1302	10.7507
	ENSG00000129315	CCNT1	904	0	1	0	0	0	-0.247095	0.00618473	0.060755	11.4007	11.3616	11.1608
	ENSG00000164749	HNF4G	3174	0	0	0	0	0	-0.465855	0.00620442	0.0608708	9.10547	9.39781	8.83801
	ENSG00000073350	LLGL2	3993	0	0	1	0	0	0.592089	0.0062075	0.0608708	8.597	8.9902	9.15265
	ENSG00000178980	SELENOW	6415	0	0	0	0	0	0.245757	0.00621019	0.0608708	9.7144	9.67095	9.98542
	ENSG00000141458	NPC1	4864	0	0	1	0	0	0.277697	0.00621481	0.0608714	9.3128	9.54433	9.56924
	ENSG00000176261	ZBTB8OS	339487	0	0	0	0	0	0.356877	0.00622319	0.0609088	8.50063	8.79136	8.74457
	ENSG00000110660	SLC35F2	54733	0	0	0	0	0	-0.23919	0.00625339	0.0611596	11.0586	10.6854	10.8267
	ENSG00000124006	OBSL1	23363	0	0	0	0	0	-0.414722	0.00628866	0.0614595	10.3303	10.1827	10.0388
	ENSG00000106799	TGFBR1	7046	0	0	0	0	0	-0.265497	0.00629801	0.0614608	10.2395	10.132	9.97514
	ENSG00000158186	MRAS	22808	0	0	0	0	0	-0.779733	0.0062966	0.0614608	7.16266	7.20829	6.83591
	ENSG00000100129	EIF3L	51386	0	1	0	0	0	-0.207829	0.00631296	0.061558	12.4008	11.9853	12.2522
	ENSG00000182568	SATB1	6304	0	0	0	0	0	-0.408574	0.00631719	0.061558	8.43077	8.45327	8.20323
	ENSG00000196476	C20orf96	140680	0	0	0	0	0	0.3558	0.00636226	0.0619123	8.81336	8.94239	9.12578
	ENSG00000212694	LINC01089	338799	0	0	0	0	0	-0.478312	0.00636283	0.0619123	8.86564	8.67388	8.52354
	ENSG00000156171	DRAM2	128338	0	0	0	0	0	0.293272	0.0063718	0.0619545	9.81615	10.1189	10.0645
	ENSG00000186469	GNG2	54331	0	0	0	0	0	-0.562856	0.00642561	0.0624323	8.49754	8.58513	8.01768
	ENSG00000134308	YWHAQ	10971	0	0	0	0	0	-0.184174	0.00644619	0.0625866	12.7839	12.5426	12.6011
	ENSG00000137693	YAP1	10413	0	0	0	0	0	-0.380268	0.00647133	0.0627851	9.75187	9.81759	9.56323
	ENSG00000165572	KBTBD6	89890	0	0	0	0	0	-0.237449	0.00649495	0.0629228	10.0108	10.1599	9.75927
	ENSG00000103021	CCDC113	29070	0	0	0	0	0	-0.509202	0.00649304	0.0629228	7.99303	8.08047	7.66843
	ENSG00000267575	LOC101927151	101927151	0	0	0	0	0	0.320444	0.00650401	0.0629649	9.55832	9.97958	9.72435
	ENSG00000117614	SYF2	25949	0	1	0	0	0	-0.273986	0.00653804	0.0632485	9.8673	9.87429	9.62085
	ENSG00000124767	GLO1	2739	0	0	0	1	0	0.22094	0.00655874	0.0634027	13.1309	13.192	13.3026
	ENSG00000076685	NT5C2	22978	0	0	0	0	0	0.22608	0.00656456	0.0634131	11.3856	11.5828	11.5313
	ENSG00000102038	SMARCA1	6594	0	0	0	0	0	-0.315059	0.00658064	0.0635225	9.65031	9.1657	9.44156
	ENSG00000065923	SLC9A7	84679	0	0	0	0	0	0.211736	0.0066258	0.0639121	11.4849	11.1195	11.7053
	ENSG00000196116	TDRD7	23424	0	0	0	0	0	0.296446	0.00664897	0.0639969	9.12834	9.48488	9.4113
	ENSG00000130653	PNPLA7	375775	0	0	0	0	0	0.443276	0.00664475	0.0639969	8.64932	9.15888	9.02621
	ENSG00000162927	PUS10	150962	0	0	0	0	0	-0.459411	0.00664691	0.0639969	8.07064	7.84753	7.74021
	ENSG00000055483	USP36	57602	0	1	0	0	0	-0.22864	0.00666215	0.0640776	10.7781	10.8279	10.5695
	ENSG00000123374	CDK2	1017	0	0	0	0	0	0.22959	0.00671359	0.0645258	10.4734	10.1613	10.6922
	ENSG00000196482	ESRRG	2104	0	0	0	0	0	-0.740528	0.00674387	0.0647042	7.46749	7.10699	7.03208
	ENSG00000156531	PHF6	84295	0	0	0	0	0	-0.226217	0.00674668	0.0647042	11.5608	11.4503	11.3308
	ENSG00000115524	SF3B1	23451	0	0	0	0	0	-0.19252	0.00674096	0.0647042	13.3725	13.4705	13.1462
	ENSG00000185920	PTCH1	5727	0	0	0	0	0	-0.252336	0.00681463	0.0653089	10.0715	10.0256	9.82251
	ENSG00000014138	POLA2	23649	0	0	0	0	0	0.299206	0.00683494	0.0654097	9.73743	8.76595	10.3253
	ENSG00000110066	KMT5B	51111	0	0	0	0	0	-0.184008	0.00683035	0.0654097	12.7474	12.8436	12.5576
	ENSG00000162704	ARPC5	10092	0	0	1	0	0	0.211067	0.00686272	0.0656285	10.6628	10.714	10.871
	ENSG00000196104	SPOCK3	50859	0	0	0	0	0	-0.636593	0.00686944	0.0656457	8.12996	8.5572	7.51515
	ENSG00000065427	KARS1	3735	0	0	0	0	0	-0.20524	0.0068804	0.0657034	11.4137	11.4283	11.2033
	ENSG00000162542	TMCO4	255104	0	0	0	0	0	0.321018	0.00690527	0.0658937	9.40565	9.67845	9.71126
	ENSG00000152620	NADK2	133686	0	0	0	0	0	-0.29043	0.00693317	0.0661127	10.691	10.0932	10.4818
	ENSG00000084070	SMAP2	64744	0	0	0	0	0	0.23313	0.00693882	0.0661194	10.4528	10.4402	10.6842
	ENSG00000128602	SMO	6608	0	0	0	0	0	-0.536628	0.00696357	0.0662606	8.6236	8.12897	8.43229
	ENSG00000245213	LOC101930370	101930370	0	0	0	0	0	0.710463	0.00696243	0.0662606	6.913	6.93207	7.25798
	ENSG00000082898	XPO1	7514	0	0	0	0	0	-0.158687	0.00698382	0.066406	13.6263	13.363	13.399
	ENSG00000150750	C11orf53	341032	0	0	0	0	0	-1.24564	0.00699444	0.0664596	6.56691	6.47851	6.18985
	ENSG00000144381	HSPD1	3329	0	1	0	0	0	-0.192251	0.00700138	0.0664783	14.606	14.273	14.3877
	ENSG00000173918	C1QTNF1	114897	0	0	0	0	0	0.537605	0.00703744	0.0666784	7.40557	7.81736	7.75902
	ENSG00000108439	PNPO	55163	0	0	0	0	0	0.270276	0.00703255	0.0666784	9.75561	9.67241	9.96393
	ENSG00000165119	HNRNPK	3190	0	0	0	0	0	-0.180871	0.00702771	0.0666784	14.3595	14.2345	14.1903
	ENSG00000161057	PSMC2	5701	0	0	1	0	0	0.206974	0.00705607	0.0668075	11.5607	11.8278	11.7147
	ENSG00000129158	SERGEF	26297	0	0	0	0	0	-0.464731	0.00706397	0.0668349	7.99298	7.65272	7.73907
	ENSG00000198105	ZNF248	57209	0	0	0	0	0	-0.288871	0.00712785	0.0672961	9.3483	9.12052	9.08934
	ENSG00000112562	SMOC2	64094	0	0	0	0	0	-0.427092	0.00712724	0.0672961	8.73198	8.37857	8.431
	ENSG00000166529	ZSCAN21	7589	0	0	0	0	0	-0.394535	0.00711852	0.0672961	8.41735	8.26907	8.14711
	ENSG00000172667	ZMAT3	64393	0	0	1	0	0	0.461926	0.00713724	0.0673372	8.21355	8.57601	8.54264
	ENSG00000100462	PRMT5	10419	0	0	0	0	0	-0.215807	0.0071438	0.0673515	11.3035	11.1134	11.085
	ENSG00000090470	PDCD7	10081	0	1	0	0	0	-0.243425	0.00716802	0.0675322	10.0148	9.92367	9.83285
	ENSG00000141574	SECTM1	6398	0	0	0	0	0	0.723177	0.00720098	0.0676993	7.28667	7.84796	7.69957
	ENSG00000280237	MIR4697HG	283174	0	0	0	0	0	-0.305977	0.00720061	0.0676993	9.76196	9.57899	9.41959
	ENSG00000115947	ORC4	5000	0	0	0	0	0	-0.206012	0.00720064	0.0676993	10.8453	11.0065	10.5893
	ENSG00000110492	MDK	4192	0	0	0	0	0	-0.381495	0.00731622	0.0687344	11.6668	11.0722	11.4059
	ENSG00000105514	RAB3D	9545	0	0	0	0	0	0.26053	0.00733992	0.0689085	10.0883	10.2265	10.3185
	ENSG00000281103	TRG-AS1	100506776	0	0	0	0	0	0.626572	0.00736765	0.0691202	7.13554	7.50935	7.4111
	ENSG00000164104	HMGB2	3148	0	0	0	0	0	-0.250533	0.00739364	0.0693153	13.3199	12.3362	13.1114
	ENSG00000109458	GAB1	2549	0	0	0	0	1	-0.474606	0.00744765	0.0696405	8.52984	8.5428	8.25315
	ENSG00000115484	CCT4	10575	0	1	0	0	0	-0.164294	0.00744288	0.0696405	12.6099	12.6201	12.4066
	ENSG00000124160	NCOA5	57727	0	0	0	0	0	-0.199152	0.00743838	0.0696405	11.0487	10.9905	10.86
	ENSG00000150471	ADGRL3	23284	0	0	0	0	0	-1.19983	0.00744919	0.0696405	6.67955	6.85695	6.21837
	ENSG00000231431	LOC440910	440910	0	0	0	0	0	1.02753	0.00746987	0.069785	6.56834	6.9248	6.96026
	ENSG00000244161	FLNB-AS1	105377105	0	0	0	0	0	1.73859	0.00748695	0.0698573	5.9938	5.98399	6.48542
	ENSG00000125844	RRBP1	6238	0	0	0	0	0	0.260048	0.00751512	0.0698655	10.501	11.2079	10.7681
	ENSG00000071794	HLTF	6596	0	0	0	0	0	0.20777	0.00750599	0.0698655	12.273	11.9098	12.4295
	ENSG00000143878	RHOB	388	0	0	0	0	0	0.443585	0.00749882	0.0698655	9.75741	9.79617	10.213
	ENSG00000178498	DTX3	196403	0	0	0	0	0	-0.287591	0.00751124	0.0698655	9.91556	9.72536	9.75185
	ENSG00000114026	OGG1	4968	0	0	0	0	0	0.356171	0.00751052	0.0698655	8.60595	8.63319	8.88659
	ENSG00000107372	ZFAND5	7763	0	0	0	0	0	-0.213993	0.00754863	0.0700794	12.4182	12.5553	12.1949
	ENSG00000228544	CCDC183-AS1	100131193	0	0	0	0	0	0.697056	0.00754582	0.0700794	7.6158	7.76041	8.03627
	ENSG00000128708	HAT1	8520	0	0	0	0	0	0.22289	0.00756693	0.0701569	10.8326	10.7685	11.0035
	ENSG00000136986	DERL1	79139	0	0	0	0	0	0.18305	0.00756748	0.0701569	11.2664	11.3567	11.3985
	ENSG00000011260	UTP18	51096	0	1	0	0	0	-0.194761	0.00757521	0.0701797	10.9949	10.9875	10.792
	ENSG00000177181	RIMKLA	284716	0	0	0	0	0	0.283858	0.00760098	0.0702347	9.39023	10.137	9.58373
	ENSG00000130706	ADRM1	11047	0	0	0	0	0	0.374671	0.00759892	0.0702347	9.80183	10.1961	10.1386
	ENSG00000087460	GNAS	2778	0	0	0	0	0	-0.161024	0.00760218	0.0702347	14.4697	14.2644	14.3211
	ENSG00000165168	CYBB	1536	0	0	0	0	1	0.630373	0.00759319	0.0702347	7.14981	7.1185	7.53465
	ENSG00000171208	NETO2	81831	0	0	0	0	0	0.236563	0.00761695	0.0703225	10.3432	10.301	10.4954
	ENSG00000141646	SMAD4	4089	0	0	0	0	0	-0.244441	0.00767239	0.0707854	10.8971	10.7539	10.7018
	ENSG00000163964	PIGX	54965	0	0	0	0	0	0.235972	0.0076815	0.0708205	10.0094	9.92702	10.1913
	ENSG00000171877	FRMD5	84978	0	0	1	0	0	0.416902	0.00771205	0.071053	7.94615	8.2595	8.20756
	ENSG00000136044	APPL2	55198	0	0	0	0	0	-0.326538	0.00773181	0.071186	10.4334	10.5548	10.1865
	ENSG00000171469	ZNF561	93134	0	0	0	0	0	-0.232516	0.00774943	0.0712008	10.0064	9.90082	9.76789
	ENSG00000188293	IGFL1	374918	0	0	0	0	0	1.94525	0.00774542	0.0712008	5.91714	7.04411	6.23231
	ENSG00000183307	TMEM121B	27439	0	0	1	0	0	0.312905	0.00776409	0.0712865	9.43045	9.49699	9.59888
	ENSG00000135999	EPC2	26122	0	0	0	0	0	-0.240801	0.00777032	0.0712947	10.0529	10.0653	9.79155
	ENSG00000278540	ACACA	31	0	0	0	0	0	0.440007	0.00778395	0.0713707	8.3812	6.4823	9.73113
	ENSG00000147852	VLDLR	7436	0	0	0	0	0	-0.370355	0.00784272	0.0718602	10.1774	9.87301	9.79932
	ENSG00000100162	CENPM	79019	0	0	0	0	0	0.559702	0.00786147	0.0719826	8.51007	8.21789	8.98402
	ENSG00000119953	SMNDC1	10285	0	0	0	0	0	-0.245067	0.00794261	0.0726665	9.76766	9.7128	9.51096
	ENSG00000166965	RCCD1	91433	0	0	0	0	0	-0.375413	0.00794705	0.0726665	8.89849	8.71599	8.63033
	ENSG00000012822	CALCOCO1	57658	0	0	0	0	0	-0.343472	0.00796668	0.0727961	10.2818	10.5666	10.0378
	ENSG00000120437	ACAT2	39	0	0	1	0	0	0.311582	0.00797537	0.0728257	11.2178	11.062	11.4725
	ENSG00000135407	AVIL	10677	0	0	0	0	0	-0.499923	0.00800443	0.0728687	7.73923	8.39795	7.43386
	ENSG00000083223	TUT7	79670	0	0	1	0	0	0.265746	0.0079893	0.0728687	10.1522	10.5541	10.3073
	ENSG00000197106	SLC6A17	388662	0	0	0	0	0	0.414702	0.00799777	0.0728687	8.68331	9.09384	8.94795
	ENSG00000107745	MICU1	10367	0	0	0	0	0	-0.211224	0.00799742	0.0728687	10.5568	10.3762	10.3833
	ENSG00000236144	TMEM147-AS1	100506469	0	0	0	0	0	-0.50295	0.00802752	0.0729729	7.90694	7.69881	7.5703
	ENSG00000139174	PRICKLE1	144165	0	0	0	0	1	-1.04195	0.00803522	0.0729729	6.74978	6.88561	6.42987
	ENSG00000100401	RANGAP1	5905	0	0	0	0	0	0.32145	0.00803143	0.0729729	11.6077	11.3489	11.9632
	ENSG00000047644	WWC3	55841	0	0	0	0	0	0.291074	0.00806847	0.0731256	8.967	9.13513	9.26469
	ENSG00000178947	SMIM10L2A	399668	0	0	0	0	0	-0.737533	0.00805978	0.0731256	7.28168	7.16925	6.99473
	ENSG00000091986	CCDC80	151887	0	0	0	0	0	-1.45497	0.00806774	0.0731256	6.41193	6.46857	6.06881
	ENSG00000184584	STING1	340061	0	0	0	0	0	-0.616838	0.00808991	0.0732702	7.48049	7.34173	7.1613
	ENSG00000005187	ACSM3	6296	0	0	0	0	0	-0.268271	0.00812594	0.0735466	9.80377	9.13849	9.63304
	ENSG00000115368	WDR75	84128	0	1	0	0	0	-0.231684	0.00814638	0.0736408	10.6071	10.5592	10.3274
	ENSG00000059573	ALDH18A1	5832	0	0	0	0	0	-0.171527	0.0081526	0.0736408	11.7259	11.632	11.5569
	ENSG00000012171	SEMA3B	7869	0	0	0	0	0	-0.639789	0.00815289	0.0736408	7.51649	7.4124	7.2248
	ENSG00000250366	TUNAR	100507043	0	0	0	0	0	-0.413852	0.00820196	0.0739839	11.1446	10.5578	10.6447
	ENSG00000136895	GARNL3	84253	0	0	0	0	0	0.292892	0.0082598	0.0744553	9.1529	9.27628	9.36829
	ENSG00000096060	FKBP5	2289	1	0	0	0	0	0.243401	0.00828307	0.0746147	11.882	12.0717	11.985
	ENSG00000116704	SLC35D1	23169	0	0	0	0	0	0.302774	0.008309	0.0747978	9.7844	10.0992	10.0125
	ENSG00000153404	PLEKHG4B	153478	0	0	0	0	0	-0.701644	0.00834271	0.0750507	7.2416	7.46833	6.85037
	ENSG00000188229	TUBB4B	10383	0	0	0	0	0	0.331675	0.00837151	0.075259	13.0168	12.8361	13.3453
	ENSG00000148926	ADM	133	0	0	0	0	0	0.624757	0.00839138	0.0753869	7.11377	7.69661	7.38596
	ENSG00000122971	ACADS	35	0	0	0	0	0	0.836295	0.00840102	0.0754227	7.0307	7.15274	7.57233
	ENSG00000283526	PRRT1B	642515	0	0	0	0	0	0.628852	0.00843619	0.0756367	7.47851	7.56212	7.91125
	ENSG00000203739	LOC101928673	101928673	0	0	0	0	0	0.641164	0.00843618	0.0756367	7.20522	7.22619	7.56256
	ENSG00000124942	AHNAK	79026	0	0	0	0	0	0.640115	0.00846582	0.0758515	11.8678	13.2104	12.5035
	ENSG00000059377	TBXAS1	6916	0	0	0	0	0	0.602618	0.00848717	0.0759917	7.54419	7.51579	7.89641
	ENSG00000135048	CEMIP2	23670	0	0	0	0	0	0.207274	0.00850599	0.0761092	11.8247	12.177	11.9618
	ENSG00000131153	GINS2	51659	0	0	0	0	0	0.350258	0.00852717	0.0761538	8.39647	8.1197	8.65387
	ENSG00000183337	BCOR	54880	0	0	0	0	0	-0.242679	0.0085509	0.0761538	12.1099	12.1917	11.9108
	ENSG00000172500	FIBP	9158	0	1	0	0	0	-0.199	0.00853173	0.0761538	11.6306	11.4308	11.4786
	ENSG00000119650	IFT43	112752	0	0	0	0	0	-0.73521	0.00854207	0.0761538	7.08876	7.08101	6.84466
	ENSG00000115350	POLE4	56655	0	0	0	0	0	0.414036	0.0085414	0.0761538	8.30449	8.23414	8.61167
	ENSG00000011523	CEP68	23177	0	0	0	0	0	-0.313262	0.00854671	0.0761538	9.03701	8.85199	8.84033
	ENSG00000181915	ADO	84890	0	1	0	0	0	-0.240081	0.00853684	0.0761538	10.0892	10.1172	9.87173
	ENSG00000135749	PCNX2	80003	0	0	0	0	0	0.242705	0.00861936	0.0767123	9.7065	9.74972	9.90989
	ENSG00000198785	GRIN3A	116443	0	0	0	0	1	-0.740257	0.00864568	0.0768953	7.59337	7.21091	7.11853
	ENSG00000180745	CLRN3	119467	0	0	0	0	0	-2.17045	0.00865471	0.0769244	6.156	6.867	5.87035
	ENSG00000188026	RILPL1	353116	0	0	0	0	0	-0.431073	0.00866348	0.0769511	8.33498	8.2372	8.04304
	ENSG00000169594	BNC1	646	0	0	0	0	0	-0.95555	0.00867247	0.0769797	6.83752	6.87904	6.48075
	ENSG00000166261	ZNF202	7753	0	0	0	0	0	-0.286994	0.00871976	0.0773402	9.13862	8.84818	8.90655
	ENSG00000089775	ZBTB25	7597	0	0	0	0	0	0.311835	0.00872467	0.0773402	8.88325	8.96018	9.11777
	ENSG00000105699	LSR	51599	0	0	0	0	0	0.483066	0.00878492	0.0778226	9.05251	9.72869	9.50443
	ENSG00000213977	TAX1BP3	30851	0	0	0	0	0	0.656702	0.00880399	0.0778882	7.20036	7.72099	7.54858
	ENSG00000089159	PXN	5829	0	0	0	0	0	0.23597	0.00880392	0.0778882	10.4567	10.4323	10.6892
	ENSG00000162664	ZNF326	284695	0	0	0	0	0	-0.230559	0.00882536	0.0779739	10.6945	10.5048	10.4592
	ENSG00000143379	SETDB1	9869	0	0	0	0	0	-0.247014	0.00882084	0.0779739	10.7446	10.5242	10.5199
	ENSG00000140382	HMG20A	10363	0	0	0	0	0	-0.231977	0.00884543	0.0780995	9.94639	9.89773	9.80627
	ENSG00000100316	RPL3	6122	0	1	0	0	0	-0.257212	0.0088644	0.0782153	15.5999	14.9451	15.464
	ENSG00000115091	ACTR3	10096	0	0	0	0	0	0.18989	0.00887182	0.0782291	12.1933	12.6013	12.267
	ENSG00000196670	ZFP62	643836	0	1	0	0	0	-0.224167	0.00888922	0.0783308	10.9482	10.7787	10.7597
	ENSG00000128849	CGNL1	84952	0	0	0	0	0	0.301998	0.00890878	0.0784513	11.0385	11.3293	11.2576
	ENSG00000105402	NAPA	8775	0	0	1	0	0	0.236107	0.00897656	0.0789704	11.0553	11.3302	11.2695
	ENSG00000256087	ZNF432	9668	0	0	1	0	0	0.261731	0.00897955	0.0789704	10.7092	10.7983	10.8744
	ENSG00000171621	SPSB1	80176	0	0	0	0	0	-1.07665	0.00899898	0.0790892	6.69507	6.5634	6.31084
	ENSG00000165138	ANKS6	203286	0	0	0	0	0	-0.334746	0.00901611	0.0791875	9.28153	9.03209	9.07316
	ENSG00000128245	YWHAH	7533	0	0	0	0	0	0.189992	0.00909305	0.0797584	10.8468	10.5978	11.0395
	ENSG00000136045	PWP1	11137	0	0	0	0	0	-0.210802	0.00909057	0.0797584	10.5944	10.5843	10.3805
	ENSG00000197622	CDC42SE1	56882	0	0	0	0	0	0.222383	0.0091209	0.0799501	12.3763	12.3883	12.5672
	ENSG00000122482	ZNF644	84146	0	0	0	0	0	-0.219658	0.00915711	0.0801097	11.1445	11.1955	10.9383
	ENSG00000188493	C19orf54	284325	0	0	0	0	0	-0.417796	0.00915699	0.0801097	8.32253	8.18607	8.05119
	ENSG00000103769	RAB11A	8766	0	0	0	0	0	0.208204	0.00915291	0.0801097	13.5174	13.6635	13.6624
	ENSG00000139910	NOVA1	4857	0	0	0	0	0	-0.717292	0.00918762	0.0802714	7.18892	7.13085	6.83326
	ENSG00000173258	ZNF483	158399	0	0	0	0	0	0.552111	0.00921333	0.0804335	7.64335	7.81636	7.95593
	ENSG00000221955	SLC12A8	84561	0	0	0	0	0	0.263723	0.00922769	0.0804635	9.36806	9.2421	9.62088
	ENSG00000145685	LHFPL2	10184	0	0	0	0	0	0.766761	0.00927316	0.0805457	6.80846	7.58168	7.08022
	ENSG00000100612	DHRS7	51635	0	0	0	0	0	0.20606	0.00924673	0.0805457	13.4142	13.5896	13.6123
	ENSG00000175414	ARL10	285598	0	0	0	0	0	-0.54941	0.00925603	0.0805457	8.48402	8.72972	8.10257
	ENSG00000134070	IRAK2	3656	0	0	0	0	0	0.483542	0.00927331	0.0805457	7.69391	7.94603	7.97181
	ENSG00000100228	RAB36	9609	0	0	0	0	0	-0.325709	0.00926302	0.0805457	8.69934	8.42438	8.55511
	ENSG00000127863	TNFRSF19	55504	0	0	1	0	0	-0.950405	0.00928973	0.0806359	6.82559	6.90728	6.45938
	ENSG00000198648	STK39	27347	1	0	0	0	0	0.230243	0.00932364	0.0808776	10.8249	10.9942	10.9559
	ENSG00000153560	UBP1	7342	0	1	0	0	0	-0.182853	0.00934833	0.0810204	12.0478	11.7312	11.8885
	ENSG00000056558	TRAF1	7185	0	0	0	0	0	-0.518929	0.00935224	0.0810204	8.10246	7.74763	7.82562
	ENSG00000233016	SNHG7	84973	0	0	0	0	0	0.383851	0.00936118	0.0810453	9.3903	9.28955	9.76054
	ENSG00000168283	BMI1	648	0	0	0	0	0	-0.224916	0.00937754	0.0811343	9.98232	10.0314	9.79068
	ENSG00000166016	ABTB2	25841	0	0	0	0	0	-0.281847	0.00941086	0.0813306	9.2629	9.9108	9.03466
	ENSG00000164976	MYORG	57462	0	0	0	0	0	0.397515	0.00941411	0.0813306	8.05863	8.24857	8.35459
	ENSG00000124191	TOX2	84969	0	0	0	0	0	-0.669218	0.00941851	0.0813306	7.27917	7.21605	6.98841
	ENSG00000120738	EGR1	1958	0	0	0	0	0	0.546562	0.00945852	0.0815706	7.26673	7.5777	7.63525
	ENSG00000139835	GRTP1	79774	0	0	0	0	0	0.5463	0.0094535	0.0815706	7.24712	7.55922	7.56793
	ENSG00000115884	SDC1	6382	0	1	0	0	0	0.427849	0.00948966	0.0817862	11.5387	11.9352	11.9204
	ENSG00000139746	RBM26	64062	0	1	0	0	0	-0.195472	0.00956804	0.0821301	11.4464	11.347	11.208
	ENSG00000240849	TMEM189	387521	0	0	0	0	0	0.246617	0.00956679	0.0821301	9.63035	9.80817	9.84911
	ENSG00000134109	EDEM1	9695	0	0	1	0	0	0.216939	0.00954615	0.0821301	10.6817	10.9627	10.8042
	ENSG00000185129	PURA	5813	0	0	0	0	0	-0.223987	0.00957262	0.0821301	11.0074	11.1121	10.7757
	ENSG00000173212	MAB21L3	126868	0	0	0	0	0	-0.509006	0.00956418	0.0821301	7.90977	7.95347	7.57181
	ENSG00000068024	HDAC4	9759	0	0	0	0	0	-0.305776	0.00957042	0.0821301	9.57412	9.49729	9.34405
	ENSG00000180758	GPR157	80045	0	0	0	0	0	0.467115	0.00958315	0.0821677	8.72112	8.9117	9.08856
	ENSG00000175215	CTDSP2	10106	0	0	0	0	0	-0.186155	0.00965718	0.0827493	12.6588	12.4944	12.5622
	ENSG00000137198	GMPR	2766	0	0	0	0	0	0.262867	0.00970745	0.0831266	9.84386	10.0349	10.0742
	ENSG00000134996	OSTF1	26578	0	0	1	0	0	0.335091	0.009728	0.0832492	9.08262	9.35127	9.3233
	ENSG00000140367	UBE2Q2	92912	0	0	0	0	0	0.198771	0.00975153	0.0833972	11.0115	11.0476	11.1728
	ENSG00000118482	PHF3	23469	0	0	0	0	0	-0.205773	0.00977889	0.0835776	11.6266	11.6356	11.4182
	ENSG00000077097	TOP2B	7155	0	0	0	0	0	-0.167476	0.00979898	0.0836732	13.9541	13.7048	13.7794
	ENSG00000204128	C2orf72	257407	0	0	0	0	0	-0.46817	0.00980261	0.0836732	7.94887	8.00453	7.77747
	ENSG00000070214	SLC44A1	23446	0	1	0	0	0	-0.194646	0.00982561	0.0838159	11.077	10.6615	10.9403
	ENSG00000115993	TRAK2	66008	0	0	0	0	0	0.249329	0.0098384	0.0838714	10.2575	10.1469	10.4779
	ENSG00000174939	ASPHD1	253982	0	0	0	0	0	0.664452	0.00985381	0.0838957	7.865	8.10046	8.36466
	ENSG00000243955	GSTA1	2938	0	0	0	0	0	-1.47596	0.00984937	0.0838957	6.43576	6.39628	6.06256
	ENSG00000171303	KCNK3	3777	0	0	0	0	0	0.252626	0.00987711	0.0839816	10.7829	11.4601	11.0062
	ENSG00000255112	CHMP1B	57132	0	0	0	0	0	-0.254787	0.00988906	0.0839816	9.83266	10.082	9.6064
	ENSG00000137691	CFAP300	85016	0	1	0	0	0	-1.12552	0.00988874	0.0839816	6.59787	6.48792	6.2531
	ENSG00000173020	GRK2	156	0	0	0	0	0	0.286279	0.00987149	0.0839816	12.1859	12.112	12.5159
	ENSG00000181264	TLCD5	219902	0	0	0	0	0	-0.298558	0.00990046	0.0840249	10.089	10.3376	9.81547
	ENSG00000144730	IL17RD	54756	0	1	0	0	0	-0.287152	0.00990751	0.0840313	9.7243	9.46205	9.5671
	ENSG00000109046	WSB1	26118	0	0	1	0	0	0.22451	0.00997547	0.084554	11.5975	11.5655	11.7427
	ENSG00000030419	IKZF2	22807	0	0	0	0	1	-0.451889	0.00998869	0.0846123	9.04841	9.48922	8.67115
	ENSG00000130066	SAT1	6303	0	0	1	0	0	0.407699	0.00999614	0.0846217	10.9083	11.8282	11.2633
	ENSG00000253719	ATXN7L3B	552889	0	0	0	0	0	-0.214382	0.0100179	0.0847525	11.444	11.6043	11.2078
	ENSG00000067533	RRP15	51018	0	1	0	0	0	-0.236465	0.0100769	0.0851973	10.1945	10.0013	9.94048
	ENSG00000189079	ARID2	196528	0	0	0	0	0	-0.210211	0.0101111	0.0854146	11.4284	11.3866	11.211
	ENSG00000099783	HNRNPM	4670	0	0	0	0	0	-0.184803	0.0101154	0.0854146	12.7286	12.655	12.5566
	ENSG00000145293	ENOPH1	58478	0	0	0	0	0	0.1716	0.0101349	0.0854175	11.706	11.6177	11.8343
	ENSG00000119599	DCAF4	26094	0	0	0	0	0	-0.388614	0.0101242	0.0854175	8.37035	8.03507	8.11472
	ENSG00000244187	TMEM141	85014	0	0	0	0	0	0.451627	0.0101327	0.0854175	9.82529	9.70745	10.2743
	ENSG00000144837	PLA1A	51365	0	0	0	0	0	-0.288712	0.0101586	0.0855367	11.8816	11.6963	11.6333
	ENSG00000163644	PPM1K	152926	0	0	0	0	0	-0.285585	0.0101619	0.0855367	10.9283	10.8672	10.6308
	ENSG00000144445	KANSL1L	151050	0	0	0	0	0	-0.37647	0.0101897	0.0857166	8.38525	8.54543	8.08082
	ENSG00000176834	VSIG10	54621	0	1	0	0	0	0.239343	0.0102284	0.0859884	10.4353	10.5088	10.6431
	ENSG00000160460	SPTBN4	57731	0	0	0	0	0	-0.580177	0.0102496	0.0861123	7.86964	8.02408	7.54543
	ENSG00000137177	KIF13A	63971	0	0	0	0	0	0.264462	0.01031	0.0865648	9.45855	9.59507	9.66363
	ENSG00000162702	ZNF281	23528	0	0	0	0	0	-0.254593	0.0103191	0.0865869	9.96716	9.88935	9.74034
	ENSG00000106991	ENG	2022	0	0	0	0	0	0.380179	0.0103363	0.0866768	10.1607	10.2931	10.4698
	ENSG00000107862	GBF1	8729	0	0	1	0	0	0.186969	0.0103491	0.0867301	11.8298	11.991	11.9734
	ENSG00000137673	MMP7	4316	0	0	0	0	0	-1.75375	0.0104062	0.0870666	6.33446	7.40615	5.92236
	ENSG00000133131	MORC4	79710	0	0	0	0	0	0.335066	0.0104089	0.0870666	8.75976	8.70251	9.00609
	ENSG00000119669	IRF2BPL	64207	0	1	0	0	0	-0.236631	0.0103976	0.0870666	10.1163	9.96993	10.0065
	ENSG00000135919	SERPINE2	5270	0	0	1	0	0	0.860379	0.0104161	0.0870724	6.75976	7.21605	7.03538
	ENSG00000106479	ZNF862	643641	0	0	0	0	0	-0.296592	0.010467	0.0874431	9.6208	9.66411	9.42742
	ENSG00000152749	GPR180	160897	0	0	0	0	0	0.226143	0.0104878	0.0875627	9.86071	9.88563	10.008
	ENSG00000184840	TMED9	54732	0	0	1	0	0	0.205629	0.0105638	0.088093	11.6553	11.8517	11.8586
	ENSG00000166439	RNF169	254225	0	0	0	0	0	-0.244186	0.0105646	0.088093	10.2465	10.289	10.022
	ENSG00000111341	MGP	4256	0	1	0	0	0	-0.411101	0.010628	0.0885116	9.44708	8.90759	9.19399
	ENSG00000178922	HYI	81888	0	0	0	0	0	-0.377897	0.010623	0.0885116	8.44805	8.30512	8.17207
	ENSG00000163293	NIPAL1	152519	0	0	0	0	0	0.380704	0.0106391	0.0885485	8.06144	8.11756	8.32999
	ENSG00000083720	OXCT1	5019	0	0	0	0	0	-0.246186	0.0106579	0.0886494	11.7868	11.3789	11.473
	ENSG00000120802	TMPO	7112	0	0	0	0	0	-0.224353	0.0106858	0.0887727	13.8466	13.3464	13.5496
	ENSG00000162636	FAM102B	284611	0	0	0	0	0	-0.292266	0.0106893	0.0887727	9.6573	9.78128	9.44466
	ENSG00000186522	SEPTIN10	151011	0	0	0	0	0	0.264185	0.0106926	0.0887727	9.47938	9.67104	9.66694
	ENSG00000105053	VRK3	51231	0	0	0	0	0	0.267807	0.0107111	0.0888707	9.52593	9.59809	9.78664
	ENSG00000163501	IHH	3549	0	1	0	0	0	0.416463	0.0107244	0.0889258	8.8256	9.85018	9.20435
	ENSG00000165416	SUGT1	10910	0	0	0	0	0	-0.258922	0.0107643	0.0892014	10.0029	10.0996	9.74926
	ENSG00000130940	CASZ1	54897	0	0	0	0	0	0.249505	0.010802	0.0894579	10.367	10.543	10.6216
	ENSG00000138279	ANXA7	310	0	0	1	0	0	0.187361	0.0108118	0.0894842	12.0441	12.2608	12.2098
	ENSG00000126787	DLGAP5	9787	0	1	0	0	0	-0.223814	0.010888	0.0898246	11.265	10.4699	11.0068
	ENSG00000109911	ELP4	26610	0	0	0	0	0	-0.326947	0.0108849	0.0898246	8.92248	8.80122	8.64578
	ENSG00000010322	NISCH	11188	0	0	0	0	0	0.269578	0.0108853	0.0898246	11.0145	10.8693	11.2741
	ENSG00000148842	CNNM2	54805	0	0	0	0	0	-0.388134	0.0109001	0.0898246	9.00968	8.85021	8.74445
	ENSG00000136240	KDELR2	11014	0	0	1	0	0	0.193872	0.0108967	0.0898246	10.9384	11.0051	11.0812
	ENSG00000169689	CENPX	201254	0	0	1	0	0	0.469084	0.0108952	0.0898246	9.72609	9.59448	10.211
	ENSG00000106236	NPTX2	4885	0	0	0	0	0	0.402903	0.0108819	0.0898246	8.10717	8.22728	8.33576
	ENSG00000176293	ZNF135	7694	0	0	0	0	0	-0.313194	0.0109165	0.0898498	8.75471	8.56675	8.50462
	ENSG00000173818	ENDOV	284131	0	0	0	0	0	-0.376216	0.0109166	0.0898498	8.26018	8.34217	8.02469
	ENSG00000153066	TXNDC11	51061	0	0	0	1	0	0.231301	0.0109306	0.0899096	9.96334	10.0165	10.1356
	ENSG00000181035	SLC25A42	284439	0	0	1	0	0	0.565438	0.0109591	0.0900889	7.92781	8.09002	8.33924
	ENSG00000139318	DUSP6	1848	0	1	0	0	0	-1.15017	0.0109855	0.09025	6.57614	6.6822	6.20883
	ENSG00000198399	ITSN2	50618	0	0	1	0	0	0.184326	0.0110204	0.0904814	10.9129	11.3434	11.0166
	ENSG00000166959	MS4A8	83661	0	0	0	0	0	-0.886938	0.0110446	0.0906238	6.95565	7.188	6.57569
	ENSG00000151929	BAG3	9531	0	0	0	0	0	0.33074	0.0110555	0.0906578	8.56632	8.99803	8.81686
	ENSG00000204217	BMPR2	659	0	0	0	0	0	0.252462	0.0110684	0.0907079	10.814	11.1263	11.0282
	ENSG00000091527	CDV3	55573	0	1	0	0	0	-0.186116	0.0110868	0.0908028	12.3015	12.1257	12.098
	ENSG00000105323	HNRNPUL1	11100	0	1	0	0	0	-0.15902	0.0111406	0.0911873	13.0211	12.8248	12.8605
	ENSG00000015133	CCDC88C	440193	0	0	0	0	0	0.297278	0.0111832	0.0914805	9.42649	9.49866	9.69458
	ENSG00000177932	ZNF354C	30832	0	0	0	0	0	-0.372227	0.0113031	0.0924045	8.4937	8.41827	8.20238
	ENSG00000140563	MCTP2	55784	0	1	0	0	0	0.23956	0.0113105	0.0924085	11.8076	11.8704	12.0066
	ENSG00000160602	NEK8	284086	0	0	0	0	0	-0.320827	0.0113672	0.0927898	8.75861	8.57928	8.55113
	ENSG00000083937	CHMP2B	25978	0	0	0	0	0	-0.210149	0.0113711	0.0927898	10.858	10.9355	10.5994
	ENSG00000175416	CLTB	1212	0	0	0	0	0	0.327539	0.0113856	0.0928516	9.19116	9.41317	9.51391
	ENSG00000162104	ADCY9	115	0	0	0	0	0	0.374527	0.0113978	0.0928945	8.10143	8.30342	8.38442
	ENSG00000135423	GLS2	27165	0	1	0	0	0	-0.267337	0.0114094	0.0929316	9.38104	9.07529	9.17958
	ENSG00000151725	CENPU	79682	0	0	0	0	0	0.217247	0.0114232	0.0929879	11.1733	10.6599	11.3613
	ENSG00000065357	DGKA	1606	0	0	1	0	0	0.533436	0.0114759	0.0930759	7.77513	8.56357	8.02506
	ENSG00000136531	SCN2A	6326	0	1	0	0	0	-0.508864	0.011469	0.0930759	7.77087	8.45277	7.3548
	ENSG00000198804	COX1	4512	0	0	0	0	0	0.317803	0.0114703	0.0930759	17.1038	16.8787	17.4473
	ENSG00000078902	TOLLIP	54472	0	0	0	0	0	0.32414	0.0114535	0.0930759	10.2801	10.274	10.6656
	ENSG00000275052	PPP4R3B	57223	0	0	0	0	0	-0.183103	0.0114659	0.0930759	11.7096	11.7056	11.5161
	ENSG00000085733	CTTN	2017	0	0	1	0	0	0.205023	0.0114486	0.0930759	12.4154	12.4166	12.6225
	ENSG00000089094	KDM2B	84678	0	0	0	0	0	-0.2279	0.0115064	0.0932665	9.71566	9.52062	9.55333
	ENSG00000144354	CDCA7	83879	0	0	0	0	0	0.228001	0.0116688	0.0943176	10.1036	9.85432	10.2613
	ENSG00000174173	TRMT10C	54931	0	0	0	0	0	-0.233687	0.0116684	0.0943176	10.2978	10.3137	10.0163
	ENSG00000108219	TSPAN14	81619	0	0	0	0	0	0.194218	0.0116714	0.0943176	12.0248	11.904	12.2264
	ENSG00000166860	ZBTB39	9880	0	0	0	0	0	-0.258251	0.0116589	0.0943176	9.76335	9.64787	9.54652
	ENSG00000203668	CHML	1122	0	1	0	0	0	-0.30879	0.0116602	0.0943176	9.17841	9.20351	8.93928
	ENSG00000064042	LIMCH1	22998	0	0	0	0	0	0.189591	0.011694	0.0944436	12.9455	13.2689	13.0925
	ENSG00000134758	RNF138	51444	0	0	0	0	0	-0.238379	0.0117497	0.0948357	9.72185	9.37803	9.52168
	ENSG00000165997	ARL5B	221079	0	0	0	0	0	-0.227134	0.0117947	0.0950839	11.0385	11.2176	10.7934
	ENSG00000131473	ACLY	47	0	0	0	0	0	0.19157	0.0117924	0.0950839	12.5447	12.4974	12.7151
	ENSG00000162695	SLC30A7	148867	0	0	1	0	0	0.307232	0.0118424	0.0952166	9.35203	9.71159	9.57744
	ENSG00000162929	KIAA1841	84542	0	0	0	0	0	0.477991	0.0118553	0.0952166	7.68363	7.51572	7.99744
	ENSG00000171490	RSL1D1	26156	0	1	0	0	0	-0.222201	0.0118611	0.0952166	12.3215	12.2287	12.101
	ENSG00000121940	CLCC1	23155	0	0	0	0	0	0.205056	0.0118465	0.0952166	10.238	10.2366	10.3853
	ENSG00000141367	CLTC	1213	0	0	0	0	0	0.178961	0.0118237	0.0952166	14.2642	14.4422	14.3873
	ENSG00000115504	EHBP1	23301	0	0	0	0	0	-0.18621	0.0118514	0.0952166	11.0982	11.1158	10.8834
	ENSG00000138814	PPP3CA	5530	0	0	0	0	0	0.226494	0.0118346	0.0952166	13.2765	13.3559	13.4926
	ENSG00000145555	MYO10	4651	0	0	1	0	0	0.192005	0.0118725	0.0952507	10.4909	10.701	10.6743
	ENSG00000197375	SLC22A5	6584	0	0	1	0	0	0.284205	0.0118992	0.0953549	9.80962	10.1139	10.0403
	ENSG00000147202	DIAPH2	1730	0	0	0	0	0	-0.285125	0.0118997	0.0953549	9.51009	9.67286	9.22164
	ENSG00000115339	GALNT3	2591	0	1	0	0	0	0.194926	0.0119167	0.0954337	11.9519	12.254	12.048
	ENSG00000198792	TMEM184B	25829	0	0	0	0	0	0.35172	0.011939	0.0954441	9.68473	9.85059	10.0198
	ENSG00000181827	RFX7	64864	0	0	0	0	0	-0.243301	0.0119371	0.0954441	10.1647	10.0105	9.96894
	ENSG00000168763	CNNM3	26505	0	0	0	0	0	0.235295	0.0119395	0.0954441	10.2629	10.3358	10.4929
	ENSG00000112276	BVES	11149	0	0	0	0	0	0.516095	0.0120427	0.0961541	7.84966	8.19305	8.19793
	ENSG00000104419	NDRG1	10397	0	0	0	0	0	0.237018	0.0120394	0.0961541	14.4882	14.7194	14.7036
	ENSG00000065978	YBX1	4904	0	0	0	0	0	-0.167055	0.0120913	0.0964849	13.6189	13.372	13.4899
	ENSG00000007952	NOX1	27035	0	0	0	0	0	1.09374	0.0121057	0.0965422	6.22337	7.03064	6.54853
	ENSG00000274605	PCCA-DT	105370333	0	0	1	0	0	0.450728	0.0121245	0.0966344	7.85948	8.02776	8.15175
	ENSG00000171004	HS6ST2	90161	0	0	0	0	0	-0.190988	0.0121701	0.0969395	10.9878	10.6085	10.8135
	ENSG00000137285	TUBB2B	347733	0	0	0	0	0	0.806343	0.0121783	0.096947	7.18179	7.6532	7.4722
	ENSG00000151376	ME3	10873	0	0	0	0	0	-0.242563	0.0122502	0.0974035	9.76009	9.58113	9.51283
	ENSG00000138764	CCNG2	901	0	0	0	0	0	-0.320632	0.0122434	0.0974035	11.7755	11.4886	11.5569
	ENSG00000186665	C17orf58	284018	1	0	0	0	0	0.36595	0.0122577	0.0974052	8.05315	8.22095	8.33508
	ENSG00000167785	ZNF558	148156	0	0	0	0	0	-0.341082	0.0122884	0.0975904	8.47359	8.27267	8.25299
	ENSG00000130684	ZNF337	26152	0	0	0	0	0	-0.310643	0.012314	0.0977363	9.21384	8.94006	9.00468
	ENSG00000102172	SMS	6611	0	0	1	0	0	0.230289	0.0123915	0.0981762	11.9372	11.5671	12.19
	ENSG00000172071	EIF2AK3	9451	0	0	0	0	0	0.214202	0.0123875	0.0981762	10.1403	10.5293	10.2741
	ENSG00000145365	TIFA	92610	0	0	0	0	0	0.318958	0.0123794	0.0981762	8.4882	8.34759	8.75245
	ENSG00000101323	HAO1	54363	0	0	0	0	0	-0.565411	0.0124146	0.0983004	7.46276	6.95159	7.43417
	ENSG00000106077	ABHD11	83451	0	0	0	0	0	0.38702	0.0124248	0.0983229	9.44228	9.62226	9.75736
	ENSG00000149485	FADS1	3992	0	0	0	0	0	-0.206457	0.012445	0.0984245	12.4912	12.008	12.2351
	ENSG00000065243	PKN2	5586	0	0	0	0	0	-0.218009	0.0124728	0.0985858	11.4043	11.5674	11.1448
	ENSG00000065150	IPO5	3843	0	1	0	0	0	-0.168312	0.0124967	0.0986122	13.4968	13.0909	13.309
	ENSG00000178694	NSUN3	63899	0	0	0	0	0	-0.381162	0.0124983	0.0986122	8.17446	8.34576	7.89356
	ENSG00000100997	ABHD12	26090	1	0	0	0	0	0.169931	0.0124851	0.0986122	11.5058	11.457	11.7077
	ENSG00000104177	MYEF2	50804	0	0	0	0	0	-0.208952	0.0125919	0.0992334	11.3878	11.1039	11.1692
	ENSG00000134508	CABLES1	91768	0	0	0	0	0	-0.234829	0.0126115	0.0993294	9.70286	9.71693	9.51164
	ENSG00000120533	ENY2	56943	0	0	1	0	0	-0.191023	0.0126873	0.0998673	10.9901	10.8332	10.8198
	ENSG00000142192	APP	351	0	1	0	0	0	0.202167	0.012736	0.100192	14.1532	13.853	14.4091
	ENSG00000262919	CCNQ	92002	0	0	0	0	0	0.392018	0.0127805	0.100424	8.25465	8.23745	8.57499
	ENSG00000150776	NKAPD1	55216	0	1	0	0	0	-0.223415	0.0128201	0.100638	10.4784	10.0218	10.2996
	ENSG00000117143	UAP1	6675	0	0	0	0	0	0.258739	0.0128229	0.100638	11.5514	11.6351	11.736
	ENSG00000173890	GPR160	26996	0	0	0	0	0	0.191121	0.0128839	0.101057	11.4322	11.4173	11.6015
	ENSG00000221823	PPP3R1	5534	0	0	0	0	0	-0.19058	0.0130167	0.102039	11.6584	11.5723	11.4401
	ENSG00000174744	BRMS1	25855	0	0	1	0	0	0.302464	0.0131009	0.102639	9.84602	10.0781	10.1453
	ENSG00000173812	EIF1	10209	0	1	0	0	0	-0.162944	0.0131451	0.102871	13.1518	12.9397	13.0184
	ENSG00000129235	TXNDC17	84817	0	0	1	0	0	0.337058	0.0131459	0.102871	8.66622	8.70956	8.923
	ENSG00000125827	TMX4	56255	0	0	0	0	0	0.155406	0.013201	0.103121	12.1511	12.0267	12.2969
	ENSG00000248905	FMN1	342184	0	0	0	0	0	0.468609	0.0132005	0.103121	7.67989	8.04175	7.94919
	ENSG00000153048	CARHSP1	23589	0	0	0	0	0	0.298747	0.013193	0.103121	9.25279	9.10102	9.5529
	ENSG00000111731	C2CD5	9847	0	1	0	0	0	-0.211841	0.0132266	0.103145	11.0489	10.6714	10.8583
	ENSG00000102893	PHKB	5257	0	0	0	0	0	0.213833	0.0132272	0.103145	10.7496	10.5482	10.962
	ENSG00000075239	ACAT1	38	0	0	0	0	0	-0.190798	0.0132483	0.103248	12.2277	11.857	12.0639
	ENSG00000100504	PYGL	5836	0	0	0	0	0	-0.4119	0.0132739	0.103388	8.09367	7.94098	7.87933
	ENSG00000104886	PLEKHJ1	55111	0	0	0	0	0	0.321743	0.0133053	0.103572	9.50164	9.45563	9.86027
	ENSG00000167232	ZNF91	7644	0	0	0	0	0	-0.213066	0.0133626	0.103957	10.0202	9.99914	9.82342
	ENSG00000168675	LDLRAD4	753	0	0	0	0	0	1.01785	0.0133949	0.104148	6.44843	7.21731	6.7708
	ENSG00000183496	MEX3B	84206	0	0	0	0	0	-0.384774	0.0134535	0.104543	8.31076	7.93871	8.13567
	ENSG00000137486	ARRB1	408	0	0	0	0	0	0.243707	0.0134668	0.104585	9.54768	9.8231	9.77965
	ENSG00000166886	NAB2	4665	0	0	0	0	0	0.436532	0.013499	0.104714	7.84935	8.42706	8.20191
	ENSG00000185344	ATP6V0A2	23545	0	0	1	0	0	0.244162	0.0134951	0.104714	9.98842	10.0976	10.1647
	ENSG00000170006	TMEM154	201799	0	0	0	0	0	0.448948	0.0135129	0.104754	7.84515	8.6415	8.07754
	ENSG00000008394	MGST1	4257	0	0	0	0	0	0.267284	0.0135199	0.104754	11.315	11.176	11.5509
	ENSG00000197965	MPZL1	9019	0	0	0	0	0	0.185714	0.0135433	0.104875	11.6069	11.5779	11.7599
	ENSG00000198604	BAZ1A	11177	0	0	0	0	0	0.252243	0.0136088	0.10532	10.8914	11.2071	11.0848
	ENSG00000087253	LPCAT2	54947	0	0	0	0	0	-0.354987	0.0136953	0.105928	8.69837	8.45487	8.4721
	ENSG00000188042	ARL4C	10123	0	0	0	0	0	0.340621	0.013745	0.106141	8.21261	8.64915	8.42814
	ENSG00000134490	TMEM241	85019	0	0	0	0	0	0.299459	0.0137614	0.106141	9.14641	8.95846	9.40182
	ENSG00000135916	ITM2C	81618	0	0	0	0	0	-0.368287	0.0137625	0.106141	8.982	8.93213	8.78683
	ENSG00000137522	RNF121	55298	0	0	0	0	0	0.254747	0.0137473	0.106141	9.25575	9.35655	9.46166
	ENSG00000158019	BABAM2	9577	0	0	0	0	0	-0.353041	0.0137476	0.106141	8.68463	8.67421	8.42461
	ENSG00000156639	ZFAND3	60685	1	0	0	0	0	0.217262	0.0137977	0.106351	10.3668	10.4103	10.615
	ENSG00000168769	TET2	54790	0	0	0	0	1	-0.250425	0.0138566	0.106743	10.177	10.4564	9.89953
	ENSG00000113761	ZNF346	23567	0	0	0	0	0	-0.255743	0.01387	0.106785	9.2113	9.14594	9.0175
	ENSG00000181004	BBS12	166379	0	0	0	0	0	-0.612141	0.0139595	0.107356	7.36144	7.73445	7.00763
	ENSG00000088876	ZNF343	79175	0	0	0	0	0	-0.314499	0.0139603	0.107356	9.06093	8.77276	8.87204
	ENSG00000269891	ARHGAP19-SLIT1	100533184	0	0	0	0	0	0.698122	0.0139744	0.107403	6.84192	6.76707	7.19664
	ENSG00000156508	EEF1A1	1915	0	1	0	0	0	-0.192864	0.014084	0.108182	17.1003	16.4651	16.9715
	ENSG00000139154	AEBP2	121536	0	0	0	0	0	-0.222033	0.0141098	0.10831	10.5685	10.4641	10.3196
	ENSG00000164924	YWHAZ	7534	0	0	1	0	0	-0.162225	0.0141168	0.10831	14.3786	14.4315	14.1984
	ENSG00000196465	MYL6B	140465	0	0	0	0	0	-0.254081	0.0141365	0.108337	9.89773	9.51099	9.76512
	ENSG00000174579	MSL2	55167	0	0	0	0	0	-0.22487	0.0141286	0.108337	10.1422	9.93831	9.96445
	ENSG00000110328	GALNT18	374378	0	0	0	0	0	0.356132	0.014155	0.108416	8.75994	8.51192	9.05686
	ENSG00000163697	APBB2	323	0	0	0	0	0	-0.320492	0.0141979	0.108682	9.55069	9.26592	9.30122
	ENSG00000248771	SMIM31	100505989	0	0	0	0	0	-0.627104	0.0142087	0.108703	7.55347	7.33216	7.2775
	ENSG00000084710	EFR3B	22979	0	0	0	0	0	0.425427	0.014221	0.108735	7.7046	7.54626	8.02026
	ENSG00000095015	MAP3K1	4214	0	0	0	0	0	-0.260613	0.0142942	0.109232	9.55112	9.60717	9.35507
	ENSG00000100852	ARHGAP5	394	0	0	0	0	1	-0.243977	0.0143305	0.109446	12.0332	12.0854	11.7721
	ENSG00000196591	HDAC2	3066	0	0	0	0	0	-0.163399	0.0144304	0.110017	12.3385	12.1732	12.1387
	ENSG00000196236	XPNPEP3	63929	0	0	0	0	0	-0.249617	0.0144282	0.110017	9.46878	9.28852	9.2284
	ENSG00000171219	CDC42BPG	55561	0	0	1	0	0	0.294986	0.0144464	0.110017	9.84042	10.0676	10.115
	ENSG00000144824	PHLDB2	90102	0	0	0	0	1	-0.269241	0.0144426	0.110017	10.763	10.6153	10.5079
	ENSG00000112812	PRSS16	10279	0	0	0	0	0	-0.336115	0.0144214	0.110017	8.70251	8.75578	8.40876
	ENSG00000133884	DPF2	5977	0	0	0	0	0	-0.163839	0.0144562	0.110029	11.7191	11.9976	11.5858
	ENSG00000087111	PIGS	94005	0	1	0	0	0	0.177237	0.0144671	0.110049	11.589	11.521	11.7831
	ENSG00000178764	ZHX2	22882	0	0	0	0	0	-0.319044	0.0144783	0.110071	8.90928	9.06562	8.65971
	ENSG00000165672	PRDX3	10935	0	0	0	0	0	-0.148489	0.0145043	0.110149	12.7987	12.3781	12.6591
	ENSG00000177733	HNRNPA0	10949	0	1	0	0	0	-0.157306	0.0145133	0.110149	13.095	12.7873	12.9696
	ENSG00000110057	UNC93B1	81622	0	1	0	0	0	-0.438308	0.0145063	0.110149	8.96182	8.73165	8.69775
	ENSG00000180817	PPA1	5464	0	0	0	0	0	-0.205956	0.0145384	0.110277	12.4597	12.1766	12.2544
	ENSG00000060971	ACAA1	30	0	0	0	0	0	0.265694	0.0146393	0.110916	9.88759	9.95647	10.1401
	ENSG00000116001	TIA1	7072	0	0	0	0	0	-0.246562	0.0146732	0.111085	10.6966	10.6216	10.3902
	ENSG00000132879	FBXO44	93611	0	0	0	0	0	-0.316904	0.0146782	0.111085	8.98861	8.85724	8.81634
	ENSG00000100347	SAMM50	25813	0	0	0	0	0	-0.211152	0.0146943	0.111144	10.0851	10.148	9.88644
	ENSG00000056050	HPF1	54969	0	0	0	0	0	-0.231246	0.0147319	0.111365	9.74565	9.53776	9.53103
	ENSG00000188321	ZNF559	84527	0	0	0	0	0	-0.327319	0.0147448	0.1114	8.6871	8.34398	8.44271
	ENSG00000141034	GID4	79018	0	0	0	0	0	-0.304939	0.0147617	0.111464	8.81444	8.64053	8.64031
	ENSG00000273311	DGCR11	25786	0	0	0	0	0	0.589873	0.014775	0.111502	7.15513	7.23028	7.43117
	ENSG00000148468	FAM171A1	221061	0	0	0	0	0	-0.280685	0.0148118	0.111716	9.57068	9.36243	9.36866
	ENSG00000158941	CCAR2	57805	0	0	0	0	0	-0.18937	0.0148321	0.111806	10.8859	10.6998	10.7422
	ENSG00000154174	TOMM70	9868	0	1	0	0	0	-0.186021	0.0148648	0.111814	11.9598	12.0005	11.6994
	ENSG00000189319	FAM53B	9679	0	0	0	0	0	0.327191	0.0148448	0.111814	9.42808	9.52869	9.71768
	ENSG00000143653	SCCPDH	51097	0	0	0	0	0	0.194046	0.0148667	0.111814	10.9771	11.0094	11.1373
	ENSG00000164073	MFSD8	256471	0	0	0	0	0	0.310398	0.0148527	0.111814	8.80452	8.9492	8.99393
	ENSG00000111530	CAND1	55832	0	1	0	0	0	-0.162861	0.0149113	0.112086	13.1932	13.1708	13.0015
	ENSG00000103034	NDRG4	65009	0	0	0	0	0	0.524558	0.0149844	0.11251	7.25867	7.40981	7.56939
	ENSG00000163810	TGM4	7047	0	0	0	0	0	3.27275	0.0150203	0.112716	5.75143	5.58943	7.05855
	ENSG00000188175	HEPACAM2	253012	0	0	0	0	0	-1.0795	0.0150692	0.112893	6.69106	6.75339	6.42561
	ENSG00000197256	KANK2	25959	0	0	0	0	0	0.324076	0.0150693	0.112893	8.50509	8.48751	8.78568
	ENSG00000128714	HOXD13	3239	0	0	0	0	0	-0.687286	0.0150527	0.112893	7.06976	7.17265	6.73054
	ENSG00000171320	ESCO2	157570	0	0	0	0	0	0.278889	0.0151237	0.113237	9.28883	8.92689	9.48198
	ENSG00000112640	PPP2R5D	5528	0	0	0	0	0	-0.194785	0.0151464	0.113343	10.552	10.3483	10.3991
	ENSG00000111276	CDKN1B	1027	0	0	0	0	0	-0.182419	0.0151874	0.113586	10.7886	10.8104	10.6112
	ENSG00000058063	ATP11B	23200	0	1	0	0	0	0.181015	0.0152203	0.113769	12.4621	12.3971	12.5946
	ENSG00000037637	FBXO42	54455	0	0	0	0	0	0.186569	0.0152378	0.113836	10.5133	10.6667	10.6509
	ENSG00000173611	SCAI	286205	0	0	0	0	0	0.375731	0.0152675	0.113994	9.17364	9.21142	9.47167
	ENSG00000109084	TMEM97	27346	0	0	0	0	0	0.181293	0.0153019	0.114161	11.7866	11.4728	11.9472
	ENSG00000166165	CKB	1152	0	0	0	0	0	0.829785	0.015307	0.114161	12.4582	12.6953	13.2624
	ENSG00000077044	DGKD	8527	0	0	0	0	0	0.231817	0.0153509	0.114396	10.8653	10.9434	11.1038
	ENSG00000261664	TTC39A-AS1	102724097	0	0	1	0	0	1.30333	0.0153556	0.114396	6.08785	6.76244	6.4466
	ENSG00000087301	TXNDC16	57544	0	0	0	0	0	0.21774	0.0153835	0.11454	11.2413	11.2291	11.3851
	ENSG00000141562	NARF	26502	0	0	0	0	0	0.229281	0.0153943	0.114556	10.1549	10.0322	10.4104
	ENSG00000125430	HS3ST3B1	9953	0	0	0	0	0	-0.703298	0.015418	0.114669	7.33473	7.26396	6.95279
	ENSG00000008294	SPAG9	9043	0	0	0	0	0	0.194317	0.0154503	0.114737	11.3766	11.6762	11.5185
	ENSG00000146085	MMUT	4594	0	0	0	0	0	-0.172309	0.0154505	0.114737	11.5855	11.5466	11.3941
	ENSG00000115756	HPCAL1	3241	0	0	0	0	0	0.513411	0.015453	0.114737	7.58864	7.62381	7.93774
	ENSG00000164953	TMEM67	91147	0	0	0	0	0	-0.470819	0.0154877	0.114931	7.844	7.51584	7.57035
	ENSG00000088756	ARHGAP28	79822	0	0	0	0	0	-0.271844	0.0155134	0.115058	9.42499	9.17362	9.11552
	ENSG00000116830	TTF2	8458	0	0	0	0	0	0.221626	0.0155487	0.115255	10.1164	9.63108	10.2834
	ENSG00000197930	ERO1A	30001	0	0	0	0	0	0.201732	0.0155767	0.115278	10.7965	10.8274	10.935
	ENSG00000103351	CLUAP1	23059	0	0	0	0	0	-0.403468	0.0155733	0.115278	8.08097	7.91474	7.83552
	ENSG00000134539	KLRD1	3824	0	0	0	0	0	0.464335	0.0155776	0.115278	7.61144	7.631	7.86477
	ENSG00000198093	ZNF649	65251	0	0	0	0	0	-0.266571	0.0155972	0.115358	11.2844	11.2452	10.9071
	ENSG00000133858	ZFC3H1	196441	0	0	0	0	0	-0.191334	0.0156125	0.115408	10.6014	10.8981	10.367
	ENSG00000100280	AP1B1	162	0	0	0	0	0	0.262883	0.0156994	0.115986	11.6336	11.5857	11.9089
	ENSG00000124201	ZNFX1	57169	0	0	0	0	0	0.249759	0.0157345	0.116181	10.5753	10.8849	10.7895
	ENSG00000181817	LSM10	84967	0	0	0	0	0	0.345716	0.0157506	0.116236	8.29086	8.40574	8.57447
	ENSG00000120616	EPC1	80314	0	0	0	0	0	-0.208578	0.015873	0.117023	10.087	10.0748	9.86932
	ENSG00000129925	PGAP6	58986	1	0	0	0	0	0.483358	0.0158748	0.117023	9.00446	9.09414	9.4343
	ENSG00000126822	PLEKHG3	26030	0	0	0	0	0	0.323983	0.0158874	0.117051	8.62311	8.81112	8.8755
	ENSG00000119782	FKBP1B	2281	0	0	0	0	0	1.02748	0.0159476	0.11743	6.28238	6.48405	6.62186
	ENSG00000126261	UBA2	10054	0	0	0	0	0	-0.163868	0.0160077	0.117808	12.6893	12.639	12.4678
	ENSG00000165283	STOML2	30968	0	1	0	0	0	-0.179647	0.0160689	0.11806	11.4292	11.165	11.2621
	ENSG00000029153	ARNTL2	56938	0	0	0	0	0	0.444682	0.0160716	0.11806	7.61445	7.63724	7.885
	ENSG00000168234	TTC39C	125488	0	0	0	0	0	0.285612	0.0160593	0.11806	8.90027	8.92803	9.12894
	ENSG00000013441	CLK1	1195	0	0	0	0	0	-0.282727	0.0160774	0.11806	10.9731	10.9526	10.7173
	ENSG00000131979	GCH1	2643	0	0	0	0	0	0.259888	0.0161009	0.118168	9.55586	9.85902	9.70593
	ENSG00000102738	MRPS31	10240	0	0	0	0	0	-0.327944	0.0161162	0.118215	8.72606	8.66276	8.46994
	ENSG00000152127	MGAT5	4249	0	0	0	0	0	0.159895	0.0161356	0.118293	11.769	11.9097	11.8827
	ENSG00000144028	SNRNP200	23020	0	1	0	0	0	-0.165346	0.0161926	0.118645	14.0207	13.8649	13.8087
	ENSG00000120800	UTP20	27340	0	0	0	0	1	-0.234058	0.0162216	0.118792	11.1011	10.9407	10.825
	ENSG00000157680	DGKI	9162	0	0	0	0	0	1.21397	0.0162363	0.118835	6.24703	7.09754	6.52252
	ENSG00000167110	GOLGA2	2801	0	0	1	0	0	0.172985	0.0162473	0.11885	11.3587	11.8289	11.4953
	ENSG00000130254	SAFB2	9667	0	0	0	0	0	0.234839	0.0162855	0.119064	10.4709	10.7465	10.6604
	ENSG00000164402	SEPTIN8	23176	0	0	0	0	0	0.210552	0.0163803	0.119664	10.5496	10.4241	10.7639
	ENSG00000163399	ATP1A1	476	0	0	0	0	0	0.189792	0.0163855	0.119664	13.022	13.1871	13.1624
	ENSG00000261824	LINC00662	148189	0	0	0	0	0	0.262875	0.0164069	0.119713	10.8663	11.4916	10.978
	ENSG00000179630	LACC1	144811	0	0	0	0	0	0.547983	0.0164101	0.119713	7.3853	7.61513	7.66375
	ENSG00000141873	SLC39A3	29985	0	0	0	0	0	0.335257	0.0164288	0.119737	8.55621	8.55598	8.84248
	ENSG00000107105	ELAVL2	1993	0	0	0	0	0	0.316053	0.0164572	0.119838	8.7476	8.61248	8.82532
	ENSG00000127663	KDM4B	23030	0	0	0	1	0	0.330969	0.0164631	0.119838	9.95267	10.1446	10.2401
	ENSG00000196968	FUT11	170384	0	0	0	0	0	0.346065	0.0164726	0.119842	8.35628	8.33248	8.58616
	ENSG00000196961	AP2A1	160	0	0	0	0	0	0.361338	0.0164888	0.119894	9.30292	9.30064	9.62812
	ENSG00000072778	ACADVL	37	0	0	1	0	0	0.293537	0.0165534	0.120168	11.2187	11.442	11.481
	ENSG00000137842	TMEM62	80021	0	1	0	0	0	-0.357984	0.0165493	0.120168	9.59813	9.52331	9.36249
	ENSG00000142166	IFNAR1	3454	0	0	0	0	0	0.161891	0.0165443	0.120168	11.9356	12.1183	12.0178
	ENSG00000083444	PLOD1	5351	0	0	0	0	0	0.261537	0.0165753	0.120261	10.1291	10.2003	10.3975
	ENSG00000250722	SELENOP	6414	0	0	0	0	0	0.233947	0.0166134	0.120443	10.9165	11.644	11.1919
	ENSG00000120992	LYPLA1	10434	0	1	0	0	0	0.167148	0.0166261	0.120443	12.1192	12.1006	12.2329
	ENSG00000105497	ZNF175	7728	0	0	0	0	0	-0.304732	0.0166274	0.120443	8.66051	8.63879	8.45035
	ENSG00000100336	APOL4	80832	0	0	0	0	0	-0.477764	0.0166367	0.120445	7.66362	7.95678	7.41426
	ENSG00000167553	TUBA1C	84790	0	0	0	0	0	0.164469	0.0167163	0.12089	12.4791	12.1817	12.5979
	ENSG00000164609	SLU7	10569	0	0	0	0	0	-0.260907	0.0167099	0.12089	9.68859	9.84543	9.4578
	ENSG00000168938	PPIC	5480	0	0	1	0	0	0.924251	0.0167692	0.121207	6.42231	6.72806	6.73489
	ENSG00000008083	JARID2	3720	0	0	0	0	0	-0.279407	0.0167821	0.121234	9.19764	8.90471	8.96927
	ENSG00000241258	CRCP	27297	0	0	0	0	0	0.213718	0.0168049	0.12133	10.257	10.1847	10.4332
	ENSG00000141934	PLPP2	8612	0	0	0	0	0	0.446011	0.0168136	0.12133	7.78159	7.80351	8.13069
	ENSG00000157106	SMG1	23049	0	0	0	0	1	0.250043	0.0168805	0.121379	11.4897	11.9078	11.6693
	ENSG00000224559	LINC01087	101927994	0	0	0	0	0	0.664752	0.0168456	0.121379	6.90186	6.9584	7.33132
	ENSG00000054523	KIF1B	23095	0	0	0	0	0	0.218923	0.016884	0.121379	12.2098	12.4076	12.3827
	ENSG00000145244	CORIN	10699	0	0	0	0	0	-1.09332	0.0168759	0.121379	6.56249	6.79145	6.20864
	ENSG00000025039	RRAGD	58528	0	0	0	1	0	0.277467	0.0168781	0.121379	10.0612	10.2087	10.2984
	ENSG00000196981	WDR5B	54554	0	0	0	0	0	-0.386841	0.0168633	0.121379	8.0564	7.89691	7.8218
	ENSG00000151366	NDUFC2	4718	0	0	1	0	0	0.244837	0.0168737	0.121379	10.0838	10.0774	10.2849
	ENSG00000099330	OCEL1	79629	0	0	0	0	0	0.436876	0.0169187	0.121497	7.51231	7.87227	7.81248
	ENSG00000165458	INPPL1	3636	0	0	1	0	0	-0.197162	0.0169119	0.121497	11.3803	11.2541	11.2722
	ENSG00000146063	TRIM41	90933	0	0	0	0	0	-0.256787	0.0169277	0.121497	9.91169	9.75997	9.74718
	ENSG00000180694	TMEM64	169200	0	1	0	0	0	0.238179	0.0169576	0.121646	9.66327	9.56514	9.8333
	ENSG00000178038	ALS2CL	259173	0	0	0	0	0	-0.5727	0.0169771	0.121721	7.42769	7.92843	7.0905
	ENSG00000104361	NIPAL2	79815	0	0	0	0	0	0.315481	0.0170847	0.122427	10.3897	11.2439	10.6354
	ENSG00000134697	GNL2	29889	0	0	0	0	0	-0.18273	0.0171366	0.122733	10.8867	10.9159	10.6974
	ENSG00000165192	ASB11	140456	0	0	0	0	0	-0.695608	0.0172029	0.123141	7.03645	6.95095	6.85696
	ENSG00000096401	CDC5L	988	0	0	0	0	0	-0.171893	0.0172145	0.123158	11.8598	11.8434	11.67
	ENSG00000233251	LOC100129434	100129434	0	0	0	0	0	0.951829	0.0172725	0.123375	6.38949	7.2767	6.56551
	ENSG00000111737	RAB35	11021	0	0	0	0	0	0.194578	0.0172704	0.123375	10.3426	10.432	10.5699
	ENSG00000184292	TACSTD2	4070	0	0	0	0	0	0.355342	0.0172595	0.123375	8.74138	9.01295	8.98538
	ENSG00000274602	PI4KAP1	728233	0	0	0	0	0	-0.303411	0.0172898	0.123432	8.99662	8.72012	8.7926
	ENSG00000134291	TMEM106C	79022	0	0	0	0	0	0.182037	0.0173295	0.12365	12.0261	11.8231	12.2587
	ENSG00000244462	RBM12	10137	0	1	0	0	0	-0.158059	0.0173701	0.123873	12.4532	12.2883	12.2787
	ENSG00000165733	BMS1	9790	0	1	0	0	0	-0.217124	0.0174123	0.124067	11.0385	10.9194	10.8139
	ENSG00000126945	HNRNPH2	3188	0	0	0	0	0	-0.207041	0.0174159	0.124067	10.5892	10.6915	10.4064
	ENSG00000149548	CCDC15	80071	0	0	0	0	0	0.355425	0.0174309	0.124108	8.00924	7.77022	8.22657
	ENSG00000137764	MAP2K5	5607	0	1	0	0	0	-0.246893	0.0174868	0.124439	9.48428	9.25459	9.29191
	ENSG00000164494	PDSS2	57107	0	0	0	0	0	-0.238451	0.0174965	0.124442	9.55199	9.32826	9.33792
	ENSG00000107954	NEURL1	9148	0	0	0	0	0	0.669861	0.0175511	0.124764	7.05547	7.80233	7.43126
	ENSG00000169251	NMD3	51068	0	0	0	0	0	-0.196544	0.0175946	0.125007	10.9016	11.0775	10.678
	ENSG00000112701	SENP6	26054	0	0	0	0	1	-0.171617	0.0176041	0.125008	11.8793	11.7263	11.6904
	ENSG00000130309	COLGALT1	79709	0	0	0	0	0	0.25636	0.0176377	0.125113	10.323	10.2384	10.5744
	ENSG00000084073	ZMPSTE24	10269	0	0	0	0	0	0.177404	0.0176578	0.125123	12.0706	12.1596	12.1672
	ENSG00000172167	MTBP	27085	0	0	0	0	0	-0.275479	0.0177106	0.12543	9.24739	8.93643	8.93774
	ENSG00000170348	TMED10	10972	0	0	0	0	0	-0.159832	0.017848	0.126337	12.6917	12.7889	12.4682
	ENSG00000178950	GAK	2580	0	0	0	0	0	0.260709	0.0178904	0.126569	9.99872	10.2208	10.237
	ENSG00000136153	LMO7	4008	0	0	0	0	0	0.234835	0.0179017	0.126582	9.94444	9.81155	10.1299
	ENSG00000113141	IK	3550	0	0	0	0	0	-0.196056	0.0179514	0.126692	11.3046	11.406	11.118
	ENSG00000162642	C1orf52	148423	0	0	0	0	0	-0.237309	0.0179512	0.126692	9.36618	9.40276	9.13055
	ENSG00000106080	FKBP14	55033	0	0	0	0	0	0.361496	0.0179552	0.126692	8.37742	8.51828	8.57203
	ENSG00000164405	UQCRQ	27089	0	0	0	0	0	0.229548	0.0179477	0.126692	10.6186	10.6721	10.8131
	ENSG00000005020	SKAP2	8935	0	0	0	0	0	0.270586	0.0179833	0.126756	8.98571	9.0597	9.19068
	ENSG00000151657	KIN	22944	0	0	0	0	0	-0.350991	0.0180598	0.127228	8.71462	8.77636	8.43344
	ENSG00000137996	RTCA	8634	0	0	1	0	0	0.208559	0.0180961	0.127418	9.74889	9.96944	9.89532
	ENSG00000198908	BHLHB9	80823	0	0	0	0	0	-0.366308	0.0181648	0.127834	8.29125	8.50019	8.06153
	ENSG00000065328	MCM10	55388	0	0	0	0	0	0.190982	0.0182439	0.128323	10.399	10.1541	10.5218
	ENSG00000096717	SIRT1	23411	0	0	0	0	0	-0.238669	0.0182774	0.128491	10.0285	10.1928	9.80744
	ENSG00000123472	ATPAF1	64756	0	0	0	0	0	-0.17616	0.0183366	0.128771	11.3763	10.9979	11.2017
	ENSG00000184428	TOP1MT	116447	0	0	0	0	0	-0.312982	0.0183286	0.128771	9.63155	9.13288	9.45654
	ENSG00000126432	PRDX5	25824	0	0	1	0	0	-0.174954	0.0183631	0.12889	12.6135	12.5155	12.55
	ENSG00000132952	USPL1	10208	0	0	0	0	0	-0.250208	0.0184438	0.129387	9.63947	9.58849	9.39942
	ENSG00000059691	GATB	5188	0	0	0	0	0	-0.324748	0.0185101	0.129785	8.51687	8.20112	8.34165
	ENSG00000175727	MLXIP	22877	0	0	1	0	0	0.204463	0.0185354	0.129825	10.7006	10.8974	10.9388
	ENSG00000117016	RIMS3	9783	0	0	0	0	0	-0.4517	0.0185344	0.129825	8.49666	8.17806	8.28571
	ENSG00000215717	TMEM167B	56900	0	0	1	0	0	0.229684	0.0186158	0.130252	10.0813	10.0725	10.2659
	ENSG00000126458	RRAS	6237	0	0	0	0	0	0.737137	0.0186532	0.130445	6.60345	6.99283	6.94175
	ENSG00000100360	IFT27	11020	0	0	1	0	0	-0.323647	0.0186862	0.130608	8.71324	8.63755	8.46718
	ENSG00000146670	CDCA5	113130	0	0	0	0	0	0.192357	0.0187934	0.131082	11.9769	11.3727	12.1883
	ENSG00000134317	GRHL1	29841	0	0	1	0	0	0.274862	0.0187878	0.131082	8.88857	9.17327	9.05774
	ENSG00000171988	JMJD1C	221037	0	1	0	0	0	-0.181039	0.0187869	0.131082	11.3856	11.468	11.1721
	ENSG00000099995	SF3A1	10291	0	1	0	0	0	-0.191094	0.0188364	0.131108	11.6462	11.8793	11.4642
	ENSG00000112983	BRD8	10902	0	0	0	0	1	-0.205677	0.018829	0.131108	12.7387	12.5161	12.516
	ENSG00000101846	STS	412	0	0	0	0	0	0.370145	0.0188347	0.131108	9.47405	10.0897	9.65194
	ENSG00000172939	OXSR1	9943	0	1	0	0	0	-0.176032	0.0188207	0.131108	11.5271	11.4838	11.336
	ENSG00000169347	GP2	2813	1	0	0	0	0	1.03655	0.0188626	0.131222	6.40014	6.67442	6.71252
	ENSG00000164877	MICALL2	79778	0	0	1	0	0	0.608247	0.0189074	0.131397	7.62569	8.0562	8.02494
	ENSG00000150593	PDCD4	27250	0	0	1	0	0	-0.196669	0.018907	0.131397	12.3346	12.1767	12.164
	ENSG00000168175	MAPK1IP1L	93487	0	0	0	0	0	-0.173401	0.0189237	0.131442	11.412	11.5143	11.2492
	ENSG00000067221	STOML1	9399	0	0	0	0	0	0.40054	0.0189806	0.1317	8.38561	8.61467	8.74594
	ENSG00000136866	ZFP37	7539	0	0	0	0	0	-0.318168	0.0189738	0.1317	8.63136	8.56675	8.36557
	ENSG00000155085	AK9	221264	0	0	0	0	0	-0.395062	0.0190615	0.132193	8.02439	7.76312	7.78269
	ENSG00000116584	ARHGEF2	9181	0	0	0	0	0	0.365956	0.0190757	0.132223	8.50017	8.46896	8.87394
	ENSG00000225697	SLC26A6	65010	0	0	1	0	0	0.329286	0.0190963	0.132297	10.0575	10.1565	10.4052
	ENSG00000111252	SH2B3	10019	0	0	0	0	0	0.29882	0.0191486	0.13259	8.39065	8.20649	8.67186
	ENSG00000138660	AP1AR	55435	0	0	0	0	0	-0.204707	0.0192292	0.13301	10.6102	10.6227	10.3898
	ENSG00000168496	FEN1	2237	0	0	0	0	0	0.208521	0.0192798	0.133222	10.6997	10.3787	10.8923
	ENSG00000117115	PADI2	11240	0	0	0	0	0	-0.781702	0.0192708	0.133222	7.12132	6.8227	6.88764
	ENSG00000085871	MGST2	4258	0	0	0	0	0	0.264392	0.0193345	0.133531	10.8636	11.1879	11.0187
	ENSG00000196507	TCEAL3	85012	0	0	0	0	0	0.672396	0.0193809	0.133575	6.78932	7.17561	7.0723
	ENSG00000143079	CTTNBP2NL	55917	0	0	0	0	0	-0.266367	0.0193721	0.133575	10.0648	10.0738	9.8927
	ENSG00000135002	RFK	55312	0	0	1	0	0	0.206801	0.0193643	0.133575	9.83854	9.84894	9.97392
	ENSG00000065485	PDIA5	10954	0	0	0	0	0	0.280725	0.019371	0.133575	10.1542	10.1264	10.4229
	ENSG00000152582	SPEF2	79925	0	0	0	0	0	-0.552573	0.0194454	0.133951	7.34514	7.32216	7.06572
	ENSG00000196396	PTPN1	5770	0	0	1	0	0	0.186553	0.0194836	0.134075	10.4678	10.6627	10.626
	ENSG00000215421	ZNF407	55628	0	0	0	0	0	-0.28868	0.0196016	0.134748	8.95085	8.96199	8.72546
	ENSG00000033100	CHPF2	54480	0	0	1	0	0	0.355088	0.0196969	0.135062	9.68361	10.0341	9.9952
	ENSG00000131374	TBC1D5	9779	0	0	0	0	0	-0.181424	0.0196979	0.135062	11.387	11.2157	11.2091
	ENSG00000170631	ZNF16	7564	0	0	0	0	0	-0.336108	0.0196675	0.135062	8.39791	8.26591	8.1496
	ENSG00000172273	HINFP	25988	0	0	0	0	0	-0.225221	0.0196954	0.135062	9.66633	9.56932	9.47879
	ENSG00000183576	SETD3	84193	0	0	0	0	0	0.19096	0.0196676	0.135062	10.9096	10.9496	11.0452
	ENSG00000128524	ATP6V1F	9296	0	0	0	0	0	0.186915	0.0197342	0.135173	10.4512	10.5993	10.6743
	ENSG00000114279	FGF12	2257	0	0	0	0	0	-0.470116	0.0197297	0.135173	7.81809	7.87421	7.47405
	ENSG00000156261	CCT8	10694	0	0	0	0	0	-0.158607	0.0197468	0.13519	13.5032	13.4422	13.3053
	ENSG00000128656	CHN1	1123	0	0	0	0	0	0.272148	0.0198021	0.135499	9.6709	9.38972	9.94612
	ENSG00000149212	SESN3	143686	0	0	0	0	0	-0.943933	0.0198494	0.135752	14.5068	14.3151	13.6516
	ENSG00000027075	PRKCH	5583	0	0	0	0	0	-0.240408	0.0199349	0.135781	10.6786	10.3569	10.4342
	ENSG00000176490	DIRAS1	148252	0	0	0	0	0	-0.224885	0.0198692	0.135781	9.54569	9.20885	9.42484
	ENSG00000179958	DCTPP1	79077	0	0	0	0	0	0.289954	0.0199214	0.135781	9.67221	9.90826	9.9119
	ENSG00000153292	ADGRF1	266977	0	0	0	0	0	0.413019	0.0199345	0.135781	7.8252	8.1149	8.03909
	ENSG00000166979	EVA1C	59271	0	0	0	0	0	0.534431	0.019885	0.135781	7.25674	7.41885	7.55692
	ENSG00000182379	NXPH4	11247	0	0	1	0	0	0.683704	0.0199171	0.135781	7.20155	7.02889	7.63334
	ENSG00000166828	SCNN1G	6340	0	0	0	0	0	-0.812971	0.0199244	0.135781	6.97733	7.08418	6.61547
	ENSG00000185149	NPY2R	4887	0	0	1	0	0	1.15387	0.0199335	0.135781	6.20323	6.5267	6.48299
	ENSG00000211689	TARP	445347	0	0	0	0	0	-0.684197	0.0200463	0.136331	11.6387	11.7741	11.3755
	ENSG00000022976	ZNF839	55778	0	0	0	0	0	-0.364176	0.0200453	0.136331	8.42064	8.26327	8.20516
	ENSG00000053108	FSTL4	23105	0	0	0	0	0	0.518358	0.0200912	0.136567	7.476	7.72786	7.77521
	ENSG00000172432	GTPBP2	54676	1	0	0	0	0	0.212815	0.0201083	0.136613	10.2896	10.1816	10.5151
	ENSG00000136999	CCN3	4856	0	0	0	0	0	-0.683449	0.0201269	0.13667	7.17827	6.90579	6.98463
	ENSG00000164574	GALNT10	55568	0	0	0	0	0	0.315681	0.0201632	0.136847	8.7077	9.16915	8.91825
	ENSG00000125731	SH2D3A	10045	0	0	1	0	0	0.661778	0.0201811	0.136899	6.82473	7.15486	7.12057
	ENSG00000130935	NOL11	25926	0	0	0	0	0	-0.1954	0.0202341	0.137189	10.9961	10.9128	10.7684
	ENSG00000166145	SPINT1	6692	0	0	1	0	0	0.202851	0.0202571	0.137275	11.2866	11.4859	11.5354
	ENSG00000185133	INPP5J	27124	0	0	0	0	0	0.424457	0.0202797	0.137359	8.33902	8.94876	8.73023
	ENSG00000151292	CSNK1G3	1456	0	0	0	0	0	-0.221913	0.0204046	0.138064	10.2487	10.1958	10.0327
	ENSG00000198466	ZNF587	84914	0	0	1	0	0	0.214461	0.0204261	0.13814	9.81935	9.97106	9.92641
	ENSG00000167642	SPINT2	10653	0	0	0	0	0	0.190059	0.020467	0.138347	11.8991	11.9867	12.0733
	ENSG00000236287	ZBED5	58486	0	0	0	0	0	-0.209592	0.0204895	0.138429	10.6783	10.6385	10.4613
	ENSG00000116852	KIF21B	23046	0	0	0	0	0	-0.42581	0.0205002	0.138431	8.77712	8.73012	8.45343
	ENSG00000136867	SLC31A2	1318	0	0	0	0	0	0.415644	0.0205643	0.138794	7.95719	8.65765	8.23001
	ENSG00000164542	KIAA0895	23366	0	0	0	0	0	-0.325244	0.0205989	0.138957	9.12831	9.10593	8.85795
	ENSG00000077458	FAM76B	143684	0	1	0	0	0	-0.246268	0.0206306	0.139099	10.3709	10.1739	10.0928
	ENSG00000152763	WDR78	79819	0	0	0	0	0	-1.02441	0.0206408	0.139099	6.59381	6.67061	6.24315
	ENSG00000133477	FAM83F	113828	0	0	0	0	0	-0.243647	0.0206786	0.139283	9.66127	9.75384	9.45567
	ENSG00000109618	SEPSECS	51091	0	0	0	0	0	-0.313958	0.020809	0.140091	8.51625	8.71114	8.26742
	ENSG00000100196	KDELR3	11015	0	0	0	0	0	0.62042	0.0208314	0.140171	6.948	7.50079	7.24994
	ENSG00000117632	STMN1	3925	0	0	0	0	0	-0.222394	0.0208675	0.140343	12.7265	11.9407	12.5241
	ENSG00000124356	STAMBP	10617	0	0	0	0	0	0.185302	0.0209336	0.140717	10.1736	10.0953	10.3278
	ENSG00000092621	PHGDH	26227	0	0	0	0	0	0.158188	0.0209781	0.140874	11.7529	11.3978	11.9485
	ENSG00000100490	CDKL1	8814	0	0	0	0	0	-0.570471	0.0209765	0.140874	7.63324	7.25862	7.28802
	ENSG00000198055	GRK6	2870	0	1	0	0	0	0.342932	0.0209926	0.1409	10.3927	10.159	10.767
	ENSG00000130338	TULP4	56995	0	0	0	0	0	0.273901	0.0210985	0.14154	10.0989	10.3081	10.3267
	ENSG00000170266	GLB1	2720	0	0	0	0	0	0.180075	0.0211449	0.14178	10.6073	10.5604	10.8305
	ENSG00000061936	SFSWAP	6433	0	0	0	0	0	-0.194836	0.0211776	0.141928	10.1675	10.0555	10.03
	ENSG00000152952	PLOD2	5352	0	0	0	0	0	0.675471	0.0212038	0.141961	7.77552	7.46652	8.24534
	ENSG00000164251	F2RL1	2150	0	0	0	0	0	-0.242634	0.0211982	0.141961	9.27019	9.29951	9.1311
	ENSG00000177613	CSTF2T	23283	0	0	0	0	0	-0.331393	0.0212338	0.142091	8.64006	8.65644	8.40307
	ENSG00000092094	OSGEP	55644	0	0	0	0	0	-0.261509	0.0212677	0.142247	8.9914	8.76626	8.72959
	ENSG00000126698	DNAJC8	22826	0	0	0	0	0	-0.185426	0.0212849	0.142268	11.1059	10.8858	10.9578
	ENSG00000167562	ZNF701	55762	0	0	1	0	0	0.307274	0.0212926	0.142268	8.35918	8.58254	8.5406
	ENSG00000187446	CHP1	11261	0	0	0	0	0	0.231284	0.0213029	0.142268	10.6719	10.7585	10.8592
	ENSG00000114770	ABCC5	10057	0	0	0	0	1	-0.196681	0.0213197	0.142309	10.7006	10.7423	10.4901
	ENSG00000137038	DMAC1	90871	0	1	0	0	0	-0.272895	0.0213339	0.142333	9.28548	9.20159	9.04846
	ENSG00000197948	FCHSD1	89848	0	0	1	0	0	0.442237	0.0213982	0.142583	7.94412	8.20333	8.29134
	ENSG00000243701	DUBR	344595	0	1	0	0	0	0.533814	0.021409	0.142583	7.51139	7.33933	7.8048
	ENSG00000009335	UBE3C	9690	0	0	0	0	0	0.146779	0.0213987	0.142583	12.787	12.7971	12.9053
	ENSG00000213995	NAXD	55739	0	0	0	0	0	0.170054	0.0214141	0.142583	12.7825	12.7553	12.9763
	ENSG00000110042	DTX4	23220	0	0	0	0	0	-0.524872	0.02143	0.142618	7.6844	7.712	7.37131
	ENSG00000164442	CITED2	10370	0	0	0	0	0	-0.200439	0.0215214	0.143155	10.4906	10.4813	10.3006
	ENSG00000125870	SNRPB2	6629	0	0	0	0	0	-0.183512	0.0215676	0.14339	11.0193	11.017	10.8268
	ENSG00000119411	BSPRY	54836	0	1	0	0	0	-0.312	0.0215956	0.143505	8.79561	8.71199	8.64051
	ENSG00000126247	CAPNS1	826	0	0	1	0	0	0.223776	0.0216789	0.143987	12.9322	13.3511	13.0677
	ENSG00000136908	DPM2	8818	0	0	0	0	0	0.242781	0.021745	0.14421	9.50145	9.55165	9.73918
	ENSG00000169371	SNUPN	10073	0	0	0	0	0	-0.481346	0.0217396	0.14421	7.52794	7.53181	7.20661
	ENSG00000173540	GMPPB	29925	0	0	0	0	0	0.268547	0.0217397	0.14421	10.1112	10.176	10.3508
	ENSG00000088256	GNA11	2767	0	0	0	0	0	0.347207	0.021811	0.144505	9.28822	9.3147	9.61565
	ENSG00000049239	H6PD	9563	0	0	0	0	0	-0.205324	0.0218095	0.144505	10.0594	9.94091	9.92895
	ENSG00000133226	SRRM1	10250	0	0	0	0	0	0.264012	0.0219221	0.144669	11.7486	11.5878	11.9394
	ENSG00000179598	PLD6	201164	0	0	0	0	0	-0.229581	0.0219225	0.144669	9.60782	9.47112	9.39004
	ENSG00000180914	OXTR	5021	0	0	0	0	0	0.393907	0.0219147	0.144669	7.99658	8.36342	8.20428
	ENSG00000055130	CUL1	8454	0	1	0	0	0	-0.163824	0.0218986	0.144669	11.4639	11.4459	11.2803
	ENSG00000198753	PLXNB3	5365	0	0	0	0	0	0.533023	0.021917	0.144669	8.83035	8.87449	9.30308
	ENSG00000172932	ANKRD13D	338692	0	0	1	0	0	0.373241	0.0219106	0.144669	10.1575	10.1082	10.5453
	ENSG00000022840	RNF10	9921	0	0	1	0	0	0.1702	0.0218803	0.144669	12.5664	12.5586	12.7447
	ENSG00000186188	FFAR4	338557	0	0	0	0	0	-1.58694	0.0219054	0.144669	6.37034	6.33932	6.14322
	ENSG00000175087	PDIK1L	149420	0	1	0	0	0	-0.223365	0.021988	0.14503	9.68579	9.50965	9.49049
	ENSG00000152465	NMT2	9397	0	0	0	0	0	-0.228178	0.0220249	0.145201	10.2543	9.78016	10.0454
	ENSG00000082068	WDR70	55100	0	0	0	0	0	-0.229305	0.0220642	0.145388	9.72173	9.68991	9.53228
	ENSG00000174996	KLC2	64837	0	0	1	0	0	0.279768	0.0220943	0.145464	11.0118	11.1635	11.3276
	ENSG00000176771	NCKAP5	344148	0	0	0	0	0	-0.749756	0.0220974	0.145464	7.06194	7.10729	6.77837
	ENSG00000106355	LSM5	23658	0	0	0	0	0	-0.21751	0.0221842	0.145639	10.2824	9.82538	10.097
	ENSG00000197892	KIF13B	23303	0	0	0	0	0	0.279231	0.0221895	0.145639	9.93854	10.3848	10.2216
	ENSG00000107929	LARP4B	23185	0	0	0	0	0	0.159923	0.0221537	0.145639	11.7485	11.9399	11.8681
	ENSG00000120685	PROSER1	80209	0	0	0	0	0	0.190792	0.0221805	0.145639	11.2246	11.2035	11.3623
	ENSG00000078177	N4BP2	55728	0	1	0	0	0	-0.241572	0.0221774	0.145639	11.0305	10.8637	10.8304
	ENSG00000165195	PIGA	5277	0	0	0	0	0	-0.207207	0.022221	0.145774	10.1204	10.1083	9.96456
	ENSG00000100321	SYNGR1	9145	0	0	0	0	0	-0.42821	0.0222455	0.145863	7.83113	7.76146	7.62184
	ENSG00000179218	CALR	811	0	0	0	1	0	0.13718	0.0222788	0.145991	15.048	14.6967	15.1528
	ENSG00000128283	CDC42EP1	11135	0	0	0	0	0	0.804771	0.0222962	0.145991	6.68458	6.95694	7.08179
	ENSG00000149089	APIP	51074	0	0	0	0	0	0.275887	0.0222979	0.145991	9.63689	9.52064	9.87335
	ENSG00000013561	RNF14	9604	0	0	0	0	0	0.174103	0.0223287	0.14605	11.1826	11.3247	11.3062
	ENSG00000149930	TAOK2	9344	0	0	0	0	0	0.279708	0.0223195	0.14605	9.61387	9.7039	9.86755
	ENSG00000110723	EXPH5	23086	0	0	0	0	0	-0.366694	0.0224141	0.146537	10.0685	9.6932	9.74686
	ENSG00000148672	GLUD1	2746	0	0	1	0	0	-0.261422	0.0225352	0.147052	12.7773	12.3411	12.5148
	ENSG00000096070	BRPF3	27154	0	0	0	0	0	0.187847	0.0225369	0.147052	10.6114	10.8968	10.7945
	ENSG00000139625	MAP3K12	7786	0	0	0	0	0	-0.366908	0.0225178	0.147052	8.69693	8.55569	8.48617
	ENSG00000169375	SIN3A	25942	0	0	0	0	0	-0.17168	0.0225785	0.147251	11.886	11.6219	11.777
	ENSG00000241837	ATP5PO	539	0	0	0	0	0	-0.210733	0.0226549	0.147677	10.3	10.2247	10.0648
	ENSG00000183077	AFMID	125061	0	0	0	1	0	0.281552	0.0227363	0.148064	9.90915	9.66541	10.2217
	ENSG00000048392	RRM2B	50484	0	0	0	0	0	0.178091	0.0227325	0.148064	11.3324	11.3844	11.4811
	ENSG00000214013	GANC	2595	0	0	0	0	0	-0.517444	0.0227648	0.148177	7.54355	7.1854	7.29425
	ENSG00000108774	RAB5C	5878	0	0	0	0	0	0.232739	0.0228312	0.148536	9.28448	9.43693	9.50634
	ENSG00000091164	TXNL1	9352	0	0	0	0	0	0.25642	0.0228612	0.148627	11.0082	12.1872	11.1378
	ENSG00000116954	RRAGC	64121	0	0	0	0	0	-0.280526	0.0228674	0.148627	8.97557	9.1632	8.7835
	ENSG00000077585	GPR137B	7107	0	0	0	0	0	0.333561	0.0228862	0.148676	8.41057	8.49164	8.71187
	ENSG00000186283	TOR3A	64222	0	0	0	0	0	0.202212	0.0230044	0.149372	9.86452	9.63989	10.0338
	ENSG00000143889	HNRNPLL	92906	0	0	0	0	0	-0.178444	0.0231298	0.150047	10.6102	10.5518	10.4202
	ENSG00000171346	KRT15	3866	0	0	0	0	0	1.36872	0.0231308	0.150047	6.06357	6.86328	6.3195
	ENSG00000186260	MRTFB	57496	0	0	0	0	1	-0.229127	0.0231772	0.150275	10.1613	10.2479	9.94794
	ENSG00000012983	MAP4K5	11183	0	0	0	0	0	-0.207191	0.0232121	0.150282	10.3057	9.96675	10.1462
	ENSG00000103353	UBFD1	56061	0	0	0	0	0	-0.16758	0.0232104	0.150282	11.2768	11.1219	11.1026
	ENSG00000135974	C2orf49	79074	0	1	0	0	0	-0.224778	0.0232031	0.150282	9.45661	9.45737	9.24094
	ENSG00000189143	CLDN4	1364	0	0	0	0	0	0.260947	0.0232711	0.150591	11.1773	11.9222	11.4993
	ENSG00000196652	ZKSCAN5	23660	0	0	0	0	0	-0.246187	0.023309	0.150763	9.40722	9.19945	9.21985
	ENSG00000072832	CRMP1	1400	0	0	0	0	0	-0.29499	0.023391	0.151147	9.87997	9.69306	9.69893
	ENSG00000106524	ANKMY2	57037	0	0	0	0	0	-0.362812	0.0235173	0.151889	9.25385	9.53163	9.00623
	ENSG00000173702	MUC13	56667	0	0	0	0	0	-1.363	0.0235817	0.152124	8.14415	10.3079	7.55675
	ENSG00000077254	USP33	23032	0	0	0	0	0	-0.16487	0.0235878	0.152124	11.3515	11.4665	11.1543
	ENSG00000011009	LYPLA2	11313	0	0	0	0	0	0.338194	0.0236109	0.152199	8.95281	8.98284	9.31277
	ENSG00000122026	RPL21	6144	0	1	0	0	0	-0.171722	0.0236621	0.152456	12.8527	12.3977	12.742
	ENSG00000185624	P4HB	5034	0	0	0	0	0	0.164304	0.0236933	0.152583	14.2235	14.3768	14.3603
	ENSG00000153721	CNKSR3	154043	0	0	0	0	1	-0.294336	0.0237083	0.152606	9.11254	9.1573	8.94999
[truncated: 13,033 more rows]
