# Supplementary material for: Dual functions of SPOP and ERG dictate androgen therapy responses in prostate cancer
Source: Nat Commun. 2021 Feb 2;12:734. doi: 10.1038/s41467-020-20820-x (PMC7854732; doi:10.1038/s41467-020-20820-x)
Supplement: Supplementary file 21 — Supplementary Data 18 [file 41467_2020_20820_MOESM21_ESM.xlsx]

## Sheet: Supplementary Data 18
			VCaP
			ZMYND11-DM vs Control
	CHROMATIN OCCUPANCY	GENESET	DIRECTION	FDR
	AR+ERG COBOUND	ERG-REPRESSED DHT-INDUCED	Up	4.75142e-21
		ALL COBOUND	Up	0.483654
	ERG BOUND ONLY	ERG-INDUCED	Down	2.74223e-05
		ERG-REPRESSED	Up	4.4156e-08
	AR BOUND ONLY	DHT-INDUCED	Up	2.22872e-08
		DHT-REPRESSED	Down	0.000477572
