# Supplementary material for: Dual functions of SPOP and ERG dictate androgen therapy responses in prostate cancer
Source: Nat Commun. 2021 Feb 2;12:734. doi: 10.1038/s41467-020-20820-x (PMC7854732; doi:10.1038/s41467-020-20820-x)
Supplement: Supplementary file 22 — Supplementary Data 19 [file 41467_2020_20820_MOESM22_ESM.xlsx]

## Sheet: Supplementary Data 19
	seqnames	start	end	width	strand	track_name	integer score for display	strand	fold-change	-log10pvalue	-log10qvalue	relative summit position to peak start	annotation	geneChr	geneStart	geneEnd	geneLength	geneStrand	geneId	transcriptId	distanceToTSS	ENSEMBL	SYMBOL	GENENAME
	chr1	829236	829333	98	*	chip_ctrl_zmynd_peak_1	19	.	4.58099	6.07579	1.92708	90	Promoter (4-5kb)	1	825138	849592	24455	1	643837	ENST00000624927.3	4098	ENSG00000228794	LINC01128	long intergenic non-protein coding RNA 1128
	chr1	831974	832236	263	*	chip_ctrl_zmynd_peak_2	32	.	4.98517	7.75922	3.29117	96	Intron (ENST00000624927.3/643837, intron 1 of 2)	1	825138	849592	24455	1	643837	ENST00000624927.3	6836	ENSG00000228794	LINC01128	long intergenic non-protein coding RNA 1128
	chr1	832315	832498	184	*	chip_ctrl_zmynd_peak_3	23	.	4.10365	6.56031	2.3494	8	Intron (ENST00000624927.3/643837, intron 1 of 2)	1	825138	849592	24455	1	643837	ENST00000624927.3	7177	ENSG00000228794	LINC01128	long intergenic non-protein coding RNA 1128
	chr1	1398167	1398268	102	*	chip_ctrl_zmynd_peak_4	51	.	6.65238	10.1396	5.16697	50	Promoter (1-2kb)	1	1385711	1399335	13625	2	81669	ENST00000400809.8	1067	ENSG00000221978	CCNL2	cyclin L2
	chr1	1398389	1398556	168	*	chip_ctrl_zmynd_peak_5	27	.	5.2639	7.17627	2.79491	105	Promoter (<=1kb)	1	1385711	1399335	13625	2	81669	ENST00000400809.8	779	ENSG00000221978	CCNL2	cyclin L2
	chr1	1406280	1406368	89	*	chip_ctrl_zmynd_peak_6	27	.	5.2639	7.17627	2.79491	55	Promoter (<=1kb)	1	1401913	1406307	4395	2	55052	ENST00000493287.5	0	ENSG00000242485	MRPL20	mitochondrial ribosomal protein L20
	chr1	1573242	1573530	289	*	chip_ctrl_zmynd_peak_7	76	.	8.1231	13.2012	7.69019	161	Promoter (1-2kb)	1	1541673	1574863	33191	2	29101	ENST00000291386.4	1333	ENSG00000160075	SSU72	SSU72 homolog, RNA polymerase II CTD phosphatase
	chr1	1573755	1573880	126	*	chip_ctrl_zmynd_peak_8	33	.	5.54365	7.8243	3.31629	4	Promoter (<=1kb)	1	1541673	1574863	33191	2	29101	ENST00000291386.4	983	ENSG00000160075	SSU72	SSU72 homolog, RNA polymerase II CTD phosphatase
	chr1	2230524	2230821	298	*	chip_ctrl_zmynd_peak_9	25	.	4.6017	6.84726	2.55204	214	Promoter (2-3kb)	1	2228319	2310213	81895	1	6497	ENST00000378536.5	2205	ENSG00000157933	SKI	SKI proto-oncogene
	chr1	2231367	2231441	75	*	chip_ctrl_zmynd_peak_10	33	.	5.54365	7.8243	3.31629	17	Promoter (3-4kb)	1	2228319	2310213	81895	1	6497	ENST00000378536.5	3048	ENSG00000157933	SKI	SKI proto-oncogene
	chr1	2231580	2231874	295	*	chip_ctrl_zmynd_peak_11	88	.	8.77317	14.6384	8.83882	123	Promoter (3-4kb)	1	2228319	2310213	81895	1	6497	ENST00000378536.5	3261	ENSG00000157933	SKI	SKI proto-oncogene
	chr1	2231950	2232135	186	*	chip_ctrl_zmynd_peak_12	42	.	6.09801	8.9633	4.22391	23	Promoter (3-4kb)	1	2228319	2310213	81895	1	6497	ENST00000378536.5	3631	ENSG00000157933	SKI	SKI proto-oncogene
	chr1	3780878	3781090	213	*	chip_ctrl_zmynd_peak_13	36	.	5.80221	8.25033	3.68242	62	3' UTR	1	3778559	3796498	17940	2	57470	ENST00000378251.3	15408	ENSG00000130764	LRRC47	leucine rich repeat containing 47
	chr1	8407906	8407988	83	*	chip_ctrl_zmynd_peak_14	32	.	4.98517	7.75922	3.29117	60	Intron (ENST00000337907.7/473, intron 13 of 23)	1	8352397	8817465	465069	2	473	ENST00000337907.7	409477	ENSG00000142599	RERE	arginine-glutamic acid dipeptide repeats
	chr1	8408455	8408561	107	*	chip_ctrl_zmynd_peak_15	51	.	6.41997	10.0675	5.13724	60	Intron (ENST00000337907.7/473, intron 13 of 23)	1	8352397	8817465	465069	2	473	ENST00000337907.7	408904	ENSG00000142599	RERE	arginine-glutamic acid dipeptide repeats
	chr1	8408871	8408988	118	*	chip_ctrl_zmynd_peak_16	65	.	7.28242	11.8044	6.54737	50	Intron (ENST00000337907.7/473, intron 13 of 23)	1	8352397	8817465	465069	2	473	ENST00000337907.7	408477	ENSG00000142599	RERE	arginine-glutamic acid dipeptide repeats
	chr1	8409075	8409269	195	*	chip_ctrl_zmynd_peak_17	17	.	3.81053	5.79074	1.75639	183	Intron (ENST00000337907.7/473, intron 13 of 23)	1	8352397	8817465	465069	2	473	ENST00000337907.7	408196	ENSG00000142599	RERE	arginine-glutamic acid dipeptide repeats
	chr1	8412001	8412075	75	*	chip_ctrl_zmynd_peak_18	36	.	5.4402	8.18674	3.62783	59	Intron (ENST00000337907.7/473, intron 13 of 23)	1	8352397	8817465	465069	2	473	ENST00000337907.7	405390	ENSG00000142599	RERE	arginine-glutamic acid dipeptide repeats
	chr1	8412176	8412454	279	*	chip_ctrl_zmynd_peak_19	40	.	5.36865	8.70278	4.03494	105	Intron (ENST00000337907.7/473, intron 13 of 23)	1	8352397	8817465	465069	2	473	ENST00000337907.7	405011	ENSG00000142599	RERE	arginine-glutamic acid dipeptide repeats
	chr1	8412689	8412893	205	*	chip_ctrl_zmynd_peak_20	50	.	6.17804	10.0177	5.09657	48	Intron (ENST00000337907.7/473, intron 13 of 23)	1	8352397	8817465	465069	2	473	ENST00000337907.7	404572	ENSG00000142599	RERE	arginine-glutamic acid dipeptide repeats
	chr1	8415112	8415452	341	*	chip_ctrl_zmynd_peak_21	17	.	3.55832	5.80838	1.77127	119	Intron (ENST00000337907.7/473, intron 13 of 23)	1	8352397	8817465	465069	2	473	ENST00000337907.7	402013	ENSG00000142599	RERE	arginine-glutamic acid dipeptide repeats
	chr1	8415714	8415821	108	*	chip_ctrl_zmynd_peak_22	25	.	4.6017	6.84726	2.55204	8	Intron (ENST00000337907.7/473, intron 13 of 23)	1	8352397	8817465	465069	2	473	ENST00000337907.7	401644	ENSG00000142599	RERE	arginine-glutamic acid dipeptide repeats
	chr1	8416636	8417078	443	*	chip_ctrl_zmynd_peak_23	66	.	7.11124	11.8913	6.63039	178	Intron (ENST00000337907.7/473, intron 13 of 23)	1	8352397	8817465	465069	2	473	ENST00000337907.7	400387	ENSG00000142599	RERE	arginine-glutamic acid dipeptide repeats
	chr1	8417154	8417549	396	*	chip_ctrl_zmynd_peak_24	99		8.61365	16.0376	9.98297	188	Intron (ENST00000337907.7/473, intron 13 of 23)	1	8352397	8817465	465069	2	473	ENST00000337907.7	399916	ENSG00000142599	RERE	arginine-glutamic acid dipeptide repeats
	chr1	8417648	8417913	266	*	chip_ctrl_zmynd_peak_25	64	.	6.51907	11.7032	6.45352	233	Intron (ENST00000337907.7/473, intron 13 of 23)	1	8352397	8817465	465069	2	473	ENST00000337907.7	399552	ENSG00000142599	RERE	arginine-glutamic acid dipeptide repeats
	chr1	8418212	8418286	75	*	chip_ctrl_zmynd_peak_26	47	.	5.75212	9.67584	4.79287	44	Intron (ENST00000337907.7/473, intron 13 of 23)	1	8352397	8817465	465069	2	473	ENST00000337907.7	399179	ENSG00000142599	RERE	arginine-glutamic acid dipeptide repeats
	chr1	8424474	8424548	75	*	chip_ctrl_zmynd_peak_27	18	.	4.21822	5.96932	1.89555	1	Intron (ENST00000337907.7/473, intron 12 of 23)	1	8352397	8817465	465069	2	473	ENST00000337907.7	392917	ENSG00000142599	RERE	arginine-glutamic acid dipeptide repeats
	chr1	8875289	8875447	159	*	chip_ctrl_zmynd_peak_28	43	.	6.16671	9.07629	4.32041	110	Promoter (3-4kb)	1	8861000	8878686	17687	2	2023	ENST00000234590.10	3239	ENSG00000074800	ENO1	enolase 1
	chr1	8877516	8877590	75	*	chip_ctrl_zmynd_peak_29	56	.	6.96266	10.6567	5.62235	51	Promoter (1-2kb)	1	8861000	8878686	17687	2	2023	ENST00000234590.10	1096	ENSG00000074800	ENO1	enolase 1
	chr1	9542695	9542854	160	*	chip_ctrl_zmynd_peak_30	36	.	5.80221	8.25033	3.68242	50	Promoter (3-4kb)	1	9539465	9585173	45709	1	84275	ENST00000302692.7	3230	ENSG00000171612	SLC25A33	solute carrier family 25 member 33
	chr1	10637929	10638003	75	*	chip_ctrl_zmynd_peak_31	56	.	7.01854	10.751	5.64976	22	3' UTR	1	10636604	10796646	160043	2	54897	ENST00000377022.8	158643	ENSG00000130940	CASZ1	castor zinc finger 1
	chr1	10765435	10765518	84	*	chip_ctrl_zmynd_peak_32	66	.	7.60342	12.0156	6.6858	35	Intron (ENST00000377022.8/54897, intron 1 of 20)	1	10636604	10796646	160043	2	54897	ENST00000377022.8	31128	ENSG00000130940	CASZ1	castor zinc finger 1
	chr1	10765832	10766182	351	*	chip_ctrl_zmynd_peak_33	62	.	7.28793	11.4853	6.2729	314	Intron (ENST00000377022.8/54897, intron 1 of 20)	1	10636604	10796646	160043	2	54897	ENST00000377022.8	30464	ENSG00000130940	CASZ1	castor zinc finger 1
	chr1	10790088	10790452	365	*	chip_ctrl_zmynd_peak_34	77	.	8.18829	13.3121	7.75285	178	Intron (ENST00000377022.8/54897, intron 1 of 20)	1	10636604	10796646	160043	2	54897	ENST00000377022.8	6194	ENSG00000130940	CASZ1	castor zinc finger 1
	chr1	10790882	10791125	244	*	chip_ctrl_zmynd_peak_35	37	.	5.84878	8.32811	3.71445	128	Intron (ENST00000377022.8/54897, intron 1 of 20)	1	10636604	10796646	160043	2	54897	ENST00000377022.8	5521	ENSG00000130940	CASZ1	castor zinc finger 1
	chr1	10791279	10791375	97	*	chip_ctrl_zmynd_peak_36	33	.	5.54365	7.8243	3.31629	30	Intron (ENST00000377022.8/54897, intron 1 of 20)	1	10636604	10796646	160043	2	54897	ENST00000377022.8	5271	ENSG00000130940	CASZ1	castor zinc finger 1
	chr1	16513550	16513624	75	*	chip_ctrl_zmynd_peak_37	34	.	5.29546	7.95647	3.42699	25	Promoter (<=1kb)	1	16514122	16514285	164	2	26863	ENST00000383925.1	661	ENSG00000206737	RNVU1-18	RNA, variant U1 small nuclear 18
	chr1	17437098	17437177	80	*	chip_ctrl_zmynd_peak_38	42	.	6.09801	8.9633	4.22391	35	Promoter (2-3kb)	1	17406760	17439677	32918	2	55920	ENST00000375436.9	2500	ENSG00000179051	RCC2	regulator of chromosome condensation 2
	chr1	19074763	19075261	499	*	chip_ctrl_zmynd_peak_39	92	.	8.86983	15.1658	9.25821	212	3' UTR	1	19074510	19082240	7731	2	23352	ENST00000375225.7	6979	ENSG00000127481	UBR4	ubiquitin protein ligase E3 component n-recognin 4
	chr1	19075388	19075490	103	*	chip_ctrl_zmynd_peak_40	76	.	8.1231	13.2012	7.69019	54	Exon (ENST00000606379.1/ENST00000606379.1, exon 1 of 1)	1	19074510	19082240	7731	2	23352	ENST00000375225.7	6750	ENSG00000127481	UBR4	ubiquitin protein ligase E3 component n-recognin 4
	chr1	19075597	19076120	524	*	chip_ctrl_zmynd_peak_41	53	.	6.61699	10.3856	5.37929	376	Intron (ENST00000375225.7/23352, intron 3 of 3)	1	19074510	19082240	7731	2	23352	ENST00000375225.7	6120	ENSG00000127481	UBR4	ubiquitin protein ligase E3 component n-recognin 4
	chr1	19079703	19079798	96	*	chip_ctrl_zmynd_peak_42	24	.	4.98928	6.72612	2.46184	78	Promoter (2-3kb)	1	19074510	19082240	7731	2	23352	ENST00000375225.7	2442	ENSG00000127481	UBR4	ubiquitin protein ligase E3 component n-recognin 4
	chr1	21623927	21624028	102	*	chip_ctrl_zmynd_peak_43	42	.	6.09801	8.9633	4.22391	27	Intron (ENST00000290101.8/5909, intron 3 of 26)	1	21596215	21669363	73149	2	5909	ENST00000290101.8	45335	ENSG00000076864	RAP1GAP	RAP1 GTPase activating protein
	chr1	23085144	23085247	104	*	chip_ctrl_zmynd_peak_44	25	.	4.93844	6.85583	2.55283	6	3' UTR	1	23084023	23168858	84836	2	7798	ENST00000418342.5	83611	ENSG00000169641	LUZP1	leucine zipper protein 1
	chr1	23422064	23422248	185	*	chip_ctrl_zmynd_peak_45	115	.	10.091	18.0331	11.595	100	Promoter (2-3kb)	1	23380909	23424748	43840	2	6920	ENST00000450454.7	2500	ENSG00000204219	TCEA3	transcription elongation factor A3
	chr1	23422388	23422537	150	*	chip_ctrl_zmynd_peak_46	40	.	5.9651	8.74613	4.06466	94	Promoter (2-3kb)	1	23380909	23424748	43840	2	6920	ENST00000450454.7	2211	ENSG00000204219	TCEA3	transcription elongation factor A3
	chr1	25458840	25459065	226	*	chip_ctrl_zmynd_peak_47	49	.	6.46511	9.8323	4.93418	188	Exon (ENST00000374343.5/55219, exon 6 of 11)	1	25430858	25500205	69348	1	55219	ENST00000399766.7	27982	ENSG00000204178	MACO1	macoilin 1
	chr1	28507019	28507640	622	*	chip_ctrl_zmynd_peak_48	99	.	9.35805	15.9926	9.95173	395	Promoter (<=1kb)	1	28507366	28507571	206	1	6080	ENST00000364938.1	0	ENSG00000274266	SNORA73A	small nucleolar RNA, H/ACA box 73A
	chr1	28507872	28508130	259	*	chip_ctrl_zmynd_peak_49	42	.	6.09801	8.9633	4.22391	195	Promoter (1-2kb)	1	28505943	28539196	33254	1	1104	ENST00000398958.6	1929	ENSG00000180198	RCC1	regulator of chromosome condensation 1
	chr1	28508245	28509097	853	*	chip_ctrl_zmynd_peak_50	77	.	8.15161	13.2497	7.7353	567	Promoter (<=1kb)	1	28508559	28508762	204	1	26768	ENST00000363217.1	0	ENSG00000200087	SNORA73B	small nucleolar RNA, H/ACA box 73B
	chr1	28509472	28509567	96	*	chip_ctrl_zmynd_peak_51	79	.	7.90151	13.5677	7.97607	43	Promoter (3-4kb)	1	28505943	28539196	33254	1	1104	ENST00000398958.6	3529	ENSG00000180198	RCC1	regulator of chromosome condensation 1
	chr1	28509721	28509923	203	*	chip_ctrl_zmynd_peak_52	71	.	7.7611	12.5931	7.17038	23	Promoter (3-4kb)	1	28505943	28539196	33254	1	1104	ENST00000398958.6	3778	ENSG00000180198	RCC1	regulator of chromosome condensation 1
	chr1	28510147	28510399	253	*	chip_ctrl_zmynd_peak_53	47	.	5.75212	9.67584	4.79287	133	Promoter (4-5kb)	1	28505943	28539196	33254	1	1104	ENST00000398958.6	4204	ENSG00000180198	RCC1	regulator of chromosome condensation 1
	chr1	28510637	28510711	75	*	chip_ctrl_zmynd_peak_54	42	.	5.73675	8.97121	4.22902	16	Promoter (4-5kb)	1	28505943	28539196	33254	1	1104	ENST00000398958.6	4694	ENSG00000180198	RCC1	regulator of chromosome condensation 1
	chr1	28511314	28511555	242	*	chip_ctrl_zmynd_peak_55	51	.	6.65238	10.1396	5.16697	72	Intron (ENST00000398958.6/1104, intron 3 of 11)	1	28505943	28539196	33254	1	1104	ENST00000398958.6	5371	ENSG00000180198	RCC1	regulator of chromosome condensation 1
	chr1	28511686	28511764	79	*	chip_ctrl_zmynd_peak_56	46	.	6.4274	9.51031	4.66959	66	Intron (ENST00000398958.6/1104, intron 3 of 11)	1	28505943	28539196	33254	1	1104	ENST00000398958.6	5743	ENSG00000180198	RCC1	regulator of chromosome condensation 1
	chr1	28512124	28512443	320	*	chip_ctrl_zmynd_peak_57	49	.	6.50738	9.90142	4.99221	94	Intron (ENST00000398958.6/1104, intron 3 of 11)	1	28505943	28539196	33254	1	1104	ENST00000398958.6	6181	ENSG00000180198	RCC1	regulator of chromosome condensation 1
	chr1	28512552	28512631	80	*	chip_ctrl_zmynd_peak_58	61	.	7.20674	11.3504	6.1541	24	Intron (ENST00000398958.6/1104, intron 3 of 11)	1	28505943	28539196	33254	1	1104	ENST00000398958.6	6609	ENSG00000180198	RCC1	regulator of chromosome condensation 1
	chr1	28514779	28514899	121	*	chip_ctrl_zmynd_peak_59	56	.	7.01854	10.751	5.64976	74	Intron (ENST00000398958.6/1104, intron 3 of 11)	1	28505943	28539196	33254	1	1104	ENST00000398958.6	8836	ENSG00000180198	RCC1	regulator of chromosome condensation 1
	chr1	30974597	30974853	257	*	chip_ctrl_zmynd_peak_60	27	.	5.2639	7.17627	2.79491	168	Exon (ENST00000424085.6/9698, exon 6 of 18)	1	30931506	31065695	134190	2	9698	ENST00000424085.6	90842	ENSG00000134644	PUM1	pumilio RNA binding family member 1
	chr1	39541384	39541458	75	*	chip_ctrl_zmynd_peak_61	37	.	5.84878	8.32811	3.71445	5	Promoter (<=1kb)	1	39522280	39541841	19562	2	728448	ENST00000648902.1	383	ENSG00000243970	PPIEL	peptidylprolyl isomerase E like pseudogene
	chr1	40981740	40981822	83	*	chip_ctrl_zmynd_peak_62	51	.	6.65238	10.1396	5.16697	52	Promoter (2-3kb)	1	40979688	41011754	32067	1	1503	ENST00000480420.6	2052	ENSG00000171793	CTPS1	CTP synthase 1
	chr1	42683667	42683742	76	*	chip_ctrl_zmynd_peak_63	46	.	6.43366	9.52084	4.66959	47	Promoter (1-2kb)	1	42682418	42703805	21388	1	4904	ENST00000321358.12	1249	ENSG00000065978	YBX1	Y-box binding protein 1
	chr1	42683828	42684032	205	*	chip_ctrl_zmynd_peak_64	43	.	6.16671	9.07629	4.32041	35	Promoter (1-2kb)	1	42682418	42703805	21388	1	4904	ENST00000321358.12	1410	ENSG00000065978	YBX1	Y-box binding protein 1
	chr1	42943174	42943315	142	*	chip_ctrl_zmynd_peak_65	56	.	7.01854	10.751	5.64976	99	Promoter (<=1kb)	1	42926796	42943238	16443	2	6513	ENST00000475162.3	0	ENSG00000117394	SLC2A1	solute carrier family 2 member 1
	chr1	44776426	44776539	114	*	chip_ctrl_zmynd_peak_66	27	.	5.2639	7.17627	2.79491	98	Promoter (<=1kb)	1	44776490	44776593	104	1	94161	ENST00000364043.1	0	ENSG00000200913	SNORD46	small nucleolar RNA, C/D box 46
	chr1	44776620	44776732	113	*	chip_ctrl_zmynd_peak_67	43	.	6.16671	9.07629	4.32041	10	Promoter (1-2kb)	1	44775251	44778087	2837	1	6202	ENST00000497035.5	1369	ENSG00000142937	RPS8	ribosomal protein S8
	chr1	44777496	44777647	152	*	chip_ctrl_zmynd_peak_68	81	.	7.28602	13.829	8.19649	17	Promoter (<=1kb)	1	44777550	44778663	1114	1	6202	ENST00000484599.1	0	ENSG00000142937	RPS8	ribosomal protein S8
	chr1	44777734	44777827	94	*	chip_ctrl_zmynd_peak_69	29	.	5.25113	7.35217	2.94728	37	Promoter (2-3kb)	1	44775251	44778087	2837	1	6202	ENST00000497035.5	2483	ENSG00000142937	RPS8	ribosomal protein S8
	chr1	44778117	44778221	105	*	chip_ctrl_zmynd_peak_70	23	.	4.88053	6.551	2.34422	38	Promoter (2-3kb)	1	44775540	44778779	3240	1	6202	ENST00000396651.8	2577	ENSG00000142937	RPS8	ribosomal protein S8
	chr1	44778313	44778600	288	*	chip_ctrl_zmynd_peak_71	71	.	7.7611	12.5931	7.17038	167	Promoter (<=1kb)	1	44778390	44778456	67	1	94163	ENST00000384690.1	0	ENSG00000281859	SNORD38B	small nucleolar RNA, C/D box 38B
	chr1	45570821	45570929	109	*	chip_ctrl_zmynd_peak_72	25	.	5.04549	6.81728	2.54	54	Promoter (1-2kb)	1	45569050	45570045	996	1	10327	ENST00000475985.1	1771	ENSG00000117448	AKR1A1	aldo-keto reductase family 1 member A1
	chr1	46304721	46304941	221	*	chip_ctrl_zmynd_peak_73	53	.	6.61699	10.3856	5.37929	74	Promoter (1-2kb)	1	46303698	46316776	13079	1	7388	ENST00000311672.10	1023	ENSG00000173660	UQCRH	ubiquinol-cytochrome c reductase hinge protein
	chr1	46305040	46305201	162	*	chip_ctrl_zmynd_peak_74	32	.	4.98517	7.75922	3.29117	91	Promoter (1-2kb)	1	46303698	46316776	13079	1	7388	ENST00000311672.10	1342	ENSG00000173660	UQCRH	ubiquinol-cytochrome c reductase hinge protein
	chr1	46305426	46305622	197	*	chip_ctrl_zmynd_peak_75	44	.	6.10799	9.2536	4.47679	66	Promoter (1-2kb)	1	46303698	46316776	13079	1	7388	ENST00000311672.10	1728	ENSG00000173660	UQCRH	ubiquinol-cytochrome c reductase hinge protein
	chr1	46348019	46348182	164	*	chip_ctrl_zmynd_peak_76	36	.	5.59899	8.15593	3.60508	122	Intron (ENST00000474844.5/387338, intron 3 of 5)	1	46340177	46362191	22015	1	387338	ENST00000474844.5	7842	ENSG00000117481	NSUN4	NOP2/Sun RNA methyltransferase 4
	chr1	54403128	54403252	125	*	chip_ctrl_zmynd_peak_77	61	.	7.20674	11.3504	6.1541	39	Promoter (3-4kb)	1	54225433	54406395	180963	2	23648	ENST00000610401.4	3143	ENSG00000157216	SSBP3	single stranded DNA binding protein 3
	chr1	54403334	54403972	639	*	chip_ctrl_zmynd_peak_78	103	.	9.4242	16.4923	10.3331	97	Promoter (2-3kb)	1	54225433	54406395	180963	2	23648	ENST00000610401.4	2423	ENSG00000157216	SSBP3	single stranded DNA binding protein 3
	chr1	55639218	55639292	75	*	chip_ctrl_zmynd_peak_79	62	.	7.239	11.4039	6.20055	34	Intron (ENST00000643167.1/ENST00000643167.1, intron 2 of 3)	1	55868254	55950118	81865	1	105378738	ENST00000648749.1	-228962	ENSG00000233079	LINC01755	long intergenic non-protein coding RNA 1755
	chr1	71303641	71303829	189	*	chip_ctrl_zmynd_peak_80	53	.	6.61699	10.3856	5.37929	58	Intron (ENST00000654734.1/100852410, intron 3 of 6)	1	71081324	71474007	392684	1	100852410	ENST00000654734.1	222317		ZRANB2-AS2	ZRANB2 antisense RNA 2 (head to head)
	chr1	86434165	86434243	79	*	chip_ctrl_zmynd_peak_81	46	.	6.38243	9.4348	4.63906	41	Intron (ENST00000370565.5/9635, intron 5 of 13)	1	86424171	86456553	32383	1	9635	ENST00000370565.5	9994	ENSG00000137975	CLCA2	chloride channel accessory 2
	chr1	93553387	93553582	196	*	chip_ctrl_zmynd_peak_82	36	.	5.59899	8.15593	3.60508	132	3' UTR	1	93448131	93554659	106529	1	54874	ENST00000260506.12	105256	ENSG00000137942	FNBP1L	formin binding protein 1 like
	chr1	103445827	103445934	108	*	chip_ctrl_zmynd_peak_83	56	.	6.82648	10.7258	5.64976	39	Intron (ENST00000662345.1/101928436, intron 1 of 3)	1	103415980	103525504	109525	2	101928436	ENST00000662345.1	79570	ENSG00000224613	LOC101928436	uncharacterized LOC101928436
	chr1	110340613	110340948	336	*	chip_ctrl_zmynd_peak_84	66	.	7.54288	11.913	6.63692	40	Promoter (2-3kb)	1	110338506	110346673	8168	1	64783	ENST00000652747.1	2107	ENSG00000162775	RBM15	RNA binding motif protein 15
	chr1	124757637	124757761	125	*	chip_ctrl_zmynd_peak_85	51	.	2.72945	10.0648	5.13724	82	Distal Intergenic	1	121519345	121568791	49447	1	647121	ENST00000458200.2	3238292	ENSG00000231752	EMBP1	embigin pseudogene 1
	chr1	145994464	145994736	273	*	chip_ctrl_zmynd_peak_86	66	.	7.56936	11.9578	6.67348	39	Promoter (1-2kb)	1	145992435	145996579	4145	2	10628	ENST00000582401.6	1843	ENSG00000265972	TXNIP	thioredoxin interacting protein
	chr1	145995178	145995257	80	*	chip_ctrl_zmynd_peak_87	21	.	4.72602	6.3047	2.12949	14	Promoter (<=1kb)	1	145993521	145995254	1734	2	10628	ENST00000488537.1	0	ENSG00000265972	TXNIP	thioredoxin interacting protein
	chr1	145995516	145995619	104	*	chip_ctrl_zmynd_peak_88	38	.	5.77625	8.44039	3.80826	64	Promoter (<=1kb)	1	145992435	145996579	4145	2	10628	ENST00000582401.6	960	ENSG00000265972	TXNIP	thioredoxin interacting protein
	chr1	149861112	149861243	132	*	chip_ctrl_zmynd_peak_89	81	.	8.31547	13.8655	8.19649	69	Promoter (<=1kb)	1	149860079	149861210	1132	2	554313	ENST00000579512.2	0	ENSG00000270276	H4C15	H4 clustered histone 15
	chr1	150575743	150575931	189	*	chip_ctrl_zmynd_peak_90	46	.	6.05916	9.48793	4.66959	148	Promoter (3-4kb)	1	150574551	150579738	5188	2	4170	ENST00000620947.4	3807	ENSG00000143384	MCL1	MCL1 apoptosis regulator, BCL2 family member
	chr1	150576695	150576781	87	*	chip_ctrl_zmynd_peak_91	17	.	3.81053	5.79074	1.75639	16	Promoter (2-3kb)	1	150574551	150579738	5188	2	4170	ENST00000620947.4	2957	ENSG00000143384	MCL1	MCL1 apoptosis regulator, BCL2 family member
	chr1	150576858	150576948	91	*	chip_ctrl_zmynd_peak_92	80	.	7.70695	13.6631	8.06507	38	Promoter (2-3kb)	1	150574551	150579738	5188	2	4170	ENST00000620947.4	2790	ENSG00000143384	MCL1	MCL1 apoptosis regulator, BCL2 family member
	chr1	150577048	150577158	111	*	chip_ctrl_zmynd_peak_93	40	.	5.36865	8.70278	4.03494	96	Promoter (2-3kb)	1	150574551	150579738	5188	2	4170	ENST00000620947.4	2580	ENSG00000143384	MCL1	MCL1 apoptosis regulator, BCL2 family member
	chr1	150577424	150577540	117	*	chip_ctrl_zmynd_peak_94	61	.	6.80025	11.3872	6.18498	55	Promoter (2-3kb)	1	150574551	150579738	5188	2	4170	ENST00000620947.4	2198	ENSG00000143384	MCL1	MCL1 apoptosis regulator, BCL2 family member
	chr1	150578128	150578497	370	*	chip_ctrl_zmynd_peak_95	32	.	4.98517	7.75922	3.29117	9	Promoter (1-2kb)	1	150574551	150579738	5188	2	4170	ENST00000620947.4	1241	ENSG00000143384	MCL1	MCL1 apoptosis regulator, BCL2 family member
	chr1	154583679	154583761	83	*	chip_ctrl_zmynd_peak_96	18	.	4.21822	5.96932	1.89555	21	3' UTR	1	154582057	154608186	26130	2	103	ENST00000368474.9	24425	ENSG00000160710	ADAR	adenosine deaminase RNA specific
	chr1	155134924	155135561	638	*	chip_ctrl_zmynd_peak_97	25	.	4.6017	6.84726	2.55204	612	Promoter (<=1kb)	1	155135344	155138368	3025	1	55974	ENST00000484157.5	0	ENSG00000169241	SLC50A1	solute carrier family 50 member 1
	chr1	182840439	182840950	512	*	chip_ctrl_zmynd_peak_98	93	.	8.96976	15.3335	9.39664	237	Promoter (1-2kb)	1	182839347	182887982	48636	1	1660	ENST00000367549.4	1092	ENSG00000135829	DHX9	DExH-box helicase 9
	chr1	185697020	185697184	165	*	chip_ctrl_zmynd_peak_99	61	.	7.16682	11.2843	6.12976	68	Distal Intergenic	1	185734391	186190949	456559	1	83872	ENST00000271588.9	-37207	ENSG00000143341	HMCN1	hemicentin 1
	chr1	186566661	186566742	82	*	chip_ctrl_zmynd_peak_100	103	.	9.4242	16.4923	10.3331	33	Distal Intergenic	1	186465709	186521147	55439	1	102724919	ENST00000655945.1	100952	ENSG00000229739	LOC102724919	uncharacterized LOC102724919
	chr1	205598855	205598929	75	*	chip_ctrl_zmynd_peak_101	24	.	4.98928	6.72612	2.46184	11	Exon (ENST00000478555.1/148808, exon 1 of 2)	1	205568885	205599251	30367	1	148808	ENST00000475956.5	29970	ENSG00000174514	MFSD4A	major facilitator superfamily domain containing 4A
	chr1	205599446	205599628	183	*	chip_ctrl_zmynd_peak_102	33	.	5.54365	7.8243	3.31629	144	Intron (ENST00000539267.5/148808, intron 8 of 8)	1	205568984	205600784	31801	1	148808	ENST00000539267.5	30462	ENSG00000174514	MFSD4A	major facilitator superfamily domain containing 4A
	chr1	205658914	205659124	211	*	chip_ctrl_zmynd_peak_103	42	.	6.09801	8.9633	4.22391	153	Promoter (3-4kb)	1	205657851	205662668	4818	2	85414	ENST00000460934.1	3544	ENSG00000158715	SLC45A3	solute carrier family 45 member 3
	chr1	207025515	207025656	142	*	chip_ctrl_zmynd_peak_104	25	.	4.6017	6.84726	2.55204	137	Intron (ENST00000359470.6/79098, intron 2 of 3)	1	207018522	207032756	14235	2	79098	ENST00000359470.6	7100	ENSG00000182795	C1orf116	chromosome 1 open reading frame 116
	chr1	207026389	207026463	75	*	chip_ctrl_zmynd_peak_105	53	.	6.61699	10.3856	5.37929	45	Intron (ENST00000359470.6/79098, intron 2 of 3)	1	207018522	207032756	14235	2	79098	ENST00000359470.6	6293	ENSG00000182795	C1orf116	chromosome 1 open reading frame 116
	chr1	207026540	207026868	329	*	chip_ctrl_zmynd_peak_106	25	.	4.6017	6.84726	2.55204	212	Intron (ENST00000359470.6/79098, intron 2 of 3)	1	207018522	207032756	14235	2	79098	ENST00000359470.6	5888	ENSG00000182795	C1orf116	chromosome 1 open reading frame 116
	chr1	207027080	207027238	159	*	chip_ctrl_zmynd_peak_107	56	.	7.01854	10.751	5.64976	60	Intron (ENST00000359470.6/79098, intron 2 of 3)	1	207018522	207032756	14235	2	79098	ENST00000359470.6	5518	ENSG00000182795	C1orf116	chromosome 1 open reading frame 116
	chr1	207027319	207027574	256	*	chip_ctrl_zmynd_peak_108	46	.	6.43366	9.52084	4.66959	201	Exon (ENST00000359470.6/79098, exon 2 of 4)	1	207018522	207032756	14235	2	79098	ENST00000359470.6	5182	ENSG00000182795	C1orf116	chromosome 1 open reading frame 116
	chr1	207027839	207027925	87	*	chip_ctrl_zmynd_peak_109	31	.	5.42282	7.62817	3.19033	28	Promoter (4-5kb)	1	207018522	207032756	14235	2	79098	ENST00000359470.6	4831	ENSG00000182795	C1orf116	chromosome 1 open reading frame 116
	chr1	211912331	211912410	80	*	chip_ctrl_zmynd_peak_110	32	.	4.98517	7.75922	3.29117	13	Distal Intergenic	1	211941723	211966467	24745	2	25896	ENST00000612340.1	54057	ENSG00000143493	INTS7	integrator complex subunit 7
	chr1	222622990	222623186	197	*	chip_ctrl_zmynd_peak_111	69	.	7.59194	12.3127	6.94749	127	Promoter (4-5kb)	1	222618097	222668007	49911	1	375056	ENST00000344922.10	4893	ENSG00000154305	MIA3	MIA SH3 domain ER export factor 3
	chr1	224432601	224432675	75	*	chip_ctrl_zmynd_peak_112	40	.	5.9651	8.74613	4.06466	26	Promoter (2-3kb)	1	224385143	224434794	49652	2	80232	ENST00000414423.8	2119	ENSG00000162923	WDR26	WD repeat domain 26
	chr1	226400448	226400621	174	*	chip_ctrl_zmynd_peak_113	56	.	7.01854	10.751	5.64976	141	Intron (ENST00000366794.10/142, intron 2 of 22)	1	226360691	226408093	47403	2	142	ENST00000366794.10	7472	ENSG00000143799	PARP1	poly(ADP-ribose) polymerase 1
	chr1	234601260	234601334	75	*	chip_ctrl_zmynd_peak_114	41	.	6.00436	8.8101	4.12385	10	Downstream (2-3kb)	1	234607231	234608094	864	2	359948	ENST00000491430.1	6760	ENSG00000168264	IRF2BP2	interferon regulatory factor 2 binding protein 2
	chr1	234603812	234603894	83	*	chip_ctrl_zmynd_peak_115	32	.	4.98517	7.75922	3.29117	42	Promoter (4-5kb)	1	234607231	234608094	864	2	359948	ENST00000491430.1	4200	ENSG00000168264	IRF2BP2	interferon regulatory factor 2 binding protein 2
	chr1	234604390	234604492	103	*	chip_ctrl_zmynd_peak_116	18	.	4.21822	5.96932	1.89555	100	3' UTR	1	234604269	234609525	5257	2	359948	ENST00000366609.3	5033	ENSG00000168264	IRF2BP2	interferon regulatory factor 2 binding protein 2
	chr1	234604737	234605035	299	*	chip_ctrl_zmynd_peak_117	71	.	7.7611	12.5931	7.17038	166	Promoter (4-5kb)	1	234604269	234609525	5257	2	359948	ENST00000366609.3	4490	ENSG00000168264	IRF2BP2	interferon regulatory factor 2 binding protein 2
	chr1	234605168	234605281	114	*	chip_ctrl_zmynd_peak_118	35	.	5.70247	8.08487	3.54535	68	Promoter (4-5kb)	1	234604269	234609525	5257	2	359948	ENST00000366609.3	4244	ENSG00000168264	IRF2BP2	interferon regulatory factor 2 binding protein 2
	chr1	234606147	234607256	1110	*	chip_ctrl_zmynd_peak_119	111	.	9.76107	17.4785	11.1481	23	Promoter (2-3kb)	1	234604269	234609525	5257	2	359948	ENST00000366609.3	2269	ENSG00000168264	IRF2BP2	interferon regulatory factor 2 binding protein 2
	chr1	234607546	234607651	106	*	chip_ctrl_zmynd_peak_120	32	.	4.98517	7.75922	3.29117	32	Promoter (1-2kb)	1	234604269	234609525	5257	2	359948	ENST00000366609.3	1874	ENSG00000168264	IRF2BP2	interferon regulatory factor 2 binding protein 2
	chr1	234607885	234608261	377	*	chip_ctrl_zmynd_peak_121	66	.	7.60342	12.0156	6.6858	312	Promoter (<=1kb)	1	234607231	234608094	864	2	359948	ENST00000491430.1	0	ENSG00000168264	IRF2BP2	interferon regulatory factor 2 binding protein 2
	chr1	244719808	244719979	172	*	chip_ctrl_zmynd_peak_122	88	.	8.77317	14.6384	8.83882	105	Distal Intergenic	1	244653751	244691922	38172	1	51029	ENST00000418162.1	66057	ENSG00000121644	DESI2	desumoylating isopeptidase 2
	chr1	244841126	244841200	75	*	chip_ctrl_zmynd_peak_123	40	.	5.75479	8.68782	4.03494	12	3' UTR	1	244835616	244843252	7637	1	116228	ENST00000366528.3	5510	ENSG00000203667	COX20	cytochrome c oxidase assembly factor COX20
	chr1	244842429	244842504	76	*	chip_ctrl_zmynd_peak_124	53	.	6.61699	10.3856	5.37929	13	3' UTR	1	244835616	244843252	7637	1	116228	ENST00000366528.3	6813	ENSG00000203667	COX20	cytochrome c oxidase assembly factor COX20
	chr1	244843954	244844028	75	*	chip_ctrl_zmynd_peak_125	32	.	5.47653	7.71515	3.26742	20	3' UTR	1	244835658	244845057	9400	1	116228	ENST00000411948.7	8296	ENSG00000203667	COX20	cytochrome c oxidase assembly factor COX20
	chr1	245401434	245401508	75	*	chip_ctrl_zmynd_peak_126	45	.	6.29436	9.2877	4.50782	40	Intron (ENST00000407071.7/55083, intron 3 of 14)	1	245154985	245709432	554448	1	55083	ENST00000407071.7	246449	ENSG00000162849	KIF26B	kinesin family member 26B
	chr10	825368	825565	198	*	chip_ctrl_zmynd_peak_127	42	.	6.09801	8.9633	4.22391	28	Intron (ENST00000612396.4/23185, intron 12 of 17)	10	806914	931705	124792	2	23185	ENST00000612396.4	106140	ENSG00000107929	LARP4B	La ribonucleoprotein 4B
	chr10	5453671	5453784	114	*	chip_ctrl_zmynd_peak_128	33	.	5.54365	7.8243	3.31629	3	Intron (ENST00000355029.9/10276, intron 8 of 11)	10	5412557	5459056	46500	1	10276	ENST00000355029.9	41114	ENSG00000173848	NET1	neuroepithelial cell transforming 1
	chr10	8951651	8951766	116	*	chip_ctrl_zmynd_peak_129	40	.	5.36865	8.70278	4.03494	109	Distal Intergenic	10	8897989	8914596	16608	1	105755953	ENST00000447297.1	53662	ENSG00000234752	LINC02676	long intergenic non-protein coding RNA 2676
	chr10	15132997	15133074	78	*	chip_ctrl_zmynd_peak_130	66	.	7.60342	12.0156	6.6858	26	Exon (ENST00000378165.9/9397, exon 5 of 12)	10	15105770	15168693	62924	2	9397	ENST00000378165.9	35619	ENSG00000152465	NMT2	N-myristoyltransferase 2
	chr10	41449579	41449653	75	*	chip_ctrl_zmynd_peak_131	46	.	6.43366	9.52084	4.66959	17	Distal Intergenic	10	42336101	42353011	16911	2	441666	ENST00000423987.2	903358	ENSG00000215146	LOC441666	zinc finger protein 91 pseudogene
	chr10	48051814	48051917	104	*	chip_ctrl_zmynd_peak_132	23	.	4.91266	6.60257	2.38627	51	Intron (ENST00000602440.2/ENST00000602440.2, intron 5 of 6)	10	48010132	48031640	21509	2	414224	ENST00000603888.2	-20174	ENSG00000265018	AGAP12P	ArfGAP with GTPase domain, ankyrin repeat and PH domain 12, pseudogene
	chr10	72275763	72276057	295	*	chip_ctrl_zmynd_peak_133	27	.	5.2639	7.17627	2.79491	160	Promoter (1-2kb)	10	72273924	72276036	2113	1	54541	ENST00000307365.4	1839	ENSG00000168209	DDIT4	DNA damage inducible transcript 4
	chr10	75398304	75398510	207	*	chip_ctrl_zmynd_peak_134	52	.	6.72732	10.2636	5.2786	55	Promoter (2-3kb)	10	75279726	75401246	121521	2	84858	ENST00000418818.6	2736	ENSG00000165655	ZNF503	zinc finger protein 503
	chr10	77287972	77288054	83	*	chip_ctrl_zmynd_peak_135	36	.	5.80221	8.25033	3.68242	29	Intron (ENST00000604624.6/3778, intron 1 of 27)	10	76869601	77403984	534384	2	3778	ENST00000604624.6	115930	ENSG00000156113	KCNMA1	potassium calcium-activated channel subfamily M alpha 1
	chr10	81270265	81270339	75	*	chip_ctrl_zmynd_peak_136	46	.	6.38243	9.4348	4.63906	52	Distal Intergenic	10	81875194	82987178	1111985	1	10718	ENST00000372141.7	-604855	ENSG00000185737	NRG3	neuregulin 3
	chr10	87090802	87090880	79	*	chip_ctrl_zmynd_peak_137	25	.	5.04549	6.81728	2.54	41	Promoter (3-4kb)	10	87050202	87094843	44642	2	2746	ENST00000277865.5	3963	ENSG00000148672	GLUD1	glutamate dehydrogenase 1
	chr10	96864264	96864395	132	*	chip_ctrl_zmynd_peak_138	31	.	5.42282	7.62817	3.19033	3	Intron (ENST00000371103.8/84458, intron 2 of 7)	10	96832282	96964441	132160	1	84458	ENST00000371103.8	31982	ENSG00000196233	LCOR	ligand dependent nuclear receptor corepressor
	chr10	102658302	102658444	143	*	chip_ctrl_zmynd_peak_139	29	.	5.25113	7.35217	2.94728	13	3' UTR	10	102642310	102660680	18371	1	81603	ENST00000643721.1	15992	ENSG00000171206	TRIM8	tripartite motif containing 8
	chr10	109976784	109976858	75	*	chip_ctrl_zmynd_peak_140	49	.	6.48617	9.86673	4.9677	55	Intron (ENST00000627565.2/100505933, intron 3 of 5)	10	109945559	110008381	62823	2	100505933	ENST00000627565.2	31523	ENSG00000203876	ADD3-AS1	ADD3 antisense RNA 1
	chr10	111579921	111580031	111	*	chip_ctrl_zmynd_peak_141	73	.	6.90254	12.7545	7.30055	72	Distal Intergenic	10	111077029	111080907	3879	1	150	ENST00000280155.4	502892	ENSG00000150594	ADRA2A	adrenoceptor alpha 2A
	chr10	111789890	111789980	91	*	chip_ctrl_zmynd_peak_142	32	.	4.98517	7.75922	3.29117	63	Intron (ENST00000656217.1/ENST00000656217.1, intron 2 of 2)	10	112153870	112183710	29841	2	57678	ENST00000369425.5	393730	ENSG00000119927	GPAM	glycerol-3-phosphate acyltransferase, mitochondrial
	chr10	125726920	125726994	75	*	chip_ctrl_zmynd_peak_143	56	.	7.01854	10.751	5.64976	23	Intron (ENST00000419769.6/26098, intron 6 of 25)	10	125725634	125749525	23892	2	101927983	ENST00000630227.2	22531	ENSG00000236991	EDRF1-AS1	EDRF1 antisense RNA 1
	chr10	132411674	132411764	91	*	chip_ctrl_zmynd_peak_144	51	.	6.65238	10.1396	5.16697	64	Intron (ENST00000631148.2/170394, intron 2 of 2)	10	132397168	132417528	20361	1	170394	ENST00000631148.2	14506	ENSG00000171813	PWWP2B	PWWP domain containing 2B
	chr11	1303197	1303278	82	*	chip_ctrl_zmynd_peak_145	66	.	7.54288	11.913	6.63692	33	Intron (ENST00000317204.11/54472, intron 1 of 5)	11	1274371	1309632	35262	2	54472	ENST00000317204.11	6354	ENSG00000078902	TOLLIP	toll interacting protein
	chr11	1304986	1305451	466	*	chip_ctrl_zmynd_peak_146	42	.	6.09801	8.9633	4.22391	239	Promoter (4-5kb)	11	1274371	1309632	35262	2	54472	ENST00000317204.11	4181	ENSG00000078902	TOLLIP	toll interacting protein
	chr11	1305587	1305666	80	*	chip_ctrl_zmynd_peak_147	56	.	7.01854	10.751	5.64976	50	Promoter (3-4kb)	11	1274371	1309632	35262	2	54472	ENST00000317204.11	3966	ENSG00000078902	TOLLIP	toll interacting protein
	chr11	4751354	4751428	75	*	chip_ctrl_zmynd_peak_148	54	.	6.81952	10.4168	5.40936	50	Intron (ENST00000477339.5/56547, intron 1 of 3)	11	4704927	4989830	284904	1	56547	ENST00000477339.5	46427	ENSG00000167346	MMP26	matrix metallopeptidase 26
	chr11	4932867	4932956	90	*	chip_ctrl_zmynd_peak_149	36	.	5.59899	8.15593	3.60508	71	Intron (ENST00000477339.5/56547, intron 2 of 3)	11	4704927	4989830	284904	1	56547	ENST00000477339.5	227940	ENSG00000167346	MMP26	matrix metallopeptidase 26
	chr11	8684335	8684496	162	*	chip_ctrl_zmynd_peak_150	31	.	5.42282	7.62817	3.19033	115	Promoter (1-2kb)	11	8682788	8684489	1702	1	6157	ENST00000530585.5	1547	ENSG00000166441	RPL27A	ribosomal protein L27a
	chr11	8684861	8685021	161	*	chip_ctrl_zmynd_peak_151	42	.	6.09801	8.9633	4.22391	112	Promoter (2-3kb)	11	8682788	8685415	2628	1	6157	ENST00000531978.5	2073	ENSG00000166441	RPL27A	ribosomal protein L27a
	chr11	8686058	8686182	125	*	chip_ctrl_zmynd_peak_152	18	.	4.21822	5.96932	1.89555	13	Promoter (3-4kb)	11	8682792	8689872	7081	1	6157	ENST00000314138.11	3266	ENSG00000166441	RPL27A	ribosomal protein L27a
	chr11	8688139	8688213	75	*	chip_ctrl_zmynd_peak_153	51	.	6.65238	10.1396	5.16697	14	3' UTR	11	8682792	8689872	7081	1	6157	ENST00000314138.11	5347	ENSG00000166441	RPL27A	ribosomal protein L27a
	chr11	13271220	13271308	89	*	chip_ctrl_zmynd_peak_154	25	.	4.6017	6.84726	2.55204	24	Distal Intergenic	11	13276652	13354377	77726	1	406	ENST00000529050.5	-5344	ENSG00000133794	ARNTL	aryl hydrocarbon receptor nuclear translocator like
	chr11	34168683	34168839	157	*	chip_ctrl_zmynd_peak_155	19	.	4.67903	6.06952	1.92708	41	Intron (ENST00000435224.3/25841, intron 5 of 16)	11	34150987	34358010	207024	2	25841	ENST00000435224.3	189171	ENSG00000166016	ABTB2	ankyrin repeat and BTB domain containing 2
	chr11	34623612	34623756	145	*	chip_ctrl_zmynd_peak_156	42	.	6.09801	8.9633	4.22391	81	Promoter (2-3kb)	11	34621093	34646551	25459	1	26298	ENST00000527001.5	2519	ENSG00000135373	EHF	ETS homologous factor
	chr11	34623848	34623959	112	*	chip_ctrl_zmynd_peak_157	43	.	6.20868	9.14559	4.38698	49	Promoter (2-3kb)	11	34621093	34646551	25459	1	26298	ENST00000527001.5	2755	ENSG00000135373	EHF	ETS homologous factor
	chr11	34624464	34624538	75	*	chip_ctrl_zmynd_peak_158	15	.	4.33825	5.51878	1.56636	14	Promoter (3-4kb)	11	34621093	34646551	25459	1	26298	ENST00000527001.5	3371	ENSG00000135373	EHF	ETS homologous factor
	chr11	34639675	34639751	77	*	chip_ctrl_zmynd_peak_159	42	.	5.92613	8.96168	4.22391	48	Intron (ENST00000527001.5/26298, intron 1 of 3)	11	34621093	34646551	25459	1	26298	ENST00000527001.5	18582	ENSG00000135373	EHF	ETS homologous factor
	chr11	61130064	61130232	169	*	chip_ctrl_zmynd_peak_160	71	.	7.7611	12.5931	7.17038	30	Downstream (<1kb)	11	61102509	61119359	16851	1	921	ENST00000544014.1	27555	ENSG00000110448	CD5	CD5 molecule
	chr11	61446042	61446491	450	*	chip_ctrl_zmynd_peak_161	76	.	8.1231	13.2012	7.69019	283	3' UTR	11	61430126	61484762	54637	1	220004	ENST00000544801.5	15916	ENSG00000162148	PPP1R32	protein phosphatase 1 regulatory subunit 32
	chr11	62666371	62666508	138	*	chip_ctrl_zmynd_peak_162	37	.	5.84878	8.32811	3.71445	115	Promoter (1-2kb)	11	62665309	62667397	2089	1	751071	ENST00000398922.6	1062	ENSG00000214756	CSKMT	citrate synthase lysine methyltransferase
	chr11	62724982	62725307	326	*	chip_ctrl_zmynd_peak_163	33	.	5.54365	7.8243	3.31629	40	Promoter (2-3kb)	11	62690275	62727384	37110	2	100534595	ENST00000403734.2	2077	ENSG00000234857	HNRNPUL2-BSCL2	HNRNPUL2-BSCL2 readthrough (NMD candidate)
	chr11	62726269	62726391	123	*	chip_ctrl_zmynd_peak_164	24	.	4.98928	6.72612	2.46184	101	Promoter (<=1kb)	11	62690275	62727384	37110	2	100534595	ENST00000403734.2	993	ENSG00000234857	HNRNPUL2-BSCL2	HNRNPUL2-BSCL2 readthrough (NMD candidate)
	chr11	62851768	62851899	132	*	chip_ctrl_zmynd_peak_165	36	.	5.80221	8.25033	3.68242	57	Promoter (1-2kb)	11	62852910	62853035	126	2	9304	ENST00000384756.1	1136	ENSG00000277194	SNORD22	small nucleolar RNA, C/D box 22
	chr11	62883167	62883241	75	*	chip_ctrl_zmynd_peak_166	37	.	5.84878	8.32811	3.71445	18	Intron (ENST00000377890.6/6520, intron 6 of 11)	11	62856102	62888793	32692	1	6520	ENST00000377890.6	27065	ENSG00000168003	SLC3A2	solute carrier family 3 member 2
	chr11	63630911	63631951	1041	*	chip_ctrl_zmynd_peak_167	44	.	3.42971	9.22124	4.4565	300	Exon (ENST00000398868.8/25923, exon 12 of 13)	11	63624087	63671376	47290	2	25923	ENST00000398868.8	39425	ENSG00000184743	ATL3	atlastin GTPase 3
	chr11	63632044	63632125	82	*	chip_ctrl_zmynd_peak_168	36	.	4.11644	8.24615	3.68242	17	Intron (ENST00000398868.8/25923, intron 11 of 12)	11	63624087	63671376	47290	2	25923	ENST00000398868.8	39251	ENSG00000184743	ATL3	atlastin GTPase 3
	chr11	63840500	63840635	136	*	chip_ctrl_zmynd_peak_169	18	.	3.3869	5.91805	1.86287	34	Promoter (1-2kb)	11	63838928	63911019	72092	1	2011	ENST00000377810.7	1572	ENSG00000072518	MARK2	microtubule affinity regulating kinase 2
	chr11	63841067	63841228	162	*	chip_ctrl_zmynd_peak_170	34	.	3.77799	8.01108	3.47695	63	Promoter (2-3kb)	11	63838928	63911019	72092	1	2011	ENST00000377810.7	2139	ENSG00000072518	MARK2	microtubule affinity regulating kinase 2
	chr11	63841643	63841738	96	*	chip_ctrl_zmynd_peak_171	19	.	3.45609	6.06434	1.92708	24	Promoter (2-3kb)	11	63838928	63911019	72092	1	2011	ENST00000377810.7	2715	ENSG00000072518	MARK2	microtubule affinity regulating kinase 2
	chr11	63841853	63841975	123	*	chip_ctrl_zmynd_peak_172	18	.	2.9606	5.92176	1.86619	117	Promoter (2-3kb)	11	63838928	63911019	72092	1	2011	ENST00000377810.7	2925	ENSG00000072518	MARK2	microtubule affinity regulating kinase 2
	chr11	63842110	63842985	876	*	chip_ctrl_zmynd_peak_173	71	.	5.17997	12.5737	7.17038	528	Promoter (3-4kb)	11	63838928	63911019	72092	1	2011	ENST00000377810.7	3182	ENSG00000072518	MARK2	microtubule affinity regulating kinase 2
	chr11	63863204	63863278	75	*	chip_ctrl_zmynd_peak_174	29	.	3.60626	7.34692	2.94728	37	Intron (ENST00000377810.7/2011, intron 1 of 17)	11	63838928	63911019	72092	1	2011	ENST00000377810.7	24276	ENSG00000072518	MARK2	microtubule affinity regulating kinase 2
	chr11	64131693	64131790	98	*	chip_ctrl_zmynd_peak_175	13	.	3.77852	5.26262	1.36404	63	Intron (ENST00000255681.7/28992, intron 3 of 10)	11	63998558	64166113	167556	2	28992	ENST00000255681.7	34323	ENSG00000133315	MACROD1	mono-ADP ribosylhydrolase 1
	chr11	64187037	64187155	119	*	chip_ctrl_zmynd_peak_176	63	.	5.99286	11.5837	6.35809	64	Promoter (1-2kb)	11	64185272	64204543	19272	1	10963	ENST00000358794.9	1765	ENSG00000168439	STIP1	stress induced phosphoprotein 1
	chr11	64187244	64187627	384	*	chip_ctrl_zmynd_peak_177	71	.	6.04858	12.4768	7.10116	51	Promoter (1-2kb)	11	64185272	64204543	19272	1	10963	ENST00000358794.9	1972	ENSG00000168439	STIP1	stress induced phosphoprotein 1
	chr11	64270473	64270613	141	*	chip_ctrl_zmynd_peak_178	44	.	4.92778	9.2671	4.49	40	Promoter (<=1kb)	11	64270062	64288090	18029	1	56834	ENST00000546139.5	411	ENSG00000173264	GPR137	G protein-coupled receptor 137
	chr11	64270794	64270868	75	*	chip_ctrl_zmynd_peak_179	23	.	3.79555	6.51136	2.31799	46	Promoter (<=1kb)	11	64270062	64288090	18029	1	56834	ENST00000546139.5	732	ENSG00000173264	GPR137	G protein-coupled receptor 137
	chr11	64316339	64317115	777	*	chip_ctrl_zmynd_peak_180	96	.	5.49526	15.5799	9.62655	435	3' UTR	11	64305524	64316743	11220	1	2101	ENST00000000442.11	10815	ENSG00000173153	ESRRA	estrogen related receptor alpha
	chr11	64767833	64767908	76	*	chip_ctrl_zmynd_peak_181	36	.	4.68988	8.18527	3.62783	19	Promoter (<=1kb)	11	64765290	64767844	2555	2	7536	ENST00000443908.5	0	ENSG00000168066	SF1	splicing factor 1
	chr11	64776466	64776736	271	*	chip_ctrl_zmynd_peak_182	50	.	5.51947	9.99436	5.07712	152	Promoter (1-2kb)	11	64764606	64778469	13864	2	7536	ENST00000377387.5	1733	ENSG00000168066	SF1	splicing factor 1
	chr11	64776813	64776959	147	*	chip_ctrl_zmynd_peak_183	43	.	5.1948	9.0787	4.32278	122	Promoter (1-2kb)	11	64764606	64778469	13864	2	7536	ENST00000377387.5	1510	ENSG00000168066	SF1	splicing factor 1
	chr11	64777172	64777254	83	*	chip_ctrl_zmynd_peak_184	36	.	4.68988	8.18527	3.62783	12	Promoter (1-2kb)	11	64764606	64778469	13864	2	7536	ENST00000377387.5	1215	ENSG00000168066	SF1	splicing factor 1
	chr11	64777340	64777730	391	*	chip_ctrl_zmynd_peak_185	82	.	6.83154	13.9134	8.24329	87	Promoter (<=1kb)	11	64764606	64778469	13864	2	7536	ENST00000377387.5	739	ENSG00000168066	SF1	splicing factor 1
	chr11	65104331	65104437	107	*	chip_ctrl_zmynd_peak_186	39	.	5.12071	8.6181	3.97712	33	Intron (ENST00000528588.5/738, intron 4 of 4)	11	65089324	65107628	18305	1	738	ENST00000528588.5	15007	ENSG00000149823	VPS51	VPS51 subunit of GARP complex
	chr11	65110563	65110697	135	*	chip_ctrl_zmynd_peak_187	23	.	4.10365	6.56031	2.3494	4	3' UTR	11	65096214	65111862	15649	1	738	ENST00000279281.8	14349	ENSG00000149823	VPS51	VPS51 subunit of GARP complex
	chr11	65424796	65424878	83	*	chip_ctrl_zmynd_peak_188	34	.	4.92113	7.96161	3.43097	15	Promoter (1-2kb)	11	65422798	65445540	22743	1	283131	ENST00000501122.2	1998	ENSG00000245532	NEAT1	nuclear paraspeckle assembly transcript 1
	chr11	65425058	65425245	188	*	chip_ctrl_zmynd_peak_189	21	.	4.2451	6.26847	2.10479	52	Promoter (2-3kb)	11	65422798	65445540	22743	1	283131	ENST00000501122.2	2260	ENSG00000245532	NEAT1	nuclear paraspeckle assembly transcript 1
	chr11	65425509	65425583	75	*	chip_ctrl_zmynd_peak_190	24	.	4.17747	6.69008	2.46184	40	Promoter (2-3kb)	11	65422798	65445540	22743	1	283131	ENST00000501122.2	2711	ENSG00000245532	NEAT1	nuclear paraspeckle assembly transcript 1
	chr11	65426426	65426567	142	*	chip_ctrl_zmynd_peak_191	52	.	5.46943	10.2654	5.28009	97	Promoter (3-4kb)	11	65422798	65445540	22743	1	283131	ENST00000501122.2	3628	ENSG00000245532	NEAT1	nuclear paraspeckle assembly transcript 1
	chr11	65426683	65426785	103	*	chip_ctrl_zmynd_peak_192	33	.	4.64291	7.79402	3.31629	44	Promoter (3-4kb)	11	65422798	65445540	22743	1	283131	ENST00000501122.2	3885	ENSG00000245532	NEAT1	nuclear paraspeckle assembly transcript 1
	chr11	65426924	65427211	288	*	chip_ctrl_zmynd_peak_193	40	.	4.50721	8.76853	4.08554	241	Promoter (4-5kb)	11	65422798	65445540	22743	1	283131	ENST00000501122.2	4126	ENSG00000245532	NEAT1	nuclear paraspeckle assembly transcript 1
	chr11	65427289	65427492	204	*	chip_ctrl_zmynd_peak_194	49	.	5.42392	9.82633	4.92867	59	Promoter (4-5kb)	11	65422798	65445540	22743	1	283131	ENST00000501122.2	4491	ENSG00000245532	NEAT1	nuclear paraspeckle assembly transcript 1
	chr11	65427834	65428368	535	*	chip_ctrl_zmynd_peak_195	40	.	4.50721	8.76853	4.08554	180	Exon (ENST00000501122.2/283131, exon 1 of 1)	11	65422798	65445540	22743	1	283131	ENST00000501122.2	5036	ENSG00000245532	NEAT1	nuclear paraspeckle assembly transcript 1
	chr11	65428464	65428671	208	*	chip_ctrl_zmynd_peak_196	38	.	4.87064	8.5087	3.87173	165	Exon (ENST00000501122.2/283131, exon 1 of 1)	11	65422798	65445540	22743	1	283131	ENST00000501122.2	5666	ENSG00000245532	NEAT1	nuclear paraspeckle assembly transcript 1
	chr11	65428770	65429076	307	*	chip_ctrl_zmynd_peak_197	45	.	5.12799	9.29941	4.51936	87	Exon (ENST00000501122.2/283131, exon 1 of 1)	11	65422798	65445540	22743	1	283131	ENST00000501122.2	5972	ENSG00000245532	NEAT1	nuclear paraspeckle assembly transcript 1
	chr11	65429168	65429274	107	*	chip_ctrl_zmynd_peak_198	44	.	5.10941	9.26596	4.48891	66	Exon (ENST00000501122.2/283131, exon 1 of 1)	11	65422798	65445540	22743	1	283131	ENST00000501122.2	6370	ENSG00000245532	NEAT1	nuclear paraspeckle assembly transcript 1
	chr11	65430213	65430321	109	*	chip_ctrl_zmynd_peak_199	40	.	4.50721	8.76853	4.08554	99	Exon (ENST00000501122.2/283131, exon 1 of 1)	11	65422798	65445540	22743	1	283131	ENST00000501122.2	7415	ENSG00000245532	NEAT1	nuclear paraspeckle assembly transcript 1
	chr11	65430676	65430890	215	*	chip_ctrl_zmynd_peak_200	34	.	4.29044	8.03357	3.49833	83	Exon (ENST00000501122.2/283131, exon 1 of 1)	11	65422798	65445540	22743	1	283131	ENST00000501122.2	7878	ENSG00000245532	NEAT1	nuclear paraspeckle assembly transcript 1
	chr11	65437750	65437913	164	*	chip_ctrl_zmynd_peak_201	57	.	5.81003	10.8742	5.7612	116	Exon (ENST00000501122.2/283131, exon 1 of 1)	11	65422798	65445540	22743	1	283131	ENST00000501122.2	14952	ENSG00000245532	NEAT1	nuclear paraspeckle assembly transcript 1
	chr11	65438417	65438524	108	*	chip_ctrl_zmynd_peak_202	83	.	6.88556	14.0101	8.32725	44	Exon (ENST00000501122.2/283131, exon 1 of 1)	11	65422798	65445540	22743	1	283131	ENST00000501122.2	15619	ENSG00000245532	NEAT1	nuclear paraspeckle assembly transcript 1
	chr11	65438727	65439004	278	*	chip_ctrl_zmynd_peak_203	41	.	5.04662	8.81964	4.13278	233	Exon (ENST00000501122.2/283131, exon 1 of 1)	11	65422798	65445540	22743	1	283131	ENST00000501122.2	15929	ENSG00000245532	NEAT1	nuclear paraspeckle assembly transcript 1
	chr11	65441432	65441587	156	*	chip_ctrl_zmynd_peak_204	23	.	3.58613	6.5754	2.36304	152	Exon (ENST00000501122.2/283131, exon 1 of 1)	11	65422798	65445540	22743	1	283131	ENST00000501122.2	18634	ENSG00000245532	NEAT1	nuclear paraspeckle assembly transcript 1
	chr11	65441741	65441876	136	*	chip_ctrl_zmynd_peak_205	61	.	6.32412	11.3758	6.17802	46	Exon (ENST00000501122.2/283131, exon 1 of 1)	11	65422798	65445540	22743	1	283131	ENST00000501122.2	18943	ENSG00000245532	NEAT1	nuclear paraspeckle assembly transcript 1
	chr11	65442780	65442905	126	*	chip_ctrl_zmynd_peak_206	103	.	8.29591	16.4555	10.3331	82	Exon (ENST00000501122.2/283131, exon 1 of 1)	11	65422798	65445540	22743	1	283131	ENST00000501122.2	19982	ENSG00000245532	NEAT1	nuclear paraspeckle assembly transcript 1
	chr11	65446754	65446828	75	*	chip_ctrl_zmynd_peak_207	46	.	5.86591	9.51315	4.66959	26	Promoter (2-3kb)	11	65444458	65444557	100	1	693197	ENST00000384994.1	2296	ENSG00000283791	MIR612	microRNA 612
	chr11	65500490	65500634	145	*	chip_ctrl_zmynd_peak_208	15	.	3.77778	5.49415	1.55701	57	Promoter (2-3kb)	11	65497688	65506431	8744	1	378938	ENST00000619449.2	2802	ENSG00000251562	MALAT1	metastasis associated lung adenocarcinoma transcript 1
	chr11	65501737	65501832	96	*	chip_ctrl_zmynd_peak_209	25	.	4.254	6.82384	2.54642	85	Promoter (4-5kb)	11	65497688	65506431	8744	1	378938	ENST00000619449.2	4049	ENSG00000251562	MALAT1	metastasis associated lung adenocarcinoma transcript 1
	chr11	65502146	65502457	312	*	chip_ctrl_zmynd_peak_210	41	.	5.05623	8.83653	4.14859	43	Promoter (4-5kb)	11	65497688	65506431	8744	1	378938	ENST00000619449.2	4458	ENSG00000251562	MALAT1	metastasis associated lung adenocarcinoma transcript 1
	chr11	65502666	65502764	99	*	chip_ctrl_zmynd_peak_211	36	.	4.68988	8.18527	3.62783	67	Promoter (4-5kb)	11	65497688	65506431	8744	1	378938	ENST00000619449.2	4978	ENSG00000251562	MALAT1	metastasis associated lung adenocarcinoma transcript 1
	chr11	65503006	65503282	277	*	chip_ctrl_zmynd_peak_212	82	.	6.40228	13.9736	8.29581	175	Exon (ENST00000619449.2/378938, exon 3 of 4)	11	65497688	65506431	8744	1	378938	ENST00000619449.2	5318	ENSG00000251562	MALAT1	metastasis associated lung adenocarcinoma transcript 1
	chr11	65503391	65503496	106	*	chip_ctrl_zmynd_peak_213	15	.	3.09108	5.47616	1.53999	70	Exon (ENST00000619449.2/378938, exon 3 of 4)	11	65497688	65506431	8744	1	378938	ENST00000619449.2	5703	ENSG00000251562	MALAT1	metastasis associated lung adenocarcinoma transcript 1
	chr11	65504369	65504523	155	*	chip_ctrl_zmynd_peak_214	40	.	4.50721	8.76853	4.08554	133	Exon (ENST00000534336.1/378938, exon 1 of 1)	11	65497688	65506431	8744	1	378938	ENST00000619449.2	6681	ENSG00000251562	MALAT1	metastasis associated lung adenocarcinoma transcript 1
	chr11	65504938	65505360	423	*	chip_ctrl_zmynd_peak_215	52	.	5.67499	10.2658	5.28033	210	Exon (ENST00000534336.1/378938, exon 1 of 1)	11	65497688	65506431	8744	1	378938	ENST00000619449.2	7250	ENSG00000251562	MALAT1	metastasis associated lung adenocarcinoma transcript 1
	chr11	65505436	65505592	157	*	chip_ctrl_zmynd_peak_216	57	.	5.56923	10.8132	5.70587	13	Exon (ENST00000534336.1/378938, exon 1 of 1)	11	65497688	65506431	8744	1	378938	ENST00000619449.2	7748	ENSG00000251562	MALAT1	metastasis associated lung adenocarcinoma transcript 1
	chr11	65505738	65505862	125	*	chip_ctrl_zmynd_peak_217	48	.	5.36203	9.71698	4.83142	90	Exon (ENST00000534336.1/378938, exon 1 of 1)	11	65497688	65506431	8744	1	378938	ENST00000619449.2	8050	ENSG00000251562	MALAT1	metastasis associated lung adenocarcinoma transcript 1
	chr11	65506385	65506633	249	*	chip_ctrl_zmynd_peak_218	52	.	5.68644	10.2857	5.29951	68	Exon (ENST00000619449.2/378938, exon 4 of 4)	11	65497688	65506431	8744	1	378938	ENST00000619449.2	8697	ENSG00000251562	MALAT1	metastasis associated lung adenocarcinoma transcript 1
	chr11	65506795	65506941	147	*	chip_ctrl_zmynd_peak_219	77	.	6.71702	13.2798	7.75285	107	Promoter (<=1kb)	11	65506117	65506173	57	1	109136578	ENST00000611300.1	678	ENSG00000274072	MASCRNA	MALAT1-associated small cytoplasmic RNA
	chr11	65507027	65507160	134	*	chip_ctrl_zmynd_peak_220	54	.	5.81544	10.509	5.49601	95	Promoter (<=1kb)	11	65506117	65506173	57	1	109136578	ENST00000611300.1	910	ENSG00000274072	MASCRNA	MALAT1-associated small cytoplasmic RNA
	chr11	65507534	65507970	437	*	chip_ctrl_zmynd_peak_221	57	.	5.56923	10.8132	5.70587	240	Promoter (1-2kb)	11	65506117	65506173	57	1	109136578	ENST00000611300.1	1417	ENSG00000274072	MASCRNA	MALAT1-associated small cytoplasmic RNA
	chr11	65552058	65552147	90	*	chip_ctrl_zmynd_peak_222	40	.	5.77147	8.71445	4.04604	37	3' UTR	11	65538805	65557959	19155	2	4054	ENST00000322147.8	5812	ENSG00000168056	LTBP3	latent transforming growth factor beta binding protein 3
	chr11	66068185	66068548	364	*	chip_ctrl_zmynd_peak_223	92	.	7.47677	15.052	9.21247	177	Exon (ENST00000528302.5/10992, exon 20 of 21)	11	66052331	66069308	16978	1	10992	ENST00000528302.5	15854	ENSG00000087365	SF3B2	splicing factor 3b subunit 2
	chr11	66222649	66222775	127	*	chip_ctrl_zmynd_peak_224	26	.	4.53121	7.01351	2.69799	83	Intron (ENST00000320580.9/55690, intron 10 of 23)	11	66070272	66244744	174473	1	55690	ENST00000320580.9	152377	ENSG00000175115	PACS1	phosphofurin acidic cluster sorting protein 1
	chr11	66618215	66618495	281	*	chip_ctrl_zmynd_peak_225	50	.	5.27611	9.91369	5.00095	177	Promoter (1-2kb)	11	66616626	66646469	29844	1	100526737	ENST00000412278.2	1589	ENSG00000248643	RBM14-RBM4	RBM14-RBM4 readthrough
	chr11	66618965	66619167	203	*	chip_ctrl_zmynd_peak_226	65	.	5.48013	11.7566	6.50395	116	Promoter (<=1kb)	11	66619045	66624222	5178	1	10432	ENST00000496694.1	0	ENSG00000239306	RBM14	RNA binding motif protein 14
	chr11	66639299	66639453	155	*	chip_ctrl_zmynd_peak_227	36	.	4.68988	8.18527	3.62783	96	5' UTR	11	66616626	66646469	29844	1	100526737	ENST00000412278.2	22673	ENSG00000248643	RBM14-RBM4	RBM14-RBM4 readthrough
	chr11	66639541	66639782	242	*	chip_ctrl_zmynd_peak_228	60	.	5.21887	11.2229	6.07005	171	5' UTR	11	66616626	66646469	29844	1	100526737	ENST00000412278.2	22915	ENSG00000248643	RBM14-RBM4	RBM14-RBM4 readthrough
	chr11	66639894	66640122	229	*	chip_ctrl_zmynd_peak_229	29	.	4.39676	7.35908	2.95033	83	3' UTR	11	66616626	66646469	29844	1	100526737	ENST00000412278.2	23268	ENSG00000248643	RBM14-RBM4	RBM14-RBM4 readthrough
	chr11	66640216	66640295	80	*	chip_ctrl_zmynd_peak_230	22	.	4.21253	6.47983	2.28948	47	3' UTR	11	66616626	66646469	29844	1	100526737	ENST00000412278.2	23590	ENSG00000248643	RBM14-RBM4	RBM14-RBM4 readthrough
	chr11	66642161	66642296	136	*	chip_ctrl_zmynd_peak_231	34	.	4.26999	7.99275	3.45971	111	Intron (ENST00000412278.2/100526737, intron 1 of 2)	11	66616626	66646469	29844	1	100526737	ENST00000412278.2	25535	ENSG00000248643	RBM14-RBM4	RBM14-RBM4 readthrough
	chr11	66643576	66643804	229	*	chip_ctrl_zmynd_peak_232	50	.	5.27611	9.91369	5.00095	57	Promoter (<=1kb)	11	66643750	66646468	2719	1	100526737	ENST00000515838.2	0	ENSG00000248643	RBM14-RBM4	RBM14-RBM4 readthrough
	chr11	66676900	66677045	146	*	chip_ctrl_zmynd_peak_233	33	.	4.87976	7.89234	3.37368	115	Promoter (<=1kb)	11	66664998	66677748	12751	2	83759	ENST00000525754.5	703	ENSG00000173914	RBM4B	RNA binding motif protein 4B
	chr11	66789265	66789355	91	*	chip_ctrl_zmynd_peak_234	31	.	4.38025	7.62064	3.19033	69	Intron (ENST00000524551.5/79703, intron 2 of 5)	11	66744618	66804194	59577	1	79703	ENST00000524551.5	44647	ENSG00000173715	C11orf80	chromosome 11 open reading frame 80
	chr11	66789506	66789771	266	*	chip_ctrl_zmynd_peak_235	95	.	7.24074	15.5483	9.5966	37	Intron (ENST00000524551.5/79703, intron 2 of 5)	11	66744618	66804194	59577	1	79703	ENST00000524551.5	44888	ENSG00000173715	C11orf80	chromosome 11 open reading frame 80
	chr11	66789886	66789978	93	*	chip_ctrl_zmynd_peak_236	107	.	7.7467	16.9422	10.7321	50	Intron (ENST00000524551.5/79703, intron 2 of 5)	11	66744618	66804194	59577	1	79703	ENST00000524551.5	45268	ENSG00000173715	C11orf80	chromosome 11 open reading frame 80
	chr11	67267644	67267818	175	*	chip_ctrl_zmynd_peak_237	44	.	5.72138	9.27867	4.49986	35	Promoter (1-2kb)	11	67266473	67286556	20084	1	156	ENST00000308595.10	1171	ENSG00000173020	GRK2	G protein-coupled receptor kinase 2
	chr11	67582477	67582680	204	*	chip_ctrl_zmynd_peak_238	77	.	6.22845	13.2232	7.70993	148	Promoter (<=1kb)	11	67583595	67586653	3059	1	2950	ENST00000398606.9	-915	ENSG00000084207	GSTP1	glutathione S-transferase pi 1
	chr11	68380554	68380628	75	*	chip_ctrl_zmynd_peak_239	29	.	5.25113	7.35217	2.94728	64	Intron (ENST00000294304.12/4041, intron 5 of 22)	11	68312591	68449275	136685	1	4041	ENST00000294304.12	67963	ENSG00000162337	LRP5	LDL receptor related protein 5
	chr11	69644036	69644368	333	*	chip_ctrl_zmynd_peak_240	61	.	7.20674	11.3504	6.1541	271	Promoter (2-3kb)	11	69641087	69654474	13388	1	595	ENST00000227507.2	2949	ENSG00000110092	CCND1	cyclin D1
	chr11	69645257	69645331	75	*	chip_ctrl_zmynd_peak_241	37	.	5.84878	8.32811	3.71445	11	Promoter (4-5kb)	11	69641087	69654474	13388	1	595	ENST00000227507.2	4170	ENSG00000110092	CCND1	cyclin D1
	chr11	69645789	69645899	111	*	chip_ctrl_zmynd_peak_242	19	.	4.67903	6.06952	1.92708	67	Promoter (4-5kb)	11	69641087	69654474	13388	1	595	ENST00000227507.2	4702	ENSG00000110092	CCND1	cyclin D1
	chr11	69651805	69651966	162	*	chip_ctrl_zmynd_peak_243	40	.	5.36865	8.70278	4.03494	115	3' UTR	11	69641087	69654474	13388	1	595	ENST00000227507.2	10718	ENSG00000110092	CCND1	cyclin D1
	chr11	69652896	69653459	564	*	chip_ctrl_zmynd_peak_244	111	.	9.76107	17.4785	11.1481	455	3' UTR	11	69653076	69675344	22269	2	220064	ENST00000538554.6	21885	ENSG00000149716	LTO1	LTO1 maturation factor of ABCE1
	chr11	69653685	69654027	343	*	chip_ctrl_zmynd_peak_245	47	.	5.75212	9.67584	4.79287	179	3' UTR	11	69653076	69675344	22269	2	220064	ENST00000538554.6	21317	ENSG00000149716	LTO1	LTO1 maturation factor of ABCE1
	chr11	69654603	69654677	75	*	chip_ctrl_zmynd_peak_246	34	.	5.66353	8.02067	3.48575	32	Intron (ENST00000542515.5/ENST00000542515.5, intron 1 of 2)	11	69653076	69675344	22269	2	220064	ENST00000538554.6	20667	ENSG00000149716	LTO1	LTO1 maturation factor of ABCE1
	chr11	72943701	72943954	254	*	chip_ctrl_zmynd_peak_247	55	.	6.69922	10.5189	5.50519	52	Intron (ENST00000311172.11/9873, intron 7 of 18)	11	72836745	73142046	305302	2	9873	ENST00000311172.11	198092	ENSG00000137478	FCHSD2	FCH and double SH3 domains 2
	chr11	75400641	75401229	589	*	chip_ctrl_zmynd_peak_248	81	.	8.31547	13.8655	8.19649	58	Promoter (<=1kb)	11	75400692	75405657	4966	1	6188	ENST00000525933.1	0	ENSG00000149273	RPS3	ribosomal protein S3
	chr11	79687251	79687325	75	*	chip_ctrl_zmynd_peak_249	32	.	4.98517	7.75922	3.29117	4	Distal Intergenic	11	78652829	79441030	788202	2	26011	ENST00000278550.12	-246221	ENSG00000149256	TENM4	teneurin transmembrane protein 4
	chr11	82997198	82997305	108	*	chip_ctrl_zmynd_peak_250	56	.	6.82648	10.7258	5.64976	52	5' UTR	11	82973133	83071462	98330	2	27314	ENST00000612684.4	74157	ENSG00000137502	RAB30	RAB30, member RAS oncogene family
	chr11	83160580	83160675	96	*	chip_ctrl_zmynd_peak_251	42	.	5.92613	8.96168	4.22391	39	Promoter (3-4kb)	11	83156988	83187451	30464	1	51585	ENST00000298281.8	3592	ENSG00000165494	PCF11	PCF11 cleavage and polyadenylation factor subunit
	chr11	84608771	84609006	236	*	chip_ctrl_zmynd_peak_252	109	.	8.43644	17.1809	10.939	64	Intron (ENST00000398309.6/1740, intron 1 of 22)	11	83455012	84923589	1468578	2	1740	ENST00000398309.6	314583	ENSG00000150672	DLG2	discs large MAGUK scaffold protein 2
	chr11	85662854	85662929	76	*	chip_ctrl_zmynd_peak_253	32	.	4.98517	7.75922	3.29117	72	Promoter (2-3kb)	11	85659708	85665102	5395	2	58487	ENST00000490820.2	2173	ENSG00000137504	CREBZF	CREB/ATF bZIP transcription factor
	chr11	93739227	93739363	137	*	chip_ctrl_zmynd_peak_254	18	.	4.29852	5.85397	1.81206	12	Promoter (2-3kb)	11	93729948	93741494	11547	2	79101	ENST00000323981.6	2131	ENSG00000166012	TAF1D	TATA-box binding protein associated factor, RNA polymerase I subunit D
	chr11	93739683	93739843	161	*	chip_ctrl_zmynd_peak_255	38	.	5.59307	8.43006	3.80815	140	Promoter (1-2kb)	11	93729948	93741494	11547	2	79101	ENST00000323981.6	1651	ENSG00000166012	TAF1D	TATA-box binding protein associated factor, RNA polymerase I subunit D
	chr11	93745311	93745479	169	*	chip_ctrl_zmynd_peak_256	56	.	6.82648	10.7258	5.64976	119	Promoter (3-4kb)	11	93741591	93764749	23159	1	28970	ENST00000528288.5	3720	ENSG00000182919	C11orf54	chromosome 11 open reading frame 54
	chr11	108093484	108093661	178	*	chip_ctrl_zmynd_peak_257	48	.	6.23435	9.76901	4.87296	24	Intron (ENST00000393094.7/8065, intron 13 of 18)	11	108008898	108107761	98864	1	8065	ENST00000393094.7	84586	ENSG00000166266	CUL5	cullin 5
	chr11	110305608	110305682	75	*	chip_ctrl_zmynd_peak_258	42	.	5.92613	8.96168	4.22391	37	Distal Intergenic	11	110229443	110296712	67270	2	5962	ENST00000544551.5	-8896	ENSG00000137710	RDX	radixin
	chr11	111748239	111748359	121	*	chip_ctrl_zmynd_peak_259	30	.	5.33559	7.48759	3.06851	101	Intron (ENST00000311129.9/5519, intron 10 of 15)	11	111726908	111766382	39475	2	5519	ENST00000311129.9	18023	ENSG00000137713	PPP2R1B	protein phosphatase 2 scaffold subunit Abeta
	chr11	114129933	114130032	100	*	chip_ctrl_zmynd_peak_260	36	.	5.59899	8.15593	3.60508	35	Intron (ENST00000335953.9/7704, intron 2 of 6)	11	114059711	114256765	197055	1	7704	ENST00000335953.9	70222	ENSG00000109906	ZBTB16	zinc finger and BTB domain containing 16
	chr11	114183250	114183391	142	*	chip_ctrl_zmynd_peak_261	28	.	5.20173	7.27326	2.88209	125	Intron (ENST00000335953.9/7704, intron 3 of 6)	11	114059711	114256765	197055	1	7704	ENST00000335953.9	123539	ENSG00000109906	ZBTB16	zinc finger and BTB domain containing 16
	chr11	114441752	114441951	200	*	chip_ctrl_zmynd_peak_262	34	.	5.46483	7.94192	3.41609	156	3' UTR	11	114400682	114443932	43251	1	10179	ENST00000544347.1	41070	ENSG00000076053	RBM7	RNA binding motif protein 7
	chr11	114442090	114442313	224	*	chip_ctrl_zmynd_peak_263	51	.	6.41997	10.0675	5.13724	195	Intron (ENST00000544347.1/10179, intron 6 of 6)	11	114400682	114443932	43251	1	10179	ENST00000544347.1	41408	ENSG00000076053	RBM7	RNA binding motif protein 7
	chr11	117019509	117019623	115	*	chip_ctrl_zmynd_peak_264	72	.	7.61163	12.7049	7.27539	49	Intron (ENST00000445177.5/23387, intron 1 of 24)	11	116843402	117098395	254994	2	23387	ENST00000445177.5	78772	ENSG00000160584	SIK3	SIK family kinase 3
	chr11	118488853	118489023	171	*	chip_ctrl_zmynd_peak_265	72	.	7.61163	12.7049	7.27539	131	Intron (ENST00000389506.10/4297, intron 11 of 35)	11	118436490	118523917	87428	1	4297	ENST00000389506.10	52363	ENSG00000118058	KMT2A	lysine methyltransferase 2A
	chr11	119093567	119093710	144	*	chip_ctrl_zmynd_peak_266	81	.	8.31547	13.8655	8.19649	37	Promoter (<=1kb)	11	119092611	119093543	933	1	3145	ENST00000539045.1	956	ENSG00000256269	HMBS	hydroxymethylbilane synthase
	chr11	123054574	123054715	142	*	chip_ctrl_zmynd_peak_267	93	.	8.93955	15.2828	9.36063	69	Promoter (3-4kb)	11	123058077	123058161	85	2	85391	ENST00000364009.1	3446	ENSG00000200879	SNORD14E	small nucleolar RNA, C/D box 14E
	chr11	123055292	123055438	147	*	chip_ctrl_zmynd_peak_268	25	.	5.0285	6.78967	2.51907	102	Promoter (2-3kb)	11	123058077	123058161	85	2	85391	ENST00000364009.1	2723	ENSG00000200879	SNORD14E	small nucleolar RNA, C/D box 14E
	chr11	123055748	123055833	86	*	chip_ctrl_zmynd_peak_269	40	.	5.9651	8.74613	4.06466	22	Promoter (2-3kb)	11	123058077	123058161	85	2	85391	ENST00000364009.1	2328	ENSG00000200879	SNORD14E	small nucleolar RNA, C/D box 14E
	chr11	123058337	123058468	132	*	chip_ctrl_zmynd_peak_270	33	.	5.54365	7.8243	3.31629	34	Promoter (3-4kb)	11	123057489	123061789	4301	2	3312	ENST00000532636.5	3321	ENSG00000109971	HSPA8	heat shock protein family A (Hsp70) member 8
	chr11	123058553	123058797	245	*	chip_ctrl_zmynd_peak_271	110	.	9.93326	17.3564	11.058	110	Promoter (2-3kb)	11	123057489	123061789	4301	2	3312	ENST00000532636.5	2992	ENSG00000109971	HSPA8	heat shock protein family A (Hsp70) member 8
	chr11	123058939	123059209	271	*	chip_ctrl_zmynd_peak_272	76	.	7.8767	13.139	7.64352	171	Promoter (<=1kb)	11	123057879	123059097	1219	2	3312	ENST00000526686.1	0	ENSG00000109971	HSPA8	heat shock protein family A (Hsp70) member 8
	chr11	123059285	123060321	1037	*	chip_ctrl_zmynd_peak_273	111	.	9.76107	17.4785	11.1481	485	Promoter (<=1kb)	11	123057779	123059448	1670	2	3312	ENST00000524552.5	0	ENSG00000109971	HSPA8	heat shock protein family A (Hsp70) member 8
	chr11	123060442	123060889	448	*	chip_ctrl_zmynd_peak_274	55	.	6.89035	10.5352	5.52074	31	Promoter (<=1kb)	11	123057489	123061789	4301	2	3312	ENST00000532636.5	900	ENSG00000109971	HSPA8	heat shock protein family A (Hsp70) member 8
	chr11	123061026	123061165	140	*	chip_ctrl_zmynd_peak_275	51	.	6.65238	10.1396	5.16697	87	Promoter (<=1kb)	11	123057489	123061789	4301	2	3312	ENST00000532636.5	624	ENSG00000109971	HSPA8	heat shock protein family A (Hsp70) member 8
	chr11	129817464	129817602	139	*	chip_ctrl_zmynd_peak_276	33	.	5.54365	7.8243	3.31629	121	Promoter (1-2kb)	11	129815848	129860003	44156	1	120224	ENST00000281441.8	1616	ENSG00000151715	TMEM45B	transmembrane protein 45B
	chr11	129828802	129828903	102	*	chip_ctrl_zmynd_peak_277	38	.	5.77625	8.44039	3.80826	51	Intron (ENST00000281441.8/120224, intron 1 of 5)	11	129815848	129860003	44156	1	120224	ENST00000281441.8	12954	ENSG00000151715	TMEM45B	transmembrane protein 45B
	chr11	129829064	129829193	130	*	chip_ctrl_zmynd_peak_278	29	.	5.25113	7.35217	2.94728	26	Intron (ENST00000281441.8/120224, intron 1 of 5)	11	129815848	129860003	44156	1	120224	ENST00000281441.8	13216	ENSG00000151715	TMEM45B	transmembrane protein 45B
	chr11	130132412	130132565	154	*	chip_ctrl_zmynd_peak_279	22	.	4.81753	6.45024	2.26157	123	Intron (ENST00000650012.1/334, intron 12 of 18)	11	130068147	130144804	76658	1	334	ENST00000650012.1	64265	ENSG00000084234	APLP2	amyloid beta precursor like protein 2
	chr12	830066	830174	109	*	chip_ctrl_zmynd_peak_280	46	.	6.05916	9.48793	4.66959	46	Exon (ENST00000315939.11/65125, exon 4 of 28)	12	752579	911452	158874	1	65125	ENST00000315939.11	77487	ENSG00000060237	WNK1	WNK lysine deficient protein kinase 1
	chr12	1592903	1593093	191	*	chip_ctrl_zmynd_peak_281	29	.	5.23456	7.32568	2.93226	28	Promoter (1-2kb)	12	1565993	1594581	28589	2	144699	ENST00000339235.4	1488	ENSG00000171823	FBXL14	F-box and leucine rich repeat protein 14
	chr12	1593178	1593327	150	*	chip_ctrl_zmynd_peak_282	20	.	4.68156	6.2343	2.07273	86	Promoter (1-2kb)	12	1565993	1594581	28589	2	144699	ENST00000339235.4	1254	ENSG00000171823	FBXL14	F-box and leucine rich repeat protein 14
	chr12	2796280	2796492	213	*	chip_ctrl_zmynd_peak_283	49	.	6.50738	9.90142	4.99221	64	Promoter (1-2kb)	12	2794970	2805423	10454	1	2288	ENST00000001008.6	1310	ENSG00000004478	FKBP4	FKBP prolyl isomerase 4
	chr12	2800254	2800499	246	*	chip_ctrl_zmynd_peak_284	34	.	5.6061	7.92637	3.40102	26	Exon (ENST00000001008.6/2288, exon 8 of 10)	12	2794970	2805423	10454	1	2288	ENST00000001008.6	5284	ENSG00000004478	FKBP4	FKBP prolyl isomerase 4
	chr12	2800941	2801051	111	*	chip_ctrl_zmynd_peak_285	40	.	5.9651	8.74613	4.06466	68	Intron (ENST00000001008.6/2288, intron 8 of 9)	12	2794970	2805423	10454	1	2288	ENST00000001008.6	5971	ENSG00000004478	FKBP4	FKBP prolyl isomerase 4
	chr12	2801178	2801313	136	*	chip_ctrl_zmynd_peak_286	31	.	5.38759	7.57129	3.14531	81	Promoter (<=1kb)	12	2801178	2801803	626	1	2288	ENST00000539181.1	0	ENSG00000004478	FKBP4	FKBP prolyl isomerase 4
	chr12	6226273	6226451	179	*	chip_ctrl_zmynd_peak_287	40	.	5.58808	8.73271	4.06186	69	Promoter (<=1kb)	12	6226328	6238253	11926	1	928	ENST00000646407.1	0	ENSG00000010278	CD9	CD9 molecule
	chr12	6229478	6229662	185	*	chip_ctrl_zmynd_peak_288	57	.	6.44778	10.8151	5.70587	125	Intron (ENST00000382518.6/928, intron 3 of 8)	12	6199715	6238271	38557	1	928	ENST00000382518.6	29763	ENSG00000010278	CD9	CD9 molecule
	chr12	6235158	6235377	220	*	chip_ctrl_zmynd_peak_289	75	.	7.30749	13.0086	7.52645	190	Exon (ENST00000382518.6/928, exon 6 of 9)	12	6199715	6238271	38557	1	928	ENST00000382518.6	35443	ENSG00000010278	CD9	CD9 molecule
	chr12	6535772	6535933	162	*	chip_ctrl_zmynd_peak_290	37	.	5.84878	8.32811	3.71445	37	Promoter (1-2kb)	12	6534517	6538371	3855	1	2597	ENST00000229239.10	1255	ENSG00000111640	GAPDH	glyceraldehyde-3-phosphate dehydrogenase
	chr12	6536709	6536836	128	*	chip_ctrl_zmynd_peak_291	21	.	4.72602	6.3047	2.12949	31	Promoter (2-3kb)	12	6534517	6538371	3855	1	2597	ENST00000229239.10	2192	ENSG00000111640	GAPDH	glyceraldehyde-3-phosphate dehydrogenase
	chr12	6537575	6538073	499	*	chip_ctrl_zmynd_peak_292	110	.	9.94293	17.373	11.058	342	Promoter (3-4kb)	12	6534517	6538371	3855	1	2597	ENST00000229239.10	3058	ENSG00000111640	GAPDH	glyceraldehyde-3-phosphate dehydrogenase
	chr12	6969184	6969332	149	*	chip_ctrl_zmynd_peak_293	38	.	5.77625	8.44039	3.80826	134	Promoter (1-2kb)	12	6965327	6970664	5338	2	11331	ENST00000535923.6	1332	ENSG00000215021	PHB2	prohibitin 2
	chr12	12779672	12779816	145	*	chip_ctrl_zmynd_peak_294	81	.	7.28602	13.829	8.19649	57	Intron (ENST00000540583.5/81575, intron 2 of 3)	12	12725929	12829975	104047	1	51202	ENST00000534843.1	53743	ENSG00000213782	DDX47	DEAD-box helicase 47
	chr12	13443922	13443996	75	*	chip_ctrl_zmynd_peak_295	59	.	6.61933	11.0938	5.95083	22	Intron (ENST00000637214.1/2904, intron 1 of 1)	12	13437942	13608671	170730	2	2904	ENST00000637214.1	164675	ENSG00000273079	GRIN2B	glutamate ionotropic receptor NMDA type subunit 2B
	chr12	35614940	35615024	85	*	chip_ctrl_zmynd_peak_296	121	.	3.54047	18.7136	12.1879	53	Distal Intergenic	12	34022496	34028302	5807	1	84920	ENST00000266483.7	1592444	ENSG00000139133	ALG10	ALG10 alpha-1,2-glucosyltransferase
	chr12	46150023	46150122	100	*	chip_ctrl_zmynd_peak_297	47	.	5.75212	9.67584	4.79287	64	Distal Intergenic	12	46197378	46198021	644	2	81539	ENST00000548979.1	47899	ENSG00000111371	SLC38A1	solute carrier family 38 member 1
	chr12	46370903	46371215	313	*	chip_ctrl_zmynd_peak_298	33	.	5.54365	7.8243	3.31629	144	Promoter (1-2kb)	12	46358188	46372773	14586	2	54407	ENST00000256689.10	1558	ENSG00000134294	SLC38A2	solute carrier family 38 member 2
	chr12	52116263	52116337	75	*	chip_ctrl_zmynd_peak_299	51	.	6.45843	10.1295	5.16697	26	Distal Intergenic	12	52093569	52108250	14682	1	26628	ENST00000546981.1	22694	ENSG00000257542	OR7E47P	olfactory receptor family 7 subfamily E member 47 pseudogene
	chr12	52116778	52116965	188	*	chip_ctrl_zmynd_peak_300	43	.	6.03392	9.13453	4.37607	129	Distal Intergenic	12	52093569	52108250	14682	1	26628	ENST00000546981.1	23209	ENSG00000257542	OR7E47P	olfactory receptor family 7 subfamily E member 47 pseudogene
	chr12	52298843	52298921	79	*	chip_ctrl_zmynd_peak_301	59	.	6.61933	11.0938	5.95083	31	Exon (ENST00000664686.1/ENST00000664686.1, exon 3 of 3)	12	52249300	52303159	53860	1	3892	ENST00000553310.6	49543	ENSG00000170442	KRT86	keratin 86
	chr12	53008518	53008911	394	*	chip_ctrl_zmynd_peak_302	64	.	6.51907	11.7032	6.45352	113	Promoter (2-3kb)	12	53006158	53042209	36052	1	1975	ENST00000262056.13	2360	ENSG00000063046	EIF4B	eukaryotic translation initiation factor 4B
	chr12	53474603	53474791	189	*	chip_ctrl_zmynd_peak_303	47	.	5.75212	9.67584	4.79287	49	Intron (ENST00000359282.9/5094, intron 13 of 13)	12	53452102	53479826	27725	1	5094	ENST00000359282.9	22501	ENSG00000197111	PCBP2	poly(rC) binding protein 2
	chr12	53475546	53475635	90	*	chip_ctrl_zmynd_peak_304	32	.	4.98517	7.75922	3.29117	15	3' UTR	12	53452102	53479826	27725	1	5094	ENST00000359282.9	23444	ENSG00000197111	PCBP2	poly(rC) binding protein 2
	chr12	53475748	53475833	86	*	chip_ctrl_zmynd_peak_305	81	.	8.02091	13.7629	8.15992	44	3' UTR	12	53452102	53479826	27725	1	5094	ENST00000359282.9	23646	ENSG00000197111	PCBP2	poly(rC) binding protein 2
	chr12	54282308	54282382	75	*	chip_ctrl_zmynd_peak_306	33	.	5.41616	7.86451	3.35481	47	Promoter (2-3kb)	12	54280193	54287087	6895	1	3178	ENST00000546500.5	2115	ENSG00000135486	HNRNPA1	heterogeneous nuclear ribonucleoprotein A1
	chr12	54282691	54282801	111	*	chip_ctrl_zmynd_peak_307	51	.	6.45843	10.1295	5.16697	42	Promoter (2-3kb)	12	54280193	54287087	6895	1	3178	ENST00000546500.5	2498	ENSG00000135486	HNRNPA1	heterogeneous nuclear ribonucleoprotein A1
	chr12	54282934	54283272	339	*	chip_ctrl_zmynd_peak_308	61	.	6.99715	11.3402	6.1541	287	Promoter (2-3kb)	12	54280193	54287087	6895	1	3178	ENST00000546500.5	2741	ENSG00000135486	HNRNPA1	heterogeneous nuclear ribonucleoprotein A1
	chr12	54283436	54283554	119	*	chip_ctrl_zmynd_peak_309	66	.	7.19348	12.0247	6.68764	66	Promoter (3-4kb)	12	54280193	54287087	6895	1	3178	ENST00000546500.5	3243	ENSG00000135486	HNRNPA1	heterogeneous nuclear ribonucleoprotein A1
	chr12	54283652	54283800	149	*	chip_ctrl_zmynd_peak_310	29	.	5.12699	7.40644	2.99143	128	Promoter (<=1kb)	12	54283723	54284371	649	1	3178	ENST00000551679.1	0	ENSG00000135486	HNRNPA1	heterogeneous nuclear ribonucleoprotein A1
	chr12	54285273	54285378	106	*	chip_ctrl_zmynd_peak_311	15	.	4.19481	5.47406	1.53845	93	3' UTR	12	54280193	54287087	6895	1	3178	ENST00000546500.5	5080	ENSG00000135486	HNRNPA1	heterogeneous nuclear ribonucleoprotein A1
	chr12	56117925	56118058	134	*	chip_ctrl_zmynd_peak_312	19	.	4.58099	6.07579	1.92708	67	Promoter (1-2kb)	12	56116633	56117967	1335	1	6171	ENST00000546591.6	1292	ENSG00000229117	RPL41	ribosomal protein L41
	chr12	56216214	56216583	370	*	chip_ctrl_zmynd_peak_313	51	.	6.65238	10.1396	5.16697	305	5' UTR	12	56202179	56221922	19744	2	10193	ENST00000345093.9	5339	ENSG00000181852	RNF41	ring finger protein 41
	chr12	56643822	56643897	76	*	chip_ctrl_zmynd_peak_314	46	.	6.26171	9.50169	4.66959	33	Promoter (1-2kb)	12	56638175	56645279	7105	2	506	ENST00000548474.2	1382	ENSG00000110955	ATP5F1B	ATP synthase F1 subunit beta
	chr12	56644035	56644114	80	*	chip_ctrl_zmynd_peak_315	28	.	5.16931	7.22158	2.83475	44	Promoter (1-2kb)	12	56638175	56645279	7105	2	506	ENST00000548474.2	1165	ENSG00000110955	ATP5F1B	ATP synthase F1 subunit beta
	chr12	56684176	56684290	115	*	chip_ctrl_zmynd_peak_316	44	.	6.10799	9.2536	4.47679	97	Promoter (3-4kb)	12	56663341	56687997	24657	2	10728	ENST00000537473.2	3707	ENSG00000110958	PTGES3	prostaglandin E synthase 3
	chr12	56684371	56684467	97	*	chip_ctrl_zmynd_peak_317	27	.	5.08999	7.09551	2.76686	25	Promoter (3-4kb)	12	56663341	56687997	24657	2	10728	ENST00000537473.2	3530	ENSG00000110958	PTGES3	prostaglandin E synthase 3
	chr12	56684561	56684742	182	*	chip_ctrl_zmynd_peak_318	47	.	6.30136	9.56591	4.70213	113	Promoter (3-4kb)	12	56663341	56687997	24657	2	10728	ENST00000537473.2	3255	ENSG00000110958	PTGES3	prostaglandin E synthase 3
	chr12	56684843	56685146	304	*	chip_ctrl_zmynd_peak_319	53	.	6.61699	10.3856	5.37929	214	Promoter (2-3kb)	12	56663341	56687997	24657	2	10728	ENST00000537473.2	2851	ENSG00000110958	PTGES3	prostaglandin E synthase 3
	chr12	56685915	56686194	280	*	chip_ctrl_zmynd_peak_320	92	.	8.86983	15.1658	9.25821	259	Promoter (1-2kb)	12	56663341	56687997	24657	2	10728	ENST00000537473.2	1803	ENSG00000110958	PTGES3	prostaglandin E synthase 3
	chr12	56686282	56686359	78	*	chip_ctrl_zmynd_peak_321	79	.	8.13422	13.564	7.97607	35	Promoter (1-2kb)	12	56663341	56687997	24657	2	10728	ENST00000537473.2	1638	ENSG00000110958	PTGES3	prostaglandin E synthase 3
	chr12	56686535	56686764	230	*	chip_ctrl_zmynd_peak_322	55	.	6.52525	10.5776	5.55511	96	Promoter (1-2kb)	12	56663341	56687997	24657	2	10728	ENST00000537473.2	1233	ENSG00000110958	PTGES3	prostaglandin E synthase 3
	chr12	56686912	56687067	156	*	chip_ctrl_zmynd_peak_323	32	.	4.98517	7.75922	3.29117	12	Promoter (<=1kb)	12	56663341	56687997	24657	2	10728	ENST00000537473.2	930	ENSG00000110958	PTGES3	prostaglandin E synthase 3
	chr12	56723059	56723162	104	*	chip_ctrl_zmynd_peak_324	49	.	6.50738	9.90142	4.99221	62	Promoter (2-3kb)	12	56712428	56725286	12859	2	4666	ENST00000550920.6	2124	ENSG00000196531	NACA	nascent polypeptide associated complex subunit alpha
	chr12	58877335	58877416	82	*	chip_ctrl_zmynd_peak_325	38	.	5.83164	8.52975	3.89219	23	3' UTR	12	58872149	58919546	47398	2	121227	ENST00000379141.8	42130	ENSG00000139263	LRIG3	leucine rich repeats and immunoglobulin like domains 3
	chr12	63495965	63496039	75	*	chip_ctrl_zmynd_peak_326	25	.	4.6017	6.84726	2.55204	6	Distal Intergenic	12	63560059	63569469	9411	2	283417	ENST00000541911.1	73430	ENSG00000177990	DPY19L2	dpy-19 like 2
	chr12	64688222	64688401	180	*	chip_ctrl_zmynd_peak_327	29	.	4.39676	7.35908	2.95033	132	Exon (ENST00000637125.1/283349, exon 4 of 6)	12	64507001	64694912	187912	1	283349	ENST00000637125.1	181221	ENSG00000153179	RASSF3	Ras association domain family member 3
	chr12	65630666	65630786	121	*	chip_ctrl_zmynd_peak_328	37	.	5.70401	8.32421	3.71445	54	Intron (ENST00000662138.1/ENST00000662138.1, intron 4 of 4)	12	65466820	65642198	175379	2	100507065	ENST00000537250.5	11412		LOC100507065	uncharacterized LOC100507065
	chr12	70553636	70553878	243	*	chip_ctrl_zmynd_peak_329	28	.	4.03277	7.23994	2.8513	72	Intron (ENST00000334414.10/5787, intron 20 of 33)	12	70515866	70637440	121575	2	5787	ENST00000334414.10	83562	ENSG00000127329	PTPRB	protein tyrosine phosphatase receptor type B
	chr12	77163162	77163279	118	*	chip_ctrl_zmynd_peak_330	81	.	7.81374	13.8377	8.19649	66	Exon (ENST00000667988.1/ENST00000667988.1, exon 2 of 2)	12	77021251	77065569	44319	2	144455	ENST00000322886.12	-97593	ENSG00000165891	E2F7	E2F transcription factor 7
	chr12	92140993	92141067	75	*	chip_ctrl_zmynd_peak_331	33	.	5.54365	7.8243	3.31629	19	Promoter (<=1kb)	12	91984976	92141713	156738	2	256021	ENST00000551843.5	646	ENSG00000257242	LINC01619	long intergenic non-protein coding RNA 1619
	chr12	104294767	104294841	75	*	chip_ctrl_zmynd_peak_332	30	.	5.35281	7.51528	3.09457	45	Intron (ENST00000429002.6/7296, intron 4 of 17)	12	104215779	104350305	134527	1	7296	ENST00000429002.6	78988	ENSG00000198431	TXNRD1	thioredoxin reductase 1
	chr12	112408249	112408435	187	*	chip_ctrl_zmynd_peak_333	40	.	5.36865	8.70278	4.03494	58	Promoter (1-2kb)	12	112405199	112409641	4443	2	6128	ENST00000202773.13	1206	ENSG00000089009	RPL6	ribosomal protein L6
	chr12	113246837	113246917	81	*	chip_ctrl_zmynd_peak_334	61	.	7.20674	11.3504	6.1541	29	Intron (ENST00000552642.5/53373, intron 1 of 3)	12	113221050	113267879	46830	1	53373	ENST00000552642.5	25787	ENSG00000186815	TPCN1	two pore segment channel 1
	chr12	114666556	114666724	169	*	chip_ctrl_zmynd_peak_335	27	.	5.2639	7.17627	2.79491	22	Distal Intergenic	12	114677592	114679933	2342	2	6926	ENST00000548503.1	13209	ENSG00000135111	TBX3	T-box transcription factor 3
	chr12	114671312	114671852	541	*	chip_ctrl_zmynd_peak_336	56	.	6.1356	10.6765	5.63051	240	3' UTR	12	114670255	114683590	13336	2	6926	ENST00000257566.7	11738	ENSG00000135111	TBX3	T-box transcription factor 3
	chr12	114672916	114673680	765	*	chip_ctrl_zmynd_peak_337	88	.	8.77317	14.6384	8.83882	215	Intron (ENST00000257566.7/6926, intron 7 of 7)	12	114670255	114683590	13336	2	6926	ENST00000257566.7	9910	ENSG00000135111	TBX3	T-box transcription factor 3
	chr12	114674906	114675193	288	*	chip_ctrl_zmynd_peak_338	51	.	6.65238	10.1396	5.16697	235	Intron (ENST00000257566.7/6926, intron 6 of 7)	12	114670255	114683590	13336	2	6926	ENST00000257566.7	8397	ENSG00000135111	TBX3	T-box transcription factor 3
	chr12	114676337	114676521	185	*	chip_ctrl_zmynd_peak_339	46	.	6.43366	9.52084	4.66959	43	Exon (ENST00000257566.7/6926, exon 6 of 8)	12	114670255	114683590	13336	2	6926	ENST00000257566.7	7069	ENSG00000135111	TBX3	T-box transcription factor 3
	chr12	114676658	114676732	75	*	chip_ctrl_zmynd_peak_340	27	.	5.2639	7.17627	2.79491	11	Intron (ENST00000257566.7/6926, intron 5 of 7)	12	114670255	114683590	13336	2	6926	ENST00000257566.7	6858	ENSG00000135111	TBX3	T-box transcription factor 3
	chr12	114677111	114677297	187	*	chip_ctrl_zmynd_peak_341	61	.	7.20674	11.3504	6.1541	43	Intron (ENST00000257566.7/6926, intron 5 of 7)	12	114670255	114683590	13336	2	6926	ENST00000257566.7	6293	ENSG00000135111	TBX3	T-box transcription factor 3
	chr12	114677406	114677634	229	*	chip_ctrl_zmynd_peak_342	42	.	6.09801	8.9633	4.22391	29	Exon (ENST00000257566.7/6926, exon 5 of 8)	12	114670255	114683590	13336	2	6926	ENST00000257566.7	5956	ENSG00000135111	TBX3	T-box transcription factor 3
	chr12	114679688	114679769	82	*	chip_ctrl_zmynd_peak_343	37	.	5.84878	8.32811	3.71445	14	Promoter (3-4kb)	12	114670255	114683590	13336	2	6926	ENST00000257566.7	3821	ENSG00000135111	TBX3	T-box transcription factor 3
	chr12	117165318	117165422	105	*	chip_ctrl_zmynd_peak_344	19	.	4.58099	6.07579	1.92708	96	Intron (ENST00000622495.4/23014, intron 9 of 11)	12	117141988	117190531	48544	2	23014	ENST00000622495.4	25109	ENSG00000135108	FBXO21	F-box protein 21
	chr12	120194973	120195237	265	*	chip_ctrl_zmynd_peak_345	70	.	7.66714	12.4371	7.06169	119	Promoter (<=1kb)	12	120127202	120194715	67514	2	10985	ENST00000300648.7	-258	ENSG00000089154	GCN1	GCN1 activator of EIF2AK4
	chr12	120195326	120195468	143	*	chip_ctrl_zmynd_peak_346	31	.	5.42282	7.62817	3.19033	44	Promoter (<=1kb)	12	120127202	120194715	67514	2	10985	ENST00000300648.7	-611	ENSG00000089154	GCN1	GCN1 activator of EIF2AK4
	chr12	120197059	120197203	145	*	chip_ctrl_zmynd_peak_347	40	.	5.9651	8.74613	4.06466	123	Promoter (3-4kb)	12	120196699	120201099	4401	2	6175	ENST00000551150.5	3896	ENSG00000089157	RPLP0	ribosomal protein lateral stalk subunit P0
	chr12	120197831	120198600	770	*	chip_ctrl_zmynd_peak_348	160	.	11.5096	23.3923	16.0565	645	Promoter (2-3kb)	12	120196699	120201099	4401	2	6175	ENST00000551150.5	2499	ENSG00000089157	RPLP0	ribosomal protein lateral stalk subunit P0
	chr12	120198823	120199035	213	*	chip_ctrl_zmynd_peak_349	48	.	6.23435	9.76901	4.87296	16	Promoter (2-3kb)	12	120196699	120201099	4401	2	6175	ENST00000551150.5	2064	ENSG00000089157	RPLP0	ribosomal protein lateral stalk subunit P0
	chr12	120200173	120200252	80	*	chip_ctrl_zmynd_peak_350	40	.	5.36865	8.70278	4.03494	17	Promoter (<=1kb)	12	120196699	120201099	4401	2	6175	ENST00000551150.5	847	ENSG00000089157	RPLP0	ribosomal protein lateral stalk subunit P0
	chr12	121796945	121797166	222	*	chip_ctrl_zmynd_peak_351	51	.	6.65238	10.1396	5.16697	133	Intron (ENST00000546227.5/54509, intron 1 of 4)	12	121780952	121802928	21977	2	338799	ENST00000541657.5	5762	ENSG00000212694	LINC01089	long intergenic non-protein coding RNA 1089
	chr12	121797573	121798110	538	*	chip_ctrl_zmynd_peak_352	104	.	9.53037	16.671	10.4811	301	Promoter (4-5kb)	12	121780952	121802928	21977	2	338799	ENST00000541657.5	4818	ENSG00000212694	LINC01089	long intergenic non-protein coding RNA 1089
	chr12	121798360	121798503	144	*	chip_ctrl_zmynd_peak_353	25	.	4.6017	6.84726	2.55204	132	Promoter (4-5kb)	12	121780952	121802928	21977	2	338799	ENST00000541657.5	4425	ENSG00000212694	LINC01089	long intergenic non-protein coding RNA 1089
	chr12	121798694	121799652	959	*	chip_ctrl_zmynd_peak_354	135	.	10.689	20.4362	13.5795	143	Promoter (3-4kb)	12	121780952	121802928	21977	2	338799	ENST00000541657.5	3276	ENSG00000212694	LINC01089	long intergenic non-protein coding RNA 1089
	chr12	121806553	121806856	304	*	chip_ctrl_zmynd_peak_355	53	.	6.61699	10.3856	5.37929	254	Promoter (2-3kb)	12	121804180	121830239	26060	1	23067	ENST00000604567.5	2373	ENSG00000139718	SETD1B	SET domain containing 1B, histone lysine methyltransferase
	chr12	121812802	121813131	330	*	chip_ctrl_zmynd_peak_356	66	.	7.60342	12.0156	6.6858	283	Intron (ENST00000604567.5/23067, intron 6 of 16)	12	121804180	121830239	26060	1	23067	ENST00000604567.5	8622	ENSG00000139718	SETD1B	SET domain containing 1B, histone lysine methyltransferase
	chr12	121813240	121813434	195	*	chip_ctrl_zmynd_peak_357	56	.	7.01854	10.751	5.64976	136	Intron (ENST00000604567.5/23067, intron 6 of 16)	12	121804180	121830239	26060	1	23067	ENST00000604567.5	9060	ENSG00000139718	SETD1B	SET domain containing 1B, histone lysine methyltransferase
	chr12	122524402	122524476	75	*	chip_ctrl_zmynd_peak_358	17	.	3.81053	5.79074	1.75639	1	Promoter (2-3kb)	12	122503454	122526936	23483	2	65117	ENST00000331738.12	2460	ENSG00000111011	RSRC2	arginine and serine rich coiled-coil 2
	chr12	122525045	122525209	165	*	chip_ctrl_zmynd_peak_359	27	.	5.13729	7.17063	2.79491	40	Promoter (1-2kb)	12	122503454	122526936	23483	2	65117	ENST00000331738.12	1727	ENSG00000111011	RSRC2	arginine and serine rich coiled-coil 2
	chr12	122525582	122525692	111	*	chip_ctrl_zmynd_peak_360	17	.	3.81053	5.79074	1.75639	24	Promoter (1-2kb)	12	122503454	122526936	23483	2	65117	ENST00000331738.12	1244	ENSG00000111011	RSRC2	arginine and serine rich coiled-coil 2
	chr12	122870914	122871005	92	*	chip_ctrl_zmynd_peak_361	25	.	5.09718	6.90152	2.59587	59	Exon (ENST00000267202.7/79720, exon 2 of 4)	12	122865330	122896124	30795	2	79720	ENST00000267202.7	25119	ENSG00000139722	VPS37B	VPS37B subunit of ESCRT-I
	chr12	124352790	124353008	219	*	chip_ctrl_zmynd_peak_362	63	.	7.12599	11.5495	6.3247	46	Intron (ENST00000405201.5/9612, intron 27 of 46)	12	124324415	124495252	170838	2	9612	ENST00000405201.5	142244	ENSG00000196498	NCOR2	nuclear receptor corepressor 2
	chr12	124353343	124353506	164	*	chip_ctrl_zmynd_peak_363	23	.	4.88053	6.551	2.34422	109	Intron (ENST00000405201.5/9612, intron 27 of 46)	12	124324415	124495252	170838	2	9612	ENST00000405201.5	141746	ENSG00000196498	NCOR2	nuclear receptor corepressor 2
	chr12	124360339	124360631	293	*	chip_ctrl_zmynd_peak_364	71	.	7.7611	12.5931	7.17038	138	Intron (ENST00000405201.5/9612, intron 22 of 46)	12	124324415	124495252	170838	2	9612	ENST00000405201.5	134621	ENSG00000196498	NCOR2	nuclear receptor corepressor 2
	chr12	124360800	124361039	240	*	chip_ctrl_zmynd_peak_365	42	.	6.09801	8.9633	4.22391	84	Intron (ENST00000405201.5/9612, intron 22 of 46)	12	124324415	124495252	170838	2	9612	ENST00000405201.5	134213	ENSG00000196498	NCOR2	nuclear receptor corepressor 2
	chr12	124370483	124370557	75	*	chip_ctrl_zmynd_peak_366	27	.	5.2639	7.17627	2.79491	43	Intron (ENST00000405201.5/9612, intron 20 of 46)	12	124324415	124495252	170838	2	9612	ENST00000405201.5	124695	ENSG00000196498	NCOR2	nuclear receptor corepressor 2
	chr12	124827867	124827949	83	*	chip_ctrl_zmynd_peak_367	31	.	5.42282	7.62817	3.19033	68	Intron (ENST00000261693.11/949, intron 1 of 12)	12	124776856	124863864	87009	2	949	ENST00000261693.11	35915	ENSG00000073060	SCARB1	scavenger receptor class B member 1
	chr12	124861535	124861609	75	*	chip_ctrl_zmynd_peak_368	56	.	6.82648	10.7258	5.64976	22	Promoter (2-3kb)	12	124776856	124863864	87009	2	949	ENST00000261693.11	2255	ENSG00000073060	SCARB1	scavenger receptor class B member 1
	chr12	124912521	124912654	134	*	chip_ctrl_zmynd_peak_369	33	.	5.40013	7.83904	3.3304	72	Promoter (1-2kb)	12	124911646	124914650	3005	2	7316	ENST00000339647.6	1996	ENSG00000150991	UBC	ubiquitin C
	chr12	124913704	124913826	123	*	chip_ctrl_zmynd_peak_370	43	.	6.01569	9.10525	4.34849	117	Promoter (<=1kb)	12	124911646	124914650	3005	2	7316	ENST00000339647.6	824	ENSG00000150991	UBC	ubiquitin C
	chr12	130045205	130045368	164	*	chip_ctrl_zmynd_peak_371	30	.	5.31849	7.4601	3.04268	116	Promoter (<=1kb)	12	130033454	130045057	11604	2	100190940	ENST00000567788.1	-148	ENSG00000214039	LINC02418	long intergenic non-protein coding RNA 2418
	chr12	132776942	132777036	95	*	chip_ctrl_zmynd_peak_372	79	.	7.90151	13.5677	7.97607	61	Exon (ENST00000450791.7/2802, exon 20 of 24)	12	132768914	132828864	59951	2	2802	ENST00000450791.7	51828	ENSG00000090615	GOLGA3	golgin A3
	chr13	17077639	17077725	87	*	chip_ctrl_zmynd_peak_373	80	.	6.89861	13.5988	8.00694	48	Distal Intergenic	13	18195297	18232024	36728	1	26080	ENST00000623511.1	-1117572	ENSG00000279516	FAM230C	family with sequence similarity 230 member C
	chr13	18212046	18212141	96	*	chip_ctrl_zmynd_peak_374	38	.	1.75382	8.47842	3.84492	74	Exon (ENST00000651051.1/26080, exon 1 of 7)	13	18195297	18232024	36728	1	26080	ENST00000623511.1	16749	ENSG00000279516	FAM230C	family with sequence similarity 230 member C
	chr13	21713177	21713272	96	*	chip_ctrl_zmynd_peak_375	51	.	6.65238	10.1396	5.16697	61	Distal Intergenic	13	21681113	21701832	20720	1	2254	ENST00000478546.1	32064	ENSG00000102678	FGF9	fibroblast growth factor 9
	chr13	23471422	23471517	96	*	chip_ctrl_zmynd_peak_376	27	.	5.22199	7.10675	2.77125	24	Exon (ENST00000658244.1/100506697, exon 3 of 3)	13	23465776	23486867	21092	1	100506697	ENST00000671576.1	5646	ENSG00000232977	LINC00327	long intergenic non-protein coding RNA 327
	chr13	42017404	42017478	75	*	chip_ctrl_zmynd_peak_377	47	.	6.30136	9.56591	4.70213	17	Distal Intergenic	13	42040036	42229755	189720	1	160851	ENST00000379274.6	-22558	ENSG00000102780	DGKH	diacylglycerol kinase eta
	chr13	44573945	44574073	129	*	chip_ctrl_zmynd_peak_378	33	.	5.56846	7.86479	3.35481	66	Promoter (2-3kb)	13	44432143	44576330	144188	2	8848	ENST00000458659.3	2257	ENSG00000102804	TSC22D1	TSC22 domain family member 1
	chr13	44575404	44575518	115	*	chip_ctrl_zmynd_peak_379	44	.	6.10799	9.2536	4.47679	63	Promoter (<=1kb)	13	44432143	44576330	144188	2	8848	ENST00000458659.3	812	ENSG00000102804	TSC22D1	TSC22 domain family member 1
	chr13	44575637	44575826	190	*	chip_ctrl_zmynd_peak_380	81	.	8.31547	13.8655	8.19649	45	Promoter (<=1kb)	13	44432143	44576330	144188	2	8848	ENST00000458659.3	504	ENSG00000102804	TSC22D1	TSC22 domain family member 1
	chr13	45339907	45339981	75	*	chip_ctrl_zmynd_peak_381	37	.	5.84878	8.32811	3.71445	41	Promoter (1-2kb)	13	45333471	45341284	7814	2	7178	ENST00000616577.4	1303	ENSG00000133112	TPT1	tumor protein, translationally-controlled 1
	chr13	50080405	50080545	141	*	chip_ctrl_zmynd_peak_382	30	.	5.33559	7.48759	3.06851	132	Intron (ENST00000621282.4/8847, intron 1 of 13)	13	49982552	50125541	142990	2	8847	ENST00000621282.4	44996	ENSG00000231607	DLEU2	deleted in lymphocytic leukemia 2
	chr13	78067420	78067537	118	*	chip_ctrl_zmynd_peak_383	24	.	4.98928	6.72612	2.46184	15	Intron (ENST00000607862.5/100874222, intron 1 of 2)	13	77919689	78584162	664474	1	100874222	ENST00000607862.5	147731	ENSG00000234377	OBI1-AS1	OBI1 antisense RNA 1
	chr13	81874342	81874416	75	*	chip_ctrl_zmynd_peak_384	51	.	6.6598	10.1519	5.17826	15	Distal Intergenic	13	81225865	81226983	1119	2	100861546	ENST00000567258.1	-647359	ENSG00000260094	LINC00564	long intergenic non-protein coding RNA 564
	chr13	96926029	96926166	138	*	chip_ctrl_zmynd_peak_385	60	.	6.89329	11.172	6.02628	73	Distal Intergenic	13	96941281	96948290	7010	2	100887754	ENST00000442322.2	22124		LINC00359	long intergenic non-protein coding RNA 359
	chr13	97244961	97245041	81	*	chip_ctrl_zmynd_peak_386	27	.	5.05894	7.04628	2.72827	32	Intron (ENST00000397601.5/10150, intron 1 of 6)	13	97221434	97394120	172687	1	10150	ENST00000397601.5	23527	ENSG00000139793	MBNL2	muscleblind like splicing regulator 2
	chr13	106960313	106960454	142	*	chip_ctrl_zmynd_peak_387	18	.	4.49817	5.9459	1.88812	55	Intron (ENST00000648448.1/ENST00000648448.1, intron 1 of 1)	13	106669020	106671916	2897	1	100874173	ENST00000656762.1	291293	ENSG00000230156	LINC00443	long intergenic non-protein coding RNA 443
	chr13	109984948	109985037	90	*	chip_ctrl_zmynd_peak_388	55	.	4.59744	10.5377	5.52315	67	Exon (ENST00000618896.1/ENST00000618896.1, exon 1 of 1)	13	110053285	110054952	1668	1	104355146	ENST00000411690.2	-68248	ENSG00000231428	LINC00396	long intergenic non-protein coding RNA 396
	chr13	110559526	110559750	225	*	chip_ctrl_zmynd_peak_389	21	.	3.16882	6.27002	2.10603	30	Promoter (1-2kb)	13	110523066	110561722	38657	2	55647	ENST00000267328.5	1972	ENSG00000139832	RAB20	RAB20, member RAS oncogene family
	chr13	110894557	110894685	129	*	chip_ctrl_zmynd_peak_390	19	.	3.22937	6.00053	1.92485	16	Exon (ENST00000426991.2/ENST00000426991.2, exon 2 of 2)	13	110878540	110915069	36530	2	55608	ENST00000267339.6	20384	ENSG00000088448	ANKRD10	ankyrin repeat domain 10
	chr13	111247785	111247872	88	*	chip_ctrl_zmynd_peak_391	58	.	4.91696	10.9298	5.8069	39	Intron (ENST00000317133.9/8874, intron 8 of 18)	13	111114619	111293436	178818	1	8874	ENST00000317133.9	133166	ENSG00000102606	ARHGEF7	Rho guanine nucleotide exchange factor 7
	chr14	21258928	21259050	123	*	chip_ctrl_zmynd_peak_392	25	.	5.04549	6.81728	2.54	19	Intron (ENST00000336053.10/3183, intron 1 of 6)	14	21209136	21269494	60359	2	3183	ENST00000336053.10	10444	ENSG00000092199	HNRNPC	heterogeneous nuclear ribonucleoprotein C
	chr14	21266715	21266922	208	*	chip_ctrl_zmynd_peak_393	66	.	7.35159	11.9176	6.63692	99	Promoter (2-3kb)	14	21209136	21269494	60359	2	3183	ENST00000336053.10	2572	ENSG00000092199	HNRNPC	heterogeneous nuclear ribonucleoprotein C
	chr14	21267169	21267345	177	*	chip_ctrl_zmynd_peak_394	61	.	7.21478	11.3637	6.16699	139	Promoter (2-3kb)	14	21209136	21269494	60359	2	3183	ENST00000336053.10	2149	ENSG00000092199	HNRNPC	heterogeneous nuclear ribonucleoprotein C
	chr14	21267988	21268098	111	*	chip_ctrl_zmynd_peak_395	21	.	4.72602	6.3047	2.12949	17	Promoter (1-2kb)	14	21209136	21269494	60359	2	3183	ENST00000336053.10	1396	ENSG00000092199	HNRNPC	heterogeneous nuclear ribonucleoprotein C
	chr14	22561150	22561306	157	*	chip_ctrl_zmynd_peak_396	31	.	5.42282	7.62817	3.19033	146	Promoter (4-5kb)	14	22556311	22557062	752	2	105370400	ENST00000557232.1	-4088	ENSG00000259054	LINC02332	long intergenic non-protein coding RNA 2332
	chr14	23058275	23058593	319	*	chip_ctrl_zmynd_peak_397	66	.	7.60342	12.0156	6.6858	140	3' UTR	14	23058564	23071565	13002	2	22985	ENST00000557515.5	12972	ENSG00000100813	ACIN1	apoptotic chromatin condensation inducer 1
	chr14	35401001	35401126	126	*	chip_ctrl_zmynd_peak_398	33	.	5.54365	7.8243	3.31629	94	Promoter (2-3kb)	14	35401926	35403238	1313	2	4792	ENST00000555371.1	2112	ENSG00000100906	NFKBIA	NFKB inhibitor alpha
	chr14	35401469	35401577	109	*	chip_ctrl_zmynd_peak_399	19	.	4.67903	6.06952	1.92708	66	Promoter (3-4kb)	14	35401511	35404746	3236	2	4792	ENST00000216797.9	3169	ENSG00000100906	NFKBIA	NFKB inhibitor alpha
	chr14	35401725	35402003	279	*	chip_ctrl_zmynd_peak_400	52	.	6.72732	10.2636	5.2786	156	Promoter (2-3kb)	14	35401511	35404746	3236	2	4792	ENST00000216797.9	2743	ENSG00000100906	NFKBIA	NFKB inhibitor alpha
	chr14	35402104	35402219	116	*	chip_ctrl_zmynd_peak_401	51	.	6.65238	10.1396	5.16697	50	Promoter (2-3kb)	14	35401511	35404746	3236	2	4792	ENST00000216797.9	2527	ENSG00000100906	NFKBIA	NFKB inhibitor alpha
	chr14	35402748	35402847	100	*	chip_ctrl_zmynd_peak_402	61	.	7.20674	11.3504	6.1541	34	Promoter (1-2kb)	14	35401511	35404746	3236	2	4792	ENST00000216797.9	1899	ENSG00000100906	NFKBIA	NFKB inhibitor alpha
	chr14	37369853	37369968	116	*	chip_ctrl_zmynd_peak_403	31	.	5.20005	7.52194	3.10034	62	Exon (ENST00000556940.1/145282, exon 2 of 2)	14	37197913	37551258	353346	1	145282	ENST00000396294.6	171940	ENSG00000151338	MIPOL1	mirror-image polydactyly 1
	chr14	37585341	37585415	75	*	chip_ctrl_zmynd_peak_404	60	.	7.09606	11.1675	6.02183	20	Distal Intergenic	14	37591093	37594262	3170	2	3169	ENST00000545425.2	8847	ENSG00000129514	FOXA1	forkhead box A1
	chr14	37586300	37586389	90	*	chip_ctrl_zmynd_peak_405	32	.	4.98517	7.75922	3.29117	46	Distal Intergenic	14	37591093	37594262	3170	2	3169	ENST00000545425.2	7873	ENSG00000129514	FOXA1	forkhead box A1
	chr14	37586733	37586833	101	*	chip_ctrl_zmynd_peak_406	57	.	6.71392	10.882	5.76179	41	Downstream (2-3kb)	14	37591093	37594262	3170	2	3169	ENST00000545425.2	7429	ENSG00000129514	FOXA1	forkhead box A1
	chr14	37587103	37587349	247	*	chip_ctrl_zmynd_peak_407	57	.	6.71392	10.882	5.76179	184	Downstream (2-3kb)	14	37591093	37594262	3170	2	3169	ENST00000545425.2	6913	ENSG00000129514	FOXA1	forkhead box A1
	chr14	37587554	37587874	321	*	chip_ctrl_zmynd_peak_408	40	.	5.36865	8.70278	4.03494	32	Downstream (1-2kb)	14	37591093	37594262	3170	2	3169	ENST00000545425.2	6388	ENSG00000129514	FOXA1	forkhead box A1
	chr14	37588519	37589156	638	*	chip_ctrl_zmynd_peak_409	86	.	8.64285	14.4165	8.68144	141	Downstream (<1kb)	14	37591093	37594262	3170	2	3169	ENST00000545425.2	5106	ENSG00000129514	FOXA1	forkhead box A1
	chr14	37589276	37589499	224	*	chip_ctrl_zmynd_peak_410	47	.	5.75212	9.67584	4.79287	160	Promoter (4-5kb)	14	37591093	37594262	3170	2	3169	ENST00000545425.2	4763	ENSG00000129514	FOXA1	forkhead box A1
	chr14	37589596	37589988	393	*	chip_ctrl_zmynd_peak_411	82	.	8.14398	13.9644	8.28706	215	3' UTR	14	37589552	37595113	5562	2	3169	ENST00000250448.3	5125	ENSG00000129514	FOXA1	forkhead box A1
	chr14	37590284	37590497	214	*	chip_ctrl_zmynd_peak_412	47	.	5.75212	9.67584	4.79287	172	Promoter (4-5kb)	14	37589552	37595113	5562	2	3169	ENST00000250448.3	4616	ENSG00000129514	FOXA1	forkhead box A1
	chr14	37590594	37590746	153	*	chip_ctrl_zmynd_peak_413	38	.	5.77625	8.44039	3.80826	109	Promoter (4-5kb)	14	37589552	37595113	5562	2	3169	ENST00000250448.3	4367	ENSG00000129514	FOXA1	forkhead box A1
	chr14	37591040	37591138	99	*	chip_ctrl_zmynd_peak_414	23	.	4.88053	6.551	2.34422	94	Promoter (3-4kb)	14	37589552	37595113	5562	2	3169	ENST00000250448.3	3975	ENSG00000129514	FOXA1	forkhead box A1
	chr14	37591214	37591488	275	*	chip_ctrl_zmynd_peak_415	90	.	8.67651	14.8432	9.01317	124	Promoter (3-4kb)	14	37589552	37595113	5562	2	3169	ENST00000250448.3	3625	ENSG00000129514	FOXA1	forkhead box A1
	chr14	37592657	37594180	1524	*	chip_ctrl_zmynd_peak_416	76	.	7.8767	13.139	7.64352	617	Promoter (<=1kb)	14	37589552	37595113	5562	2	3169	ENST00000250448.3	933	ENSG00000129514	FOXA1	forkhead box A1
	chr14	37597608	37598025	418	*	chip_ctrl_zmynd_peak_417	59	.	7.04966	11.0911	5.95083	118	Promoter (1-2kb)	14	37595847	37622318	26472	1	319089	ENST00000556845.1	1761	ENSG00000139865	TTC6	tetratricopeptide repeat domain 6
	chr14	37600305	37600413	109	*	chip_ctrl_zmynd_peak_418	33	.	5.54365	7.8243	3.31629	89	Promoter (4-5kb)	14	37595847	37622318	26472	1	319089	ENST00000556845.1	4458	ENSG00000139865	TTC6	tetratricopeptide repeat domain 6
	chr14	49584972	49585046	75	*	chip_ctrl_zmynd_peak_419	31	.	5.42282	7.62817	3.19033	26	Promoter (1-2kb)	14	49570984	49586376	15393	2	6235	ENST00000396020.7	1330	ENSG00000213741	RPS29	ribosomal protein S29
	chr14	49893876	49894070	195	*	chip_ctrl_zmynd_peak_420	108	.	9.79523	17.1201	10.8879	164	Promoter (<=1kb)	14	49893082	49897054	3973	1	382	ENST00000298316.7	794	ENSG00000165527	ARF6	ADP ribosylation factor 6
	chr14	49894150	49894388	239	*	chip_ctrl_zmynd_peak_421	42	.	6.09801	8.9633	4.22391	101	Promoter (1-2kb)	14	49893082	49897054	3973	1	382	ENST00000298316.7	1068	ENSG00000165527	ARF6	ADP ribosylation factor 6
	chr14	49895232	49895364	133	*	chip_ctrl_zmynd_peak_422	18	.	4.21822	5.96932	1.89555	115	Promoter (2-3kb)	14	49893082	49897054	3973	1	382	ENST00000298316.7	2150	ENSG00000165527	ARF6	ADP ribosylation factor 6
	chr14	52920116	52920190	75	*	chip_ctrl_zmynd_peak_423	29	.	5.25113	7.35217	2.94728	53	Intron (ENST00000654071.1/ENST00000654071.1, intron 2 of 3)	14	52857268	52951035	93768	2	10979	ENST00000395631.6	30845	ENSG00000073712	FERMT2	fermitin family member 2
	chr14	58298315	58298480	166	*	chip_ctrl_zmynd_peak_424	56	.	7.01854	10.751	5.64976	118	Promoter (<=1kb)	14	58298504	58373730	75227	1	5926	ENST00000348476.7	-24	ENSG00000032219	ARID4A	AT-rich interaction domain 4A
	chr14	61461531	61461744	214	*	chip_ctrl_zmynd_peak_425	34	.	5.6061	7.92637	3.40102	70	Intron (ENST00000555185.5/5583, intron 1 of 3)	14	61187559	61530584	343026	1	5583	ENST00000555185.5	273972	ENSG00000027075	PRKCH	protein kinase C eta
	chr14	62800662	62800833	172	*	chip_ctrl_zmynd_peak_426	92	.	8.86983	15.1658	9.25821	64	Intron (ENST00000322893.12/27133, intron 9 of 10)	14	62699464	63045458	345995	2	27133	ENST00000322893.12	244625	ENSG00000140015	KCNH5	potassium voltage-gated channel subfamily H member 5
	chr14	69242655	69242750	96	*	chip_ctrl_zmynd_peak_427	44	.	6.10799	9.2536	4.47679	27	3' UTR	14	69191766	69244020	52255	1	55218	ENST00000312994.9	50889	ENSG00000081177	EXD2	exonuclease 3'-5' domain containing 2
	chr14	73785825	73786019	195	*	chip_ctrl_zmynd_peak_428	56	.	7.01854	10.751	5.64976	106	Promoter (1-2kb)	14	73715122	73787258	72137	2	91748	ENST00000394071.6	1239	ENSG00000156030	ELMSAN1	ELM2 and Myb/SANT domain containing 1
	chr14	77023761	77023892	132	*	chip_ctrl_zmynd_peak_429	33	.	5.54365	7.8243	3.31629	93	Promoter (4-5kb)	14	77024543	77028708	4166	2	64207	ENST00000238647.5	4816	ENSG00000119669	IRF2BPL	interferon regulatory factor 2 binding protein like
	chr14	77024026	77024203	178	*	chip_ctrl_zmynd_peak_430	47	.	5.75212	9.67584	4.79287	157	Promoter (4-5kb)	14	77024543	77028708	4166	2	64207	ENST00000238647.5	4505	ENSG00000119669	IRF2BPL	interferon regulatory factor 2 binding protein like
	chr14	77024315	77024391	77	*	chip_ctrl_zmynd_peak_431	46	.	6.43366	9.52084	4.66959	57	Promoter (4-5kb)	14	77024543	77028708	4166	2	64207	ENST00000238647.5	4317	ENSG00000119669	IRF2BPL	interferon regulatory factor 2 binding protein like
	chr14	77024500	77024617	118	*	chip_ctrl_zmynd_peak_432	16	.	4.43492	5.67293	1.66002	44	Promoter (4-5kb)	14	77024543	77028708	4166	2	64207	ENST00000238647.5	4091	ENSG00000119669	IRF2BPL	interferon regulatory factor 2 binding protein like
	chr14	77025068	77025258	191	*	chip_ctrl_zmynd_peak_433	88	.	8.77317	14.6384	8.83882	135	Promoter (3-4kb)	14	77024543	77028708	4166	2	64207	ENST00000238647.5	3450	ENSG00000119669	IRF2BPL	interferon regulatory factor 2 binding protein like
	chr14	77025374	77025599	226	*	chip_ctrl_zmynd_peak_434	37	.	5.84878	8.32811	3.71445	40	Promoter (3-4kb)	14	77024543	77028708	4166	2	64207	ENST00000238647.5	3109	ENSG00000119669	IRF2BPL	interferon regulatory factor 2 binding protein like
	chr14	89176165	89176239	75	*	chip_ctrl_zmynd_peak_435	56	.	7.01854	10.751	5.64976	26	Promoter (4-5kb)	14	89124871	89180744	55874	2	1112	ENST00000557572.1	4505	ENSG00000053254	FOXN3	forkhead box N3
	chr14	102949548	102949683	136	*	chip_ctrl_zmynd_peak_436	56	.	7.01854	10.751	5.64976	56	Intron (ENST00000361246.7/9578, intron 26 of 36)	14	102932380	103057549	125170	2	9578	ENST00000361246.7	107866	ENSG00000198752	CDC42BPB	CDC42 binding protein kinase beta
	chr14	103335518	103335660	143	*	chip_ctrl_zmynd_peak_437	69	.	7.59194	12.3127	6.94749	115	Promoter (1-2kb)	14	103333544	103335844	2301	1	1983	ENST00000560877.5	1974	ENSG00000100664	EIF5	eukaryotic translation initiation factor 5
	chr14	103519274	103519937	664	*	chip_ctrl_zmynd_peak_438	71	.	7.7611	12.5931	7.17038	425	Promoter (2-3kb)	14	103519667	103522830	3164	2	1152	ENST00000348956.7	2893	ENSG00000166165	CKB	creatine kinase B
	chr14	103520141	103520365	225	*	chip_ctrl_zmynd_peak_439	56	.	7.01854	10.751	5.64976	70	Promoter (2-3kb)	14	103519667	103522830	3164	2	1152	ENST00000348956.7	2465	ENSG00000166165	CKB	creatine kinase B
	chr14	103572253	103572358	106	*	chip_ctrl_zmynd_peak_440	24	.	4.98928	6.72612	2.46184	97	Intron (ENST00000557172.5/3831, intron 1 of 2)	14	103561896	103657734	95839	1	3831	ENST00000557172.5	10357	ENSG00000126214	KLC1	kinesin light chain 1
	chr14	103728695	103728803	109	*	chip_ctrl_zmynd_peak_441	37	.	5.84878	8.32811	3.71445	56	Promoter (<=1kb)	14	103728786	103729394	609	1	79038	ENST00000556795.1	0	ENSG00000100711	ZFYVE21	zinc finger FYVE-type containing 21
	chr14	103729055	103729216	162	*	chip_ctrl_zmynd_peak_442	59	.	7.04966	11.0911	5.95083	35	3' UTR	14	103715730	103733668	17939	1	79038	ENST00000216602.10	13325	ENSG00000100711	ZFYVE21	zinc finger FYVE-type containing 21
	chr14	103729536	103729688	153	*	chip_ctrl_zmynd_peak_443	87	.	8.70332	14.5193	8.77226	42	Exon (ENST00000553724.1/79038, exon 2 of 2)	14	103715730	103733668	17939	1	79038	ENST00000216602.10	13806	ENSG00000100711	ZFYVE21	zinc finger FYVE-type containing 21
	chr15	19105690	19105772	83	*	chip_ctrl_zmynd_peak_444	53	.	4.98165	10.3846	5.37929	27	Distal Intergenic	15	20282744	20291558	8815	1	646096	ENST00000555186.5	-1176972	ENSG00000259156	CHEK2P2	checkpoint kinase 2 pseudogene 2
	chr15	35308820	35308917	98	*	chip_ctrl_zmynd_peak_445	107	.	9.45204	16.9639	10.7425	33	Intron (ENST00000560386.5/89978, intron 3 of 3)	15	35217345	35410851	193507	2	89978	ENST00000560386.5	101934	ENSG00000134146	DPH6	diphthamine biosynthesis 6
	chr15	45520990	45521094	105	*	chip_ctrl_zmynd_peak_446	24	.	4.79566	6.6312	2.40781	36	Exon (ENST00000409454.5/283651, exon 5 of 6)	15	45511136	45556730	45595	1	283651	ENST00000409454.5	9854		HMGN2P46	high mobility group nucleosomal binding domain 2 pseudogene 46
	chr15	51184728	51184854	127	*	chip_ctrl_zmynd_peak_447	24	.	4.98928	6.72612	2.46184	6	Intron (ENST00000559909.1/109729174, intron 1 of 2)	15	51037488	51293912	256425	1	109729174	ENST00000559909.1	147240	ENSG00000259240	MIR4713HG	MIR4713 host gene
	chr15	57684866	57684949	84	*	chip_ctrl_zmynd_peak_448	42	.	5.92613	8.96168	4.22391	50	3' UTR	15	57591904	57685364	93461	1	100820829	ENST00000267853.10	92962	ENSG00000263155	MYZAP	myocardial zonula adherens protein
	chr15	57685037	57685111	75	*	chip_ctrl_zmynd_peak_449	25	.	4.93844	6.85583	2.55283	51	3' UTR	15	57591904	57685364	93461	1	100820829	ENST00000267853.10	93133	ENSG00000263155	MYZAP	myocardial zonula adherens protein
	chr15	57709096	57709348	253	*	chip_ctrl_zmynd_peak_450	64	.	6.99134	11.6969	6.45352	21	3' UTR	15	57591908	57714745	122838	1	145781	ENST00000380569.6	117188	ENSG00000137878	GCOM1	GRINL1A complex locus 1
	chr15	57709705	57709797	93	*	chip_ctrl_zmynd_peak_451	25	.	4.93844	6.85583	2.55283	73	Intron (ENST00000380569.6/145781, intron 12 of 13)	15	57591908	57714745	122838	1	145781	ENST00000380569.6	117797	ENSG00000137878	GCOM1	GRINL1A complex locus 1
	chr15	58038830	58038904	75	*	chip_ctrl_zmynd_peak_452	33	.	5.43229	7.89015	3.37179	69	Intron (ENST00000537372.5/8854, intron 2 of 13)	15	57953424	58065923	112500	2	8854	ENST00000537372.5	27019	ENSG00000128918	ALDH1A2	aldehyde dehydrogenase 1 family member A2
	chr15	64153745	64153835	91	*	chip_ctrl_zmynd_peak_453	19	.	4.67903	6.06952	1.92708	16	Promoter (2-3kb)	15	64151715	64157481	5767	1	79856	ENST00000557789.5	2030	ENSG00000157734	SNX22	sorting nexin 22
	chr15	66497891	66498405	515	*	chip_ctrl_zmynd_peak_454	53	.	6.57662	10.3203	5.32678	385	3' UTR	15	66498015	66504855	6841	2	6124	ENST00000307961.11	6450	ENSG00000174444	RPL4	ribosomal protein L4
	chr15	66499012	66499158	147	*	chip_ctrl_zmynd_peak_455	42	.	5.73675	8.97121	4.22902	85	3' UTR	15	66498015	66504855	6841	2	6124	ENST00000307961.11	5697	ENSG00000174444	RPL4	ribosomal protein L4
	chr15	66500673	66500747	75	*	chip_ctrl_zmynd_peak_456	31	.	5.27522	7.64092	3.19778	14	Promoter (4-5kb)	15	66498015	66504855	6841	2	6124	ENST00000307961.11	4108	ENSG00000174444	RPL4	ribosomal protein L4
	chr15	66502230	66502893	664	*	chip_ctrl_zmynd_peak_457	99	.	8.88919	16.0349	9.98297	501	Promoter (<=1kb)	15	66500058	66502407	2350	2	6124	ENST00000564647.5	0	ENSG00000174444	RPL4	ribosomal protein L4
	chr15	66503254	66503390	137	*	chip_ctrl_zmynd_peak_458	40	.	5.75479	8.68782	4.03494	99	Promoter (<=1kb)	15	66503243	66503314	72	2	595098	ENST00000363753.1	0	ENSG00000200623	SNORD18A	small nucleolar RNA, C/D box 18A
	chr15	66503541	66503726	186	*	chip_ctrl_zmynd_peak_459	40	.	5.58808	8.73271	4.06186	23	Promoter (1-2kb)	15	66498015	66504855	6841	2	6124	ENST00000307961.11	1129	ENSG00000174444	RPL4	ribosomal protein L4
	chr15	69453484	69453562	79	*	chip_ctrl_zmynd_peak_460	25	.	4.6017	6.84726	2.55204	47	Promoter (<=1kb)	15	69452814	69455547	2734	1	6176	ENST00000357790.5	670	ENSG00000137818	RPLP1	ribosomal protein lateral stalk subunit P1
	chr15	69453644	69454206	563	*	chip_ctrl_zmynd_peak_461	42	.	4.983	9.03728	4.28905	524	Promoter (<=1kb)	15	69452814	69455547	2734	1	6176	ENST00000357790.5	830	ENSG00000137818	RPLP1	ribosomal protein lateral stalk subunit P1
	chr15	69454694	69454858	165	*	chip_ctrl_zmynd_peak_462	63	.	7.12599	11.5495	6.3247	29	Promoter (1-2kb)	15	69452814	69455547	2734	1	6176	ENST00000357790.5	1880	ENSG00000137818	RPLP1	ribosomal protein lateral stalk subunit P1
	chr15	69554453	69554533	81	*	chip_ctrl_zmynd_peak_463	63	.	7.12599	11.5495	6.3247	51	Intron (ENST00000668790.1/145837, intron 3 of 6)	15	69462921	69571440	108520	1	145837	ENST00000668790.1	91532	ENSG00000245750	DRAIC	downregulated RNA in cancer, inhibitor of cell invasion and migration
	chr15	69554661	69554735	75	*	chip_ctrl_zmynd_peak_464	15	.	4.32412	5.49636	1.55805	63	Intron (ENST00000668790.1/145837, intron 3 of 6)	15	69462921	69571440	108520	1	145837	ENST00000668790.1	91740	ENSG00000245750	DRAIC	downregulated RNA in cancer, inhibitor of cell invasion and migration
	chr15	69594694	69594846	153	*	chip_ctrl_zmynd_peak_465	29	.	5.21809	7.29938	2.90705	15	Intron (ENST00000645479.1/145837, intron 6 of 10)	15	69570785	69633371	62587	1	104472713	ENST00000643306.1	23909	ENSG00000245750	PCAT29	prostate cancer associated transcript 29
	chr15	70062752	70062826	75	*	chip_ctrl_zmynd_peak_466	38	.	5.77625	8.44039	3.80826	41	Intron (ENST00000558939.5/7090, intron 8 of 19)	15	70047790	70098176	50387	2	7090	ENST00000558939.5	35350	ENSG00000140332	TLE3	TLE family member 3, transcriptional corepressor
	chr15	70091859	70092170	312	*	chip_ctrl_zmynd_peak_467	106	.	8.82577	16.8598	10.6544	256	Intron (ENST00000558939.5/7090, intron 4 of 19)	15	70047790	70098176	50387	2	7090	ENST00000558939.5	6006	ENSG00000140332	TLE3	TLE family member 3, transcriptional corepressor
	chr15	70093185	70093278	94	*	chip_ctrl_zmynd_peak_468	46	.	6.38243	9.4348	4.63906	74	Promoter (4-5kb)	15	70047790	70098176	50387	2	7090	ENST00000558939.5	4898	ENSG00000140332	TLE3	TLE family member 3, transcriptional corepressor
	chr15	70093364	70093520	157	*	chip_ctrl_zmynd_peak_469	56	.	7.01854	10.751	5.64976	33	Promoter (4-5kb)	15	70047790	70098176	50387	2	7090	ENST00000558939.5	4656	ENSG00000140332	TLE3	TLE family member 3, transcriptional corepressor
	chr15	70093853	70094020	168	*	chip_ctrl_zmynd_peak_470	64	.	6.51907	11.7032	6.45352	68	Promoter (4-5kb)	15	70047790	70098176	50387	2	7090	ENST00000558939.5	4156	ENSG00000140332	TLE3	TLE family member 3, transcriptional corepressor
	chr15	70094107	70095311	1205	*	chip_ctrl_zmynd_peak_471	114	.	9.97856	17.8434	11.4253	946	Promoter (<=1kb)	15	70049802	70094785	44984	2	7090	ENST00000654081.1	0	ENSG00000140332	TLE3	TLE family member 3, transcriptional corepressor
	chr15	71079206	71079295	90	*	chip_ctrl_zmynd_peak_472	23	.	3.79555	6.51136	2.31799	53	Distal Intergenic	15	71096952	71783383	686432	1	79875	ENST00000355327.7	-17657	ENSG00000187720	THSD4	thrombospondin type 1 domain containing 4
	chr15	74621035	74621222	188	*	chip_ctrl_zmynd_peak_473	58	.	6.95866	10.9417	5.81753	12	Exon (ENST00000454830.6/1198, exon 3 of 12)	15	74608372	74630201	21830	1	1198	ENST00000345005.8	12663	ENSG00000179335	CLK3	CDC like kinase 3
	chr15	79317134	79317249	116	*	chip_ctrl_zmynd_peak_474	40	.	5.36865	8.70278	4.03494	49	Intron (ENST00000299705.10/23423, intron 2 of 2)	15	79311112	79322840	11729	1	23423	ENST00000299705.10	6022	ENSG00000166557	TMED3	transmembrane p24 trafficking protein 3
	chr15	79853783	79853898	116	*	chip_ctrl_zmynd_peak_475	31	.	5.02792	7.53032	3.10713	96	Intron (ENST00000258874.3/10588, intron 2 of 2)	15	79845150	79923106	77957	2	100528021	ENST00000615374.5	69208	ENSG00000259332	ST20-MTHFS	ST20-MTHFS readthrough
	chr15	82849476	82849678	203	*	chip_ctrl_zmynd_peak_476	34	.	3.77799	8.01108	3.47695	104	3' UTR	15	82848983	82952720	103738	2	9455	ENST00000450735.7	103042	ENSG00000103942	HOMER2	homer scaffold protein 2
	chr15	82849938	82850055	118	*	chip_ctrl_zmynd_peak_477	50	.	6.17804	10.0177	5.09657	69	Intron (ENST00000450735.7/9455, intron 8 of 8)	15	82848983	82952720	103738	2	9455	ENST00000450735.7	102665	ENSG00000103942	HOMER2	homer scaffold protein 2
	chr15	83931000	83931142	143	*	chip_ctrl_zmynd_peak_478	61	.	6.80025	11.3872	6.18498	86	Intron (ENST00000567476.1/57188, intron 17 of 29)	15	83654088	84039427	385340	1	57188	ENST00000567476.1	276912	ENSG00000156218	ADAMTSL3	ADAMTS like 3
	chr15	89090769	89090846	78	*	chip_ctrl_zmynd_peak_479	34	.	5.29546	7.95647	3.42699	54	Promoter (3-4kb)	15	89087459	89155390	67932	1	11057	ENST00000569411.5	3310	ENSG00000140526	ABHD2	abhydrolase domain containing 2
	chr15	89748684	89748826	143	*	chip_ctrl_zmynd_peak_480	42	.	6.09801	8.9633	4.22391	18	Promoter (2-3kb)	15	89748661	89751310	2650	2	55897	ENST00000300057.4	2484	ENSG00000166823	MESP1	mesoderm posterior bHLH transcription factor 1
	chr15	89757013	89757133	121	*	chip_ctrl_zmynd_peak_481	25	.	4.6017	6.84726	2.55204	62	Promoter (3-4kb)	15	89760591	89778754	18164	1	145873	ENST00000560219.2	-3458	ENSG00000188095	MESP2	mesoderm posterior bHLH transcription factor 2
	chr15	90465383	90465540	158	*	chip_ctrl_zmynd_peak_482	23	.	4.10365	6.56031	2.3494	64	Intron (ENST00000268182.10/8826, intron 15 of 37)	15	90388242	90502239	113998	1	8826	ENST00000268182.10	77141	ENSG00000140575	IQGAP1	IQ motif containing GTPase activating protein 1
	chr15	92617251	92617750	500	*	chip_ctrl_zmynd_peak_483	77	.	7.76283	13.3414	7.7772	448	3' UTR	15	92617448	92645598	28151	2	400451	ENST00000553393.5	27848	ENSG00000185442	FAM174B	family with sequence similarity 174 member B
	chr15	92617887	92617961	75	*	chip_ctrl_zmynd_peak_484	33	.	5.36835	7.78858	3.31629	11	3' UTR	15	92617448	92645598	28151	2	400451	ENST00000553393.5	27637	ENSG00000185442	FAM174B	family with sequence similarity 174 member B
	chr15	92638404	92638613	210	*	chip_ctrl_zmynd_peak_485	107	.	8.92071	17.0169	10.7941	181	Intron (ENST00000553393.5/400451, intron 1 of 2)	15	92617448	92645598	28151	2	400451	ENST00000553393.5	6985	ENSG00000185442	FAM174B	family with sequence similarity 174 member B
	chr15	92638816	92638992	177	*	chip_ctrl_zmynd_peak_486	27	.	4.93292	7.10013	2.77125	69	Intron (ENST00000553393.5/400451, intron 1 of 2)	15	92617448	92645598	28151	2	400451	ENST00000553393.5	6606	ENSG00000185442	FAM174B	family with sequence similarity 174 member B
	chr15	92652544	92652656	113	*	chip_ctrl_zmynd_peak_487	18	.	4.21822	5.96932	1.89555	101	Promoter (3-4kb)	15	92617448	92655775	38328	2	400451	ENST00000327355.6	3119	ENSG00000185442	FAM174B	family with sequence similarity 174 member B
	chr15	92652865	92653041	177	*	chip_ctrl_zmynd_peak_488	61	.	6.72671	11.268	6.11378	56	Promoter (2-3kb)	15	92617448	92655775	38328	2	400451	ENST00000327355.6	2734	ENSG00000185442	FAM174B	family with sequence similarity 174 member B
	chr15	92653377	92653848	472	*	chip_ctrl_zmynd_peak_489	109	.	8.43644	17.1809	10.939	320	Promoter (1-2kb)	15	92617448	92655775	38328	2	400451	ENST00000327355.6	1927	ENSG00000185442	FAM174B	family with sequence similarity 174 member B
	chr15	92654288	92654539	252	*	chip_ctrl_zmynd_peak_490	52	.	6.27826	10.1793	5.20467	35	Promoter (1-2kb)	15	92617448	92655775	38328	2	400451	ENST00000327355.6	1236	ENSG00000185442	FAM174B	family with sequence similarity 174 member B
	chr15	92886007	92886082	76	*	chip_ctrl_zmynd_peak_491	36	.	4.68988	8.18527	3.62783	4	Intron (ENST00000653163.1/100507217, intron 2 of 4)	15	92819540	92898743	79204	1	100507217	ENST00000653163.1	66467		LINC01578	long intergenic non-protein coding RNA 1578
	chr15	92886172	92886256	85	*	chip_ctrl_zmynd_peak_492	32	.	4.77933	7.72353	3.27506	34	Promoter (<=1kb)	15	92886203	92949230	63028	1	1106	ENST00000630790.1	0	ENSG00000173575	CHD2	chromodomain helicase DNA binding protein 2
	chr15	92886767	92887199	433	*	chip_ctrl_zmynd_peak_493	34	.	4.26999	7.99275	3.45971	230	Exon (ENST00000555227.1/100507217, exon 2 of 2)	15	92819540	92898743	79204	1	100507217	ENST00000653163.1	67227		LINC01578	long intergenic non-protein coding RNA 1578
	chr15	92887987	92888386	400	*	chip_ctrl_zmynd_peak_494	23	.	3.79555	6.51136	2.31799	372	Exon (ENST00000555520.1/100507217, exon 1 of 3)	15	92819540	92898743	79204	1	100507217	ENST00000653163.1	68447		LINC01578	long intergenic non-protein coding RNA 1578
	chr15	92888540	92888679	140	*	chip_ctrl_zmynd_peak_495	43	.	5.43386	9.14639	4.38763	119	Intron (ENST00000653163.1/100507217, intron 3 of 4)	15	92819540	92898743	79204	1	100507217	ENST00000653163.1	69000		LINC01578	long intergenic non-protein coding RNA 1578
	chr15	92902263	92902374	112	*	chip_ctrl_zmynd_peak_496	32	.	4.77933	7.72353	3.27506	40	3' UTR	15	92883413	92927330	43918	1	1106	ENST00000629685.2	18850	ENSG00000173575	CHD2	chromodomain helicase DNA binding protein 2
	chr15	92904650	92904751	102	*	chip_ctrl_zmynd_peak_497	37	.	5.35228	8.35352	3.73887	31	5' UTR	15	92883413	92927330	43918	1	1106	ENST00000629685.2	21237	ENSG00000173575	CHD2	chromodomain helicase DNA binding protein 2
	chr15	92904866	92904991	126	*	chip_ctrl_zmynd_peak_498	53	.	6.1757	10.3718	5.37588	49	5' UTR	15	92883413	92927330	43918	1	1106	ENST00000629685.2	21453	ENSG00000173575	CHD2	chromodomain helicase DNA binding protein 2
	chr15	92905208	92905335	128	*	chip_ctrl_zmynd_peak_499	40	.	5.36865	8.70278	4.03494	117	Intron (ENST00000629685.2/1106, intron 5 of 6)	15	92883413	92927330	43918	1	1106	ENST00000629685.2	21795	ENSG00000173575	CHD2	chromodomain helicase DNA binding protein 2
	chr15	96334180	96334279	100	*	chip_ctrl_zmynd_peak_500	46	.	6.26171	9.50169	4.66959	35	Exon (ENST00000421109.6/7026, exon 2 of 3)	15	96325938	96338618	12681	1	7026	ENST00000421109.6	8242	ENSG00000185551	NR2F2	nuclear receptor subfamily 2 group F member 2
	chr15	96334490	96336521	2032	*	chip_ctrl_zmynd_peak_501	113	.	9.32179	17.6793	11.3343	1545	Exon (ENST00000421109.6/7026, exon 2 of 3)	15	96325938	96338618	12681	1	7026	ENST00000421109.6	8552	ENSG00000185551	NR2F2	nuclear receptor subfamily 2 group F member 2
	chr15	96336739	96337005	267	*	chip_ctrl_zmynd_peak_502	23	.	4.10365	6.56031	2.3494	260	Intron (ENST00000421109.6/7026, intron 2 of 2)	15	96325938	96338618	12681	1	7026	ENST00000421109.6	10801	ENSG00000185551	NR2F2	nuclear receptor subfamily 2 group F member 2
	chr15	96337245	96338376	1132	*	chip_ctrl_zmynd_peak_503	81	.	7.28602	13.829	8.19649	454	3' UTR	15	96325938	96338618	12681	1	7026	ENST00000421109.6	11307	ENSG00000185551	NR2F2	nuclear receptor subfamily 2 group F member 2
	chr15	96338495	96338667	173	*	chip_ctrl_zmynd_peak_504	80	.	6.44859	13.6395	8.04634	126	3' UTR	15	96325938	96338618	12681	1	7026	ENST00000421109.6	12557	ENSG00000185551	NR2F2	nuclear receptor subfamily 2 group F member 2
	chr15	96339753	96339903	151	*	chip_ctrl_zmynd_peak_505	32	.	5.15823	7.73801	3.28732	143	3' UTR	15	96330700	96340258	9559	1	7026	ENST00000394166.8	9053	ENSG00000185551	NR2F2	nuclear receptor subfamily 2 group F member 2
	chr15	96340394	96340554	161	*	chip_ctrl_zmynd_peak_506	17	.	3.81053	5.79074	1.75639	49	Distal Intergenic	15	96333261	96333307	47	1	100302258	ENST00000410719.1	7133	ENSG00000283888	MIR1469	microRNA 1469
	chr15	98651261	98651348	88	*	chip_ctrl_zmynd_peak_507	68	.	7.27765	12.1613	6.81422	62	Promoter (2-3kb)	15	98648539	98964530	315992	1	3480	ENST00000649865.1	2722	ENSG00000140443	IGF1R	insulin like growth factor 1 receptor
	chr15	98651474	98651699	226	*	chip_ctrl_zmynd_peak_508	47	.	5.75212	9.67584	4.79287	137	Promoter (2-3kb)	15	98648539	98964530	315992	1	3480	ENST00000649865.1	2935	ENSG00000140443	IGF1R	insulin like growth factor 1 receptor
	chr15	98851321	98851442	122	*	chip_ctrl_zmynd_peak_509	29	.	5.09833	7.36118	2.9523	109	Intron (ENST00000649865.1/3480, intron 2 of 20)	15	98648539	98964530	315992	1	3480	ENST00000649865.1	202782	ENSG00000140443	IGF1R	insulin like growth factor 1 receptor
	chr15	98851752	98852043	292	*	chip_ctrl_zmynd_peak_510	46	.	6.07624	9.51531	4.66959	50	Intron (ENST00000649865.1/3480, intron 2 of 20)	15	98648539	98964530	315992	1	3480	ENST00000649865.1	203213	ENSG00000140443	IGF1R	insulin like growth factor 1 receptor
	chr15	98951891	98951987	97	*	chip_ctrl_zmynd_peak_511	36	.	5.59899	8.15593	3.60508	74	Intron (ENST00000649865.1/3480, intron 20 of 20)	15	98648539	98964530	315992	1	3480	ENST00000649865.1	303352	ENSG00000140443	IGF1R	insulin like growth factor 1 receptor
	chr15	98952705	98952838	134	*	chip_ctrl_zmynd_peak_512	38	.	5.77625	8.44039	3.80826	37	Promoter (<=1kb)	15	98952795	98957292	4498	1	3480	ENST00000558751.1	0	ENSG00000140443	IGF1R	insulin like growth factor 1 receptor
	chr16	1961079	1961591	513	*	chip_ctrl_zmynd_peak_513	77	.	8.18829	13.3121	7.75285	313	Promoter (1-2kb)	16	1959538	1961975	2438	1	4716	ENST00000268668.11	1541	ENSG00000140990	NDUFB10	NADH:ubiquinone oxidoreductase subunit B10
	chr16	1961881	1962332	452	*	chip_ctrl_zmynd_peak_514	77	.	8.18829	13.3121	7.75285	259	Promoter (2-3kb)	16	1959538	1961975	2438	1	4716	ENST00000268668.11	2343	ENSG00000140990	NDUFB10	NADH:ubiquinone oxidoreductase subunit B10
	chr16	2252185	2252259	75	*	chip_ctrl_zmynd_peak_515	56	.	7.01854	10.751	5.64976	34	Promoter (<=1kb)	16	2239940	2252300	12361	2	1632	ENST00000570258.5	41	ENSG00000167969	ECI1	enoyl-CoA delta isomerase 1
	chr16	21515620	21515777	158	*	chip_ctrl_zmynd_peak_516	31	.	5.27522	7.64092	3.19778	26	Promoter (4-5kb)	16	21463205	21520444	57240	2	100271836	ENST00000522841.6	4667	ENSG00000180747	SMG1P3	SMG1 pseudogene 3
	chr16	21517765	21518016	252	*	chip_ctrl_zmynd_peak_517	46	.	6.43366	9.52084	4.66959	54	Promoter (2-3kb)	16	21463205	21520444	57240	2	100271836	ENST00000522841.6	2428	ENSG00000180747	SMG1P3	SMG1 pseudogene 3
	chr16	21518116	21518450	335	*	chip_ctrl_zmynd_peak_518	81	.	8.31547	13.8655	8.19649	280	Promoter (1-2kb)	16	21463205	21520444	57240	2	100271836	ENST00000522841.6	1994	ENSG00000180747	SMG1P3	SMG1 pseudogene 3
	chr16	21518635	21518709	75	*	chip_ctrl_zmynd_peak_519	23	.	4.88053	6.551	2.34422	54	Promoter (1-2kb)	16	21463205	21520444	57240	2	100271836	ENST00000522841.6	1735	ENSG00000180747	SMG1P3	SMG1 pseudogene 3
	chr16	29804808	29804887	80	*	chip_ctrl_zmynd_peak_520	46	.	6.43366	9.52084	4.66959	37	3' UTR	16	29790719	29805384	14666	1	3835	ENST00000561482.5	14089	ENSG00000079616	KIF22	kinesin family member 22
	chr16	29809045	29809298	254	*	chip_ctrl_zmynd_peak_521	103	.	9.4242	16.4923	10.3331	187	Promoter (2-3kb)	16	29806106	29811160	5055	1	4150	ENST00000545521.5	2939	ENSG00000103495	MAZ	MYC associated zinc finger protein
	chr16	29811071	29811172	102	*	chip_ctrl_zmynd_peak_522	27	.	5.2639	7.17627	2.79491	60	Promoter (4-5kb)	16	29806106	29811160	5055	1	4150	ENST00000545521.5	4965	ENSG00000103495	MAZ	MYC associated zinc finger protein
	chr16	30699336	30699410	75	*	chip_ctrl_zmynd_peak_523	27	.	5.2639	7.17627	2.79491	56	Promoter (1-2kb)	16	30698209	30704309	6101	1	10847	ENST00000411466.6	1127	ENSG00000080603	SRCAP	Snf2 related CREBBP activator protein
	chr16	30699771	30699940	170	*	chip_ctrl_zmynd_peak_524	46	.	6.43366	9.52084	4.66959	10	Promoter (1-2kb)	16	30698209	30704309	6101	1	10847	ENST00000411466.6	1562	ENSG00000080603	SRCAP	Snf2 related CREBBP activator protein
	chr16	36496055	36496129	75	*	chip_ctrl_zmynd_peak_525	81	.	8.31547	13.8655	8.19649	26	Distal Intergenic	16	35748357	35755796	7440	1	400533	ENST00000565625.1	747698	ENSG00000261122	LINC02167	long intergenic non-protein coding RNA 2167
	chr16	37065466	37065540	75	*	chip_ctrl_zmynd_peak_526	77	.	8.18829	13.3121	7.75285	31	Distal Intergenic	16	35748357	35755796	7440	1	400533	ENST00000565625.1	1317109	ENSG00000261122	LINC02167	long intergenic non-protein coding RNA 2167
	chr16	80198548	80198660	113	*	chip_ctrl_zmynd_peak_527	61	.	7.20674	11.3504	6.1541	73	Intron (ENST00000668341.1/102724084, intron 2 of 5)	16	80154979	80563300	408322	2	102724084	ENST00000668341.1	364640		LOC102724084	uncharacterized LOC102724084
	chr17	1001079	1001232	154	*	chip_ctrl_zmynd_peak_528	54	.	6.86657	10.4954	5.48255	66	Promoter (3-4kb)	17	997129	1003671	6543	1	29928	ENST00000327158.5	3950	ENSG00000177370	TIMM22	translocase of inner mitochondrial membrane 22
	chr17	1004337	1004422	86	*	chip_ctrl_zmynd_peak_529	66	.	7.60342	12.0156	6.6858	54	3' UTR	17	1003518	1179874	176357	2	29	ENST00000302538.9	175452	ENSG00000159842	ABR	ABR activator of RhoGEF and GTPase
	chr17	1005426	1005553	128	*	chip_ctrl_zmynd_peak_530	18	.	4.21822	5.96932	1.89555	3	3' UTR	17	1003518	1179874	176357	2	29	ENST00000302538.9	174321	ENSG00000159842	ABR	ABR activator of RhoGEF and GTPase
	chr17	1005647	1005966	320	*	chip_ctrl_zmynd_peak_531	62	.	7.28793	11.4853	6.2729	279	3' UTR	17	1003518	1179874	176357	2	29	ENST00000302538.9	173908	ENSG00000159842	ABR	ABR activator of RhoGEF and GTPase
	chr17	1006337	1006466	130	*	chip_ctrl_zmynd_peak_532	13	.	4.20091	5.30211	1.38468	86	Intron (ENST00000302538.9/29, intron 22 of 22)	17	1003518	1179874	176357	2	29	ENST00000302538.9	173408	ENSG00000159842	ABR	ABR activator of RhoGEF and GTPase
	chr17	1347697	1348086	390	*	chip_ctrl_zmynd_peak_533	29	.	4.39676	7.35908	2.95033	281	3' UTR	17	1344275	1400222	55948	2	7531	ENST00000264335.13	52136	ENSG00000108953	YWHAE	tyrosine 3-monooxygenase/tryptophan 5-monooxygenase activation protein epsilon
	chr17	1469350	1469740	391	*	chip_ctrl_zmynd_peak_534	61	.	7.20674	11.3504	6.1541	94	Exon (ENST00000648446.1/4641, exon 25 of 32)	17	1464186	1485760	21575	2	4641	ENST00000648446.1	16020	ENSG00000197879	MYO1C	myosin IC
	chr17	1650121	1650347	227	*	chip_ctrl_zmynd_peak_535	71	.	7.7611	12.5931	7.17038	128	Promoter (<=1kb)	17	1646150	1649866	3717	2	83547	ENST00000301336.7	-255	ENSG00000167705	RILP	Rab interacting lysosomal protein
	chr17	1650441	1650537	97	*	chip_ctrl_zmynd_peak_536	27	.	5.2639	7.17627	2.79491	64	Promoter (<=1kb)	17	1646150	1649866	3717	2	83547	ENST00000301336.7	-575	ENSG00000167705	RILP	Rab interacting lysosomal protein
	chr17	1650905	1650979	75	*	chip_ctrl_zmynd_peak_537	46	.	6.43366	9.52084	4.66959	23	Promoter (<=1kb)	17	1650629	1651269	641	2	10594	ENST00000571958.1	290	ENSG00000174231	PRPF8	pre-mRNA processing factor 8
	chr17	2383873	2384075	203	*	chip_ctrl_zmynd_peak_538	61	.	7.20674	11.3504	6.1541	59	3' UTR	17	2384073	2401060	16988	2	4335	ENST00000174618.5	16985	ENSG00000070444	MNT	MAX network transcriptional repressor
	chr17	2683897	2684013	117	*	chip_ctrl_zmynd_peak_539	18	.	4.21822	5.96932	1.89555	55	3' UTR	17	2593654	2685615	91962	1	5048	ENST00000397195.10	90243	ENSG00000007168	PAFAH1B1	platelet activating factor acetylhydrolase 1b regulatory subunit 1
	chr17	2684104	2684311	208	*	chip_ctrl_zmynd_peak_540	69	.	7.59194	12.3127	6.94749	170	3' UTR	17	2593654	2685615	91962	1	5048	ENST00000397195.10	90450	ENSG00000007168	PAFAH1B1	platelet activating factor acetylhydrolase 1b regulatory subunit 1
	chr17	7685226	7685372	147	*	chip_ctrl_zmynd_peak_541	37	.	5.84878	8.32811	3.71445	135	Promoter (2-3kb)	17	7665416	7687491	22076	2	7157	ENST00000635293.1	2119	ENSG00000141510	TP53	tumor protein p53
	chr17	7858071	7858174	104	*	chip_ctrl_zmynd_peak_542	46	.	6.43366	9.52084	4.66959	73	Promoter (<=1kb)	17	7856685	7858079	1395	2	84316	ENST00000575208.2	0	ENSG00000183011	NAA38	N(alpha)-acetyltransferase 38, NatC auxiliary subunit
	chr17	8379290	8379465	176	*	chip_ctrl_zmynd_peak_543	33	.	5.54365	7.8243	3.31629	31	Promoter (3-4kb)	17	8368638	8383187	14550	2	124751	ENST00000582471.1	3722	ENSG00000184619	KRBA2	KRAB-A domain containing 2
	chr17	8380000	8380203	204	*	chip_ctrl_zmynd_peak_544	46	.	6.38243	9.4348	4.63906	146	Promoter (<=1kb)	17	8377526	8380084	2559	2	6154	ENST00000578069.1	0	ENSG00000161970	RPL26	ribosomal protein L26
	chr17	8380337	8380420	84	*	chip_ctrl_zmynd_peak_545	47	.	6.30136	9.56591	4.70213	34	Promoter (2-3kb)	17	8368638	8383187	14550	2	124751	ENST00000582471.1	2767	ENSG00000184619	KRBA2	KRAB-A domain containing 2
	chr17	8381294	8381480	187	*	chip_ctrl_zmynd_peak_546	46	.	6.43366	9.52084	4.66959	66	Promoter (1-2kb)	17	8368638	8383187	14550	2	124751	ENST00000582471.1	1707	ENSG00000184619	KRBA2	KRAB-A domain containing 2
	chr17	17812046	17812161	116	*	chip_ctrl_zmynd_peak_547	33	.	5.54365	7.8243	3.31629	57	Promoter (1-2kb)	17	17810399	17813769	3371	2	6720	ENST00000485080.6	1608	ENSG00000072310	SREBF1	sterol regulatory element binding transcription factor 1
	chr17	28684321	28684459	139	*	chip_ctrl_zmynd_peak_548	25	.	4.6017	6.84726	2.55204	121	Intron (ENST00000347486.8/6830, intron 18 of 37)	17	28662198	28701735	39538	1	6830	ENST00000347486.8	22123	ENSG00000109111	SUPT6H	SPT6 homolog, histone chaperone and transcription elongation factor
	chr17	28684727	28685010	284	*	chip_ctrl_zmynd_peak_549	46	.	5.58011	9.39051	4.60455	195	Exon (ENST00000347486.8/6830, exon 20 of 38)	17	28662198	28701735	39538	1	6830	ENST00000347486.8	22529	ENSG00000109111	SUPT6H	SPT6 homolog, histone chaperone and transcription elongation factor
	chr17	28685117	28685216	100	*	chip_ctrl_zmynd_peak_550	17	.	3.55832	5.80838	1.77127	30	Intron (ENST00000347486.8/6830, intron 20 of 37)	17	28662198	28701735	39538	1	6830	ENST00000347486.8	22919	ENSG00000109111	SUPT6H	SPT6 homolog, histone chaperone and transcription elongation factor
	chr17	28720393	28720571	179	*	chip_ctrl_zmynd_peak_551	57	.	6.44778	10.8151	5.70587	129	Promoter (<=1kb)	17	28720550	28720616	67	1	26808	ENST00000458893.1	0	ENSG00000238423	SNORD42B	small nucleolar RNA, C/D box 42B
	chr17	28720715	28721136	422	*	chip_ctrl_zmynd_peak_552	81	.	7.28602	13.829	8.19649	357	Promoter (<=1kb)	17	28719985	28724359	4375	1	6147	ENST00000422514.7	730	ENSG00000198242	RPL23A	ribosomal protein L23a
	chr17	28721269	28722772	1504	*	chip_ctrl_zmynd_peak_553	119	.	9.21786	18.5026	11.9956	594	Promoter (<=1kb)	17	28722582	28722653	72	1	26773	ENST00000459174.1	0	ENSG00000238578	SNORD4A	small nucleolar RNA, C/D box 4A
	chr17	28722851	28722943	93	*	chip_ctrl_zmynd_peak_554	47	.	6.14551	9.62641	4.7593	35	Promoter (2-3kb)	17	28719985	28724359	4375	1	6147	ENST00000422514.7	2866	ENSG00000198242	RPL23A	ribosomal protein L23a
	chr17	28723097	28723360	264	*	chip_ctrl_zmynd_peak_555	73	.	6.90254	12.7545	7.30055	229	Promoter (<=1kb)	17	28723300	28723937	638	1	6147	ENST00000580755.1	0	ENSG00000198242	RPL23A	ribosomal protein L23a
	chr17	28723519	28724332	814	*	chip_ctrl_zmynd_peak_556	80	.	7.70695	13.6631	8.06507	222	Promoter (<=1kb)	17	28723682	28723753	72	1	26772	ENST00000459083.1	0	ENSG00000238597	SNORD4B	small nucleolar RNA, C/D box 4B
	chr17	28724453	28725828	1376	*	chip_ctrl_zmynd_peak_557	126	.	9.39942	19.3235	12.6519	535	Promoter (<=1kb)	17	28724348	28726233	1886	2	116238	ENST00000292090.8	405	ENSG00000160606	TLCD1	TLC domain containing 1
	chr17	28747436	28747943	508	*	chip_ctrl_zmynd_peak_558	66	.	7.39843	11.9943	6.6858	242	Promoter (<=1kb)	17	28747582	28748153	572	1	9618	ENST00000578917.1	0	ENSG00000076604	TRAF4	TNF receptor associated factor 4
	chr17	28761229	28761311	83	*	chip_ctrl_zmynd_peak_559	46	.	5.46209	9.54024	4.68755	43	Intron (ENST00000341217.6/55731, intron 2 of 2)	17	28755978	28777171	21194	2	55731	ENST00000341217.6	15860	ENSG00000173065	FAM222B	family with sequence similarity 222 member B
	chr17	28763986	28764075	90	*	chip_ctrl_zmynd_peak_560	42	.	5.73675	8.97121	4.22902	28	Intron (ENST00000341217.6/55731, intron 2 of 2)	17	28755978	28777171	21194	2	55731	ENST00000341217.6	13096	ENSG00000173065	FAM222B	family with sequence similarity 222 member B
	chr17	32488255	32488584	330	*	chip_ctrl_zmynd_peak_561	49	.	6.3073	9.88622	4.98656	116	Promoter (1-2kb)	17	32486993	32491253	4261	1	8851	ENST00000313401.4	1262	ENSG00000176749	CDK5R1	cyclin dependent kinase 5 regulatory subunit 1
	chr17	32490168	32490291	124	*	chip_ctrl_zmynd_peak_562	35	.	5.18496	8.0834	3.54471	57	Promoter (3-4kb)	17	32486993	32491253	4261	1	8851	ENST00000313401.4	3175	ENSG00000176749	CDK5R1	cyclin dependent kinase 5 regulatory subunit 1
	chr17	32696551	32696625	75	*	chip_ctrl_zmynd_peak_563	83	.	6.88556	14.0101	8.32725	29	Intron (ENST00000318217.10/4642, intron 16 of 21)	17	32492522	32877124	384603	2	4642	ENST00000318217.10	180499	ENSG00000176658	MYO1D	myosin ID
	chr17	37088710	37089255	546	*	chip_ctrl_zmynd_peak_564	30	.	4.83609	7.5159	3.09476	66	Promoter (<=1kb)	17	37086880	37088983	2104	2	31	ENST00000618053.1	0	ENSG00000278540	ACACA	acetyl-CoA carboxylase alpha
	chr17	37188072	37188172	101	*	chip_ctrl_zmynd_peak_565	27	.	4.62847	7.17456	2.79491	72	Intron (ENST00000616317.5/31, intron 39 of 55)	17	37084992	37406836	321845	2	31	ENST00000616317.5	218664	ENSG00000278540	ACACA	acetyl-CoA carboxylase alpha
	chr17	38254844	38254918	75	*	chip_ctrl_zmynd_peak_566	25	.	4.43795	6.85833	2.55499	45	Promoter (2-3kb)	17	38195703	38257192	61490	2	440434	ENST00000649858.1	2274	ENSG00000274487	NPEPPSP1	NPEPPS pseudogene 1
	chr17	38255236	38255384	149	*	chip_ctrl_zmynd_peak_567	84	.	7.73734	14.1431	8.43731	108	Promoter (1-2kb)	17	38195703	38257192	61490	2	440434	ENST00000649858.1	1808	ENSG00000274487	NPEPPSP1	NPEPPS pseudogene 1
	chr17	38255629	38255736	108	*	chip_ctrl_zmynd_peak_568	76	.	7.67305	13.1951	7.69019	66	Promoter (1-2kb)	17	38195703	38257192	61490	2	440434	ENST00000649858.1	1456	ENSG00000274487	NPEPPSP1	NPEPPS pseudogene 1
	chr17	38255861	38256013	153	*	chip_ctrl_zmynd_peak_569	31	.	5.27522	7.64092	3.19778	111	Promoter (1-2kb)	17	38195703	38257192	61490	2	440434	ENST00000649858.1	1179	ENSG00000274487	NPEPPSP1	NPEPPS pseudogene 1
	chr17	39202067	39202218	152	*	chip_ctrl_zmynd_peak_570	25	.	4.6017	6.84726	2.55204	93	Promoter (1-2kb)	17	39200283	39204732	4450	1	6143	ENST00000225430.9	1784	ENSG00000108298	RPL19	ribosomal protein L19
	chr17	39202357	39202755	399	*	chip_ctrl_zmynd_peak_571	36	.	4.68988	8.18527	3.62783	172	Promoter (2-3kb)	17	39200283	39204732	4450	1	6143	ENST00000225430.9	2074	ENSG00000108298	RPL19	ribosomal protein L19
	chr17	46039589	46039669	81	*	chip_ctrl_zmynd_peak_572	18	.	4.21822	5.96932	1.89555	67	Exon (ENST00000573286.2/284058, exon 1 of 2)	17	46029916	46046121	16206	2	284058	ENST00000572218.5	6452	ENSG00000120071	KANSL1	KAT8 regulatory NSL complex subunit 1
	chr17	47612622	47612792	171	*	chip_ctrl_zmynd_peak_573	66	.	7.35159	11.9176	6.63692	34	Intron (ENST00000530173.5/9520, intron 19 of 23)	17	47522957	47622006	99050	1	9520	ENST00000530173.5	89665	ENSG00000141279	NPEPPS	aminopeptidase puromycin sensitive
	chr17	47675569	47675847	279	*	chip_ctrl_zmynd_peak_574	51	.	6.63759	10.1153	5.16697	119	Intron (ENST00000535458.6/3837, intron 14 of 20)	17	47649476	47682633	33158	1	3837	ENST00000535458.6	26093	ENSG00000108424	KPNB1	karyopherin subunit beta 1
	chr17	48718400	48718671	272	*	chip_ctrl_zmynd_peak_575	52	.	6.53675	10.2559	5.27693	214	Promoter (3-4kb)	17	48721719	48722518	800	2	84366	ENST00000290294.5	3847	ENSG00000159182	PRAC1	PRAC1 small nuclear protein
	chr17	48720435	48720514	80	*	chip_ctrl_zmynd_peak_576	64	.	7.23703	11.7304	6.48031	25	Promoter (2-3kb)	17	48721719	48722518	800	2	84366	ENST00000290294.5	2004	ENSG00000159182	PRAC1	PRAC1 small nuclear protein
	chr17	48721529	48721652	124	*	chip_ctrl_zmynd_peak_577	33	.	5.43229	7.89015	3.37179	111	Promoter (<=1kb)	17	48721719	48722518	800	2	84366	ENST00000290294.5	866	ENSG00000159182	PRAC1	PRAC1 small nuclear protein
	chr17	48724028	48724206	179	*	chip_ctrl_zmynd_peak_578	40	.	5.36865	8.70278	4.03494	68	Promoter (<=1kb)	17	48723185	48724758	1574	1	360205	ENST00000422730.4	843	ENSG00000229637	PRAC2	PRAC2 small nuclear protein
	chr17	48724314	48724670	357	*	chip_ctrl_zmynd_peak_579	29	.	4.39676	7.35908	2.95033	124	Promoter (<=1kb)	17	48724408	48724475	68	2	100422978	ENST00000583892.1	0	ENSG00000263602	MIR3185	microRNA 3185
	chr17	48724777	48725501	725	*	chip_ctrl_zmynd_peak_580	110	.	9.63507	17.2682	11.0173	402	Promoter (3-4kb)	17	48724763	48729178	4416	2	10481	ENST00000290295.7	3677	ENSG00000159184	HOXB13	homeobox B13
	chr17	48725724	48726040	317	*	chip_ctrl_zmynd_peak_581	58	.	6.95866	10.9417	5.81753	176	Promoter (3-4kb)	17	48724763	48729178	4416	2	10481	ENST00000290295.7	3138	ENSG00000159184	HOXB13	homeobox B13
	chr17	48726125	48726240	116	*	chip_ctrl_zmynd_peak_582	81	.	7.28602	13.829	8.19649	54	Promoter (2-3kb)	17	48724763	48729178	4416	2	10481	ENST00000290295.7	2938	ENSG00000159184	HOXB13	homeobox B13
	chr17	48726316	48727057	742	*	chip_ctrl_zmynd_peak_583	47	.	4.74443	9.56615	4.70213	177	Promoter (2-3kb)	17	48724763	48729178	4416	2	10481	ENST00000290295.7	2121	ENSG00000159184	HOXB13	homeobox B13
	chr17	50542490	50542844	355	*	chip_ctrl_zmynd_peak_584	77	.	8.18829	13.3121	7.75285	58	3' UTR	17	50532735	50543750	11016	1	55040	ENST00000268933.8	9755	ENSG00000049283	EPN3	epsin 3
	chr17	50694232	50694306	75	*	chip_ctrl_zmynd_peak_585	54	.	6.65785	10.4518	5.4422	54	3' UTR	17	50693198	50707914	14717	2	91369	ENST00000285243.7	13608	ENSG00000154945	ANKRD40	ankyrin repeat domain 40
	chr17	51588255	51588353	99	*	chip_ctrl_zmynd_peak_586	25	.	4.72838	6.77747	2.50775	29	Distal Intergenic	17	51439653	51445802	6150	1	105371828	ENST00000588341.1	148602	ENSG00000267452	LINC02073	long intergenic non-protein coding RNA 2073
	chr17	52419426	52419585	160	*	chip_ctrl_zmynd_peak_587	31	.	5.40514	7.59962	3.1723	63	Intron (ENST00000572848.1/105371830, intron 1 of 3)	17	52390515	52535701	145187	1	105371830	ENST00000572848.1	28911	ENSG00000263317	LINC01982	long intergenic non-protein coding RNA 1982
	chr17	55607870	55608079	210	*	chip_ctrl_zmynd_peak_588	66	.	6.87764	11.8989	6.6347	150	Distal Intergenic	17	55720683	55721798	1116	2	55273	ENST00000571679.1	113719	ENSG00000166292	TMEM100	transmembrane protein 100
	chr17	57839873	57840065	193	*	chip_ctrl_zmynd_peak_589	40	.	5.9651	8.74613	4.06466	28	Exon (ENST00000313608.13/51649, exon 5 of 5)	17	57834781	57850044	15264	2	51649	ENST00000313608.13	9979	ENSG00000181610	MRPS23	mitochondrial ribosomal protein S23
	chr17	58005415	58005669	255	*	chip_ctrl_zmynd_peak_590	18	.	4.21822	5.96932	1.89555	116	Promoter (1-2kb)	17	57989038	58007246	18209	2	6426	ENST00000578794.2	1577	ENSG00000136450	SRSF1	serine and arginine rich splicing factor 1
	chr17	63432618	63432752	135	*	chip_ctrl_zmynd_peak_591	27	.	5.22199	7.10675	2.77125	44	3' UTR	17	63432304	63440866	8563	2	1534	ENST00000392975.6	8114	ENSG00000008283	CYB561	cytochrome b561
	chr17	63752903	63753028	126	*	chip_ctrl_zmynd_peak_592	40	.	5.36865	8.70278	4.03494	87	Intron (ENST00000225726.10/57003, intron 9 of 12)	17	63745255	63773597	28343	2	57003	ENST00000225726.10	20569	ENSG00000108588	CCDC47	coiled-coil domain containing 47
	chr17	64147070	64147187	118	*	chip_ctrl_zmynd_peak_593	24	.	4.98928	6.72612	2.46184	43	Promoter (<=1kb)	17	64146339	64146471	133	1	677842	ENST00000408535.2	731	ENSG00000277887	SNORA50C	small nucleolar RNA, H/ACA box 50C
	chr17	64147339	64147531	193	*	chip_ctrl_zmynd_peak_594	37	.	5.84878	8.32811	3.71445	31	3' UTR	17	64147227	64263227	116001	2	55852	ENST00000258991.7	115696	ENSG00000136478	TEX2	testis expressed 2
	chr17	68647272	68647475	204	*	chip_ctrl_zmynd_peak_595	103	.	9.4242	16.4923	10.3331	140	Intron (ENST00000587999.1/ENST00000587999.1, intron 2 of 2)	17	68628103	68677166	49064	1	101928104	ENST00000591754.1	19169	ENSG00000267659	LINC01482	long intergenic non-protein coding RNA 1482
	chr17	73196835	73196941	107	*	chip_ctrl_zmynd_peak_596	56	.	7.01854	10.751	5.64976	73	Promoter (4-5kb)	17	73192632	73208503	15872	1	9382	ENST00000618996.4	4203	ENSG00000166685	COG1	component of oligomeric golgi complex 1
	chr17	73203419	73203581	163	*	chip_ctrl_zmynd_peak_597	49	.	6.50738	9.90142	4.99221	104	Exon (ENST00000613523.1/ENST00000613523.1, exon 1 of 1)	17	73192632	73208503	15872	1	9382	ENST00000618996.4	10787	ENSG00000166685	COG1	component of oligomeric golgi complex 1
	chr17	75020504	75020926	423	*	chip_ctrl_zmynd_peak_598	133	.	11.1127	20.2066	13.3698	277	3' UTR	17	75012670	75020939	8270	1	3396	ENST00000584208.5	7834	ENSG00000167862	MRPL58	mitochondrial ribosomal protein L58
	chr17	75021003	75021295	293	*	chip_ctrl_zmynd_peak_599	66	.	7.60342	12.0156	6.6858	43	3' UTR	17	75012670	75021261	8592	1	3396	ENST00000301585.10	8333	ENSG00000167862	MRPL58	mitochondrial ribosomal protein L58
	chr17	75180915	75181053	139	*	chip_ctrl_zmynd_peak_600	18	.	4.21822	5.96932	1.89555	68	Promoter (1-2kb)	17	75165586	75182959	17374	2	6613	ENST00000420826.7	1906	ENSG00000188612	SUMO2	small ubiquitin like modifier 2
	chr17	75776887	75777062	176	*	chip_ctrl_zmynd_peak_601	32	.	4.98517	7.75922	3.29117	16	Promoter (2-3kb)	17	75776434	75779779	3346	2	3021	ENST00000254810.8	2717	ENSG00000132475	H3-3B	H3.3 histone B
	chr17	75778732	75778806	75	*	chip_ctrl_zmynd_peak_602	47	.	5.75212	9.67584	4.79287	37	Promoter (<=1kb)	17	75776434	75779779	3346	2	3021	ENST00000254810.8	973	ENSG00000132475	H3-3B	H3.3 histone B
	chr17	76398288	76398374	87	*	chip_ctrl_zmynd_peak_603	29	.	5.25113	7.35217	2.94728	27	Exon (ENST00000319380.12/63893, exon 12 of 18)	17	76389456	76453152	63697	2	63893	ENST00000319380.12	54778	ENSG00000175931	UBE2O	ubiquitin conjugating enzyme E2 O
	chr17	76734676	76734790	115	*	chip_ctrl_zmynd_peak_604	40	.	5.58808	8.73271	4.06186	69	Promoter (1-2kb)	17	76732978	76738522	5545	1	124512	ENST00000587459.1	1698	ENSG00000181038	METTL23	methyltransferase like 23
	chr17	76735780	76736225	446	*	chip_ctrl_zmynd_peak_605	55	.	6.7201	10.5528	5.53607	386	Promoter (<=1kb)	17	76734303	76736008	1706	2	6427	ENST00000589919.1	0	ENSG00000161547	SRSF2	serine and arginine rich splicing factor 2
	chr17	77285839	77286207	369	*	chip_ctrl_zmynd_peak_606	103	.	9.4242	16.4923	10.3331	180	Intron (ENST00000589070.1/10801, intron 1 of 1)	17	77280569	77402402	121834	1	10801	ENST00000589070.1	5270	ENSG00000184640	SEPTIN9	septin 9
	chr17	77286630	77286704	75	*	chip_ctrl_zmynd_peak_607	27	.	5.2639	7.17627	2.79491	35	Intron (ENST00000589070.1/10801, intron 1 of 1)	17	77280569	77402402	121834	1	10801	ENST00000589070.1	6061	ENSG00000184640	SEPTIN9	septin 9
	chr17	77495195	77495327	133	*	chip_ctrl_zmynd_peak_608	40	.	5.9651	8.74613	4.06466	15	Intron (ENST00000591198.5/10801, intron 9 of 10)	17	77281451	77499029	217579	1	10801	ENST00000591198.5	213744	ENSG00000184640	SEPTIN9	septin 9
	chr17	78832059	78832133	75	*	chip_ctrl_zmynd_peak_609	44	.	5.89355	9.22251	4.4565	49	Intron (ENST00000589225.5/57602, intron 4 of 20)	17	78787467	78840780	53314	2	57602	ENST00000589225.5	8647	ENSG00000055483	USP36	ubiquitin specific peptidase 36
	chr17	78832509	78832632	124	*	chip_ctrl_zmynd_peak_610	76	.	7.67305	13.1951	7.69019	50	Intron (ENST00000589225.5/57602, intron 4 of 20)	17	78787467	78840780	53314	2	57602	ENST00000589225.5	8148	ENSG00000055483	USP36	ubiquitin specific peptidase 36
	chr17	78993355	78993499	145	*	chip_ctrl_zmynd_peak_611	46	.	6.43366	9.52084	4.66959	125	3' UTR	17	78991716	79009764	18049	2	124583	ENST00000392446.10	16265	ENSG00000171302	CANT1	calcium activated nucleotidase 1
	chr17	78995724	78996440	717	*	chip_ctrl_zmynd_peak_612	104	.	9.53037	16.671	10.4811	429	Intron (ENST00000392446.10/124583, intron 3 of 4)	17	78991716	79009764	18049	2	124583	ENST00000392446.10	13324	ENSG00000171302	CANT1	calcium activated nucleotidase 1
	chr17	78996547	78996903	357	*	chip_ctrl_zmynd_peak_613	99	.	9.35805	15.9926	9.95173	72	Intron (ENST00000392446.10/124583, intron 3 of 4)	17	78991716	79009764	18049	2	124583	ENST00000392446.10	12861	ENSG00000171302	CANT1	calcium activated nucleotidase 1
	chr17	78997080	78997171	92	*	chip_ctrl_zmynd_peak_614	46	.	6.43366	9.52084	4.66959	22	Exon (ENST00000392446.10/124583, exon 3 of 5)	17	78991716	79009764	18049	2	124583	ENST00000392446.10	12593	ENSG00000171302	CANT1	calcium activated nucleotidase 1
	chr17	79003248	79003367	120	*	chip_ctrl_zmynd_peak_615	24	.	4.98928	6.72612	2.46184	87	Intron (ENST00000392446.10/124583, intron 1 of 4)	17	78991716	79009764	18049	2	124583	ENST00000392446.10	6397	ENSG00000171302	CANT1	calcium activated nucleotidase 1
	chr17	79836811	79836947	137	*	chip_ctrl_zmynd_peak_616	88	.	8.77317	14.6384	8.83882	69	Promoter (2-3kb)	17	79833156	79839440	6285	2	8535	ENST00000269397.9	2493	ENSG00000141582	CBX4	chromobox 4
	chr17	80298065	80298233	169	*	chip_ctrl_zmynd_peak_617	61	.	7.20674	11.3504	6.1541	126	Intron (ENST00000508628.6/57674, intron 11 of 68)	17	80260866	80395312	134447	1	57674	ENST00000508628.6	37199	ENSG00000173821	RNF213	ring finger protein 213
	chr17	81036619	81037606	988	*	chip_ctrl_zmynd_peak_618	72	.	6.15547	12.6771	7.24966	772	Promoter (1-2kb)	17	81035122	81109238	74117	1	10458	ENST00000321280.11	1497	ENSG00000175866	BAIAP2	BAR/IMD domain containing adaptor protein 2
	chr17	81037789	81038016	228	*	chip_ctrl_zmynd_peak_619	40	.	5.9651	8.74613	4.06466	40	Promoter (2-3kb)	17	81035122	81109238	74117	1	10458	ENST00000321280.11	2667	ENSG00000175866	BAIAP2	BAR/IMD domain containing adaptor protein 2
	chr17	81511135	81511235	101	*	chip_ctrl_zmynd_peak_620	66	.	7.60342	12.0156	6.6858	50	Promoter (1-2kb)	17	81509971	81512799	2829	2	71	ENST00000573283.7	1564	ENSG00000184009	ACTG1	actin gamma 1
	chr17	81511355	81511755	401	*	chip_ctrl_zmynd_peak_621	46	.	6.43366	9.52084	4.66959	7	Promoter (1-2kb)	17	81509971	81512799	2829	2	71	ENST00000573283.7	1044	ENSG00000184009	ACTG1	actin gamma 1
	chr17	81566398	81566472	75	*	chip_ctrl_zmynd_peak_622	42	.	6.09801	8.9633	4.22391	15	5' UTR	17	81556887	81637112	80226	2	55666	ENST00000331134.11	70640	ENSG00000182446	NPLOC4	NPL4 homolog, ubiquitin recognition factor
	chr17	81566792	81566872	81	*	chip_ctrl_zmynd_peak_623	49	.	6.50738	9.90142	4.99221	14	Intron (ENST00000331134.11/55666, intron 15 of 16)	17	81556887	81637112	80226	2	55666	ENST00000331134.11	70240	ENSG00000182446	NPLOC4	NPL4 homolog, ubiquitin recognition factor
	chr17	81858738	81858956	219	*	chip_ctrl_zmynd_peak_624	63	.	7.12599	11.5495	6.3247	40	Promoter (1-2kb)	17	81843161	81860566	17406	2	5034	ENST00000575069.5	1610	ENSG00000185624	P4HB	prolyl 4-hydroxylase subunit beta
	chr17	81859217	81859532	316	*	chip_ctrl_zmynd_peak_625	61	.	7.20674	11.3504	6.1541	197	Promoter (1-2kb)	17	81843161	81860566	17406	2	5034	ENST00000575069.5	1034	ENSG00000185624	P4HB	prolyl 4-hydroxylase subunit beta
	chr17	81860695	81860914	220	*	chip_ctrl_zmynd_peak_626	66	.	7.60342	12.0156	6.6858	40	Promoter (<=1kb)	17	81858814	81860624	1811	2	5034	ENST00000466567.2	-71	ENSG00000185624	P4HB	prolyl 4-hydroxylase subunit beta
	chr17	81870292	81870458	167	*	chip_ctrl_zmynd_peak_627	64	.	6.51907	11.7032	6.45352	147	Promoter (<=1kb)	17	81867721	81871337	3617	2	396	ENST00000269321.12	879	ENSG00000141522	ARHGDIA	Rho GDP dissociation inhibitor alpha
	chr17	82095305	82095556	252	*	chip_ctrl_zmynd_peak_628	42	.	6.09801	8.9633	4.22391	72	Promoter (<=1kb)	17	82094104	82095376	1273	2	2194	ENST00000637525.1	0	ENSG00000169710	FASN	fatty acid synthase
	chr17	82095736	82095852	117	*	chip_ctrl_zmynd_peak_629	33	.	5.54365	7.8243	3.31629	72	Promoter (2-3kb)	17	82078338	82098236	19899	2	2194	ENST00000306749.4	2384	ENSG00000169710	FASN	fatty acid synthase
	chr17	82242987	82243073	87	*	chip_ctrl_zmynd_peak_630	42	.	6.09801	8.9633	4.22391	27	3' UTR	17	82239023	82248980	9958	2	1453	ENST00000584672.1	5907	ENSG00000141551	CSNK1D	casein kinase 1 delta
	chr17	82889837	82889918	82	*	chip_ctrl_zmynd_peak_631	29	.	5.25113	7.35217	2.94728	36	Intron (ENST00000355528.9/6904, intron 16 of 38)	17	82752065	82945914	193850	1	6904	ENST00000355528.9	137772	ENSG00000141556	TBCD	tubulin folding cofactor D
	chr18	3457355	3457715	361	*	chip_ctrl_zmynd_peak_632	71	.	7.7611	12.5931	7.17038	157	3' UTR	18	3411608	3457684	46077	1	7050	ENST00000552383.5	45747	ENSG00000177426	TGIF1	TGFB induced factor homeobox 1
	chr18	6352455	6352554	100	*	chip_ctrl_zmynd_peak_633	114	.	9.97856	17.8434	11.4253	57	Intron (ENST00000400105.6/91133, intron 1 of 19)	18	5954706	6367683	412978	2	91133	ENST00000400105.6	15129	ENSG00000154655	L3MBTL4	L3MBTL histone methyl-lysine binding protein 4
	chr18	21270820	21270894	75	*	chip_ctrl_zmynd_peak_634	33	.	5.54365	7.8243	3.31629	24	Intron (ENST00000584446.5/80000, intron 1 of 14)	18	21242242	21455130	212889	1	80000	ENST00000584446.5	28578	ENSG00000141449	GREB1L	GREB1 like retinoic acid receptor coactivator
	chr18	23684776	23684901	126	*	chip_ctrl_zmynd_peak_635	82	.	8.14398	13.9644	8.28706	53	Promoter (4-5kb)	18	23689443	23955066	265624	1	3909	ENST00000313654.13	-4542	ENSG00000053747	LAMA3	laminin subunit alpha 3
	chr18	49487494	49487568	75	*	chip_ctrl_zmynd_peak_636	99	.	9.35805	15.9926	9.95173	35	Promoter (4-5kb)	18	49481681	49491586	9906	2	100526842	ENST00000584895.5	4018	ENSG00000215472	RPL17-C18orf32	RPL17-C18orf32 readthrough
	chr18	49487675	49487954	280	*	chip_ctrl_zmynd_peak_637	56	.	7.01854	10.751	5.64976	57	Promoter (3-4kb)	18	49481681	49491586	9906	2	100526842	ENST00000584895.5	3632	ENSG00000215472	RPL17-C18orf32	RPL17-C18orf32 readthrough
	chr18	49488610	49488864	255	*	chip_ctrl_zmynd_peak_638	42	.	6.09801	8.9633	4.22391	207	Promoter (2-3kb)	18	49481681	49491586	9906	2	100526842	ENST00000584895.5	2722	ENSG00000215472	RPL17-C18orf32	RPL17-C18orf32 readthrough
	chr18	49489591	49489676	86	*	chip_ctrl_zmynd_peak_639	42	.	6.09801	8.9633	4.22391	30	Promoter (1-2kb)	18	49481681	49491586	9906	2	100526842	ENST00000584895.5	1910	ENSG00000215472	RPL17-C18orf32	RPL17-C18orf32 readthrough
	chr18	49490694	49490768	75	*	chip_ctrl_zmynd_peak_640	31	.	5.27522	7.64092	3.19778	57	Promoter (<=1kb)	18	49481681	49491586	9906	2	100526842	ENST00000584895.5	818	ENSG00000215472	RPL17-C18orf32	RPL17-C18orf32 readthrough
	chr18	49681571	49681681	111	*	chip_ctrl_zmynd_peak_641	19	.	4.67903	6.06952	1.92708	64	Distal Intergenic	18	49783505	49786619	3115	2	10449	ENST00000591171.1	104938	ENSG00000167315	ACAA2	acetyl-CoA acyltransferase 2
	chr18	50792054	50792248	195	*	chip_ctrl_zmynd_peak_642	88	.	8.77317	14.6384	8.83882	83	Downstream (2-3kb)	18	50800047	50819626	19580	2	83876	ENST00000587291.5	27378	ENSG00000134042	MRO	maestro
	chr18	73792255	73792384	130	*	chip_ctrl_zmynd_peak_643	51	.	6.65238	10.1396	5.16697	24	Distal Intergenic	18	74073504	74078684	5181	2	201456	ENST00000579108.1	286300	ENSG00000141665	FBXO15	F-box protein 15
	chr18	77262859	77262933	75	*	chip_ctrl_zmynd_peak_644	37	.	5.84878	8.32811	3.71445	11	Intron (ENST00000299727.4/2587, intron 2 of 2)	18	77250549	77277896	27348	1	2587	ENST00000299727.4	12310	ENSG00000166573	GALR1	galanin receptor 1
	chr19	798904	799021	118	*	chip_ctrl_zmynd_peak_645	42	.	6.09801	8.9633	4.22391	37	Promoter (1-2kb)	19	797075	812327	15253	1	5725	ENST00000635647.1	1829	ENSG00000011304	PTBP1	polypyrimidine tract binding protein 1
	chr19	799200	799398	199	*	chip_ctrl_zmynd_peak_646	37	.	5.84878	8.32811	3.71445	164	Promoter (2-3kb)	19	797075	812327	15253	1	5725	ENST00000635647.1	2125	ENSG00000011304	PTBP1	polypyrimidine tract binding protein 1
	chr19	799497	799654	158	*	chip_ctrl_zmynd_peak_647	37	.	5.84878	8.32811	3.71445	56	Promoter (2-3kb)	19	797075	812327	15253	1	5725	ENST00000635647.1	2422	ENSG00000011304	PTBP1	polypyrimidine tract binding protein 1
	chr19	799738	799989	252	*	chip_ctrl_zmynd_peak_648	42	.	6.09801	8.9633	4.22391	15	Promoter (2-3kb)	19	797075	812327	15253	1	5725	ENST00000635647.1	2663	ENSG00000011304	PTBP1	polypyrimidine tract binding protein 1
	chr19	1207389	1207626	238	*	chip_ctrl_zmynd_peak_649	56	.	7.01854	10.751	5.64976	185	Intron (ENST00000585748.2/6794, intron 3 of 4)	19	1177558	1219386	41829	1	6794	ENST00000585748.2	29831	ENSG00000118046	STK11	serine/threonine kinase 11
	chr19	1409074	1409162	89	*	chip_ctrl_zmynd_peak_650	66	.	7.60342	12.0156	6.6858	39	Promoter (1-2kb)	19	1407569	1435684	28116	1	26528	ENST00000336761.10	1505	ENSG00000071626	DAZAP1	DAZ associated protein 1
	chr19	1439363	1439893	531	*	chip_ctrl_zmynd_peak_651	71	.	7.7611	12.5931	7.17038	499	Promoter (1-2kb)	19	1438358	1440494	2137	1	6209	ENST00000233609.8	1005	ENSG00000115268	RPS15	ribosomal protein S15
	chr19	1440339	1440500	162	*	chip_ctrl_zmynd_peak_652	42	.	6.09801	8.9633	4.22391	65	Promoter (1-2kb)	19	1438358	1440494	2137	1	6209	ENST00000233609.8	1981	ENSG00000115268	RPS15	ribosomal protein S15
	chr19	1874019	1874197	179	*	chip_ctrl_zmynd_peak_653	46	.	6.43366	9.52084	4.66959	107	Downstream (2-3kb)	19	1877204	1880017	2814	2	81926	ENST00000592757.1	5820	ENSG00000129968	ABHD17A	abhydrolase domain containing 17A
	chr19	2271536	2271874	339	*	chip_ctrl_zmynd_peak_654	157	.	12.2824	23.129	15.7993	130	Promoter (2-3kb)	19	2269509	2273488	3980	1	4946	ENST00000590943.6	2027	ENSG00000104904	OAZ1	ornithine decarboxylase antizyme 1
	chr19	2272265	2272421	157	*	chip_ctrl_zmynd_peak_655	77	.	8.18829	13.3121	7.75285	39	Promoter (2-3kb)	19	2269509	2273488	3980	1	4946	ENST00000590943.6	2756	ENSG00000104904	OAZ1	ornithine decarboxylase antizyme 1
	chr19	2273123	2273488	366	*	chip_ctrl_zmynd_peak_656	133	.	11.1127	20.2066	13.3698	274	Promoter (3-4kb)	19	2269509	2273488	3980	1	4946	ENST00000590943.6	3614	ENSG00000104904	OAZ1	ornithine decarboxylase antizyme 1
	chr19	3983406	3983549	144	*	chip_ctrl_zmynd_peak_657	37	.	5.84878	8.32811	3.71445	70	Promoter (1-2kb)	19	3976056	3985463	9408	2	1938	ENST00000309311.7	1914	ENSG00000167658	EEF2	eukaryotic translation elongation factor 2
	chr19	3984311	3984385	75	*	chip_ctrl_zmynd_peak_658	46	.	6.43366	9.52084	4.66959	46	Promoter (1-2kb)	19	3976056	3985463	9408	2	1938	ENST00000309311.7	1078	ENSG00000167658	EEF2	eukaryotic translation elongation factor 2
	chr19	5620541	5620867	327	*	chip_ctrl_zmynd_peak_659	88	.	8.77317	14.6384	8.83882	103	Promoter (1-2kb)	19	5586999	5622776	35778	2	9667	ENST00000252542.9	1909	ENSG00000130254	SAFB2	scaffold attachment factor B2
	chr19	5621153	5621450	298	*	chip_ctrl_zmynd_peak_660	34	.	5.6061	7.92637	3.40102	98	Promoter (1-2kb)	19	5586999	5622776	35778	2	9667	ENST00000252542.9	1326	ENSG00000130254	SAFB2	scaffold attachment factor B2
	chr19	10656163	10656237	75	*	chip_ctrl_zmynd_peak_661	46	.	6.43366	9.52084	4.66959	42	Promoter (1-2kb)	19	10654261	10692417	38157	1	3609	ENST00000449870.5	1902	ENSG00000129351	ILF3	interleukin enhancer binding factor 3
	chr19	10677396	10677618	223	*	chip_ctrl_zmynd_peak_662	61	.	7.20674	11.3504	6.1541	167	Intron (ENST00000449870.5/3609, intron 5 of 19)	19	10654261	10692417	38157	1	3609	ENST00000449870.5	23135	ENSG00000129351	ILF3	interleukin enhancer binding factor 3
	chr19	10677697	10677991	295	*	chip_ctrl_zmynd_peak_663	71	.	7.7611	12.5931	7.17038	150	Intron (ENST00000449870.5/3609, intron 5 of 19)	19	10654261	10692417	38157	1	3609	ENST00000449870.5	23436	ENSG00000129351	ILF3	interleukin enhancer binding factor 3
	chr19	12997218	12997356	139	*	chip_ctrl_zmynd_peak_664	24	.	4.98928	6.72612	2.46184	14	Promoter (1-2kb)	19	12995608	13096201	100594	1	4784	ENST00000397661.6	1610	ENSG00000008441	NFIX	nuclear factor I X
	chr19	13014063	13014161	99	*	chip_ctrl_zmynd_peak_665	46	.	6.43366	9.52084	4.66959	37	Intron (ENST00000397661.6/4784, intron 1 of 9)	19	12995608	13096201	100594	1	4784	ENST00000397661.6	18455	ENSG00000008441	NFIX	nuclear factor I X
	chr19	13016847	13016967	121	*	chip_ctrl_zmynd_peak_666	56	.	7.01854	10.751	5.64976	59	Intron (ENST00000397661.6/4784, intron 1 of 9)	19	12995608	13096201	100594	1	4784	ENST00000397661.6	21239	ENSG00000008441	NFIX	nuclear factor I X
	chr19	13017847	13018003	157	*	chip_ctrl_zmynd_peak_667	18	.	4.4446	5.86217	1.81233	155	Intron (ENST00000397661.6/4784, intron 1 of 9)	19	12995608	13096201	100594	1	4784	ENST00000397661.6	22239	ENSG00000008441	NFIX	nuclear factor I X
	chr19	13022692	13022883	192	*	chip_ctrl_zmynd_peak_668	42	.	6.09801	8.9633	4.22391	26	Intron (ENST00000397661.6/4784, intron 1 of 9)	19	12995608	13096201	100594	1	4784	ENST00000397661.6	27084	ENSG00000008441	NFIX	nuclear factor I X
	chr19	13023378	13023452	75	*	chip_ctrl_zmynd_peak_669	46	.	6.43366	9.52084	4.66959	38	Intron (ENST00000397661.6/4784, intron 1 of 9)	19	12995608	13096201	100594	1	4784	ENST00000397661.6	27770	ENSG00000008441	NFIX	nuclear factor I X
	chr19	13025624	13025711	88	*	chip_ctrl_zmynd_peak_670	52	.	6.72732	10.2636	5.2786	50	Intron (ENST00000397661.6/4784, intron 2 of 9)	19	12995608	13096201	100594	1	4784	ENST00000397661.6	30016	ENSG00000008441	NFIX	nuclear factor I X
	chr19	13025811	13026090	280	*	chip_ctrl_zmynd_peak_671	38	.	5.77625	8.44039	3.80826	40	Intron (ENST00000397661.6/4784, intron 2 of 9)	19	12995608	13096201	100594	1	4784	ENST00000397661.6	30203	ENSG00000008441	NFIX	nuclear factor I X
	chr19	13026307	13026396	90	*	chip_ctrl_zmynd_peak_672	61	.	7.20674	11.3504	6.1541	49	Intron (ENST00000397661.6/4784, intron 2 of 9)	19	12995608	13096201	100594	1	4784	ENST00000397661.6	30699	ENSG00000008441	NFIX	nuclear factor I X
	chr19	13026486	13026636	151	*	chip_ctrl_zmynd_peak_673	18	.	4.21822	5.96932	1.89555	110	Intron (ENST00000397661.6/4784, intron 2 of 9)	19	12995608	13096201	100594	1	4784	ENST00000397661.6	30878	ENSG00000008441	NFIX	nuclear factor I X
	chr19	13026842	13027259	418	*	chip_ctrl_zmynd_peak_674	103	.	9.4242	16.4923	10.3331	170	Intron (ENST00000397661.6/4784, intron 2 of 9)	19	12995608	13096201	100594	1	4784	ENST00000397661.6	31234	ENSG00000008441	NFIX	nuclear factor I X
	chr19	13027654	13027741	88	*	chip_ctrl_zmynd_peak_675	66	.	7.60342	12.0156	6.6858	28	Intron (ENST00000397661.6/4784, intron 2 of 9)	19	12995608	13096201	100594	1	4784	ENST00000397661.6	32046	ENSG00000008441	NFIX	nuclear factor I X
	chr19	13028118	13028329	212	*	chip_ctrl_zmynd_peak_676	56	.	7.01854	10.751	5.64976	29	Intron (ENST00000397661.6/4784, intron 2 of 9)	19	12995608	13096201	100594	1	4784	ENST00000397661.6	32510	ENSG00000008441	NFIX	nuclear factor I X
	chr19	13028513	13028877	365	*	chip_ctrl_zmynd_peak_677	18	.	4.21822	5.96932	1.89555	66	Intron (ENST00000397661.6/4784, intron 2 of 9)	19	12995608	13096201	100594	1	4784	ENST00000397661.6	32905	ENSG00000008441	NFIX	nuclear factor I X
	chr19	13029148	13029285	138	*	chip_ctrl_zmynd_peak_678	61	.	7.20674	11.3504	6.1541	93	Intron (ENST00000397661.6/4784, intron 2 of 9)	19	12995608	13096201	100594	1	4784	ENST00000397661.6	33540	ENSG00000008441	NFIX	nuclear factor I X
	chr19	13029477	13029824	348	*	chip_ctrl_zmynd_peak_679	56	.	7.01854	10.751	5.64976	22	Intron (ENST00000397661.6/4784, intron 2 of 9)	19	12995608	13096201	100594	1	4784	ENST00000397661.6	33869	ENSG00000008441	NFIX	nuclear factor I X
	chr19	13030263	13030364	102	*	chip_ctrl_zmynd_peak_680	17	.	3.81053	5.79074	1.75639	73	Intron (ENST00000397661.6/4784, intron 2 of 9)	19	12995608	13096201	100594	1	4784	ENST00000397661.6	34655	ENSG00000008441	NFIX	nuclear factor I X
	chr19	13031552	13031788	237	*	chip_ctrl_zmynd_peak_681	98	.	9.28354	15.8652	9.87287	72	Intron (ENST00000397661.6/4784, intron 2 of 9)	19	12995608	13096201	100594	1	4784	ENST00000397661.6	35944	ENSG00000008441	NFIX	nuclear factor I X
	chr19	13031867	13031974	108	*	chip_ctrl_zmynd_peak_682	71	.	7.7611	12.5931	7.17038	46	Intron (ENST00000397661.6/4784, intron 2 of 9)	19	12995608	13096201	100594	1	4784	ENST00000397661.6	36259	ENSG00000008441	NFIX	nuclear factor I X
	chr19	16385928	16386097	170	*	chip_ctrl_zmynd_peak_683	24	.	4.92888	6.62865	2.40781	134	Intron (ENST00000602022.5/58513, intron 20 of 22)	19	16355239	16471961	116723	2	58513	ENST00000602022.5	85864	ENSG00000127527	EPS15L1	epidermal growth factor receptor pathway substrate 15 like 1
	chr19	16565026	16565154	129	*	chip_ctrl_zmynd_peak_684	18	.	4.21822	5.96932	1.89555	35	3' UTR	19	16549837	16572415	22579	2	79939	ENST00000595753.6	7261	ENSG00000127526	SLC35E1	solute carrier family 35 member E1
	chr19	16629627	16629726	100	*	chip_ctrl_zmynd_peak_685	26	.	5.13223	6.95889	2.64955	18	Intron (ENST00000597226.1/ENST00000597226.1, intron 1 of 1)	19	16577642	16660104	82463	2	79086	ENST00000593962.5	30378	ENSG00000214046	SMIM7	small integral membrane protein 7
	chr19	16652914	16653039	126	*	chip_ctrl_zmynd_peak_686	51	.	6.59361	10.0429	5.1201	40	Exon (ENST00000487803.5/79086, exon 5 of 6)	19	16577642	16660104	82463	2	79086	ENST00000593962.5	7065	ENSG00000214046	SMIM7	small integral membrane protein 7
	chr19	17860957	17861221	265	*	chip_ctrl_zmynd_peak_687	51	.	6.65238	10.1396	5.16697	128	Promoter (1-2kb)	19	17859910	17863319	3410	1	6142	ENST00000222247.10	1047	ENSG00000105640	RPL18A	ribosomal protein L18a
	chr19	17861538	17861639	102	*	chip_ctrl_zmynd_peak_688	51	.	6.65238	10.1396	5.16697	60	Promoter (1-2kb)	19	17859910	17863319	3410	1	6142	ENST00000222247.10	1628	ENSG00000105640	RPL18A	ribosomal protein L18a
	chr19	18274584	18274658	75	*	chip_ctrl_zmynd_peak_689	23	.	4.88053	6.551	2.34422	4	Promoter (<=1kb)	19	18257097	18274509	17413	2	80726	ENST00000612316.4	-75	ENSG00000130518	IQCN	IQ motif containing N
	chr19	18848634	18848750	117	*	chip_ctrl_zmynd_peak_690	37	.	5.84878	8.32811	3.71445	58	Intron (ENST00000262803.9/5976, intron 3 of 23)	19	18831938	18868236	36299	1	5976	ENST00000262803.9	16696	ENSG00000005007	UPF1	UPF1 RNA helicase and ATPase
	chr19	18848826	18848920	95	*	chip_ctrl_zmynd_peak_691	33	.	5.54365	7.8243	3.31629	59	Intron (ENST00000262803.9/5976, intron 3 of 23)	19	18831938	18868236	36299	1	5976	ENST00000262803.9	16888	ENSG00000005007	UPF1	UPF1 RNA helicase and ATPase
	chr19	18849003	18849081	79	*	chip_ctrl_zmynd_peak_692	66	.	7.60342	12.0156	6.6858	53	Promoter (<=1kb)	19	18849008	18852182	3175	1	5976	ENST00000600012.5	0	ENSG00000005007	UPF1	UPF1 RNA helicase and ATPase
	chr19	18849182	18849324	143	*	chip_ctrl_zmynd_peak_693	33	.	5.54365	7.8243	3.31629	9	Exon (ENST00000600310.5/5976, exon 1 of 4)	19	18831938	18868236	36299	1	5976	ENST00000262803.9	17244	ENSG00000005007	UPF1	UPF1 RNA helicase and ATPase
	chr19	32977270	32977344	75	*	chip_ctrl_zmynd_peak_694	24	.	4.97819	6.70818	2.46184	16	3' UTR	19	32972242	32978229	5988	1	91442	ENST00000588258.6	5028	ENSG00000131944	FAAP24	FA core complex associated protein 24
	chr19	32977430	32977752	323	*	chip_ctrl_zmynd_peak_695	92	.	8.8207	15.0836	9.24119	255	3' UTR	19	32972242	32978229	5988	1	91442	ENST00000588258.6	5188	ENSG00000131944	FAAP24	FA core complex associated protein 24
	chr19	33025996	33026285	290	*	chip_ctrl_zmynd_peak_696	81	.	8.31547	13.8655	8.19649	107	Intron (ENST00000254260.8/85415, intron 3 of 14)	19	32978592	33064888	86297	2	85415	ENST00000254260.8	38603	ENSG00000131941	RHPN2	rhophilin Rho GTPase binding protein 2
	chr19	33026770	33026915	146	*	chip_ctrl_zmynd_peak_697	46	.	6.43366	9.52084	4.66959	19	Exon (ENST00000544458.6/85415, exon 1 of 12)	19	32978592	33064888	86297	2	85415	ENST00000254260.8	37973	ENSG00000131941	RHPN2	rhophilin Rho GTPase binding protein 2
	chr19	34458750	34459040	291	*	chip_ctrl_zmynd_peak_698	31	.	5.42282	7.62817	3.19033	271	5' UTR	19	34428359	34464131	35773	1	10054	ENST00000586313.1	30391	ENSG00000126261	UBA2	ubiquitin like modifier activating enzyme 2
	chr19	34472325	34472399	75	*	chip_ctrl_zmynd_peak_699	21	.	4.72602	6.3047	2.12949	18	Distal Intergenic	19	34467025	34469116	2092	1	10054	ENST00000588585.1	5300	ENSG00000126261	UBA2	ubiquitin like modifier activating enzyme 2
	chr19	38290673	38291102	430	*	chip_ctrl_zmynd_peak_700	137	.	11.0873	20.6146	13.7123	277	3' UTR	19	38264573	38292615	28043	1	10653	ENST00000301244.12	26100	ENSG00000167642	SPINT2	serine peptidase inhibitor, Kunitz type 2
	chr19	38835413	38835563	151	*	chip_ctrl_zmynd_peak_701	62	.	7.28793	11.4853	6.2729	121	Promoter (4-5kb)	19	38817471	38840178	22708	2	3191	ENST00000594769.5	4615	ENSG00000104824	HNRNPL	heterogeneous nuclear ribonucleoprotein L
	chr19	38835826	38835932	107	*	chip_ctrl_zmynd_peak_702	17	.	3.81053	5.79074	1.75639	106	Promoter (4-5kb)	19	38817471	38840178	22708	2	3191	ENST00000594769.5	4246	ENSG00000104824	HNRNPL	heterogeneous nuclear ribonucleoprotein L
	chr19	38836019	38836225	207	*	chip_ctrl_zmynd_peak_703	42	.	6.09801	8.9633	4.22391	166	Promoter (3-4kb)	19	38817471	38840178	22708	2	3191	ENST00000594769.5	3953	ENSG00000104824	HNRNPL	heterogeneous nuclear ribonucleoprotein L
	chr19	38836638	38836892	255	*	chip_ctrl_zmynd_peak_704	46	.	6.40484	9.47238	4.66959	57	Promoter (3-4kb)	19	38817471	38840178	22708	2	3191	ENST00000594769.5	3286	ENSG00000104824	HNRNPL	heterogeneous nuclear ribonucleoprotein L
	chr19	38836990	38837327	338	*	chip_ctrl_zmynd_peak_705	31	.	5.42282	7.62817	3.19033	282	Promoter (2-3kb)	19	38817471	38840178	22708	2	3191	ENST00000594769.5	2851	ENSG00000104824	HNRNPL	heterogeneous nuclear ribonucleoprotein L
	chr19	38837533	38837740	208	*	chip_ctrl_zmynd_peak_706	40	.	5.36865	8.70278	4.03494	139	Promoter (<=1kb)	19	38836395	38837585	1191	2	3191	ENST00000595804.5	0	ENSG00000104824	HNRNPL	heterogeneous nuclear ribonucleoprotein L
	chr19	38837888	38838676	789	*	chip_ctrl_zmynd_peak_707	145	.	11.3879	21.6041	14.5675	480	Promoter (1-2kb)	19	38817471	38840178	22708	2	3191	ENST00000594769.5	1502	ENSG00000104824	HNRNPL	heterogeneous nuclear ribonucleoprotein L
	chr19	38838761	38838973	213	*	chip_ctrl_zmynd_peak_708	51	.	6.65238	10.1396	5.16697	34	Promoter (1-2kb)	19	38817471	38840178	22708	2	3191	ENST00000594769.5	1205	ENSG00000104824	HNRNPL	heterogeneous nuclear ribonucleoprotein L
	chr19	38839641	38839769	129	*	chip_ctrl_zmynd_peak_709	36	.	5.80221	8.25033	3.68242	89	Promoter (<=1kb)	19	38836389	38839664	3276	2	3191	ENST00000595443.5	0	ENSG00000104824	HNRNPL	heterogeneous nuclear ribonucleoprotein L
	chr19	38839860	38839965	106	*	chip_ctrl_zmynd_peak_710	33	.	5.54365	7.8243	3.31629	55	Promoter (<=1kb)	19	38817471	38840178	22708	2	3191	ENST00000594769.5	213	ENSG00000104824	HNRNPL	heterogeneous nuclear ribonucleoprotein L
	chr19	41861981	41862112	132	*	chip_ctrl_zmynd_peak_711	44	.	6.10799	9.2536	4.47679	117	Promoter (1-2kb)	19	41860255	41869084	8830	1	6223	ENST00000601492.5	1726	ENSG00000105372	RPS19	ribosomal protein S19
	chr19	46862768	46862842	75	*	chip_ctrl_zmynd_peak_712	27	.	5.2639	7.17627	2.79491	4	Promoter (1-2kb)	19	46860997	47005077	144081	1	2909	ENST00000672722.1	1771	ENSG00000160007	ARHGAP35	Rho GTPase activating protein 35
	chr19	47152626	47152704	79	*	chip_ctrl_zmynd_peak_713	44	.	5.89355	9.22251	4.4565	47	Intron (ENST00000594144.5/10055, intron 4 of 6)	19	47113274	47169853	56580	1	10055	ENST00000594144.5	39352	ENSG00000142230	SAE1	SUMO1 activating enzyme subunit 1
	chr19	47210983	47211057	75	*	chip_ctrl_zmynd_peak_714	46	.	6.38243	9.4348	4.63906	42	Distal Intergenic	19	47226942	47227021	80	1	100422899	ENST00000577414.1	-15885	ENSG00000265134	MIR3190	microRNA 3190
	chr19	47510171	47510262	92	*	chip_ctrl_zmynd_peak_715	71	.	7.7611	12.5931	7.17038	34	Promoter (4-5kb)	19	47487637	47515063	27427	2	8775	ENST00000263354.8	4801	ENSG00000105402	NAPA	NSF attachment protein alpha
	chr19	48617294	48617400	107	*	chip_ctrl_zmynd_peak_716	16	.	4.43492	5.67293	1.66002	33	Promoter (1-2kb)	19	48615328	48619163	3836	2	6141	ENST00000552347.5	1763	ENSG00000063177	RPL18	ribosomal protein L18
	chr19	49097288	49097396	109	*	chip_ctrl_zmynd_peak_717	66	.	7.60342	12.0156	6.6858	39	Intron (ENST00000601065.5/6625, intron 4 of 10)	19	49085419	49108598	23180	1	6625	ENST00000601065.5	11869	ENSG00000104852	SNRNP70	small nuclear ribonucleoprotein U1 subunit 70
	chr19	49097473	49097843	371	*	chip_ctrl_zmynd_peak_718	56	.	6.96266	10.6567	5.62235	228	Intron (ENST00000601065.5/6625, intron 4 of 10)	19	49085419	49108598	23180	1	6625	ENST00000601065.5	12054	ENSG00000104852	SNRNP70	small nuclear ribonucleoprotein U1 subunit 70
	chr19	49165297	49165389	93	*	chip_ctrl_zmynd_peak_719	18	.	4.21822	5.96932	1.89555	73	Intron (ENST00000598691.5/54795, intron 2 of 4)	19	49157741	49171373	13633	1	54795	ENST00000598691.5	7556	ENSG00000130529	TRPM4	transient receptor potential cation channel subfamily M member 4
	chr19	49489432	49490026	595	*	chip_ctrl_zmynd_peak_720	76	.	7.8767	13.139	7.64352	148	Promoter (<=1kb)	19	49489850	49491811	1962	1	23521	ENST00000476268.6	0	ENSG00000142541	RPL13A	ribosomal protein L13a
	chr19	49497601	49497778	178	*	chip_ctrl_zmynd_peak_721	46	.	6.43366	9.52084	4.66959	145	Promoter (<=1kb)	19	49497720	49497806	87	1	84546	ENST00000363660.1	0	ENSG00000200530	SNORD35B	small nucleolar RNA, C/D box 35B
	chr19	49592592	49592792	201	*	chip_ctrl_zmynd_peak_722	42	.	6.09801	8.9633	4.22391	50	Promoter (1-2kb)	19	49591182	49626439	35258	1	57479	ENST00000418929.7	1410	ENSG00000126464	PRR12	proline rich 12
	chr19	49592899	49593081	183	*	chip_ctrl_zmynd_peak_723	71	.	7.7611	12.5931	7.17038	32	Promoter (1-2kb)	19	49591182	49626439	35258	1	57479	ENST00000418929.7	1717	ENSG00000126464	PRR12	proline rich 12
	chr19	50796593	50796670	78	*	chip_ctrl_zmynd_peak_724	37	.	5.84878	8.32811	3.71445	63	Promoter (2-3kb)	19	50799032	50799122	91	2	692203	ENST00000408454.1	2452	ENSG00000221381	SNORD88B	small nucleolar RNA, C/D box 88B
	chr19	50798371	50798445	75	*	chip_ctrl_zmynd_peak_725	33	.	5.54365	7.8243	3.31629	58	Exon (ENST00000598463.5/84798, exon 5 of 5)	19	50797704	50803875	6172	2	84798	ENST00000598463.5	5430	ENSG00000167747	C19orf48	chromosome 19 open reading frame 48
	chr19	50798909	50799019	111	*	chip_ctrl_zmynd_peak_726	24	.	4.98928	6.72612	2.46184	44	Promoter (4-5kb)	19	50797704	50803875	6172	2	84798	ENST00000598463.5	4856	ENSG00000167747	C19orf48	chromosome 19 open reading frame 48
	chr19	50799557	50800575	1019	*	chip_ctrl_zmynd_peak_727	121	.	10.5278	18.7781	12.1879	850	Promoter (3-4kb)	19	50797704	50803875	6172	2	84798	ENST00000598463.5	3300	ENSG00000167747	C19orf48	chromosome 19 open reading frame 48
	chr19	50800687	50802707	2021	*	chip_ctrl_zmynd_peak_728	277	.	17.1853	37.1924	27.7012	481	Promoter (<=1kb)	19	50802328	50802418	91	2	692204	ENST00000408061.1	0	ENSG00000220988	SNORD88C	small nucleolar RNA, C/D box 88C
	chr19	50802794	50803208	415	*	chip_ctrl_zmynd_peak_729	81	.	8.31547	13.8655	8.19649	61	Promoter (<=1kb)	19	50797704	50803875	6172	2	84798	ENST00000598463.5	667	ENSG00000167747	C19orf48	chromosome 19 open reading frame 48
	chr19	50803307	50803415	109	*	chip_ctrl_zmynd_peak_730	34	.	5.6061	7.92637	3.40102	28	Promoter (<=1kb)	19	50797704	50803875	6172	2	84798	ENST00000598463.5	460	ENSG00000167747	C19orf48	chromosome 19 open reading frame 48
	chr19	50875051	50875197	147	*	chip_ctrl_zmynd_peak_731	24	.	4.98928	6.72612	2.46184	129	Exon (ENST00000595375.5/3817, exon 3 of 3)	19	50861568	50876639	15072	1	3817	ENST00000593493.5	13483	ENSG00000167751	KLK2	kallikrein related peptidase 2
	chr19	50875958	50876151	194	*	chip_ctrl_zmynd_peak_732	47	.	6.30136	9.56591	4.70213	129	Promoter (<=1kb)	19	50876031	50879215	3185	1	3817	ENST00000595173.1	0	ENSG00000167751	KLK2	kallikrein related peptidase 2
	chr19	51902156	51902257	102	*	chip_ctrl_zmynd_peak_733	40	.	5.58808	8.73271	4.06186	78	Promoter (2-3kb)	19	51889235	51905017	15783	2	65251	ENST00000354957.8	2760	ENSG00000198093	ZNF649	zinc finger protein 649
	chr19	51902353	51902430	78	*	chip_ctrl_zmynd_peak_734	34	.	5.29546	7.95647	3.42699	13	Promoter (2-3kb)	19	51889235	51905017	15783	2	65251	ENST00000354957.8	2587	ENSG00000198093	ZNF649	zinc finger protein 649
	chr19	51902574	51902867	294	*	chip_ctrl_zmynd_peak_735	40	.	5.36865	8.70278	4.03494	24	Promoter (2-3kb)	19	51889235	51905017	15783	2	65251	ENST00000354957.8	2150	ENSG00000198093	ZNF649	zinc finger protein 649
	chr19	51902972	51903630	659	*	chip_ctrl_zmynd_peak_736	64	.	6.99134	11.6969	6.45352	16	Promoter (1-2kb)	19	51889235	51905017	15783	2	65251	ENST00000354957.8	1387	ENSG00000198093	ZNF649	zinc finger protein 649
	chr19	51903710	51904114	405	*	chip_ctrl_zmynd_peak_737	54	.	6.67847	10.4852	5.47354	161	Promoter (<=1kb)	19	51889235	51905017	15783	2	65251	ENST00000354957.8	903	ENSG00000198093	ZNF649	zinc finger protein 649
	chr19	51975870	51976085	216	*	chip_ctrl_zmynd_peak_738	85	.	8.29675	14.2153	8.50503	146	Intron (ENST00000600253.1/101669766, intron 1 of 1)	19	51949134	51976865	27732	1	101669766	ENST00000600253.1	26736	ENSG00000269235	ZNF350-AS1	ZNF350 antisense RNA 1
	chr19	51976186	51976348	163	*	chip_ctrl_zmynd_peak_739	28	.	5.16931	7.22158	2.83475	130	Intron (ENST00000600253.1/101669766, intron 1 of 1)	19	51949134	51976865	27732	1	101669766	ENST00000600253.1	27052	ENSG00000269235	ZNF350-AS1	ZNF350 antisense RNA 1
	chr19	52026329	52026488	160	*	chip_ctrl_zmynd_peak_740	42	.	5.97954	9.04726	4.29797	29	Promoter (1-2kb)	19	52012765	52028349	15585	2	80110	ENST00000356322.10	1861	ENSG00000142556	ZNF614	zinc finger protein 614
	chr19	52026771	52026941	171	*	chip_ctrl_zmynd_peak_741	64	.	6.51907	11.7032	6.45352	64	Promoter (1-2kb)	19	52012765	52028349	15585	2	80110	ENST00000356322.10	1408	ENSG00000142556	ZNF614	zinc finger protein 614
	chr19	52027330	52027441	112	*	chip_ctrl_zmynd_peak_742	22	.	4.6609	6.41997	2.23399	57	Promoter (<=1kb)	19	52012765	52028349	15585	2	80110	ENST00000356322.10	908	ENSG00000142556	ZNF614	zinc finger protein 614
	chr19	52936338	52936421	84	*	chip_ctrl_zmynd_peak_743	46	.	5.86591	9.51315	4.66959	40	Intron (ENST00000313956.4/399669, intron 1 of 1)	19	52928475	52962823	34349	2	100529240	ENST00000391777.3	26402	ENSG00000221874	ZNF816-ZNF321P	ZNF816-ZNF321P readthrough
	chr19	52936924	52937135	212	*	chip_ctrl_zmynd_peak_744	86	.	8.40182	14.3883	8.65933	121	Intron (ENST00000313956.4/399669, intron 1 of 1)	19	52928475	52962823	34349	2	100529240	ENST00000391777.3	25688	ENSG00000221874	ZNF816-ZNF321P	ZNF816-ZNF321P readthrough
	chr19	52944714	52944788	75	*	chip_ctrl_zmynd_peak_745	42	.	6.09801	8.9633	4.22391	15	Intron (ENST00000391777.3/100529240, intron 3 of 3)	19	52928475	52962823	34349	2	100529240	ENST00000391777.3	18035	ENSG00000221874	ZNF816-ZNF321P	ZNF816-ZNF321P readthrough
	chr19	53433670	53433772	103	*	chip_ctrl_zmynd_peak_746	47	.	6.30136	9.56591	4.70213	37	Promoter (1-2kb)	19	53431984	53444670	12687	1	147804	ENST00000424846.3	1686	ENSG00000241015	TPM3P9	tropomyosin 3 pseudogene 9
	chr19	53434429	53434516	88	*	chip_ctrl_zmynd_peak_747	18	.	4.4446	5.86217	1.81233	16	Promoter (2-3kb)	19	53431984	53444670	12687	1	147804	ENST00000424846.3	2445	ENSG00000241015	TPM3P9	tropomyosin 3 pseudogene 9
	chr19	53539045	53539119	75	*	chip_ctrl_zmynd_peak_748	34	.	5.6061	7.92637	3.40102	67	Intron (ENST00000648236.1/55422, intron 2 of 4)	19	53520948	53580202	59255	1	55422	ENST00000648236.1	18097	ENSG00000130844	ZNF331	zinc finger protein 331
	chr19	54201513	54201587	75	*	chip_ctrl_zmynd_peak_749	27	.	5.16776	7.01725	2.7008	33	Promoter (<=1kb)	19	54200809	54206847	6039	1	6203	ENST00000484121.5	704	ENSG00000170889	RPS9	ribosomal protein S9
	chr19	54201967	54202121	155	*	chip_ctrl_zmynd_peak_750	89	.	8.39535	14.789	8.98154	90	Promoter (1-2kb)	19	54200809	54206847	6039	1	6203	ENST00000484121.5	1158	ENSG00000170889	RPS9	ribosomal protein S9
	chr19	54202200	54202276	77	*	chip_ctrl_zmynd_peak_751	28	.	4.98685	7.18521	2.80031	16	Promoter (1-2kb)	19	54200809	54206847	6039	1	6203	ENST00000484121.5	1391	ENSG00000170889	RPS9	ribosomal protein S9
	chr19	54202943	54203148	206	*	chip_ctrl_zmynd_peak_752	61	.	7.20674	11.3504	6.1541	149	Promoter (2-3kb)	19	54200809	54206847	6039	1	6203	ENST00000484121.5	2134	ENSG00000170889	RPS9	ribosomal protein S9
	chr19	54203261	54203370	110	*	chip_ctrl_zmynd_peak_753	18	.	4.21822	5.96932	1.89555	67	Promoter (2-3kb)	19	54200809	54206847	6039	1	6203	ENST00000484121.5	2452	ENSG00000170889	RPS9	ribosomal protein S9
	chr19	54203453	54203548	96	*	chip_ctrl_zmynd_peak_754	56	.	6.96266	10.6567	5.62235	46	Promoter (2-3kb)	19	54200809	54206847	6039	1	6203	ENST00000484121.5	2644	ENSG00000170889	RPS9	ribosomal protein S9
	chr19	54203781	54204226	446	*	chip_ctrl_zmynd_peak_755	69	.	7.59194	12.3127	6.94749	362	Promoter (2-3kb)	19	54200809	54206847	6039	1	6203	ENST00000484121.5	2972	ENSG00000170889	RPS9	ribosomal protein S9
	chr19	54204398	54204574	177	*	chip_ctrl_zmynd_peak_756	63	.	7.12599	11.5495	6.3247	55	Promoter (3-4kb)	19	54200809	54206847	6039	1	6203	ENST00000484121.5	3589	ENSG00000170889	RPS9	ribosomal protein S9
	chr19	54204702	54204801	100	*	chip_ctrl_zmynd_peak_757	40	.	5.36865	8.70278	4.03494	53	Promoter (3-4kb)	19	54200809	54206847	6039	1	6203	ENST00000484121.5	3893	ENSG00000170889	RPS9	ribosomal protein S9
	chr19	55387579	55387676	98	*	chip_ctrl_zmynd_peak_758	110	.	9.94293	17.373	11.058	37	Promoter (2-3kb)	19	55385345	55392085	6741	1	6158	ENST00000344063.6	2234	ENSG00000108107	RPL28	ribosomal protein L28
	chr19	55674606	55674680	75	*	chip_ctrl_zmynd_peak_759	33	.	5.54365	7.8243	3.31629	33	3' UTR	19	55654146	55674715	20570	1	11338	ENST00000450554.6	20460	ENSG00000063244	U2AF2	U2 small nuclear RNA auxiliary factor 2
	chr19	56119801	56119875	75	*	chip_ctrl_zmynd_peak_760	21	.	4.72602	6.3047	2.12949	12	Promoter (1-2kb)	19	56087366	56121295	33930	2	126208	ENST00000610935.2	1420	ENSG00000142409	ZNF787	zinc finger protein 787
	chr19	57556966	57557095	130	*	chip_ctrl_zmynd_peak_761	29	.	5.25113	7.35217	2.94728	38	Promoter (2-3kb)	19	57535257	57559812	24556	2	162972	ENST00000601415.5	2717	ENSG00000251369	ZNF550	zinc finger protein 550
	chr19	57810614	57810833	220	*	chip_ctrl_zmynd_peak_762	42	.	6.09801	8.9633	4.22391	196	Intron (ENST00000598885.5/54807, intron 2 of 2)	19	57769661	57814658	44998	1	54807	ENST00000598885.5	40953	ENSG00000083828	ZNF586	zinc finger protein 586
	chr19	57823724	57823943	220	*	chip_ctrl_zmynd_peak_763	49	.	6.50738	9.90142	4.99221	69	Promoter (4-5kb)	19	57819721	57843488	23768	1	100293516	ENST00000651253.2	4003	ENSG00000269343	ZNF587B	zinc finger protein 587B
	chr1_KI270713v1_random	21746	21840	95	*	chip_ctrl_zmynd_peak_764	34	.	4.7312	7.94818	3.42193	74	Promoter (<=1kb)	36	21861	22024	164	2	26863	ENST00000619109.1	184	ENSG00000206737	RNVU1-18	RNA, variant U1 small nuclear 18
	chr2	1687133	1687210	78	*	chip_ctrl_zmynd_peak_765	42	.	6.09801	8.9633	4.22391	27	Intron (ENST00000252804.9/7837, intron 4 of 22)	2	1631887	1744515	112629	2	7837	ENST00000252804.9	57305	ENSG00000130508	PXDN	peroxidasin
	chr2	3576656	3576749	94	*	chip_ctrl_zmynd_peak_766	46	.	6.43366	9.52084	4.66959	38	Promoter (1-2kb)	2	3575260	3580920	5661	1	6201	ENST00000645674.2	1396	ENSG00000171863	RPS7	ribosomal protein S7
	chr2	3576968	3577125	158	*	chip_ctrl_zmynd_peak_767	37	.	5.84878	8.32811	3.71445	131	Promoter (1-2kb)	2	3575260	3580920	5661	1	6201	ENST00000645674.2	1708	ENSG00000171863	RPS7	ribosomal protein S7
	chr2	3577416	3577509	94	*	chip_ctrl_zmynd_peak_768	42	.	6.09801	8.9633	4.22391	55	Promoter (2-3kb)	2	3575260	3580920	5661	1	6201	ENST00000645674.2	2156	ENSG00000171863	RPS7	ribosomal protein S7
	chr2	3584234	3584308	75	*	chip_ctrl_zmynd_peak_769	33	.	5.54365	7.8243	3.31629	40	Promoter (4-5kb)	2	3579819	3580918	1100	1	6201	ENST00000472966.1	4415	ENSG00000171863	RPS7	ribosomal protein S7
	chr2	8682970	8683045	76	*	chip_ctrl_zmynd_peak_770	33	.	5.43229	7.89015	3.37179	3	Promoter (4-5kb)	2	8678845	8684453	5609	1	3398	ENST00000234091.8	4125	ENSG00000115738	ID2	inhibitor of DNA binding 2
	chr2	20348565	20348709	145	*	chip_ctrl_zmynd_peak_771	37	.	5.84878	8.32811	3.71445	126	Promoter (2-3kb)	2	20248692	20350850	102159	2	23369	ENST00000361078.6	2141	ENSG00000055917	PUM2	pumilio RNA binding family member 2
	chr2	38748085	38748169	85	*	chip_ctrl_zmynd_peak_772	69	.	7.61685	12.3538	6.98727	12	Promoter (3-4kb)	2	38743599	38751361	7763	2	6432	ENST00000313117.11	3192	ENSG00000115875	SRSF7	serine and arginine rich splicing factor 7
	chr2	38748410	38748532	123	*	chip_ctrl_zmynd_peak_773	49	.	6.50738	9.90142	4.99221	60	Promoter (2-3kb)	2	38743599	38751361	7763	2	6432	ENST00000313117.11	2829	ENSG00000115875	SRSF7	serine and arginine rich splicing factor 7
	chr2	38748907	38749259	353	*	chip_ctrl_zmynd_peak_774	50	.	6.52872	9.93637	5.02125	161	Promoter (<=1kb)	2	38745053	38748912	3860	2	6432	ENST00000487773.1	0	ENSG00000115875	SRSF7	serine and arginine rich splicing factor 7
	chr2	38749397	38749792	396	*	chip_ctrl_zmynd_peak_775	62	.	7.28793	11.4853	6.2729	56	Promoter (<=1kb)	2	38744717	38749564	4848	2	6432	ENST00000452806.5	0	ENSG00000115875	SRSF7	serine and arginine rich splicing factor 7
	chr2	43898304	43898510	207	*	chip_ctrl_zmynd_peak_776	56	.	7.01854	10.751	5.64976	20	Intron (ENST00000260665.12/10128, intron 34 of 37)	2	43886224	43995989	109766	2	10128	ENST00000260665.12	97479	ENSG00000138095	LRPPRC	leucine rich pentatricopeptide repeat containing
	chr2	47370571	47370645	75	*	chip_ctrl_zmynd_peak_777	24	.	4.98928	6.72612	2.46184	52	Intron (ENST00000405271.5/4072, intron 2 of 9)	2	47345158	47386900	41743	1	4072	ENST00000405271.5	25413	ENSG00000119888	EPCAM	epithelial cell adhesion molecule
	chr2	47371105	47371217	113	*	chip_ctrl_zmynd_peak_778	25	.	4.6017	6.84726	2.55204	104	Intron (ENST00000405271.5/4072, intron 2 of 9)	2	47345158	47386900	41743	1	4072	ENST00000405271.5	25947	ENSG00000119888	EPCAM	epithelial cell adhesion molecule
	chr2	47371302	47371607	306	*	chip_ctrl_zmynd_peak_779	79	.	8.13422	13.564	7.97607	127	Intron (ENST00000405271.5/4072, intron 2 of 9)	2	47345158	47386900	41743	1	4072	ENST00000405271.5	26144	ENSG00000119888	EPCAM	epithelial cell adhesion molecule
	chr2	54840681	54840778	98	*	chip_ctrl_zmynd_peak_780	76	.	7.8767	13.139	7.64352	53	Intron (ENST00000356458.6/400954, intron 6 of 40)	2	54724542	54972018	247477	1	400954	ENST00000356458.6	116139	ENSG00000214595	EML6	EMAP like 6
	chr2	54953032	54953106	75	*	chip_ctrl_zmynd_peak_781	33	.	5.54365	7.8243	3.31629	15	Intron (ENST00000356458.6/400954, intron 30 of 40)	2	54724542	54972018	247477	1	400954	ENST00000356458.6	228490	ENSG00000214595	EML6	EMAP like 6
	chr2	54972963	54973288	326	*	chip_ctrl_zmynd_peak_782	31	.	5.27522	7.64092	3.19778	25	3' UTR	2	54972187	55010449	38263	2	57142	ENST00000394609.6	37161	ENSG00000115310	RTN4	reticulon 4
	chr2	55048086	55048289	204	*	chip_ctrl_zmynd_peak_783	25	.	4.93844	6.85583	2.55283	167	Promoter (<=1kb)	2	54972189	55049198	77010	2	57142	ENST00000357376.7	909	ENSG00000115310	RTN4	reticulon 4
	chr2	58614511	58614638	128	*	chip_ctrl_zmynd_peak_784	52	.	6.72732	10.2636	5.2786	72	Intron (ENST00000422723.5/400955, intron 2 of 5)	2	58427799	58925701	497903	1	400955	ENST00000422723.5	186712	ENSG00000233723	LINC01122	long intergenic non-protein coding RNA 1122
	chr2	67304641	67304963	323	*	chip_ctrl_zmynd_peak_785	56	.	6.63716	10.7581	5.6562	61	Intron (ENST00000628692.2/102800447, intron 7 of 8)	2	67261066	67311439	50374	1	102800447	ENST00000628692.2	43575		LINC01828	long intergenic non-protein coding RNA 1828
	chr2	70088477	70088560	84	*	chip_ctrl_zmynd_peak_786	33	.	5.54365	7.8243	3.31629	13	Promoter (<=1kb)	2	69996755	70088508	91754	2	400960	ENST00000629178.2	0	ENSG00000179818	PCBP1-AS1	PCBP1 antisense RNA 1
	chr2	73986286	73986362	77	*	chip_ctrl_zmynd_peak_787	33	.	5.54365	7.8243	3.31629	5	Promoter (1-2kb)	2	73985132	73986343	1212	1	200424	ENST00000441217.1	1154	ENSG00000187605	TET3	tet methylcytosine dioxygenase 3
	chr2	73987257	73987344	88	*	chip_ctrl_zmynd_peak_788	56	.	7.01854	10.751	5.64976	54	Promoter (<=1kb)	2	73986404	74108176	121773	1	200424	ENST00000409262.7	853	ENSG00000187605	TET3	tet methylcytosine dioxygenase 3
	chr2	92425411	92425506	96	*	chip_ctrl_zmynd_peak_789	33	.	5.54365	7.8243	3.31629	69	Distal Intergenic	2	91940668	91942040	1373	1	440888	ENST00000413404.1	484743		ACTR3BP2	ACTR3B pseudogene 2
	chr2	109988412	109988587	176	*	chip_ctrl_zmynd_peak_790	24	.	4.98928	6.72612	2.46184	130	Promoter (1-2kb)	2	109987063	109995281	8219	1	440894	ENST00000419296.1	1349	ENSG00000204588	LINC01123	long intergenic non-protein coding RNA 1123
	chr2	110382553	110382647	95	*	chip_ctrl_zmynd_peak_791	23	.	4.88053	6.551	2.34422	47	Promoter (1-2kb)	2	110375138	110384442	9305	2	151009	ENST00000436665.2	1795		LINC01106	long intergenic non-protein coding RNA 1106
	chr2	136440622	136440696	75	*	chip_ctrl_zmynd_peak_792	37	.	5.84878	8.32811	3.71445	28	Distal Intergenic	2	136114351	136118165	3815	2	7852	ENST00000241393.3	-322457	ENSG00000121966	CXCR4	C-X-C motif chemokine receptor 4
	chr2	144217917	144218130	214	*	chip_ctrl_zmynd_peak_793	61	.	7.20674	11.3504	6.1541	130	Intron (ENST00000392869.6/79712, intron 1 of 10)	2	143938068	144235740	297673	2	79712	ENST00000392869.6	17610	ENSG00000121964	GTDC1	glycosyltransferase like domain containing 1
	chr2	145769308	145769382	75	*	chip_ctrl_zmynd_peak_794	24	.	4.99485	6.73512	2.47009	6	Distal Intergenic	2	145070819	145117634	46816	1	401014	ENST00000626394.2	698489	ENSG00000226674	TEX41	testis expressed 41
	chr2	160433960	160434034	75	*	chip_ctrl_zmynd_peak_795	45	.	6.29436	9.2877	4.50782	29	Intron (ENST00000474820.5/5937, intron 1 of 15)	2	160272151	160493379	221229	2	5937	ENST00000474820.5	59345	ENSG00000153250	RBMS1	RNA binding motif single stranded interacting protein 1
	chr2	161203421	161203496	76	*	chip_ctrl_zmynd_peak_796	49	.	6.50738	9.90142	4.99221	52	3' UTR	2	161136908	161236187	99280	1	10010	ENST00000259075.6	66513	ENSG00000136560	TANK	TRAF family member associated NFKB activator
	chr2	172086666	172086776	111	*	chip_ctrl_zmynd_peak_797	24	.	4.98928	6.72612	2.46184	60	Promoter (1-2kb)	2	172084740	172086854	2115	1	1745	ENST00000361609.4	1926	ENSG00000144355	DLX1	distal-less homeobox 1
	chr2	172087487	172087608	122	*	chip_ctrl_zmynd_peak_798	61	.	7.20674	11.3504	6.1541	56	Promoter (2-3kb)	2	172084749	172088051	3303	1	1745	ENST00000469444.6	2738	ENSG00000144355	DLX1	distal-less homeobox 1
	chr2	172087723	172087812	90	*	chip_ctrl_zmynd_peak_799	33	.	5.54365	7.8243	3.31629	64	Promoter (2-3kb)	2	172084749	172088051	3303	1	1745	ENST00000469444.6	2974	ENSG00000144355	DLX1	distal-less homeobox 1
	chr2	172087911	172088068	158	*	chip_ctrl_zmynd_peak_800	42	.	6.09801	8.9633	4.22391	28	Promoter (3-4kb)	2	172084749	172088051	3303	1	1745	ENST00000469444.6	3162	ENSG00000144355	DLX1	distal-less homeobox 1
	chr2	172088597	172088747	151	*	chip_ctrl_zmynd_peak_801	49	.	6.50738	9.90142	4.99221	81	Promoter (3-4kb)	2	172085507	172089674	4168	1	1745	ENST00000361725.5	3090	ENSG00000144355	DLX1	distal-less homeobox 1
	chr2	172088877	172089085	209	*	chip_ctrl_zmynd_peak_802	56	.	6.82648	10.7258	5.64976	148	Promoter (3-4kb)	2	172085507	172089674	4168	1	1745	ENST00000361725.5	3370	ENSG00000144355	DLX1	distal-less homeobox 1
	chr2	172465503	172465577	75	*	chip_ctrl_zmynd_peak_803	42	.	6.09801	8.9633	4.22391	37	Promoter (<=1kb)	2	172464262	172466022	1761	2	101929947	ENST00000458314.1	445	ENSG00000232788	ITGA6-AS1	ITGA6 antisense RNA 1
	chr2	177325118	177325203	86	*	chip_ctrl_zmynd_peak_804	52	.	6.72732	10.2636	5.2786	43	Intron (ENST00000464747.5/4780, intron 3 of 7)	2	177283508	177392687	109180	2	100130691	ENST00000397057.6	67484	ENSG00000213963	LOC100130691	uncharacterized LOC100130691
	chr2	179677505	179677579	75	*	chip_ctrl_zmynd_peak_805	30	.	5.31849	7.4601	3.04268	22	Intron (ENST00000410066.7/151126, intron 3 of 9)	2	179441982	179861612	419631	2	151126	ENST00000410066.7	184033	ENSG00000144331	ZNF385B	zinc finger protein 385B
	chr2	179953925	179954038	114	*	chip_ctrl_zmynd_peak_806	24	.	4.98928	6.72612	2.46184	21	Intron (ENST00000410053.8/57703, intron 16 of 19)	2	179944876	180007297	62422	2	57703	ENST00000410053.8	53259	ENSG00000163510	CWC22	CWC22 spliceosome associated protein homolog
	chr2	180258073	180258175	103	*	chip_ctrl_zmynd_peak_807	66	.	7.35159	11.9176	6.63692	59	Distal Intergenic	2	179944876	180007297	62422	2	57703	ENST00000410053.8	-250776	ENSG00000163510	CWC22	CWC22 spliceosome associated protein homolog
	chr2	180258289	180258403	115	*	chip_ctrl_zmynd_peak_808	66	.	7.35159	11.9176	6.63692	49	Distal Intergenic	2	179944876	180007297	62422	2	57703	ENST00000410053.8	-250992	ENSG00000163510	CWC22	CWC22 spliceosome associated protein homolog
	chr2	181777803	181777877	75	*	chip_ctrl_zmynd_peak_809	27	.	5.22199	7.10675	2.77125	38	Distal Intergenic	2	181676467	181680876	4410	2	4760	ENST00000295108.3	-96927	ENSG00000162992	NEUROD1	neuronal differentiation 1
	chr2	182079082	182079180	99	*	chip_ctrl_zmynd_peak_810	76	.	7.8767	13.139	7.64352	40	Intron (ENST00000495820.5/151242, intron 4 of 4)	2	181954241	182117518	163278	1	151242	ENST00000495820.5	124841	ENSG00000150722	PPP1R1C	protein phosphatase 1 regulatory inhibitor subunit 1C
	chr2	189226098	189226261	164	*	chip_ctrl_zmynd_peak_811	60	.	7.14308	11.2451	6.09146	50	Promoter (<=1kb)	2	189085170	189225312	140143	2	1290	ENST00000649966.1	-786	ENSG00000204262	COL5A2	collagen type V alpha 2 chain
	chr2	193273172	193273292	121	*	chip_ctrl_zmynd_peak_812	53	.	6.61699	10.3856	5.37929	85	Distal Intergenic	2	192749967	192776068	26102	1	64002	ENST00000606314.1	523205	ENSG00000227418	PCGEM1	PCGEM1 prostate-specific transcript
	chr2	200861456	200861556	101	*	chip_ctrl_zmynd_peak_813	23	.	4.60893	6.58889	2.37333	80	Promoter (3-4kb)	2	200853009	200864658	11650	2	1195	ENST00000321356.9	3102	ENSG00000013441	CLK1	CDC like kinase 1
	chr2	211408581	211408771	191	*	chip_ctrl_zmynd_peak_814	70	.	7.40766	12.3726	7.00092	142	Intron (ENST00000402597.6/2066, intron 24 of 25)	2	211375717	212124907	749191	2	2066	ENST00000402597.6	716136	ENSG00000178568	ERBB4	erb-b2 receptor tyrosine kinase 4
	chr2	216143530	216143669	140	*	chip_ctrl_zmynd_peak_815	64	.	6.99134	11.6969	6.45352	33	Intron (ENST00000392133.7/7520, intron 15 of 22)	2	216107464	216206303	98840	1	7520	ENST00000392133.7	36066	ENSG00000079246	XRCC5	X-ray repair cross complementing 5
	chr2	219207907	219207981	75	*	chip_ctrl_zmynd_peak_816	33	.	5.54365	7.8243	3.31629	25	Promoter (1-2kb)	2	219206782	219209648	2867	1	130617	ENST00000289528.10	1125	ENSG00000158552	ZFAND2B	zinc finger AN1-type containing 2B
	chr2	219772183	219772337	155	*	chip_ctrl_zmynd_peak_817	17	.	3.81053	5.79074	1.75639	58	Distal Intergenic	2	219903900	219904923	1024	2	105373889	ENST00000438659.2	132586		LINC01803	long intergenic non-protein coding RNA 1803
	chr2	225223430	225223532	103	*	chip_ctrl_zmynd_peak_818	13	.	4.20091	5.30211	1.38468	30	Distal Intergenic	2	225399710	225654018	254309	1	57624	ENST00000636099.1	-176178	ENSG00000144460	NYAP2	neuronal tyrosine-phosphorylated phosphoinositide-3-kinase adaptor 2
	chr2	225471628	225471736	109	*	chip_ctrl_zmynd_peak_819	42	.	5.92613	8.96168	4.22391	64	Intron (ENST00000636099.1/57624, intron 3 of 6)	2	225399710	225654018	254309	1	57624	ENST00000636099.1	71918	ENSG00000144460	NYAP2	neuronal tyrosine-phosphorylated phosphoinositide-3-kinase adaptor 2
	chr2	231711503	231711636	134	*	chip_ctrl_zmynd_peak_820	61	.	7.20674	11.3504	6.1541	60	Promoter (4-5kb)	2	231706895	231713013	6119	1	5757	ENST00000466801.5	4608	ENSG00000187514	PTMA	prothymosin alpha
	chr2	233289923	233290061	139	*	chip_ctrl_zmynd_peak_821	37	.	5.84878	8.32811	3.71445	15	3' UTR	2	233251571	233295673	44103	1	55054	ENST00000347464.9	38352	ENSG00000085978	ATG16L1	autophagy related 16 like 1
	chr2	237559265	237559339	75	*	chip_ctrl_zmynd_peak_822	66	.	7.60342	12.0156	6.6858	46	Distal Intergenic	2	237566574	237567175	602	1	51052	ENST00000165524.1	-7235	ENSG00000071677	PRLH	prolactin releasing hormone
	chr2	237732827	237732938	112	*	chip_ctrl_zmynd_peak_823	31	.	5.42282	7.62817	3.19033	55	Intron (ENST00000308482.14/9208, intron 8 of 23)	2	237627587	237781643	154057	1	9208	ENST00000308482.14	105240	ENSG00000124831	LRRFIP1	LRR binding FLII interacting protein 1
	chr2	237733185	237733259	75	*	chip_ctrl_zmynd_peak_824	56	.	7.01854	10.751	5.64976	51	Intron (ENST00000308482.14/9208, intron 8 of 23)	2	237627587	237781643	154057	1	9208	ENST00000308482.14	105598	ENSG00000124831	LRRFIP1	LRR binding FLII interacting protein 1
	chr2	237860356	237860608	253	*	chip_ctrl_zmynd_peak_825	61	.	7.20674	11.3504	6.1541	151	Promoter (1-2kb)	2	237858893	237912010	53118	1	10267	ENST00000404910.6	1463	ENSG00000132329	RAMP1	receptor activity modifying protein 1
	chr2	237860844	237860999	156	*	chip_ctrl_zmynd_peak_826	51	.	6.65238	10.1396	5.16697	124	Promoter (1-2kb)	2	237858893	237912010	53118	1	10267	ENST00000404910.6	1951	ENSG00000132329	RAMP1	receptor activity modifying protein 1
	chr2	241092162	241092465	304	*	chip_ctrl_zmynd_peak_827	110	.	9.94293	17.373	11.058	166	3' UTR	2	241072169	241102332	30164	2	130916	ENST00000464344.6	9867	ENSG00000122085	MTERF4	mitochondrial transcription termination factor 4
	chr2	241092567	241092641	75	*	chip_ctrl_zmynd_peak_828	33	.	5.54365	7.8243	3.31629	60	3' UTR	2	241072169	241102332	30164	2	130916	ENST00000464344.6	9691	ENSG00000122085	MTERF4	mitochondrial transcription termination factor 4
	chr2	241092717	241092791	75	*	chip_ctrl_zmynd_peak_829	56	.	7.01854	10.751	5.64976	35	3' UTR	2	241072169	241102332	30164	2	130916	ENST00000464344.6	9541	ENSG00000122085	MTERF4	mitochondrial transcription termination factor 4
	chr2	241092969	241093138	170	*	chip_ctrl_zmynd_peak_830	37	.	5.84878	8.32811	3.71445	32	3' UTR	2	241072169	241102332	30164	2	130916	ENST00000464344.6	9194	ENSG00000122085	MTERF4	mitochondrial transcription termination factor 4
	chr20	327990	328067	78	*	chip_ctrl_zmynd_peak_831	51	.	6.65238	10.1396	5.16697	28	3' UTR	20	320327	348224	27898	2	100507459	ENST00000442637.2	20157	ENSG00000225377	NRSN2-AS1	NRSN2 antisense RNA 1
	chr20	3046986	3047086	101	*	chip_ctrl_zmynd_peak_832	44	.	6.27272	9.25172	4.47679	27	Promoter (<=1kb)	20	3046052	3048250	2199	1	64949	ENST00000380325.4	934	ENSG00000125901	MRPS26	mitochondrial ribosomal protein S26
	chr20	13656771	13656968	198	*	chip_ctrl_zmynd_peak_833	18	.	4.21822	5.96932	1.89555	186	Distal Intergenic	20	13389394	13638932	249539	2	55617	ENST00000337743.9	-17839	ENSG00000089123	TASP1	taspase 1
	chr20	22452753	22452999	247	*	chip_ctrl_zmynd_peak_834	76	.	7.62893	13.1232	7.63347	154	Promoter (<=1kb)	20	22400508	22453360	52853	2	284788	ENST00000634280.1	361	ENSG00000204684	LOC284788	uncharacterized LOC284788
	chr20	25040113	25040235	123	*	chip_ctrl_zmynd_peak_835	33	.	5.54365	7.8243	3.31629	5	Intron (ENST00000432802.6/84532, intron 2 of 11)	20	25006230	25058182	51953	2	84532	ENST00000432802.6	17947	ENSG00000154930	ACSS1	acyl-CoA synthetase short chain family member 1
	chr20	25040459	25040586	128	*	chip_ctrl_zmynd_peak_836	21	.	4.72602	6.3047	2.12949	121	Intron (ENST00000432802.6/84532, intron 2 of 11)	20	25006230	25058182	51953	2	84532	ENST00000432802.6	17596	ENSG00000154930	ACSS1	acyl-CoA synthetase short chain family member 1
	chr20	25047596	25047722	127	*	chip_ctrl_zmynd_peak_837	27	.	5.2639	7.17627	2.79491	113	Intron (ENST00000432802.6/84532, intron 2 of 11)	20	25006230	25058182	51953	2	84532	ENST00000432802.6	10460	ENSG00000154930	ACSS1	acyl-CoA synthetase short chain family member 1
	chr20	25047858	25048118	261	*	chip_ctrl_zmynd_peak_838	61	.	7.20674	11.3504	6.1541	39	Exon (ENST00000432802.6/84532, exon 2 of 12)	20	25006230	25058182	51953	2	84532	ENST00000432802.6	10064	ENSG00000154930	ACSS1	acyl-CoA synthetase short chain family member 1
	chr20	33644860	33644940	81	*	chip_ctrl_zmynd_peak_839	41	.	6.04414	8.87506	4.18476	63	3' UTR	20	33490087	33645541	155455	1	9139	ENST00000342704.10	154773	ENSG00000078699	CBFA2T2	CBFA2/RUNX1 partner transcriptional co-repressor 2
	chr20	33645349	33645475	127	*	chip_ctrl_zmynd_peak_840	51	.	6.61552	10.0789	5.14785	94	3' UTR	20	33490087	33645541	155455	1	9139	ENST00000342704.10	155262	ENSG00000078699	CBFA2T2	CBFA2/RUNX1 partner transcriptional co-repressor 2
	chr20	34089737	34090051	315	*	chip_ctrl_zmynd_peak_841	44	.	6.10799	9.2536	4.47679	290	Exon (ENST00000374980.3/8894, exon 9 of 9)	20	34077213	34108308	31096	1	22913	ENST00000489384.1	12524	ENSG00000125970	RALY	RALY heterogeneous nuclear ribonucleoprotein
	chr20	35740522	35740610	89	*	chip_ctrl_zmynd_peak_842	46	.	6.05916	9.48793	4.66959	17	Promoter (<=1kb)	20	35725065	35740597	15533	2	9584	ENST00000425184.5	0	ENSG00000131051	RBM39	RNA binding motif protein 39
	chr20	36733736	36733861	126	*	chip_ctrl_zmynd_peak_843	30	.	5.31849	7.4601	3.04268	64	Intron (ENST00000373803.6/57446, intron 1 of 16)	20	36651766	36746053	94288	2	57446	ENST00000373803.6	12192	ENSG00000101079	NDRG3	NDRG family member 3
	chr20	37518755	37519309	555	*	chip_ctrl_zmynd_peak_844	40	.	5.36865	8.70278	4.03494	284	5' UTR	20	37502414	37527862	25449	2	10904	ENST00000467603.1	8553	ENSG00000166619	BLCAP	BLCAP apoptosis inducing factor
	chr20	37990481	37990555	75	*	chip_ctrl_zmynd_peak_845	27	.	5.08999	7.09551	2.76686	24	Intron (ENST00000373448.6/9675, intron 8 of 8)	20	37983007	38033461	50455	2	9675	ENST00000373448.6	42906	ENSG00000101407	TTI1	TELO2 interacting protein 1
	chr20	38057751	38057895	145	*	chip_ctrl_zmynd_peak_846	66	.	7.19348	12.0247	6.68764	33	Intron (ENST00000462548.6/58490, intron 3 of 5)	20	38033725	38091237	57513	1	58490	ENST00000462548.6	24026	ENSG00000101413	RPRD1B	regulation of nuclear pre-mRNA domain containing 1B
	chr20	38433876	38433985	110	*	chip_ctrl_zmynd_peak_847	13	.	4.20091	5.30211	1.38468	57	Promoter (1-2kb)	20	38419638	38435375	15738	2	388796	ENST00000654008.1	1390	ENSG00000196756	SNHG17	small nucleolar RNA host gene 17
	chr20	39588356	39588459	104	*	chip_ctrl_zmynd_peak_848	23	.	4.86463	6.52552	2.33083	68	Distal Intergenic	20	39213777	39224748	10972	2	339568	ENST00000412672.1	-363608	ENSG00000230324	LINC01734	long intergenic non-protein coding RNA 1734
	chr20	41533079	41533153	75	*	chip_ctrl_zmynd_peak_849	23	.	4.74083	6.54518	2.34422	57	Exon (ENST00000373233.8/84181, exon 3 of 37)	20	41402083	41618377	216295	2	84181	ENST00000373233.8	85224	ENSG00000124177	CHD6	chromodomain helicase DNA binding protein 6
	chr20	43459345	43459444	100	*	chip_ctrl_zmynd_peak_850	33	.	5.54365	7.8243	3.31629	40	Promoter (1-2kb)	20	43458054	43541881	83828	1	26013	ENST00000657241.1	1291	ENSG00000185513	L3MBTL1	L3MBTL histone methyl-lysine binding protein 1
	chr20	43459619	43460114	496	*	chip_ctrl_zmynd_peak_851	69	.	7.59194	12.3127	6.94749	139	Promoter (1-2kb)	20	43458054	43541881	83828	1	26013	ENST00000657241.1	1565	ENSG00000185513	L3MBTL1	L3MBTL histone methyl-lysine binding protein 1
	chr20	43460201	43460691	491	*	chip_ctrl_zmynd_peak_852	49	.	6.50738	9.90142	4.99221	336	Promoter (2-3kb)	20	43458054	43541881	83828	1	26013	ENST00000657241.1	2147	ENSG00000185513	L3MBTL1	L3MBTL histone methyl-lysine binding protein 1
	chr20	47303938	47304014	77	*	chip_ctrl_zmynd_peak_853	40	.	5.36865	8.70278	4.03494	32	Intron (ENST00000311275.11/23613, intron 3 of 21)	20	47209214	47355657	146444	2	23613	ENST00000311275.11	51643	ENSG00000101040	ZMYND8	zinc finger MYND-type containing 8
	chr20	47304575	47304748	174	*	chip_ctrl_zmynd_peak_854	49	.	6.50738	9.90142	4.99221	52	Intron (ENST00000311275.11/23613, intron 3 of 21)	20	47209214	47355657	146444	2	23613	ENST00000311275.11	50909	ENSG00000101040	ZMYND8	zinc finger MYND-type containing 8
	chr20	47318522	47319682	1161	*	chip_ctrl_zmynd_peak_855	138	.	11.2122	20.8263	13.8792	548	Promoter (<=1kb)	20	47237310	47319061	81752	2	23613	ENST00000468376.2	0	ENSG00000101040	ZMYND8	zinc finger MYND-type containing 8
	chr20	47352230	47352578	349	*	chip_ctrl_zmynd_peak_856	67	.	7.46983	12.1115	6.76813	320	Promoter (<=1kb)	20	47352561	47354633	2073	1	101927377	ENST00000413818.2	0	ENSG00000231119	LOC101927377	uncharacterized LOC101927377
	chr20	47352713	47353034	322	*	chip_ctrl_zmynd_peak_857	73	.	7.70593	12.859	7.39158	265	Promoter (<=1kb)	20	47352561	47354633	2073	1	101927377	ENST00000413818.2	152	ENSG00000231119	LOC101927377	uncharacterized LOC101927377
	chr20	48316598	48316673	76	*	chip_ctrl_zmynd_peak_858	40	.	5.36865	8.70278	4.03494	14	Distal Intergenic	20	48359884	48367226	7343	1	284749	ENST00000666125.1	-43211	ENSG00000235621	LINC00494	long intergenic non-protein coding RNA 494
	chr20	48812242	48812382	141	*	chip_ctrl_zmynd_peak_859	40	.	5.36865	8.70278	4.03494	138	Intron (ENST00000371941.4/57580, intron 1 of 39)	20	48624252	48827999	203748	2	57580	ENST00000371941.4	15617	ENSG00000124126	PREX1	phosphatidylinositol-3,4,5-trisphosphate dependent Rac exchange factor 1
	chr20	49279022	49279165	144	*	chip_ctrl_zmynd_peak_860	33	.	5.54365	7.8243	3.31629	19	Promoter (<=1kb)	20	49278940	49279028	89	1	26765	ENST00000386307.1	82	ENSG00000209042	SNORD12C	small nucleolar RNA, C/D box 12C
	chr20	49279602	49279679	78	*	chip_ctrl_zmynd_peak_861	54	.	6.81952	10.4168	5.40936	50	Promoter (1-2kb)	20	49278178	49289260	11083	1	441951	ENST00000417721.5	1424	ENSG00000177410	ZFAS1	ZNFX1 antisense RNA 1
	chr20	49279790	49279921	132	*	chip_ctrl_zmynd_peak_862	34	.	5.62512	7.95754	3.42699	61	Promoter (1-2kb)	20	49278178	49289260	11083	1	441951	ENST00000417721.5	1612	ENSG00000177410	ZFAS1	ZNFX1 antisense RNA 1
	chr20	49280244	49280355	112	*	chip_ctrl_zmynd_peak_863	34	.	5.64426	7.98897	3.45725	46	Promoter (<=1kb)	20	49280319	49280409	91	1	100113393	ENST00000410433.1	0	ENSG00000222365	SNORD12B	small nucleolar RNA, C/D box 12B
	chr20	49280439	49280521	83	*	chip_ctrl_zmynd_peak_864	47	.	6.30136	9.56591	4.70213	41	Promoter (2-3kb)	20	49278178	49289260	11083	1	441951	ENST00000417721.5	2261	ENSG00000177410	ZFAS1	ZNFX1 antisense RNA 1
	chr20	49281507	49281864	358	*	chip_ctrl_zmynd_peak_865	17	.	3.81053	5.79074	1.75639	226	Promoter (3-4kb)	20	49278178	49289260	11083	1	441951	ENST00000417721.5	3329	ENSG00000177410	ZFAS1	ZNFX1 antisense RNA 1
	chr20	49282313	49282508	196	*	chip_ctrl_zmynd_peak_866	53	.	6.61699	10.3856	5.37929	59	Promoter (4-5kb)	20	49278178	49289260	11083	1	441951	ENST00000417721.5	4135	ENSG00000177410	ZFAS1	ZNFX1 antisense RNA 1
	chr20	49282589	49282742	154	*	chip_ctrl_zmynd_peak_867	25	.	4.6017	6.84726	2.55204	123	Promoter (4-5kb)	20	49278178	49289260	11083	1	441951	ENST00000417721.5	4411	ENSG00000177410	ZFAS1	ZNFX1 antisense RNA 1
	chr20	49282867	49283090	224	*	chip_ctrl_zmynd_peak_868	30	.	5.33559	7.48759	3.06851	198	Promoter (4-5kb)	20	49278178	49289260	11083	1	441951	ENST00000417721.5	4689	ENSG00000177410	ZFAS1	ZNFX1 antisense RNA 1
	chr20	50192272	50192409	138	*	chip_ctrl_zmynd_peak_869	16	.	4.43492	5.67293	1.66002	67	Promoter (1-2kb)	20	50190830	50192668	1839	1	1051	ENST00000303004.5	1442	ENSG00000172216	CEBPB	CCAAT enhancer binding protein beta
	chr20	53580561	53580711	151	*	chip_ctrl_zmynd_peak_870	19	.	4.58099	6.07579	1.92708	13	Intron (ENST00000371471.6/7764, intron 2 of 5)	20	53567065	53593839	26775	2	7764	ENST00000371471.6	13128	ENSG00000171940	ZNF217	zinc finger protein 217
	chr20	56398675	56398853	179	*	chip_ctrl_zmynd_peak_871	31	.	5.42282	7.62817	3.19033	129	Intron (ENST00000415828.5/1477, intron 4 of 4)	20	56392371	56399357	6987	1	1477	ENST00000415828.5	6304	ENSG00000101138	CSTF1	cleavage stimulation factor subunit 1
	chr20	57672187	57672302	116	*	chip_ctrl_zmynd_peak_872	47	.	5.75212	9.67584	4.79287	60	Intron (ENST00000395816.7/56937, intron 1 of 3)	20	57648392	57710569	62178	2	56937	ENST00000395816.7	38267	ENSG00000124225	PMEPA1	prostate transmembrane protein, androgen induced 1
	chr20	57675877	57675975	99	*	chip_ctrl_zmynd_peak_873	37	.	5.84878	8.32811	3.71445	56	Intron (ENST00000395816.7/56937, intron 1 of 3)	20	57648392	57710569	62178	2	56937	ENST00000395816.7	34594	ENSG00000124225	PMEPA1	prostate transmembrane protein, androgen induced 1
	chr20	57677750	57677855	106	*	chip_ctrl_zmynd_peak_874	21	.	4.72602	6.3047	2.12949	11	Intron (ENST00000395816.7/56937, intron 1 of 3)	20	57648392	57710569	62178	2	56937	ENST00000395816.7	32714	ENSG00000124225	PMEPA1	prostate transmembrane protein, androgen induced 1
	chr20	57678024	57678303	280	*	chip_ctrl_zmynd_peak_875	47	.	5.75212	9.67584	4.79287	48	Intron (ENST00000395816.7/56937, intron 1 of 3)	20	57648392	57710569	62178	2	56937	ENST00000395816.7	32266	ENSG00000124225	PMEPA1	prostate transmembrane protein, androgen induced 1
	chr20	57678964	57679118	155	*	chip_ctrl_zmynd_peak_876	27	.	5.22199	7.10675	2.77125	29	Intron (ENST00000395816.7/56937, intron 1 of 3)	20	57648392	57710569	62178	2	56937	ENST00000395816.7	31451	ENSG00000124225	PMEPA1	prostate transmembrane protein, androgen induced 1
	chr20	57679374	57679535	162	*	chip_ctrl_zmynd_peak_877	47	.	6.30136	9.56591	4.70213	139	Intron (ENST00000395816.7/56937, intron 1 of 3)	20	57648392	57710569	62178	2	56937	ENST00000395816.7	31034	ENSG00000124225	PMEPA1	prostate transmembrane protein, androgen induced 1
	chr20	57680083	57680157	75	*	chip_ctrl_zmynd_peak_878	27	.	5.2639	7.17627	2.79491	55	Intron (ENST00000395816.7/56937, intron 1 of 3)	20	57648392	57710569	62178	2	56937	ENST00000395816.7	30412	ENSG00000124225	PMEPA1	prostate transmembrane protein, androgen induced 1
	chr20	57680571	57680689	119	*	chip_ctrl_zmynd_peak_879	33	.	5.54365	7.8243	3.31629	23	Intron (ENST00000395816.7/56937, intron 1 of 3)	20	57648392	57710569	62178	2	56937	ENST00000395816.7	29880	ENSG00000124225	PMEPA1	prostate transmembrane protein, androgen induced 1
	chr20	57680980	57681096	117	*	chip_ctrl_zmynd_peak_880	42	.	6.09801	8.9633	4.22391	53	Intron (ENST00000395816.7/56937, intron 1 of 3)	20	57648392	57710569	62178	2	56937	ENST00000395816.7	29473	ENSG00000124225	PMEPA1	prostate transmembrane protein, androgen induced 1
	chr20	57682595	57682967	373	*	chip_ctrl_zmynd_peak_881	25	.	4.6017	6.84726	2.55204	303	Intron (ENST00000395816.7/56937, intron 1 of 3)	20	57648392	57710569	62178	2	56937	ENST00000395816.7	27602	ENSG00000124225	PMEPA1	prostate transmembrane protein, androgen induced 1
	chr20	57684585	57684865	281	*	chip_ctrl_zmynd_peak_882	46	.	6.43366	9.52084	4.66959	103	Intron (ENST00000395816.7/56937, intron 1 of 3)	20	57648392	57710569	62178	2	56937	ENST00000395816.7	25704	ENSG00000124225	PMEPA1	prostate transmembrane protein, androgen induced 1
	chr20	57684964	57685892	929	*	chip_ctrl_zmynd_peak_883	137	.	11.0873	20.6146	13.7123	324	Intron (ENST00000395816.7/56937, intron 1 of 3)	20	57648392	57710569	62178	2	56937	ENST00000395816.7	24677	ENSG00000124225	PMEPA1	prostate transmembrane protein, androgen induced 1
	chr20	57686308	57686449	142	*	chip_ctrl_zmynd_peak_884	42	.	5.92613	8.96168	4.22391	16	Intron (ENST00000395816.7/56937, intron 1 of 3)	20	57648392	57710569	62178	2	56937	ENST00000395816.7	24120	ENSG00000124225	PMEPA1	prostate transmembrane protein, androgen induced 1
	chr20	57687102	57687495	394	*	chip_ctrl_zmynd_peak_885	61	.	7.20674	11.3504	6.1541	51	Intron (ENST00000395816.7/56937, intron 1 of 3)	20	57648392	57710569	62178	2	56937	ENST00000395816.7	23074	ENSG00000124225	PMEPA1	prostate transmembrane protein, androgen induced 1
	chr20	57688567	57689238	672	*	chip_ctrl_zmynd_peak_886	121	.	10.5278	18.7781	12.1879	640	Intron (ENST00000395816.7/56937, intron 1 of 3)	20	57648392	57710569	62178	2	56937	ENST00000395816.7	21331	ENSG00000124225	PMEPA1	prostate transmembrane protein, androgen induced 1
	chr20	57689477	57689738	262	*	chip_ctrl_zmynd_peak_887	81	.	8.31547	13.8655	8.19649	189	Intron (ENST00000395816.7/56937, intron 1 of 3)	20	57648392	57710569	62178	2	56937	ENST00000395816.7	20831	ENSG00000124225	PMEPA1	prostate transmembrane protein, androgen induced 1
	chr20	57690444	57691377	934	*	chip_ctrl_zmynd_peak_888	133	.	11.1127	20.2066	13.3698	65	Promoter (<=1kb)	20	57652208	57690624	38417	2	56937	ENST00000414037.5	0	ENSG00000124225	PMEPA1	prostate transmembrane protein, androgen induced 1
	chr20	57691585	57691698	114	*	chip_ctrl_zmynd_peak_889	23	.	4.10365	6.56031	2.3494	68	Intron (ENST00000395816.7/56937, intron 1 of 3)	20	57648392	57710569	62178	2	56937	ENST00000395816.7	18871	ENSG00000124225	PMEPA1	prostate transmembrane protein, androgen induced 1
	chr20	57691845	57692269	425	*	chip_ctrl_zmynd_peak_890	66	.	7.60342	12.0156	6.6858	98	Intron (ENST00000395816.7/56937, intron 1 of 3)	20	57648392	57710569	62178	2	56937	ENST00000395816.7	18300	ENSG00000124225	PMEPA1	prostate transmembrane protein, androgen induced 1
	chr20	57692800	57692951	152	*	chip_ctrl_zmynd_peak_891	37	.	5.84878	8.32811	3.71445	132	Intron (ENST00000395816.7/56937, intron 1 of 3)	20	57648392	57710569	62178	2	56937	ENST00000395816.7	17618	ENSG00000124225	PMEPA1	prostate transmembrane protein, androgen induced 1
	chr20	57693231	57693352	122	*	chip_ctrl_zmynd_peak_892	46	.	6.43366	9.52084	4.66959	82	Intron (ENST00000395816.7/56937, intron 1 of 3)	20	57648392	57710569	62178	2	56937	ENST00000395816.7	17217	ENSG00000124225	PMEPA1	prostate transmembrane protein, androgen induced 1
	chr20	57693647	57693776	130	*	chip_ctrl_zmynd_peak_893	42	.	6.09801	8.9633	4.22391	20	Intron (ENST00000395816.7/56937, intron 1 of 3)	20	57648392	57710569	62178	2	56937	ENST00000395816.7	16793	ENSG00000124225	PMEPA1	prostate transmembrane protein, androgen induced 1
	chr20	57693867	57694022	156	*	chip_ctrl_zmynd_peak_894	33	.	5.54365	7.8243	3.31629	26	Intron (ENST00000395816.7/56937, intron 1 of 3)	20	57648392	57710569	62178	2	56937	ENST00000395816.7	16547	ENSG00000124225	PMEPA1	prostate transmembrane protein, androgen induced 1
	chr20	57694254	57694653	400	*	chip_ctrl_zmynd_peak_895	56	.	6.1356	10.6765	5.63051	338	Intron (ENST00000395816.7/56937, intron 1 of 3)	20	57648392	57710569	62178	2	56937	ENST00000395816.7	15916	ENSG00000124225	PMEPA1	prostate transmembrane protein, androgen induced 1
	chr20	57695201	57695303	103	*	chip_ctrl_zmynd_peak_896	27	.	5.2639	7.17627	2.79491	37	Intron (ENST00000395816.7/56937, intron 1 of 3)	20	57648392	57710569	62178	2	56937	ENST00000395816.7	15266	ENSG00000124225	PMEPA1	prostate transmembrane protein, androgen induced 1
	chr20	57695463	57695578	116	*	chip_ctrl_zmynd_peak_897	33	.	5.54365	7.8243	3.31629	21	Intron (ENST00000395816.7/56937, intron 1 of 3)	20	57648392	57710569	62178	2	56937	ENST00000395816.7	14991	ENSG00000124225	PMEPA1	prostate transmembrane protein, androgen induced 1
	chr20	57696380	57696516	137	*	chip_ctrl_zmynd_peak_898	18	.	4.21822	5.96932	1.89555	130	Intron (ENST00000395816.7/56937, intron 1 of 3)	20	57648392	57710569	62178	2	56937	ENST00000395816.7	14053	ENSG00000124225	PMEPA1	prostate transmembrane protein, androgen induced 1
	chr20	57696712	57696872	161	*	chip_ctrl_zmynd_peak_899	32	.	4.98517	7.75922	3.29117	87	Intron (ENST00000395816.7/56937, intron 1 of 3)	20	57648392	57710569	62178	2	56937	ENST00000395816.7	13697	ENSG00000124225	PMEPA1	prostate transmembrane protein, androgen induced 1
	chr20	57697521	57698648	1128	*	chip_ctrl_zmynd_peak_900	199	.	13.8591	27.8965	19.9105	1055	Intron (ENST00000395816.7/56937, intron 1 of 3)	20	57648392	57710569	62178	2	56937	ENST00000395816.7	11921	ENSG00000124225	PMEPA1	prostate transmembrane protein, androgen induced 1
	chr20	57698725	57701439	2715	*	chip_ctrl_zmynd_peak_901	167	.	12.6762	24.2908	16.7996	1281	Exon (ENST00000395819.3/56937, exon 2 of 5)	20	57648392	57710569	62178	2	56937	ENST00000395816.7	9130	ENSG00000124225	PMEPA1	prostate transmembrane protein, androgen induced 1
	chr20	57701674	57701891	218	*	chip_ctrl_zmynd_peak_902	77	.	7.50191	13.3275	7.76432	79	Intron (ENST00000395816.7/56937, intron 1 of 3)	20	57648392	57710569	62178	2	56937	ENST00000395816.7	8678	ENSG00000124225	PMEPA1	prostate transmembrane protein, androgen induced 1
	chr20	57701979	57702833	855	*	chip_ctrl_zmynd_peak_903	114	.	9.97856	17.8434	11.4253	676	Intron (ENST00000395816.7/56937, intron 1 of 3)	20	57648392	57710569	62178	2	56937	ENST00000395816.7	7736	ENSG00000124225	PMEPA1	prostate transmembrane protein, androgen induced 1
	chr20	57703019	57703805	787	*	chip_ctrl_zmynd_peak_904	85	.	8.55371	14.2656	8.55018	384	Intron (ENST00000395816.7/56937, intron 1 of 3)	20	57648392	57710569	62178	2	56937	ENST00000395816.7	6764	ENSG00000124225	PMEPA1	prostate transmembrane protein, androgen induced 1
	chr20	57703892	57706868	2977	*	chip_ctrl_zmynd_peak_905	145	.	11.6976	21.6573	14.5675	1037	Promoter (3-4kb)	20	57648392	57710569	62178	2	56937	ENST00000395816.7	3701	ENSG00000124225	PMEPA1	prostate transmembrane protein, androgen induced 1
	chr20	57706956	57707081	126	*	chip_ctrl_zmynd_peak_906	96	.	8.63218	15.6129	9.65511	63	Promoter (3-4kb)	20	57648392	57710569	62178	2	56937	ENST00000395816.7	3488	ENSG00000124225	PMEPA1	prostate transmembrane protein, androgen induced 1
	chr20	57707171	57708055	885	*	chip_ctrl_zmynd_peak_907	131	.	10.3707	19.9082	13.166	621	Promoter (2-3kb)	20	57648392	57710569	62178	2	56937	ENST00000395816.7	2514	ENSG00000124225	PMEPA1	prostate transmembrane protein, androgen induced 1
	chr20	57708182	57708436	255	*	chip_ctrl_zmynd_peak_908	40	.	5.75479	8.68782	4.03494	34	Promoter (2-3kb)	20	57648392	57710569	62178	2	56937	ENST00000395816.7	2133	ENSG00000124225	PMEPA1	prostate transmembrane protein, androgen induced 1
	chr20	57708524	57708721	198	*	chip_ctrl_zmynd_peak_909	42	.	6.09801	8.9633	4.22391	32	Promoter (1-2kb)	20	57648392	57710569	62178	2	56937	ENST00000395816.7	1848	ENSG00000124225	PMEPA1	prostate transmembrane protein, androgen induced 1
	chr20	62652523	62652623	101	*	chip_ctrl_zmynd_peak_910	25	.	5.04549	6.81728	2.54	56	Intron (ENST00000217159.6/28231, intron 1 of 11)	20	62642503	62672293	29791	1	28231	ENST00000217159.6	10020	ENSG00000101187	SLCO4A1	solute carrier organic anion transporter family member 4A1
	chr20	62929749	62929844	96	*	chip_ctrl_zmynd_peak_911	18	.	4.21822	5.96932	1.89555	35	Intron (ENST00000266070.8/11083, intron 1 of 15)	20	62877738	62937952	60215	2	11083	ENST00000266070.8	8108	ENSG00000101191	DIDO1	death inducer-obliterator 1
	chr20	63215041	63215208	168	*	chip_ctrl_zmynd_peak_912	32	.	4.98517	7.75922	3.29117	137	Promoter (<=1kb)	20	63195429	63216131	20703	2	54915	ENST00000370339.8	923	ENSG00000149658	YTHDF1	YTH N6-methyladenosine RNA binding protein 1
	chr20	64001362	64001791	430	*	chip_ctrl_zmynd_peak_913	51	.	6.65238	10.1396	5.16697	265	Intron (ENST00000266079.5/24148, intron 9 of 20)	20	63981132	64033100	51969	1	24148	ENST00000266079.5	20230	ENSG00000101161	PRPF6	pre-mRNA processing factor 6
	chr21	10270214	10270396	183	*	chip_ctrl_zmynd_peak_914	14	.	1.71999	5.33934	1.4204	47	Distal Intergenic	21	10413477	10452529	39053	1	85319	ENST00000474011.5	-143081	ENSG00000187172	BAGE2	BAGE family member 2
	chr21	18089802	18089904	103	*	chip_ctrl_zmynd_peak_915	23	.	4.60893	6.58889	2.37333	69	Intron (ENST00000400128.5/140578, intron 2 of 6)	21	17901263	18267373	366111	1	140578	ENST00000400128.5	188539	ENSG00000154645	CHODL	chondrolectin
	chr21	32348479	32348576	98	*	chip_ctrl_zmynd_peak_916	51	.	6.65238	10.1396	5.16697	52	Intron (ENST00000382751.4/9875, intron 21 of 38)	21	32311018	32393012	81995	2	9875	ENST00000382751.4	44436	ENSG00000142207	URB1	URB1 ribosome biogenesis homolog
	chr21	32348957	32349061	105	*	chip_ctrl_zmynd_peak_917	56	.	6.82648	10.7258	5.64976	62	Intron (ENST00000382751.4/9875, intron 21 of 38)	21	32311018	32393012	81995	2	9875	ENST00000382751.4	43951	ENSG00000142207	URB1	URB1 ribosome biogenesis homolog
	chr21	33412697	33412823	127	*	chip_ctrl_zmynd_peak_918	31	.	5.42282	7.62817	3.19033	114	Intron (ENST00000290219.10/3460, intron 1 of 6)	21	33402896	33437521	34626	1	3460	ENST00000290219.10	9801	ENSG00000159128	IFNGR2	interferon gamma receptor 2
	chr21	36166650	36167090	441	*	chip_ctrl_zmynd_peak_919	32	.	4.98517	7.75922	3.29117	317	Intron (ENST00000270190.8/9980, intron 2 of 3)	21	36156782	36200445	43664	1	9980	ENST00000270190.8	9868	ENSG00000142197	DOP1B	DOP1 leucine zipper like protein B
	chr21	36188516	36188612	97	*	chip_ctrl_zmynd_peak_920	66	.	6.87764	11.8989	6.6347	30	Intron (ENST00000270190.8/9980, intron 2 of 3)	21	36156782	36200445	43664	1	9980	ENST00000270190.8	31734	ENSG00000142197	DOP1B	DOP1 leucine zipper like protein B
	chr21	36235021	36235296	276	*	chip_ctrl_zmynd_peak_921	56	.	6.82648	10.7258	5.64976	244	Intron (ENST00000399151.3/9980, intron 15 of 36)	21	36164535	36294274	129740	1	9980	ENST00000399151.3	70486	ENSG00000142197	DOP1B	DOP1 leucine zipper like protein B
	chr21	36235405	36235504	100	*	chip_ctrl_zmynd_peak_922	59	.	7.04966	11.0911	5.95083	25	Intron (ENST00000399151.3/9980, intron 15 of 36)	21	36164535	36294274	129740	1	9980	ENST00000399151.3	70870	ENSG00000142197	DOP1B	DOP1 leucine zipper like protein B
	chr21	36246001	36246167	167	*	chip_ctrl_zmynd_peak_923	33	.	5.54365	7.8243	3.31629	131	Exon (ENST00000399151.3/9980, exon 19 of 37)	21	36164535	36294274	129740	1	9980	ENST00000399151.3	81466	ENSG00000142197	DOP1B	DOP1 leucine zipper like protein B
	chr21	36701643	36702028	386	*	chip_ctrl_zmynd_peak_924	99	.	9.35805	15.9926	9.95173	257	Promoter (2-3kb)	21	36699115	36749917	50803	1	6493	ENST00000290399.11	2528	ENSG00000159263	SIM2	SIM bHLH transcription factor 2
	chr21	36702279	36702422	144	*	chip_ctrl_zmynd_peak_925	66	.	7.60342	12.0156	6.6858	65	Promoter (3-4kb)	21	36699115	36749917	50803	1	6493	ENST00000290399.11	3164	ENSG00000159263	SIM2	SIM bHLH transcription factor 2
	chr21	36703951	36704056	106	*	chip_ctrl_zmynd_peak_926	23	.	4.88053	6.551	2.34422	41	Promoter (4-5kb)	21	36699115	36749917	50803	1	6493	ENST00000290399.11	4836	ENSG00000159263	SIM2	SIM bHLH transcription factor 2
	chr21	36704231	36704526	296	*	chip_ctrl_zmynd_peak_927	88	.	8.77317	14.6384	8.83882	242	Intron (ENST00000290399.11/6493, intron 1 of 10)	21	36699115	36749917	50803	1	6493	ENST00000290399.11	5116	ENSG00000159263	SIM2	SIM bHLH transcription factor 2
	chr21	36705303	36705657	355	*	chip_ctrl_zmynd_peak_928	66	.	7.60342	12.0156	6.6858	154	Intron (ENST00000290399.11/6493, intron 1 of 10)	21	36699115	36749917	50803	1	6493	ENST00000290399.11	6188	ENSG00000159263	SIM2	SIM bHLH transcription factor 2
	chr21	36705756	36705919	164	*	chip_ctrl_zmynd_peak_929	81	.	8.31547	13.8655	8.19649	71	Intron (ENST00000290399.11/6493, intron 1 of 10)	21	36699115	36749917	50803	1	6493	ENST00000290399.11	6641	ENSG00000159263	SIM2	SIM bHLH transcription factor 2
	chr21	36706470	36707721	1252	*	chip_ctrl_zmynd_peak_930	121	.	10.5278	18.7781	12.1879	374	Intron (ENST00000290399.11/6493, intron 1 of 10)	21	36699115	36749917	50803	1	6493	ENST00000290399.11	7355	ENSG00000159263	SIM2	SIM bHLH transcription factor 2
	chr21	36708360	36708802	443	*	chip_ctrl_zmynd_peak_931	81	.	8.31547	13.8655	8.19649	279	Intron (ENST00000290399.11/6493, intron 1 of 10)	21	36699115	36749917	50803	1	6493	ENST00000290399.11	9245	ENSG00000159263	SIM2	SIM bHLH transcription factor 2
	chr21	36709503	36710254	752	*	chip_ctrl_zmynd_peak_932	106	.	9.11175	16.8574	10.6544	416	Exon (ENST00000460783.1/6493, exon 2 of 2)	21	36699115	36749917	50803	1	6493	ENST00000290399.11	10388	ENSG00000159263	SIM2	SIM bHLH transcription factor 2
	chr21	36710552	36711628	1077	*	chip_ctrl_zmynd_peak_933	114	.	9.7307	17.8785	11.4559	451	Exon (ENST00000460783.1/6493, exon 2 of 2)	21	36699115	36749917	50803	1	6493	ENST00000290399.11	11437	ENSG00000159263	SIM2	SIM bHLH transcription factor 2
	chr21	36711730	36712165	436	*	chip_ctrl_zmynd_peak_934	71	.	7.2536	12.5121	7.13175	228	Intron (ENST00000290399.11/6493, intron 2 of 10)	21	36699115	36749917	50803	1	6493	ENST00000290399.11	12615	ENSG00000159263	SIM2	SIM bHLH transcription factor 2
	chr21	36712287	36712647	361	*	chip_ctrl_zmynd_peak_935	103	.	8.8557	16.4361	10.3331	61	Promoter (<=1kb)	21	36712566	36720587	8022	1	6493	ENST00000483178.2	0	ENSG00000159263	SIM2	SIM bHLH transcription factor 2
	chr21	36712724	36712871	148	*	chip_ctrl_zmynd_peak_936	34	.	5.29546	7.95647	3.42699	17	Intron (ENST00000290399.11/6493, intron 3 of 10)	21	36699115	36749917	50803	1	6493	ENST00000290399.11	13609	ENSG00000159263	SIM2	SIM bHLH transcription factor 2
	chr21	36713421	36713721	301	*	chip_ctrl_zmynd_peak_937	23	.	3.79555	6.51136	2.31799	42	Intron (ENST00000290399.11/6493, intron 3 of 10)	21	36699115	36749917	50803	1	6493	ENST00000290399.11	14306	ENSG00000159263	SIM2	SIM bHLH transcription factor 2
	chr21	38472772	38472854	83	*	chip_ctrl_zmynd_peak_938	37	.	5.70401	8.32421	3.71445	41	Intron (ENST00000398905.5/2078, intron 1 of 8)	21	38380027	38498442	118416	2	2078	ENST00000398905.5	25588	ENSG00000157554	ERG	ETS transcription factor ERG
	chr21	38474920	38475046	127	*	chip_ctrl_zmynd_peak_939	54	.	6.65785	10.4518	5.4422	65	Intron (ENST00000398905.5/2078, intron 1 of 8)	21	38380027	38498442	118416	2	2078	ENST00000398905.5	23396	ENSG00000157554	ERG	ETS transcription factor ERG
	chr21	38487811	38487946	136	*	chip_ctrl_zmynd_peak_940	58	.	6.95866	10.9417	5.81753	35	Intron (ENST00000398905.5/2078, intron 1 of 8)	21	38380027	38498442	118416	2	2078	ENST00000398905.5	10496	ENSG00000157554	ERG	ETS transcription factor ERG
	chr21	38488295	38488493	199	*	chip_ctrl_zmynd_peak_941	60	.	6.91382	11.2052	6.0536	21	Intron (ENST00000398905.5/2078, intron 1 of 8)	21	38380027	38498442	118416	2	2078	ENST00000398905.5	9949	ENSG00000157554	ERG	ETS transcription factor ERG
	chr21	41485750	41486085	336	*	chip_ctrl_zmynd_peak_942	25	.	4.6017	6.84726	2.55204	51	Intron (ENST00000332149.10/7113, intron 5 of 13)	21	41464305	41508158	43854	2	7113	ENST00000332149.10	22073	ENSG00000184012	TMPRSS2	transmembrane serine protease 2
	chr21	41500078	41500276	199	*	chip_ctrl_zmynd_peak_943	31	.	5.27522	7.64092	3.19778	196	Intron (ENST00000332149.10/7113, intron 1 of 13)	21	41464305	41508158	43854	2	7113	ENST00000332149.10	7882	ENSG00000184012	TMPRSS2	transmembrane serine protease 2
	chr21	41500364	41500457	94	*	chip_ctrl_zmynd_peak_944	29	.	5.12699	7.40644	2.99143	60	Intron (ENST00000332149.10/7113, intron 1 of 13)	21	41464305	41508158	43854	2	7113	ENST00000332149.10	7701	ENSG00000184012	TMPRSS2	transmembrane serine protease 2
	chr21	41500939	41501056	118	*	chip_ctrl_zmynd_peak_945	46	.	6.38243	9.4348	4.63906	56	Intron (ENST00000332149.10/7113, intron 1 of 13)	21	41464305	41508158	43854	2	7113	ENST00000332149.10	7102	ENSG00000184012	TMPRSS2	transmembrane serine protease 2
	chr21	41501155	41501376	222	*	chip_ctrl_zmynd_peak_946	40	.	5.36865	8.70278	4.03494	164	Intron (ENST00000332149.10/7113, intron 1 of 13)	21	41464305	41508158	43854	2	7113	ENST00000332149.10	6782	ENSG00000184012	TMPRSS2	transmembrane serine protease 2
	chr21	41501490	41502633	1144	*	chip_ctrl_zmynd_peak_947	64	.	6.51907	11.7032	6.45352	382	Intron (ENST00000332149.10/7113, intron 1 of 13)	21	41464305	41508158	43854	2	7113	ENST00000332149.10	5525	ENSG00000184012	TMPRSS2	transmembrane serine protease 2
	chr21	41502748	41502861	114	*	chip_ctrl_zmynd_peak_948	44	.	6.10799	9.2536	4.47679	87	Intron (ENST00000332149.10/7113, intron 1 of 13)	21	41464305	41508158	43854	2	7113	ENST00000332149.10	5297	ENSG00000184012	TMPRSS2	transmembrane serine protease 2
	chr21	41503045	41503179	135	*	chip_ctrl_zmynd_peak_949	40	.	5.36865	8.70278	4.03494	67	Promoter (4-5kb)	21	41464305	41508158	43854	2	7113	ENST00000332149.10	4979	ENSG00000184012	TMPRSS2	transmembrane serine protease 2
	chr21	41503412	41503628	217	*	chip_ctrl_zmynd_peak_950	23	.	4.10365	6.56031	2.3494	64	Promoter (4-5kb)	21	41464305	41508158	43854	2	7113	ENST00000332149.10	4530	ENSG00000184012	TMPRSS2	transmembrane serine protease 2
	chr21	41503732	41503995	264	*	chip_ctrl_zmynd_peak_951	92	.	8.65298	15.2119	9.29387	212	Promoter (4-5kb)	21	41464305	41508158	43854	2	7113	ENST00000332149.10	4163	ENSG00000184012	TMPRSS2	transmembrane serine protease 2
	chr21	41505164	41505706	543	*	chip_ctrl_zmynd_peak_952	88	.	8.76464	14.6239	8.83882	285	Promoter (2-3kb)	21	41464305	41508158	43854	2	7113	ENST00000332149.10	2452	ENSG00000184012	TMPRSS2	transmembrane serine protease 2
	chr21	41505813	41505966	154	*	chip_ctrl_zmynd_peak_953	18	.	4.21822	5.96932	1.89555	146	Promoter (2-3kb)	21	41464305	41508158	43854	2	7113	ENST00000332149.10	2192	ENSG00000184012	TMPRSS2	transmembrane serine protease 2
	chr21	41506242	41506432	191	*	chip_ctrl_zmynd_peak_954	46	.	6.43366	9.52084	4.66959	96	Promoter (1-2kb)	21	41464305	41508158	43854	2	7113	ENST00000332149.10	1726	ENSG00000184012	TMPRSS2	transmembrane serine protease 2
	chr21	41506564	41506806	243	*	chip_ctrl_zmynd_peak_955	55	.	6.91428	10.5753	5.55511	123	Promoter (<=1kb)	21	41494356	41506604	12249	2	7113	ENST00000455813.1	0	ENSG00000184012	TMPRSS2	transmembrane serine protease 2
	chr21	41751597	41751724	128	*	chip_ctrl_zmynd_peak_956	51	.	6.65238	10.1396	5.16697	71	Intron (ENST00000352483.3/54101, intron 2 of 8)	21	41739369	41767089	27721	2	54101	ENST00000352483.3	15365	ENSG00000183421	RIPK4	receptor interacting serine/threonine kinase 4
	chr21	42525232	42525473	242	*	chip_ctrl_zmynd_peak_957	23	.	4.10365	6.56031	2.3494	9	Intron (ENST00000398341.7/54020, intron 3 of 20)	21	42499632	42581440	81809	1	54020	ENST00000398341.7	25600	ENSG00000160190	SLC37A1	solute carrier family 37 member 1
	chr21	42525921	42526095	175	*	chip_ctrl_zmynd_peak_958	64	.	6.99134	11.6969	6.45352	122	Exon (ENST00000471277.5/54020, exon 4 of 4)	21	42499632	42581440	81809	1	54020	ENST00000398341.7	26289	ENSG00000160190	SLC37A1	solute carrier family 37 member 1
	chr21	42526224	42526470	247	*	chip_ctrl_zmynd_peak_959	51	.	6.41997	10.0675	5.13724	184	Intron (ENST00000398341.7/54020, intron 4 of 20)	21	42499632	42581440	81809	1	54020	ENST00000398341.7	26592	ENSG00000160190	SLC37A1	solute carrier family 37 member 1
	chr21	42526627	42526739	113	*	chip_ctrl_zmynd_peak_960	36	.	5.59899	8.15593	3.60508	71	Intron (ENST00000398341.7/54020, intron 4 of 20)	21	42499632	42581440	81809	1	54020	ENST00000398341.7	26995	ENSG00000160190	SLC37A1	solute carrier family 37 member 1
	chr21	42535203	42535825	623	*	chip_ctrl_zmynd_peak_961	76	.	8.06666	13.1056	7.61728	116	Exon (ENST00000398341.7/54020, exon 6 of 21)	21	42499632	42581440	81809	1	54020	ENST00000398341.7	35571	ENSG00000160190	SLC37A1	solute carrier family 37 member 1
	chr21	42539342	42539430	89	*	chip_ctrl_zmynd_peak_962	31	.	5.42282	7.62817	3.19033	52	Intron (ENST00000398341.7/54020, intron 6 of 20)	21	42499632	42581440	81809	1	54020	ENST00000398341.7	39710	ENSG00000160190	SLC37A1	solute carrier family 37 member 1
	chr21	42561361	42561708	348	*	chip_ctrl_zmynd_peak_963	56	.	6.82648	10.7258	5.64976	186	Exon (ENST00000442605.1/ENST00000442605.1, exon 1 of 2)	21	42499632	42581440	81809	1	54020	ENST00000398341.7	61729	ENSG00000160190	SLC37A1	solute carrier family 37 member 1
	chr21	42561971	42562201	231	*	chip_ctrl_zmynd_peak_964	98	.	9.28354	15.8652	9.87287	95	Exon (ENST00000398341.7/54020, exon 13 of 21)	21	42499632	42581440	81809	1	54020	ENST00000398341.7	62339	ENSG00000160190	SLC37A1	solute carrier family 37 member 1
	chr21	42562332	42562604	273	*	chip_ctrl_zmynd_peak_965	56	.	7.01854	10.751	5.64976	167	Intron (ENST00000398341.7/54020, intron 13 of 20)	21	42499632	42581440	81809	1	54020	ENST00000398341.7	62700	ENSG00000160190	SLC37A1	solute carrier family 37 member 1
	chr21	42655124	42655198	75	*	chip_ctrl_zmynd_peak_966	33	.	5.54365	7.8243	3.31629	25	Promoter (1-2kb)	21	42653621	42775509	121889	1	5152	ENST00000291539.11	1503	ENSG00000160191	PDE9A	phosphodiesterase 9A
	chr21	42655429	42655616	188	*	chip_ctrl_zmynd_peak_967	42	.	6.09801	8.9633	4.22391	72	Promoter (1-2kb)	21	42653621	42775509	121889	1	5152	ENST00000291539.11	1808	ENSG00000160191	PDE9A	phosphodiesterase 9A
	chr21	42655961	42656317	357	*	chip_ctrl_zmynd_peak_968	56	.	6.1356	10.6765	5.63051	120	Promoter (2-3kb)	21	42653621	42775509	121889	1	5152	ENST00000291539.11	2340	ENSG00000160191	PDE9A	phosphodiesterase 9A
	chr21	42656396	42656619	224	*	chip_ctrl_zmynd_peak_969	23	.	4.10365	6.56031	2.3494	144	Promoter (2-3kb)	21	42653621	42775509	121889	1	5152	ENST00000291539.11	2775	ENSG00000160191	PDE9A	phosphodiesterase 9A
	chr21	42673460	42673534	75	*	chip_ctrl_zmynd_peak_970	36	.	5.66857	8.26734	3.69855	20	Intron (ENST00000291539.11/5152, intron 1 of 19)	21	42653621	42775509	121889	1	5152	ENST00000291539.11	19839	ENSG00000160191	PDE9A	phosphodiesterase 9A
	chr21	42734520	42735051	532	*	chip_ctrl_zmynd_peak_971	42	.	4.983	9.03728	4.28905	335	Exon (ENST00000437426.1/ENST00000437426.1, exon 2 of 2)	21	42653621	42775509	121889	1	5152	ENST00000291539.11	80899	ENSG00000160191	PDE9A	phosphodiesterase 9A
	chr21	42735127	42735201	75	*	chip_ctrl_zmynd_peak_972	29	.	5.25113	7.35217	2.94728	68	Intron (ENST00000291539.11/5152, intron 7 of 19)	21	42653621	42775509	121889	1	5152	ENST00000291539.11	81506	ENSG00000160191	PDE9A	phosphodiesterase 9A
	chr21	42738062	42738163	102	*	chip_ctrl_zmynd_peak_973	23	.	4.88053	6.551	2.34422	6	Intron (ENST00000291539.11/5152, intron 7 of 19)	21	42653621	42775509	121889	1	5152	ENST00000291539.11	84441	ENSG00000160191	PDE9A	phosphodiesterase 9A
	chr21	42748307	42748500	194	*	chip_ctrl_zmynd_peak_974	33	.	5.54365	7.8243	3.31629	59	Intron (ENST00000291539.11/5152, intron 8 of 19)	21	42653621	42775509	121889	1	5152	ENST00000291539.11	94686	ENSG00000160191	PDE9A	phosphodiesterase 9A
	chr21	42748619	42748793	175	*	chip_ctrl_zmynd_peak_975	86	.	8.40182	14.3883	8.65933	107	Intron (ENST00000291539.11/5152, intron 8 of 19)	21	42653621	42775509	121889	1	5152	ENST00000291539.11	94998	ENSG00000160191	PDE9A	phosphodiesterase 9A
	chr21	43866448	43866587	140	*	chip_ctrl_zmynd_peak_976	37	.	5.84878	8.32811	3.71445	32	Promoter (1-2kb)	21	43865223	43987592	122370	1	56894	ENST00000291572.13	1225	ENSG00000160216	AGPAT3	1-acylglycerol-3-phosphate O-acyltransferase 3
	chr21	43867137	43867654	518	*	chip_ctrl_zmynd_peak_977	32	.	4.98517	7.75922	3.29117	335	Promoter (<=1kb)	21	43867242	43968005	100764	1	56894	ENST00000448287.5	0	ENSG00000160216	AGPAT3	1-acylglycerol-3-phosphate O-acyltransferase 3
	chr21	43867937	43868072	136	*	chip_ctrl_zmynd_peak_978	25	.	4.6017	6.84726	2.55204	24	Promoter (2-3kb)	21	43865223	43987592	122370	1	56894	ENST00000291572.13	2714	ENSG00000160216	AGPAT3	1-acylglycerol-3-phosphate O-acyltransferase 3
	chr21	43929894	43930037	144	*	chip_ctrl_zmynd_peak_979	32	.	4.98517	7.75922	3.29117	105	Intron (ENST00000291572.13/56894, intron 2 of 9)	21	43865223	43987592	122370	1	56894	ENST00000291572.13	64671	ENSG00000160216	AGPAT3	1-acylglycerol-3-phosphate O-acyltransferase 3
	chr21	43980894	43981267	374	*	chip_ctrl_zmynd_peak_980	197	.	14.0371	27.6618	19.7617	307	Exon (ENST00000291572.13/56894, exon 9 of 10)	21	43865223	43987592	122370	1	56894	ENST00000291572.13	115671	ENSG00000160216	AGPAT3	1-acylglycerol-3-phosphate O-acyltransferase 3
	chr21	45120768	45120843	76	*	chip_ctrl_zmynd_peak_981	64	.	6.99134	11.6969	6.45352	61	Exon (ENST00000460734.5/104, exon 4 of 10)	21	45073853	45137326	63474	1	104	ENST00000462214.5	46915	ENSG00000197381	ADARB1	adenosine deaminase RNA specific B1
	chr21	45513773	45514004	232	*	chip_ctrl_zmynd_peak_982	73	.	6.90254	12.7545	7.30055	25	3' UTR	21	45493572	45531541	37970	2	6573	ENST00000417954.5	17537	ENSG00000173638	SLC19A1	solute carrier family 19 member 1
	chr21	46188965	46189130	166	*	chip_ctrl_zmynd_peak_983	23	.	4.88053	6.551	2.34422	52	3' UTR	21	46188141	46228822	40682	2	4047	ENST00000356396.8	39692	ENSG00000160285	LSS	lanosterol synthase
	chr22	18238212	18238286	75	*	chip_ctrl_zmynd_peak_984	53	.	3.3187	10.3961	5.38959	58	Distal Intergenic	22	18178038	18205915	27878	2	100996415	ENST00000434390.1	-32297		FAM230D	family with sequence similarity 230 member D
	chr22	20567037	20567164	128	*	chip_ctrl_zmynd_peak_985	19	.	4.67903	6.06952	1.92708	36	Intron (ENST00000433831.5/51586, intron 7 of 16)	22	20507585	20587619	80035	1	51586	ENST00000433831.5	59452	ENSG00000099917	MED15	mediator complex subunit 15
	chr22	23538810	23538970	161	*	chip_ctrl_zmynd_peak_986	98	.	9.28354	15.8652	9.87287	37	Promoter (1-2kb)	22	23536881	23539480	2600	1	101978785	ENST00000629869.1	1929		PCAT14	prostate cancer associated transcript 14
	chr22	23539088	23539246	159	*	chip_ctrl_zmynd_peak_987	25	.	4.6017	6.84726	2.55204	96	Promoter (2-3kb)	22	23536881	23539480	2600	1	101978785	ENST00000629869.1	2207		PCAT14	prostate cancer associated transcript 14
	chr22	23539532	23539732	201	*	chip_ctrl_zmynd_peak_988	56	.	7.01854	10.751	5.64976	63	Promoter (2-3kb)	22	23536899	23547167	10269	1	101978785	ENST00000626825.1	2633		PCAT14	prostate cancer associated transcript 14
	chr22	23539830	23539951	122	*	chip_ctrl_zmynd_peak_989	56	.	7.01854	10.751	5.64976	57	Promoter (2-3kb)	22	23536899	23547167	10269	1	101978785	ENST00000626825.1	2931		PCAT14	prostate cancer associated transcript 14
	chr22	28794481	28794667	187	*	chip_ctrl_zmynd_peak_990	59	.	7.04966	11.0911	5.95083	41	3' UTR	22	28794555	28800597	6043	2	7494	ENST00000216037.10	5930	ENSG00000100219	XBP1	X-box binding protein 1
	chr22	28794836	28794916	81	*	chip_ctrl_zmynd_peak_991	31	.	5.42282	7.62817	3.19033	67	3' UTR	22	28794555	28800597	6043	2	7494	ENST00000216037.10	5681	ENSG00000100219	XBP1	X-box binding protein 1
	chr22	29344296	29344458	163	*	chip_ctrl_zmynd_peak_992	56	.	7.01854	10.751	5.64976	40	Intron (ENST00000357586.6/162, intron 11 of 22)	22	29327682	29388583	60902	2	162	ENST00000357586.6	44125	ENSG00000100280	AP1B1	adaptor related protein complex 1 subunit beta 1
	chr22	30576190	30576293	104	*	chip_ctrl_zmynd_peak_993	37	.	5.84878	8.32811	3.71445	37	Promoter (1-2kb)	22	30554635	30574665	20031	2	9514	ENST00000406361.6	-1525	ENSG00000128242	GAL3ST1	galactose-3-O-sulfotransferase 1
	chr22	30576412	30576538	127	*	chip_ctrl_zmynd_peak_994	27	.	5.2639	7.17627	2.79491	61	Promoter (1-2kb)	22	30554635	30574665	20031	2	9514	ENST00000406361.6	-1747	ENSG00000128242	GAL3ST1	galactose-3-O-sulfotransferase 1
	chr22	33620239	33620339	101	*	chip_ctrl_zmynd_peak_995	33	.	5.54365	7.8243	3.31629	31	Intron (ENST00000354992.6/9215, intron 5 of 15)	22	33272861	33920421	647561	2	9215	ENST00000354992.6	300082	ENSG00000133424	LARGE1	LARGE xylosyl- and glucuronyltransferase 1
	chr22	36302057	36302212	156	*	chip_ctrl_zmynd_peak_996	27	.	5.2639	7.17627	2.79491	109	Intron (ENST00000216181.10/4627, intron 20 of 40)	22	36281277	36388067	106791	2	4627	ENST00000216181.10	85855	ENSG00000100345	MYH9	myosin heavy chain 9
	chr22	39316545	39317271	727	*	chip_ctrl_zmynd_peak_997	66	.	7.60342	12.0156	6.6858	42	Promoter (<=1kb)	22	39315362	39317068	1707	2	6122	ENST00000484358.1	0	ENSG00000100316	RPL3	ribosomal protein L3
	chr22	39317787	39318016	230	*	chip_ctrl_zmynd_peak_998	24	.	4.98928	6.72612	2.46184	205	Promoter (<=1kb)	22	39312882	39318614	5733	2	6122	ENST00000401609.5	598	ENSG00000100316	RPL3	ribosomal protein L3
	chr22	39318160	39318329	170	*	chip_ctrl_zmynd_peak_999	24	.	4.98928	6.72612	2.46184	55	Promoter (<=1kb)	22	39312882	39318614	5733	2	6122	ENST00000401609.5	285	ENSG00000100316	RPL3	ribosomal protein L3
	chr22	39522563	39522865	303	*	chip_ctrl_zmynd_peak_1000	66	.	7.60342	12.0156	6.6858	271	Promoter (2-3kb)	22	39519695	39522683	2989	1	468	ENST00000404241.6	2868	ENSG00000128272	ATF4	activating transcription factor 4
	chr22	39523009	39523829	821	*	chip_ctrl_zmynd_peak_1001	114	.	9.97856	17.8434	11.4253	102	Promoter (2-3kb)	22	39520564	39522685	2122	1	468	ENST00000396680.2	2445	ENSG00000128272	ATF4	activating transcription factor 4
	chr22	39528742	39528880	139	*	chip_ctrl_zmynd_peak_1002	37	.	5.84878	8.32811	3.71445	26	Promoter (3-4kb)	22	39529097	39532093	2997	2	91582	ENST00000488602.1	3213	ENSG00000187051	RPS19BP1	ribosomal protein S19 binding protein 1
	chr22	44995390	44995546	157	*	chip_ctrl_zmynd_peak_1003	25	.	4.6017	6.84726	2.55204	107	Intron (ENST00000396103.7/112885, intron 2 of 12)	22	44881162	45008993	127832	2	112885	ENST00000396103.7	13447	ENSG00000056487	PHF21B	PHD finger protein 21B
	chr22	45334275	45334435	161	*	chip_ctrl_zmynd_peak_1004	34	.	5.6061	7.92637	3.40102	55	Intron (ENST00000216214.7/55007, intron 7 of 9)	22	45308982	45341955	32974	1	55007	ENST00000216214.7	25293	ENSG00000100376	FAM118A	family with sequence similarity 118 member A
	chr22	49798072	49798194	123	*	chip_ctrl_zmynd_peak_1005	37	.	5.84878	8.32811	3.71445	119	Exon (ENST00000438393.5/23774, exon 5 of 12)	22	49773283	49823213	49931	2	23774	ENST00000438393.5	25019	ENSG00000100425	BRD1	bromodomain containing 1
	chr3	4687352	4687431	80	*	chip_ctrl_zmynd_peak_1006	41	.	6.00436	8.8101	4.12385	15	Intron (ENST00000357086.10/3708, intron 30 of 58)	3	4493345	4847506	354162	1	3708	ENST00000357086.10	194007	ENSG00000150995	ITPR1	inositol 1,4,5-trisphosphate receptor type 1
	chr3	7382213	7382300	88	*	chip_ctrl_zmynd_peak_1007	42	.	5.73675	8.97121	4.22902	46	Intron (ENST00000467425.5/2917, intron 4 of 12)	3	6861115	7693670	832556	1	2917	ENST00000467425.5	521098	ENSG00000196277	GRM7	glutamate metabotropic receptor 7
	chr3	23807527	23807653	127	*	chip_ctrl_zmynd_peak_1008	47	.	5.75212	9.67584	4.79287	79	Promoter (1-2kb)	3	23805955	23807888	1934	1	7324	ENST00000484048.1	1572	ENSG00000170142	UBE2E1	ubiquitin conjugating enzyme E2 E1
	chr3	23808638	23808734	97	*	chip_ctrl_zmynd_peak_1009	18	.	4.21822	5.96932	1.89555	36	Promoter (2-3kb)	3	23805955	23891640	85686	1	7324	ENST00000306627.8	2683	ENSG00000170142	UBE2E1	ubiquitin conjugating enzyme E2 E1
	chr3	23810318	23810392	75	*	chip_ctrl_zmynd_peak_1010	18	.	4.21822	5.96932	1.89555	12	Promoter (4-5kb)	3	23805955	23891640	85686	1	7324	ENST00000306627.8	4363	ENSG00000170142	UBE2E1	ubiquitin conjugating enzyme E2 E1
	chr3	23811255	23811369	115	*	chip_ctrl_zmynd_peak_1011	64	.	7.21454	11.6937	6.45352	54	Intron (ENST00000306627.8/7324, intron 2 of 5)	3	23805955	23891640	85686	1	7324	ENST00000306627.8	5300	ENSG00000170142	UBE2E1	ubiquitin conjugating enzyme E2 E1
	chr3	23811735	23811844	110	*	chip_ctrl_zmynd_peak_1012	18	.	4.21822	5.96932	1.89555	57	Intron (ENST00000306627.8/7324, intron 3 of 5)	3	23805955	23891640	85686	1	7324	ENST00000306627.8	5780	ENSG00000170142	UBE2E1	ubiquitin conjugating enzyme E2 E1
	chr3	23918561	23918993	433	*	chip_ctrl_zmynd_peak_1013	64	.	6.51907	11.7032	6.45352	47	5' UTR	3	23892064	23946591	54528	2	28512	ENST00000421515.6	27598	ENSG00000197885	NKIRAS1	NFKB inhibitor interacting Ras like 1
	chr3	23919382	23919570	189	*	chip_ctrl_zmynd_peak_1014	66	.	7.19348	12.0247	6.68764	38	3' UTR	3	23892064	23946591	54528	2	28512	ENST00000421515.6	27021	ENSG00000197885	NKIRAS1	NFKB inhibitor interacting Ras like 1
	chr3	23960841	23960926	86	*	chip_ctrl_zmynd_peak_1015	76	.	7.62893	13.1232	7.63347	36	Intron (ENST00000312521.9/9975, intron 4 of 7)	3	23945286	23980617	35332	1	9975	ENST00000312521.9	15555	ENSG00000174738	NR1D2	nuclear receptor subfamily 1 group D member 2
	chr3	24658290	24658376	87	*	chip_ctrl_zmynd_peak_1016	70	.	6.94739	12.4155	7.04092	49	Intron (ENST00000630391.1/ENST00000630391.1, intron 4 of 4)	3	24687919	25174305	486387	1	5915	ENST00000455576.1	-29543	ENSG00000077092	RARB	retinoic acid receptor beta
	chr3	37862667	37862924	258	*	chip_ctrl_zmynd_peak_1017	24	.	4.98928	6.72612	2.46184	58	Promoter (<=1kb)	3	37861880	37984469	122590	1	10217	ENST00000273179.10	787	ENSG00000144677	CTDSPL	CTD small phosphatase like
	chr3	37964645	37964719	75	*	chip_ctrl_zmynd_peak_1018	24	.	4.79566	6.6312	2.40781	55	Exon (ENST00000273179.10/10217, exon 4 of 8)	3	37861880	37984469	122590	1	10217	ENST00000273179.10	102765	ENSG00000144677	CTDSPL	CTD small phosphatase like
	chr3	40459146	40459269	124	*	chip_ctrl_zmynd_peak_1019	18	.	4.21822	5.96932	1.89555	7	Promoter (1-2kb)	3	40457292	40468587	11296	1	9045	ENST00000338970.10	1854	ENSG00000188846	RPL14	ribosomal protein L14
	chr3	40459348	40459819	472	*	chip_ctrl_zmynd_peak_1020	77	.	8.15161	13.2497	7.7353	194	Promoter (2-3kb)	3	40457292	40468587	11296	1	9045	ENST00000338970.10	2056	ENSG00000188846	RPL14	ribosomal protein L14
	chr3	44175227	44175307	81	*	chip_ctrl_zmynd_peak_1021	42	.	5.73675	8.97121	4.22902	16	Distal Intergenic	3	44114212	44114310	99	1	406929	ENST00000385219.1	61015	ENSG00000207954	MIR138-1	microRNA 138-1
	chr3	45599721	45599900	180	*	chip_ctrl_zmynd_peak_1022	23	.	4.88053	6.551	2.34422	153	Intron (ENST00000465039.5/8994, intron 1 of 7)	3	45555394	45673506	118113	1	8994	ENST00000465039.5	44327	ENSG00000144791	LIMD1	LIM domains containing 1
	chr3	45975874	45976014	141	*	chip_ctrl_zmynd_peak_1023	40	.	5.9651	8.74613	4.06466	123	Intron (ENST00000535325.5/79443, intron 4 of 18)	3	45917899	45995824	77926	2	79443	ENST00000535325.5	19810	ENSG00000163820	FYCO1	FYVE and coiled-coil domain containing 1
	chr3	47703845	47704072	228	*	chip_ctrl_zmynd_peak_1024	46	.	6.05916	9.48793	4.66959	201	Intron (ENST00000254480.10/6599, intron 10 of 27)	3	47585269	47781893	196625	2	6599	ENST00000254480.10	77821	ENSG00000173473	SMARCC1	SWI/SNF related, matrix associated, actin dependent regulator of chromatin subfamily c member 1
	chr3	47772509	47772762	254	*	chip_ctrl_zmynd_peak_1025	55	.	6.89035	10.5352	5.52074	35	Intron (ENST00000254480.10/6599, intron 2 of 27)	3	47585269	47781893	196625	2	6599	ENST00000254480.10	9131	ENSG00000173473	SMARCC1	SWI/SNF related, matrix associated, actin dependent regulator of chromatin subfamily c member 1
	chr3	55449635	55449744	110	*	chip_ctrl_zmynd_peak_1026	61	.	6.53872	11.3433	6.1541	46	Distal Intergenic	3	55479040	55480920	1881	2	7474	ENST00000497817.1	31176	ENSG00000114251	WNT5A	Wnt family member 5A
	chr3	58119830	58120006	177	*	chip_ctrl_zmynd_peak_1027	34	.	5.66353	8.02067	3.48575	70	Intron (ENST00000490882.5/2317, intron 19 of 46)	3	58008400	58170774	162375	1	2317	ENST00000490882.5	111430	ENSG00000136068	FLNB	filamin B
	chr3	58120352	58120482	131	*	chip_ctrl_zmynd_peak_1028	21	.	4.72602	6.3047	2.12949	64	Intron (ENST00000490882.5/2317, intron 19 of 46)	3	58008400	58170774	162375	1	2317	ENST00000490882.5	111952	ENSG00000136068	FLNB	filamin B
	chr3	58144915	58145033	119	*	chip_ctrl_zmynd_peak_1029	42	.	6.09801	8.9633	4.22391	34	Intron (ENST00000490882.5/2317, intron 33 of 46)	3	58008400	58170774	162375	1	2317	ENST00000490882.5	136515	ENSG00000136068	FLNB	filamin B
	chr3	58150587	58150665	79	*	chip_ctrl_zmynd_peak_1030	38	.	5.59307	8.43006	3.80815	62	Exon (ENST00000477629.1/2317, exon 2 of 2)	3	58008400	58170774	162375	1	2317	ENST00000490882.5	142187	ENSG00000136068	FLNB	filamin B
	chr3	58428275	58428389	115	*	chip_ctrl_zmynd_peak_1031	33	.	5.43229	7.89015	3.37179	62	Exon (ENST00000607214.1/ENST00000607214.1, exon 1 of 1)	3	58427630	58433832	6203	2	5162	ENST00000302746.11	5443	ENSG00000168291	PDHB	pyruvate dehydrogenase E1 beta subunit
	chr3	58428536	58428610	75	*	chip_ctrl_zmynd_peak_1032	47	.	6.30136	9.56591	4.70213	52	3' UTR	3	58427630	58433832	6203	2	5162	ENST00000302746.11	5222	ENSG00000168291	PDHB	pyruvate dehydrogenase E1 beta subunit
	chr3	72999159	72999240	82	*	chip_ctrl_zmynd_peak_1033	25	.	5.04549	6.81728	2.54	39	Promoter (2-3kb)	3	72996803	73064982	68180	1	151987	ENST00000482242.5	2356	ENSG00000163605	PPP4R2	protein phosphatase 4 regulatory subunit 2
	chr3	107293716	107293790	75	*	chip_ctrl_zmynd_peak_1034	49	.	6.48617	9.86673	4.9677	49	Exon (ENST00000663370.1/344595, exon 2 of 2)	3	107272630	107421221	148592	2	101929579	ENST00000599431.3	127431		LOC101929579	uncharacterized LOC101929579
	chr3	115886884	115886959	76	*	chip_ctrl_zmynd_peak_1035	47	.	5.75212	9.67584	4.79287	43	Intron (ENST00000539563.5/4045, intron 2 of 5)	3	115802363	116086561	284199	2	4045	ENST00000539563.5	199602	ENSG00000185565	LSAMP	limbic system associated membrane protein
	chr3	121230091	121230409	319	*	chip_ctrl_zmynd_peak_1036	49	.	6.46511	9.8323	4.93418	156	Intron (ENST00000273666.10/9515, intron 11 of 27)	3	120908072	121424761	516690	1	9515	ENST00000273666.10	322019	ENSG00000145087	STXBP5L	syntaxin binding protein 5 like
	chr3	128081791	128082005	215	*	chip_ctrl_zmynd_peak_1037	77	.	8.18829	13.3121	7.75285	49	Exon (ENST00000582176.1/ENST00000582176.1, exon 1 of 1)	3	128064778	128097496	32719	2	8607	ENST00000585057.5	15491	ENSG00000175792	RUVBL1	RuvB like AAA ATPase 1
	chr3	128082592	128082733	142	*	chip_ctrl_zmynd_peak_1038	23	.	4.88053	6.551	2.34422	22	Exon (ENST00000582176.1/ENST00000582176.1, exon 1 of 1)	3	128064778	128097496	32719	2	8607	ENST00000585057.5	14763	ENSG00000175792	RUVBL1	RuvB like AAA ATPase 1
	chr3	128084811	128084886	76	*	chip_ctrl_zmynd_peak_1039	23	.	4.88053	6.551	2.34422	19	Exon (ENST00000582176.1/ENST00000582176.1, exon 1 of 1)	3	128064778	128097496	32719	2	8607	ENST00000585057.5	12610	ENSG00000175792	RUVBL1	RuvB like AAA ATPase 1
	chr3	128483222	128483296	75	*	chip_ctrl_zmynd_peak_1040	42	.	6.09801	8.9633	4.22391	19	Intron (ENST00000341105.6/2624, intron 4 of 5)	3	128479427	128493185	13759	2	2624	ENST00000341105.6	9889	ENSG00000179348	GATA2	GATA binding protein 2
	chr3	128483671	128483784	114	*	chip_ctrl_zmynd_peak_1041	27	.	5.2639	7.17627	2.79491	60	Intron (ENST00000341105.6/2624, intron 4 of 5)	3	128479427	128493185	13759	2	2624	ENST00000341105.6	9401	ENSG00000179348	GATA2	GATA binding protein 2
	chr3	128484604	128486133	1530	*	chip_ctrl_zmynd_peak_1042	77	.	8.18829	13.3121	7.75285	636	Exon (ENST00000341105.6/2624, exon 3 of 6)	3	128479427	128493185	13759	2	2624	ENST00000341105.6	7052	ENSG00000179348	GATA2	GATA binding protein 2
	chr3	128486333	128486594	262	*	chip_ctrl_zmynd_peak_1043	66	.	7.60342	12.0156	6.6858	121	Exon (ENST00000341105.6/2624, exon 3 of 6)	3	128479427	128493185	13759	2	2624	ENST00000341105.6	6591	ENSG00000179348	GATA2	GATA binding protein 2
	chr3	128490339	128490585	247	*	chip_ctrl_zmynd_peak_1044	66	.	7.60342	12.0156	6.6858	118	Promoter (1-2kb)	3	128489212	128497366	8155	1	101927167	ENST00000464242.1	1127		GATA2-AS1	GATA2 antisense RNA 1
	chr3	128490663	128490873	211	*	chip_ctrl_zmynd_peak_1045	51	.	6.65238	10.1396	5.16697	60	Promoter (1-2kb)	3	128489212	128497366	8155	1	101927167	ENST00000464242.1	1451		GATA2-AS1	GATA2 antisense RNA 1
	chr3	128490987	128491084	98	*	chip_ctrl_zmynd_peak_1046	37	.	5.84878	8.32811	3.71445	36	Promoter (1-2kb)	3	128489212	128497366	8155	1	101927167	ENST00000464242.1	1775		GATA2-AS1	GATA2 antisense RNA 1
	chr3	128491246	128491331	86	*	chip_ctrl_zmynd_peak_1047	46	.	6.43366	9.52084	4.66959	34	Promoter (2-3kb)	3	128489212	128497366	8155	1	101927167	ENST00000464242.1	2034		GATA2-AS1	GATA2 antisense RNA 1
	chr3	128491695	128491802	108	*	chip_ctrl_zmynd_peak_1048	19	.	4.67903	6.06952	1.92708	60	Promoter (2-3kb)	3	128489212	128497366	8155	1	101927167	ENST00000464242.1	2483		GATA2-AS1	GATA2 antisense RNA 1
	chr3	128491882	128492041	160	*	chip_ctrl_zmynd_peak_1049	46	.	6.43366	9.52084	4.66959	102	Promoter (2-3kb)	3	128489212	128497366	8155	1	101927167	ENST00000464242.1	2670		GATA2-AS1	GATA2 antisense RNA 1
	chr3	132180211	132180329	119	*	chip_ctrl_zmynd_peak_1050	48	.	6.19851	9.71146	4.82633	45	Intron (ENST00000512055.5/131034, intron 2 of 19)	3	131533565	132285410	751846	2	131034	ENST00000512055.5	105081	ENSG00000196353	CPNE4	copine 4
	chr3	132253494	132253616	123	*	chip_ctrl_zmynd_peak_1051	66	.	7.13162	11.9243	6.64304	58	Intron (ENST00000512055.5/131034, intron 2 of 19)	3	131533565	132285410	751846	2	131034	ENST00000512055.5	31794	ENSG00000196353	CPNE4	copine 4
	chr3	132256189	132256363	175	*	chip_ctrl_zmynd_peak_1052	32	.	4.98517	7.75922	3.29117	67	Intron (ENST00000512055.5/131034, intron 2 of 19)	3	131533565	132285410	751846	2	131034	ENST00000512055.5	29047	ENSG00000196353	CPNE4	copine 4
	chr3	132256602	132256710	109	*	chip_ctrl_zmynd_peak_1053	40	.	5.36865	8.70278	4.03494	70	Intron (ENST00000512055.5/131034, intron 2 of 19)	3	131533565	132285410	751846	2	131034	ENST00000512055.5	28700	ENSG00000196353	CPNE4	copine 4
	chr3	132257454	132257528	75	*	chip_ctrl_zmynd_peak_1054	37	.	5.5774	8.4051	3.7886	26	Intron (ENST00000512055.5/131034, intron 2 of 19)	3	131533565	132285410	751846	2	131034	ENST00000512055.5	27882	ENSG00000196353	CPNE4	copine 4
	chr3	132342129	132342601	473	*	chip_ctrl_zmynd_peak_1055	66	.	7.19348	12.0247	6.68764	283	Exon (ENST00000495911.5/55, exon 5 of 5)	3	132317369	132342579	25211	1	55	ENST00000495911.5	24760	ENSG00000014257	ACPP	acid phosphatase, prostate
	chr3	132342747	132342821	75	*	chip_ctrl_zmynd_peak_1056	32	.	4.98517	7.75922	3.29117	28	Intron (ENST00000475741.5/55, intron 5 of 8)	3	132317406	132357007	39602	1	55	ENST00000475741.5	25341	ENSG00000014257	ACPP	acid phosphatase, prostate
	chr3	136194990	136195140	151	*	chip_ctrl_zmynd_peak_1057	33	.	5.54365	7.8243	3.31629	90	Promoter (1-2kb)	3	136148917	136196335	47419	2	55167	ENST00000309993.3	1195	ENSG00000174579	MSL2	MSL complex subunit 2
	chr3	140186541	140186660	120	*	chip_ctrl_zmynd_peak_1058	61	.	7.20674	11.3504	6.1541	53	Intron (ENST00000458420.7/64084, intron 2 of 16)	3	139935185	140577397	642213	1	64084	ENST00000458420.7	251356	ENSG00000158258	CLSTN2	calsyntenin 2
	chr3	144291384	144291470	87	*	chip_ctrl_zmynd_peak_1059	73	.	7.63498	12.7431	7.30043	42	Distal Intergenic	3	143973608	143992367	18760	1	205428	ENST00000441925.2	317776	ENSG00000181744	DIPK2A	divergent protein kinase domain 2A
	chr3	153666911	153667012	102	*	chip_ctrl_zmynd_peak_1060	53	.	6.79624	10.378	5.37929	50	Intron (ENST00000493214.2/105374165, intron 3 of 6)	3	153385109	153762526	377418	2	105374165	ENST00000493214.2	95514		LINC02006	long intergenic non-protein coding RNA 2006
	chr3	159627788	159627862	75	*	chip_ctrl_zmynd_peak_1061	33	.	5.54365	7.8243	3.31629	11	Intron (ENST00000639147.1/100505385, intron 3 of 3)	3	158962235	159764599	802365	1	100505385	ENST00000639147.1	665553	ENSG00000283154	IQCJ-SCHIP1	IQCJ-SCHIP1 readthrough
	chr3	160401371	160401561	191	*	chip_ctrl_zmynd_peak_1062	37	.	5.75802	8.41104	3.79406	149	Intron (ENST00000497311.5/10051, intron 3 of 5)	3	160227454	160449829	222376	2	100174949	ENST00000483754.1	48268	ENSG00000248710	TRIM59-IFT80	TRIM59-IFT80 protein
	chr3	170040313	170040431	119	*	chip_ctrl_zmynd_peak_1063	79	.	8.13422	13.564	7.97607	69	Promoter (2-3kb)	3	170037995	170085392	47398	1	26996	ENST00000355897.10	2318	ENSG00000173890	GPR160	G protein-coupled receptor 160
	chr3	171741557	171741676	120	*	chip_ctrl_zmynd_peak_1064	49	.	6.50738	9.90142	4.99221	71	Intron (ENST00000351298.9/5337, intron 1 of 26)	3	171600404	171810483	210080	2	5337	ENST00000351298.9	68807	ENSG00000075651	PLD1	phospholipase D1
	chr3	172298450	172298585	136	*	chip_ctrl_zmynd_peak_1065	87	.	8.70332	14.5193	8.77226	62	Intron (ENST00000415807.7/64778, intron 8 of 25)	3	172039578	172401669	362092	1	64778	ENST00000415807.7	258872	ENSG00000075420	FNDC3B	fibronectin type III domain containing 3B
	chr3	175179208	175179291	84	*	chip_ctrl_zmynd_peak_1066	61	.	7.20674	11.3504	6.1541	51	Intron (ENST00000485853.5/254827, intron 2 of 3)	3	174859322	175257213	397892	1	254827	ENST00000485853.5	319886	ENSG00000177694	NAALADL2	N-acetylated alpha-linked acidic dipeptidase like 2
	chr3	184316209	184316348	140	*	chip_ctrl_zmynd_peak_1067	33	.	5.43229	7.89015	3.37179	17	Promoter (1-2kb)	3	184314495	184335353	20859	1	1981	ENST00000346169.6	1714	ENSG00000114867	EIF4G1	eukaryotic translation initiation factor 4 gamma 1
	chr3	186785377	186785456	80	*	chip_ctrl_zmynd_peak_1068	56	.	7.01854	10.751	5.64976	43	Promoter (1-2kb)	3	186783572	186789897	6326	1	1974	ENST00000426808.5	1805	ENSG00000156976	EIF4A2	eukaryotic translation initiation factor 4A2
	chr3	186785539	186785764	226	*	chip_ctrl_zmynd_peak_1069	66	.	7.35159	11.9176	6.63692	118	Promoter (1-2kb)	3	186783572	186789897	6326	1	1974	ENST00000426808.5	1967	ENSG00000156976	EIF4A2	eukaryotic translation initiation factor 4A2
	chr3	186786182	186786317	136	*	chip_ctrl_zmynd_peak_1070	25	.	4.93844	6.85583	2.55283	25	Promoter (2-3kb)	3	186783572	186789897	6326	1	1974	ENST00000426808.5	2610	ENSG00000156976	EIF4A2	eukaryotic translation initiation factor 4A2
	chr3	186787241	186787330	90	*	chip_ctrl_zmynd_peak_1071	40	.	5.9651	8.74613	4.06466	58	Promoter (<=1kb)	3	186787314	186789291	1978	1	1974	ENST00000494445.1	0	ENSG00000156976	EIF4A2	eukaryotic translation initiation factor 4A2
	chr3	186787794	186787918	125	*	chip_ctrl_zmynd_peak_1072	66	.	7.54288	11.913	6.63692	62	Promoter (4-5kb)	3	186783572	186789897	6326	1	1974	ENST00000426808.5	4222	ENSG00000156976	EIF4A2	eukaryotic translation initiation factor 4A2
	chr3	186788004	186788099	96	*	chip_ctrl_zmynd_peak_1073	85	.	8.58322	14.3155	8.59707	52	Promoter (4-5kb)	3	186783572	186789897	6326	1	1974	ENST00000426808.5	4432	ENSG00000156976	EIF4A2	eukaryotic translation initiation factor 4A2
	chr3	186788192	186788654	463	*	chip_ctrl_zmynd_peak_1074	141	.	11.3659	21.0877	14.1151	149	Promoter (4-5kb)	3	186783572	186789897	6326	1	1974	ENST00000426808.5	4620	ENSG00000156976	EIF4A2	eukaryotic translation initiation factor 4A2
	chr3	186788793	186788907	115	*	chip_ctrl_zmynd_peak_1075	62	.	7.26338	11.4444	6.24035	82	Exon (ENST00000485101.5/1974, exon 4 of 4)	3	186783572	186789897	6326	1	1974	ENST00000426808.5	5221	ENSG00000156976	EIF4A2	eukaryotic translation initiation factor 4A2
	chr3	187641437	187641558	122	*	chip_ctrl_zmynd_peak_1076	65	.	7.25965	11.7673	6.5131	57	Distal Intergenic	3	187668912	187670394	1483	2	6750	ENST00000287641.4	28836	ENSG00000157005	SST	somatostatin
	chr3	193509302	193509376	75	*	chip_ctrl_zmynd_peak_1077	32	.	4.98517	7.75922	3.29117	50	Intron (ENST00000342695.9/84239, intron 2 of 29)	3	193398967	193554895	155929	2	84239	ENST00000342695.9	45519	ENSG00000127249	ATP13A4	ATPase 13A4
	chr3	194688849	194689009	161	*	chip_ctrl_zmynd_peak_1078	24	.	4.98928	6.72612	2.46184	146	Promoter (2-3kb)	3	194685883	194689037	3155	1	131583	ENST00000329759.6	2966	ENSG00000185112	FAM43A	family with sequence similarity 43 member A
	chr4	1168084	1168206	123	*	chip_ctrl_zmynd_peak_1079	81	.	8.31547	13.8655	8.19649	47	Promoter (4-5kb)	4	1166932	1172583	5652	2	10417	ENST00000290902.10	4377	ENSG00000159674	SPON2	spondin 2
	chr4	1168313	1168387	75	*	chip_ctrl_zmynd_peak_1080	46	.	6.43366	9.52084	4.66959	25	Promoter (4-5kb)	4	1166932	1172583	5652	2	10417	ENST00000290902.10	4196	ENSG00000159674	SPON2	spondin 2
	chr4	1169483	1169732	250	*	chip_ctrl_zmynd_peak_1081	56	.	7.01854	10.751	5.64976	81	Promoter (2-3kb)	4	1166932	1172583	5652	2	10417	ENST00000290902.10	2851	ENSG00000159674	SPON2	spondin 2
	chr4	1170046	1170565	520	*	chip_ctrl_zmynd_peak_1082	103	.	9.4242	16.4923	10.3331	301	Promoter (2-3kb)	4	1166932	1172583	5652	2	10417	ENST00000290902.10	2018	ENSG00000159674	SPON2	spondin 2
	chr4	1172974	1173259	286	*	chip_ctrl_zmynd_peak_1083	56	.	7.01854	10.751	5.64976	121	Promoter (<=1kb)	4	1166937	1173211	6275	2	10417	ENST00000431380.5	0	ENSG00000159674	SPON2	spondin 2
	chr4	1211740	1211947	208	*	chip_ctrl_zmynd_peak_1084	25	.	4.6017	6.84726	2.55204	80	3' UTR	4	1211448	1249112	37665	2	1487	ENST00000382952.7	37165	ENSG00000159692	CTBP1	C-terminal binding protein 1
	chr4	1729817	1729903	87	*	chip_ctrl_zmynd_peak_1085	46	.	6.43366	9.52084	4.66959	44	Intron (ENST00000651472.1/10460, intron 4 of 15)	4	1721078	1745127	24050	1	10460	ENST00000651472.1	8739	ENSG00000013810	TACC3	transforming acidic coiled-coil containing protein 3
	chr4	2961486	2961587	102	*	chip_ctrl_zmynd_peak_1086	61	.	7.20674	11.3504	6.1541	37	Exon (ENST00000503709.1/317648, exon 4 of 4)	4	2937266	2961738	24473	1	317648	ENST00000503709.1	24220		NOP14-AS1	NOP14 antisense RNA 1
	chr4	8468716	8468839	124	*	chip_ctrl_zmynd_peak_1087	33	.	5.54365	7.8243	3.31629	2	Intron (ENST00000389737.5/152992, intron 9 of 10)	4	8440777	8476555	35779	1	152992	ENST00000389737.5	27939	ENSG00000155275	TRMT44	tRNA methyltransferase 44 homolog
	chr4	16044243	16044445	203	*	chip_ctrl_zmynd_peak_1088	36	.	5.80221	8.25033	3.68242	136	Intron (ENST00000447510.6/8842, intron 1 of 26)	4	15968226	16076118	107893	2	8842	ENST00000447510.6	31673	ENSG00000007062	PROM1	prominin 1
	chr4	38674536	38674809	274	*	chip_ctrl_zmynd_peak_1089	56	.	6.1356	10.6765	5.63051	90	Intron (ENST00000514033.1/51274, intron 1 of 3)	4	38664197	38690751	26555	1	51274	ENST00000514033.1	10339	ENSG00000109787	KLF3	Kruppel like factor 3
	chr4	59409873	59409947	75	*	chip_ctrl_zmynd_peak_1090	38	.	5.59307	8.43006	3.80815	10	Distal Intergenic	4	59013573	59046959	33387	1	105377247	ENST00000509782.1	396300	ENSG00000251266	LINC02429	long intergenic non-protein coding RNA 2429
	chr4	61244126	61244200	75	*	chip_ctrl_zmynd_peak_1091	36	.	5.59899	8.15593	3.60508	14	Intron (ENST00000512091.6/23284, intron 1 of 25)	4	61201258	62078335	877078	1	23284	ENST00000512091.6	42868	ENSG00000150471	ADGRL3	adhesion G protein-coupled receptor L3
	chr4	76127930	76128078	149	*	chip_ctrl_zmynd_peak_1092	62	.	6.81889	11.4174	6.21362	114	Promoter (2-3kb)	4	76114659	76130851	16193	2	53371	ENST00000508604.5	2773	ENSG00000138750	NUP54	nucleoporin 54
	chr4	81909558	81909632	75	*	chip_ctrl_zmynd_peak_1093	37	.	5.68624	8.29568	3.71445	33	Intron (ENST00000638048.1/153020, intron 2 of 16)	4	81427065	82044069	617005	2	153020	ENST00000638048.1	134437	ENSG00000138670	RASGEF1B	RasGEF domain family member 1B
	chr4	82909420	82909494	75	*	chip_ctrl_zmynd_peak_1094	44	.	5.89355	9.22251	4.4565	43	Intron (ENST00000302236.10/79725, intron 4 of 4)	4	82900735	82919969	19235	1	79725	ENST00000302236.10	8685	ENSG00000168152	THAP9	THAP domain containing 9
	chr4	83639105	83639241	137	*	chip_ctrl_zmynd_peak_1095	77	.	7.95223	13.2633	7.74786	68	Distal Intergenic	4	83598529	83605139	6611	1	84803	ENST00000509044.1	40576	ENSG00000138678	GPAT3	glycerol-3-phosphate acyltransferase 3
	chr4	87117492	87117626	135	*	chip_ctrl_zmynd_peak_1096	66	.	7.19348	12.0247	6.68764	70	Intron (ENST00000395146.8/4299, intron 12 of 20)	4	86935002	87141054	206053	1	4299	ENST00000395146.8	182490	ENSG00000172493	AFF1	AF4/FMR2 family member 1
	chr4	87117835	87117942	108	*	chip_ctrl_zmynd_peak_1097	47	.	6.30136	9.56591	4.70213	58	Intron (ENST00000395146.8/4299, intron 12 of 20)	4	86935002	87141054	206053	1	4299	ENST00000395146.8	182833	ENSG00000172493	AFF1	AF4/FMR2 family member 1
	chr4	92483465	92483564	100	*	chip_ctrl_zmynd_peak_1098	22	.	4.6609	6.41997	2.23399	14	Intron (ENST00000282020.9/2895, intron 1 of 15)	4	92303966	93774566	1470601	1	2895	ENST00000282020.9	179499	ENSG00000152208	GRID2	glutamate ionotropic receptor delta type subunit 2
	chr4	99947228	99947332	105	*	chip_ctrl_zmynd_peak_1099	46	.	6.43366	9.52084	4.66959	66	Promoter (<=1kb)	4	99896248	99946618	50371	2	79982	ENST00000442697.7	-610	ENSG00000164031	DNAJB14	DnaJ heat shock protein family (Hsp40) member B14
	chr4	100585758	100585883	126	*	chip_ctrl_zmynd_peak_1100	42	.	5.92613	8.96168	4.22391	57	Intron (ENST00000510657.1/51705, intron 3 of 5)	4	100479972	100880126	400155	2	51705	ENST00000510657.1	294243	ENSG00000164035	EMCN	endomucin
	chr4	101345640	101345775	136	*	chip_ctrl_zmynd_peak_1101	24	.	4.98928	6.72612	2.46184	40	Promoter (1-2kb)	4	101023409	101347477	324069	2	5530	ENST00000512215.5	1702	ENSG00000138814	PPP3CA	protein phosphatase 3 catalytic subunit alpha
	chr4	118279311	118279492	182	*	chip_ctrl_zmynd_peak_1102	24	.	4.97819	6.70818	2.46184	154	Promoter (<=1kb)	4	118278709	118279823	1115	1	100093630	ENST00000602520.5	602	ENSG00000269893	SNHG8	small nucleolar RNA host gene 8
	chr4	127975719	127975806	88	*	chip_ctrl_zmynd_peak_1103	44	.	6.10799	9.2536	4.47679	54	Intron (ENST00000398965.5/80167, intron 1 of 10)	4	127965306	128031290	65985	1	80167	ENST00000398965.5	10413	ENSG00000164074	ABHD18	abhydrolase domain containing 18
	chr4	129246957	129247065	109	*	chip_ctrl_zmynd_peak_1104	59	.	7.04966	11.0911	5.95083	37	Distal Intergenic	4	129096170	129106599	10430	1	132321	ENST00000508622.1	150787	ENSG00000151470	C4orf33	chromosome 4 open reading frame 33
	chr4	155668690	155668764	75	*	chip_ctrl_zmynd_peak_1105	38	.	5.83164	8.52975	3.89219	58	Promoter (1-2kb)	4	155666711	155730432	63722	1	2982	ENST00000506455.5	1979	ENSG00000164116	GUCY1A1	guanylate cyclase 1 soluble subunit alpha 1
	chr4	155668977	155669168	192	*	chip_ctrl_zmynd_peak_1106	108	.	9.51227	17.0639	10.8366	36	Promoter (2-3kb)	4	155666711	155730432	63722	1	2982	ENST00000506455.5	2266	ENSG00000164116	GUCY1A1	guanylate cyclase 1 soluble subunit alpha 1
	chr4	167216887	167216987	101	*	chip_ctrl_zmynd_peak_1107	96	.	8.38448	15.6598	9.68943	35	Intron (ENST00000541354.5/50859, intron 2 of 9)	4	166733384	167234426	501043	2	50859	ENST00000541354.5	17439	ENSG00000196104	SPOCK3	SPARC (osteonectin), cwcv and kazal like domains proteoglycan 3
	chr4	169080231	169080396	166	*	chip_ctrl_zmynd_peak_1108	26	.	5.13223	6.95889	2.64955	152	Distal Intergenic	4	169007641	169010275	2635	2	84869	ENST00000507752.1	-69956	ENSG00000145439	CBR4	carbonyl reductase 4
	chr4	169092910	169092987	78	*	chip_ctrl_zmynd_peak_1109	52	.	6.3469	10.29	5.29972	28	Downstream (1-2kb)	4	169116269	169156657	40389	2	57630	ENST00000511421.5	63670	ENSG00000154447	SH3RF1	SH3 domain containing ring finger 1
	chr4	169114722	169114841	120	*	chip_ctrl_zmynd_peak_1110	64	.	6.99134	11.6969	6.45352	70	Intron (ENST00000284637.14/57630, intron 10 of 11)	4	169094259	169270956	176698	2	57630	ENST00000284637.14	156115	ENSG00000154447	SH3RF1	SH3 domain containing ring finger 1
	chr4	169114920	169115594	675	*	chip_ctrl_zmynd_peak_1111	68	.	7.06062	12.1976	6.84591	477	Intron (ENST00000284637.14/57630, intron 10 of 11)	4	169094259	169270956	176698	2	57630	ENST00000284637.14	155362	ENSG00000154447	SH3RF1	SH3 domain containing ring finger 1
	chr4	169115676	169115928	253	*	chip_ctrl_zmynd_peak_1112	40	.	5.36865	8.70278	4.03494	193	Intron (ENST00000284637.14/57630, intron 10 of 11)	4	169094259	169270956	176698	2	57630	ENST00000284637.14	155028	ENSG00000154447	SH3RF1	SH3 domain containing ring finger 1
	chr4	169129535	169129671	137	*	chip_ctrl_zmynd_peak_1113	25	.	4.72838	6.77747	2.50775	12	Intron (ENST00000284637.14/57630, intron 6 of 11)	4	169094259	169270956	176698	2	57630	ENST00000284637.14	141285	ENSG00000154447	SH3RF1	SH3 domain containing ring finger 1
	chr5	252093	252170	78	*	chip_ctrl_zmynd_peak_1114	42	.	6.09801	8.9633	4.22391	21	Intron (ENST00000617470.4/6389, intron 11 of 12)	5	218241	256697	38457	1	6389	ENST00000617470.4	33852	ENSG00000073578	SDHA	succinate dehydrogenase complex flavoprotein subunit A
	chr5	252518	252642	125	*	chip_ctrl_zmynd_peak_1115	31	.	5.42282	7.62817	3.19033	7	Intron (ENST00000617470.4/6389, intron 11 of 12)	5	218241	256697	38457	1	6389	ENST00000617470.4	34277	ENSG00000073578	SDHA	succinate dehydrogenase complex flavoprotein subunit A
	chr5	6611866	6612307	442	*	chip_ctrl_zmynd_peak_1116	59	.	7.07278	11.1292	5.98427	198	Intron (ENST00000264670.11/54888, intron 9 of 18)	5	6599239	6633044	33806	2	54888	ENST00000264670.11	20737	ENSG00000037474	NSUN2	NOP2/Sun RNA methyltransferase 2
	chr5	10306119	10306263	145	*	chip_ctrl_zmynd_peak_1117	29	.	5.25113	7.35217	2.94728	108	Promoter (1-2kb)	5	10277595	10307902	30308	2	134147	ENST00000296658.4	1639	ENSG00000164237	CMBL	carboxymethylenebutenolidase homolog
	chr5	10306806	10307012	207	*	chip_ctrl_zmynd_peak_1118	38	.	5.59307	8.43006	3.80815	163	Promoter (<=1kb)	5	10277595	10307902	30308	2	134147	ENST00000296658.4	890	ENSG00000164237	CMBL	carboxymethylenebutenolidase homolog
	chr5	10307355	10307569	215	*	chip_ctrl_zmynd_peak_1119	38	.	5.77625	8.44039	3.80826	41	Promoter (<=1kb)	5	10280466	10307563	27098	2	134147	ENST00000510532.5	0	ENSG00000164237	CMBL	carboxymethylenebutenolidase homolog
	chr5	21495550	21495676	127	*	chip_ctrl_zmynd_peak_1120	44	.	5.89355	9.22251	4.4565	43	Intron (ENST00000508260.5/728411, intron 6 of 8)	5	21341833	21544777	202945	1	728411	ENST00000508260.5	153717	ENSG00000183666	GUSBP1	GUSB pseudogene 1
	chr5	32172204	32172301	98	*	chip_ctrl_zmynd_peak_1121	18	.	4.21822	5.96932	1.89555	53	Promoter (2-3kb)	5	32124716	32174319	49604	2	64083	ENST00000265070.7	2018	ENSG00000113384	GOLPH3	golgi phosphoprotein 3
	chr5	34178528	34178654	127	*	chip_ctrl_zmynd_peak_1122	38	.	5.44692	8.50589	3.86896	110	Intron (ENST00000514048.5/114899, intron 3 of 5)	5	34164698	34189514	24817	2	114899	ENST00000514048.5	10860	ENSG00000082196	C1QTNF3	C1q and TNF related 3
	chr5	40833828	40833962	135	*	chip_ctrl_zmynd_peak_1123	18	.	4.21822	5.96932	1.89555	111	Promoter (1-2kb)	5	40825262	40835222	9961	2	6167	ENST00000274242.10	1260	ENSG00000145592	RPL37	ribosomal protein L37
	chr5	40834365	40834457	93	*	chip_ctrl_zmynd_peak_1124	38	.	5.77625	8.44039	3.80826	27	Promoter (<=1kb)	5	40825262	40835222	9961	2	6167	ENST00000274242.10	765	ENSG00000145592	RPL37	ribosomal protein L37
	chr5	50581987	50582061	75	*	chip_ctrl_zmynd_peak_1125	33	.	5.54365	7.8243	3.31629	44	Distal Intergenic	5	50665899	50778126	112228	1	79668	ENST00000503790.6	-83838	ENSG00000151883	PARP8	poly(ADP-ribose) polymerase family member 8
	chr5	53726355	53726461	107	*	chip_ctrl_zmynd_peak_1126	62	.	7.28793	11.4853	6.2729	64	Distal Intergenic	5	53646195	53658789	12595	1	4724	ENST00000509443.1	80160	ENSG00000164258	NDUFS4	NADH:ubiquinone oxidoreductase subunit S4
	chr5	55529895	55529970	76	*	chip_ctrl_zmynd_peak_1127	27	.	5.2639	7.17627	2.79491	24	Promoter (4-5kb)	5	55424854	55534964	110111	2	8611	ENST00000307259.9	4994	ENSG00000067113	PLPP1	phospholipid phosphatase 1
	chr5	55530511	55530635	125	*	chip_ctrl_zmynd_peak_1128	46	.	6.43366	9.52084	4.66959	58	Promoter (<=1kb)	5	55530156	55530701	546	2	379013	ENST00000502765.1	66		RNF138P1	ring finger protein 138 pseudogene 1
	chr5	55531063	55531405	343	*	chip_ctrl_zmynd_peak_1129	51	.	6.65238	10.1396	5.16697	49	Promoter (3-4kb)	5	55424854	55534964	110111	2	8611	ENST00000307259.9	3559	ENSG00000067113	PLPP1	phospholipid phosphatase 1
	chr5	55531546	55531625	80	*	chip_ctrl_zmynd_peak_1130	34	.	5.6061	7.92637	3.40102	33	Promoter (3-4kb)	5	55424854	55534964	110111	2	8611	ENST00000307259.9	3339	ENSG00000067113	PLPP1	phospholipid phosphatase 1
	chr5	60447597	60447694	98	*	chip_ctrl_zmynd_peak_1131	65	.	6.55951	11.7709	6.51657	42	Intron (ENST00000502484.6/5144, intron 1 of 16)	5	58974657	60488076	1513420	2	5144	ENST00000502484.6	40382	ENSG00000113448	PDE4D	phosphodiesterase 4D
	chr5	65869923	65870044	122	*	chip_ctrl_zmynd_peak_1132	40	.	5.9651	8.74613	4.06466	88	Intron (ENST00000509935.2/57486, intron 6 of 6)	5	65788363	65871725	83363	1	57486	ENST00000509935.2	81560	ENSG00000123213	NLN	neurolysin
	chr5	66146595	66146685	91	*	chip_ctrl_zmynd_peak_1133	15	.	4.32412	5.49636	1.55805	31	Intron (ENST00000521691.5/140890, intron 1 of 4)	5	66139971	66162273	22303	1	140890	ENST00000521691.5	6624	ENSG00000153914	SREK1	splicing regulatory glutamic acid and lysine rich protein 1
	chr5	71653123	71653305	183	*	chip_ctrl_zmynd_peak_1134	46	.	6.43366	9.52084	4.66959	124	Intron (ENST00000512218.6/64087, intron 15 of 15)	5	71587288	71657215	69928	1	64087	ENST00000512218.6	65835	ENSG00000131844	MCCC2	methylcrotonoyl-CoA carboxylase 2
	chr5	98777146	98777220	75	*	chip_ctrl_zmynd_peak_1135	44	.	5.86151	9.17116	4.41152	27	Intron (ENST00000504776.5/285704, intron 3 of 3)	5	98768650	98779919	11270	1	285704	ENST00000504776.5	8496	ENSG00000174136	RGMB	repulsive guidance molecule BMP co-receptor b
	chr5	98779466	98779721	256	*	chip_ctrl_zmynd_peak_1136	77	.	7.52192	13.3603	7.7953	195	Exon (ENST00000504776.5/285704, exon 4 of 4)	5	98768650	98779919	11270	1	285704	ENST00000504776.5	10816	ENSG00000174136	RGMB	repulsive guidance molecule BMP co-receptor b
	chr5	98779835	98779909	75	*	chip_ctrl_zmynd_peak_1137	50	.	6.14534	9.96492	5.04906	19	Promoter (<=1kb)	5	98779845	98798643	18799	1	285704	ENST00000508978.1	0	ENSG00000174136	RGMB	repulsive guidance molecule BMP co-receptor b
	chr5	99471243	99471478	236	*	chip_ctrl_zmynd_peak_1138	140	.	9.46001	21.0272	14.0611	67	Distal Intergenic	5	99549432	99577957	28526	1	102724855	ENST00000510302.1	-77954		LINC02113	long intergenic non-protein coding RNA 2113
	chr5	107534149	107534225	77	*	chip_ctrl_zmynd_peak_1139	38	.	5.77625	8.44039	3.80826	24	Intron (ENST00000333274.11/1946, intron 1 of 4)	5	107376894	107670937	294044	2	1946	ENST00000333274.11	136712	ENSG00000184349	EFNA5	ephrin A5
	chr5	116631266	116631358	93	*	chip_ctrl_zmynd_peak_1140	29	.	5.25113	7.35217	2.94728	27	Distal Intergenic	5	116575155	116591458	16304	1	105379132	ENST00000660166.1	56111	ENSG00000249167	SEMA6A-AS2	SEMA6A antisense RNA 2
	chr5	138559668	138559991	324	*	chip_ctrl_zmynd_peak_1141	88	.	7.76474	14.6323	8.83882	52	Promoter (1-2kb)	5	138558338	138561062	2725	2	109617013	ENST00000649692.1	1071	ENSG00000222937	SNORD63B	small nucleolar RNA, C/D box 63B
	chr5	139295075	139295171	97	*	chip_ctrl_zmynd_peak_1142	56	.	7.01854	10.751	5.64976	37	Intron (ENST00000509990.5/9782, intron 3 of 16)	5	139273752	139329404	55653	1	9782	ENST00000509990.5	21323	ENSG00000015479	MATR3	matrin 3
	chr5	141934382	141934495	114	*	chip_ctrl_zmynd_peak_1143	31	.	5.42282	7.62817	3.19033	69	Exon (ENST00000194118.8/9812, exon 9 of 13)	5	141923855	141940120	16266	1	9812	ENST00000194118.8	10527	ENSG00000081791	DELE1	DAP3 binding cell death enhancer 1
	chr5	149548033	149548125	93	*	chip_ctrl_zmynd_peak_1144	27	.	5.2639	7.17627	2.79491	64	Promoter (3-4kb)	5	149492982	149551439	58458	2	1452	ENST00000261798.10	3314	ENSG00000113712	CSNK1A1	casein kinase 1 alpha 1
	chr5	149549457	149550029	573	*	chip_ctrl_zmynd_peak_1145	66	.	7.60342	12.0156	6.6858	505	Promoter (1-2kb)	5	149492982	149551439	58458	2	1452	ENST00000261798.10	1410	ENSG00000113712	CSNK1A1	casein kinase 1 alpha 1
	chr5	149550119	149550211	93	*	chip_ctrl_zmynd_peak_1146	71	.	7.7611	12.5931	7.17038	62	Promoter (1-2kb)	5	149492982	149551439	58458	2	1452	ENST00000261798.10	1228	ENSG00000113712	CSNK1A1	casein kinase 1 alpha 1
	chr5	159186477	159186632	156	*	chip_ctrl_zmynd_peak_1147	27	.	4.95974	7.14244	2.79491	38	Intron (ENST00000274542.6/153830, intron 3 of 10)	5	159157409	159207826	50418	2	153830	ENST00000274542.6	21194	ENSG00000145860	RNF145	ring finger protein 145
	chr5	176534713	176534792	80	*	chip_ctrl_zmynd_peak_1148	17	.	4.48488	5.75321	1.72623	28	Promoter (2-3kb)	5	176526712	176537402	10691	2	22838	ENST00000274811.9	2610	ENSG00000146083	RNF44	ring finger protein 44
	chr5	178146255	178146457	203	*	chip_ctrl_zmynd_peak_1149	46	.	6.05916	9.48793	4.66959	13	Exon (ENST00000515098.5/64777, exon 9 of 12)	5	178130996	178150565	19570	1	64777	ENST00000515098.5	15259	ENSG00000145916	RMND5B	required for meiotic nuclear division 5 homolog B
	chr5	179595967	179596068	102	*	chip_ctrl_zmynd_peak_1150	23	.	4.88053	6.551	2.34422	70	Exon (ENST00000500262.1/101928445, exon 9 of 9)	5	179595904	179603741	7838	2	101928445	ENST00000500262.1	7673	ENSG00000244945	LOC101928445	uncharacterized LOC101928445
	chr5	179617319	179617409	91	*	chip_ctrl_zmynd_peak_1151	40	.	5.36865	8.70278	4.03494	43	Exon (ENST00000515481.5/3187, exon 4 of 4)	5	179614178	179623710	9533	2	3187	ENST00000393432.8	6301	ENSG00000169045	HNRNPH1	heterogeneous nuclear ribonucleoprotein H1
	chr5	179618972	179619222	251	*	chip_ctrl_zmynd_peak_1152	57	.	5.56923	10.8132	5.70587	198	Promoter (4-5kb)	5	179614178	179623710	9533	2	3187	ENST00000393432.8	4488	ENSG00000169045	HNRNPH1	heterogeneous nuclear ribonucleoprotein H1
	chr5	179619305	179619382	78	*	chip_ctrl_zmynd_peak_1153	59	.	6.18539	11.1413	5.99602	58	Promoter (4-5kb)	5	179614178	179623710	9533	2	3187	ENST00000393432.8	4328	ENSG00000169045	HNRNPH1	heterogeneous nuclear ribonucleoprotein H1
	chr5	179620376	179620457	82	*	chip_ctrl_zmynd_peak_1154	56	.	5.67744	10.6388	5.61264	35	Promoter (3-4kb)	5	179614178	179623710	9533	2	3187	ENST00000393432.8	3253	ENSG00000169045	HNRNPH1	heterogeneous nuclear ribonucleoprotein H1
	chr5	179620599	179620792	194	*	chip_ctrl_zmynd_peak_1155	46	.	5.58011	9.39051	4.60455	73	Promoter (2-3kb)	5	179614178	179623710	9533	2	3187	ENST00000393432.8	2918	ENSG00000169045	HNRNPH1	heterogeneous nuclear ribonucleoprotein H1
	chr5	179621065	179621192	128	*	chip_ctrl_zmynd_peak_1156	25	.	4.6017	6.84726	2.55204	115	Promoter (2-3kb)	5	179614178	179623710	9533	2	3187	ENST00000393432.8	2518	ENSG00000169045	HNRNPH1	heterogeneous nuclear ribonucleoprotein H1
	chr5	179621418	179621497	80	*	chip_ctrl_zmynd_peak_1157	92	.	8.38961	15.2149	9.29387	22	Promoter (<=1kb)	5	179618161	179621461	3301	2	3187	ENST00000518548.5	0	ENSG00000169045	HNRNPH1	heterogeneous nuclear ribonucleoprotein H1
	chr5	179621582	179622465	884	*	chip_ctrl_zmynd_peak_1158	96	.	8.38448	15.6598	9.68943	114	Promoter (<=1kb)	5	179620733	179621686	954	2	3187	ENST00000519943.1	0	ENSG00000169045	HNRNPH1	heterogeneous nuclear ribonucleoprotein H1
	chr5	179622554	179622838	285	*	chip_ctrl_zmynd_peak_1159	67	.	7.23532	12.0926	6.75052	256	Promoter (<=1kb)	5	179614178	179623710	9533	2	3187	ENST00000393432.8	872	ENSG00000169045	HNRNPH1	heterogeneous nuclear ribonucleoprotein H1
	chr5	179731641	179731749	109	*	chip_ctrl_zmynd_peak_1160	40	.	5.36865	8.70278	4.03494	15	3' UTR	5	179698967	179731641	32675	1	821	ENST00000247461.9	32674	ENSG00000127022	CANX	calnexin
	chr5	179732032	179732109	78	*	chip_ctrl_zmynd_peak_1161	45	.	5.9587	9.3269	4.54486	63	Promoter (<=1kb)	5	179732822	179777283	44462	1	9794	ENST00000292599.4	-713	ENSG00000161021	MAML1	mastermind like transcriptional coactivator 1
	chr5	179732185	179732562	378	*	chip_ctrl_zmynd_peak_1162	122	.	9.76045	18.8983	12.2908	316	Promoter (<=1kb)	5	179732822	179777283	44462	1	9794	ENST00000292599.4	-260	ENSG00000161021	MAML1	mastermind like transcriptional coactivator 1
	chr5	179895288	179895392	105	*	chip_ctrl_zmynd_peak_1163	32	.	4.98517	7.75922	3.29117	48	Intron (ENST00000355235.7/23061, intron 3 of 20)	5	179862066	179907856	45791	2	23061	ENST00000355235.7	12464	ENSG00000197226	TBC1D9B	TBC1 domain family member 9B
	chr5	179895783	179895859	77	*	chip_ctrl_zmynd_peak_1164	23	.	4.10365	6.56031	2.3494	74	Intron (ENST00000355235.7/23061, intron 3 of 20)	5	179862066	179907856	45791	2	23061	ENST00000355235.7	11997	ENSG00000197226	TBC1D9B	TBC1 domain family member 9B
	chr5	181242350	181242455	106	*	chip_ctrl_zmynd_peak_1165	32	.	4.98517	7.75922	3.29117	68	Promoter (1-2kb)	5	181236897	181243906	7010	2	10399	ENST00000512805.6	1451	ENSG00000204628	RACK1	receptor for activated C kinase 1
	chr5	181242554	181243210	657	*	chip_ctrl_zmynd_peak_1166	90	.	7.66949	14.9256	9.08778	258	Promoter (<=1kb)	5	181236897	181243906	7010	2	10399	ENST00000512805.6	696	ENSG00000204628	RACK1	receptor for activated C kinase 1
	chr6	10405369	10405512	144	*	chip_ctrl_zmynd_peak_1167	37	.	5.84878	8.32811	3.71445	129	Promoter (<=1kb)	6	10404502	10407928	3427	1	109729173	ENST00000645232.1	867	ENSG00000285278	TFAP2A-AS2	TFAP2A antisense RNA 2
	chr6	21596829	21597042	214	*	chip_ctrl_zmynd_peak_1168	24	.	4.98928	6.72612	2.46184	66	Promoter (3-4kb)	6	21593751	21598619	4869	1	6659	ENST00000244745.4	3078	ENSG00000124766	SOX4	SRY-box transcription factor 4
	chr6	24961157	24961246	90	*	chip_ctrl_zmynd_peak_1169	82	.	8.09431	13.883	8.21378	40	Intron (ENST00000510784.8/9750, intron 1 of 13)	6	24839359	25042018	202660	2	9750	ENST00000510784.8	80772	ENSG00000111913	RIPOR2	RHO family interacting cell polarization regulator 2
	chr6	26027264	26027387	124	*	chip_ctrl_zmynd_peak_1170	97	.	8.17341	15.7745	9.79175	75	Promoter (<=1kb)	6	26026815	26027252	438	2	8366	ENST00000377745.3	-12	ENSG00000278705	H4C2	H4 clustered histone 2
	chr6	26103816	26103971	156	*	chip_ctrl_zmynd_peak_1171	120	.	9.87688	18.5957	12.0749	49	Promoter (<=1kb)	6	26103876	26104310	435	1	8364	ENST00000377803.3	0	ENSG00000197061	H4C3	H4 clustered histone 3
	chr6	26204500	26204589	90	*	chip_ctrl_zmynd_peak_1172	69	.	7.61685	12.3538	6.98727	64	Promoter (<=1kb)	6	26204552	26206038	1487	1	8367	ENST00000615164.2	0	ENSG00000276966	H4C5	H4 clustered histone 5
	chr6	27236505	27236680	176	*	chip_ctrl_zmynd_peak_1173	38	.	5.77625	8.44039	3.80826	36	Distal Intergenic	6	27247701	27255868	8168	1	10279	ENST00000454665.6	-11021	ENSG00000112812	PRSS16	serine protease 16
	chr6	30722278	30722352	75	*	chip_ctrl_zmynd_peak_1174	51	.	6.65238	10.1396	5.16697	44	Promoter (1-2kb)	6	30720352	30725422	5071	1	203068	ENST00000327892.13	1926	ENSG00000196230	TUBB	tubulin beta class I
	chr6	30722471	30722732	262	*	chip_ctrl_zmynd_peak_1175	56	.	6.1356	10.6765	5.63051	104	Promoter (2-3kb)	6	30720352	30725422	5071	1	203068	ENST00000327892.13	2119	ENSG00000196230	TUBB	tubulin beta class I
	chr6	30723843	30723979	137	*	chip_ctrl_zmynd_peak_1176	66	.	7.60342	12.0156	6.6858	74	Promoter (3-4kb)	6	30720352	30725422	5071	1	203068	ENST00000327892.13	3491	ENSG00000196230	TUBB	tubulin beta class I
	chr6	31540411	31540495	85	*	chip_ctrl_zmynd_peak_1177	27	.	5.2639	7.17627	2.79491	74	Promoter (<=1kb)	6	31530219	31540536	10318	2	100532737	ENST00000376177.6	41	ENSG00000254870	ATP6V1G2-DDX39B	ATP6V1G2-DDX39B readthrough (NMD candidate)
	chr6	31853110	31853212	103	*	chip_ctrl_zmynd_peak_1178	51	.	6.65238	10.1396	5.16697	45	Distal Intergenic	6	31857659	31862796	5138	2	4758	ENST00000495807.1	9584	ENSG00000204386	NEU1	neuraminidase 1
	chr6	32972260	32972440	181	*	chip_ctrl_zmynd_peak_1179	56	.	7.01854	10.751	5.64976	44	Promoter (3-4kb)	6	32968594	32981501	12908	1	6046	ENST00000374825.9	3666	ENSG00000204256	BRD2	bromodomain containing 2
	chr6	32973296	32973662	367	*	chip_ctrl_zmynd_peak_1180	56	.	7.01854	10.751	5.64976	330	Promoter (4-5kb)	6	32968594	32981501	12908	1	6046	ENST00000374825.9	4702	ENSG00000204256	BRD2	bromodomain containing 2
	chr6	32973913	32974180	268	*	chip_ctrl_zmynd_peak_1181	111	.	9.76107	17.4785	11.1481	136	Intron (ENST00000374825.9/6046, intron 2 of 12)	6	32968594	32981501	12908	1	6046	ENST00000374825.9	5319	ENSG00000204256	BRD2	bromodomain containing 2
	chr6	32974261	32974353	93	*	chip_ctrl_zmynd_peak_1182	47	.	6.30136	9.56591	4.70213	36	Intron (ENST00000374825.9/6046, intron 2 of 12)	6	32968594	32981501	12908	1	6046	ENST00000374825.9	5667	ENSG00000204256	BRD2	bromodomain containing 2
	chr6	32974470	32974548	79	*	chip_ctrl_zmynd_peak_1183	34	.	5.6061	7.92637	3.40102	53	5' UTR	6	32968594	32981501	12908	1	6046	ENST00000374825.9	5876	ENSG00000204256	BRD2	bromodomain containing 2
	chr6	32974680	32974913	234	*	chip_ctrl_zmynd_peak_1184	61	.	7.20674	11.3504	6.1541	194	Exon (ENST00000374825.9/6046, exon 3 of 13)	6	32968594	32981501	12908	1	6046	ENST00000374825.9	6086	ENSG00000204256	BRD2	bromodomain containing 2
	chr6	33273322	33273471	150	*	chip_ctrl_zmynd_peak_1185	71	.	7.2536	12.5121	7.13175	29	Promoter (1-2kb)	6	33272075	33276510	4436	1	6222	ENST00000474973.5	1247	ENSG00000231500	RPS18	ribosomal protein S18
	chr6	33273558	33274046	489	*	chip_ctrl_zmynd_peak_1186	71	.	7.2536	12.5121	7.13175	15	Promoter (1-2kb)	6	33272075	33276510	4436	1	6222	ENST00000474973.5	1483	ENSG00000231500	RPS18	ribosomal protein S18
	chr6	33274658	33274732	75	*	chip_ctrl_zmynd_peak_1187	40	.	5.36865	8.70278	4.03494	56	Promoter (2-3kb)	6	33272075	33276510	4436	1	6222	ENST00000474973.5	2583	ENSG00000231500	RPS18	ribosomal protein S18
	chr6	33275700	33275864	165	*	chip_ctrl_zmynd_peak_1188	18	.	4.21822	5.96932	1.89555	6	Promoter (3-4kb)	6	33272075	33276510	4436	1	6222	ENST00000474973.5	3625	ENSG00000231500	RPS18	ribosomal protein S18
	chr6	33276008	33276326	319	*	chip_ctrl_zmynd_peak_1189	59	.	7.07278	11.1292	5.98427	132	Promoter (3-4kb)	6	33272075	33276510	4436	1	6222	ENST00000474973.5	3933	ENSG00000231500	RPS18	ribosomal protein S18
	chr6	33276457	33276946	490	*	chip_ctrl_zmynd_peak_1190	64	.	6.51907	11.7032	6.45352	416	Promoter (4-5kb)	6	33272075	33276510	4436	1	6222	ENST00000474973.5	4382	ENSG00000231500	RPS18	ribosomal protein S18
	chr6	33697302	33697498	197	*	chip_ctrl_zmynd_peak_1191	63	.	6.46921	11.6197	6.3907	61	3' UTR	6	33695349	33711684	16336	2	84300	ENST00000374231.8	14186	ENSG00000137288	UQCC2	ubiquinol-cytochrome c reductase complex assembly factor 2
	chr6	34393205	34393323	119	*	chip_ctrl_zmynd_peak_1192	93	.	7.86341	15.2537	9.33206	50	Intron (ENST00000639725.1/11165, intron 5 of 8)	6	34286969	34426046	139078	2	100529239	ENST00000639877.1	32723	ENSG00000270800	RPS10-NUDT3	RPS10-NUDT3 readthrough
	chr6	34416350	34416517	168	*	chip_ctrl_zmynd_peak_1193	29	.	4.94056	7.39085	2.98091	120	Intron (ENST00000639725.1/11165, intron 5 of 8)	6	34286969	34426046	139078	2	100529239	ENST00000639877.1	9529	ENSG00000270800	RPS10-NUDT3	RPS10-NUDT3 readthrough
	chr6	34416883	34417023	141	*	chip_ctrl_zmynd_peak_1194	50	.	5.27611	9.91369	5.00095	115	Intron (ENST00000639725.1/11165, intron 5 of 8)	6	34286969	34426046	139078	2	100529239	ENST00000639877.1	9023	ENSG00000270800	RPS10-NUDT3	RPS10-NUDT3 readthrough
	chr6	34424330	34424680	351	*	chip_ctrl_zmynd_peak_1195	34	.	3.98459	7.95741	3.42699	226	Promoter (1-2kb)	6	34286969	34426046	139078	2	100529239	ENST00000639877.1	1366	ENSG00000270800	RPS10-NUDT3	RPS10-NUDT3 readthrough
	chr6	35469502	35469587	86	*	chip_ctrl_zmynd_peak_1196	46	.	6.43366	9.52084	4.66959	35	Promoter (1-2kb)	6	35468401	35470780	2380	1	4736	ENST00000322203.7	1101	ENSG00000198755	RPL10A	ribosomal protein L10a
	chr6	35469666	35469797	132	*	chip_ctrl_zmynd_peak_1197	56	.	7.01854	10.751	5.64976	33	Promoter (1-2kb)	6	35468401	35470780	2380	1	4736	ENST00000322203.7	1265	ENSG00000198755	RPL10A	ribosomal protein L10a
	chr6	35470006	35470471	466	*	chip_ctrl_zmynd_peak_1198	61	.	7.20674	11.3504	6.1541	325	Promoter (1-2kb)	6	35468401	35470780	2380	1	4736	ENST00000322203.7	1605	ENSG00000198755	RPL10A	ribosomal protein L10a
	chr6	35470645	35470725	81	*	chip_ctrl_zmynd_peak_1199	24	.	4.98928	6.72612	2.46184	29	Promoter (2-3kb)	6	35468401	35470780	2380	1	4736	ENST00000322203.7	2244	ENSG00000198755	RPL10A	ribosomal protein L10a
	chr6	36596108	36596182	75	*	chip_ctrl_zmynd_peak_1200	24	.	4.79566	6.6312	2.40781	70	Promoter (1-2kb)	6	36594353	36599845	5493	1	6428	ENST00000613941.4	1755	ENSG00000112081	SRSF3	serine and arginine rich splicing factor 3
	chr6	37171741	37171862	122	*	chip_ctrl_zmynd_peak_1201	92	.	8.86983	15.1658	9.25821	57	Promoter (1-2kb)	6	37170152	37175428	5277	1	5292	ENST00000373509.6	1589	ENSG00000137193	PIM1	Pim-1 proto-oncogene, serine/threonine kinase
	chr6	37171941	37172175	235	*	chip_ctrl_zmynd_peak_1202	33	.	5.54365	7.8243	3.31629	15	Promoter (1-2kb)	6	37170152	37175428	5277	1	5292	ENST00000373509.6	1789	ENSG00000137193	PIM1	Pim-1 proto-oncogene, serine/threonine kinase
	chr6	42138548	42138622	75	*	chip_ctrl_zmynd_peak_1203	46	.	6.43366	9.52084	4.66959	49	Promoter (3-4kb)	6	42101119	42142620	41502	2	647024	ENST00000341865.9	3998	ENSG00000188112	C6orf132	chromosome 6 open reading frame 132
	chr6	42141574	42141784	211	*	chip_ctrl_zmynd_peak_1204	61	.	7.20674	11.3504	6.1541	169	Promoter (<=1kb)	6	42101119	42142620	41502	2	647024	ENST00000341865.9	836	ENSG00000188112	C6orf132	chromosome 6 open reading frame 132
	chr6	44254141	44254230	90	*	chip_ctrl_zmynd_peak_1205	46	.	6.05916	9.48793	4.66959	32	Promoter (<=1kb)	6	44254206	44254285	80	2	100616124	ENST00000583964.1	55	ENSG00000284427	MIR4647	microRNA 4647
	chr6	44254576	44254690	115	*	chip_ctrl_zmynd_peak_1206	18	.	4.51176	5.96719	1.89555	82	Promoter (2-3kb)	6	44254096	44257554	3459	2	347734	ENST00000393810.5	2864	ENSG00000157593	SLC35B2	solute carrier family 35 member B2
	chr6	44254998	44255098	101	*	chip_ctrl_zmynd_peak_1207	52	.	6.55662	10.288	5.29972	55	Promoter (2-3kb)	6	44254096	44257554	3459	2	347734	ENST00000393810.5	2456	ENSG00000157593	SLC35B2	solute carrier family 35 member B2
	chr6	53086458	53086624	167	*	chip_ctrl_zmynd_peak_1208	23	.	4.88053	6.551	2.34422	112	Intron (ENST00000370939.7/26268, intron 7 of 12)	6	53064998	53097888	32891	1	26268	ENST00000370939.7	21460	ENSG00000112146	FBXO9	F-box protein 9
	chr6	73514570	73514644	75	*	chip_ctrl_zmynd_peak_1209	46	.	6.43366	9.52084	4.66959	50	Promoter (4-5kb)	6	73517515	73519417	1903	2	1915	ENST00000491404.1	4773	ENSG00000156508	EEF1A1	eukaryotic translation elongation factor 1 alpha 1
	chr6	73518595	73518754	160	*	chip_ctrl_zmynd_peak_1210	56	.	6.96266	10.6567	5.62235	107	Promoter (2-3kb)	6	73515750	73521018	5269	2	1915	ENST00000316292.13	2264	ENSG00000156508	EEF1A1	eukaryotic translation elongation factor 1 alpha 1
	chr6	73519287	73519367	81	*	chip_ctrl_zmynd_peak_1211	46	.	6.4274	9.51031	4.66959	40	Promoter (1-2kb)	6	73515750	73521018	5269	2	1915	ENST00000316292.13	1651	ENSG00000156508	EEF1A1	eukaryotic translation elongation factor 1 alpha 1
	chr6	73519632	73519775	144	*	chip_ctrl_zmynd_peak_1212	27	.	5.2639	7.17627	2.79491	106	Promoter (1-2kb)	6	73515750	73521018	5269	2	1915	ENST00000316292.13	1243	ENSG00000156508	EEF1A1	eukaryotic translation elongation factor 1 alpha 1
	chr6	80527657	80527731	75	*	chip_ctrl_zmynd_peak_1213	29	.	5.25113	7.35217	2.94728	40	Distal Intergenic	6	80343571	80346254	2684	1	594	ENST00000491328.1	184086	ENSG00000083123	BCKDHB	branched chain keto acid dehydrogenase E1 subunit beta
	chr6	89507000	89507116	117	*	chip_ctrl_zmynd_peak_1214	114	.	9.97856	17.8434	11.4253	52	Intron (ENST00000339746.9/22881, intron 1 of 15)	6	89433152	89633821	200670	1	22881	ENST00000339746.9	73848	ENSG00000135299	ANKRD6	ankyrin repeat domain 6
	chr6	94562937	94563030	94	*	chip_ctrl_zmynd_peak_1215	57	.	6.71392	10.882	5.76179	65	Distal Intergenic	6	93720163	93745615	25453	1	643432	ENST00000670976.1	842774		TSG1	tumor suppressor TSG1
	chr6	106511077	106511157	81	*	chip_ctrl_zmynd_peak_1216	51	.	6.65238	10.1396	5.16697	33	Intron (ENST00000633556.1/202, intron 2 of 21)	6	106360808	106571978	211171	1	202	ENST00000633556.1	150269	ENSG00000112297	CRYBG1	crystallin beta-gamma domain containing 1
	chr6	106525393	106525529	137	*	chip_ctrl_zmynd_peak_1217	24	.	4.96164	6.68146	2.45546	125	Intron (ENST00000633556.1/202, intron 6 of 21)	6	106360808	106571978	211171	1	202	ENST00000633556.1	164585	ENSG00000112297	CRYBG1	crystallin beta-gamma domain containing 1
	chr6	110876366	110876545	180	*	chip_ctrl_zmynd_peak_1218	41	.	6.04414	8.87506	4.18476	38	Promoter (1-2kb)	6	110874770	110895713	20944	1	262	ENST00000451850.6	1596	ENSG00000123505	AMD1	adenosylmethionine decarboxylase 1
	chr6	110877432	110877646	215	*	chip_ctrl_zmynd_peak_1219	40	.	5.36865	8.70278	4.03494	160	Promoter (2-3kb)	6	110874770	110895713	20944	1	262	ENST00000451850.6	2662	ENSG00000123505	AMD1	adenosylmethionine decarboxylase 1
	chr6	110880328	110880425	98	*	chip_ctrl_zmynd_peak_1220	38	.	5.77625	8.44039	3.80826	62	Intron (ENST00000451850.6/262, intron 1 of 5)	6	110874770	110895713	20944	1	262	ENST00000451850.6	5558	ENSG00000123505	AMD1	adenosylmethionine decarboxylase 1
	chr6	110881034	110881145	112	*	chip_ctrl_zmynd_peak_1221	20	.	4.68156	6.2343	2.07273	6	Intron (ENST00000451850.6/262, intron 1 of 5)	6	110874770	110895713	20944	1	262	ENST00000451850.6	6264	ENSG00000123505	AMD1	adenosylmethionine decarboxylase 1
	chr6	110881286	110881445	160	*	chip_ctrl_zmynd_peak_1222	28	.	5.16931	7.22158	2.83475	140	Intron (ENST00000451850.6/262, intron 1 of 5)	6	110874770	110895713	20944	1	262	ENST00000451850.6	6516	ENSG00000123505	AMD1	adenosylmethionine decarboxylase 1
	chr6	110882130	110882224	95	*	chip_ctrl_zmynd_peak_1223	62	.	7.10419	11.514	6.29995	39	Intron (ENST00000451850.6/262, intron 1 of 5)	6	110874770	110895713	20944	1	262	ENST00000451850.6	7360	ENSG00000123505	AMD1	adenosylmethionine decarboxylase 1
	chr6	110883798	110883881	84	*	chip_ctrl_zmynd_peak_1224	47	.	6.30136	9.56591	4.70213	45	Intron (ENST00000451850.6/262, intron 1 of 5)	6	110874770	110895713	20944	1	262	ENST00000451850.6	9028	ENSG00000123505	AMD1	adenosylmethionine decarboxylase 1
	chr6	110884299	110884380	82	*	chip_ctrl_zmynd_peak_1225	36	.	5.59899	8.15593	3.60508	35	Intron (ENST00000451850.6/262, intron 1 of 5)	6	110874770	110895713	20944	1	262	ENST00000451850.6	9529	ENSG00000123505	AMD1	adenosylmethionine decarboxylase 1
	chr6	110885144	110885243	100	*	chip_ctrl_zmynd_peak_1226	30	.	5.35281	7.51528	3.09457	66	Intron (ENST00000451850.6/262, intron 1 of 5)	6	110874770	110895713	20944	1	262	ENST00000451850.6	10374	ENSG00000123505	AMD1	adenosylmethionine decarboxylase 1
	chr6	110888059	110888195	137	*	chip_ctrl_zmynd_peak_1227	51	.	6.65238	10.1396	5.16697	67	Intron (ENST00000451850.6/262, intron 1 of 5)	6	110874770	110895713	20944	1	262	ENST00000451850.6	13289	ENSG00000123505	AMD1	adenosylmethionine decarboxylase 1
	chr6	110888837	110888911	75	*	chip_ctrl_zmynd_peak_1228	53	.	6.61699	10.3856	5.37929	23	5' UTR	6	110874770	110895713	20944	1	262	ENST00000451850.6	14067	ENSG00000123505	AMD1	adenosylmethionine decarboxylase 1
	chr6	110889177	110889411	235	*	chip_ctrl_zmynd_peak_1229	32	.	4.98517	7.75922	3.29117	130	Exon (ENST00000612642.4/262, exon 1 of 6)	6	110874770	110895713	20944	1	262	ENST00000451850.6	14407	ENSG00000123505	AMD1	adenosylmethionine decarboxylase 1
	chr6	110889608	110889682	75	*	chip_ctrl_zmynd_peak_1230	24	.	4.92888	6.62865	2.40781	29	Exon (ENST00000612642.4/262, exon 1 of 6)	6	110874770	110895713	20944	1	262	ENST00000451850.6	14838	ENSG00000123505	AMD1	adenosylmethionine decarboxylase 1
	chr6	131099922	131099996	75	*	chip_ctrl_zmynd_peak_1231	31	.	5.42282	7.62817	3.19033	27	Distal Intergenic	6	131135467	131283532	148066	1	9465	ENST00000431975.7	-35471	ENSG00000118507	AKAP7	A-kinase anchoring protein 7
	chr6	139373108	139373210	103	*	chip_ctrl_zmynd_peak_1232	19	.	4.67903	6.06952	1.92708	66	Promoter (1-2kb)	6	139371807	139374648	2842	2	10370	ENST00000367651.4	1438	ENSG00000164442	CITED2	Cbp/p300 interacting transactivator with Glu/Asp rich carboxy-terminal domain 2
	chr6	142375480	142375579	100	*	chip_ctrl_zmynd_peak_1233	40	.	5.75479	8.68782	4.03494	33	Intron (ENST00000230173.10/57211, intron 4 of 25)	6	142301854	142446266	144413	1	57211	ENST00000230173.10	73626	ENSG00000112414	ADGRG6	adhesion G protein-coupled receptor G6
	chr6	142375736	142375833	98	*	chip_ctrl_zmynd_peak_1234	36	.	5.59899	8.15593	3.60508	20	Intron (ENST00000230173.10/57211, intron 4 of 25)	6	142301854	142446266	144413	1	57211	ENST00000230173.10	73882	ENSG00000112414	ADGRG6	adhesion G protein-coupled receptor G6
	chr6	142376075	142376155	81	*	chip_ctrl_zmynd_peak_1235	42	.	6.06423	8.90793	4.21562	24	Intron (ENST00000230173.10/57211, intron 4 of 25)	6	142301854	142446266	144413	1	57211	ENST00000230173.10	74221	ENSG00000112414	ADGRG6	adhesion G protein-coupled receptor G6
	chr6	144287324	144287399	76	*	chip_ctrl_zmynd_peak_1236	27	.	5.2639	7.17627	2.79491	60	Promoter (1-2kb)	6	144285701	144403184	117484	1	7402	ENST00000433557.1	1623	ENSG00000152818	UTRN	utrophin
	chr6	144297953	144298027	75	*	chip_ctrl_zmynd_peak_1237	40	.	5.75479	8.68782	4.03494	17	Intron (ENST00000433557.1/7402, intron 2 of 2)	6	144285701	144403184	117484	1	7402	ENST00000433557.1	12252	ENSG00000152818	UTRN	utrophin
	chr6	147179965	147180050	86	*	chip_ctrl_zmynd_peak_1238	24	.	4.98928	6.72612	2.46184	27	Intron (ENST00000359838.3/106182249, intron 2 of 2)	6	147158925	147180992	22068	1	106182249	ENST00000359838.3	21040	ENSG00000196634	LUADT1	lung adenocarcinoma associated transcript 1
	chr6	154785269	154785384	116	*	chip_ctrl_zmynd_peak_1239	24	.	4.98928	6.72612	2.46184	9	Intron (ENST00000367178.7/22828, intron 3 of 19)	6	154733325	154834060	100736	1	22828	ENST00000367178.7	51944	ENSG00000213079	SCAF8	SR-related CTD associated factor 8
	chr7	235267	235341	75	*	chip_ctrl_zmynd_peak_1240	37	.	5.84878	8.32811	3.71445	35	Intron (ENST00000313766.6/56975, intron 3 of 9)	7	192571	260772	68202	1	56975	ENST00000313766.6	42696	ENSG00000177706	FAM20C	FAM20C golgi associated secretory pathway kinase
	chr7	867435	867575	141	*	chip_ctrl_zmynd_peak_1241	24	.	4.98928	6.72612	2.46184	42	Intron (ENST00000389574.7/23353, intron 15 of 17)	7	816615	874902	58288	1	23353	ENST00000389574.7	50820	ENSG00000164828	SUN1	Sad1 and UNC84 domain containing 1
	chr7	3710584	3710692	109	*	chip_ctrl_zmynd_peak_1242	47	.	6.30136	9.56591	4.70213	48	Intron (ENST00000404826.7/221935, intron 4 of 44)	7	3301252	4269000	967749	1	221935	ENST00000404826.7	409332	ENSG00000146555	SDK1	sidekick cell adhesion molecule 1
	chr7	4684045	4684366	322	*	chip_ctrl_zmynd_peak_1243	18	.	4.21822	5.96932	1.89555	204	Promoter (1-2kb)	7	4682295	4771442	89148	1	221937	ENST00000328914.5	1750	ENSG00000164916	FOXK1	forkhead box K1
	chr7	7114876	7115006	131	*	chip_ctrl_zmynd_peak_1244	33	.	5.54365	7.8243	3.31629	1	Distal Intergenic	7	7078302	7079742	1441	2	100131257	ENST00000497346.1	-35134		LOC100131257	zinc finger protein 655 pseudogene
	chr7	23333053	23333128	76	*	chip_ctrl_zmynd_peak_1245	60	.	6.91382	11.2052	6.0536	47	Intron (ENST00000258729.8/10643, intron 10 of 14)	7	23310209	23470491	160283	2	10643	ENST00000258729.8	137363	ENSG00000136231	IGF2BP3	insulin like growth factor 2 mRNA binding protein 3
	chr7	27161430	27161584	155	*	chip_ctrl_zmynd_peak_1246	32	.	4.98517	7.75922	3.29117	7	Promoter (3-4kb)	7	27163521	27165526	2006	2	3205	ENST00000396345.1	3942	ENSG00000078399	HOXA9	homeobox A9
	chr7	27161936	27162254	319	*	chip_ctrl_zmynd_peak_1247	71	.	7.7611	12.5931	7.17038	35	Promoter (3-4kb)	7	27163521	27165526	2006	2	3205	ENST00000396345.1	3272	ENSG00000078399	HOXA9	homeobox A9
	chr7	27162524	27162752	229	*	chip_ctrl_zmynd_peak_1248	48	.	6.23435	9.76901	4.87296	42	Promoter (2-3kb)	7	27162438	27165537	3100	2	3205	ENST00000343483.7	2785	ENSG00000078399	HOXA9	homeobox A9
	chr7	27163122	27163317	196	*	chip_ctrl_zmynd_peak_1249	56	.	6.1356	10.6765	5.63051	40	Promoter (2-3kb)	7	27162438	27165537	3100	2	3205	ENST00000343483.7	2220	ENSG00000078399	HOXA9	homeobox A9
	chr7	27163662	27164001	340	*	chip_ctrl_zmynd_peak_1250	66	.	7.60342	12.0156	6.6858	162	3' UTR	7	27163535	27180013	16479	2	100534589	ENST00000470747.4	16012		HOXA10-HOXA9	HOXA10-HOXA9 readthrough
	chr7	27168237	27168358	122	*	chip_ctrl_zmynd_peak_1251	33	.	5.54365	7.8243	3.31629	35	Intron (ENST00000497089.1/3205, intron 1 of 1)	7	27163535	27180013	16479	2	100534589	ENST00000470747.4	11655		HOXA10-HOXA9	HOXA10-HOXA9 readthrough
	chr7	27168789	27168864	76	*	chip_ctrl_zmynd_peak_1252	42	.	6.09801	8.9633	4.22391	37	Exon (ENST00000519694.1/100874323, exon 1 of 2)	7	27163535	27180013	16479	2	100534589	ENST00000470747.4	11149		HOXA10-HOXA9	HOXA10-HOXA9 readthrough
	chr7	27170556	27170672	117	*	chip_ctrl_zmynd_peak_1253	66	.	7.60342	12.0156	6.6858	73	3' UTR	7	27163535	27180013	16479	2	100534589	ENST00000470747.4	9341		HOXA10-HOXA9	HOXA10-HOXA9 readthrough
	chr7	27171469	27171626	158	*	chip_ctrl_zmynd_peak_1254	46	.	6.43366	9.52084	4.66959	102	3' UTR	7	27163535	27180013	16479	2	100534589	ENST00000470747.4	8387		HOXA10-HOXA9	HOXA10-HOXA9 readthrough
	chr7	27171850	27172104	255	*	chip_ctrl_zmynd_peak_1255	66	.	7.60342	12.0156	6.6858	135	3' UTR	7	27163535	27180013	16479	2	100534589	ENST00000470747.4	7909		HOXA10-HOXA9	HOXA10-HOXA9 readthrough
	chr7	27172200	27172574	375	*	chip_ctrl_zmynd_peak_1256	66	.	7.60342	12.0156	6.6858	132	Exon (ENST00000521421.1/3206, exon 1 of 2)	7	27163535	27180013	16479	2	100534589	ENST00000470747.4	7439		HOXA10-HOXA9	HOXA10-HOXA9 readthrough
	chr7	27174746	27174915	170	*	chip_ctrl_zmynd_peak_1257	27	.	5.2639	7.17627	2.79491	63	Exon (ENST00000465941.1/3205, exon 1 of 2)	7	27163535	27180013	16479	2	100534589	ENST00000470747.4	5098		HOXA10-HOXA9	HOXA10-HOXA9 readthrough
	chr7	27175077	27175245	169	*	chip_ctrl_zmynd_peak_1258	36	.	5.80221	8.25033	3.68242	118	Promoter (<=1kb)	7	27163664	27175180	11517	2	3205	ENST00000465941.1	0	ENSG00000078399	HOXA9	homeobox A9
	chr7	27176362	27176491	130	*	chip_ctrl_zmynd_peak_1259	37	.	5.84878	8.32811	3.71445	72	Promoter (3-4kb)	7	27163535	27180013	16479	2	100534589	ENST00000470747.4	3522		HOXA10-HOXA9	HOXA10-HOXA9 readthrough
	chr7	27176672	27176747	76	*	chip_ctrl_zmynd_peak_1260	66	.	7.60342	12.0156	6.6858	45	Promoter (3-4kb)	7	27163535	27180013	16479	2	100534589	ENST00000470747.4	3266		HOXA10-HOXA9	HOXA10-HOXA9 readthrough
	chr7	27177040	27177241	202	*	chip_ctrl_zmynd_peak_1261	43	.	6.16671	9.07629	4.32041	141	Promoter (2-3kb)	7	27163535	27180013	16479	2	100534589	ENST00000470747.4	2772		HOXA10-HOXA9	HOXA10-HOXA9 readthrough
	chr7	27188499	27188771	273	*	chip_ctrl_zmynd_peak_1262	51	.	6.65238	10.1396	5.16697	156	Promoter (3-4kb)	7	27184507	27189298	4792	1	221883	ENST00000520360.6	3992	ENSG00000240990	HOXA11-AS	HOXA11 antisense RNA
	chr7	27188862	27189057	196	*	chip_ctrl_zmynd_peak_1263	37	.	5.84878	8.32811	3.71445	52	Promoter (4-5kb)	7	27184507	27189298	4792	1	221883	ENST00000520360.6	4355	ENSG00000240990	HOXA11-AS	HOXA11 antisense RNA
	chr7	27191019	27191110	92	*	chip_ctrl_zmynd_peak_1264	27	.	5.2639	7.17627	2.79491	64	Promoter (3-4kb)	7	27187819	27189222	1404	1	221883	ENST00000479766.2	3200	ENSG00000240990	HOXA11-AS	HOXA11 antisense RNA
	chr7	27191554	27191796	243	*	chip_ctrl_zmynd_peak_1265	47	.	5.75212	9.67584	4.79287	109	Promoter (3-4kb)	7	27187819	27189222	1404	1	221883	ENST00000479766.2	3735	ENSG00000240990	HOXA11-AS	HOXA11 antisense RNA
	chr7	27191998	27192179	182	*	chip_ctrl_zmynd_peak_1266	46	.	6.43366	9.52084	4.66959	34	Promoter (4-5kb)	7	27187819	27189222	1404	1	221883	ENST00000479766.2	4179	ENSG00000240990	HOXA11-AS	HOXA11 antisense RNA
	chr7	27193386	27194139	754	*	chip_ctrl_zmynd_peak_1267	110	.	9.94293	17.373	11.058	65	Promoter (4-5kb)	7	27198575	27201236	2662	1	100316868	ENST00000421733.1	-4436		HOTTIP	HOXA distal transcript antisense RNA
	chr7	27194271	27194378	108	*	chip_ctrl_zmynd_peak_1268	23	.	4.10365	6.56031	2.3494	6	3' UTR	7	27194364	27200091	5728	2	3209	ENST00000649031.1	5713	ENSG00000106031	HOXA13	homeobox A13
	chr7	27194669	27194912	244	*	chip_ctrl_zmynd_peak_1269	52	.	6.72732	10.2636	5.2786	177	3' UTR	7	27194364	27200091	5728	2	3209	ENST00000649031.1	5179	ENSG00000106031	HOXA13	homeobox A13
	chr7	27195014	27195130	117	*	chip_ctrl_zmynd_peak_1270	42	.	6.09801	8.9633	4.22391	57	Promoter (4-5kb)	7	27194364	27200091	5728	2	3209	ENST00000649031.1	4961	ENSG00000106031	HOXA13	homeobox A13
	chr7	27195306	27195422	117	*	chip_ctrl_zmynd_peak_1271	76	.	8.1231	13.2012	7.69019	71	Promoter (4-5kb)	7	27194364	27200091	5728	2	3209	ENST00000649031.1	4669	ENSG00000106031	HOXA13	homeobox A13
	chr7	27195972	27196085	114	*	chip_ctrl_zmynd_peak_1272	42	.	6.09801	8.9633	4.22391	27	Promoter (4-5kb)	7	27194364	27200091	5728	2	3209	ENST00000649031.1	4006	ENSG00000106031	HOXA13	homeobox A13
	chr7	27197807	27197930	124	*	chip_ctrl_zmynd_peak_1273	32	.	4.98517	7.75922	3.29117	33	Promoter (2-3kb)	7	27194364	27200091	5728	2	3209	ENST00000649031.1	2161	ENSG00000106031	HOXA13	homeobox A13
	chr7	27198171	27198256	86	*	chip_ctrl_zmynd_peak_1274	42	.	6.09801	8.9633	4.22391	46	Promoter (1-2kb)	7	27194364	27200091	5728	2	3209	ENST00000649031.1	1835	ENSG00000106031	HOXA13	homeobox A13
	chr7	27205891	27206013	123	*	chip_ctrl_zmynd_peak_1275	27	.	5.2639	7.17627	2.79491	107	Promoter (4-5kb)	7	27201844	27207259	5416	1	100316868	ENST00000521028.4	4047		HOTTIP	HOXA distal transcript antisense RNA
	chr7	32851479	32851560	82	*	chip_ctrl_zmynd_peak_1276	25	.	4.6017	6.84726	2.55204	10	Distal Intergenic	7	32874522	32879493	4972	2	25948	ENST00000477129.1	27933	ENSG00000170852	KBTBD2	kelch repeat and BTB domain containing 2
	chr7	38241301	38241486	186	*	chip_ctrl_zmynd_peak_1277	44	.	6.10799	9.2536	4.47679	135	Intron (ENST00000436911.6/ENST00000436911.6, intron 3 of 3)	7	38257879	38265678	7800	2	445347	ENST00000443402.6	24192	ENSG00000211689	TARP	TCR gamma alternate reading frame protein
	chr7	38310809	38311005	197	*	chip_ctrl_zmynd_peak_1278	70	.	6.94739	12.4155	7.04092	44	Distal Intergenic	7	38341577	38342702	1126	1	100506776	ENST00000629576.1	-30572	ENSG00000281103	TRG-AS1	T cell receptor gamma locus antisense RNA 1
	chr7	38311095	38311261	167	*	chip_ctrl_zmynd_peak_1279	64	.	5.86235	11.7347	6.48316	95	Distal Intergenic	7	38341577	38342702	1126	1	100506776	ENST00000629576.1	-30316	ENSG00000281103	TRG-AS1	T cell receptor gamma locus antisense RNA 1
	chr7	38311752	38312213	462	*	chip_ctrl_zmynd_peak_1280	81	.	7.28602	13.829	8.19649	333	Exon (ENST00000440505.1/ENST00000440505.1, exon 1 of 1)	7	38341577	38342702	1126	1	100506776	ENST00000629576.1	-29364	ENSG00000281103	TRG-AS1	T cell receptor gamma locus antisense RNA 1
	chr7	38312497	38312647	151	*	chip_ctrl_zmynd_peak_1281	37	.	5.31271	8.28975	3.71445	132	Distal Intergenic	7	38341577	38342702	1126	1	100506776	ENST00000629576.1	-28930	ENSG00000281103	TRG-AS1	T cell receptor gamma locus antisense RNA 1
	chr7	38312916	38313021	106	*	chip_ctrl_zmynd_peak_1282	50	.	6.34441	9.9459	5.03025	70	Distal Intergenic	7	38341577	38342702	1126	1	100506776	ENST00000629576.1	-28556	ENSG00000281103	TRG-AS1	T cell receptor gamma locus antisense RNA 1
	chr7	38313293	38313487	195	*	chip_ctrl_zmynd_peak_1283	52	.	6.3469	10.29	5.29972	153	Distal Intergenic	7	38341577	38342702	1126	1	100506776	ENST00000629576.1	-28090	ENSG00000281103	TRG-AS1	T cell receptor gamma locus antisense RNA 1
	chr7	38314062	38314595	534	*	chip_ctrl_zmynd_peak_1284	64	.	6.51907	11.7032	6.45352	366	Distal Intergenic	7	38341577	38342702	1126	1	100506776	ENST00000629576.1	-26982	ENSG00000281103	TRG-AS1	T cell receptor gamma locus antisense RNA 1
	chr7	38315251	38315496	246	*	chip_ctrl_zmynd_peak_1285	57	.	6.67532	10.8197	5.71004	45	Distal Intergenic	7	38341577	38342702	1126	1	100506776	ENST00000629576.1	-26081	ENSG00000281103	TRG-AS1	T cell receptor gamma locus antisense RNA 1
	chr7	38315587	38315677	91	*	chip_ctrl_zmynd_peak_1286	66	.	7.19348	12.0247	6.68764	70	Distal Intergenic	7	38341577	38342702	1126	1	100506776	ENST00000629576.1	-25900	ENSG00000281103	TRG-AS1	T cell receptor gamma locus antisense RNA 1
	chr7	38315753	38316586	834	*	chip_ctrl_zmynd_peak_1287	151	.	11.1918	22.3157	15.157	53	Distal Intergenic	7	38341577	38342702	1126	1	100506776	ENST00000629576.1	-24991	ENSG00000281103	TRG-AS1	T cell receptor gamma locus antisense RNA 1
	chr7	38316723	38316887	165	*	chip_ctrl_zmynd_peak_1288	23	.	4.10365	6.56031	2.3494	150	Distal Intergenic	7	38341577	38342702	1126	1	100506776	ENST00000629576.1	-24690	ENSG00000281103	TRG-AS1	T cell receptor gamma locus antisense RNA 1
	chr7	38317002	38317485	484	*	chip_ctrl_zmynd_peak_1289	89	.	8.39535	14.789	8.98154	455	Exon (ENST00000444775.2/ENST00000444775.2, exon 1 of 2)	7	38341577	38342702	1126	1	100506776	ENST00000629576.1	-24092	ENSG00000281103	TRG-AS1	T cell receptor gamma locus antisense RNA 1
	chr7	38317575	38317704	130	*	chip_ctrl_zmynd_peak_1290	42	.	5.92613	8.96168	4.22391	3	5' UTR	7	38341577	38342702	1126	1	100506776	ENST00000629576.1	-23873	ENSG00000281103	TRG-AS1	T cell receptor gamma locus antisense RNA 1
	chr7	42093651	42093770	120	*	chip_ctrl_zmynd_peak_1291	80	.	7.70695	13.6631	8.06507	34	Intron (ENST00000395925.8/2737, intron 3 of 14)	7	41960949	42237209	276261	2	2737	ENST00000395925.8	143439	ENSG00000106571	GLI3	GLI family zinc finger 3
	chr7	44073539	44073692	154	*	chip_ctrl_zmynd_peak_1292	18	.	4.21822	5.96932	1.89555	117	3' UTR	7	44072062	44082530	10469	2	27434	ENST00000242248.10	8838	ENSG00000122678	POLM	DNA polymerase mu
	chr7	44477604	44477751	148	*	chip_ctrl_zmynd_peak_1293	40	.	5.36865	8.70278	4.03494	15	Intron (ENST00000355451.8/23386, intron 2 of 5)	7	44379119	44490658	111540	2	23386	ENST00000355451.8	12907	ENSG00000015676	NUDCD3	NudC domain containing 3
	chr7	44565661	44565869	209	*	chip_ctrl_zmynd_peak_1294	63	.	6.7039	11.6145	6.38607	119	3' UTR	7	44565417	44574002	8586	2	54606	ENST00000258772.9	8133	ENSG00000136271	DDX56	DEAD-box helicase 56
	chr7	44565959	44566123	165	*	chip_ctrl_zmynd_peak_1295	66	.	7.19348	12.0247	6.68764	97	3' UTR	7	44565417	44574002	8586	2	54606	ENST00000258772.9	7879	ENSG00000136271	DDX56	DEAD-box helicase 56
	chr7	44566211	44566285	75	*	chip_ctrl_zmynd_peak_1296	34	.	5.6061	7.92637	3.40102	9	3' UTR	7	44565417	44574002	8586	2	54606	ENST00000258772.9	7717	ENSG00000136271	DDX56	DEAD-box helicase 56
	chr7	44566418	44566685	268	*	chip_ctrl_zmynd_peak_1297	52	.	6.68215	10.1888	5.21296	73	3' UTR	7	44565417	44574002	8586	2	54606	ENST00000258772.9	7317	ENSG00000136271	DDX56	DEAD-box helicase 56
	chr7	47292928	47293002	75	*	chip_ctrl_zmynd_peak_1298	40	.	5.36865	8.70278	4.03494	35	Intron (ENST00000311160.14/64759, intron 25 of 30)	7	47275154	47582111	306958	2	64759	ENST00000311160.14	289109	ENSG00000136205	TNS3	tensin 3
	chr7	48505861	48505950	90	*	chip_ctrl_zmynd_peak_1299	31	.	5.42282	7.62817	3.19033	37	Intron (ENST00000435803.6/154664, intron 48 of 61)	7	48171458	48647497	476040	1	154664	ENST00000435803.6	334403	ENSG00000179869	ABCA13	ATP binding cassette subfamily A member 13
	chr7	51606872	51606962	91	*	chip_ctrl_zmynd_peak_1300	31	.	5.21491	7.54545	3.12083	46	Intron (ENST00000648455.1/ENST00000648455.1, intron 2 of 6)	7	51064399	51316818	252420	2	23242	ENST00000395540.6	-290054	ENSG00000106078	COBL	cordon-bleu WH2 repeat protein
	chr7	56063209	56063368	160	*	chip_ctrl_zmynd_peak_1301	25	.	4.6017	6.84726	2.55204	11	3' UTR	7	56051685	56063989	12305	1	908	ENST00000335503.3	11524	ENSG00000146731	CCT6A	chaperonin containing TCP1 subunit 6A
	chr7	56064022	56064182	161	*	chip_ctrl_zmynd_peak_1302	31	.	5.37014	7.54318	3.11909	23	Promoter (<=1kb)	7	56064002	56080124	16123	1	25870	ENST00000395436.7	20	ENSG00000129103	SUMF2	sulfatase modifying factor 2
	chr7	58250554	58250645	92	*	chip_ctrl_zmynd_peak_1303	92	.	8.86983	15.1658	9.25821	56	Distal Intergenic	7	57450177	57473559	23383	1	441234	ENST00000420713.2	800377	ENSG00000182111	ZNF716	zinc finger protein 716
	chr7	77459422	77459496	75	*	chip_ctrl_zmynd_peak_1304	35	.	4.98451	8.06747	3.53	19	Distal Intergenic	7	77416673	77425444	8772	1	101927243	ENST00000608884.2	42749		LOC101927243	uncharacterized LOC101927243
	chr7	81491677	81491809	133	*	chip_ctrl_zmynd_peak_1305	124	.	9.8432	19.0352	12.4226	90	Intron (ENST00000636281.1/100128317, intron 7 of 7)	7	81489204	81690492	201289	2	100128317	ENST00000636281.1	198683	ENSG00000233491	LOC100128317	uncharacterized LOC100128317
	chr7	82198985	82199096	112	*	chip_ctrl_zmynd_peak_1306	22	.	4.6609	6.41997	2.23399	93	Intron (ENST00000356860.8/781, intron 3 of 38)	7	81946444	82443777	497334	2	781	ENST00000356860.8	244681	ENSG00000153956	CACNA2D1	calcium voltage-gated channel auxiliary subunit alpha2delta 1
	chr7	83267231	83267432	202	*	chip_ctrl_zmynd_peak_1307	64	.	6.99134	11.6969	6.45352	153	Distal Intergenic	7	82820477	83162930	342454	2	27445	ENST00000423517.6	-104301	ENSG00000186472	PCLO	piccolo presynaptic cytomatrix protein
	chr7	84529558	84529825	268	*	chip_ctrl_zmynd_peak_1308	72	.	7.58841	12.667	7.24063	136	Promoter (2-3kb)	7	84532476	84574843	42368	1	101927378	ENST00000450977.2	-2651	ENSG00000235139	LOC101927378	uncharacterized LOC101927378
	chr7	90229201	90229310	110	*	chip_ctrl_zmynd_peak_1309	25	.	4.6017	6.84726	2.55204	68	Intron (ENST00000287908.7/261729, intron 3 of 4)	7	90211686	90237631	25946	1	261729	ENST00000287908.7	17515	ENSG00000157214	STEAP2	STEAP2 metalloreductase
	chr7	92063611	92063720	110	*	chip_ctrl_zmynd_peak_1310	20	.	4.55842	6.25972	2.09614	3	Intron (ENST00000356239.7/10142, intron 24 of 49)	7	91940867	92110673	169807	1	10142	ENST00000356239.7	122744	ENSG00000127914	AKAP9	A-kinase anchoring protein 9
	chr7	98282669	98282801	133	*	chip_ctrl_zmynd_peak_1311	42	.	6.09801	8.9633	4.22391	67	Exon (ENST00000474291.1/25798, exon 2 of 2)	7	98252379	98291524	39146	1	25798	ENST00000456357.6	30290	ENSG00000164713	BRI3	brain protein I3
	chr7	98282917	98283487	571	*	chip_ctrl_zmynd_peak_1312	61	.	7.20674	11.3504	6.1541	68	Exon (ENST00000473967.1/25798, exon 3 of 4)	7	98252379	98291524	39146	1	25798	ENST00000456357.6	30538	ENSG00000164713	BRI3	brain protein I3
	chr7	100091528	100091602	75	*	chip_ctrl_zmynd_peak_1313	23	.	4.88053	6.551	2.34422	25	Promoter (2-3kb)	7	100088969	100092187	3219	1	10980	ENST00000303904.8	2559	ENSG00000168090	COPS6	COP9 signalosome subunit 6
	chr7	100099691	100099771	81	*	chip_ctrl_zmynd_peak_1314	40	.	5.9651	8.74613	4.06466	59	Promoter (<=1kb)	7	100093292	100099737	6446	2	4176	ENST00000491245.6	0	ENSG00000166508	MCM7	minichromosome maintenance complex component 7
	chr7	100887411	100887485	75	*	chip_ctrl_zmynd_peak_1315	42	.	6.09801	8.9633	4.22391	66	Exon (ENST00000611405.5/51593, exon 16 of 20)	7	100875103	100888664	13562	1	51593	ENST00000611405.5	12308	ENSG00000087087	SRRT	serrate, RNA effector molecule
	chr7	100887598	100887841	244	*	chip_ctrl_zmynd_peak_1316	56	.	7.01854	10.751	5.64976	196	Promoter (<=1kb)	7	100887703	100888660	958	1	51593	ENST00000445337.1	0	ENSG00000087087	SRRT	serrate, RNA effector molecule
	chr7	104157013	104157139	127	*	chip_ctrl_zmynd_peak_1317	38	.	5.59307	8.43006	3.80815	63	Intron (ENST00000297431.9/5001, intron 12 of 13)	7	104126341	104208013	81673	2	5001	ENST00000297431.9	50874	ENSG00000164815	ORC5	origin recognition complex subunit 5
	chr7	108001188	108001344	157	*	chip_ctrl_zmynd_peak_1318	42	.	6.08445	8.94107	4.22391	115	Promoter (1-2kb)	7	107923799	108003161	79363	2	3912	ENST00000222399.11	1817	ENSG00000091136	LAMB1	laminin subunit beta 1
	chr7	111751004	111751111	108	*	chip_ctrl_zmynd_peak_1319	67	.	7.25643	12.1268	6.78326	45	Intron (ENST00000423057.6/9732, intron 26 of 35)	7	111726110	111877128	151019	2	9732	ENST00000423057.6	126017	ENSG00000128512	DOCK4	dedicator of cytokinesis 4
	chr7	117123771	117123926	156	*	chip_ctrl_zmynd_peak_1320	67	.	6.98627	12.0763	6.73583	37	Intron (ENST00000393446.6/7982, intron 3 of 13)	7	116953238	117230096	276859	1	7982	ENST00000393446.6	170533	ENSG00000004866	ST7	suppression of tumorigenicity 7
	chr7	122971495	122971581	87	*	chip_ctrl_zmynd_peak_1321	25	.	4.6017	6.84726	2.55204	47	Distal Intergenic	7	122994704	122995700	997	2	50833	ENST00000249284.3	24119	ENSG00000128519	TAS2R16	taste 2 receptor member 16
	chr7	139775713	139775882	170	*	chip_ctrl_zmynd_peak_1322	50	.	6.3258	9.91597	5.00214	36	Promoter (2-3kb)	7	139561570	139777998	216429	2	28996	ENST00000406875.8	2116	ENSG00000064393	HIPK2	homeodomain interacting protein kinase 2
	chr7	143300962	143301101	140	*	chip_ctrl_zmynd_peak_1323	25	.	4.6017	6.84726	2.55204	138	Exon (ENST00000472067.1/835, exon 3 of 5)	7	143288215	143307695	19481	1	835	ENST00000619992.4	12747	ENSG00000106144	CASP2	caspase 2
	chr7	143301179	143301393	215	*	chip_ctrl_zmynd_peak_1324	47	.	5.75212	9.67584	4.79287	192	Exon (ENST00000472067.1/835, exon 3 of 5)	7	143288215	143307695	19481	1	835	ENST00000619992.4	12964	ENSG00000106144	CASP2	caspase 2
	chr7	150370551	150370638	88	*	chip_ctrl_zmynd_peak_1325	43	.	6.16671	9.07629	4.32041	37	Promoter (1-2kb)	7	150368790	150396915	28126	1	285971	ENST00000478789.5	1761	ENSG00000196456	ZNF775	zinc finger protein 775
	chr7	151113557	151113717	161	*	chip_ctrl_zmynd_peak_1326	40	.	5.9651	8.74613	4.06466	133	Intron (ENST00000490097.5/116988, intron 1 of 4)	7	151085831	151117776	31946	1	116988	ENST00000490097.5	27726	ENSG00000133612	AGAP3	ArfGAP with GTPase domain, ankyrin repeat and PH domain 3
	chr7	151113967	151114194	228	*	chip_ctrl_zmynd_peak_1327	37	.	5.84878	8.32811	3.71445	55	Intron (ENST00000490097.5/116988, intron 1 of 4)	7	151085831	151117776	31946	1	116988	ENST00000490097.5	28136	ENSG00000133612	AGAP3	ArfGAP with GTPase domain, ankyrin repeat and PH domain 3
	chr7	151123883	151123957	75	*	chip_ctrl_zmynd_peak_1328	37	.	5.84878	8.32811	3.71445	15	Exon (ENST00000463381.5/116988, exon 9 of 16)	7	151085867	151144434	58568	1	116988	ENST00000463381.5	38016	ENSG00000133612	AGAP3	ArfGAP with GTPase domain, ankyrin repeat and PH domain 3
	chr7	151350351	151350468	118	*	chip_ctrl_zmynd_peak_1329	40	.	5.75479	8.68782	4.03494	64	Intron (ENST00000413040.6/51667, intron 3 of 14)	7	151341699	151378449	36751	1	51667	ENST00000413040.6	8652	ENSG00000013374	NUB1	negative regulator of ubiquitin like proteins 1
	chr7	157007654	157007900	247	*	chip_ctrl_zmynd_peak_1330	42	.	6.09801	8.9633	4.22391	223	Promoter (1-2kb)	7	156994051	157009075	15025	2	3110	ENST00000469500.5	1175	ENSG00000130675	MNX1	motor neuron and pancreas homeobox 1
	chr7	157007989	157008096	108	*	chip_ctrl_zmynd_peak_1331	46	.	6.38243	9.4348	4.63906	58	Promoter (<=1kb)	7	156994051	157009075	15025	2	3110	ENST00000469500.5	979	ENSG00000130675	MNX1	motor neuron and pancreas homeobox 1
	chr7	157028207	157028301	95	*	chip_ctrl_zmynd_peak_1332	37	.	5.75802	8.41104	3.79406	7	Distal Intergenic	7	157010805	157016426	5622	1	645249	ENST00000480284.1	17402	ENSG00000243479	MNX1-AS1	MNX1 antisense RNA 1 (head to head)
	chr7	157151006	157151187	182	*	chip_ctrl_zmynd_peak_1333	55	.	6.74111	10.5869	5.56375	135	Intron (ENST00000611269.4/9690, intron 2 of 9)	7	157138916	157189296	50381	1	9690	ENST00000611269.4	12090	ENSG00000009335	UBE3C	ubiquitin protein ligase E3C
	chr7	157182179	157182255	77	*	chip_ctrl_zmynd_peak_1334	40	.	5.36865	8.70278	4.03494	38	Exon (ENST00000611269.4/9690, exon 7 of 10)	7	157138916	157189296	50381	1	9690	ENST00000611269.4	43263	ENSG00000009335	UBE3C	ubiquitin protein ligase E3C
	chr7	157253215	157253347	133	*	chip_ctrl_zmynd_peak_1335	46	.	6.22256	9.43837	4.64196	68	Intron (ENST00000348165.10/9690, intron 19 of 22)	7	157138926	157269370	130445	1	9690	ENST00000348165.10	114289	ENSG00000009335	UBE3C	ubiquitin protein ligase E3C
	chr7	157253672	157253746	75	*	chip_ctrl_zmynd_peak_1336	29	.	5.21809	7.29938	2.90705	6	Intron (ENST00000348165.10/9690, intron 19 of 22)	7	157138926	157269370	130445	1	9690	ENST00000348165.10	114746	ENSG00000009335	UBE3C	ubiquitin protein ligase E3C
	chr7	158894992	158895091	100	*	chip_ctrl_zmynd_peak_1337	21	.	4.27244	6.31316	2.13708	41	Intron (ENST00000407559.8/55112, intron 8 of 24)	7	158856558	158946189	89632	1	55112	ENST00000407559.8	38434	ENSG00000126870	WDR60	WD repeat domain 60
	chr8	8888800	8888933	134	*	chip_ctrl_zmynd_peak_1338	43	.	6.16671	9.07629	4.32041	20	Promoter (4-5kb)	8	8783354	8893630	110277	2	9258	ENST00000276282.7	4697	ENSG00000147324	MFHAS1	malignant fibrous histiocytoma amplified sequence 1
	chr8	8889470	8889635	166	*	chip_ctrl_zmynd_peak_1339	27	.	5.2639	7.17627	2.79491	64	Promoter (3-4kb)	8	8783354	8893630	110277	2	9258	ENST00000276282.7	3995	ENSG00000147324	MFHAS1	malignant fibrous histiocytoma amplified sequence 1
	chr8	8890066	8890289	224	*	chip_ctrl_zmynd_peak_1340	51	.	6.65238	10.1396	5.16697	167	Promoter (3-4kb)	8	8783354	8893630	110277	2	9258	ENST00000276282.7	3341	ENSG00000147324	MFHAS1	malignant fibrous histiocytoma amplified sequence 1
	chr8	8890886	8890960	75	*	chip_ctrl_zmynd_peak_1341	46	.	6.43366	9.52084	4.66959	58	Promoter (2-3kb)	8	8783354	8893630	110277	2	9258	ENST00000276282.7	2670	ENSG00000147324	MFHAS1	malignant fibrous histiocytoma amplified sequence 1
	chr8	8891614	8891692	79	*	chip_ctrl_zmynd_peak_1342	51	.	6.65238	10.1396	5.16697	28	Promoter (1-2kb)	8	8783354	8893630	110277	2	9258	ENST00000276282.7	1938	ENSG00000147324	MFHAS1	malignant fibrous histiocytoma amplified sequence 1
	chr8	8892179	8892253	75	*	chip_ctrl_zmynd_peak_1343	46	.	6.43366	9.52084	4.66959	40	Promoter (1-2kb)	8	8783354	8893630	110277	2	9258	ENST00000276282.7	1377	ENSG00000147324	MFHAS1	malignant fibrous histiocytoma amplified sequence 1
	chr8	23680497	23680571	75	*	chip_ctrl_zmynd_peak_1344	27	.	5.2639	7.17627	2.79491	6	Promoter (2-3kb)	8	23678697	23682938	4242	2	4824	ENST00000380871.5	2367	ENSG00000167034	NKX3-1	NK3 homeobox 1
	chr8	23680835	23681115	281	*	chip_ctrl_zmynd_peak_1345	56	.	7.01854	10.751	5.64976	150	Promoter (1-2kb)	8	23678697	23682938	4242	2	4824	ENST00000380871.5	1823	ENSG00000167034	NKX3-1	NK3 homeobox 1
	chr8	23681210	23681601	392	*	chip_ctrl_zmynd_peak_1346	40	.	5.36865	8.70278	4.03494	138	Promoter (1-2kb)	8	23678697	23682938	4242	2	4824	ENST00000380871.5	1337	ENSG00000167034	NKX3-1	NK3 homeobox 1
	chr8	23682174	23682262	89	*	chip_ctrl_zmynd_peak_1347	56	.	7.01854	10.751	5.64976	31	Promoter (<=1kb)	8	23678697	23682938	4242	2	4824	ENST00000380871.5	676	ENSG00000167034	NKX3-1	NK3 homeobox 1
	chr8	38267725	38267926	202	*	chip_ctrl_zmynd_peak_1348	51	.	6.41997	10.0675	5.13724	178	Promoter (<=1kb)	8	38266980	38267736	757	2	84513	ENST00000531483.1	0	ENSG00000147535	PLPP5	phospholipid phosphatase 5
	chr8	38268133	38268207	75	*	chip_ctrl_zmynd_peak_1349	24	.	4.98928	6.72612	2.46184	39	Exon (ENST00000528814.1/84513, exon 2 of 3)	8	38260061	38271393	11333	1	23259	ENST00000526071.1	8072	ENSG00000085788	DDHD2	DDHD domain containing 2
	chr8	42185724	42185873	150	*	chip_ctrl_zmynd_peak_1350	24	.	4.98928	6.72612	2.46184	51	Exon (ENST00000521647.1/5327, exon 2 of 2)	8	42174718	42207565	32848	2	5327	ENST00000220809.9	21692	ENSG00000104368	PLAT	plasminogen activator, tissue type
	chr8	57957460	57957556	97	*	chip_ctrl_zmynd_peak_1351	39	.	5.50252	8.59529	3.95529	53	Intron (ENST00000650579.1/100505477, intron 2 of 3)	8	57855500	57984114	128615	1	100505477	ENST00000650579.1	101960	ENSG00000205293	LINC01602	long intergenic non-protein coding RNA 1602
	chr8	66714189	66714278	90	*	chip_ctrl_zmynd_peak_1352	52	.	5.68644	10.2857	5.29951	32	Intron (ENST00000520044.5/100533105, intron 2 of 2)	8	66667596	66793833	126238	1	100533105	ENST00000520044.5	46593	ENSG00000104205	C8orf44-SGK3	C8orf44-SGK3 readthrough
	chr8	67810844	67810967	124	*	chip_ctrl_zmynd_peak_1353	61	.	6.72671	11.268	6.11378	51	Distal Intergenic	8	67422072	67746378	324307	2	57094	ENST00000638254.1	-64466	ENSG00000165078	CPA6	carboxypeptidase A6
	chr8	70951424	70951583	160	*	chip_ctrl_zmynd_peak_1354	85	.	8.10574	14.315	8.59707	101	Intron (ENST00000647843.1/389668, intron 2 of 8)	8	70669369	71228629	559261	1	389668	ENST00000647843.1	282055	ENSG00000221947	XKR9	XK related 9
	chr8	85517431	85517514	84	*	chip_ctrl_zmynd_peak_1355	66	.	6.94968	12.0166	6.68645	43	Intron (ENST00000655091.1/ENST00000655091.1, intron 3 of 4)	8	85440596	85464915	24320	2	100996348	ENST00000521761.6	-52516		CA3-AS1	CA3 antisense RNA 1
	chr8	94643034	94643139	106	*	chip_ctrl_zmynd_peak_1356	36	.	5.4402	8.18674	3.62783	58	Promoter (1-2kb)	8	94641074	94707466	66393	1	54845	ENST00000423620.6	1960	ENSG00000104413	ESRP1	epithelial splicing regulatory protein 1
	chr8	100944261	100944335	75	*	chip_ctrl_zmynd_peak_1357	30	.	4.83609	7.5159	3.09476	9	Intron (ENST00000395958.6/7534, intron 2 of 5)	8	100916523	100952020	35498	2	7534	ENST00000395958.6	7685	ENSG00000164924	YWHAZ	tyrosine 3-monooxygenase/tryptophan 5-monooxygenase activation protein zeta
	chr8	101579017	101579096	80	*	chip_ctrl_zmynd_peak_1358	61	.	6.53872	11.3433	6.1541	61	Intron (ENST00000646743.1/79977, intron 7 of 15)	8	101492439	101669726	177288	1	79977	ENST00000646743.1	86578	ENSG00000083307	GRHL2	grainyhead like transcription factor 2
	chr8	102410765	102410988	224	*	chip_ctrl_zmynd_peak_1359	47	.	5.75212	9.67584	4.79287	206	Promoter (1-2kb)	8	102252273	102412700	160428	2	51366	ENST00000520539.6	1712	ENSG00000104517	UBR5	ubiquitin protein ligase E3 component n-recognin 5
	chr8	111549758	111549839	82	*	chip_ctrl_zmynd_peak_1360	56	.	5.92543	10.6981	5.64967	27	Intron (ENST00000524236.2/105375706, intron 5 of 7)	8	111416515	111756826	340312	1	105375706	ENST00000524236.2	133243	ENSG00000253434	LINC02237	long intergenic non-protein coding RNA 2237
	chr8	116640067	116640141	75	*	chip_ctrl_zmynd_peak_1361	41	.	5.22832	8.80057	4.1154	24	Downstream (1-2kb)	8	116646581	116657775	11195	2	8667	ENST00000520289.1	17634	ENSG00000147677	EIF3H	eukaryotic translation initiation factor 3 subunit H
	chr8	116866340	116866494	155	*	chip_ctrl_zmynd_peak_1362	49	.	5.88361	9.89279	4.99221	48	Intron (ENST00000297338.6/5885, intron 2 of 13)	8	116845935	116874866	28932	2	5885	ENST00000297338.6	8372	ENSG00000164754	RAD21	RAD21 cohesin complex component
	chr8	125431901	125432242	342	*	chip_ctrl_zmynd_peak_1363	40	.	5.98466	8.77799	4.09378	110	Promoter (<=1kb)	8	125432209	125436928	4720	1	10221	ENST00000520847.1	0	ENSG00000173334	TRIB1	tribbles pseudokinase 1
	chr8	125432841	125433845	1005	*	chip_ctrl_zmynd_peak_1364	107	.	9.45204	16.9639	10.7425	414	Promoter (<=1kb)	8	125432859	125433581	723	1	10221	ENST00000521778.1	0	ENSG00000173334	TRIB1	tribbles pseudokinase 1
	chr8	125433933	125434023	91	*	chip_ctrl_zmynd_peak_1365	59	.	7.07278	11.1292	5.98427	27	Promoter (3-4kb)	8	125430358	125438403	8046	1	10221	ENST00000311922.4	3575	ENSG00000173334	TRIB1	tribbles pseudokinase 1
	chr8	125434395	125434469	75	*	chip_ctrl_zmynd_peak_1366	44	.	5.89355	9.22251	4.4565	47	Promoter (4-5kb)	8	125430358	125438403	8046	1	10221	ENST00000311922.4	4037	ENSG00000173334	TRIB1	tribbles pseudokinase 1
	chr8	125434546	125434729	184	*	chip_ctrl_zmynd_peak_1367	53	.	6.13005	10.2971	5.30539	150	Promoter (4-5kb)	8	125430358	125438403	8046	1	10221	ENST00000311922.4	4188	ENSG00000173334	TRIB1	tribbles pseudokinase 1
	chr8	125435082	125435209	128	*	chip_ctrl_zmynd_peak_1368	46	.	5.86591	9.51315	4.66959	59	Promoter (4-5kb)	8	125430358	125438403	8046	1	10221	ENST00000311922.4	4724	ENSG00000173334	TRIB1	tribbles pseudokinase 1
	chr8	125435623	125436124	502	*	chip_ctrl_zmynd_peak_1369	89	.	8.39535	14.789	8.98154	170	5' UTR	8	125430358	125438403	8046	1	10221	ENST00000311922.4	5265	ENSG00000173334	TRIB1	tribbles pseudokinase 1
	chr8	125436452	125437113	662	*	chip_ctrl_zmynd_peak_1370	100	.	8.94244	16.1225	10.0595	163	3' UTR	8	125430358	125438403	8046	1	10221	ENST00000311922.4	6094	ENSG00000173334	TRIB1	tribbles pseudokinase 1
	chr8	125437686	125437874	189	*	chip_ctrl_zmynd_peak_1371	24	.	4.79566	6.6312	2.40781	123	3' UTR	8	125430358	125438403	8046	1	10221	ENST00000311922.4	7328	ENSG00000173334	TRIB1	tribbles pseudokinase 1
	chr8	126556001	126556088	88	*	chip_ctrl_zmynd_peak_1372	56	.	6.78352	10.6558	5.62235	57	Promoter (2-3kb)	8	126552443	126558478	6036	2	157638	ENST00000304916.4	2390	ENSG00000168672	LRATD2	LRAT domain containing 2
	chr8	126556169	126556349	181	*	chip_ctrl_zmynd_peak_1373	47	.	6.30136	9.56591	4.70213	24	Promoter (2-3kb)	8	126552443	126558478	6036	2	157638	ENST00000304916.4	2129	ENSG00000168672	LRATD2	LRAT domain containing 2
	chr8	126556909	126557046	138	*	chip_ctrl_zmynd_peak_1374	13	.	4.18765	5.28133	1.38132	43	Promoter (1-2kb)	8	126552443	126558478	6036	2	157638	ENST00000304916.4	1432	ENSG00000168672	LRATD2	LRAT domain containing 2
	chr8	127018668	127018827	160	*	chip_ctrl_zmynd_peak_1375	77	.	5.48757	13.2761	7.75285	56	Intron (ENST00000645463.1/ENST00000645463.1, intron 6 of 6)	8	126713334	127292876	579543	1	100750225	ENST00000647190.2	305334	ENSG00000253438	PCAT1	prostate cancer associated transcript 1
	chr8	127796213	127796287	75	*	chip_ctrl_zmynd_peak_1376	35	.	5.18496	8.0834	3.54471	33	Promoter (1-2kb)	8	127794526	128101256	306731	1	5820	ENST00000667305.1	1687	ENSG00000249859	PVT1	Pvt1 oncogene
	chr8	133247737	133247843	107	*	chip_ctrl_zmynd_peak_1377	31	.	5.02792	7.53032	3.10713	80	Intron (ENST00000323851.11/10397, intron 12 of 15)	8	133237171	133297237	60067	2	10397	ENST00000323851.11	49394	ENSG00000104419	NDRG1	N-myc downstream regulated 1
	chr8	133248172	133248246	75	*	chip_ctrl_zmynd_peak_1378	23	.	4.60893	6.58889	2.37333	25	Intron (ENST00000323851.11/10397, intron 11 of 15)	8	133237171	133297237	60067	2	10397	ENST00000323851.11	48991	ENSG00000104419	NDRG1	N-myc downstream regulated 1
	chr8	133249412	133250892	1481	*	chip_ctrl_zmynd_peak_1379	137	.	9.58687	20.7059	13.7794	670	Promoter (<=1kb)	8	133237176	133249488	12313	2	10397	ENST00000521414.5	0	ENSG00000104419	NDRG1	N-myc downstream regulated 1
	chr8	133255844	133255951	108	*	chip_ctrl_zmynd_peak_1380	41	.	5.66144	8.85044	4.16146	16	Exon (ENST00000519278.5/10397, exon 1 of 8)	8	133237171	133297237	60067	2	10397	ENST00000323851.11	41286	ENSG00000104419	NDRG1	N-myc downstream regulated 1
	chr8	133256103	133256652	550	*	chip_ctrl_zmynd_peak_1381	96	.	8.34011	15.5866	9.6326	40	Promoter (<=1kb)	8	133237176	133256228	19053	2	10397	ENST00000519278.5	0	ENSG00000104419	NDRG1	N-myc downstream regulated 1
	chr8	133256892	133256989	98	*	chip_ctrl_zmynd_peak_1382	27	.	4.88014	7.01688	2.7008	88	Intron (ENST00000323851.11/10397, intron 7 of 15)	8	133237171	133297237	60067	2	10397	ENST00000323851.11	40248	ENSG00000104419	NDRG1	N-myc downstream regulated 1
	chr8	133258722	133258806	85	*	chip_ctrl_zmynd_peak_1383	25	.	4.72838	6.77747	2.50775	19	Intron (ENST00000323851.11/10397, intron 6 of 15)	8	133237171	133297237	60067	2	10397	ENST00000323851.11	38431	ENSG00000104419	NDRG1	N-myc downstream regulated 1
	chr8	133260324	133260709	386	*	chip_ctrl_zmynd_peak_1384	34	.	4.26999	7.99275	3.45971	148	Intron (ENST00000323851.11/10397, intron 5 of 15)	8	133237171	133297237	60067	2	10397	ENST00000323851.11	36528	ENSG00000104419	NDRG1	N-myc downstream regulated 1
	chr8	133261068	133261940	873	*	chip_ctrl_zmynd_peak_1385	123	.	9.78788	18.9437	12.3339	508	Intron (ENST00000323851.11/10397, intron 5 of 15)	8	133237171	133297237	60067	2	10397	ENST00000323851.11	35297	ENSG00000104419	NDRG1	N-myc downstream regulated 1
	chr8	133263972	133264046	75	*	chip_ctrl_zmynd_peak_1386	46	.	6.05916	9.48793	4.66959	32	Intron (ENST00000323851.11/10397, intron 4 of 15)	8	133237171	133297237	60067	2	10397	ENST00000323851.11	33191	ENSG00000104419	NDRG1	N-myc downstream regulated 1
	chr8	133264143	133264615	473	*	chip_ctrl_zmynd_peak_1387	104	.	8.95637	16.6017	10.4334	173	Promoter (<=1kb)	8	133258996	133264581	5586	2	10397	ENST00000517745.1	0	ENSG00000104419	NDRG1	N-myc downstream regulated 1
	chr8	133288162	133288236	75	*	chip_ctrl_zmynd_peak_1388	38	.	5.62469	8.48041	3.84659	47	Intron (ENST00000323851.11/10397, intron 1 of 15)	8	133237171	133297237	60067	2	10397	ENST00000323851.11	9001	ENSG00000104419	NDRG1	N-myc downstream regulated 1
	chr8	133288574	133288702	129	*	chip_ctrl_zmynd_peak_1389	46	.	6.00851	9.40674	4.61917	90	Intron (ENST00000323851.11/10397, intron 1 of 15)	8	133237171	133297237	60067	2	10397	ENST00000323851.11	8535	ENSG00000104419	NDRG1	N-myc downstream regulated 1
	chr8	133292108	133292182	75	*	chip_ctrl_zmynd_peak_1390	33	.	5.43229	7.89015	3.37179	22	Intron (ENST00000323851.11/10397, intron 1 of 15)	8	133237171	133297237	60067	2	10397	ENST00000323851.11	5055	ENSG00000104419	NDRG1	N-myc downstream regulated 1
	chr8	133292370	133292617	248	*	chip_ctrl_zmynd_peak_1391	38	.	5.59307	8.43006	3.80815	181	Promoter (4-5kb)	8	133237171	133297237	60067	2	10397	ENST00000323851.11	4620	ENSG00000104419	NDRG1	N-myc downstream regulated 1
	chr8	133293872	133294114	243	*	chip_ctrl_zmynd_peak_1392	33	.	5.43229	7.89015	3.37179	192	Promoter (3-4kb)	8	133237171	133297237	60067	2	10397	ENST00000323851.11	3123	ENSG00000104419	NDRG1	N-myc downstream regulated 1
	chr8	133294387	133294508	122	*	chip_ctrl_zmynd_peak_1393	16	.	4.31609	5.66208	1.66002	14	Promoter (2-3kb)	8	133237171	133297237	60067	2	10397	ENST00000323851.11	2729	ENSG00000104419	NDRG1	N-myc downstream regulated 1
	chr8	134794203	134794310	108	*	chip_ctrl_zmynd_peak_1394	32	.	4.94705	7.69712	3.25035	54	Exon (ENST00000568248.1/ENST00000568248.1, exon 1 of 1)	8	134800520	134800607	88	2	407030	ENST00000384850.1	6297	ENSG00000207582	MIR30B	microRNA 30b
	chr8	143055961	143056037	77	*	chip_ctrl_zmynd_peak_1395	92	.	7.78956	15.129	9.25821	41	Intron (ENST00000519775.2/286122, intron 3 of 3)	8	143039295	143059942	20648	1	286122	ENST00000519775.2	16666	ENSG00000177335	C8orf31	chromosome 8 open reading frame 31
	chr8	144790691	144790765	75	*	chip_ctrl_zmynd_peak_1396	56	.	7.01854	10.751	5.64976	17	Promoter (<=1kb)	8	144789765	144790872	1108	2	6132	ENST00000534781.1	107	ENSG00000161016	RPL8	ribosomal protein L8
	chr8	144790982	144791085	104	*	chip_ctrl_zmynd_peak_1397	42	.	6.09801	8.9633	4.22391	47	Promoter (<=1kb)	8	144789766	144792057	2292	2	6132	ENST00000531975.5	972	ENSG00000161016	RPL8	ribosomal protein L8
	chr8	144791179	144791289	111	*	chip_ctrl_zmynd_peak_1398	46	.	6.43366	9.52084	4.66959	52	Promoter (<=1kb)	8	144789766	144792057	2292	2	6132	ENST00000531975.5	768	ENSG00000161016	RPL8	ribosomal protein L8
	chr9	14306127	14307468	1342	*	chip_ctrl_zmynd_peak_1399	119	.	9.52035	18.5008	11.9956	1011	Exon (ENST00000380959.7/4781, exon 2 of 9)	9	14081848	14313985	232138	2	4781	ENST00000380959.7	6517	ENSG00000147862	NFIB	nuclear factor I B
	chr9	14309426	14309500	75	*	chip_ctrl_zmynd_peak_1400	24	.	4.80956	6.65303	2.42934	8	Promoter (4-5kb)	9	14081848	14313985	232138	2	4781	ENST00000380959.7	4485	ENSG00000147862	NFIB	nuclear factor I B
	chr9	19378450	19378632	183	*	chip_ctrl_zmynd_peak_1401	50	.	6.17804	10.0177	5.09657	125	Promoter (1-2kb)	9	19375715	19380236	4522	2	6194	ENST00000380394.9	1604	ENSG00000137154	RPS6	ribosomal protein S6
	chr9	20619998	20620103	106	*	chip_ctrl_zmynd_peak_1402	39	.	5.86915	8.59042	3.9505	97	Promoter (2-3kb)	9	20341669	20622499	280831	2	4300	ENST00000380338.9	2396	ENSG00000171843	MLLT3	MLLT3 super elongation complex subunit
	chr9	24701712	24701818	107	*	chip_ctrl_zmynd_peak_1403	88	.	8.2722	14.5873	8.83575	44	Distal Intergenic	9	24543307	24545946	2640	2	100129669	ENST00000418122.1	-155766	ENSG00000205442	IZUMO3	IZUMO family member 3
	chr9	31510668	31510748	81	*	chip_ctrl_zmynd_peak_1404	38	.	5.59307	8.43006	3.80815	24	Distal Intergenic	9	31371611	31381490	9880	2	101929620	ENST00000562065.1	-129178	ENSG00000260720	LINC01243	long intergenic non-protein coding RNA 1243
	chr9	37582529	37582732	204	*	chip_ctrl_zmynd_peak_1405	55	.	6.69922	10.5189	5.50519	36	3' UTR	9	37512547	37588874	76328	2	26267	ENST00000541804.1	6142	ENSG00000147912	FBXO10	F-box protein 10
	chr9	72985889	72986035	147	*	chip_ctrl_zmynd_peak_1406	25	.	4.95319	6.8791	2.57415	88	Intron (ENST00000419959.5/216, intron 1 of 7)	9	72924050	73080442	156393	2	216	ENST00000419959.5	94407	ENSG00000165092	ALDH1A1	aldehyde dehydrogenase 1 family member A1
	chr9	76677212	76677314	103	*	chip_ctrl_zmynd_peak_1407	24	.	5.01161	6.76228	2.49573	34	Intron (ENST00000376717.6/158471, intron 1 of 10)	9	76611376	76692193	80818	2	158471	ENST00000376717.6	14879	ENSG00000106772	PRUNE2	prune homolog 2 with BCH domain
	chr9	76677633	76677755	123	*	chip_ctrl_zmynd_peak_1408	49	.	6.50738	9.90142	4.99221	70	Intron (ENST00000376717.6/158471, intron 1 of 10)	9	76611376	76692193	80818	2	158471	ENST00000376717.6	14438	ENSG00000106772	PRUNE2	prune homolog 2 with BCH domain
	chr9	79489802	79489903	102	*	chip_ctrl_zmynd_peak_1409	33	.	5.43229	7.89015	3.37179	60	Distal Intergenic	9	79571773	79726882	155110	1	7091	ENST00000376544.7	-81870	ENSG00000106829	TLE4	TLE family member 4, transcriptional corepressor
	chr9	81717764	81717967	204	*	chip_ctrl_zmynd_peak_1410	76	.	8.1231	13.2012	7.69019	145	Intron (ENST00000437181.1/101927502, intron 1 of 3)	9	81689713	81776900	87188	1	101927502	ENST00000437181.1	28051	ENSG00000233926	LOC101927502	uncharacterized LOC101927502
	chr9	89606429	89606683	255	*	chip_ctrl_zmynd_peak_1411	125	.	10.5329	19.2179	12.547	171	Promoter (1-2kb)	9	89605012	89606555	1544	1	10912	ENST00000252506.11	1417	ENSG00000130222	GADD45G	growth arrest and DNA damage inducible gamma
	chr9	95006049	95006164	116	*	chip_ctrl_zmynd_peak_1412	36	.	5.74195	8.15019	3.60508	44	3' UTR	9	94726712	95087159	360448	1	84909	ENST00000297979.9	279337	ENSG00000148120	AOPEP	aminopeptidase O (putative)
	chr9	95006530	95006736	207	*	chip_ctrl_zmynd_peak_1413	27	.	5.22199	7.10675	2.77125	148	Intron (ENST00000297979.9/84909, intron 11 of 14)	9	94726712	95087159	360448	1	84909	ENST00000297979.9	279818	ENSG00000148120	AOPEP	aminopeptidase O (putative)
	chr9	95007776	95007939	164	*	chip_ctrl_zmynd_peak_1414	103	.	9.16198	16.4841	10.3331	96	Intron (ENST00000297979.9/84909, intron 11 of 14)	9	94726712	95087159	360448	1	84909	ENST00000297979.9	281064	ENSG00000148120	AOPEP	aminopeptidase O (putative)
	chr9	95008180	95008437	258	*	chip_ctrl_zmynd_peak_1415	17	.	3.81053	5.79074	1.75639	47	Intron (ENST00000297979.9/84909, intron 11 of 14)	9	94726712	95087159	360448	1	84909	ENST00000297979.9	281468	ENSG00000148120	AOPEP	aminopeptidase O (putative)
	chr9	95008656	95008746	91	*	chip_ctrl_zmynd_peak_1416	44	.	6.10799	9.2536	4.47679	44	Intron (ENST00000297979.9/84909, intron 11 of 14)	9	94726712	95087159	360448	1	84909	ENST00000297979.9	281944	ENSG00000148120	AOPEP	aminopeptidase O (putative)
	chr9	107819903	107820038	136	*	chip_ctrl_zmynd_peak_1417	33	.	4.64291	7.79402	3.31629	45	Distal Intergenic	9	107488989	107490482	1494	2	9314	ENST00000420475.1	-329421	ENSG00000136826	KLF4	Kruppel like factor 4
	chr9	109318778	109318925	148	*	chip_ctrl_zmynd_peak_1418	47	.	5.75212	9.67584	4.79287	106	Promoter (2-3kb)	9	109171975	109320964	148990	2	54566	ENST00000374566.7	2039	ENSG00000095203	EPB41L4B	erythrocyte membrane protein band 4.1 like 4B
	chr9	109319044	109319168	125	*	chip_ctrl_zmynd_peak_1419	42	.	5.72153	8.9468	4.22391	56	Promoter (1-2kb)	9	109171975	109320964	148990	2	54566	ENST00000374566.7	1796	ENSG00000095203	EPB41L4B	erythrocyte membrane protein band 4.1 like 4B
	chr9	111349881	111350034	154	*	chip_ctrl_zmynd_peak_1420	33	.	4.87976	7.89234	3.37368	101	Distal Intergenic	9	111327483	111330183	2701	2	26248	ENST00000302681.2	-19698	ENSG00000171133	OR2K2	olfactory receptor family 2 subfamily K member 2
	chr9	114908197	114908362	166	*	chip_ctrl_zmynd_peak_1421	72	.	7.12289	12.7051	7.27539	33	Intron (ENST00000648852.1/ENST00000648852.1, intron 1 of 5)	9	114893343	114930595	37253	2	944	ENST00000618336.4	22233	ENSG00000106952	TNFSF8	TNF superfamily member 8
	chr9	127449056	127449141	86	*	chip_ctrl_zmynd_peak_1422	53	.	6.61699	10.3856	5.37929	36	Promoter (2-3kb)	9	127447674	127451405	3732	2	6136	ENST00000497825.5	2264	ENSG00000197958	RPL12	ribosomal protein L12
	chr9	127449459	127449584	126	*	chip_ctrl_zmynd_peak_1423	24	.	4.92888	6.62865	2.40781	46	Promoter (1-2kb)	9	127447674	127451405	3732	2	6136	ENST00000497825.5	1821	ENSG00000197958	RPL12	ribosomal protein L12
	chr9	128494710	128494791	82	*	chip_ctrl_zmynd_peak_1424	23	.	4.89654	6.57668	2.36352	70	3' UTR	9	128455187	128494833	39647	1	4957	ENST00000393533.6	39523	ENSG00000136811	ODF2	outer dense fiber of sperm tails 2
	chr9	130872949	130873177	229	*	chip_ctrl_zmynd_peak_1425	33	.	5.43229	7.89015	3.37179	14	Exon (ENST00000372348.7/25, exon 6 of 11)	9	130713016	130885683	172668	1	25	ENST00000372348.7	159933	ENSG00000097007	ABL1	ABL proto-oncogene 1, non-receptor tyrosine kinase
	chr9	130893908	130894285	378	*	chip_ctrl_zmynd_peak_1426	77	.	8.18829	13.3121	7.75285	17	Promoter (2-3kb)	9	130892707	130896812	4106	2	347148	ENST00000623824.2	2527	ENSG00000188710	QRFP	pyroglutamylated RFamide peptide
	chr9	131395944	131396029	86	*	chip_ctrl_zmynd_peak_1427	24	.	4.79566	6.6312	2.40781	72	Promoter (1-2kb)	9	131394093	131500197	106105	1	84726	ENST00000405995.5	1851	ENSG00000130723	PRRC2B	proline rich coiled-coil 2B
	chr9	131402913	131403057	145	*	chip_ctrl_zmynd_peak_1428	39	.	5.86915	8.59042	3.9505	105	Intron (ENST00000646130.1/ENST00000646130.1, intron 1 of 1)	9	131394093	131500197	106105	1	84726	ENST00000405995.5	8820	ENSG00000130723	PRRC2B	proline rich coiled-coil 2B
	chr9	131422756	131423291	536	*	chip_ctrl_zmynd_peak_1429	32	.	4.98517	7.75922	3.29117	203	Intron (ENST00000646130.1/ENST00000646130.1, intron 1 of 1)	9	131394093	131500197	106105	1	84726	ENST00000405995.5	28663	ENSG00000130723	PRRC2B	proline rich coiled-coil 2B
	chr9	131423388	131423558	171	*	chip_ctrl_zmynd_peak_1430	52	.	6.72732	10.2636	5.2786	128	Intron (ENST00000646130.1/ENST00000646130.1, intron 1 of 1)	9	131394093	131500197	106105	1	84726	ENST00000405995.5	29295	ENSG00000130723	PRRC2B	proline rich coiled-coil 2B
	chr9	131468672	131468754	83	*	chip_ctrl_zmynd_peak_1431	32	.	5.47653	7.71515	3.26742	63	Intron (ENST00000405995.5/84726, intron 13 of 30)	9	131394093	131500197	106105	1	84726	ENST00000405995.5	74579	ENSG00000130723	PRRC2B	proline rich coiled-coil 2B
	chr9	133349383	133349584	202	*	chip_ctrl_zmynd_peak_1432	48	.	6.23435	9.76901	4.87296	166	Promoter (<=1kb)	9	133349396	133349470	75	1	26820	ENST00000383884.1	0	ENSG00000206611	SNORD24	small nucleolar RNA, C/D box 24
	chr9	133349974	133350137	164	*	chip_ctrl_zmynd_peak_1433	76	.	8.06666	13.1056	7.61728	60	Promoter (<=1kb)	9	133350095	133350168	74	1	26814	ENST00000363961.1	0	ENSG00000200831	SNORD36B	small nucleolar RNA, C/D box 36B
	chr9	133364570	133364644	75	*	chip_ctrl_zmynd_peak_1434	25	.	5.0285	6.78967	2.51907	29	Intron (ENST00000545297.5/6836, intron 4 of 4)	9	133361450	133376166	14717	2	6836	ENST00000545297.5	11522	ENSG00000148248	SURF4	surfeit 4
	chr9	133364845	133364967	123	*	chip_ctrl_zmynd_peak_1435	43	.	6.16671	9.07629	4.32041	66	Exon (ENST00000613129.4/6836, exon 5 of 6)	9	133361450	133376166	14717	2	6836	ENST00000545297.5	11199	ENSG00000148248	SURF4	surfeit 4
	chr9	136395918	136396068	151	*	chip_ctrl_zmynd_peak_1436	71	.	7.7611	12.5931	7.17038	93	Promoter (2-3kb)	9	136375577	136398797	23221	2	6621	ENST00000298532.2	2729	ENSG00000165684	SNAPC4	small nuclear RNA activating complex polypeptide 4
	chr9	136396714	136396843	130	*	chip_ctrl_zmynd_peak_1437	40	.	5.36865	8.70278	4.03494	49	Promoter (1-2kb)	9	136375577	136398797	23221	2	6621	ENST00000298532.2	1954	ENSG00000165684	SNAPC4	small nuclear RNA activating complex polypeptide 4
	chr9	136726117	136726889	773	*	chip_ctrl_zmynd_peak_1438	28	.	4.03277	7.23994	2.8513	661	Promoter (<=1kb)	9	136726747	136726879	133	2	677804	ENST00000391185.2	0	ENSG00000274998	SNORA17A	small nucleolar RNA, H/ACA box 17A
	chr9	136808971	136809947	977	*	chip_ctrl_zmynd_peak_1439	36	.	4.68988	8.18527	3.62783	185	Exon (ENST00000415992.5/84960, exon 10 of 10)	9	136800366	136829466	29101	1	55684	ENST00000471502.1	8605	ENSG00000196642	RABL6	RAB, member RAS oncogene family like 6
	chr9	136810040	136810232	193	*	chip_ctrl_zmynd_peak_1440	51	.	6.65238	10.1396	5.16697	166	Exon (ENST00000459985.1/84960, exon 5 of 5)	9	136800366	136829466	29101	1	55684	ENST00000471502.1	9674	ENSG00000196642	RABL6	RAB, member RAS oncogene family like 6
	chr9	136810342	136810416	75	*	chip_ctrl_zmynd_peak_1441	29	.	5.25113	7.35217	2.94728	42	Intron (ENST00000471502.1/55684, intron 2 of 5)	9	136800366	136829466	29101	1	55684	ENST00000471502.1	9976	ENSG00000196642	RABL6	RAB, member RAS oncogene family like 6
	chr9	137128569	137129155	587	*	chip_ctrl_zmynd_peak_1442	36	.	4.68988	8.18527	3.62783	69	Distal Intergenic	9	137139154	137168756	29603	1	2902	ENST00000371561.8	-9999	ENSG00000176884	GRIN1	glutamate ionotropic receptor NMDA type subunit 1
	chr9	137242163	137242329	167	*	chip_ctrl_zmynd_peak_1443	103	.	9.4242	16.4923	10.3331	120	Promoter (<=1kb)	9	137241287	137243707	2421	1	10383	ENST00000340384.5	876	ENSG00000188229	TUBB4B	tubulin beta 4B class IVb
	chr9	137242510	137242600	91	*	chip_ctrl_zmynd_peak_1444	71	.	7.7611	12.5931	7.17038	35	Promoter (1-2kb)	9	137241287	137243707	2421	1	10383	ENST00000340384.5	1223	ENSG00000188229	TUBB4B	tubulin beta 4B class IVb
	chr9	137242683	137242875	193	*	chip_ctrl_zmynd_peak_1445	56	.	7.01854	10.751	5.64976	158	Promoter (1-2kb)	9	137241287	137243707	2421	1	10383	ENST00000340384.5	1396	ENSG00000188229	TUBB4B	tubulin beta 4B class IVb
	chr9	137262276	137262393	118	*	chip_ctrl_zmynd_peak_1446	24	.	4.98928	6.72612	2.46184	15	Intron (ENST00000343053.5/25920, intron 4 of 12)	9	137255327	137273542	18216	1	25920	ENST00000343053.5	6949	ENSG00000188986	NELFB	negative elongation factor complex member B
	chr9	137488076	137488150	75	*	chip_ctrl_zmynd_peak_1447	56	.	6.96266	10.6567	5.62235	38	Intron (ENST00000406427.6/375775, intron 20 of 34)	9	137459952	137550402	90451	2	375775	ENST00000406427.6	62252	ENSG00000130653	PNPLA7	patatin like phospholipase domain containing 7
	chrX	10900741	10900861	121	*	chip_ctrl_zmynd_peak_1449	19	.	4.67903	6.06952	1.92708	13	Intron (ENST00000669054.1/ENST00000669054.1, intron 4 of 5)	23	10445556	10833654	388099	2	4281	ENST00000380787.5	-67087	ENSG00000101871	MID1	midline 1
	chrX	21975974	21976198	225	*	chip_ctrl_zmynd_peak_1450	51	.	6.65238	10.1396	5.16697	30	Intron (ENST00000404933.7/6611, intron 4 of 10)	23	21940709	21994837	54129	1	6611	ENST00000404933.7	35265	ENSG00000102172	SMS	spermine synthase
	chrX	24153655	24153729	75	*	chip_ctrl_zmynd_peak_1451	33	.	5.54365	7.8243	3.31629	41	Promoter (4-5kb)	23	24149629	24179530	29902	1	7543	ENST00000428571.5	4026	ENSG00000005889	ZFX	zinc finger protein X-linked
	chrX	40085161	40085285	125	*	chip_ctrl_zmynd_peak_1452	37	.	5.84878	8.32811	3.71445	110	Intron (ENST00000397354.7/54880, intron 1 of 14)	23	40051246	40097403	46158	2	54880	ENST00000397354.7	12118	ENSG00000183337	BCOR	BCL6 corepressor
	chrX	45756718	45756801	84	*	chip_ctrl_zmynd_peak_1453	73	.	7.63498	12.7431	7.30043	41	Intron (ENST00000602461.1/ENST00000602461.1, intron 1 of 1)	23	45747015	45747124	110	2	407007	ENST00000384992.3	-9594	ENSG00000207725	MIR222	microRNA 222
	chrX	67545730	67546172	443	*	chip_ctrl_zmynd_peak_1454	83	.	4.12891	14.0256	8.33045	312	Promoter (1-2kb)	23	67544021	67730619	186599	1	367	ENST00000374690.9	1709	ENSG00000169083	AR	androgen receptor
	chrX	67546710	67547602	893	*	chip_ctrl_zmynd_peak_1455	68	.	3.85281	12.1818	6.83449	485	Promoter (2-3kb)	23	67544021	67730619	186599	1	367	ENST00000374690.9	2689	ENSG00000169083	AR	androgen receptor
	chrX	67547678	67547848	171	*	chip_ctrl_zmynd_peak_1456	44	.	3.0217	9.17992	4.4202	142	Promoter (3-4kb)	23	67544021	67730619	186599	1	367	ENST00000374690.9	3657	ENSG00000169083	AR	androgen receptor
	chrX	131746859	131747176	318	*	chip_ctrl_zmynd_peak_1457	56	.	7.01854	10.751	5.64976	22	Intron (ENST00000649541.1/286467, intron 11 of 11)	23	131688779	131830604	141826	2	286467	ENST00000649541.1	83428	ENSG00000213468	FIRRE	firre intergenic repeating RNA element
	chrX	131752827	131753045	219	*	chip_ctrl_zmynd_peak_1458	37	.	5.84878	8.32811	3.71445	89	Intron (ENST00000649541.1/286467, intron 10 of 11)	23	131688779	131830604	141826	2	286467	ENST00000649541.1	77559	ENSG00000213468	FIRRE	firre intergenic repeating RNA element
	chrX	136453861	136453935	75	*	chip_ctrl_zmynd_peak_1459	56	.	7.01854	10.751	5.64976	42	Distal Intergenic	23	136487947	136493780	5834	1	680	ENST00000370648.4	-34012	ENSG00000102239	BRS3	bombesin receptor subtype 3
	chrX	139202156	139202361	206	*	chip_ctrl_zmynd_peak_1460	33	.	5.54365	7.8243	3.31629	94	Promoter (1-2kb)	23	138632271	139204275	572005	2	2258	ENST00000441825.8	1914	ENSG00000129682	FGF13	fibroblast growth factor 13
	chrX	151485015	151485158	144	*	chip_ctrl_zmynd_peak_1461	63	.	7.12599	11.5495	6.3247	63	Distal Intergenic	23	151515551	151516245	695	1	105377213	ENST00000454307.1	-30393	ENSG00000214915	LOC105377213	uncharacterized LOC105377213
	chrX	153969473	153969558	86	*	chip_ctrl_zmynd_peak_1462	19	.	4.67903	6.06952	1.92708	38	Promoter (<=1kb)	23	153969325	153970087	763	1	100873990	ENST00000438219.1	148		HCFC1-AS1	HCFC1 antisense RNA 1
	chrY	23012063	23012137	75	*	chip_ctrl_zmynd_peak_1463	61	.	7.20674	11.3504	6.1541	50	Distal Intergenic	24	22992344	22998268	5925	1	9083	ENST00000382585.2	19719	ENSG00000183753	BPY2	basic charge Y-linked 2
