# Supplementary material for: Dual functions of SPOP and ERG dictate androgen therapy responses in prostate cancer
Source: Nat Commun. 2021 Feb 2;12:734. doi: 10.1038/s41467-020-20820-x (PMC7854732; doi:10.1038/s41467-020-20820-x)
Supplement: Supplementary file 23 — Supplementary Data 20 [file 41467_2020_20820_MOESM23_ESM.xlsx]

## Sheet: Supplementary Data 20
	seqnames	start	end	width	strand	track_name	integer score for display	strand	fold-change	-log10pvalue	-log10qvalue	relative summit position to peak start	annotation	geneChr	geneStart	geneEnd	geneLength	geneStrand	geneId	transcriptId	distanceToTSS	ENSEMBL	SYMBOL	GENENAME
	chr1	829352	829433	82	*	chip_wt_zmynd_peak_1	17	.	3.73313	5.46828	1.73042	11	Promoter (4-5kb)	1	825138	849592	24455	1	643837	ENST00000624927.3	4214	ENSG00000228794	LINC01128	long intergenic non-protein coding RNA 1128
	chr1	829697	829813	117	*	chip_wt_zmynd_peak_2	49	.	5.59674	9.31879	4.93948	49	Promoter (4-5kb)	1	825138	849592	24455	1	643837	ENST00000624927.3	4559	ENSG00000228794	LINC01128	long intergenic non-protein coding RNA 1128
	chr1	831694	831961	268	*	chip_wt_zmynd_peak_3	35	.	4.83578	7.67158	3.53379	179	Intron (ENST00000624927.3/643837, intron 1 of 2)	1	825138	849592	24455	1	643837	ENST00000624927.3	6556	ENSG00000228794	LINC01128	long intergenic non-protein coding RNA 1128
	chr1	832051	832217	167	*	chip_wt_zmynd_peak_4	41	.	5.28712	8.41215	4.13832	149	Intron (ENST00000624927.3/643837, intron 1 of 2)	1	825138	849592	24455	1	643837	ENST00000624927.3	6913	ENSG00000228794	LINC01128	long intergenic non-protein coding RNA 1128
	chr1	1398098	1398231	134	*	chip_wt_zmynd_peak_5	49	.	6.04917	9.41639	4.9739	23	Promoter (1-2kb)	1	1385711	1399335	13625	2	81669	ENST00000400809.8	1104	ENSG00000221978	CCNL2	cyclin L2
	chr1	1406218	1406375	158	*	chip_wt_zmynd_peak_6	32	.	5.18971	7.3468	3.2692	64	Promoter (<=1kb)	1	1401913	1406307	4395	2	55052	ENST00000493287.5	0	ENSG00000242485	MRPL20	mitochondrial ribosomal protein L20
	chr1	1541793	1541975	183	*	chip_wt_zmynd_peak_7	67	.	7.33837	11.6134	6.78982	125	3' UTR	1	1541673	1574863	33191	2	29101	ENST00000291386.4	32888	ENSG00000160075	SSU72	SSU72 homolog, RNA polymerase II CTD phosphatase
	chr1	1573158	1573287	130	*	chip_wt_zmynd_peak_8	20	.	4.04868	5.86499	2.07218	27	Promoter (1-2kb)	1	1541673	1574863	33191	2	29101	ENST00000291386.4	1576	ENSG00000160075	SSU72	SSU72 homolog, RNA polymerase II CTD phosphatase
	chr1	1573514	1573897	384	*	chip_wt_zmynd_peak_9	16	.	3.35804	5.31046	1.6581	189	Promoter (<=1kb)	1	1541673	1574863	33191	2	29101	ENST00000291386.4	966	ENSG00000160075	SSU72	SSU72 homolog, RNA polymerase II CTD phosphatase
	chr1	1721562	1721674	113	*	chip_wt_zmynd_peak_10	49	.	6.04917	9.41639	4.9739	73	Promoter (<=1kb)	1	1702881	1721655	18775	2	728642	ENST00000356937.7	0	ENSG00000008128	CDK11A	cyclin dependent kinase 11A
	chr1	1828750	1828885	136	*	chip_wt_zmynd_peak_11	20	.	4.04868	5.86499	2.07218	122	Intron (ENST00000610897.4/2782, intron 1 of 10)	1	1785285	1891117	105833	2	2782	ENST00000610897.4	62232	ENSG00000078369	GNB1	G protein subunit beta 1
	chr1	1847537	1847726	190	*	chip_wt_zmynd_peak_12	39	.	5.46233	8.11746	3.93948	168	Intron (ENST00000610897.4/2782, intron 1 of 10)	1	1785285	1891117	105833	2	2782	ENST00000610897.4	43391	ENSG00000078369	GNB1	G protein subunit beta 1
	chr1	2230550	2230793	244	*	chip_wt_zmynd_peak_13	57	.	5.90635	10.2513	5.71053	73	Promoter (2-3kb)	1	2228319	2310213	81895	1	6497	ENST00000378536.5	2231	ENSG00000157933	SKI	SKI proto-oncogene
	chr1	2231459	2231724	266	*	chip_wt_zmynd_peak_14	33	.	4.89271	7.39786	3.31624	239	Promoter (3-4kb)	1	2228319	2310213	81895	1	6497	ENST00000378536.5	3140	ENSG00000157933	SKI	SKI proto-oncogene
	chr1	2410893	2411006	114	*	chip_wt_zmynd_peak_15	87	.	8.19783	13.9217	8.7801	46	Promoter (1-2kb)	1	2403964	2412530	8567	2	5192	ENST00000288774.7	1524	ENSG00000157911	PEX10	peroxisomal biogenesis factor 10
	chr1	3587275	3587533	259	*	chip_wt_zmynd_peak_16	41	.	5.61944	8.36447	4.10589	173	Intron (ENST00000356575.9/1953, intron 3 of 36)	1	3487951	3611508	123558	2	1953	ENST00000356575.9	23975	ENSG00000162591	MEGF6	multiple EGF like domains 6
	chr1	3780469	3780589	121	*	chip_wt_zmynd_peak_17	14	.	3.73906	5.08049	1.45817	110	3' UTR	1	3778559	3796498	17940	2	57470	ENST00000378251.3	15909	ENSG00000130764	LRRC47	leucine rich repeat containing 47
	chr1	8259242	8259321	80	*	chip_wt_zmynd_peak_18	42	.	5.24091	8.49033	4.20416	15	Distal Intergenic	1	8208672	8215210	6539	1	102724539	ENST00000452982.1	50570	ENSG00000227634	LINC01714	long intergenic non-protein coding RNA 1714
	chr1	8407827	8409349	1523	*	chip_wt_zmynd_peak_19	91	.	8.13607	14.3343	9.15075	59	Intron (ENST00000337907.7/473, intron 13 of 23)	1	8352397	8817465	465069	2	473	ENST00000337907.7	408116	ENSG00000142599	RERE	arginine-glutamic acid dipeptide repeats
	chr1	8412405	8412480	76	*	chip_wt_zmynd_peak_20	67	.	6.9565	11.4918	6.7223	30	Intron (ENST00000337907.7/473, intron 13 of 23)	1	8352397	8817465	465069	2	473	ENST00000337907.7	404985	ENSG00000142599	RERE	arginine-glutamic acid dipeptide repeats
	chr1	8412617	8412757	141	*	chip_wt_zmynd_peak_21	60	.	6.46772	10.7227	6.03476	125	Intron (ENST00000337907.7/473, intron 13 of 23)	1	8352397	8817465	465069	2	473	ENST00000337907.7	404708	ENSG00000142599	RERE	arginine-glutamic acid dipeptide repeats
	chr1	8412855	8412930	76	*	chip_wt_zmynd_peak_22	44	.	5.39434	8.7426	4.43442	32	Intron (ENST00000337907.7/473, intron 13 of 23)	1	8352397	8817465	465069	2	473	ENST00000337907.7	404535	ENSG00000142599	RERE	arginine-glutamic acid dipeptide repeats
	chr1	8413138	8413223	86	*	chip_wt_zmynd_peak_23	58	.	6.28376	10.4303	5.82959	40	Intron (ENST00000337907.7/473, intron 13 of 23)	1	8352397	8817465	465069	2	473	ENST00000337907.7	404242	ENSG00000142599	RERE	arginine-glutamic acid dipeptide repeats
	chr1	8416026	8416248	223	*	chip_wt_zmynd_peak_24	41	.	5.28712	8.41215	4.13832	38	Intron (ENST00000337907.7/473, intron 13 of 23)	1	8352397	8817465	465069	2	473	ENST00000337907.7	401217	ENSG00000142599	RERE	arginine-glutamic acid dipeptide repeats
	chr1	8416749	8416924	176	*	chip_wt_zmynd_peak_25	16	.	3.35804	5.31046	1.6581	2	Intron (ENST00000337907.7/473, intron 13 of 23)	1	8352397	8817465	465069	2	473	ENST00000337907.7	400541	ENSG00000142599	RERE	arginine-glutamic acid dipeptide repeats
	chr1	8417173	8417397	225	*	chip_wt_zmynd_peak_26	62	.	5.3586	10.9285	6.22581	68	Intron (ENST00000337907.7/473, intron 13 of 23)	1	8352397	8817465	465069	2	473	ENST00000337907.7	400068	ENSG00000142599	RERE	arginine-glutamic acid dipeptide repeats
	chr1	8417693	8418227	535	*	chip_wt_zmynd_peak_27	69	.	5.59081	11.7967	6.95327	122	Intron (ENST00000337907.7/473, intron 13 of 23)	1	8352397	8817465	465069	2	473	ENST00000337907.7	399238	ENSG00000142599	RERE	arginine-glutamic acid dipeptide repeats
	chr1	8418311	8418511	201	*	chip_wt_zmynd_peak_28	42	.	5.65284	8.58966	4.2949	52	Intron (ENST00000337907.7/473, intron 13 of 23)	1	8352397	8817465	465069	2	473	ENST00000337907.7	398954	ENSG00000142599	RERE	arginine-glutamic acid dipeptide repeats
	chr1	8418614	8418713	100	*	chip_wt_zmynd_peak_29	43	.	5.31651	8.61482	4.31871	60	Intron (ENST00000337907.7/473, intron 13 of 23)	1	8352397	8817465	465069	2	473	ENST00000337907.7	398752	ENSG00000142599	RERE	arginine-glutamic acid dipeptide repeats
	chr1	8419002	8419122	121	*	chip_wt_zmynd_peak_30	34	.	4.97751	7.53305	3.41631	62	Intron (ENST00000337907.7/473, intron 13 of 23)	1	8352397	8817465	465069	2	473	ENST00000337907.7	398343	ENSG00000142599	RERE	arginine-glutamic acid dipeptide repeats
	chr1	8419493	8419605	113	*	chip_wt_zmynd_peak_31	31	.	4.62991	7.13311	3.13315	83	Intron (ENST00000337907.7/473, intron 13 of 23)	1	8352397	8817465	465069	2	473	ENST00000337907.7	397860	ENSG00000142599	RERE	arginine-glutamic acid dipeptide repeats
	chr1	8420298	8420410	113	*	chip_wt_zmynd_peak_32	52	.	6.09209	9.69094	5.22347	91	Intron (ENST00000337907.7/473, intron 13 of 23)	1	8352397	8817465	465069	2	473	ENST00000337907.7	397055	ENSG00000142599	RERE	arginine-glutamic acid dipeptide repeats
	chr1	8420731	8421161	431	*	chip_wt_zmynd_peak_33	66	.	6.63138	11.4401	6.67433	109	Intron (ENST00000337907.7/473, intron 13 of 23)	1	8352397	8817465	465069	2	473	ENST00000337907.7	396304	ENSG00000142599	RERE	arginine-glutamic acid dipeptide repeats
	chr1	8421878	8421989	112	*	chip_wt_zmynd_peak_34	36	.	5.03654	7.79588	3.64919	60	Intron (ENST00000337907.7/473, intron 13 of 23)	1	8352397	8817465	465069	2	473	ENST00000337907.7	395476	ENSG00000142599	RERE	arginine-glutamic acid dipeptide repeats
	chr1	8422590	8422676	87	*	chip_wt_zmynd_peak_35	44	.	5.39434	8.7426	4.43442	21	Intron (ENST00000337907.7/473, intron 13 of 23)	1	8352397	8817465	465069	2	473	ENST00000337907.7	394789	ENSG00000142599	RERE	arginine-glutamic acid dipeptide repeats
	chr1	8423118	8423224	107	*	chip_wt_zmynd_peak_36	27	.	4.35829	6.6833	2.72707	2	Exon (ENST00000460659.5/473, exon 1 of 3)	1	8352397	8817465	465069	2	473	ENST00000337907.7	394241	ENSG00000142599	RERE	arginine-glutamic acid dipeptide repeats
	chr1	8463495	8463588	94	*	chip_wt_zmynd_peak_37	31	.	4.8491	7.1512	3.14518	43	Intron (ENST00000337907.7/473, intron 12 of 23)	1	8352397	8817465	465069	2	473	ENST00000337907.7	353877	ENSG00000142599	RERE	arginine-glutamic acid dipeptide repeats
	chr1	8876109	8876384	276	*	chip_wt_zmynd_peak_38	20	.	4.04868	5.86499	2.07218	141	Promoter (2-3kb)	1	8861000	8878686	17687	2	2023	ENST00000234590.10	2302	ENSG00000074800	ENO1	enolase 1
	chr1	8876468	8877058	591	*	chip_wt_zmynd_peak_39	57	.	6.73851	10.2429	5.71053	166	Promoter (1-2kb)	1	8861000	8878686	17687	2	2023	ENST00000234590.10	1628	ENSG00000074800	ENO1	enolase 1
	chr1	8877292	8877367	76	*	chip_wt_zmynd_peak_40	31	.	5.06191	7.149	3.14307	30	Promoter (1-2kb)	1	8861000	8878686	17687	2	2023	ENST00000234590.10	1319	ENSG00000074800	ENO1	enolase 1
	chr1	8877524	8877654	131	*	chip_wt_zmynd_peak_41	24	.	4.75998	6.36626	2.46143	97	Promoter (1-2kb)	1	8861000	8878686	17687	2	2023	ENST00000234590.10	1032	ENSG00000074800	ENO1	enolase 1
	chr1	9436409	9436520	112	*	chip_wt_zmynd_peak_42	58	.	6.47891	10.5001	5.82959	43	Promoter (4-5kb)	1	9426649	9440564	13916	2	100506022	ENST00000641940.1	4044	ENSG00000284693	LINC02606	long intergenic non-protein coding RNA 2606
	chr1	10765780	10766185	406	*	chip_wt_zmynd_peak_43	49	.	5.59674	9.31879	4.93948	55	Intron (ENST00000377022.8/54897, intron 1 of 20)	1	10636604	10796646	160043	2	54897	ENST00000377022.8	30461	ENSG00000130940	CASZ1	castor zinc finger 1
	chr1	10790227	10790450	224	*	chip_wt_zmynd_peak_44	87	.	8.19783	13.9217	8.7801	174	Intron (ENST00000377022.8/54897, intron 1 of 20)	1	10636604	10796646	160043	2	54897	ENST00000377022.8	6196	ENSG00000130940	CASZ1	castor zinc finger 1
	chr1	10790553	10790631	79	*	chip_wt_zmynd_peak_45	41	.	5.61944	8.36447	4.10589	9	Intron (ENST00000377022.8/54897, intron 1 of 20)	1	10636604	10796646	160043	2	54897	ENST00000377022.8	6015	ENSG00000130940	CASZ1	castor zinc finger 1
	chr1	10791561	10791709	149	*	chip_wt_zmynd_peak_46	14	.	3.73906	5.08049	1.45817	129	Promoter (4-5kb)	1	10636604	10796646	160043	2	54897	ENST00000377022.8	4937	ENSG00000130940	CASZ1	castor zinc finger 1
	chr1	11014065	11014152	88	*	chip_wt_zmynd_peak_47	32	.	5.18971	7.3468	3.2692	42	Promoter (1-2kb)	1	11012344	11020489	8146	1	23435	ENST00000473118.5	1721	ENSG00000120948	TARDBP	TAR DNA binding protein
	chr1	11253288	11253430	143	*	chip_wt_zmynd_peak_48	32	.	5.18971	7.3468	3.2692	107	Intron (ENST00000361445.9/2475, intron 6 of 57)	1	11106535	11262551	156017	2	2475	ENST00000361445.9	9121	ENSG00000198793	MTOR	mechanistic target of rapamycin kinase
	chr1	11253560	11253645	86	*	chip_wt_zmynd_peak_49	41	.	5.61944	8.36447	4.10589	21	Intron (ENST00000361445.9/2475, intron 6 of 57)	1	11106535	11262551	156017	2	2475	ENST00000361445.9	8906	ENSG00000198793	MTOR	mechanistic target of rapamycin kinase
	chr1	15939483	15939595	113	*	chip_wt_zmynd_peak_50	57	.	6.73851	10.2429	5.71053	67	3' UTR	1	15847707	15940456	92750	1	23013	ENST00000375759.8	91776	ENSG00000065526	SPEN	spen family transcriptional repressor
	chr1	15939784	15939872	89	*	chip_wt_zmynd_peak_51	17	.	3.50093	5.46828	1.73042	28	3' UTR	1	15847707	15940456	92750	1	23013	ENST00000375759.8	92077	ENSG00000065526	SPEN	spen family transcriptional repressor
	chr1	16513541	16513616	76	*	chip_wt_zmynd_peak_52	35	.	4.42976	7.66459	3.52756	19	Promoter (<=1kb)	1	16514122	16514285	164	2	26863	ENST00000383925.1	669	ENSG00000206737	RNVU1-18	RNA, variant U1 small nuclear 18
	chr1	16740936	16741152	217	*	chip_wt_zmynd_peak_53	35	.	4.99269	7.72492	3.58463	27	Promoter (<=1kb)	1	16740273	16941434	201162	1	9696	ENST00000466256.6	663	ENSG00000058453	CROCC	ciliary rootlet coiled-coil, rootletin
	chr1	16896346	16896596	251	*	chip_wt_zmynd_peak_54	45	.	5.47447	8.87382	4.55509	190	Intron (ENST00000466256.6/9696, intron 1 of 8)	1	16740273	16941434	201162	1	9696	ENST00000466256.6	156073	ENSG00000058453	CROCC	ciliary rootlet coiled-coil, rootletin
	chr1	19074478	19075310	833	*	chip_wt_zmynd_peak_55	127	.	9.67256	18.4282	12.7122	645	3' UTR	1	19074510	19082240	7731	2	23352	ENST00000375225.7	6930	ENSG00000127481	UBR4	ubiquitin protein ligase E3 component n-recognin 4
	chr1	19075508	19076259	752	*	chip_wt_zmynd_peak_56	78	.	7.4827	12.7975	7.81125	377	Exon (ENST00000606379.1/ENST00000606379.1, exon 1 of 1)	1	19074510	19082240	7731	2	23352	ENST00000375225.7	5981	ENSG00000127481	UBR4	ubiquitin protein ligase E3 component n-recognin 4
	chr1	19079104	19079220	117	*	chip_wt_zmynd_peak_57	17	.	3.50093	5.46828	1.73042	102	Promoter (3-4kb)	1	19074510	19082240	7731	2	23352	ENST00000375225.7	3020	ENSG00000127481	UBR4	ubiquitin protein ligase E3 component n-recognin 4
	chr1	19079450	19079961	512	*	chip_wt_zmynd_peak_58	57	.	6.31936	10.2429	5.71053	154	Promoter (2-3kb)	1	19074510	19082240	7731	2	23352	ENST00000375225.7	2279	ENSG00000127481	UBR4	ubiquitin protein ligase E3 component n-recognin 4
	chr1	19762205	19762282	78	*	chip_wt_zmynd_peak_59	41	.	5.61944	8.36447	4.10589	66	Intron (ENST00000294543.10/255104, intron 6 of 15)	1	19682213	19799917	117705	2	255104	ENST00000294543.10	37635	ENSG00000162542	TMCO4	transmembrane and coiled-coil domains 4
	chr1	20482968	20483231	264	*	chip_wt_zmynd_peak_60	67	.	7.33837	11.6134	6.78982	182	Promoter (2-3kb)	1	20482391	20486210	3820	2	55450	ENST00000375078.4	2979	ENSG00000162545	CAMK2N1	calcium/calmodulin dependent protein kinase II inhibitor 1
	chr1	20483340	20483830	491	*	chip_wt_zmynd_peak_61	64	.	6.21596	11.2084	6.46562	416	Promoter (2-3kb)	1	20482391	20486210	3820	2	55450	ENST00000375078.4	2380	ENSG00000162545	CAMK2N1	calcium/calmodulin dependent protein kinase II inhibitor 1
	chr1	21064280	21064355	76	*	chip_wt_zmynd_peak_62	57	.	6.38505	10.3488	5.79883	23	Intron (ENST00000374935.7/8672, intron 3 of 32)	1	20806292	21176888	370597	2	8672	ENST00000374935.7	112533	ENSG00000075151	EIF4G3	eukaryotic translation initiation factor 4 gamma 3
	chr1	21252031	21252117	87	*	chip_wt_zmynd_peak_63	58	.	6.90864	10.5001	5.82959	48	Intron (ENST00000415912.6/1889, intron 8 of 18)	1	21217247	21345504	128258	2	1889	ENST00000415912.6	93387	ENSG00000117298	ECE1	endothelin converting enzyme 1
	chr1	23084575	23084681	107	*	chip_wt_zmynd_peak_64	49	.	5.72983	9.28993	4.92379	36	3' UTR	1	23084023	23168858	84836	2	7798	ENST00000418342.5	84177	ENSG00000169641	LUZP1	leucine zipper protein 1
	chr1	23084793	23084891	99	*	chip_wt_zmynd_peak_65	45	.	5.70457	8.86722	4.54918	48	3' UTR	1	23084023	23168858	84836	2	7798	ENST00000418342.5	83967	ENSG00000169641	LUZP1	leucine zipper protein 1
	chr1	23304285	23304360	76	*	chip_wt_zmynd_peak_66	21	.	4.51878	6.00006	2.18703	68	Intron (ENST00000464516.1/ENST00000464516.1, intron 1 of 1)	1	23303963	23313601	9639	2	10236	ENST00000641107.1	9241	ENSG00000125944	HNRNPR	heterogeneous nuclear ribonucleoprotein R
	chr1	23421701	23421786	86	*	chip_wt_zmynd_peak_67	41	.	5.61944	8.36447	4.10589	17	Promoter (2-3kb)	1	23380909	23424748	43840	2	6920	ENST00000450454.7	2962	ENSG00000204219	TCEA3	transcription elongation factor A3
	chr1	23422038	23422653	616	*	chip_wt_zmynd_peak_68	98	.	8.62757	15.1136	9.81511	130	Promoter (2-3kb)	1	23380909	23424748	43840	2	6920	ENST00000450454.7	2095	ENSG00000204219	TCEA3	transcription elongation factor A3
	chr1	23423104	23423179	76	*	chip_wt_zmynd_peak_69	49	.	6.04917	9.41639	4.9739	38	Promoter (1-2kb)	1	23380909	23424748	43840	2	6920	ENST00000450454.7	1569	ENSG00000204219	TCEA3	transcription elongation factor A3
	chr1	23557836	23558245	410	*	chip_wt_zmynd_peak_70	87	.	8.19783	13.9217	8.7801	122	Promoter (1-2kb)	1	23557926	23559501	1576	2	3399	ENST00000374561.6	1256	ENSG00000117318	ID3	inhibitor of DNA binding 3, HLH protein
	chr1	23693083	23693172	90	*	chip_wt_zmynd_peak_71	41	.	5.61944	8.36447	4.10589	62	Promoter (1-2kb)	1	23691742	23696417	4676	1	6135	ENST00000374550.8	1341	ENSG00000142676	RPL11	ribosomal protein L11
	chr1	25240281	25240520	240	*	chip_wt_zmynd_peak_72	57	.	6.73851	10.2429	5.71053	179	Promoter (3-4kb)	1	25242291	25243654	1364	2	57035	ENST00000564223.5	3134	ENSG00000117616	RSRP1	arginine and serine rich protein 1
	chr1	28506049	28506459	411	*	chip_wt_zmynd_peak_73	58	.	6.90864	10.5001	5.82959	100	Promoter (<=1kb)	1	28506056	28535919	29864	1	1104	ENST00000434290.6	0	ENSG00000180198	RCC1	regulator of chromosome condensation 1
	chr1	28506957	28512066	5110	*	chip_wt_zmynd_peak_74	99	.	7.45441	15.2574	9.93872	1864	Promoter (<=1kb)	1	28510077	28536026	25950	1	1104	ENST00000419074.5	0	ENSG00000180198	RCC1	regulator of chromosome condensation 1
	chr1	28512201	28512827	627	*	chip_wt_zmynd_peak_75	58	.	6.90864	10.5001	5.82959	72	Intron (ENST00000398958.6/1104, intron 3 of 11)	1	28505943	28539196	33254	1	1104	ENST00000398958.6	6258	ENSG00000180198	RCC1	regulator of chromosome condensation 1
	chr1	28513447	28513801	355	*	chip_wt_zmynd_peak_76	58	.	6.90864	10.5001	5.82959	144	Intron (ENST00000398958.6/1104, intron 3 of 11)	1	28505943	28539196	33254	1	1104	ENST00000398958.6	7504	ENSG00000180198	RCC1	regulator of chromosome condensation 1
	chr1	28514042	28514158	117	*	chip_wt_zmynd_peak_77	54	.	6.10982	9.90496	5.41284	114	Intron (ENST00000398958.6/1104, intron 3 of 11)	1	28505943	28539196	33254	1	1104	ENST00000398958.6	8099	ENSG00000180198	RCC1	regulator of chromosome condensation 1
	chr1	28514950	28515110	161	*	chip_wt_zmynd_peak_78	49	.	6.04917	9.41639	4.9739	145	Intron (ENST00000398958.6/1104, intron 3 of 11)	1	28505943	28539196	33254	1	1104	ENST00000398958.6	9007	ENSG00000180198	RCC1	regulator of chromosome condensation 1
	chr1	28579723	28579989	267	*	chip_wt_zmynd_peak_79	32	.	5.18971	7.3468	3.2692	239	Promoter (<=1kb)	1	28579764	28579893	130	2	677838	ENST00000384581.1	0	ENSG00000278274	SNORA61	small nucleolar RNA, H/ACA box 61
	chr1	28580597	28580862	266	*	chip_wt_zmynd_peak_80	41	.	5.61944	8.36447	4.10589	138	Promoter (<=1kb)	1	28578538	28581010	2473	2	85028	ENST00000464612.5	148	ENSG00000197989	SNHG12	small nucleolar RNA host gene 12
	chr1	28737950	28738096	147	*	chip_wt_zmynd_peak_81	32	.	5.18971	7.3468	3.2692	8	Promoter (1-2kb)	1	28736621	28742871	6251	1	51441	ENST00000474884.5	1329	ENSG00000198492	YTHDF2	YTH N6-methyladenosine RNA binding protein 2
	chr1	28738405	28738513	109	*	chip_wt_zmynd_peak_82	32	.	5.18971	7.3468	3.2692	20	Promoter (1-2kb)	1	28736621	28742871	6251	1	51441	ENST00000474884.5	1784	ENSG00000198492	YTHDF2	YTH N6-methyladenosine RNA binding protein 2
	chr1	28746215	28746358	144	*	chip_wt_zmynd_peak_83	58	.	6.47891	10.5001	5.82959	121	Intron (ENST00000542507.5/51441, intron 5 of 5)	1	28736621	28769774	33154	1	51441	ENST00000542507.5	9594	ENSG00000198492	YTHDF2	YTH N6-methyladenosine RNA binding protein 2
	chr1	28748247	28748490	244	*	chip_wt_zmynd_peak_84	98	.	8.26719	15.0629	9.81481	187	Intron (ENST00000542507.5/51441, intron 5 of 5)	1	28736621	28769774	33154	1	51441	ENST00000542507.5	11626	ENSG00000198492	YTHDF2	YTH N6-methyladenosine RNA binding protein 2
	chr1	30088954	30089034	81	*	chip_wt_zmynd_peak_85	20	.	4.04868	5.86499	2.07218	14	Distal Intergenic	1	30013952	30037612	23661	2	101929406	ENST00000445180.2	-51342	ENSG00000233399	LINC01648	long intergenic non-protein coding RNA 1648
	chr1	31062121	31062232	112	*	chip_wt_zmynd_peak_86	24	.	4.75998	6.36626	2.46143	37	Promoter (3-4kb)	1	30931506	31065695	134190	2	9698	ENST00000424085.6	3463	ENSG00000134644	PUM1	pumilio RNA binding family member 1
	chr1	35189441	35189516	76	*	chip_wt_zmynd_peak_87	31	.	4.81985	7.10486	3.1081	39	Promoter (1-2kb)	1	35176378	35190574	14197	2	6421	ENST00000470472.5	1058	ENSG00000116560	SFPQ	splicing factor proline and glutamine rich
	chr1	35190789	35191172	384	*	chip_wt_zmynd_peak_88	77	.	7.7681	12.7545	7.77475	131	Promoter (1-2kb)	1	35182936	35193145	10210	2	6421	ENST00000357214.6	1973	ENSG00000116560	SFPQ	splicing factor proline and glutamine rich
	chr1	35191298	35191428	131	*	chip_wt_zmynd_peak_89	27	.	4.35829	6.6833	2.72707	116	Promoter (1-2kb)	1	35182936	35193145	10210	2	6421	ENST00000357214.6	1717	ENSG00000116560	SFPQ	splicing factor proline and glutamine rich
	chr1	35855429	35855536	108	*	chip_wt_zmynd_peak_90	24	.	4.75998	6.36626	2.46143	33	3' UTR	1	35808016	35857890	49875	1	192670	ENST00000373210.4	47413	ENSG00000134698	AGO4	argonaute RISC component 4
	chr1	36225478	36225672	195	*	chip_wt_zmynd_peak_91	20	.	4.04868	5.86499	2.07218	119	Promoter (1-2kb)	1	36224432	36304148	79717	1	9967	ENST00000469141.6	1046	ENSG00000054118	THRAP3	thyroid hormone receptor associated protein 3
	chr1	36225892	36226034	143	*	chip_wt_zmynd_peak_92	39	.	5.48106	8.14691	3.96247	105	Promoter (1-2kb)	1	36224432	36304148	79717	1	9967	ENST00000469141.6	1460	ENSG00000054118	THRAP3	thyroid hormone receptor associated protein 3
	chr1	37499189	37499363	175	*	chip_wt_zmynd_peak_93	65	.	7.15766	11.3364	6.58109	55	Intron (ENST00000373075.6/64769, intron 5 of 7)	1	37492575	37514763	22189	2	64769	ENST00000373075.6	15400	ENSG00000163875	MEAF6	MYST/Esa1 associated factor 6
	chr1	39544479	39544579	101	*	chip_wt_zmynd_peak_94	77	.	7.7681	12.7545	7.77475	37	Promoter (1-2kb)	1	39522280	39545761	23482	2	728448	ENST00000649920.1	1182	ENSG00000243970	PPIEL	peptidylprolyl isomerase E like pseudogene
	chr1	39575269	39575375	107	*	chip_wt_zmynd_peak_95	32	.	5.18971	7.3468	3.2692	32	Promoter (<=1kb)	1	39560816	39576253	15438	2	8761	ENST00000372862.7	878	ENSG00000090621	PABPC4	poly(A) binding protein cytoplasmic 4
	chr1	40281969	40282081	113	*	chip_wt_zmynd_peak_96	41	.	5.61944	8.36447	4.10589	71	Intron (ENST00000372759.4/10269, intron 7 of 9)	1	40258236	40294180	35945	1	10269	ENST00000372759.4	23733	ENSG00000084073	ZMPSTE24	zinc metallopeptidase STE24
	chr1	40980858	40981155	298	*	chip_wt_zmynd_peak_97	20	.	4.04868	5.86499	2.07218	103	Promoter (1-2kb)	1	40979688	41011754	32067	1	1503	ENST00000480420.6	1170	ENSG00000171793	CTPS1	CTP synthase 1
	chr1	40981294	40981815	522	*	chip_wt_zmynd_peak_98	17	.	3.73313	5.46828	1.73042	107	Promoter (1-2kb)	1	40979688	41011754	32067	1	1503	ENST00000480420.6	1606	ENSG00000171793	CTPS1	CTP synthase 1
	chr1	41003423	41003542	120	*	chip_wt_zmynd_peak_99	54	.	6.10982	9.90496	5.41284	44	Intron (ENST00000480420.6/1503, intron 12 of 16)	1	40979688	41011754	32067	1	1503	ENST00000480420.6	23735	ENSG00000171793	CTPS1	CTP synthase 1
	chr1	41003636	41003775	140	*	chip_wt_zmynd_peak_100	67	.	7.33837	11.6134	6.78982	37	Intron (ENST00000480420.6/1503, intron 12 of 16)	1	40979688	41011754	32067	1	1503	ENST00000480420.6	23948	ENSG00000171793	CTPS1	CTP synthase 1
	chr1	42683596	42683712	117	*	chip_wt_zmynd_peak_101	67	.	7.33837	11.6134	6.78982	41	Promoter (1-2kb)	1	42682418	42703805	21388	1	4904	ENST00000321358.12	1178	ENSG00000065978	YBX1	Y-box binding protein 1
	chr1	42943182	42943330	149	*	chip_wt_zmynd_peak_102	41	.	5.61944	8.36447	4.10589	111	Promoter (<=1kb)	1	42926796	42943238	16443	2	6513	ENST00000475162.3	0	ENSG00000117394	SLC2A1	solute carrier family 2 member 1
	chr1	44776383	44776755	373	*	chip_wt_zmynd_peak_103	58	.	6.47891	10.5001	5.82959	331	Promoter (<=1kb)	1	44776490	44776593	104	1	94161	ENST00000364043.1	0	ENSG00000200913	SNORD46	small nucleolar RNA, C/D box 46
	chr1	44777174	44778613	1440	*	chip_wt_zmynd_peak_104	90	.	7.1448	14.2141	9.04982	171	Promoter (<=1kb)	1	44777226	44778779	1554	1	6202	ENST00000464658.1	0	ENSG00000142937	RPS8	ribosomal protein S8
	chr1	44778695	44778810	116	*	chip_wt_zmynd_peak_105	32	.	5.18971	7.3468	3.2692	31	Promoter (3-4kb)	1	44775540	44778779	3240	1	6202	ENST00000396651.8	3155	ENSG00000142937	RPS8	ribosomal protein S8
	chr1	44779198	44779367	170	*	chip_wt_zmynd_peak_106	20	.	4.04868	5.86499	2.07218	104	Promoter (<=1kb)	1	44778390	44778458	69	1	94163	ENST00000625943.1	808	ENSG00000281859	SNORD38B	small nucleolar RNA, C/D box 38B
	chr1	45570208	45570613	406	*	chip_wt_zmynd_peak_107	49	.	5.59674	9.31879	4.93948	245	Promoter (1-2kb)	1	45569050	45570045	996	1	10327	ENST00000475985.1	1158	ENSG00000117448	AKR1A1	aldo-keto reductase family 1 member A1
	chr1	45570705	45570836	132	*	chip_wt_zmynd_peak_108	29	.	4.89406	6.88937	2.91304	122	Promoter (1-2kb)	1	45569050	45570045	996	1	10327	ENST00000475985.1	1655	ENSG00000117448	AKR1A1	aldo-keto reductase family 1 member A1
	chr1	46304780	46305656	877	*	chip_wt_zmynd_peak_109	119	.	9.48703	17.566	11.9207	614	Promoter (1-2kb)	1	46303698	46316776	13079	1	7388	ENST00000311672.10	1082	ENSG00000173660	UQCRH	ubiquinol-cytochrome c reductase hinge protein
	chr1	46348114	46348299	186	*	chip_wt_zmynd_peak_110	32	.	5.18971	7.3468	3.2692	54	Intron (ENST00000474844.5/387338, intron 3 of 5)	1	46340177	46362191	22015	1	387338	ENST00000474844.5	7937	ENSG00000117481	NSUN4	NOP2/Sun RNA methyltransferase 4
	chr1	50160684	50160761	78	*	chip_wt_zmynd_peak_111	61	.	6.80746	10.7988	6.10586	50	Intron (ENST00000651693.1/1996, intron 4 of 6)	1	50024029	50180148	156120	1	1996	ENST00000651693.1	136655	ENSG00000162374	ELAVL4	ELAV like RNA binding protein 4
	chr1	53107711	53107804	94	*	chip_wt_zmynd_peak_112	41	.	5.61944	8.36447	4.10589	30	Intron (ENST00000611397.5/6512, intron 2 of 9)	1	53087179	53142604	55426	2	6512	ENST00000611397.5	34800	ENSG00000162383	SLC1A7	solute carrier family 1 member 7
	chr1	54402698	54403974	1277	*	chip_wt_zmynd_peak_113	99	.	7.45441	15.2574	9.93872	650	Promoter (2-3kb)	1	54225433	54406395	180963	2	23648	ENST00000610401.4	2421	ENSG00000157216	SSBP3	single stranded DNA binding protein 3
	chr1	54404113	54404207	95	*	chip_wt_zmynd_peak_114	41	.	5.61944	8.36447	4.10589	25	Promoter (2-3kb)	1	54225433	54406395	180963	2	23648	ENST00000610401.4	2188	ENSG00000157216	SSBP3	single stranded DNA binding protein 3
	chr1	55203151	55203300	150	*	chip_wt_zmynd_peak_115	21	.	4.48881	5.9546	2.14665	89	Intron (ENST00000294383.7/23358, intron 1 of 67)	1	55066359	55215364	149006	2	23358	ENST00000294383.7	12064	ENSG00000162402	USP24	ubiquitin specific peptidase 24
	chr1	55920173	55920273	101	*	chip_wt_zmynd_peak_116	72	.	7.34994	12.1053	7.23828	66	Intron (ENST00000646266.1/ENST00000646266.1, intron 3 of 11)	1	55868254	55950118	81865	1	105378738	ENST00000648749.1	51919	ENSG00000233079	LINC01755	long intergenic non-protein coding RNA 1755
	chr1	56372712	56372816	105	*	chip_wt_zmynd_peak_117	49	.	5.59674	9.31879	4.93948	48	Intron (ENST00000641611.1/ENST00000641611.1, intron 1 of 7)	1	56173433	56512039	338607	2	8613	ENST00000641494.1	139223	ENSG00000162407	PLPP3	phospholipid phosphatase 3
	chr1	58183428	58183521	94	*	chip_wt_zmynd_peak_118	43	.	5.59329	8.68965	4.39129	51	Intron (ENST00000485760.5/1600, intron 4 of 20)	1	56997899	58546734	1548836	2	1600	ENST00000485760.5	363213	ENSG00000173406	DAB1	DAB adaptor protein 1
	chr1	58782134	58782221	88	*	chip_wt_zmynd_peak_119	58	.	6.90864	10.5001	5.82959	57	Promoter (1-2kb)	1	58780791	58784047	3257	2	3725	ENST00000371222.4	1826	ENSG00000177606	JUN	Jun proto-oncogene, AP-1 transcription factor subunit
	chr1	59115678	59115780	103	*	chip_wt_zmynd_peak_120	38	.	5.38866	8.00166	3.83657	41	Intron (ENST00000634569.1/101926925, intron 4 of 5)	1	59020366	59132795	112430	1	101926925	ENST00000634569.1	95312		LINC01358	long intergenic non-protein coding RNA 1358
	chr1	59115980	59116077	98	*	chip_wt_zmynd_peak_121	41	.	5.28712	8.41215	4.13832	69	Intron (ENST00000634569.1/101926925, intron 4 of 5)	1	59020366	59132795	112430	1	101926925	ENST00000634569.1	95614		LINC01358	long intergenic non-protein coding RNA 1358
	chr1	60088883	60088987	105	*	chip_wt_zmynd_peak_122	121	.	9.29022	17.8063	12.1498	56	Distal Intergenic	1	59990394	60073770	83377	2	127795	ENST00000371201.3	-15113	ENSG00000162598	C1orf87	chromosome 1 open reading frame 87
	chr1	63480319	63480394	76	*	chip_wt_zmynd_peak_123	39	.	5.48106	8.14691	3.96247	12	Intron (ENST00000371092.7/23421, intron 4 of 9)	1	63440773	63523194	82422	2	23421	ENST00000371092.7	42800	ENSG00000142856	ITGB3BP	integrin subunit beta 3 binding protein
	chr1	65872486	65872566	81	*	chip_wt_zmynd_peak_124	60	.	6.46772	10.7227	6.03476	23	Intron (ENST00000329654.8/5142, intron 1 of 16)	1	65792514	66374278	581765	1	5142	ENST00000329654.8	79972	ENSG00000184588	PDE4B	phosphodiesterase 4B
	chr1	67428356	67428492	137	*	chip_wt_zmynd_peak_125	17	.	4.20964	5.53088	1.78455	10	Promoter (1-2kb)	1	67407810	67430415	22606	2	26135	ENST00000370994.8	1923	ENSG00000142864	SERBP1	SERPINE1 mRNA binding protein 1
	chr1	71303573	71303648	76	*	chip_wt_zmynd_peak_126	34	.	5.12924	7.59355	3.46628	18	Intron (ENST00000654734.1/100852410, intron 3 of 6)	1	71081324	71474007	392684	1	100852410	ENST00000654734.1	222249		ZRANB2-AS2	ZRANB2 antisense RNA 2 (head to head)
	chr1	77977694	77977813	120	*	chip_wt_zmynd_peak_127	24	.	4.75998	6.36626	2.46143	112	Promoter (1-2kb)	1	77946482	77979087	32606	2	8880	ENST00000294623.8	1274	ENSG00000162613	FUBP1	far upstream element binding protein 1
	chr1	77978041	77978161	121	*	chip_wt_zmynd_peak_128	32	.	5.18971	7.3468	3.2692	57	Promoter (<=1kb)	1	77946482	77979087	32606	2	8880	ENST00000294623.8	926	ENSG00000162613	FUBP1	far upstream element binding protein 1
	chr1	77998176	77998336	161	*	chip_wt_zmynd_peak_129	87	.	8.19783	13.9217	8.7801	62	Intron (ENST00000487931.1/11080, intron 1 of 2)	1	77979175	78016274	37100	1	11080	ENST00000487931.1	19001	ENSG00000162616	DNAJB4	DnaJ heat shock protein family (Hsp40) member B4
	chr1	80392492	80392671	180	*	chip_wt_zmynd_peak_130	59	.	6.69822	10.6307	5.94793	128	Distal Intergenic	1	80535755	80646788	111034	1	101927412	ENST00000418041.5	-143084	ENSG00000234184	LINC01781	long intergenic non-protein coding RNA 1781
	chr1	81848907	81849068	162	*	chip_wt_zmynd_peak_131	44	.	5.41018	8.76856	4.45957	70	Intron (ENST00000370721.5/23266, intron 5 of 24)	1	81306166	81991368	685203	1	23266	ENST00000370721.5	542741	ENSG00000117114	ADGRL2	adhesion G protein-coupled receptor L2
	chr1	82652003	82652150	148	*	chip_wt_zmynd_peak_132	99	.	7.45441	15.2574	9.93872	43	Intron (ENST00000653483.1/ENST00000653483.1, intron 3 of 4)	1	82903183	83166815	263633	1	103283057	ENST00000452901.5	-251033	ENSG00000230817	LINC01362	long intergenic non-protein coding RNA 1362
	chr1	86434021	86434234	214	*	chip_wt_zmynd_peak_133	49	.	5.59674	9.31879	4.93948	87	Intron (ENST00000370565.5/9635, intron 5 of 13)	1	86424171	86456553	32383	1	9635	ENST00000370565.5	9850	ENSG00000137975	CLCA2	chloride channel accessory 2
	chr1	86871106	86871307	202	*	chip_wt_zmynd_peak_134	57	.	6.73851	10.2429	5.71053	165	Intron (ENST00000331835.10/9403, intron 3 of 4)	1	86862445	86914126	51682	2	9403	ENST00000331835.10	42819	ENSG00000183291	SELENOF	selenoprotein F
	chr1	88864891	88865065	175	*	chip_wt_zmynd_peak_135	77	.	7.7681	12.7545	7.77475	114	Intron (ENST00000370500.10/2959, intron 2 of 6)	1	88852633	88891567	38935	2	2959	ENST00000370500.10	26502	ENSG00000137947	GTF2B	general transcription factor IIB
	chr1	92834502	92834669	168	*	chip_wt_zmynd_peak_136	40	.	5.5573	8.26675	4.07167	49	Intron (ENST00000645300.1/6125, intron 2 of 6)	1	92832737	92961522	128786	2	388650	ENST00000615519.4	126853	ENSG00000154511	DIPK1A	divergent protein kinase domain 1A
	chr1	93553062	93553309	248	*	chip_wt_zmynd_peak_137	51	.	6.34671	9.64986	5.18323	206	3' UTR	1	93448131	93554659	106529	1	54874	ENST00000260506.12	104931	ENSG00000137942	FNBP1L	formin binding protein 1 like
	chr1	93553397	93553705	309	*	chip_wt_zmynd_peak_138	50	.	6.26575	9.52699	5.07736	28	3' UTR	1	93448131	93554659	106529	1	54874	ENST00000260506.12	105266	ENSG00000137942	FNBP1L	formin binding protein 1 like
	chr1	94744007	94744083	77	*	chip_wt_zmynd_peak_139	42	.	5.52148	8.57495	4.28072	11	Intron (ENST00000634870.1/101928079, intron 1 of 5)	1	94613814	94820277	206464	2	101928079	ENST00000634870.1	76194	ENSG00000224081	SLC44A3-AS1	SLC44A3 antisense RNA 1
	chr1	95640974	95641073	100	*	chip_wt_zmynd_peak_140	42	.	5.24091	8.49033	4.20416	41	Intron (ENST00000456933.1/100996635, intron 2 of 3)	1	95510167	95782342	272176	1	100996635	ENST00000456933.1	130807	ENSG00000228971	LINC02607	long intergenic non-protein coding RNA 2607
	chr1	100430574	100430702	129	*	chip_wt_zmynd_peak_141	98	.	8.34757	15.1922	9.89031	71	Intron (ENST00000644844.1/8556, intron 5 of 15)	1	100345001	100499460	154460	1	8556	ENST00000644844.1	85573	ENSG00000079335	CDC14A	cell division cycle 14A
	chr1	100452925	100453009	85	*	chip_wt_zmynd_peak_142	32	.	5.18971	7.3468	3.2692	19	Intron (ENST00000644844.1/8556, intron 7 of 15)	1	100345001	100499460	154460	1	8556	ENST00000644844.1	107924	ENSG00000079335	CDC14A	cell division cycle 14A
	chr1	101245407	101245524	118	*	chip_wt_zmynd_peak_143	14	.	3.73906	5.08049	1.45817	112	Distal Intergenic	1	101238335	101241308	2974	1	1901	ENST00000648480.1	7072	ENSG00000170989	S1PR1	sphingosine-1-phosphate receptor 1
	chr1	103445810	103445946	137	*	chip_wt_zmynd_peak_144	113	.	9.03647	16.8397	11.3226	69	Intron (ENST00000662345.1/101928436, intron 1 of 3)	1	103415980	103525504	109525	2	101928436	ENST00000662345.1	79558	ENSG00000224613	LOC101928436	uncharacterized LOC101928436
	chr1	106644370	106644455	86	*	chip_wt_zmynd_peak_145	65	.	6.86997	11.3563	6.59712	57	Distal Intergenic	1	106818224	106851312	33089	1	105378889	ENST00000659929.1	-173769		LINC01661	long intergenic non-protein coding RNA 1661
	chr1	108693973	108694090	118	*	chip_wt_zmynd_peak_146	25	.	4.58969	6.41796	2.50434	102	Promoter (1-2kb)	1	108692310	108702928	10619	1	55119	ENST00000370025.9	1663	ENSG00000134186	PRPF38B	pre-mRNA processing factor 38B
	chr1	110340462	110340815	354	*	chip_wt_zmynd_peak_147	87	.	8.13547	13.8239	8.74514	45	Promoter (1-2kb)	1	110338506	110346673	8168	1	64783	ENST00000652747.1	1956	ENSG00000162775	RBM15	RNA binding motif protein 15
	chr1	110341301	110341376	76	*	chip_wt_zmynd_peak_148	21	.	4.50375	5.97725	2.16842	15	Promoter (2-3kb)	1	110338506	110346673	8168	1	64783	ENST00000652747.1	2795	ENSG00000162775	RBM15	RNA binding motif protein 15
	chr1	110341664	110341756	93	*	chip_wt_zmynd_peak_149	46	.	5.78125	8.98947	4.66272	43	Promoter (3-4kb)	1	110338506	110346673	8168	1	64783	ENST00000652747.1	3158	ENSG00000162775	RBM15	RNA binding motif protein 15
	chr1	110341987	110342100	114	*	chip_wt_zmynd_peak_150	31	.	5.04461	7.12223	3.12463	29	Promoter (3-4kb)	1	110338506	110346673	8168	1	64783	ENST00000652747.1	3481	ENSG00000162775	RBM15	RNA binding motif protein 15
	chr1	112449578	112449665	88	*	chip_wt_zmynd_peak_151	46	.	5.92561	9.00866	4.67431	45	Intron (ENST00000271277.11/55917, intron 4 of 5)	1	112396214	112461164	64951	1	55917	ENST00000271277.11	53364	ENSG00000143079	CTTNBP2NL	CTTNBP2 N-terminal like
	chr1	112462414	112462519	106	*	chip_wt_zmynd_peak_152	20	.	4.04868	5.86499	2.07218	75	Promoter (<=1kb)	1	112461770	112461833	64	2	100422976	ENST00000636356.1	-581	ENSG00000283296	MIR4256	microRNA 4256
	chr1	118142644	118142719	76	*	chip_wt_zmynd_peak_153	27	.	4.35829	6.6833	2.72707	23	Intron (ENST00000336338.10/200162, intron 3 of 48)	1	117953590	118185228	231639	2	200162	ENST00000336338.10	42509	ENSG00000155761	SPAG17	sperm associated antigen 17
	chr1	122553949	122554033	85	*	chip_wt_zmynd_peak_154	15	.	2.21043	5.13681	1.51012	0	Distal Intergenic	1	121519345	121568791	49447	1	647121	ENST00000458200.2	1034604	ENSG00000231752	EMBP1	embigin pseudogene 1
	chr1	124495378	124495458	81	*	chip_wt_zmynd_peak_155	84	.	5.12046	13.5501	8.49682	23	Distal Intergenic	1	121519345	121568791	49447	1	647121	ENST00000458200.2	2976033	ENSG00000231752	EMBP1	embigin pseudogene 1
	chr1	124719849	124719944	96	*	chip_wt_zmynd_peak_156	34	.	3.25982	7.5446	3.42678	35	Distal Intergenic	1	121519345	121568791	49447	1	647121	ENST00000458200.2	3200504	ENSG00000231752	EMBP1	embigin pseudogene 1
	chr1	145993957	145994082	126	*	chip_wt_zmynd_peak_157	32	.	5.18971	7.3468	3.2692	24	Promoter (2-3kb)	1	145992435	145996579	4145	2	10628	ENST00000582401.6	2497	ENSG00000265972	TXNIP	thioredoxin interacting protein
	chr1	145994451	145994968	518	*	chip_wt_zmynd_peak_158	77	.	7.7681	12.7545	7.77475	288	Promoter (1-2kb)	1	145992435	145996579	4145	2	10628	ENST00000582401.6	1611	ENSG00000265972	TXNIP	thioredoxin interacting protein
	chr1	145995173	145995476	304	*	chip_wt_zmynd_peak_159	58	.	6.47891	10.5001	5.82959	42	Promoter (<=1kb)	1	145993521	145995254	1734	2	10628	ENST00000488537.1	0	ENSG00000265972	TXNIP	thioredoxin interacting protein
	chr1	145995925	145996035	111	*	chip_wt_zmynd_peak_160	21	.	4.48881	5.9546	2.14665	73	Promoter (<=1kb)	1	145992435	145996579	4145	2	10628	ENST00000582401.6	544	ENSG00000265972	TXNIP	thioredoxin interacting protein
	chr1	146669090	146669207	118	*	chip_wt_zmynd_peak_161	77	.	7.7681	12.7545	7.77475	64	Intron (ENST00000614586.3/100288805, intron 13 of 78)	1	146547367	146898974	351608	1	100288805	ENST00000614586.3	121723		HYDIN2	HYDIN axonemal central pair apparatus protein 2 (pseudogene)
	chr1	148456992	148457082	91	*	chip_wt_zmynd_peak_162	32	.	5.18971	7.3468	3.2692	68	Promoter (2-3kb)	1	148290889	148459959	169071	2	388685	ENST00000640832.1	2877	ENSG00000274020	LINC01138	long intergenic non-protein coding RNA 1138
	chr1	149400288	149400405	118	*	chip_wt_zmynd_peak_163	28	.	4.83	6.79026	2.82869	30	Intron (ENST00000650865.1/100996717, intron 1 of 4)	1	149390614	149464200	73587	1	100996717	ENST00000650865.1	9674	ENSG00000286219	NOTCH2NLC	notch 2 N-terminal like C
	chr1	149832550	149832646	97	*	chip_wt_zmynd_peak_164	95	.	8.41511	14.777	9.55481	45	Promoter (<=1kb)	1	149832659	149833241	583	1	554313	ENST00000578186.2	-13	ENSG00000270276	H4C15	H4 clustered histone 15
	chr1	149861158	149861243	86	*	chip_wt_zmynd_peak_165	85	.	7.99596	13.605	8.53548	47	Promoter (<=1kb)	1	149860079	149861210	1132	2	554313	ENST00000579512.2	0	ENSG00000270276	H4C15	H4 clustered histone 15
	chr1	150576719	150577213	495	*	chip_wt_zmynd_peak_166	72	.	6.52557	12.1886	7.29986	430	Promoter (2-3kb)	1	150574551	150579738	5188	2	4170	ENST00000620947.4	2525	ENSG00000143384	MCL1	MCL1 apoptosis regulator, BCL2 family member
	chr1	150577618	150577863	246	*	chip_wt_zmynd_peak_167	21	.	3.54381	5.94584	2.14455	139	Promoter (1-2kb)	1	150574551	150579738	5188	2	4170	ENST00000620947.4	1875	ENSG00000143384	MCL1	MCL1 apoptosis regulator, BCL2 family member
	chr1	150577976	150578453	478	*	chip_wt_zmynd_peak_168	71	.	7.27731	11.9923	7.13971	276	Promoter (1-2kb)	1	150574551	150579738	5188	2	4170	ENST00000620947.4	1285	ENSG00000143384	MCL1	MCL1 apoptosis regulator, BCL2 family member
	chr1	150578675	150578783	109	*	chip_wt_zmynd_peak_169	35	.	5.21289	7.72525	3.58463	74	Promoter (<=1kb)	1	150576927	150578777	1851	2	4170	ENST00000464132.1	0	ENSG00000143384	MCL1	MCL1 apoptosis regulator, BCL2 family member
	chr1	151301178	151301306	129	*	chip_wt_zmynd_peak_170	20	.	4.04868	5.86499	2.07218	113	Intron (ENST00000368874.8/5298, intron 7 of 10)	1	151291797	151327715	35919	2	5298	ENST00000368874.8	26409	ENSG00000143393	PI4KB	phosphatidylinositol 4-kinase beta
	chr1	155129856	155129952	97	*	chip_wt_zmynd_peak_171	58	.	6.90864	10.5001	5.82959	58	Promoter (1-2kb)	1	155127876	155134857	6982	1	1942	ENST00000368406.2	1980	ENSG00000169242	EFNA1	ephrin A1
	chr1	155134869	155135013	145	*	chip_wt_zmynd_peak_172	34	.	4.6679	7.53305	3.41631	41	3' UTR	1	155127876	155134899	7024	1	1942	ENST00000368407.8	6993	ENSG00000169242	EFNA1	ephrin A1
	chr1	155135108	155135657	550	*	chip_wt_zmynd_peak_173	58	.	6.90864	10.5001	5.82959	426	Promoter (<=1kb)	1	155135344	155138368	3025	1	55974	ENST00000484157.5	0	ENSG00000169241	SLC50A1	solute carrier family 50 member 1
	chr1	155341986	155342082	97	*	chip_wt_zmynd_peak_174	58	.	6.47891	10.5001	5.82959	54	Exon (ENST00000368346.7/55870, exon 25 of 28)	1	155335268	155562693	227426	2	55870	ENST00000368346.7	220611	ENSG00000116539	ASH1L	ASH1 like histone lysine methyltransferase
	chr1	155911915	155911999	85	*	chip_wt_zmynd_peak_175	58	.	6.47891	10.5001	5.82959	20	Promoter (<=1kb)	1	155898837	155911404	12568	2	6016	ENST00000651853.1	-511	ENSG00000143622	RIT1	Ras like without CAAX 1
	chr1	155912998	155913130	133	*	chip_wt_zmynd_peak_176	14	.	3.73906	5.08049	1.45817	12	3' UTR	1	155913045	155934399	21355	2	22889	ENST00000368320.7	21269	ENSG00000132680	KHDC4	KH domain containing 4, pre-mRNA splicing factor
	chr1	155933003	155933105	103	*	chip_wt_zmynd_peak_177	20	.	4.04868	5.86499	2.07218	94	Promoter (1-2kb)	1	155913045	155934399	21355	2	22889	ENST00000368320.7	1294	ENSG00000132680	KHDC4	KH domain containing 4, pre-mRNA splicing factor
	chr1	155933376	155933459	84	*	chip_wt_zmynd_peak_178	49	.	6.04917	9.41639	4.9739	57	Promoter (<=1kb)	1	155913045	155934399	21355	2	22889	ENST00000368320.7	940	ENSG00000132680	KHDC4	KH domain containing 4, pre-mRNA splicing factor
	chr1	156797262	156797401	140	*	chip_wt_zmynd_peak_179	46	.	5.55702	9.00866	4.67431	115	Exon (ENST00000271526.9/5546, exon 6 of 7)	1	156767535	156800815	33281	1	5546	ENST00000271526.9	29727	ENSG00000143294	PRCC	proline rich mitotic checkpoint control factor
	chr1	160217943	160218021	79	*	chip_wt_zmynd_peak_180	34	.	4.97751	7.53305	3.41631	14	Exon (ENST00000481831.1/50717, exon 2 of 2)	1	160215715	160262451	46737	2	50717	ENST00000368073.7	44430	ENSG00000132716	DCAF8	DDB1 and CUL4 associated factor 8
	chr1	160291956	160292031	76	*	chip_wt_zmynd_peak_181	49	.	6.04917	9.41639	4.9739	17	3' UTR	1	160288594	160343250	54657	2	1314	ENST00000241704.8	51219	ENSG00000122218	COPA	coatomer protein complex subunit alpha
	chr1	161209817	161209905	89	*	chip_wt_zmynd_peak_182	24	.	4.75998	6.36626	2.46143	14	Promoter (<=1kb)	1	161209865	161214395	4531	1	4720	ENST00000465923.5	0	ENSG00000158864	NDUFS2	NADH:ubiquinone oxidoreductase core subunit S2
	chr1	162874181	162874271	91	*	chip_wt_zmynd_peak_183	57	.	6.73851	10.2429	5.71053	56	Distal Intergenic	1	162851316	162868815	17500	2	339512	ENST00000367912.6	-5366	ENSG00000185860	CCDC190	coiled-coil domain containing 190
	chr1	164472994	164473074	81	*	chip_wt_zmynd_peak_184	49	.	6.10988	9.28993	4.92379	24	Distal Intergenic	1	164555584	164564015	8432	1	5087	ENST00000467023.5	-82510	ENSG00000185630	PBX1	PBX homeobox 1
	chr1	164668545	164668679	135	*	chip_wt_zmynd_peak_185	20	.	4.04868	5.86499	2.07218	104	Intron (ENST00000340699.7/5087, intron 3 of 3)	1	164559407	164792738	233332	1	5087	ENST00000340699.7	109138	ENSG00000185630	PBX1	PBX homeobox 1
	chr1	169245817	169245907	91	*	chip_wt_zmynd_peak_186	57	.	5.90635	10.2513	5.71053	46	Intron (ENST00000367811.8/29922, intron 7 of 11)	1	169132531	169367797	235267	2	29922	ENST00000367811.8	121890	ENSG00000143156	NME7	NME/NM23 family member 7
	chr1	169942485	169942564	80	*	chip_wt_zmynd_peak_187	34	.	4.97751	7.53305	3.41631	52	Intron (ENST00000367765.5/22920, intron 19 of 19)	1	169921326	170068917	147592	2	22920	ENST00000367765.5	126353	ENSG00000075945	KIFAP3	kinesin associated protein 3
	chr1	173475030	173475144	115	*	chip_wt_zmynd_peak_188	27	.	4.35829	6.6833	2.72707	25	Promoter (1-2kb)	1	173417793	173476996	59204	2	101928673	ENST00000660739.1	1852	ENSG00000203739	LOC101928673	uncharacterized LOC101928673
	chr1	173864518	173864657	140	*	chip_wt_zmynd_peak_189	17	.	4.20964	5.53088	1.78455	31	Promoter (2-3kb)	1	173858559	173867045	8487	2	60674	ENST00000651080.1	2388	ENSG00000234741	GAS5	growth arrest specific 5
	chr1	173864750	173865195	446	*	chip_wt_zmynd_peak_190	49	.	5.59674	9.31879	4.93948	98	Promoter (<=1kb)	1	173863902	173864871	970	2	60674	ENST00000454813.1	0	ENSG00000234741	GAS5	growth arrest specific 5
	chr1	173865550	173865652	103	*	chip_wt_zmynd_peak_191	17	.	4.33025	5.42626	1.70325	29	Promoter (1-2kb)	1	173858559	173867045	8487	2	60674	ENST00000651080.1	1393	ENSG00000234741	GAS5	growth arrest specific 5
	chr1	173865907	173865996	90	*	chip_wt_zmynd_peak_192	32	.	5.18971	7.3468	3.2692	68	Promoter (1-2kb)	1	173858559	173867045	8487	2	60674	ENST00000651080.1	1049	ENSG00000234741	GAS5	growth arrest specific 5
	chr1	174020931	174021128	198	*	chip_wt_zmynd_peak_193	58	.	6.47891	10.5001	5.82959	162	Promoter (1-2kb)	1	173931214	174022297	91084	2	149041	ENST00000367696.6	1169	ENSG00000135870	RC3H1	ring finger and CCCH-type domains 1
	chr1	176593630	176593735	106	*	chip_wt_zmynd_peak_194	40	.	5.51892	8.20641	4.01953	58	Intron (ENST00000367661.7/60676, intron 2 of 4)	1	176463171	176691204	228034	1	60676	ENST00000367661.7	130459	ENSG00000116183	PAPPA2	pappalysin 2
	chr1	179851393	179851651	259	*	chip_wt_zmynd_peak_195	81	.	7.75654	13.2289	8.19764	38	Intron (ENST00000367612.7/163590, intron 3 of 5)	1	179839967	179877799	37833	2	163590	ENST00000367612.7	26148	ENSG00000169905	TOR1AIP2	torsin 1A interacting protein 2
	chr1	182840251	182841164	914	*	chip_wt_zmynd_peak_196	77	.	7.7681	12.7545	7.77475	621	Promoter (<=1kb)	1	182839347	182887982	48636	1	1660	ENST00000367549.4	904	ENSG00000135829	DHX9	DExH-box helicase 9
	chr1	182841286	182841786	501	*	chip_wt_zmynd_peak_197	41	.	5.28712	8.41215	4.13832	105	Promoter (1-2kb)	1	182839347	182887982	48636	1	1660	ENST00000367549.4	1939	ENSG00000135829	DHX9	DExH-box helicase 9
	chr1	182841871	182841948	78	*	chip_wt_zmynd_peak_198	49	.	6.04917	9.41639	4.9739	7	Promoter (2-3kb)	1	182839347	182887982	48636	1	1660	ENST00000367549.4	2524	ENSG00000135829	DHX9	DExH-box helicase 9
	chr1	185534861	185535041	181	*	chip_wt_zmynd_peak_199	34	.	5.12924	7.59355	3.46628	36	Distal Intergenic	1	185558376	185628492	70117	2	101929093	ENST00000665129.1	93451	ENSG00000228309	LINC01350	long intergenic non-protein coding RNA 1350
	chr1	185696936	185697192	257	*	chip_wt_zmynd_peak_200	140	.	10.2678	19.9744	14.0388	67	Distal Intergenic	1	185734391	186190949	456559	1	83872	ENST00000271588.9	-37199	ENSG00000143341	HMCN1	hemicentin 1
	chr1	185705945	185706020	76	*	chip_wt_zmynd_peak_201	72	.	7.03137	12.0817	7.2154	41	Distal Intergenic	1	185734391	186190949	456559	1	83872	ENST00000271588.9	-28371	ENSG00000143341	HMCN1	hemicentin 1
	chr1	186566574	186566751	178	*	chip_wt_zmynd_peak_202	69	.	5.59081	11.7967	6.95327	131	Distal Intergenic	1	186465709	186521147	55439	1	102724919	ENST00000655945.1	100865	ENSG00000229739	LOC102724919	uncharacterized LOC102724919
	chr1	193854997	193855076	80	*	chip_wt_zmynd_peak_203	49	.	6.10988	9.28993	4.92379	21	Intron (ENST00000656143.1/ENST00000656143.1, intron 2 of 5)	1	193349131	193365953	16823	1	101929184	ENST00000660270.1	505866	ENSG00000232077	LINC01031	long intergenic non-protein coding RNA 1031
	chr1	204443196	204443283	88	*	chip_wt_zmynd_peak_204	49	.	6.04917	9.41639	4.9739	60	Intron (ENST00000367187.7/5287, intron 20 of 33)	1	204422628	204490424	67797	2	5287	ENST00000367187.7	47141	ENSG00000133056	PIK3C2B	phosphatidylinositol-4-phosphate 3-kinase catalytic subunit type 2 beta
	chr1	204443384	204443459	76	*	chip_wt_zmynd_peak_205	41	.	5.61944	8.36447	4.10589	37	Exon (ENST00000367187.7/5287, exon 20 of 34)	1	204422628	204490424	67797	2	5287	ENST00000367187.7	46965	ENSG00000133056	PIK3C2B	phosphatidylinositol-4-phosphate 3-kinase catalytic subunit type 2 beta
	chr1	205592141	205592291	151	*	chip_wt_zmynd_peak_206	41	.	5.61944	8.36447	4.10589	113	3' UTR	1	205568885	205599251	30367	1	148808	ENST00000475956.5	23256	ENSG00000174514	MFSD4A	major facilitator superfamily domain containing 4A
	chr1	205599009	205599084	76	*	chip_wt_zmynd_peak_207	41	.	5.61944	8.36447	4.10589	14	Exon (ENST00000478555.1/148808, exon 1 of 2)	1	205568885	205599251	30367	1	148808	ENST00000475956.5	30124	ENSG00000174514	MFSD4A	major facilitator superfamily domain containing 4A
	chr1	205599278	205599685	408	*	chip_wt_zmynd_peak_208	77	.	7.76318	12.7469	7.77475	222	Intron (ENST00000539267.5/148808, intron 8 of 8)	1	205568984	205600784	31801	1	148808	ENST00000539267.5	30294	ENSG00000174514	MFSD4A	major facilitator superfamily domain containing 4A
	chr1	205659068	205659158	91	*	chip_wt_zmynd_peak_209	32	.	5.18971	7.3468	3.2692	73	Promoter (3-4kb)	1	205657851	205662668	4818	2	85414	ENST00000460934.1	3510	ENSG00000158715	SLC45A3	solute carrier family 45 member 3
	chr1	205711084	205711161	78	*	chip_wt_zmynd_peak_210	51	.	6.30597	9.58805	5.12642	58	Downstream (1-2kb)	1	205718452	205719726	1275	2	64710	ENST00000464938.1	8565	ENSG00000069275	NUCKS1	nuclear casein kinase and cyclin dependent kinase substrate 1
	chr1	205712689	205712844	156	*	chip_wt_zmynd_peak_211	29	.	4.89406	6.88937	2.91304	118	3' UTR	1	205712822	205750182	37361	2	64710	ENST00000367142.5	37338	ENSG00000069275	NUCKS1	nuclear casein kinase and cyclin dependent kinase substrate 1
	chr1	207025468	207025852	385	*	chip_wt_zmynd_peak_212	17	.	3.73313	5.46828	1.73042	217	Intron (ENST00000359470.6/79098, intron 2 of 3)	1	207018522	207032756	14235	2	79098	ENST00000359470.6	6904	ENSG00000182795	C1orf116	chromosome 1 open reading frame 116
	chr1	207026078	207026168	91	*	chip_wt_zmynd_peak_213	49	.	6.04917	9.41639	4.9739	41	Intron (ENST00000359470.6/79098, intron 2 of 3)	1	207018522	207032756	14235	2	79098	ENST00000359470.6	6588	ENSG00000182795	C1orf116	chromosome 1 open reading frame 116
	chr1	207026460	207026773	314	*	chip_wt_zmynd_peak_214	98	.	8.62757	15.1136	9.81511	162	Intron (ENST00000359470.6/79098, intron 2 of 3)	1	207018522	207032756	14235	2	79098	ENST00000359470.6	5983	ENSG00000182795	C1orf116	chromosome 1 open reading frame 116
	chr1	207026860	207027751	892	*	chip_wt_zmynd_peak_215	77	.	7.7681	12.7545	7.77475	834	5' UTR	1	207018522	207032756	14235	2	79098	ENST00000359470.6	5005	ENSG00000182795	C1orf116	chromosome 1 open reading frame 116
	chr1	207027998	207028161	164	*	chip_wt_zmynd_peak_216	27	.	4.35829	6.6833	2.72707	124	Promoter (4-5kb)	1	207018522	207032756	14235	2	79098	ENST00000359470.6	4595	ENSG00000182795	C1orf116	chromosome 1 open reading frame 116
	chr1	207028242	207028453	212	*	chip_wt_zmynd_peak_217	40	.	5.09596	8.25062	4.0578	190	Promoter (4-5kb)	1	207018522	207032756	14235	2	79098	ENST00000359470.6	4303	ENSG00000182795	C1orf116	chromosome 1 open reading frame 116
	chr1	207029675	207029810	136	*	chip_wt_zmynd_peak_218	49	.	6.04917	9.41639	4.9739	71	Promoter (2-3kb)	1	207018522	207032756	14235	2	79098	ENST00000359470.6	2946	ENSG00000182795	C1orf116	chromosome 1 open reading frame 116
	chr1	207030041	207030127	87	*	chip_wt_zmynd_peak_219	49	.	6.04917	9.41639	4.9739	37	Promoter (2-3kb)	1	207018522	207032756	14235	2	79098	ENST00000359470.6	2629	ENSG00000182795	C1orf116	chromosome 1 open reading frame 116
	chr1	207826865	207827099	235	*	chip_wt_zmynd_peak_220	67	.	7.33837	11.6134	6.78982	178	Intron (ENST00000608023.5/100128537, intron 2 of 4)	1	207801518	207869150	67633	2	100128537	ENST00000608023.5	42051		MIR29B2CHG	MIR29B2 and MIR29C host gene
	chr1	210536794	210536925	132	*	chip_wt_zmynd_peak_221	20	.	4.04868	5.86499	2.07218	33	Intron (ENST00000413764.6/55733, intron 9 of 11)	1	210328252	210676296	348045	1	55733	ENST00000413764.6	208542	ENSG00000054392	HHAT	hedgehog acyltransferase
	chr1	211912330	211912407	78	*	chip_wt_zmynd_peak_222	81	.	7.73082	13.1885	8.16237	36	Distal Intergenic	1	211941723	211966467	24745	2	25896	ENST00000612340.1	54060	ENSG00000143493	INTS7	integrator complex subunit 7
	chr1	212229054	212229173	120	*	chip_wt_zmynd_peak_223	58	.	6.90864	10.5001	5.82959	88	Intron (ENST00000658599.1/101929541, intron 3 of 3)	1	212225278	212237684	12407	2	101929541	ENST00000658599.1	8511	ENSG00000226251	LINC02608	long intergenic non-protein coding RNA 2608
	chr1	220164625	220164716	92	*	chip_wt_zmynd_peak_224	36	.	5.2818	7.83366	3.68286	58	Intron (ENST00000358951.7/25782, intron 27 of 34)	1	220148293	220272453	124161	2	25782	ENST00000358951.7	107737	ENSG00000118873	RAB3GAP2	RAB3 GTPase activating non-catalytic protein subunit 2
	chr1	222622937	222623122	186	*	chip_wt_zmynd_peak_225	118	.	9.05168	17.4169	11.8311	146	Promoter (4-5kb)	1	222618097	222668007	49911	1	375056	ENST00000344922.10	4840	ENSG00000154305	MIA3	MIA SH3 domain ER export factor 3
	chr1	222623822	222623897	76	*	chip_wt_zmynd_peak_226	20	.	4.04868	5.86499	2.07218	18	Intron (ENST00000344922.10/375056, intron 2 of 27)	1	222618097	222668007	49911	1	375056	ENST00000344922.10	5725	ENSG00000154305	MIA3	MIA SH3 domain ER export factor 3
	chr1	222665679	222665810	132	*	chip_wt_zmynd_peak_227	14	.	3.73906	5.08049	1.45817	62	3' UTR	1	222618097	222668007	49911	1	375056	ENST00000344922.10	47582	ENSG00000154305	MIA3	MIA SH3 domain ER export factor 3
	chr1	222668105	222668193	89	*	chip_wt_zmynd_peak_228	37	.	5.29931	7.8612	3.70389	58	3' UTR	1	222668013	222712491	44479	2	64853	ENST00000340020.11	44298	ENSG00000186063	AIDA	axin interactor, dorsalization associated
	chr1	222694805	222694887	83	*	chip_wt_zmynd_peak_229	41	.	4.66197	8.44714	4.16778	12	Intron (ENST00000340020.11/64853, intron 2 of 9)	1	222668013	222712491	44479	2	64853	ENST00000340020.11	17604	ENSG00000186063	AIDA	axin interactor, dorsalization associated
	chr1	223518768	223518843	76	*	chip_wt_zmynd_peak_230	49	.	6.04917	9.41639	4.9739	65	Distal Intergenic	1	223538007	223543166	5160	2	388743	ENST00000484873.6	24323	ENSG00000203697	CAPN8	calpain 8
	chr1	224186451	224186654	204	*	chip_wt_zmynd_peak_231	67	.	7.33837	11.6134	6.78982	133	Intron (ENST00000415210.5/8560, intron 1 of 2)	1	224175756	224192353	16598	1	8560	ENST00000415210.5	10695	ENSG00000143753	DEGS1	delta 4-desaturase, sphingolipid 1
	chr1	224276898	224277029	132	*	chip_wt_zmynd_peak_232	37	.	5.29931	7.8612	3.70389	86	Intron (ENST00000469968.5/4931, intron 14 of 20)	1	224227334	224330121	102788	2	4931	ENST00000469968.5	53092	ENSG00000143748	NVL	nuclear VCP like
	chr1	224277579	224277708	130	*	chip_wt_zmynd_peak_233	29	.	4.89406	6.88937	2.91304	74	Intron (ENST00000469968.5/4931, intron 14 of 20)	1	224227334	224330121	102788	2	4931	ENST00000469968.5	52413	ENSG00000143748	NVL	nuclear VCP like
	chr1	225413169	225413319	151	*	chip_wt_zmynd_peak_234	40	.	5.53804	8.23648	4.04832	37	Intron (ENST00000272163.9/3930, intron 7 of 13)	1	225401502	225428038	26537	2	3930	ENST00000272163.9	14719	ENSG00000143815	LBR	lamin B receptor
	chr1	225418784	225418871	88	*	chip_wt_zmynd_peak_235	23	.	4.62689	6.1641	2.34027	70	Intron (ENST00000272163.9/3930, intron 5 of 13)	1	225401502	225428038	26537	2	3930	ENST00000272163.9	9167	ENSG00000143815	LBR	lamin B receptor
	chr1	225421725	225421813	89	*	chip_wt_zmynd_peak_236	59	.	6.11001	10.5893	5.91336	55	Intron (ENST00000272163.9/3930, intron 3 of 13)	1	225401502	225428038	26537	2	3930	ENST00000272163.9	6225	ENSG00000143815	LBR	lamin B receptor
	chr1	229550094	229550175	82	*	chip_wt_zmynd_peak_237	23	.	4.64276	6.18819	2.35407	12	Intron (ENST00000344517.5/23456, intron 1 of 12)	1	229516582	229558707	42126	2	23456	ENST00000344517.5	8532	ENSG00000135776	ABCB10	ATP binding cassette subfamily B member 10
	chr1	232320449	232320528	80	*	chip_wt_zmynd_peak_238	48	.	4.89418	9.25272	4.89485	41	Distal Intergenic	1	232399142	232402766	3625	2	57568	ENST00000494056.1	82238	ENSG00000116991	SIPA1L2	signal induced proliferation associated 1 like 2
	chr1	234107742	234107911	170	*	chip_wt_zmynd_peak_239	48	.	5.90021	9.17904	4.8299	64	Intron (ENST00000366618.8/148641, intron 2 of 7)	1	233904676	234324511	419836	1	148641	ENST00000366618.8	203066	ENSG00000183780	SLC35F3	solute carrier family 35 member F3
	chr1	234600600	234600767	168	*	chip_wt_zmynd_peak_240	47	.	5.82036	9.05181	4.71602	38	Distal Intergenic	1	234607231	234608094	864	2	359948	ENST00000491430.1	7327	ENSG00000168264	IRF2BP2	interferon regulatory factor 2 binding protein 2
	chr1	234603789	234603952	164	*	chip_wt_zmynd_peak_241	38	.	4.95882	8.02241	3.85361	117	Promoter (4-5kb)	1	234607231	234608094	864	2	359948	ENST00000491430.1	4142	ENSG00000168264	IRF2BP2	interferon regulatory factor 2 binding protein 2
	chr1	234604487	234604603	117	*	chip_wt_zmynd_peak_242	21	.	3.54381	5.94584	2.14455	6	Promoter (4-5kb)	1	234604269	234609525	5257	2	359948	ENST00000366609.3	4922	ENSG00000168264	IRF2BP2	interferon regulatory factor 2 binding protein 2
	chr1	234604730	234605269	540	*	chip_wt_zmynd_peak_243	41	.	5.28712	8.41215	4.13832	178	Promoter (4-5kb)	1	234604269	234609525	5257	2	359948	ENST00000366609.3	4256	ENSG00000168264	IRF2BP2	interferon regulatory factor 2 binding protein 2
	chr1	234605354	234605720	367	*	chip_wt_zmynd_peak_244	34	.	4.97751	7.53305	3.41631	109	Promoter (3-4kb)	1	234604269	234609525	5257	2	359948	ENST00000366609.3	3805	ENSG00000168264	IRF2BP2	interferon regulatory factor 2 binding protein 2
	chr1	234605840	234607305	1466	*	chip_wt_zmynd_peak_245	94	.	7.67423	14.6116	9.40934	450	Promoter (2-3kb)	1	234604269	234609525	5257	2	359948	ENST00000366609.3	2220	ENSG00000168264	IRF2BP2	interferon regulatory factor 2 binding protein 2
	chr1	234607511	234608367	857	*	chip_wt_zmynd_peak_246	119	.	9.48703	17.566	11.9207	139	Promoter (<=1kb)	1	234607231	234608094	864	2	359948	ENST00000491430.1	0	ENSG00000168264	IRF2BP2	interferon regulatory factor 2 binding protein 2
	chr1	239112195	239112329	135	*	chip_wt_zmynd_peak_247	32	.	5.18971	7.3468	3.2692	103	Distal Intergenic	1	239386565	239886596	500032	1	1131	ENST00000468573.5	-274236	ENSG00000133019	CHRM3	cholinergic receptor muscarinic 3
	chr1	240085769	240085861	93	*	chip_wt_zmynd_peak_248	67	.	7.33837	11.6134	6.78982	64	Intron (ENST00000447095.5/56776, intron 2 of 6)	1	240014348	240207187	192840	1	56776	ENST00000447095.5	71421	ENSG00000155816	FMN2	formin 2
	chr1	244719705	244720004	300	*	chip_wt_zmynd_peak_249	95	.	8.41511	14.777	9.55481	206	Distal Intergenic	1	244653751	244691922	38172	1	51029	ENST00000418162.1	65954	ENSG00000121644	DESI2	desumoylating isopeptidase 2
	chr1	244841443	244841705	263	*	chip_wt_zmynd_peak_250	53	.	6.47215	9.83997	5.36332	45	3' UTR	1	244835616	244843252	7637	1	116228	ENST00000366528.3	5827	ENSG00000203667	COX20	cytochrome c oxidase assembly factor COX20
	chr1	244841789	244841994	206	*	chip_wt_zmynd_peak_251	46	.	5.78125	8.98947	4.66272	138	3' UTR	1	244835616	244843252	7637	1	116228	ENST00000366528.3	6173	ENSG00000203667	COX20	cytochrome c oxidase assembly factor COX20
	chr1	244842072	244842149	78	*	chip_wt_zmynd_peak_252	46	.	5.78125	8.98947	4.66272	20	3' UTR	1	244835616	244843252	7637	1	116228	ENST00000366528.3	6456	ENSG00000203667	COX20	cytochrome c oxidase assembly factor COX20
	chr1	244842485	244842981	497	*	chip_wt_zmynd_peak_253	68	.	7.09046	11.7011	6.86964	230	3' UTR	1	244835616	244843252	7637	1	116228	ENST00000366528.3	6869	ENSG00000203667	COX20	cytochrome c oxidase assembly factor COX20
	chr1	244843608	244843719	112	*	chip_wt_zmynd_peak_254	41	.	5.28712	8.41215	4.13832	66	3' UTR	1	244835656	244843880	8225	1	116228	ENST00000391839.6	7952	ENSG00000203667	COX20	cytochrome c oxidase assembly factor COX20
	chr1	245401369	245401520	152	*	chip_wt_zmynd_peak_255	34	.	4.97751	7.53305	3.41631	110	Intron (ENST00000407071.7/55083, intron 3 of 14)	1	245154985	245709432	554448	1	55083	ENST00000407071.7	246384	ENSG00000162849	KIF26B	kinesin family member 26B
	chr1	246608810	246608891	82	*	chip_wt_zmynd_peak_256	58	.	6.47891	10.5001	5.82959	34	Intron (ENST00000483271.1/163882, intron 2 of 7)	1	246566444	246648235	81792	1	163882	ENST00000483271.1	42366	ENSG00000162852	CNST	consortin, connexin sorting protein
	chr1	246775596	246775729	134	*	chip_wt_zmynd_peak_257	58	.	6.47891	10.5001	5.82959	72	Promoter (<=1kb)	1	246775880	246792212	16333	1	149134	ENST00000655681.1	-151		LINC01341	long intergenic non-protein coding RNA 1341
	chr10	3777157	3777293	137	*	chip_wt_zmynd_peak_258	32	.	5.18971	7.3468	3.2692	107	Promoter (2-3kb)	10	3775996	3780217	4222	2	1316	ENST00000461124.1	2924	ENSG00000067082	KLF6	Kruppel like factor 6
	chr10	5449452	5449630	179	*	chip_wt_zmynd_peak_259	36	.	5.2818	7.83366	3.68286	104	Intron (ENST00000355029.9/10276, intron 3 of 11)	10	5412557	5459056	46500	1	10276	ENST00000355029.9	36895	ENSG00000173848	NET1	neuroepithelial cell transforming 1
	chr10	5450072	5450220	149	*	chip_wt_zmynd_peak_260	54	.	6.51507	9.90496	5.41284	113	Intron (ENST00000355029.9/10276, intron 3 of 11)	10	5412557	5459056	46500	1	10276	ENST00000355029.9	37515	ENSG00000173848	NET1	neuroepithelial cell transforming 1
	chr10	5450348	5450482	135	*	chip_wt_zmynd_peak_261	36	.	5.2818	7.83366	3.68286	101	Intron (ENST00000355029.9/10276, intron 3 of 11)	10	5412557	5459056	46500	1	10276	ENST00000355029.9	37791	ENSG00000173848	NET1	neuroepithelial cell transforming 1
	chr10	5451856	5451931	76	*	chip_wt_zmynd_peak_262	36	.	5.2818	7.83366	3.68286	54	Exon (ENST00000355029.9/10276, exon 4 of 12)	10	5412557	5459056	46500	1	10276	ENST00000355029.9	39299	ENSG00000173848	NET1	neuroepithelial cell transforming 1
	chr10	5454228	5454524	297	*	chip_wt_zmynd_peak_263	32	.	5.18642	7.34171	3.2692	290	Promoter (<=1kb)	10	5454381	5456530	2150	1	10276	ENST00000484741.1	0	ENSG00000173848	NET1	neuroepithelial cell transforming 1
	chr10	5762712	5762794	83	*	chip_wt_zmynd_peak_264	32	.	5.18971	7.3468	3.2692	20	Exon (ENST00000459693.1/54906, exon 2 of 2)	10	5684838	5763740	78903	1	54906	ENST00000328090.9	77874	ENSG00000108021	TASOR2	transcription activation suppressor family member 2
	chr10	6110738	6110813	76	*	chip_wt_zmynd_peak_265	32	.	5.18971	7.3468	3.2692	28	Intron (ENST00000379888.9/84991, intron 7 of 11)	10	6089034	6117447	28414	1	84991	ENST00000379888.9	21704	ENSG00000134453	RBM17	RNA binding motif protein 17
	chr10	8951670	8951807	138	*	chip_wt_zmynd_peak_266	72	.	6.52557	12.1886	7.29986	64	Distal Intergenic	10	8897989	8914596	16608	1	105755953	ENST00000447297.1	53681	ENSG00000234752	LINC02676	long intergenic non-protein coding RNA 2676
	chr10	15132879	15133006	128	*	chip_wt_zmynd_peak_267	39	.	5.48106	8.14691	3.96247	69	Exon (ENST00000378165.9/9397, exon 6 of 12)	10	15105770	15168693	62924	2	9397	ENST00000378165.9	35687	ENSG00000152465	NMT2	N-myristoyltransferase 2
	chr10	23869689	23869764	76	*	chip_wt_zmynd_peak_268	40	.	5.51892	8.20641	4.01953	46	Intron (ENST00000376462.5/56243, intron 1 of 18)	10	23694746	24547843	853098	1	56243	ENST00000376462.5	174943	ENSG00000120549	KIAA1217	KIAA1217
	chr10	27505390	27505466	77	*	chip_wt_zmynd_peak_269	58	.	6.47891	10.5001	5.82959	35	Promoter (1-2kb)	10	27504174	27542237	38064	1	22931	ENST00000535776.5	1216	ENSG00000099246	RAB18	RAB18, member RAS oncogene family
	chr10	28535494	28535647	154	*	chip_wt_zmynd_peak_270	32	.	5.18971	7.3468	3.2692	46	Promoter (3-4kb)	10	28532493	28623112	90620	1	51322	ENST00000375664.8	3001	ENSG00000095787	WAC	WW domain containing adaptor with coiled-coil
	chr10	29050899	29050975	77	*	chip_wt_zmynd_peak_271	58	.	6.47891	10.5001	5.82959	30	Distal Intergenic	10	28875598	28882311	6714	1	283080	ENST00000645413.1	175301	ENSG00000232624	C10orf126	chromosome 10 open reading frame 126
	chr10	29791891	29792026	136	*	chip_wt_zmynd_peak_272	58	.	6.90864	10.5001	5.82959	109	Distal Intergenic	10	29686553	29736781	50229	2	6840	ENST00000465422.1	-55110	ENSG00000197321	SVIL	supervillin
	chr10	36276006	36276098	93	*	chip_wt_zmynd_peak_273	49	.	6.04917	9.41639	4.9739	37	Distal Intergenic	10	35778302	35800920	22619	1	102578074	ENST00000626667.1	497704	ENSG00000280719	PCAT5	prostate cancer associated transcript 5
	chr10	36321672	36321749	78	*	chip_wt_zmynd_peak_274	37	.	5.29931	7.8612	3.70389	24	Distal Intergenic	10	35778302	35800920	22619	1	102578074	ENST00000626667.1	543370	ENSG00000280719	PCAT5	prostate cancer associated transcript 5
	chr10	39969521	39969599	79	*	chip_wt_zmynd_peak_275	57	.	4.65841	10.2238	5.7057	32	Distal Intergenic	10	38696424	38697902	1479	1	399746	ENST00000448440.1	1273097		ACTR3BP5	ACTR3B pseudogene 5
	chr10	40019968	40020068	101	*	chip_wt_zmynd_peak_276	72	.	7.03137	12.0817	7.2154	38	Distal Intergenic	10	38696424	38697902	1479	1	399746	ENST00000448440.1	1323544		ACTR3BP5	ACTR3B pseudogene 5
	chr10	41449576	41449662	87	*	chip_wt_zmynd_peak_277	64	.	6.21596	11.2084	6.46562	51	Distal Intergenic	10	42336101	42353011	16911	2	441666	ENST00000423987.2	903349	ENSG00000215146	LOC441666	zinc finger protein 91 pseudogene
	chr10	43395435	43395510	76	*	chip_wt_zmynd_peak_278	24	.	4.75998	6.36626	2.46143	56	Promoter (1-2kb)	10	43385617	43396831	11215	2	3185	ENST00000443950.6	1321	ENSG00000169813	HNRNPF	heterogeneous nuclear ribonucleoprotein F
	chr10	43395599	43395695	97	*	chip_wt_zmynd_peak_279	41	.	5.61944	8.36447	4.10589	63	Promoter (1-2kb)	10	43385617	43396831	11215	2	3185	ENST00000443950.6	1136	ENSG00000169813	HNRNPF	heterogeneous nuclear ribonucleoprotein F
	chr10	43397945	43398096	152	*	chip_wt_zmynd_peak_280	20	.	4.04868	5.86499	2.07218	13	Intron (ENST00000357065.8/3185, intron 1 of 3)	10	43385617	43407819	22203	2	3185	ENST00000357065.8	9723	ENSG00000169813	HNRNPF	heterogeneous nuclear ribonucleoprotein F
	chr10	43405063	43405140	78	*	chip_wt_zmynd_peak_281	41	.	5.61944	8.36447	4.10589	61	Promoter (2-3kb)	10	43385617	43407819	22203	2	3185	ENST00000357065.8	2679	ENSG00000169813	HNRNPF	heterogeneous nuclear ribonucleoprotein F
	chr10	53269763	53270012	250	*	chip_wt_zmynd_peak_282	77	.	7.7681	12.7545	7.77475	199	Distal Intergenic	10	52765380	52771700	6321	2	4153	ENST00000373968.3	-498063	ENSG00000165471	MBL2	mannose binding lectin 2
	chr10	55221457	55221542	86	*	chip_wt_zmynd_peak_283	35	.	5.21289	7.72525	3.58463	42	Intron (ENST00000613346.4/65217, intron 2 of 5)	10	54378816	55627942	1249127	2	65217	ENST00000613346.4	406400	ENSG00000150275	PCDH15	protocadherin related 15
	chr10	56139513	56139634	122	*	chip_wt_zmynd_peak_284	32	.	5.18971	7.3468	3.2692	74	Distal Intergenic	10	56357816	56359731	1916	2	11130	ENST00000460654.5	220097	ENSG00000122952	ZWINT	ZW10 interacting kinetochore protein
	chr10	57849227	57849309	83	*	chip_wt_zmynd_peak_285	46	.	5.55702	9.00866	4.67431	57	Distal Intergenic	10	58191517	58267894	76378	2	253430	ENST00000373935.4	418585	ENSG00000151151	IPMK	inositol polyphosphate multikinase
	chr10	58468579	58468793	215	*	chip_wt_zmynd_peak_286	17	.	3.50093	5.46828	1.73042	69	Distal Intergenic	10	58512872	58831435	318564	1	80114	ENST00000373886.8	-44079	ENSG00000122870	BICC1	BicC family RNA binding protein 1
	chr10	58517606	58517706	101	*	chip_wt_zmynd_peak_287	34	.	4.97751	7.53305	3.41631	43	Promoter (4-5kb)	10	58512872	58831435	318564	1	80114	ENST00000373886.8	4734	ENSG00000122870	BICC1	BicC family RNA binding protein 1
	chr10	61732801	61732935	135	*	chip_wt_zmynd_peak_288	29	.	4.67875	6.88077	2.91069	49	Intron (ENST00000648843.1/219621, intron 5 of 7)	10	61662961	61766400	103440	1	219621	ENST00000648843.1	69840	ENSG00000183346	CABCOCO1	ciliary associated calcium binding coiled-coil 1
	chr10	64573722	64573917	196	*	chip_wt_zmynd_peak_289	49	.	6.04917	9.41639	4.9739	136	Intron (ENST00000654191.1/ENST00000654191.1, intron 4 of 5)	10	64825572	64826579	1008	1	305	ENST00000404883.2	-251655		ANXA2P3	annexin A2 pseudogene 3
	chr10	66860673	66860807	135	*	chip_wt_zmynd_peak_290	55	.	6.2942	10.0059	5.50617	109	Intron (ENST00000433211.7/29119, intron 7 of 17)	10	65912523	67696195	1783673	2	29119	ENST00000433211.7	835388	ENSG00000183230	CTNNA3	catenin alpha 3
	chr10	67115142	67115217	76	*	chip_wt_zmynd_peak_291	26	.	4.70678	6.5995	2.67428	43	Intron (ENST00000433211.7/29119, intron 7 of 17)	10	65912523	67696195	1783673	2	29119	ENST00000433211.7	580978	ENSG00000183230	CTNNA3	catenin alpha 3
	chr10	67492430	67492508	79	*	chip_wt_zmynd_peak_292	59	.	6.69822	10.6307	5.94793	45	Intron (ENST00000433211.7/29119, intron 5 of 17)	10	65912523	67696195	1783673	2	29119	ENST00000433211.7	203687	ENSG00000183230	CTNNA3	catenin alpha 3
	chr10	72449961	72450058	98	*	chip_wt_zmynd_peak_293	41	.	5.61944	8.36447	4.10589	25	Intron (ENST00000398761.8/10367, intron 8 of 11)	10	72367327	72626191	258865	2	10367	ENST00000398761.8	176133	ENSG00000107745	MICU1	mitochondrial calcium uptake 1
	chr10	74875987	74876133	147	*	chip_wt_zmynd_peak_294	67	.	7.33837	11.6134	6.78982	107	Intron (ENST00000648725.1/23522, intron 3 of 17)	10	74824936	75032284	207349	1	23522	ENST00000648725.1	51051	ENSG00000156650	KAT6B	lysine acetyltransferase 6B
	chr10	75398128	75398595	468	*	chip_wt_zmynd_peak_295	27	.	4.35829	6.6833	2.72707	14	Promoter (2-3kb)	10	75279726	75401246	121521	2	84858	ENST00000418818.6	2651	ENSG00000165655	ZNF503	zinc finger protein 503
	chr10	76051531	76051609	79	*	chip_wt_zmynd_peak_296	41	.	5.61944	8.36447	4.10589	8	Intron (ENST00000611255.5/83938, intron 4 of 6)	10	75431624	76560168	1128545	1	83938	ENST00000611255.5	619907	ENSG00000148655	LRMDA	leucine rich melanocyte differentiation associated
	chr10	77287949	77288063	115	*	chip_wt_zmynd_peak_297	75	.	7.57681	12.4577	7.54843	57	Intron (ENST00000604624.6/3778, intron 1 of 27)	10	76869601	77403984	534384	2	3778	ENST00000604624.6	115921	ENSG00000156113	KCNMA1	potassium calcium-activated channel subfamily M alpha 1
	chr10	77305798	77305908	111	*	chip_wt_zmynd_peak_298	72	.	7.03137	12.0817	7.2154	68	Intron (ENST00000604624.6/3778, intron 1 of 27)	10	76869601	77403984	534384	2	3778	ENST00000604624.6	98076	ENSG00000156113	KCNMA1	potassium calcium-activated channel subfamily M alpha 1
	chr10	78035077	78035455	379	*	chip_wt_zmynd_peak_299	41	.	5.61944	8.36447	4.10589	25	Promoter (1-2kb)	10	78033760	78040713	6954	1	6229	ENST00000435275.5	1317	ENSG00000138326	RPS24	ribosomal protein S24
	chr10	78037070	78037145	76	*	chip_wt_zmynd_peak_300	20	.	4.04868	5.86499	2.07218	60	Promoter (3-4kb)	10	78033760	78040713	6954	1	6229	ENST00000435275.5	3310	ENSG00000138326	RPS24	ribosomal protein S24
	chr10	78037530	78037771	242	*	chip_wt_zmynd_peak_301	58	.	6.47891	10.5001	5.82959	179	Promoter (3-4kb)	10	78033760	78040713	6954	1	6229	ENST00000435275.5	3770	ENSG00000138326	RPS24	ribosomal protein S24
	chr10	78037896	78038036	141	*	chip_wt_zmynd_peak_302	58	.	6.47891	10.5001	5.82959	42	Promoter (4-5kb)	10	78033760	78040713	6954	1	6229	ENST00000435275.5	4136	ENSG00000138326	RPS24	ribosomal protein S24
	chr10	79556020	79556153	134	*	chip_wt_zmynd_peak_303	24	.	4.75998	6.36626	2.46143	33	Promoter (4-5kb)	10	79555852	79560407	4556	2	729238	ENST00000372325.7	4254	ENSG00000185303	SFTPA2	surfactant protein A2
	chr10	80468851	80468926	76	*	chip_wt_zmynd_peak_304	58	.	6.47891	10.5001	5.82959	12	Intron (ENST00000429989.7/81619, intron 1 of 8)	10	80454166	80533123	78958	1	81619	ENST00000429989.7	14685	ENSG00000108219	TSPAN14	tetraspanin 14
	chr10	83030715	83030816	102	*	chip_wt_zmynd_peak_305	45	.	5.70457	8.86722	4.54918	71	Distal Intergenic	10	82799742	82985605	185864	1	10718	ENST00000537893.1	230973	ENSG00000185737	NRG3	neuregulin 3
	chr10	87072873	87073060	188	*	chip_wt_zmynd_peak_306	49	.	6.04917	9.41639	4.9739	135	Intron (ENST00000277865.5/2746, intron 4 of 12)	10	87050202	87094843	44642	2	2746	ENST00000277865.5	21783	ENSG00000148672	GLUD1	glutamate dehydrogenase 1
	chr10	87092578	87092709	132	*	chip_wt_zmynd_peak_307	49	.	6.04917	9.41639	4.9739	61	Promoter (2-3kb)	10	87050202	87094843	44642	2	2746	ENST00000277865.5	2134	ENSG00000148672	GLUD1	glutamate dehydrogenase 1
	chr10	88440090	88440199	110	*	chip_wt_zmynd_peak_308	81	.	6.83518	13.1909	8.16237	66	Intron (ENST00000371947.7/55328, intron 4 of 6)	10	88273864	88584530	310667	2	55328	ENST00000371947.7	144331	ENSG00000184719	RNLS	renalase, FAD dependent amine oxidase
	chr10	91254396	91254527	132	*	chip_wt_zmynd_peak_309	27	.	4.54567	6.6685	2.72707	116	Intron (ENST00000614189.4/84333, intron 6 of 9)	10	91163012	91284329	121318	1	84333	ENST00000614189.4	91384	ENSG00000180628	PCGF5	polycomb group ring finger 5
	chr10	96532830	96532948	119	*	chip_wt_zmynd_peak_310	51	.	5.53029	9.61736	5.15439	59	Intron (ENST00000371142.9/56889, intron 10 of 14)	10	96518110	96587012	68903	2	56889	ENST00000371142.9	54064	ENSG00000077147	TM9SF3	transmembrane 9 superfamily member 3
	chr10	96670912	96671126	215	*	chip_wt_zmynd_peak_311	105	.	8.83426	15.9723	10.5956	151	Intron (ENST00000339364.10/118788, intron 2 of 16)	10	96593315	96720514	127200	2	118788	ENST00000339364.10	49388	ENSG00000155629	PIK3AP1	phosphoinositide-3-kinase adaptor protein 1
	chr10	96864231	96864375	145	*	chip_wt_zmynd_peak_312	67	.	7.33837	11.6134	6.78982	92	Intron (ENST00000371103.8/84458, intron 2 of 7)	10	96832282	96964441	132160	1	84458	ENST00000371103.8	31949	ENSG00000196233	LCOR	ligand dependent nuclear receptor corepressor
	chr10	97332939	97333064	126	*	chip_wt_zmynd_peak_313	27	.	4.35829	6.6833	2.72707	51	Promoter (1-2kb)	10	97332497	97334729	2233	2	23401	ENST00000371019.4	1665	ENSG00000181274	FRAT2	FRAT regulator of WNT signaling pathway 2
	chr10	97427238	97427510	273	*	chip_wt_zmynd_peak_314	49	.	6.04917	9.41639	4.9739	213	Promoter (1-2kb)	10	97426191	97433444	7254	1	5223	ENST00000334828.6	1047	ENSG00000171314	PGAM1	phosphoglycerate mutase 1
	chr10	97427668	97427811	144	*	chip_wt_zmynd_peak_315	20	.	4.04868	5.86499	2.07218	26	Promoter (1-2kb)	10	97426191	97433444	7254	1	5223	ENST00000334828.6	1477	ENSG00000171314	PGAM1	phosphoglycerate mutase 1
	chr10	100881410	100881497	88	*	chip_wt_zmynd_peak_316	58	.	6.47891	10.5001	5.82959	39	Distal Intergenic	10	100912963	100926760	13798	1	55719	ENST00000370271.7	-31466	ENSG00000119906	SLF2	SMC5-SMC6 complex localization factor 2
	chr10	108721966	108722198	233	*	chip_wt_zmynd_peak_317	49	.	5.59674	9.31879	4.93948	154	Intron (ENST00000653086.1/ENST00000653086.1, intron 2 of 4)	10	108040381	108197849	157469	2	103695365	ENST00000629275.2	-524117	ENSG00000229981	LINC01435	long intergenic non-protein coding RNA 1435
	chr10	109976791	109976876	86	*	chip_wt_zmynd_peak_318	64	.	6.21596	11.2084	6.46562	35	Intron (ENST00000627565.2/100505933, intron 3 of 5)	10	109945559	110008381	62823	2	100505933	ENST00000627565.2	31505	ENSG00000203876	ADD3-AS1	ADD3 antisense RNA 1
	chr10	109985880	109986021	142	*	chip_wt_zmynd_peak_319	32	.	4.96973	7.34198	3.2692	40	Intron (ENST00000627565.2/100505933, intron 3 of 5)	10	109945559	110008381	62823	2	100505933	ENST00000627565.2	22360	ENSG00000203876	ADD3-AS1	ADD3 antisense RNA 1
	chr10	111579680	111580012	333	*	chip_wt_zmynd_peak_320	119	.	9.48703	17.566	11.9207	279	Distal Intergenic	10	111077029	111080907	3879	1	150	ENST00000280155.4	502651	ENSG00000150594	ADRA2A	adrenoceptor alpha 2A
	chr10	111789907	111790127	221	*	chip_wt_zmynd_peak_321	50	.	5.93614	9.4465	5.00137	194	Intron (ENST00000656217.1/ENST00000656217.1, intron 2 of 2)	10	112153870	112183710	29841	2	57678	ENST00000369425.5	393583	ENSG00000119927	GPAM	glycerol-3-phosphate acyltransferase, mitochondrial
	chr10	113855532	113855721	190	*	chip_wt_zmynd_peak_322	20	.	4.04868	5.86499	2.07218	22	Promoter (<=1kb)	10	113854661	113917194	62534	1	374354	ENST00000369301.3	871	ENSG00000196865	NHLRC2	NHL repeat containing 2
	chr10	114046271	114046379	109	*	chip_wt_zmynd_peak_323	29	.	4.67875	6.88077	2.91069	92	Promoter (2-3kb)	10	114043866	114046904	3039	1	153	ENST00000369295.4	2405	ENSG00000043591	ADRB1	adrenoceptor beta 1
	chr10	114047090	114047252	163	*	chip_wt_zmynd_peak_324	48	.	5.90021	9.17904	4.8299	27	Promoter (3-4kb)	10	114043866	114046904	3039	1	153	ENST00000369295.4	3224	ENSG00000043591	ADRB1	adrenoceptor beta 1
	chr10	114181173	114181248	76	*	chip_wt_zmynd_peak_325	41	.	5.61944	8.36447	4.10589	19	Promoter (1-2kb)	10	114179270	114231727	52458	1	56165	ENST00000369282.5	1903	ENSG00000095627	TDRD1	tudor domain containing 1
	chr10	121900821	121900935	115	*	chip_wt_zmynd_peak_326	17	.	4.33025	5.42626	1.70325	37	Intron (ENST00000224652.10/11101, intron 6 of 11)	10	121740421	121928063	187643	2	11101	ENST00000224652.10	27128	ENSG00000107669	ATE1	arginyltransferase 1
	chr10	125726558	125726713	156	*	chip_wt_zmynd_peak_327	41	.	5.61944	8.36447	4.10589	127	Intron (ENST00000419769.6/26098, intron 6 of 25)	10	125725634	125749525	23892	2	101927983	ENST00000630227.2	22812	ENSG00000236991	EDRF1-AS1	EDRF1 antisense RNA 1
	chr10	125726878	125726995	118	*	chip_wt_zmynd_peak_328	108	.	9.0573	16.3287	10.8616	57	Intron (ENST00000419769.6/26098, intron 6 of 25)	10	125725634	125749525	23892	2	101927983	ENST00000630227.2	22530	ENSG00000236991	EDRF1-AS1	EDRF1 antisense RNA 1
	chr10	125727078	125727197	120	*	chip_wt_zmynd_peak_329	24	.	4.75998	6.36626	2.46143	65	Intron (ENST00000419769.6/26098, intron 6 of 25)	10	125725634	125749525	23892	2	101927983	ENST00000630227.2	22328	ENSG00000236991	EDRF1-AS1	EDRF1 antisense RNA 1
	chr10	125727324	125727399	76	*	chip_wt_zmynd_peak_330	58	.	6.90864	10.5001	5.82959	38	Intron (ENST00000419769.6/26098, intron 6 of 25)	10	125725634	125749525	23892	2	101927983	ENST00000630227.2	22126	ENSG00000236991	EDRF1-AS1	EDRF1 antisense RNA 1
	chr10	125727475	125727601	127	*	chip_wt_zmynd_peak_331	41	.	5.61944	8.36447	4.10589	16	Intron (ENST00000419769.6/26098, intron 6 of 25)	10	125725634	125749525	23892	2	101927983	ENST00000630227.2	21924	ENSG00000236991	EDRF1-AS1	EDRF1 antisense RNA 1
	chr10	129308295	129308442	148	*	chip_wt_zmynd_peak_332	20	.	4.04868	5.86499	2.07218	96	Distal Intergenic	10	129467190	129767519	300330	1	4255	ENST00000306010.8	-158748	ENSG00000170430	MGMT	O-6-methylguanine-DNA methyltransferase
	chr11	811861	811958	98	*	chip_wt_zmynd_peak_333	17	.	4.33025	5.42626	1.70325	73	Promoter (1-2kb)	11	809965	812880	2916	1	6181	ENST00000532004.5	1896	ENSG00000177600	RPLP2	ribosomal protein lateral stalk subunit P2
	chr11	1304713	1304818	106	*	chip_wt_zmynd_peak_334	34	.	4.6679	7.53305	3.41631	12	Promoter (4-5kb)	11	1274371	1309632	35262	2	54472	ENST00000317204.11	4814	ENSG00000078902	TOLLIP	toll interacting protein
	chr11	4678127	4678205	79	*	chip_wt_zmynd_peak_335	14	.	4.08356	5.06025	1.45779	48	Downstream (1-2kb)	11	4680171	4685092	4922	2	81285	ENST00000641638.1	6887	ENSG00000167332	OR51E2	olfactory receptor family 51 subfamily E member 2
	chr11	4932867	4932942	76	*	chip_wt_zmynd_peak_336	27	.	4.39344	6.74189	2.78203	47	Intron (ENST00000477339.5/56547, intron 2 of 3)	11	4704927	4989830	284904	1	56547	ENST00000477339.5	227940	ENSG00000167346	MMP26	matrix metallopeptidase 26
	chr11	8683844	8683942	99	*	chip_wt_zmynd_peak_337	41	.	5.61944	8.36447	4.10589	56	Promoter (1-2kb)	11	8682788	8684489	1702	1	6157	ENST00000530585.5	1056	ENSG00000166441	RPL27A	ribosomal protein L27a
	chr11	8684102	8684256	155	*	chip_wt_zmynd_peak_338	58	.	6.47891	10.5001	5.82959	121	Promoter (<=1kb)	11	8684227	8684356	130	1	619562	ENST00000364113.1	0	ENSG00000200983	SNORA3A	small nucleolar RNA, H/ACA box 3A
	chr11	8684339	8684714	376	*	chip_wt_zmynd_peak_339	58	.	6.90864	10.5001	5.82959	163	Promoter (1-2kb)	11	8682788	8684489	1702	1	6157	ENST00000530585.5	1551	ENSG00000166441	RPL27A	ribosomal protein L27a
	chr11	8684981	8685316	336	*	chip_wt_zmynd_peak_340	58	.	6.90864	10.5001	5.82959	107	Promoter (2-3kb)	11	8682788	8685415	2628	1	6157	ENST00000531978.5	2193	ENSG00000166441	RPL27A	ribosomal protein L27a
	chr11	8685546	8685822	277	*	chip_wt_zmynd_peak_341	58	.	6.47891	10.5001	5.82959	71	Promoter (2-3kb)	11	8682789	8685847	3059	1	6157	ENST00000524496.5	2757	ENSG00000166441	RPL27A	ribosomal protein L27a
	chr11	8686517	8686716	200	*	chip_wt_zmynd_peak_342	32	.	5.18971	7.3468	3.2692	61	Promoter (3-4kb)	11	8682792	8689872	7081	1	6157	ENST00000314138.11	3725	ENSG00000166441	RPL27A	ribosomal protein L27a
	chr11	8686843	8687025	183	*	chip_wt_zmynd_peak_343	41	.	5.61944	8.36447	4.10589	115	Promoter (4-5kb)	11	8682792	8689872	7081	1	6157	ENST00000314138.11	4051	ENSG00000166441	RPL27A	ribosomal protein L27a
	chr11	8687443	8687648	206	*	chip_wt_zmynd_peak_344	14	.	3.73906	5.08049	1.45817	15	Promoter (4-5kb)	11	8682792	8689872	7081	1	6157	ENST00000314138.11	4651	ENSG00000166441	RPL27A	ribosomal protein L27a
	chr11	8687894	8688268	375	*	chip_wt_zmynd_peak_345	66	.	6.63138	11.4401	6.67433	180	3' UTR	11	8682792	8689872	7081	1	6157	ENST00000314138.11	5102	ENSG00000166441	RPL27A	ribosomal protein L27a
	chr11	8688357	8688761	405	*	chip_wt_zmynd_peak_346	49	.	5.59674	9.31879	4.93948	133	3' UTR	11	8682792	8689872	7081	1	6157	ENST00000314138.11	5565	ENSG00000166441	RPL27A	ribosomal protein L27a
	chr11	9057168	9057255	88	*	chip_wt_zmynd_peak_347	57	.	6.31936	10.2429	5.71053	33	Exon (ENST00000531592.1/ENST00000531592.1, exon 3 of 3)	11	9019498	9091546	72049	2	57758	ENST00000649792.1	34291	ENSG00000175356	SCUBE2	signal peptide, CUB domain and EGF like domain containing 2
	chr11	9059771	9059849	79	*	chip_wt_zmynd_peak_348	34	.	4.97751	7.53305	3.41631	60	Intron (ENST00000670061.1/ENST00000670061.1, intron 2 of 2)	11	9019498	9091546	72049	2	57758	ENST00000649792.1	31697	ENSG00000175356	SCUBE2	signal peptide, CUB domain and EGF like domain containing 2
	chr11	9107330	9107414	85	*	chip_wt_zmynd_peak_349	122	.	9.35183	17.9067	12.2352	66	Intron (ENST00000534295.1/57758, intron 2 of 3)	11	9079471	9138114	58644	2	57758	ENST00000534295.1	30700	ENSG00000175356	SCUBE2	signal peptide, CUB domain and EGF like domain containing 2
	chr11	9138765	9138864	100	*	chip_wt_zmynd_peak_350	27	.	4.35829	6.6833	2.72707	44	3' UTR	11	9138825	9265350	126526	2	23258	ENST00000328194.8	126486	ENSG00000184014	DENND5A	DENN domain containing 5A
	chr11	9139186	9139268	83	*	chip_wt_zmynd_peak_351	58	.	6.47891	10.5001	5.82959	13	3' UTR	11	9138825	9265350	126526	2	23258	ENST00000328194.8	126082	ENSG00000184014	DENND5A	DENN domain containing 5A
	chr11	12997391	12997534	144	*	chip_wt_zmynd_peak_352	41	.	5.61944	8.36447	4.10589	111	Distal Intergenic	11	12979534	12989597	10064	2	100506305	ENST00000526388.2	-7794	ENSG00000251381	LINC00958	long intergenic non-protein coding RNA 958
	chr11	13271170	13271331	162	*	chip_wt_zmynd_peak_353	87	.	8.10718	13.7795	8.70232	124	Distal Intergenic	11	13276652	13354377	77726	1	406	ENST00000529050.5	-5321	ENSG00000133794	ARNTL	aryl hydrocarbon receptor nuclear translocator like
	chr11	21368852	21368928	77	*	chip_wt_zmynd_peak_354	41	.	4.66197	8.44714	4.16778	35	Intron (ENST00000325319.9/4745, intron 13 of 18)	11	20669551	21575681	906131	1	4745	ENST00000325319.9	699301	ENSG00000165973	NELL1	neural EGFL like 1
	chr11	26018211	26018369	159	*	chip_wt_zmynd_peak_355	29	.	4.94324	6.96543	2.98153	130	Distal Intergenic	11	26188842	26663288	474447	1	63982	ENST00000672621.1	-170473	ENSG00000134343	ANO3	anoctamin 3
	chr11	27367966	27368159	194	*	chip_wt_zmynd_peak_356	29	.	4.89406	6.88937	2.91304	74	Exon (ENST00000389858.4/55366, exon 17 of 17)	11	27365961	27472775	106815	2	55366	ENST00000389858.4	104616	ENSG00000205213	LGR4	leucine rich repeat containing G protein-coupled receptor 4
	chr11	34053325	34053435	111	*	chip_wt_zmynd_peak_357	19	.	4.34475	5.73604	1.97266	95	Promoter (1-2kb)	11	34051731	34102610	50880	1	4076	ENST00000341394.9	1594	ENSG00000135387	CAPRIN1	cell cycle associated protein 1
	chr11	34623501	34623686	186	*	chip_wt_zmynd_peak_358	31	.	4.81985	7.10486	3.1081	102	Promoter (2-3kb)	11	34621093	34646551	25459	1	26298	ENST00000527001.5	2408	ENSG00000135373	EHF	ETS homologous factor
	chr11	34623858	34624482	625	*	chip_wt_zmynd_peak_359	34	.	4.97751	7.53305	3.41631	49	Promoter (<=1kb)	11	34624260	34656931	32672	1	26298	ENST00000529527.5	0	ENSG00000135373	EHF	ETS homologous factor
	chr11	34625407	34625482	76	*	chip_wt_zmynd_peak_360	24	.	4.75998	6.36626	2.46143	14	Promoter (4-5kb)	11	34621093	34646551	25459	1	26298	ENST00000527001.5	4314	ENSG00000135373	EHF	ETS homologous factor
	chr11	34625614	34625758	145	*	chip_wt_zmynd_peak_361	20	.	4.04868	5.86499	2.07218	27	Promoter (4-5kb)	11	34621093	34646551	25459	1	26298	ENST00000527001.5	4521	ENSG00000135373	EHF	ETS homologous factor
	chr11	34639523	34639600	78	*	chip_wt_zmynd_peak_362	32	.	5.18971	7.3468	3.2692	59	Intron (ENST00000527001.5/26298, intron 1 of 3)	11	34621093	34646551	25459	1	26298	ENST00000527001.5	18430	ENSG00000135373	EHF	ETS homologous factor
	chr11	36464862	36464950	89	*	chip_wt_zmynd_peak_363	57	.	5.90635	10.2513	5.71053	61	3' UTR	11	36296288	36465204	168917	1	79899	ENST00000530639.6	168574	ENSG00000135362	PRR5L	proline rich 5 like
	chr11	36638673	36638753	81	*	chip_wt_zmynd_peak_364	45	.	5.70457	8.86722	4.54918	19	Intron (ENST00000446510.6/119710, intron 4 of 5)	11	36594493	36659290	64798	1	119710	ENST00000446510.6	44180	ENSG00000166352	C11orf74	chromosome 11 open reading frame 74
	chr11	41781672	41781784	113	*	chip_wt_zmynd_peak_365	45	.	5.70457	8.86722	4.54918	20	Intron (ENST00000648000.1/102723644, intron 3 of 14)	11	41714534	41857733	143200	1	102723644	ENST00000648000.1	67138	ENSG00000255171	LINC01499	long intergenic non-protein coding RNA 1499
	chr11	52910832	52910929	98	*	chip_wt_zmynd_peak_366	161	.	8.37731	22.4566	16.1627	62	Distal Intergenic	11	54603069	54603998	930	2	119749	ENST00000328188.1	1693069	ENSG00000185926	OR4C46	olfactory receptor family 4 subfamily C member 46
	chr11	53502955	53503033	79	*	chip_wt_zmynd_peak_367	87	.	8.19783	13.9217	8.7801	37	Distal Intergenic	11	54603069	54603998	930	2	119749	ENST00000328188.1	1100965	ENSG00000185926	OR4C46	olfactory receptor family 4 subfamily C member 46
	chr11	58926434	58926543	110	*	chip_wt_zmynd_peak_368	41	.	5.28712	8.41215	4.13832	59	Intron (ENST00000534674.5/92292, intron 1 of 2)	11	58905398	58947937	42540	1	92292	ENST00000534674.5	21036	ENSG00000166840	GLYATL1	glycine-N-acyltransferase like 1
	chr11	59025194	59025329	136	*	chip_wt_zmynd_peak_369	20	.	4.04868	5.86499	2.07218	12	Intron (ENST00000534063.1/92292, intron 1 of 1)	11	58933643	59058659	125017	2	283194	ENST00000533954.5	33330	ENSG00000255240	LOC283194	uncharacterized LOC283194
	chr11	61445761	61445894	134	*	chip_wt_zmynd_peak_370	32	.	5.18971	7.3468	3.2692	70	Intron (ENST00000544025.5/54949, intron 3 of 3)	11	61430126	61484762	54637	1	220004	ENST00000544801.5	15635	ENSG00000162148	PPP1R32	protein phosphatase 1 regulatory subunit 32
	chr11	61446236	61446378	143	*	chip_wt_zmynd_peak_371	98	.	8.62757	15.1136	9.81511	30	3' UTR	11	61430126	61484762	54637	1	220004	ENST00000544801.5	16110	ENSG00000162148	PPP1R32	protein phosphatase 1 regulatory subunit 32
	chr11	62180220	62180302	83	*	chip_wt_zmynd_peak_372	49	.	5.98228	9.3098	4.93948	51	Distal Intergenic	11	62190216	62193539	3324	1	10648	ENST00000306238.3	-9914	ENSG00000168515	SCGB1D1	secretoglobin family 1D member 1
	chr11	62339715	62339898	184	*	chip_wt_zmynd_peak_373	24	.	4.75998	6.36626	2.46143	110	Promoter (2-3kb)	11	62337448	62393412	55965	1	80150	ENST00000415229.6	2267	ENSG00000162174	ASRGL1	asparaginase and isoaspartyl peptidase 1
	chr11	62666062	62666156	95	*	chip_wt_zmynd_peak_374	49	.	6.04917	9.41639	4.9739	49	Promoter (<=1kb)	11	62665309	62667397	2089	1	751071	ENST00000398922.6	753	ENSG00000214756	CSKMT	citrate synthase lysine methyltransferase
	chr11	62678225	62678312	88	*	chip_wt_zmynd_peak_375	51	.	6.30597	9.58805	5.12642	43	Promoter (<=1kb)	11	62676498	62679055	2558	2	51035	ENST00000294119.6	743	ENSG00000162191	UBXN1	UBX domain protein 1
	chr11	62723911	62724024	114	*	chip_wt_zmynd_peak_376	24	.	4.75998	6.36626	2.46143	71	Promoter (<=1kb)	11	62722864	62723985	1122	2	100534595	ENST00000540127.1	0	ENSG00000234857	HNRNPUL2-BSCL2	HNRNPUL2-BSCL2 readthrough (NMD candidate)
	chr11	62725186	62725357	172	*	chip_wt_zmynd_peak_377	31	.	5.06191	7.149	3.14307	51	Promoter (2-3kb)	11	62690275	62727384	37110	2	100534595	ENST00000403734.2	2027	ENSG00000234857	HNRNPUL2-BSCL2	HNRNPUL2-BSCL2 readthrough (NMD candidate)
	chr11	62725475	62725812	338	*	chip_wt_zmynd_peak_378	58	.	6.47891	10.5001	5.82959	317	Promoter (1-2kb)	11	62690275	62727384	37110	2	100534595	ENST00000403734.2	1572	ENSG00000234857	HNRNPUL2-BSCL2	HNRNPUL2-BSCL2 readthrough (NMD candidate)
	chr11	62725906	62726002	97	*	chip_wt_zmynd_peak_379	49	.	6.04917	9.41639	4.9739	60	Promoter (1-2kb)	11	62690275	62727384	37110	2	100534595	ENST00000403734.2	1382	ENSG00000234857	HNRNPUL2-BSCL2	HNRNPUL2-BSCL2 readthrough (NMD candidate)
	chr11	62840822	62840957	136	*	chip_wt_zmynd_peak_380	32	.	5.18971	7.3468	3.2692	112	Promoter (<=1kb)	11	62832912	62841809	8898	2	54663	ENST00000525239.5	852	ENSG00000133316	WDR74	WD repeat domain 74
	chr11	62841478	62841639	162	*	chip_wt_zmynd_peak_381	49	.	6.04917	9.41639	4.9739	148	Promoter (<=1kb)	11	62832912	62841809	8898	2	54663	ENST00000525239.5	170	ENSG00000133316	WDR74	WD repeat domain 74
	chr11	62853465	62853571	107	*	chip_wt_zmynd_peak_382	27	.	4.35829	6.6833	2.72707	35	Promoter (2-3kb)	11	62851984	62855823	3840	2	23642	ENST00000665371.1	2252	ENSG00000255717	SNHG1	small nucleolar RNA host gene 1
	chr11	62854663	62854837	175	*	chip_wt_zmynd_peak_383	39	.	5.48106	8.14691	3.96247	121	Promoter (<=1kb)	11	62854621	62854695	75	2	9300	ENST00000384706.1	0	ENSG00000274544	SNORD28	small nucleolar RNA, C/D box 28
	chr11	62882408	62882483	76	*	chip_wt_zmynd_peak_384	32	.	5.18971	7.3468	3.2692	67	Intron (ENST00000377890.6/6520, intron 5 of 11)	11	62856102	62888793	32692	1	6520	ENST00000377890.6	26306	ENSG00000168003	SLC3A2	solute carrier family 3 member 2
	chr11	62882733	62882809	77	*	chip_wt_zmynd_peak_385	49	.	6.04917	9.41639	4.9739	60	Promoter (<=1kb)	11	62882775	62885387	2613	1	6520	ENST00000546312.5	0	ENSG00000168003	SLC3A2	solute carrier family 3 member 2
	chr11	62883342	62883422	81	*	chip_wt_zmynd_peak_386	57	.	6.31936	10.2429	5.71053	21	Promoter (<=1kb)	11	62883348	62888858	5511	1	6520	ENST00000542922.5	0	ENSG00000168003	SLC3A2	solute carrier family 3 member 2
	chr11	63096401	63096532	132	*	chip_wt_zmynd_peak_387	60	.	6.17474	10.696	6.01193	58	Intron (ENST00000417740.5/283238, intron 5 of 9)	11	63079940	63144221	64282	2	283238	ENST00000417740.5	47689	ENSG00000197658	SLC22A24	solute carrier family 22 member 24
	chr11	63630895	63631381	487	*	chip_wt_zmynd_peak_388	43	.	3.13074	8.66882	4.37116	338	Exon (ENST00000398868.8/25923, exon 12 of 13)	11	63624087	63671376	47290	2	25923	ENST00000398868.8	39995	ENSG00000184743	ATL3	atlastin GTPase 3
	chr11	63631474	63631940	467	*	chip_wt_zmynd_peak_389	102	.	4.37264	15.5586	10.213	48	Intron (ENST00000398868.8/25923, intron 11 of 12)	11	63624087	63671376	47290	2	25923	ENST00000398868.8	39436	ENSG00000184743	ATL3	atlastin GTPase 3
	chr11	63840274	63840404	131	*	chip_wt_zmynd_peak_390	57	.	4.40296	10.3208	5.77342	79	Promoter (1-2kb)	11	63838928	63911019	72092	1	2011	ENST00000377810.7	1346	ENSG00000072518	MARK2	microtubule affinity regulating kinase 2
	chr11	63840527	63841112	586	*	chip_wt_zmynd_peak_391	45	.	3.72551	8.87152	4.55289	198	Promoter (1-2kb)	11	63838928	63911019	72092	1	2011	ENST00000377810.7	1599	ENSG00000072518	MARK2	microtubule affinity regulating kinase 2
	chr11	63841192	63841305	114	*	chip_wt_zmynd_peak_392	30	.	3.5724	7.09102	3.0988	31	Promoter (2-3kb)	11	63838928	63911019	72092	1	2011	ENST00000377810.7	2264	ENSG00000072518	MARK2	microtubule affinity regulating kinase 2
	chr11	63841649	63842948	1300	*	chip_wt_zmynd_peak_393	152	.	6.40793	21.3434	15.2084	1073	Promoter (2-3kb)	11	63838928	63911019	72092	1	2011	ENST00000377810.7	2721	ENSG00000072518	MARK2	microtubule affinity regulating kinase 2
	chr11	63863055	63863241	187	*	chip_wt_zmynd_peak_394	60	.	4.58602	10.7648	6.07492	25	Intron (ENST00000377810.7/2011, intron 1 of 17)	11	63838928	63911019	72092	1	2011	ENST00000377810.7	24127	ENSG00000072518	MARK2	microtubule affinity regulating kinase 2
	chr11	63869429	63869581	153	*	chip_wt_zmynd_peak_395	27	.	3.61995	6.65231	2.71893	113	Intron (ENST00000377810.7/2011, intron 1 of 17)	11	63838928	63911019	72092	1	2011	ENST00000377810.7	30501	ENSG00000072518	MARK2	microtubule affinity regulating kinase 2
	chr11	63872049	63872491	443	*	chip_wt_zmynd_peak_396	84	.	5.58725	13.452	8.40721	331	Intron (ENST00000377810.7/2011, intron 1 of 17)	11	63838928	63911019	72092	1	2011	ENST00000377810.7	33121	ENSG00000072518	MARK2	microtubule affinity regulating kinase 2
	chr11	63976154	63976241	88	*	chip_wt_zmynd_peak_397	14	.	3.1439	5.11323	1.48923	77	Promoter (1-2kb)	11	63974620	63976543	1924	1	1351	ENST00000314133.4	1534	ENSG00000176340	COX8A	cytochrome c oxidase subunit 8A
	chr11	63978671	63978824	154	*	chip_wt_zmynd_peak_398	40	.	3.59282	8.23007	4.0423	142	Promoter (4-5kb)	11	63974620	63988346	13727	1	55611	ENST00000535431.1	4051	ENSG00000167770	OTUB1	OTU deubiquitinase, ubiquitin aldehyde binding 1
	chr11	64187007	64187338	332	*	chip_wt_zmynd_peak_399	39	.	3.37593	8.13604	3.95693	312	Promoter (1-2kb)	11	64185272	64204543	19272	1	10963	ENST00000358794.9	1735	ENSG00000168439	STIP1	stress induced phosphoprotein 1
	chr11	64187419	64187506	88	*	chip_wt_zmynd_peak_400	40	.	3.59282	8.23007	4.0423	63	Promoter (2-3kb)	11	64185272	64204543	19272	1	10963	ENST00000358794.9	2147	ENSG00000168439	STIP1	stress induced phosphoprotein 1
	chr11	64270280	64270492	213	*	chip_wt_zmynd_peak_401	31	.	3.83556	7.11807	3.12108	13	Promoter (<=1kb)	11	64270062	64288090	18029	1	56834	ENST00000546139.5	218	ENSG00000173264	GPR137	G protein-coupled receptor 137
	chr11	64270569	64270832	264	*	chip_wt_zmynd_peak_402	34	.	3.25982	7.5446	3.42678	35	Promoter (<=1kb)	11	64270062	64288090	18029	1	56834	ENST00000546139.5	507	ENSG00000173264	GPR137	G protein-coupled receptor 137
	chr11	64316377	64317127	751	*	chip_wt_zmynd_peak_403	158	.	6.82332	22.068	15.8068	382	3' UTR	11	64305524	64316743	11220	1	2101	ENST00000000442.11	10853	ENSG00000173153	ESRRA	estrogen related receptor alpha
	chr11	64378497	64378705	209	*	chip_wt_zmynd_peak_404	42	.	3.92122	8.50322	4.21643	65	Distal Intergenic	11	64368602	64368703	102	1	100302280	ENST00000408346.1	9895	ENSG00000221273	MIR1237	microRNA 1237
	chr11	64767689	64767895	207	*	chip_wt_zmynd_peak_405	91	.	6.96327	14.384	9.19821	149	Promoter (<=1kb)	11	64765290	64767844	2555	2	7536	ENST00000443908.5	0	ENSG00000168066	SF1	splicing factor 1
	chr11	64776148	64777733	1586	*	chip_wt_zmynd_peak_406	126	.	7.96358	18.3037	12.6043	1345	Promoter (<=1kb)	11	64764606	64778469	13864	2	7536	ENST00000377387.5	736	ENSG00000168066	SF1	splicing factor 1
	chr11	65104363	65104550	188	*	chip_wt_zmynd_peak_407	41	.	4.61581	8.35991	4.10589	152	Intron (ENST00000528588.5/738, intron 4 of 4)	11	65089324	65107628	18305	1	738	ENST00000528588.5	15039	ENSG00000149823	VPS51	VPS51 subunit of GARP complex
	chr11	65104659	65104858	200	*	chip_wt_zmynd_peak_408	21	.	3.54381	5.94584	2.14455	18	Intron (ENST00000528588.5/738, intron 4 of 4)	11	65089324	65107628	18305	1	738	ENST00000528588.5	15335	ENSG00000149823	VPS51	VPS51 subunit of GARP complex
	chr11	65116241	65116367	127	*	chip_wt_zmynd_peak_409	34	.	4.89329	7.56363	3.44277	118	Promoter (4-5kb)	11	65111872	65116396	4525	1	7108	ENST00000279263.12	4369	ENSG00000149809	TM7SF2	transmembrane 7 superfamily member 2
	chr11	65117905	65118315	411	*	chip_wt_zmynd_peak_410	49	.	5.59674	9.31879	4.93948	43	Promoter (<=1kb)	11	65116403	65117701	1299	2	741	ENST00000310597.6	-204	ENSG00000174276	ZNHIT2	zinc finger HIT-type containing 2
	chr11	65422814	65422936	123	*	chip_wt_zmynd_peak_411	37	.	4.73497	7.86286	3.70497	95	Promoter (<=1kb)	11	65422798	65445540	22743	1	283131	ENST00000501122.2	16	ENSG00000245532	NEAT1	nuclear paraspeckle assembly transcript 1
	chr11	65423660	65423810	151	*	chip_wt_zmynd_peak_412	23	.	3.96534	6.17368	2.34607	8	Promoter (<=1kb)	11	65422798	65445540	22743	1	283131	ENST00000501122.2	862	ENSG00000245532	NEAT1	nuclear paraspeckle assembly transcript 1
	chr11	65423994	65424081	88	*	chip_wt_zmynd_peak_413	17	.	3.50093	5.46828	1.73042	85	Promoter (1-2kb)	11	65422798	65445540	22743	1	283131	ENST00000501122.2	1196	ENSG00000245532	NEAT1	nuclear paraspeckle assembly transcript 1
	chr11	65424181	65424269	89	*	chip_wt_zmynd_peak_414	35	.	4.42976	7.66459	3.52756	59	Promoter (1-2kb)	11	65422798	65445540	22743	1	283131	ENST00000501122.2	1383	ENSG00000245532	NEAT1	nuclear paraspeckle assembly transcript 1
	chr11	65424455	65424657	203	*	chip_wt_zmynd_peak_415	43	.	4.95444	8.61629	4.32018	71	Promoter (1-2kb)	11	65422798	65445540	22743	1	283131	ENST00000501122.2	1657	ENSG00000245532	NEAT1	nuclear paraspeckle assembly transcript 1
	chr11	65424742	65424817	76	*	chip_wt_zmynd_peak_416	36	.	4.70472	7.81014	3.66033	37	Promoter (1-2kb)	11	65422798	65445540	22743	1	283131	ENST00000501122.2	1944	ENSG00000245532	NEAT1	nuclear paraspeckle assembly transcript 1
	chr11	65425178	65425403	226	*	chip_wt_zmynd_peak_417	58	.	5.49722	10.3779	5.82722	49	Promoter (2-3kb)	11	65422798	65445540	22743	1	283131	ENST00000501122.2	2380	ENSG00000245532	NEAT1	nuclear paraspeckle assembly transcript 1
	chr11	65425571	65426229	659	*	chip_wt_zmynd_peak_418	62	.	4.84418	11.0053	6.29278	288	Promoter (2-3kb)	11	65422798	65445540	22743	1	283131	ENST00000501122.2	2773	ENSG00000245532	NEAT1	nuclear paraspeckle assembly transcript 1
	chr11	65426399	65426578	180	*	chip_wt_zmynd_peak_419	67	.	5.43324	11.4821	6.71331	100	Promoter (3-4kb)	11	65422798	65445540	22743	1	283131	ENST00000501122.2	3601	ENSG00000245532	NEAT1	nuclear paraspeckle assembly transcript 1
	chr11	65426694	65427153	460	*	chip_wt_zmynd_peak_420	65	.	4.50123	11.2515	6.50501	352	Promoter (3-4kb)	11	65422798	65445540	22743	1	283131	ENST00000501122.2	3896	ENSG00000245532	NEAT1	nuclear paraspeckle assembly transcript 1
	chr11	65427317	65427862	546	*	chip_wt_zmynd_peak_421	165	.	8.58507	22.8859	16.5147	464	Promoter (4-5kb)	11	65422798	65445540	22743	1	283131	ENST00000501122.2	4519	ENSG00000245532	NEAT1	nuclear paraspeckle assembly transcript 1
	chr11	65427964	65429321	1358	*	chip_wt_zmynd_peak_422	105	.	6.53056	15.9625	10.5929	255	Exon (ENST00000501122.2/283131, exon 1 of 1)	11	65422798	65445540	22743	1	283131	ENST00000501122.2	5166	ENSG00000245532	NEAT1	nuclear paraspeckle assembly transcript 1
	chr11	65429555	65430108	554	*	chip_wt_zmynd_peak_423	57	.	5.04006	10.2947	5.7529	518	Exon (ENST00000501122.2/283131, exon 1 of 1)	11	65422798	65445540	22743	1	283131	ENST00000501122.2	6757	ENSG00000245532	NEAT1	nuclear paraspeckle assembly transcript 1
	chr11	65430264	65431001	738	*	chip_wt_zmynd_peak_424	91	.	5.77302	14.2995	9.12422	416	Exon (ENST00000501122.2/283131, exon 1 of 1)	11	65422798	65445540	22743	1	283131	ENST00000501122.2	7466	ENSG00000245532	NEAT1	nuclear paraspeckle assembly transcript 1
	chr11	65431106	65431407	302	*	chip_wt_zmynd_peak_425	62	.	5.0112	10.9985	6.28753	74	Exon (ENST00000501122.2/283131, exon 1 of 1)	11	65422798	65445540	22743	1	283131	ENST00000501122.2	8308	ENSG00000245532	NEAT1	nuclear paraspeckle assembly transcript 1
	chr11	65431791	65431979	189	*	chip_wt_zmynd_peak_426	30	.	3.32744	6.99767	3.01135	44	Exon (ENST00000501122.2/283131, exon 1 of 1)	11	65422798	65445540	22743	1	283131	ENST00000501122.2	8993	ENSG00000245532	NEAT1	nuclear paraspeckle assembly transcript 1
	chr11	65432433	65432635	203	*	chip_wt_zmynd_peak_427	84	.	5.61071	13.5138	8.46679	46	Exon (ENST00000501122.2/283131, exon 1 of 1)	11	65422798	65445540	22743	1	283131	ENST00000501122.2	9635	ENSG00000245532	NEAT1	nuclear paraspeckle assembly transcript 1
	chr11	65432787	65433007	221	*	chip_wt_zmynd_peak_428	52	.	4.76744	9.73713	5.26528	63	Exon (ENST00000501122.2/283131, exon 1 of 1)	11	65422798	65445540	22743	1	283131	ENST00000501122.2	9989	ENSG00000245532	NEAT1	nuclear paraspeckle assembly transcript 1
	chr11	65433477	65433556	80	*	chip_wt_zmynd_peak_429	41	.	4.27199	8.35501	4.10589	44	Exon (ENST00000501122.2/283131, exon 1 of 1)	11	65422798	65445540	22743	1	283131	ENST00000501122.2	10679	ENSG00000245532	NEAT1	nuclear paraspeckle assembly transcript 1
	chr11	65434168	65434388	221	*	chip_wt_zmynd_peak_430	65	.	5.17188	11.3422	6.5868	179	Exon (ENST00000501122.2/283131, exon 1 of 1)	11	65422798	65445540	22743	1	283131	ENST00000501122.2	11370	ENSG00000245532	NEAT1	nuclear paraspeckle assembly transcript 1
	chr11	65435304	65435411	108	*	chip_wt_zmynd_peak_431	20	.	3.06206	5.83711	2.06403	59	Exon (ENST00000501122.2/283131, exon 1 of 1)	11	65422798	65445540	22743	1	283131	ENST00000501122.2	12506	ENSG00000245532	NEAT1	nuclear paraspeckle assembly transcript 1
	chr11	65436057	65436227	171	*	chip_wt_zmynd_peak_432	35	.	3.7272	7.73977	3.59788	42	Exon (ENST00000501122.2/283131, exon 1 of 1)	11	65422798	65445540	22743	1	283131	ENST00000501122.2	13259	ENSG00000245532	NEAT1	nuclear paraspeckle assembly transcript 1
	chr11	65436337	65436783	447	*	chip_wt_zmynd_peak_433	79	.	5.51917	12.8954	7.90166	281	Exon (ENST00000501122.2/283131, exon 1 of 1)	11	65422798	65445540	22743	1	283131	ENST00000501122.2	13539	ENSG00000245532	NEAT1	nuclear paraspeckle assembly transcript 1
	chr11	65436932	65437095	164	*	chip_wt_zmynd_peak_434	51	.	4.71168	9.62127	5.15718	48	Exon (ENST00000501122.2/283131, exon 1 of 1)	11	65422798	65445540	22743	1	283131	ENST00000501122.2	14134	ENSG00000245532	NEAT1	nuclear paraspeckle assembly transcript 1
	chr11	65437557	65437890	334	*	chip_wt_zmynd_peak_435	54	.	4.87455	9.95795	5.46414	302	Exon (ENST00000501122.2/283131, exon 1 of 1)	11	65422798	65445540	22743	1	283131	ENST00000501122.2	14759	ENSG00000245532	NEAT1	nuclear paraspeckle assembly transcript 1
	chr11	65438441	65438584	144	*	chip_wt_zmynd_peak_436	30	.	3.5724	7.09102	3.0988	19	Exon (ENST00000501122.2/283131, exon 1 of 1)	11	65422798	65445540	22743	1	283131	ENST00000501122.2	15643	ENSG00000245532	NEAT1	nuclear paraspeckle assembly transcript 1
	chr11	65439858	65440166	309	*	chip_wt_zmynd_peak_437	46	.	4.75625	8.98713	4.66109	20	Exon (ENST00000501122.2/283131, exon 1 of 1)	11	65422798	65445540	22743	1	283131	ENST00000501122.2	17060	ENSG00000245532	NEAT1	nuclear paraspeckle assembly transcript 1
	chr11	65440380	65440559	180	*	chip_wt_zmynd_peak_438	23	.	3.96336	6.17014	2.34607	150	Exon (ENST00000501122.2/283131, exon 1 of 1)	11	65422798	65445540	22743	1	283131	ENST00000501122.2	17582	ENSG00000245532	NEAT1	nuclear paraspeckle assembly transcript 1
	chr11	65442500	65442597	98	*	chip_wt_zmynd_peak_439	41	.	4.79152	8.32524	4.10589	57	Exon (ENST00000501122.2/283131, exon 1 of 1)	11	65422798	65445540	22743	1	283131	ENST00000501122.2	19702	ENSG00000245532	NEAT1	nuclear paraspeckle assembly transcript 1
	chr11	65442959	65443082	124	*	chip_wt_zmynd_peak_440	23	.	4.00136	6.23785	2.39639	34	Exon (ENST00000501122.2/283131, exon 1 of 1)	11	65422798	65445540	22743	1	283131	ENST00000501122.2	20161	ENSG00000245532	NEAT1	nuclear paraspeckle assembly transcript 1
	chr11	65445041	65445125	85	*	chip_wt_zmynd_peak_441	16	.	3.10798	5.26629	1.62239	32	Exon (ENST00000501122.2/283131, exon 1 of 1)	11	65422798	65445540	22743	1	283131	ENST00000501122.2	22243	ENSG00000245532	NEAT1	nuclear paraspeckle assembly transcript 1
	chr11	65445219	65445330	112	*	chip_wt_zmynd_peak_442	16	.	3.10798	5.26629	1.62239	96	Exon (ENST00000501122.2/283131, exon 1 of 1)	11	65422798	65445540	22743	1	283131	ENST00000501122.2	22421	ENSG00000245532	NEAT1	nuclear paraspeckle assembly transcript 1
	chr11	65447325	65447551	227	*	chip_wt_zmynd_peak_443	22	.	3.98624	6.05516	2.23878	103	Promoter (2-3kb)	11	65444458	65444557	100	1	693197	ENST00000384994.1	2867	ENSG00000283791	MIR612	microRNA 612
	chr11	65499940	65500242	303	*	chip_wt_zmynd_peak_444	38	.	4.44844	8.04045	3.86715	202	Promoter (2-3kb)	11	65497688	65506431	8744	1	378938	ENST00000619449.2	2252	ENSG00000251562	MALAT1	metastasis associated lung adenocarcinoma transcript 1
	chr11	65500647	65501061	415	*	chip_wt_zmynd_peak_445	91	.	5.77302	14.2995	9.12422	237	Promoter (2-3kb)	11	65497688	65506431	8744	1	378938	ENST00000619449.2	2959	ENSG00000251562	MALAT1	metastasis associated lung adenocarcinoma transcript 1
	chr11	65501640	65501769	130	*	chip_wt_zmynd_peak_446	49	.	4.72043	9.27844	4.9193	111	Promoter (3-4kb)	11	65497688	65506431	8744	1	378938	ENST00000619449.2	3952	ENSG00000251562	MALAT1	metastasis associated lung adenocarcinoma transcript 1
	chr11	65502170	65502269	100	*	chip_wt_zmynd_peak_447	25	.	3.41759	6.46191	2.54649	67	Promoter (4-5kb)	11	65497688	65506431	8744	1	378938	ENST00000619449.2	4482	ENSG00000251562	MALAT1	metastasis associated lung adenocarcinoma transcript 1
	chr11	65502368	65502625	258	*	chip_wt_zmynd_peak_448	70	.	4.89095	11.8577	7.0085	107	Promoter (4-5kb)	11	65497688	65506431	8744	1	378938	ENST00000619449.2	4680	ENSG00000251562	MALAT1	metastasis associated lung adenocarcinoma transcript 1
	chr11	65502800	65503668	869	*	chip_wt_zmynd_peak_449	79	.	5.19156	12.9397	7.94542	261	Promoter (<=1kb)	11	65502914	65503008	95	1	378938	ENST00000618249.1	0	ENSG00000251562	MALAT1	metastasis associated lung adenocarcinoma transcript 1
	chr11	65503744	65503985	242	*	chip_wt_zmynd_peak_450	53	.	4.79989	9.80428	5.32946	30	Exon (ENST00000619449.2/378938, exon 3 of 4)	11	65497688	65506431	8744	1	378938	ENST00000619449.2	6056	ENSG00000251562	MALAT1	metastasis associated lung adenocarcinoma transcript 1
	chr11	65504062	65504195	134	*	chip_wt_zmynd_peak_451	20	.	3.26279	5.85335	2.07218	126	Exon (ENST00000534336.1/378938, exon 1 of 1)	11	65497688	65506431	8744	1	378938	ENST00000619449.2	6374	ENSG00000251562	MALAT1	metastasis associated lung adenocarcinoma transcript 1
	chr11	65504366	65504889	524	*	chip_wt_zmynd_peak_452	98	.	6.11027	15.0473	9.80657	148	Exon (ENST00000534336.1/378938, exon 1 of 1)	11	65497688	65506431	8744	1	378938	ENST00000619449.2	6678	ENSG00000251562	MALAT1	metastasis associated lung adenocarcinoma transcript 1
	chr11	65505062	65505473	412	*	chip_wt_zmynd_peak_453	103	.	6.20706	15.7246	10.3694	84	Exon (ENST00000534336.1/378938, exon 1 of 1)	11	65497688	65506431	8744	1	378938	ENST00000619449.2	7374	ENSG00000251562	MALAT1	metastasis associated lung adenocarcinoma transcript 1
	chr11	65505557	65506545	989	*	chip_wt_zmynd_peak_454	53	.	4.19162	9.79599	5.32158	471	Promoter (<=1kb)	11	65506117	65506173	57	1	109136578	ENST00000611300.1	0	ENSG00000274072	MASCRNA	MALAT1-associated small cytoplasmic RNA
	chr11	65506778	65507364	587	*	chip_wt_zmynd_peak_455	90	.	5.74087	14.2264	9.06186	339	Promoter (<=1kb)	11	65506117	65506173	57	1	109136578	ENST00000611300.1	661	ENSG00000274072	MASCRNA	MALAT1-associated small cytoplasmic RNA
	chr11	65507495	65507945	451	*	chip_wt_zmynd_peak_456	29	.	3.14372	6.96909	2.98479	313	Promoter (1-2kb)	11	65506117	65506173	57	1	109136578	ENST00000611300.1	1378	ENSG00000274072	MASCRNA	MALAT1-associated small cytoplasmic RNA
	chr11	65574019	65574132	114	*	chip_wt_zmynd_peak_457	32	.	3.91534	7.28745	3.2692	10	Promoter (1-2kb)	11	65572349	65574198	1850	1	23625	ENST00000316409.2	1670	ENSG00000176973	FAM89B	family with sequence similarity 89 member B
	chr11	65637586	65638004	419	*	chip_wt_zmynd_peak_458	55	.	6.62491	10.0711	5.56824	119	Promoter (<=1kb)	11	65638101	65650912	12812	1	6494	ENST00000534313.6	-97	ENSG00000213445	SIPA1	signal-induced proliferation-associated 1
	chr11	65695905	65696000	96	*	chip_wt_zmynd_peak_459	35	.	4.61625	7.65522	3.52262	45	Distal Intergenic	11	65711996	65719604	7609	1	10524	ENST00000377046.7	-15996	ENSG00000172977	KAT5	lysine acetyltransferase 5
	chr11	65719627	65719922	296	*	chip_wt_zmynd_peak_460	61	.	5.30554	10.8241	6.13028	46	Promoter (<=1kb)	11	65714005	65720486	6482	2	84153	ENST00000644198.1	564	ENSG00000172922	RNASEH2C	ribonuclease H2 subunit C
	chr11	65856118	65856224	107	*	chip_wt_zmynd_peak_461	22	.	4.33364	6.01951	2.20578	50	Promoter (1-2kb)	11	65823022	65858157	35136	2	1072	ENST00000527752.1	1933	ENSG00000172757	CFL1	cofilin 1
	chr11	65989122	65989209	88	*	chip_wt_zmynd_peak_462	27	.	4.17274	6.67985	2.72707	73	Distal Intergenic	11	65978487	65979089	603	1	9092	ENST00000528137.1	10635	ENSG00000175467	SART1	spliceosome associated factor 1, recruiter of U4/U6.U5 tri-snRNP
	chr11	66067913	66068411	499	*	chip_wt_zmynd_peak_463	93	.	6.28743	14.5125	9.31586	298	Exon (ENST00000528302.5/10992, exon 19 of 21)	11	66052331	66069308	16978	1	10992	ENST00000528302.5	15582	ENSG00000087365	SF3B2	splicing factor 3b subunit 2
	chr11	66068487	66068582	96	*	chip_wt_zmynd_peak_464	76	.	5.98587	12.5678	7.65317	50	Exon (ENST00000534765.1/10992, exon 2 of 2)	11	66052331	66069308	16978	1	10992	ENST00000528302.5	16156	ENSG00000087365	SF3B2	splicing factor 3b subunit 2
	chr11	66068683	66068763	81	*	chip_wt_zmynd_peak_465	29	.	4.23567	6.97564	2.99111	28	3' UTR	11	66052331	66069308	16978	1	10992	ENST00000528302.5	16352	ENSG00000087365	SF3B2	splicing factor 3b subunit 2
	chr11	66069160	66069244	85	*	chip_wt_zmynd_peak_466	55	.	5.12639	10.0802	5.57261	20	3' UTR	11	66052331	66069308	16978	1	10992	ENST00000528302.5	16829	ENSG00000087365	SF3B2	splicing factor 3b subunit 2
	chr11	66123895	66124009	115	*	chip_wt_zmynd_peak_467	46	.	4.56084	8.95467	4.63009	45	Intron (ENST00000320580.9/55690, intron 1 of 23)	11	66070272	66244744	174473	1	55690	ENST00000320580.9	53623	ENSG00000175115	PACS1	phosphofurin acidic cluster sorting protein 1
	chr11	66617917	66618162	246	*	chip_wt_zmynd_peak_468	61	.	5.30554	10.8241	6.13028	135	Promoter (1-2kb)	11	66616626	66646469	29844	1	100526737	ENST00000412278.2	1291	ENSG00000248643	RBM14-RBM4	RBM14-RBM4 readthrough
	chr11	66618261	66618521	261	*	chip_wt_zmynd_peak_469	50	.	4.47264	9.46042	5.01361	130	Promoter (1-2kb)	11	66616626	66646469	29844	1	100526737	ENST00000412278.2	1635	ENSG00000248643	RBM14-RBM4	RBM14-RBM4 readthrough
	chr11	66618721	66619380	660	*	chip_wt_zmynd_peak_470	172	.	9.30763	23.7356	17.2522	176	Promoter (<=1kb)	11	66619045	66624222	5178	1	10432	ENST00000496694.1	0	ENSG00000239306	RBM14	RNA binding motif protein 14
	chr11	66619868	66619960	93	*	chip_wt_zmynd_peak_471	37	.	4.78626	7.95196	3.79049	64	Promoter (3-4kb)	11	66616626	66646469	29844	1	100526737	ENST00000412278.2	3242	ENSG00000248643	RBM14-RBM4	RBM14-RBM4 readthrough
	chr11	66637741	66637977	237	*	chip_wt_zmynd_peak_472	35	.	4.46144	7.72328	3.58332	88	Intron (ENST00000412278.2/100526737, intron 1 of 2)	11	66616626	66646469	29844	1	100526737	ENST00000412278.2	21115	ENSG00000248643	RBM14-RBM4	RBM14-RBM4 readthrough
	chr11	66638360	66638444	85	*	chip_wt_zmynd_peak_473	33	.	4.31288	7.44652	3.36379	38	Intron (ENST00000412278.2/100526737, intron 1 of 2)	11	66616626	66646469	29844	1	100526737	ENST00000412278.2	21734	ENSG00000248643	RBM14-RBM4	RBM14-RBM4 readthrough
	chr11	66639057	66640620	1564	*	chip_wt_zmynd_peak_474	186	.	8.95042	25.3986	18.6852	582	5' UTR	11	66616626	66646469	29844	1	100526737	ENST00000412278.2	22431	ENSG00000248643	RBM14-RBM4	RBM14-RBM4 readthrough
	chr11	66641233	66641338	106	*	chip_wt_zmynd_peak_475	25	.	3.41759	6.46191	2.54649	18	Intron (ENST00000412278.2/100526737, intron 1 of 2)	11	66616626	66646469	29844	1	100526737	ENST00000412278.2	24607	ENSG00000248643	RBM14-RBM4	RBM14-RBM4 readthrough
	chr11	66641428	66641509	82	*	chip_wt_zmynd_peak_476	43	.	4.263	8.66389	4.36646	53	Intron (ENST00000412278.2/100526737, intron 1 of 2)	11	66616626	66646469	29844	1	100526737	ENST00000412278.2	24802	ENSG00000248643	RBM14-RBM4	RBM14-RBM4 readthrough
	chr11	66641785	66642140	356	*	chip_wt_zmynd_peak_477	84	.	5.58725	13.452	8.40721	232	Intron (ENST00000412278.2/100526737, intron 1 of 2)	11	66616626	66646469	29844	1	100526737	ENST00000412278.2	25159	ENSG00000248643	RBM14-RBM4	RBM14-RBM4 readthrough
	chr11	66642267	66642600	334	*	chip_wt_zmynd_peak_478	47	.	4.63927	9.11441	4.77572	247	Intron (ENST00000412278.2/100526737, intron 1 of 2)	11	66616626	66646469	29844	1	100526737	ENST00000412278.2	25641	ENSG00000248643	RBM14-RBM4	RBM14-RBM4 readthrough
	chr11	66642864	66642939	76	*	chip_wt_zmynd_peak_479	37	.	4.21186	7.90389	3.74468	52	Intron (ENST00000412278.2/100526737, intron 1 of 2)	11	66616626	66646469	29844	1	100526737	ENST00000412278.2	26238	ENSG00000248643	RBM14-RBM4	RBM14-RBM4 readthrough
	chr11	66643075	66643291	217	*	chip_wt_zmynd_peak_480	66	.	5.04602	11.4571	6.69012	146	Intron (ENST00000412278.2/100526737, intron 1 of 2)	11	66616626	66646469	29844	1	100526737	ENST00000412278.2	26449	ENSG00000248643	RBM14-RBM4	RBM14-RBM4 readthrough
	chr11	66643541	66643650	110	*	chip_wt_zmynd_peak_481	85	.	6.06371	13.6066	8.53697	53	3' UTR	11	66616626	66646469	29844	1	100526737	ENST00000412278.2	26915	ENSG00000248643	RBM14-RBM4	RBM14-RBM4 readthrough
	chr11	66643740	66643877	138	*	chip_wt_zmynd_peak_482	17	.	3.73127	5.46502	1.73042	37	Promoter (<=1kb)	11	66643750	66646468	2719	1	100526737	ENST00000515838.2	0	ENSG00000248643	RBM14-RBM4	RBM14-RBM4 readthrough
	chr11	66644619	66644716	98	*	chip_wt_zmynd_peak_483	23	.	3.94091	6.13001	2.30808	28	3' UTR	11	66616626	66646469	29844	1	100526737	ENST00000412278.2	27993	ENSG00000248643	RBM14-RBM4	RBM14-RBM4 readthrough
	chr11	66749211	66749325	115	*	chip_wt_zmynd_peak_484	60	.	5.48864	10.7718	6.08164	95	Promoter (4-5kb)	11	66744451	66759084	14634	1	79703	ENST00000534325.5	4760	ENSG00000173715	C11orf80	chromosome 11 open reading frame 80
	chr11	66789244	66789337	94	*	chip_wt_zmynd_peak_485	44	.	3.60813	8.74288	4.43458	39	Intron (ENST00000524551.5/79703, intron 2 of 5)	11	66744618	66804194	59577	1	79703	ENST00000524551.5	44626	ENSG00000173715	C11orf80	chromosome 11 open reading frame 80
	chr11	66789500	66789995	496	*	chip_wt_zmynd_peak_486	100	.	5.84527	15.3382	10.0153	58	Intron (ENST00000524551.5/79703, intron 2 of 5)	11	66744618	66804194	59577	1	79703	ENST00000524551.5	44882	ENSG00000173715	C11orf80	chromosome 11 open reading frame 80
	chr11	67240658	67240844	187	*	chip_wt_zmynd_peak_487	28	.	4.15599	6.83042	2.86723	21	Intron (ENST00000529006.7/22992, intron 12 of 20)	11	67119263	67258082	138820	1	22992	ENST00000529006.7	121395	ENSG00000173120	KDM2A	lysine demethylase 2A
	chr11	67267622	67267827	206	*	chip_wt_zmynd_peak_488	49	.	4.93863	9.3376	4.9579	149	Promoter (1-2kb)	11	67266473	67286556	20084	1	156	ENST00000308595.10	1149	ENSG00000173020	GRK2	G protein-coupled receptor kinase 2
	chr11	67288406	67288528	123	*	chip_wt_zmynd_peak_489	20	.	4.04868	5.86499	2.07218	10	Promoter (<=1kb)	11	67288547	67302481	13935	1	338692	ENST00000447274.6	-19	ENSG00000172932	ANKRD13D	ankyrin repeat domain 13D
	chr11	67582403	67582480	78	*	chip_wt_zmynd_peak_490	48	.	4.53734	9.25467	4.89663	32	Promoter (1-2kb)	11	67583595	67586653	3059	1	2950	ENST00000398606.9	-1115	ENSG00000084207	GSTP1	glutathione S-transferase pi 1
	chr11	67582572	67582745	174	*	chip_wt_zmynd_peak_491	106	.	6.14455	16.0393	10.658	60	Promoter (<=1kb)	11	67583595	67586653	3059	1	2950	ENST00000398606.9	-850	ENSG00000084207	GSTP1	glutathione S-transferase pi 1
	chr11	68081520	68082030	511	*	chip_wt_zmynd_peak_492	63	.	5.23974	11.0898	6.36751	163	Promoter (<=1kb)	11	68066472	68081810	15339	2	1119	ENST00000533910.5	0	ENSG00000110721	CHKA	choline kinase alpha
	chr11	68380244	68380322	79	*	chip_wt_zmynd_peak_493	41	.	5.61944	8.36447	4.10589	40	Intron (ENST00000294304.12/4041, intron 5 of 22)	11	68312591	68449275	136685	1	4041	ENST00000294304.12	67653	ENSG00000162337	LRP5	LDL receptor related protein 5
	chr11	68406809	68406938	130	*	chip_wt_zmynd_peak_494	40	.	5.09596	8.25062	4.0578	57	3' UTR	11	68312591	68449275	136685	1	4041	ENST00000294304.12	94218	ENSG00000162337	LRP5	LDL receptor related protein 5
	chr11	69644092	69644337	246	*	chip_wt_zmynd_peak_495	67	.	7.33837	11.6134	6.78982	65	Promoter (3-4kb)	11	69641087	69654474	13388	1	595	ENST00000227507.2	3005	ENSG00000110092	CCND1	cyclin D1
	chr11	69645793	69645933	141	*	chip_wt_zmynd_peak_496	27	.	4.35829	6.6833	2.72707	6	Promoter (4-5kb)	11	69641087	69654474	13388	1	595	ENST00000227507.2	4706	ENSG00000110092	CCND1	cyclin D1
	chr11	69646279	69646354	76	*	chip_wt_zmynd_peak_497	24	.	4.75998	6.36626	2.46143	3	Intron (ENST00000227507.2/595, intron 3 of 4)	11	69641087	69654474	13388	1	595	ENST00000227507.2	5192	ENSG00000110092	CCND1	cyclin D1
	chr11	69648530	69648693	164	*	chip_wt_zmynd_peak_498	41	.	5.61944	8.36447	4.10589	39	Intron (ENST00000227507.2/595, intron 4 of 4)	11	69641087	69654474	13388	1	595	ENST00000227507.2	7443	ENSG00000110092	CCND1	cyclin D1
	chr11	69649472	69649671	200	*	chip_wt_zmynd_peak_499	58	.	6.47891	10.5001	5.82959	137	Intron (ENST00000227507.2/595, intron 4 of 4)	11	69641087	69654474	13388	1	595	ENST00000227507.2	8385	ENSG00000110092	CCND1	cyclin D1
	chr11	69651649	69652233	585	*	chip_wt_zmynd_peak_500	108	.	8.65944	16.2294	10.8263	425	3' UTR	11	69641087	69654474	13388	1	595	ENST00000227507.2	10562	ENSG00000110092	CCND1	cyclin D1
	chr11	69652310	69652504	195	*	chip_wt_zmynd_peak_501	54	.	6.51507	9.90496	5.41284	15	3' UTR	11	69641087	69654474	13388	1	595	ENST00000227507.2	11223	ENSG00000110092	CCND1	cyclin D1
	chr11	69652596	69653510	915	*	chip_wt_zmynd_peak_502	197	.	12.9249	26.7682	19.7876	783	3' UTR	11	69653076	69675344	22269	2	220064	ENST00000538554.6	21834	ENSG00000149716	LTO1	LTO1 maturation factor of ABCE1
	chr11	69653675	69654022	348	*	chip_wt_zmynd_peak_503	98	.	8.62757	15.1136	9.81511	125	3' UTR	11	69653076	69675344	22269	2	220064	ENST00000538554.6	21322	ENSG00000149716	LTO1	LTO1 maturation factor of ABCE1
	chr11	69654625	69654713	89	*	chip_wt_zmynd_peak_504	46	.	5.92561	9.00866	4.67431	66	Intron (ENST00000542515.5/ENST00000542515.5, intron 1 of 2)	11	69653076	69675344	22269	2	220064	ENST00000538554.6	20631	ENSG00000149716	LTO1	LTO1 maturation factor of ABCE1
	chr11	69670597	69670719	123	*	chip_wt_zmynd_peak_505	29	.	4.89406	6.88937	2.91304	70	Promoter (4-5kb)	11	69653076	69675344	22269	2	220064	ENST00000538554.6	4625	ENSG00000149716	LTO1	LTO1 maturation factor of ABCE1
	chr11	71452116	71452206	91	*	chip_wt_zmynd_peak_506	58	.	6.47891	10.5001	5.82959	53	Promoter (<=1kb)	11	71444041	71452868	8828	2	1717	ENST00000527452.1	662	ENSG00000172893	DHCR7	7-dehydrocholesterol reductase
	chr11	71452576	71452652	77	*	chip_wt_zmynd_peak_507	49	.	6.04917	9.41639	4.9739	52	Promoter (<=1kb)	11	71444041	71452868	8828	2	1717	ENST00000527452.1	216	ENSG00000172893	DHCR7	7-dehydrocholesterol reductase
	chr11	72005791	72005866	76	*	chip_wt_zmynd_peak_508	32	.	5.18971	7.3468	3.2692	8	Promoter (2-3kb)	11	72002864	72007916	5053	2	4926	ENST00000540626.5	2050	ENSG00000137497	NUMA1	nuclear mitotic apparatus protein 1
	chr11	72943804	72943949	146	*	chip_wt_zmynd_peak_509	57	.	5.95398	10.3307	5.78192	81	Intron (ENST00000311172.11/9873, intron 7 of 18)	11	72836745	73142046	305302	2	9873	ENST00000311172.11	198097	ENSG00000137478	FCHSD2	FCH and double SH3 domains 2
	chr11	75400411	75401309	899	*	chip_wt_zmynd_peak_510	63	.	6.11005	11.029	6.3106	387	Promoter (<=1kb)	11	75400692	75405657	4966	1	6188	ENST00000525933.1	0	ENSG00000149273	RPS3	ribosomal protein S3
	chr11	75969975	75970058	84	*	chip_wt_zmynd_peak_511	33	.	4.58837	7.39786	3.31624	30	Intron (ENST00000356136.8/7405, intron 7 of 14)	11	75815210	76144232	329023	1	7405	ENST00000356136.8	154765	ENSG00000198382	UVRAG	UV radiation resistance associated
	chr11	82250165	82250287	123	*	chip_wt_zmynd_peak_512	65	.	6.26609	11.2929	6.54368	64	Intron (ENST00000659248.1/101928989, intron 3 of 5)	11	81821272	82403913	582642	2	101928989	ENST00000659248.1	153626	ENSG00000245832	MIR4300HG	MIR4300 host gene
	chr11	82574439	82574514	76	*	chip_wt_zmynd_peak_513	24	.	4.17994	6.38411	2.47695	67	Intron (ENST00000532217.1/101928989, intron 3 of 4)	11	82100193	82718082	617890	2	101928989	ENST00000532217.1	143568	ENSG00000245832	MIR4300HG	MIR4300 host gene
	chr11	83159841	83160042	202	*	chip_wt_zmynd_peak_514	20	.	3.26279	5.85335	2.07218	74	Promoter (2-3kb)	11	83156988	83187451	30464	1	51585	ENST00000298281.8	2853	ENSG00000165494	PCF11	PCF11 cleavage and polyadenylation factor subunit
	chr11	83160186	83160312	127	*	chip_wt_zmynd_peak_515	37	.	4.95049	7.86177	3.70389	5	Promoter (3-4kb)	11	83156988	83187451	30464	1	51585	ENST00000298281.8	3198	ENSG00000165494	PCF11	PCF11 cleavage and polyadenylation factor subunit
	chr11	83160562	83160898	337	*	chip_wt_zmynd_peak_516	38	.	4.10111	7.99138	3.82692	244	Promoter (3-4kb)	11	83156988	83187451	30464	1	51585	ENST00000298281.8	3574	ENSG00000165494	PCF11	PCF11 cleavage and polyadenylation factor subunit
	chr11	83778434	83778514	81	*	chip_wt_zmynd_peak_517	50	.	5.20309	9.44433	5.00089	39	Intron (ENST00000280241.12/1740, intron 12 of 21)	11	83455012	84317339	862328	2	1740	ENST00000280241.12	538825	ENSG00000150672	DLG2	discs large MAGUK scaffold protein 2
	chr11	84608746	84609024	279	*	chip_wt_zmynd_peak_518	251	.	13.3979	34.6392	25.1481	107	Intron (ENST00000398309.6/1740, intron 1 of 22)	11	83455012	84923589	1468578	2	1740	ENST00000398309.6	314565	ENSG00000150672	DLG2	discs large MAGUK scaffold protein 2
	chr11	84867035	84867121	87	*	chip_wt_zmynd_peak_519	41	.	5.28712	8.41215	4.13832	18	Intron (ENST00000398309.6/1740, intron 1 of 22)	11	83455012	84923589	1468578	2	1740	ENST00000398309.6	56468	ENSG00000150672	DLG2	discs large MAGUK scaffold protein 2
	chr11	85828442	85828680	239	*	chip_wt_zmynd_peak_520	64	.	5.72142	11.2058	6.46562	117	Distal Intergenic	11	85694224	85811159	116936	2	54843	ENST00000389960.8	-17283	ENSG00000137501	SYTL2	synaptotagmin like 2
	chr11	86820433	86820524	92	*	chip_wt_zmynd_peak_521	41	.	5.28712	8.41215	4.13832	40	Intron (ENST00000532234.5/11098, intron 1 of 4)	11	86800521	86952788	152268	1	11098	ENST00000532234.5	19912	ENSG00000150687	PRSS23	serine protease 23
	chr11	86935033	86935112	80	*	chip_wt_zmynd_peak_522	40	.	5.09596	8.25062	4.0578	33	Exon (ENST00000532572.1/11098, exon 2 of 2)	11	86800521	86952788	152268	1	11098	ENST00000532234.5	134512	ENSG00000150687	PRSS23	serine protease 23
	chr11	87000278	87000379	102	*	chip_wt_zmynd_peak_523	58	.	6.90864	10.5001	5.82959	55	Exon (ENST00000499504.8/100506368, exon 3 of 3)	11	86955616	87000959	45344	1	100506368	ENST00000499504.8	44662	ENSG00000246523	FZD4-DT	FZD4 divergent transcript
	chr11	90458841	90458952	112	*	chip_wt_zmynd_peak_524	41	.	5.28712	8.41215	4.13832	15	Intron (ENST00000649150.1/101929222, intron 2 of 7)	11	90251204	90915048	663845	1	101929222	ENST00000649150.1	207637	ENSG00000261645	DISC1FP1	DISC1 fusion partner 1
	chr11	92141222	92141304	83	*	chip_wt_zmynd_peak_525	49	.	5.802	9.40706	4.9739	47	Distal Intergenic	11	92352096	92896452	544357	1	120114	ENST00000409404.6	-210792	ENSG00000165323	FAT3	FAT atypical cadherin 3
	chr11	93737835	93738039	205	*	chip_wt_zmynd_peak_526	66	.	6.63138	11.4401	6.67433	162	Promoter (3-4kb)	11	93729948	93741494	11547	2	79101	ENST00000323981.6	3455	ENSG00000166012	TAF1D	TATA-box binding protein associated factor, RNA polymerase I subunit D
	chr11	93738384	93738501	118	*	chip_wt_zmynd_peak_527	23	.	3.96534	6.17368	2.34607	113	Promoter (2-3kb)	11	93729948	93741494	11547	2	79101	ENST00000323981.6	2993	ENSG00000166012	TAF1D	TATA-box binding protein associated factor, RNA polymerase I subunit D
	chr11	93739988	93740074	87	*	chip_wt_zmynd_peak_528	38	.	5.28773	8.02241	3.85361	55	Promoter (1-2kb)	11	93729948	93741494	11547	2	79101	ENST00000323981.6	1420	ENSG00000166012	TAF1D	TATA-box binding protein associated factor, RNA polymerase I subunit D
	chr11	95647266	95647342	77	*	chip_wt_zmynd_peak_529	19	.	3.9797	5.75181	1.98565	19	Intron (ENST00000648353.1/ENST00000648353.1, intron 3 of 4)	11	95775854	95779204	3351	2	143684	ENST00000541418.1	131862	ENSG00000077458	FAM76B	family with sequence similarity 76 member B
	chr11	96384270	96384418	149	*	chip_wt_zmynd_peak_530	77	.	6.55548	12.7047	7.77342	81	Promoter (3-4kb)	11	96352769	96387904	35136	2	79780	ENST00000278520.9	3486	ENSG00000149231	CCDC82	coiled-coil domain containing 82
	chr11	101119588	101119663	76	*	chip_wt_zmynd_peak_531	41	.	5.28712	8.41215	4.13832	31	Intron (ENST00000325455.10/5241, intron 2 of 7)	11	101029624	101129813	100190	2	5241	ENST00000325455.10	10150	ENSG00000082175	PGR	progesterone receptor
	chr11	108093524	108093658	135	*	chip_wt_zmynd_peak_532	56	.	6.10997	10.1523	5.63892	82	Intron (ENST00000393094.7/8065, intron 13 of 18)	11	108008898	108107761	98864	1	8065	ENST00000393094.7	84626	ENSG00000166266	CUL5	cullin 5
	chr11	108524690	108524765	76	*	chip_wt_zmynd_peak_533	36	.	5.03654	7.79588	3.64919	23	Intron (ENST00000265843.9/23086, intron 4 of 5)	11	108505435	108593768	88334	2	23086	ENST00000265843.9	69003	ENSG00000110723	EXPH5	exophilin 5
	chr11	108606834	108606931	98	*	chip_wt_zmynd_peak_534	42	.	5.50382	8.54671	4.25783	20	Distal Intergenic	11	108505435	108593768	88334	2	23086	ENST00000265843.9	-13066	ENSG00000110723	EXPH5	exophilin 5
	chr11	109651518	109651619	102	*	chip_wt_zmynd_peak_535	100	.	7.51452	15.3628	10.038	51	Distal Intergenic	11	109422190	109429167	6978	1	399947	ENST00000327419.7	229328	ENSG00000185742	C11orf87	chromosome 11 open reading frame 87
	chr11	110305572	110305743	172	*	chip_wt_zmynd_peak_536	137	.	8.69286	19.6141	13.7137	74	Distal Intergenic	11	110229443	110296712	67270	2	5962	ENST00000544551.5	-8860	ENSG00000137710	RDX	radixin
	chr11	111138072	111138159	88	*	chip_wt_zmynd_peak_537	63	.	6.11005	11.029	6.3106	30	Intron (ENST00000636877.1/105369490, intron 3 of 3)	11	111092045	111179641	87597	2	105369490	ENST00000636877.1	41482	ENSG00000271584	LINC02550	long intergenic non-protein coding RNA 2550
	chr11	111305668	111305777	110	*	chip_wt_zmynd_peak_538	37	.	4.906	7.93413	3.77365	54	Intron (ENST00000610738.5/120376, intron 3 of 4)	11	111298555	111308629	10075	1	120376	ENST00000610738.5	7113	ENSG00000214290	COLCA2	colorectal cancer associated 2
	chr11	111334863	111334971	109	*	chip_wt_zmynd_peak_539	60	.	6.46772	10.7227	6.03476	69	Distal Intergenic	11	111347757	111347824	68	1	100616330	ENST00000581087.1	-12786	ENSG00000264032	MIR4491	microRNA 4491
	chr11	111427550	111427628	79	*	chip_wt_zmynd_peak_540	41	.	5.28712	8.41215	4.13832	15	Intron (ENST00000531398.1/5450, intron 1 of 4)	11	111357526	111449981	92456	2	5450	ENST00000531398.1	22353	ENSG00000110777	POU2AF1	POU class 2 homeobox associating factor 1
	chr11	113537909	113537984	76	*	chip_wt_zmynd_peak_541	32	.	4.9238	7.2694	3.25716	16	Distal Intergenic	11	113413864	113475691	61828	2	1813	ENST00000540600.5	-62218	ENSG00000149295	DRD2	dopamine receptor D2
	chr11	114129903	114130020	118	*	chip_wt_zmynd_peak_542	25	.	4.58969	6.41796	2.50434	47	Intron (ENST00000335953.9/7704, intron 2 of 6)	11	114059711	114256765	197055	1	7704	ENST00000335953.9	70192	ENSG00000109906	ZBTB16	zinc finger and BTB domain containing 16
	chr11	114132983	114133078	96	*	chip_wt_zmynd_peak_543	41	.	4.66197	8.44714	4.16778	37	Intron (ENST00000335953.9/7704, intron 2 of 6)	11	114059711	114256765	197055	1	7704	ENST00000335953.9	73272	ENSG00000109906	ZBTB16	zinc finger and BTB domain containing 16
	chr11	114171405	114171591	187	*	chip_wt_zmynd_peak_544	41	.	5.38326	8.35378	4.10589	60	Intron (ENST00000335953.9/7704, intron 3 of 6)	11	114059711	114256765	197055	1	7704	ENST00000335953.9	111694	ENSG00000109906	ZBTB16	zinc finger and BTB domain containing 16
	chr11	114179205	114179456	252	*	chip_wt_zmynd_peak_545	57	.	5.90635	10.2513	5.71053	191	Intron (ENST00000335953.9/7704, intron 3 of 6)	11	114059711	114256765	197055	1	7704	ENST00000335953.9	119494	ENSG00000109906	ZBTB16	zinc finger and BTB domain containing 16
	chr11	114183244	114183461	218	*	chip_wt_zmynd_peak_546	56	.	6.27631	10.1735	5.65888	65	Intron (ENST00000335953.9/7704, intron 3 of 6)	11	114059711	114256765	197055	1	7704	ENST00000335953.9	123533	ENSG00000109906	ZBTB16	zinc finger and BTB domain containing 16
	chr11	114433490	114433565	76	*	chip_wt_zmynd_peak_547	41	.	5.28712	8.41215	4.13832	29	Intron (ENST00000544347.1/10179, intron 5 of 6)	11	114400682	114443932	43251	1	10179	ENST00000544347.1	32808	ENSG00000076053	RBM7	RNA binding motif protein 7
	chr11	115416471	115416563	93	*	chip_wt_zmynd_peak_548	48	.	5.77197	9.18765	4.83652	36	Intron (ENST00000452722.7/23705, intron 1 of 9)	11	115169236	115504415	335180	2	23705	ENST00000452722.7	87852	ENSG00000182985	CADM1	cell adhesion molecule 1
	chr11	116028682	116028769	88	*	chip_wt_zmynd_peak_549	64	.	6.21596	11.2084	6.46562	40	Distal Intergenic	11	115755340	115760646	5307	2	283143	ENST00000654271.1	-268036		LINC00900	long intergenic non-protein coding RNA 900
	chr11	116459126	116459253	128	*	chip_wt_zmynd_peak_550	28	.	4.83	6.79026	2.82869	100	Distal Intergenic	11	116639422	116658252	18831	1	101929011	ENST00000444123.5	-180169	ENSG00000237937	LINC02702	long intergenic non-protein coding RNA 2702
	chr11	116459776	116459874	99	*	chip_wt_zmynd_peak_551	94	.	7.67423	14.6116	9.40934	38	Distal Intergenic	11	116639422	116658252	18831	1	101929011	ENST00000444123.5	-179548	ENSG00000237937	LINC02702	long intergenic non-protein coding RNA 2702
	chr11	117019499	117019656	158	*	chip_wt_zmynd_peak_552	117	.	8.63979	17.2885	11.7311	50	Intron (ENST00000445177.5/23387, intron 1 of 24)	11	116843402	117098395	254994	2	23387	ENST00000445177.5	78739	ENSG00000160584	SIK3	SIK family kinase 3
	chr11	117145535	117145648	114	*	chip_wt_zmynd_peak_553	33	.	4.89271	7.39786	3.31624	28	Promoter (1-2kb)	11	117144284	117176874	32591	1	5049	ENST00000419197.6	1251	ENSG00000168092	PAFAH1B2	platelet activating factor acetylhydrolase 1b catalytic subunit 2
	chr11	119092933	119093064	132	*	chip_wt_zmynd_peak_554	67	.	7.33837	11.6134	6.78982	94	3' UTR	11	119084881	119093549	8669	1	3145	ENST00000652429.1	8052	ENSG00000256269	HMBS	hydroxymethylbilane synthase
	chr11	119093172	119093405	234	*	chip_wt_zmynd_peak_555	14	.	3.73906	5.08049	1.45817	215	3' UTR	11	119084881	119093549	8669	1	3145	ENST00000652429.1	8291	ENSG00000256269	HMBS	hydroxymethylbilane synthase
	chr11	119093541	119093876	336	*	chip_wt_zmynd_peak_556	58	.	6.47891	10.5001	5.82959	59	Promoter (1-2kb)	11	119093854	119095467	1614	2	3014	ENST00000530167.1	1591	ENSG00000188486	H2AX	H2A.X variant histone
	chr11	119094045	119094122	78	*	chip_wt_zmynd_peak_557	41	.	5.61944	8.36447	4.10589	26	Promoter (1-2kb)	11	119093854	119095467	1614	2	3014	ENST00000530167.1	1345	ENSG00000188486	H2AX	H2A.X variant histone
	chr11	121258071	121258150	80	*	chip_wt_zmynd_peak_558	48	.	4.89418	9.25272	4.89485	44	Distal Intergenic	11	121292681	121304925	12245	1	6309	ENST00000534455.5	-34531	ENSG00000109929	SC5D	sterol-C5-desaturase
	chr11	123054384	123054482	99	*	chip_wt_zmynd_peak_559	20	.	4.40125	5.82177	2.04947	63	Promoter (3-4kb)	11	123058077	123058161	85	2	85391	ENST00000364009.1	3679	ENSG00000200879	SNORD14E	small nucleolar RNA, C/D box 14E
	chr11	123054575	123054678	104	*	chip_wt_zmynd_peak_560	88	.	7.9003	13.959	8.81628	67	Promoter (3-4kb)	11	123058077	123058161	85	2	85391	ENST00000364009.1	3483	ENSG00000200879	SNORD14E	small nucleolar RNA, C/D box 14E
	chr11	123054764	123055211	448	*	chip_wt_zmynd_peak_561	69	.	7.13627	11.7726	6.93479	149	Promoter (2-3kb)	11	123058077	123058161	85	2	85391	ENST00000364009.1	2950	ENSG00000200879	SNORD14E	small nucleolar RNA, C/D box 14E
	chr11	123055514	123055608	95	*	chip_wt_zmynd_peak_562	17	.	3.50093	5.46828	1.73042	41	Promoter (2-3kb)	11	123058077	123058161	85	2	85391	ENST00000364009.1	2553	ENSG00000200879	SNORD14E	small nucleolar RNA, C/D box 14E
	chr11	123056119	123056253	135	*	chip_wt_zmynd_peak_563	41	.	5.28712	8.41215	4.13832	48	Promoter (1-2kb)	11	123058077	123058161	85	2	85391	ENST00000364009.1	1908	ENSG00000200879	SNORD14E	small nucleolar RNA, C/D box 14E
	chr11	123058138	123058304	167	*	chip_wt_zmynd_peak_564	31	.	4.62991	7.13311	3.13315	57	Promoter (<=1kb)	11	123058077	123058161	85	2	85391	ENST00000364009.1	0	ENSG00000200879	SNORD14E	small nucleolar RNA, C/D box 14E
	chr11	123058406	123058877	472	*	chip_wt_zmynd_peak_565	71	.	6.41439	11.9982	7.14387	46	Promoter (2-3kb)	11	123057489	123061789	4301	2	3312	ENST00000532636.5	2912	ENSG00000109971	HSPA8	heat shock protein family A (Hsp70) member 8
	chr11	123058990	123061519	2530	*	chip_wt_zmynd_peak_566	201	.	12.3442	27.1801	20.1251	527	Promoter (<=1kb)	11	123057496	123060426	2931	2	3312	ENST00000532091.1	0	ENSG00000109971	HSPA8	heat shock protein family A (Hsp70) member 8
	chr11	126092091	126092166	76	*	chip_wt_zmynd_peak_567	38	.	4.95882	8.02241	3.85361	33	Distal Intergenic	11	126021263	126063335	42073	2	50937	ENST00000534818.1	-28756	ENSG00000064309	CDON	cell adhesion associated, oncogene regulated
	chr11	129808381	129808488	108	*	chip_wt_zmynd_peak_568	20	.	4.04868	5.86499	2.07218	17	Intron (ENST00000656097.1/ENST00000656097.1, intron 1 of 3)	11	129815848	129860003	44156	1	120224	ENST00000281441.8	-7360	ENSG00000151715	TMEM45B	transmembrane protein 45B
	chr11	129817430	129817610	181	*	chip_wt_zmynd_peak_569	66	.	6.63138	11.4401	6.67433	67	Promoter (1-2kb)	11	129815848	129860003	44156	1	120224	ENST00000281441.8	1582	ENSG00000151715	TMEM45B	transmembrane protein 45B
	chr11	129828665	129828848	184	*	chip_wt_zmynd_peak_570	72	.	6.52557	12.1886	7.29986	24	Intron (ENST00000281441.8/120224, intron 1 of 5)	11	129815848	129860003	44156	1	120224	ENST00000281441.8	12817	ENSG00000151715	TMEM45B	transmembrane protein 45B
	chr11	129861772	129861904	133	*	chip_wt_zmynd_peak_571	31	.	5.06191	7.149	3.14307	25	Downstream (1-2kb)	11	129850332	129859215	8884	1	120224	ENST00000524567.1	11440	ENSG00000151715	TMEM45B	transmembrane protein 45B
	chr11	130803915	130804002	88	*	chip_wt_zmynd_peak_572	34	.	5.14575	7.61956	3.48796	29	Distal Intergenic	11	130844753	130847590	2838	2	100507431	ENST00000533434.1	43588		LINC02551	long intergenic non-protein coding RNA 2551
	chr11	132595874	132596063	190	*	chip_wt_zmynd_peak_573	66	.	6.59387	11.3795	6.61888	87	Intron (ENST00000331898.11/4978, intron 2 of 6)	11	132414977	132943671	528695	2	4978	ENST00000331898.11	347608	ENSG00000183715	OPCML	opioid binding protein/cell adhesion molecule like
	chr11	134742931	134743042	112	*	chip_wt_zmynd_peak_574	72	.	7.03137	12.0817	7.2154	54	Intron (ENST00000513405.1/729305, intron 1 of 1)	11	134735596	134763810	28215	1	729305	ENST00000513405.1	7335	ENSG00000251226	LINC02714	long intergenic non-protein coding RNA 2714
	chr12	755360	755562	203	*	chip_wt_zmynd_peak_575	64	.	6.74414	11.1588	6.43203	151	Promoter (2-3kb)	12	752579	911452	158874	1	65125	ENST00000315939.11	2781	ENSG00000060237	WNK1	WNK lysine deficient protein kinase 1
	chr12	1592676	1592761	86	*	chip_wt_zmynd_peak_576	54	.	6.15061	9.97079	5.47598	53	Promoter (1-2kb)	12	1565993	1594581	28589	2	144699	ENST00000339235.4	1820	ENSG00000171823	FBXL14	F-box and leucine rich repeat protein 14
	chr12	1593051	1593271	221	*	chip_wt_zmynd_peak_577	74	.	7.47427	12.2985	7.40499	161	Promoter (1-2kb)	12	1565993	1594581	28589	2	144699	ENST00000339235.4	1310	ENSG00000171823	FBXL14	F-box and leucine rich repeat protein 14
	chr12	2796339	2796829	491	*	chip_wt_zmynd_peak_578	87	.	8.19783	13.9217	8.7801	192	Promoter (<=1kb)	12	2796681	2797871	1191	1	2288	ENST00000538622.1	0	ENSG00000004478	FKBP4	FKBP prolyl isomerase 4
	chr12	2800184	2800297	114	*	chip_wt_zmynd_peak_579	20	.	4.04868	5.86499	2.07218	80	Intron (ENST00000001008.6/2288, intron 7 of 9)	12	2794970	2805423	10454	1	2288	ENST00000001008.6	5214	ENSG00000004478	FKBP4	FKBP prolyl isomerase 4
	chr12	2801015	2801422	408	*	chip_wt_zmynd_peak_580	81	.	7.73082	13.1885	8.16237	235	Promoter (<=1kb)	12	2801178	2801803	626	1	2288	ENST00000539181.1	0	ENSG00000004478	FKBP4	FKBP prolyl isomerase 4
	chr12	6226179	6226406	228	*	chip_wt_zmynd_peak_581	122	.	8.71709	17.9729	12.2926	118	Promoter (<=1kb)	12	6226328	6238253	11926	1	928	ENST00000646407.1	0	ENSG00000010278	CD9	CD9 molecule
	chr12	6228301	6228381	81	*	chip_wt_zmynd_peak_582	54	.	6.10982	9.90496	5.41284	54	Intron (ENST00000382518.6/928, intron 3 of 8)	12	6199715	6238271	38557	1	928	ENST00000382518.6	28586	ENSG00000010278	CD9	CD9 molecule
	chr12	6229566	6229727	162	*	chip_wt_zmynd_peak_583	36	.	4.82886	7.80475	3.65549	46	Intron (ENST00000382518.6/928, intron 3 of 8)	12	6199715	6238271	38557	1	928	ENST00000382518.6	29851	ENSG00000010278	CD9	CD9 molecule
	chr12	6230102	6230319	218	*	chip_wt_zmynd_peak_584	45	.	5.68571	8.83715	4.52535	155	Intron (ENST00000382518.6/928, intron 3 of 8)	12	6199715	6238271	38557	1	928	ENST00000382518.6	30387	ENSG00000010278	CD9	CD9 molecule
	chr12	6235675	6235848	174	*	chip_wt_zmynd_peak_585	42	.	5.58852	8.49033	4.20416	23	Exon (ENST00000645368.1/928, exon 6 of 7)	12	6199715	6238271	38557	1	928	ENST00000382518.6	35960	ENSG00000010278	CD9	CD9 molecule
	chr12	6237820	6238167	348	*	chip_wt_zmynd_peak_586	42	.	5.58852	8.49033	4.20416	309	3' UTR	12	6199715	6238271	38557	1	928	ENST00000382518.6	38105	ENSG00000010278	CD9	CD9 molecule
	chr12	6535324	6535562	239	*	chip_wt_zmynd_peak_587	49	.	6.04917	9.41639	4.9739	38	Promoter (<=1kb)	12	6534517	6538371	3855	1	2597	ENST00000229239.10	807	ENSG00000111640	GAPDH	glyceraldehyde-3-phosphate dehydrogenase
	chr12	6535846	6536011	166	*	chip_wt_zmynd_peak_588	42	.	5.52148	8.57495	4.28072	124	Promoter (1-2kb)	12	6534517	6538371	3855	1	2597	ENST00000229239.10	1329	ENSG00000111640	GAPDH	glyceraldehyde-3-phosphate dehydrogenase
	chr12	6536239	6536379	141	*	chip_wt_zmynd_peak_589	41	.	5.61944	8.36447	4.10589	6	Promoter (1-2kb)	12	6534517	6538371	3855	1	2597	ENST00000229239.10	1722	ENSG00000111640	GAPDH	glyceraldehyde-3-phosphate dehydrogenase
	chr12	6536565	6536892	328	*	chip_wt_zmynd_peak_590	58	.	6.47891	10.5001	5.82959	63	Promoter (<=1kb)	12	6536605	6538374	1770	1	2597	ENST00000619601.1	0	ENSG00000111640	GAPDH	glyceraldehyde-3-phosphate dehydrogenase
	chr12	6537022	6538088	1067	*	chip_wt_zmynd_peak_591	137	.	10.0917	19.6868	13.7757	931	Promoter (2-3kb)	12	6534517	6538371	3855	1	2597	ENST00000229239.10	2505	ENSG00000111640	GAPDH	glyceraldehyde-3-phosphate dehydrogenase
	chr12	6538184	6538265	82	*	chip_wt_zmynd_peak_592	24	.	4.75998	6.36626	2.46143	0	Promoter (3-4kb)	12	6534517	6538371	3855	1	2597	ENST00000229239.10	3667	ENSG00000111640	GAPDH	glyceraldehyde-3-phosphate dehydrogenase
	chr12	6538763	6538920	158	*	chip_wt_zmynd_peak_593	49	.	6.04917	9.41639	4.9739	23	Intron (ENST00000436152.6/25900, intron 11 of 11)	12	6538375	6551900	13526	2	25900	ENST00000436152.6	12980	ENSG00000010295	IFFO1	intermediate filament family orphan 1
	chr12	6869574	6869743	170	*	chip_wt_zmynd_peak_594	58	.	6.47891	10.5001	5.82959	53	Promoter (2-3kb)	12	6867119	6870948	3830	1	7167	ENST00000229270.8	2455	ENSG00000111669	TPI1	triosephosphate isomerase 1
	chr12	6964177	6964277	101	*	chip_wt_zmynd_peak_595	41	.	5.61944	8.36447	4.10589	28	Promoter (<=1kb)	12	6963246	6964447	1202	1	105369635	ENST00000537269.1	931	ENSG00000257084	MIR200CHG	MIR200C and MIR141 host gene
	chr12	6965377	6965577	201	*	chip_wt_zmynd_peak_596	90	.	7.1448	14.2141	9.04982	72	Promoter (1-2kb)	12	6965327	6967575	2249	2	11331	ENST00000537646.5	1998	ENSG00000215021	PHB2	prohibitin 2
	chr12	6966167	6966323	157	*	chip_wt_zmynd_peak_597	41	.	5.61944	8.36447	4.10589	133	Promoter (1-2kb)	12	6965327	6967575	2249	2	11331	ENST00000537646.5	1252	ENSG00000215021	PHB2	prohibitin 2
	chr12	6969350	6969678	329	*	chip_wt_zmynd_peak_598	23	.	3.96534	6.17368	2.34607	176	Promoter (<=1kb)	12	6965327	6970664	5338	2	11331	ENST00000535923.6	986	ENSG00000215021	PHB2	prohibitin 2
	chr12	6969957	6970063	107	*	chip_wt_zmynd_peak_599	20	.	4.04868	5.86499	2.07218	34	Promoter (<=1kb)	12	6965327	6970664	5338	2	11331	ENST00000535923.6	601	ENSG00000215021	PHB2	prohibitin 2
	chr12	6988683	6988793	111	*	chip_wt_zmynd_peak_600	21	.	4.08133	5.9184	2.12043	43	Intron (ENST00000607161.5/10436, intron 7 of 7)	12	6976185	7018476	42292	2	10162	ENST00000261407.9	29683	ENSG00000111684	LPCAT3	lysophosphatidylcholine acyltransferase 3
	chr12	12719868	12720144	277	*	chip_wt_zmynd_peak_601	87	.	8.19783	13.9217	8.7801	133	Promoter (4-5kb)	12	12715058	12721204	6147	1	1027	ENST00000477087.1	4810	ENSG00000111276	CDKN1B	cyclin dependent kinase inhibitor 1B
	chr12	12720566	12720796	231	*	chip_wt_zmynd_peak_602	49	.	6.04917	9.41639	4.9739	189	Intron (ENST00000477087.1/1027, intron 3 of 3)	12	12715058	12721204	6147	1	1027	ENST00000477087.1	5508	ENSG00000111276	CDKN1B	cyclin dependent kinase inhibitor 1B
	chr12	12779661	12779766	106	*	chip_wt_zmynd_peak_603	35	.	4.42976	7.66459	3.52756	55	Intron (ENST00000540583.5/81575, intron 2 of 3)	12	12725929	12829975	104047	1	51202	ENST00000534843.1	53732	ENSG00000213782	DDX47	DEAD-box helicase 47
	chr12	12877352	12877505	154	*	chip_wt_zmynd_peak_604	40	.	5.19704	8.26594	4.07127	27	Promoter (1-2kb)	12	12875499	12876107	609	1	387841	ENST00000459725.1	1853	ENSG00000234498	RPL13AP20	ribosomal protein L13a pseudogene 20
	chr12	13316521	13316621	101	*	chip_wt_zmynd_peak_605	38	.	5.07077	8.0597	3.88422	48	Distal Intergenic	12	13373014	13376430	3417	2	283422	ENST00000527705.2	59809	ENSG00000180861	LINC01559	long intergenic non-protein coding RNA 1559
	chr12	14273194	14273273	80	*	chip_wt_zmynd_peak_606	46	.	5.89008	8.95428	4.62987	28	Distal Intergenic	12	14365632	14502935	137304	1	55729	ENST00000261168.8	-92359	ENSG00000171681	ATF7IP	activating transcription factor 7 interacting protein
	chr12	14771116	14771318	203	*	chip_wt_zmynd_peak_607	103	.	8.04473	15.7507	10.3943	53	Promoter (<=1kb)	12	14770555	14771131	577	2	121504	ENST00000539745.1	0	ENSG00000197837	H4-16	H4 histone 16
	chr12	15984626	15984701	76	*	chip_wt_zmynd_peak_608	51	.	5.53029	9.61736	5.15439	40	Intron (ENST00000526521.5/51071, intron 5 of 6)	12	15911302	16036292	124991	1	51071	ENST00000526521.5	73324	ENSG00000023697	DERA	deoxyribose-phosphate aldolase
	chr12	16332149	16332238	90	*	chip_wt_zmynd_peak_609	75	.	6.979	12.4744	7.56256	46	Distal Intergenic	12	16347142	16363806	16665	1	4257	ENST00000536371.5	-14904	ENSG00000008394	MGST1	microsomal glutathione S-transferase 1
	chr12	18242791	18242901	111	*	chip_wt_zmynd_peak_610	35	.	4.42976	7.66459	3.52756	58	Intron (ENST00000541632.1/79785, intron 2 of 7)	12	18081364	18320107	238744	2	79785	ENST00000541632.1	77206	ENSG00000111404	RERGL	RERG like
	chr12	21614084	21614239	156	*	chip_wt_zmynd_peak_611	31	.	4.47689	7.20725	3.19706	56	Intron (ENST00000647960.1/2998, intron 8 of 22)	12	21536203	21657798	121596	2	2998	ENST00000647960.1	43559	ENSG00000111713	GYS2	glycogen synthase 2
	chr12	29929468	29929543	76	*	chip_wt_zmynd_peak_612	43	.	5.70205	8.66553	4.36793	39	Distal Intergenic	12	29500840	29784759	283920	2	83857	ENST00000256062.9	-144709	ENSG00000133687	TMTC1	transmembrane O-mannosyltransferase targeting cadherins 1
	chr12	30548392	30548479	88	*	chip_wt_zmynd_peak_613	66	.	6.63138	11.4401	6.67433	37	Distal Intergenic	12	30631626	30637149	5524	2	10526	ENST00000535598.1	88670	ENSG00000133704	IPO8	importin 8
	chr12	38610928	38611030	103	*	chip_wt_zmynd_peak_614	56	.	6.10997	10.1523	5.63892	37	Distal Intergenic	12	38653962	38670995	17034	2	144402	ENST00000547417.1	59965	ENSG00000139117	CPNE8	copine 8
	chr12	42594113	42594188	76	*	chip_wt_zmynd_peak_615	65	.	6.84867	11.3229	6.57235	39	Promoter (3-4kb)	12	42458360	42590355	131996	2	144165	ENST00000445766.7	-3758	ENSG00000139174	PRICKLE1	prickle planar cell polarity protein 1
	chr12	42915497	42915650	154	*	chip_wt_zmynd_peak_616	71	.	6.41439	11.9982	7.14387	91	Distal Intergenic	12	42693824	42717117	23294	1	105369739	ENST00000655248.1	221673	ENSG00000257114	LINC02450	long intergenic non-protein coding RNA 2450
	chr12	42922215	42922321	107	*	chip_wt_zmynd_peak_617	76	.	6.75059	12.5708	7.65384	66	Distal Intergenic	12	42693824	42717117	23294	1	105369739	ENST00000655248.1	228391	ENSG00000257114	LINC02450	long intergenic non-protein coding RNA 2450
	chr12	43796063	43796190	128	*	chip_wt_zmynd_peak_618	69	.	5.59081	11.7967	6.95327	63	Intron (ENST00000552521.5/5756, intron 9 of 9)	12	43793723	43806287	12565	2	5756	ENST00000552521.5	10097	ENSG00000151239	TWF1	twinfilin actin binding protein 1
	chr12	45732207	45732316	110	*	chip_wt_zmynd_peak_619	35	.	4.83578	7.67158	3.53379	98	Promoter (2-3kb)	12	45729706	45908037	178332	1	196528	ENST00000334344.11	2501	ENSG00000189079	ARID2	AT-rich interaction domain 2
	chr12	46150044	46150152	109	*	chip_wt_zmynd_peak_620	20	.	3.26279	5.85335	2.07218	1	Distal Intergenic	12	46197378	46198021	644	2	81539	ENST00000548979.1	47869	ENSG00000111371	SLC38A1	solute carrier family 38 member 1
	chr12	46493977	46494134	158	*	chip_wt_zmynd_peak_621	79	.	6.71873	12.9893	7.99267	94	Intron (ENST00000667191.1/100288798, intron 2 of 2)	12	46383652	46876784	493133	1	100288798	ENST00000667191.1	110325		LOC100288798	uncharacterized LOC100288798
	chr12	47245872	47245991	120	*	chip_wt_zmynd_peak_622	19	.	4.34475	5.73604	1.97266	116	Intron (ENST00000547748.1/ENST00000547748.1, intron 1 of 1)	12	47223545	47235238	11694	1	91523	ENST00000551777.1	22327	ENSG00000179715	PCED1B	PC-esterase domain containing 1B
	chr12	49130484	49130568	85	*	chip_wt_zmynd_peak_623	41	.	5.61944	8.36447	4.10589	23	Promoter (<=1kb)	12	49127782	49131395	3614	2	10376	ENST00000336023.9	827	ENSG00000123416	TUBA1B	tubulin alpha 1b
	chr12	49742596	49742860	265	*	chip_wt_zmynd_peak_624	27	.	4.35829	6.6833	2.72707	208	5' UTR	12	49707725	49752526	44802	1	7009	ENST00000548809.5	34871	ENSG00000139644	TMBIM6	transmembrane BAX inhibitor motif containing 6
	chr12	50007163	50007268	106	*	chip_wt_zmynd_peak_625	41	.	5.32976	8.4811	4.19951	67	Intron (ENST00000427314.6/29127, intron 4 of 18)	12	49989162	50025438	36277	2	29127	ENST00000427314.6	18170	ENSG00000161800	RACGAP1	Rac GTPase activating protein 1
	chr12	51993067	51993185	119	*	chip_wt_zmynd_peak_626	17	.	4.33025	5.42626	1.70325	36	Intron (ENST00000257963.9/91, intron 8 of 8)	12	51951699	51997078	45380	1	91	ENST00000257963.9	41368	ENSG00000135503	ACVR1B	activin A receptor type 1B
	chr12	52115762	52115885	124	*	chip_wt_zmynd_peak_627	27	.	4.35829	6.6833	2.72707	56	Distal Intergenic	12	52093569	52108250	14682	1	26628	ENST00000546981.1	22193	ENSG00000257542	OR7E47P	olfactory receptor family 7 subfamily E member 47 pseudogene
	chr12	52116139	52116270	132	*	chip_wt_zmynd_peak_628	34	.	4.97751	7.53305	3.41631	81	Distal Intergenic	12	52093569	52108250	14682	1	26628	ENST00000546981.1	22570	ENSG00000257542	OR7E47P	olfactory receptor family 7 subfamily E member 47 pseudogene
	chr12	52298812	52298946	135	*	chip_wt_zmynd_peak_629	84	.	5.40148	13.452	8.40721	105	Exon (ENST00000664686.1/ENST00000664686.1, exon 3 of 3)	12	52249300	52303159	53860	1	3892	ENST00000553310.6	49512	ENSG00000170442	KRT86	keratin 86
	chr12	52814594	52814689	96	*	chip_wt_zmynd_peak_630	59	.	6.69822	10.6307	5.94793	37	Promoter (<=1kb)	12	52809383	52814116	4734	2	3851	ENST00000552668.1	-478	ENSG00000170477	KRT4	keratin 4
	chr12	52950900	52951013	114	*	chip_wt_zmynd_peak_631	34	.	4.97751	7.53305	3.41631	59	Promoter (2-3kb)	12	52948871	52952900	4030	1	3875	ENST00000388837.6	2029	ENSG00000111057	KRT18	keratin 18
	chr12	52952471	52952627	157	*	chip_wt_zmynd_peak_632	39	.	5.48106	8.14691	3.96247	47	Promoter (3-4kb)	12	52948871	52952900	4030	1	3875	ENST00000388837.6	3600	ENSG00000111057	KRT18	keratin 18
	chr12	53008271	53008441	171	*	chip_wt_zmynd_peak_633	36	.	5.03654	7.79588	3.64919	20	Promoter (2-3kb)	12	53006158	53042209	36052	1	1975	ENST00000262056.13	2113	ENSG00000063046	EIF4B	eukaryotic translation initiation factor 4B
	chr12	53008523	53008839	317	*	chip_wt_zmynd_peak_634	34	.	4.97751	7.53305	3.41631	130	Promoter (2-3kb)	12	53006158	53042209	36052	1	1975	ENST00000262056.13	2365	ENSG00000063046	EIF4B	eukaryotic translation initiation factor 4B
	chr12	53008920	53009172	253	*	chip_wt_zmynd_peak_635	49	.	6.20637	9.43677	4.99372	141	Promoter (2-3kb)	12	53006158	53042209	36052	1	1975	ENST00000262056.13	2762	ENSG00000063046	EIF4B	eukaryotic translation initiation factor 4B
	chr12	53009684	53009781	98	*	chip_wt_zmynd_peak_636	27	.	4.35829	6.6833	2.72707	42	Promoter (3-4kb)	12	53006158	53042209	36052	1	1975	ENST00000262056.13	3526	ENSG00000063046	EIF4B	eukaryotic translation initiation factor 4B
	chr12	53029461	53029540	80	*	chip_wt_zmynd_peak_637	28	.	4.86182	6.83949	2.87544	59	Intron (ENST00000262056.13/1975, intron 8 of 14)	12	53006158	53042209	36052	1	1975	ENST00000262056.13	23303	ENSG00000063046	EIF4B	eukaryotic translation initiation factor 4B
	chr12	53039194	53039294	101	*	chip_wt_zmynd_peak_638	21	.	4.47398	5.93209	2.13253	62	Exon (ENST00000262056.13/1975, exon 13 of 15)	12	53006158	53042209	36052	1	1975	ENST00000262056.13	33036	ENSG00000063046	EIF4B	eukaryotic translation initiation factor 4B
	chr12	53040030	53040187	158	*	chip_wt_zmynd_peak_639	27	.	4.73699	6.64629	2.71321	35	Exon (ENST00000262056.13/1975, exon 15 of 15)	12	53006158	53042209	36052	1	1975	ENST00000262056.13	33872	ENSG00000063046	EIF4B	eukaryotic translation initiation factor 4B
	chr12	53066074	53066166	93	*	chip_wt_zmynd_peak_640	67	.	7.33837	11.6134	6.78982	52	Intron (ENST00000301463.9/84926, intron 10 of 10)	12	53064316	53079390	15075	2	84926	ENST00000301463.9	13224	ENSG00000167778	SPRYD3	SPRY domain containing 3
	chr12	53472396	53472545	150	*	chip_wt_zmynd_peak_641	47	.	5.97971	9.09137	4.75381	75	Intron (ENST00000359282.9/5094, intron 13 of 13)	12	53452102	53479826	27725	1	5094	ENST00000359282.9	20294	ENSG00000197111	PCBP2	poly(rC) binding protein 2
	chr12	53473583	53473770	188	*	chip_wt_zmynd_peak_642	48	.	5.50138	9.16153	4.81885	126	Intron (ENST00000359282.9/5094, intron 13 of 13)	12	53452102	53479826	27725	1	5094	ENST00000359282.9	21481	ENSG00000197111	PCBP2	poly(rC) binding protein 2
	chr12	53474069	53474144	76	*	chip_wt_zmynd_peak_643	34	.	4.72627	7.48862	3.40459	34	Intron (ENST00000359282.9/5094, intron 13 of 13)	12	53452102	53479826	27725	1	5094	ENST00000359282.9	21967	ENSG00000197111	PCBP2	poly(rC) binding protein 2
	chr12	53474230	53474378	149	*	chip_wt_zmynd_peak_644	35	.	4.83578	7.67158	3.53379	74	Intron (ENST00000359282.9/5094, intron 13 of 13)	12	53452102	53479826	27725	1	5094	ENST00000359282.9	22128	ENSG00000197111	PCBP2	poly(rC) binding protein 2
	chr12	53474537	53474792	256	*	chip_wt_zmynd_peak_645	61	.	6.27445	10.8597	6.16365	115	Intron (ENST00000359282.9/5094, intron 13 of 13)	12	53452102	53479826	27725	1	5094	ENST00000359282.9	22435	ENSG00000197111	PCBP2	poly(rC) binding protein 2
	chr12	53475387	53475595	209	*	chip_wt_zmynd_peak_646	36	.	4.82886	7.80475	3.65549	190	3' UTR	12	53452102	53479826	27725	1	5094	ENST00000359282.9	23285	ENSG00000197111	PCBP2	poly(rC) binding protein 2
	chr12	53475693	53476146	454	*	chip_wt_zmynd_peak_647	57	.	5.90635	10.2513	5.71053	114	3' UTR	12	53452102	53479826	27725	1	5094	ENST00000359282.9	23591	ENSG00000197111	PCBP2	poly(rC) binding protein 2
	chr12	54281697	54281833	137	*	chip_wt_zmynd_peak_648	46	.	5.92561	9.00866	4.67431	70	Promoter (1-2kb)	12	54280193	54287087	6895	1	3178	ENST00000546500.5	1504	ENSG00000135486	HNRNPA1	heterogeneous nuclear ribonucleoprotein A1
	chr12	54281921	54282115	195	*	chip_wt_zmynd_peak_649	49	.	5.59674	9.31879	4.93948	29	Promoter (1-2kb)	12	54280193	54287087	6895	1	3178	ENST00000546500.5	1728	ENSG00000135486	HNRNPA1	heterogeneous nuclear ribonucleoprotein A1
	chr12	54282296	54282490	195	*	chip_wt_zmynd_peak_650	48	.	6.07211	9.23238	4.87931	149	Promoter (2-3kb)	12	54280193	54287087	6895	1	3178	ENST00000546500.5	2103	ENSG00000135486	HNRNPA1	heterogeneous nuclear ribonucleoprotein A1
	chr12	54282602	54283656	1055	*	chip_wt_zmynd_peak_651	95	.	8.08554	14.77	9.55414	834	Promoter (2-3kb)	12	54280193	54287087	6895	1	3178	ENST00000546500.5	2409	ENSG00000135486	HNRNPA1	heterogeneous nuclear ribonucleoprotein A1
	chr12	54283733	54283823	91	*	chip_wt_zmynd_peak_652	38	.	5.18844	8.04094	3.86715	20	Promoter (3-4kb)	12	54280193	54287087	6895	1	3178	ENST00000546500.5	3540	ENSG00000135486	HNRNPA1	heterogeneous nuclear ribonucleoprotein A1
	chr12	54283948	54284515	568	*	chip_wt_zmynd_peak_653	59	.	6.67679	10.5977	5.92104	438	Promoter (3-4kb)	12	54280193	54287087	6895	1	3178	ENST00000546500.5	3755	ENSG00000135486	HNRNPA1	heterogeneous nuclear ribonucleoprotein A1
	chr12	54286847	54287116	270	*	chip_wt_zmynd_peak_654	34	.	4.6679	7.53305	3.41631	37	3' UTR	12	54280193	54287087	6895	1	3178	ENST00000546500.5	6654	ENSG00000135486	HNRNPA1	heterogeneous nuclear ribonucleoprotein A1
	chr12	56042959	56043047	89	*	chip_wt_zmynd_peak_655	49	.	6.04917	9.41639	4.9739	49	Promoter (1-2kb)	12	56041351	56044676	3326	1	6231	ENST00000356464.10	1608	ENSG00000197728	RPS26	ribosomal protein S26
	chr12	56117787	56118077	291	*	chip_wt_zmynd_peak_656	87	.	8.19783	13.9217	8.7801	174	Promoter (1-2kb)	12	56116590	56117832	1243	1	6171	ENST00000501597.3	1197	ENSG00000229117	RPL41	ribosomal protein L41
	chr12	56643368	56643487	120	*	chip_wt_zmynd_peak_657	34	.	5.12924	7.59355	3.46628	103	Promoter (1-2kb)	12	56638175	56645279	7105	2	506	ENST00000548474.2	1792	ENSG00000110955	ATP5F1B	ATP synthase F1 subunit beta
	chr12	56645378	56645494	117	*	chip_wt_zmynd_peak_658	47	.	5.86001	9.115	4.77577	41	Promoter (<=1kb)	12	56638175	56645984	7810	2	506	ENST00000262030.8	490	ENSG00000110955	ATP5F1B	ATP synthase F1 subunit beta
	chr12	56684050	56684403	354	*	chip_wt_zmynd_peak_659	56	.	6.10997	10.1523	5.63892	17	Promoter (3-4kb)	12	56663341	56687997	24657	2	10728	ENST00000537473.2	3594	ENSG00000110958	PTGES3	prostaglandin E synthase 3
	chr12	56684481	56685048	568	*	chip_wt_zmynd_peak_660	99	.	7.45441	15.2574	9.93872	39	Promoter (2-3kb)	12	56663341	56687997	24657	2	10728	ENST00000537473.2	2949	ENSG00000110958	PTGES3	prostaglandin E synthase 3
	chr12	56685130	56685475	346	*	chip_wt_zmynd_peak_661	109	.	8.138	16.4398	10.9618	88	Promoter (2-3kb)	12	56663341	56687997	24657	2	10728	ENST00000537473.2	2522	ENSG00000110958	PTGES3	prostaglandin E synthase 3
	chr12	56685649	56686653	1005	*	chip_wt_zmynd_peak_662	145	.	9.91035	20.5644	14.5232	658	Promoter (1-2kb)	12	56663341	56687997	24657	2	10728	ENST00000537473.2	1344	ENSG00000110958	PTGES3	prostaglandin E synthase 3
	chr12	56686903	56687263	361	*	chip_wt_zmynd_peak_663	35	.	4.42976	7.66459	3.52756	222	Promoter (<=1kb)	12	56663341	56687997	24657	2	10728	ENST00000537473.2	734	ENSG00000110958	PTGES3	prostaglandin E synthase 3
	chr12	56687373	56687451	79	*	chip_wt_zmynd_peak_664	57	.	6.36301	10.3133	5.7662	43	Promoter (<=1kb)	12	56663341	56687997	24657	2	10728	ENST00000537473.2	546	ENSG00000110958	PTGES3	prostaglandin E synthase 3
	chr12	56722717	56723057	341	*	chip_wt_zmynd_peak_665	59	.	6.69822	10.6307	5.94793	22	Promoter (2-3kb)	12	56712428	56725286	12859	2	4666	ENST00000550920.6	2229	ENSG00000196531	NACA	nascent polypeptide associated complex subunit alpha
	chr12	56724063	56724212	150	*	chip_wt_zmynd_peak_666	34	.	4.97751	7.53305	3.41631	35	Promoter (1-2kb)	12	56712428	56725286	12859	2	4666	ENST00000550920.6	1074	ENSG00000196531	NACA	nascent polypeptide associated complex subunit alpha
	chr12	56894735	56894895	161	*	chip_wt_zmynd_peak_667	52	.	6.10993	9.71881	5.24722	137	Distal Intergenic	12	56923133	56934408	11276	2	121214	ENST00000293502.2	39513	ENSG00000170426	SDR9C7	short chain dehydrogenase/reductase family 9C member 7
	chr12	57001670	57001889	220	*	chip_wt_zmynd_peak_668	58	.	6.90864	10.5001	5.82959	46	Promoter (4-5kb)	12	56998836	57006546	7711	2	9880	ENST00000300101.3	4657	ENSG00000166860	ZBTB39	zinc finger and BTB domain containing 39
	chr12	58302701	58302776	76	*	chip_wt_zmynd_peak_669	44	.	5.37859	8.71677	4.41501	56	Distal Intergenic	12	58087892	58093362	5471	1	105369785	ENST00000548215.1	214809	ENSG00000257541	LINC02403	long intergenic non-protein coding RNA 2403
	chr12	58877322	58877858	537	*	chip_wt_zmynd_peak_670	34	.	5.01765	7.59681	3.46691	358	Promoter (<=1kb)	12	58874053	58877494	3442	2	121227	ENST00000552646.1	0	ENSG00000139263	LRIG3	leucine rich repeats and immunoglobulin like domains 3
	chr12	58905378	58905505	128	*	chip_wt_zmynd_peak_671	34	.	4.97751	7.53305	3.41631	23	Intron (ENST00000379141.8/121227, intron 3 of 18)	12	58872149	58919546	47398	2	121227	ENST00000379141.8	14041	ENSG00000139263	LRIG3	leucine rich repeats and immunoglobulin like domains 3
	chr12	60704647	60704862	216	*	chip_wt_zmynd_peak_672	94	.	7.67423	14.6116	9.40934	84	Distal Intergenic	12	59769059	59775035	5977	1	9194	ENST00000548444.1	935588	ENSG00000118596	SLC16A7	solute carrier family 16 member 7
	chr12	63495967	63496082	116	*	chip_wt_zmynd_peak_673	37	.	4.95049	7.86177	3.70389	51	Distal Intergenic	12	63560059	63569469	9411	2	283417	ENST00000541911.1	73387	ENSG00000177990	DPY19L2	dpy-19 like 2
	chr12	63806222	63806313	92	*	chip_wt_zmynd_peak_674	42	.	5.58852	8.49033	4.20416	60	Exon (ENST00000623171.1/ENST00000623171.1, exon 1 of 1)	12	63779866	63809100	29235	1	10329	ENST00000543342.5	26356	ENSG00000118600	RXYLT1	ribitol xylosyltransferase 1
	chr12	64600298	64600467	170	*	chip_wt_zmynd_peak_675	41	.	4.66197	8.44714	4.16778	122	Intron (ENST00000637125.1/283349, intron 2 of 5)	12	64507001	64694912	187912	1	283349	ENST00000637125.1	93297	ENSG00000153179	RASSF3	Ras association domain family member 3
	chr12	64625837	64625927	91	*	chip_wt_zmynd_peak_676	23	.	4.46473	6.22381	2.38312	24	Intron (ENST00000637125.1/283349, intron 2 of 5)	12	64507001	64694912	187912	1	283349	ENST00000637125.1	118836	ENSG00000153179	RASSF3	Ras association domain family member 3
	chr12	64688083	64688158	76	*	chip_wt_zmynd_peak_677	29	.	4.67875	6.88077	2.91069	22	Intron (ENST00000637125.1/283349, intron 3 of 5)	12	64507001	64694912	187912	1	283349	ENST00000637125.1	181082	ENSG00000153179	RASSF3	Ras association domain family member 3
	chr12	64688236	64688324	89	*	chip_wt_zmynd_peak_678	100	.	8.13712	15.3769	10.047	29	Exon (ENST00000637125.1/283349, exon 4 of 6)	12	64507001	64694912	187912	1	283349	ENST00000637125.1	181235	ENSG00000153179	RASSF3	Ras association domain family member 3
	chr12	64696650	64696753	104	*	chip_wt_zmynd_peak_679	33	.	4.58837	7.39786	3.31624	41	3' UTR	12	64610495	64697564	87070	1	283349	ENST00000542104.6	86155	ENSG00000153179	RASSF3	Ras association domain family member 3
	chr12	65630617	65630771	155	*	chip_wt_zmynd_peak_680	127	.	9.3837	18.5252	12.7867	109	Intron (ENST00000662138.1/ENST00000662138.1, intron 4 of 4)	12	65466820	65642198	175379	2	100507065	ENST00000537250.5	11427		LOC100507065	uncharacterized LOC100507065
	chr12	67709239	67709329	91	*	chip_wt_zmynd_peak_681	47	.	5.59075	9.06365	4.7272	25	Exon (ENST00000542219.1/101927901, exon 5 of 5)	12	67709047	67729475	20429	2	101927901	ENST00000542219.1	20146	ENSG00000255970	LINC02421	long intergenic non-protein coding RNA 2421
	chr12	68809048	68809165	118	*	chip_wt_zmynd_peak_682	37	.	5.29931	7.8612	3.70389	14	Promoter (<=1kb)	12	68808177	68850686	42510	1	4193	ENST00000258149.10	871	ENSG00000135679	MDM2	MDM2 proto-oncogene
	chr12	70553610	70553909	300	*	chip_wt_zmynd_peak_683	158	.	10.1347	22.1465	15.8773	265	Intron (ENST00000334414.10/5787, intron 20 of 33)	12	70515866	70637440	121575	2	5787	ENST00000334414.10	83531	ENSG00000127329	PTPRB	protein tyrosine phosphatase receptor type B
	chr12	71605180	71605266	87	*	chip_wt_zmynd_peak_684	48	.	5.77197	9.18765	4.83652	36	Distal Intergenic	12	71610110	71611254	1145	2	196441	ENST00000550963.1	5988	ENSG00000133858	ZFC3H1	zinc finger C3H1-type containing
	chr12	73053992	73054121	130	*	chip_wt_zmynd_peak_685	31	.	4.62991	7.13311	3.13315	117	Distal Intergenic	12	73159190	73208317	49128	1	101928137	ENST00000550723.1	-105069	ENSG00000258123	LINC02444	long intergenic non-protein coding RNA 2444
	chr12	73383857	73384135	279	*	chip_wt_zmynd_peak_686	38	.	5.28773	8.02241	3.85361	234	Distal Intergenic	12	73159190	73208317	49128	1	101928137	ENST00000550723.1	224667	ENSG00000258123	LINC02444	long intergenic non-protein coding RNA 2444
	chr12	75129410	75129508	99	*	chip_wt_zmynd_peak_687	37	.	4.95049	7.86177	3.70389	72	Intron (ENST00000548513.5/3747, intron 1 of 4)	12	75040077	75208004	167928	2	3747	ENST00000548513.5	78496	ENSG00000166006	KCNC2	potassium voltage-gated channel subfamily C member 2
	chr12	75492766	75492841	76	*	chip_wt_zmynd_peak_688	42	.	5.24091	8.49033	4.20416	46	3' UTR	12	75480753	75499293	18541	1	11010	ENST00000536703.5	12013	ENSG00000139278	GLIPR1	GLI pathogenesis related 1
	chr12	76439922	76439998	77	*	chip_wt_zmynd_peak_689	34	.	5.01765	7.59681	3.46691	12	Intron (ENST00000393249.6/114882, intron 6 of 25)	12	76351797	76559535	207739	2	114882	ENST00000393249.6	119537	ENSG00000091039	OSBPL8	oxysterol binding protein like 8
	chr12	77163141	77163266	126	*	chip_wt_zmynd_peak_690	71	.	6.41439	11.9982	7.14387	57	Exon (ENST00000667988.1/ENST00000667988.1, exon 2 of 2)	12	77021251	77065569	44319	2	144455	ENST00000322886.12	-97572	ENSG00000165891	E2F7	E2F transcription factor 7
	chr12	78067163	78067314	152	*	chip_wt_zmynd_peak_691	90	.	7.46199	14.2569	9.08474	107	Intron (ENST00000397909.7/89795, intron 12 of 39)	12	77830894	78213010	382117	1	89795	ENST00000397909.7	236269	ENSG00000067798	NAV3	neuron navigator 3
	chr12	79961670	79961790	121	*	chip_wt_zmynd_peak_692	71	.	6.41439	11.9982	7.14387	53	Distal Intergenic	12	79774406	79935460	161055	2	4659	ENST00000437004.6	-26210	ENSG00000058272	PPP1R12A	protein phosphatase 1 regulatory subunit 12A
	chr12	82426157	82426268	112	*	chip_wt_zmynd_peak_693	17	.	3.97209	5.45145	1.72428	10	Intron (ENST00000547357.5/84190, intron 5 of 9)	12	82358529	82459931	101403	1	84190	ENST00000547357.5	67628	ENSG00000127720	METTL25	methyltransferase like 25
	chr12	89632926	89633065	140	*	chip_wt_zmynd_peak_694	34	.	4.85189	7.49627	3.41155	22	Intron (ENST00000359142.7/490, intron 4 of 20)	12	89588049	89656111	68063	2	490	ENST00000359142.7	23046	ENSG00000070961	ATP2B1	ATPase plasma membrane Ca2+ transporting 1
	chr12	89949576	89949792	217	*	chip_wt_zmynd_peak_695	41	.	4.66197	8.44714	4.16778	151	Promoter (1-2kb)	12	89947693	89949726	2034	1	105369891	ENST00000547094.1	1883	ENSG00000257725	LINC02399	long intergenic non-protein coding RNA 2399
	chr12	89962763	89962892	130	*	chip_wt_zmynd_peak_696	34	.	4.6679	7.53305	3.41631	39	Intron (ENST00000651272.1/ENST00000651272.1, intron 4 of 6)	12	89947693	89949726	2034	1	105369891	ENST00000547094.1	15070	ENSG00000257725	LINC02399	long intergenic non-protein coding RNA 2399
	chr12	89964031	89964136	106	*	chip_wt_zmynd_peak_697	38	.	4.95882	8.02241	3.85361	33	Intron (ENST00000651272.1/ENST00000651272.1, intron 4 of 6)	12	89947693	89949726	2034	1	105369891	ENST00000547094.1	16338	ENSG00000257725	LINC02399	long intergenic non-protein coding RNA 2399
	chr12	95103170	95103398	229	*	chip_wt_zmynd_peak_698	29	.	4.67875	6.88077	2.91069	214	Intron (ENST00000343958.9/55785, intron 14 of 20)	12	95076749	95217467	140719	2	55785	ENST00000343958.9	114069	ENSG00000180263	FGD6	FYVE, RhoGEF and PH domain containing 6
	chr12	96048443	96048572	130	*	chip_wt_zmynd_peak_699	58	.	6.33784	10.5164	5.84486	58	Promoter (4-5kb)	12	96000907	96043520	42614	2	4048	ENST00000413268.6	-4923	ENSG00000111144	LTA4H	leukotriene A4 hydrolase
	chr12	98517225	98517953	729	*	chip_wt_zmynd_peak_700	119	.	8.476	17.5604	11.9207	209	Promoter (1-2kb)	12	98515512	98550379	34868	1	7112	ENST00000556029.5	1713	ENSG00000120802	TMPO	thymopoietin
	chr12	101526640	101526796	157	*	chip_wt_zmynd_peak_701	34	.	4.92128	7.60911	3.47811	52	Distal Intergenic	12	101568353	101642439	74087	1	4604	ENST00000550514.5	-41557	ENSG00000196091	MYBPC1	myosin binding protein C, slow type
	chr12	101699061	101699139	79	*	chip_wt_zmynd_peak_702	20	.	4.04868	5.86499	2.07218	74	Promoter (2-3kb)	12	101696947	101720226	23280	1	56994	ENST00000550385.1	2114	ENSG00000111666	CHPT1	choline phosphotransferase 1
	chr12	103031842	103032010	169	*	chip_wt_zmynd_peak_703	34	.	4.6679	7.53305	3.41631	156	Distal Intergenic	12	102916573	102958410	41838	2	5053	ENST00000547319.1	-73432	ENSG00000171759	PAH	phenylalanine hydroxylase
	chr12	103246564	103246662	99	*	chip_wt_zmynd_peak_704	88	.	7.02306	14.0015	8.85608	52	Intron (ENST00000547347.5/374470, intron 10 of 10)	12	103237591	103495968	258378	2	374470	ENST00000547347.5	249306	ENSG00000179088	C12orf42	chromosome 12 open reading frame 42
	chr12	103373198	103373273	76	*	chip_wt_zmynd_peak_705	69	.	6.56801	11.7978	6.95432	9	Intron (ENST00000547347.5/374470, intron 3 of 10)	12	103237591	103495968	258378	2	374470	ENST00000547347.5	122695	ENSG00000179088	C12orf42	chromosome 12 open reading frame 42
	chr12	103931819	103931914	96	*	chip_wt_zmynd_peak_706	34	.	4.97751	7.53305	3.41631	57	Promoter (1-2kb)	12	103930107	103932929	2823	1	7184	ENST00000549334.5	1712	ENSG00000166598	HSP90B1	heat shock protein 90 beta family member 1
	chr12	104220176	104220257	82	*	chip_wt_zmynd_peak_707	52	.	6.10993	9.71881	5.24722	57	Promoter (4-5kb)	12	104215779	104350305	134527	1	7296	ENST00000429002.6	4397	ENSG00000198431	TXNRD1	thioredoxin reductase 1
	chr12	104289207	104289282	76	*	chip_wt_zmynd_peak_708	46	.	5.55702	9.00866	4.67431	50	Exon (ENST00000526207.1/7296, exon 2 of 2)	12	104215779	104350305	134527	1	7296	ENST00000429002.6	73428	ENSG00000198431	TXNRD1	thioredoxin reductase 1
	chr12	109311963	109312179	217	*	chip_wt_zmynd_peak_709	29	.	4.19755	6.9063	2.92591	22	Promoter (2-3kb)	12	109277978	109309284	31307	2	121643	ENST00000299162.10	-2679	ENSG00000139445	FOXN4	forkhead box N4
	chr12	109961429	109961514	86	*	chip_wt_zmynd_peak_710	36	.	5.14915	7.80475	3.65549	35	Intron (ENST00000550780.1/ENST00000550780.1, intron 1 of 2)	12	109929802	109996389	66588	2	9815	ENST00000354574.8	34875	ENSG00000139436	GIT2	GIT ArfGAP 2
	chr12	110339274	110339470	197	*	chip_wt_zmynd_peak_711	55	.	6.2942	10.0059	5.50617	43	3' UTR	12	110281116	110351090	69975	1	488	ENST00000308664.10	58158	ENSG00000174437	ATP2A2	ATPase sarcoplasmic/endoplasmic reticulum Ca2+ transporting 2
	chr12	110345262	110345454	193	*	chip_wt_zmynd_peak_712	67	.	7.33837	11.6134	6.78982	21	Promoter (<=1kb)	12	110345437	110351093	5657	1	488	ENST00000313432.5	0	ENSG00000174437	ATP2A2	ATPase sarcoplasmic/endoplasmic reticulum Ca2+ transporting 2
	chr12	112406407	112406512	106	*	chip_wt_zmynd_peak_713	54	.	6.10982	9.90496	5.41284	62	Promoter (3-4kb)	12	112405199	112409641	4443	2	6128	ENST00000202773.13	3129	ENSG00000089009	RPL6	ribosomal protein L6
	chr12	112406660	112406735	76	*	chip_wt_zmynd_peak_714	21	.	4.48881	5.9546	2.14665	47	Promoter (2-3kb)	12	112405199	112409641	4443	2	6128	ENST00000202773.13	2906	ENSG00000089009	RPL6	ribosomal protein L6
	chr12	112406846	112406983	138	*	chip_wt_zmynd_peak_715	20	.	4.04868	5.86499	2.07218	40	Promoter (2-3kb)	12	112405199	112409641	4443	2	6128	ENST00000202773.13	2658	ENSG00000089009	RPL6	ribosomal protein L6
	chr12	112407219	112407319	101	*	chip_wt_zmynd_peak_716	45	.	5.70457	8.86722	4.54918	33	Promoter (2-3kb)	12	112405199	112409641	4443	2	6128	ENST00000202773.13	2322	ENSG00000089009	RPL6	ribosomal protein L6
	chr12	112407609	112407769	161	*	chip_wt_zmynd_peak_717	49	.	5.96155	9.27677	4.91774	23	Promoter (1-2kb)	12	112405199	112409641	4443	2	6128	ENST00000202773.13	1872	ENSG00000089009	RPL6	ribosomal protein L6
	chr12	112407954	112408124	171	*	chip_wt_zmynd_peak_718	57	.	5.90635	10.2513	5.71053	100	Promoter (1-2kb)	12	112405199	112409641	4443	2	6128	ENST00000202773.13	1517	ENSG00000089009	RPL6	ribosomal protein L6
	chr12	112408230	112408485	256	*	chip_wt_zmynd_peak_719	34	.	4.6679	7.53305	3.41631	77	Promoter (1-2kb)	12	112405199	112409641	4443	2	6128	ENST00000202773.13	1156	ENSG00000089009	RPL6	ribosomal protein L6
	chr12	112408731	112408816	86	*	chip_wt_zmynd_peak_720	62	.	6.92032	10.9723	6.26245	60	Promoter (<=1kb)	12	112405199	112409641	4443	2	6128	ENST00000202773.13	825	ENSG00000089009	RPL6	ribosomal protein L6
	chr12	113246612	113246697	86	*	chip_wt_zmynd_peak_721	29	.	4.89406	6.88937	2.91304	25	Intron (ENST00000552642.5/53373, intron 1 of 3)	12	113221050	113267879	46830	1	53373	ENST00000552642.5	25562	ENSG00000186815	TPCN1	two pore segment channel 1
	chr12	114666603	114666691	89	*	chip_wt_zmynd_peak_722	24	.	4.75998	6.36626	2.46143	5	Distal Intergenic	12	114677592	114679933	2342	2	6926	ENST00000548503.1	13242	ENSG00000135111	TBX3	T-box transcription factor 3
	chr12	114669382	114669512	131	*	chip_wt_zmynd_peak_723	24	.	4.75998	6.36626	2.46143	124	Downstream (<1kb)	12	114677592	114679933	2342	2	6926	ENST00000548503.1	10421	ENSG00000135111	TBX3	T-box transcription factor 3
	chr12	114670864	114671770	907	*	chip_wt_zmynd_peak_724	119	.	9.48703	17.566	11.9207	673	3' UTR	12	114670255	114683590	13336	2	6926	ENST00000257566.7	11820	ENSG00000135111	TBX3	T-box transcription factor 3
	chr12	114672528	114672870	343	*	chip_wt_zmynd_peak_725	32	.	5.18971	7.3468	3.2692	59	Intron (ENST00000257566.7/6926, intron 7 of 7)	12	114670255	114683590	13336	2	6926	ENST00000257566.7	10720	ENSG00000135111	TBX3	T-box transcription factor 3
	chr12	114672998	114673952	955	*	chip_wt_zmynd_peak_726	87	.	8.19783	13.9217	8.7801	809	Intron (ENST00000257566.7/6926, intron 7 of 7)	12	114670255	114683590	13336	2	6926	ENST00000257566.7	9638	ENSG00000135111	TBX3	T-box transcription factor 3
	chr12	114674861	114675348	488	*	chip_wt_zmynd_peak_727	58	.	6.90864	10.5001	5.82959	156	Intron (ENST00000257566.7/6926, intron 6 of 7)	12	114670255	114683590	13336	2	6926	ENST00000257566.7	8242	ENSG00000135111	TBX3	T-box transcription factor 3
	chr12	114676044	114676589	546	*	chip_wt_zmynd_peak_728	58	.	6.90864	10.5001	5.82959	172	Exon (ENST00000257566.7/6926, exon 6 of 8)	12	114670255	114683590	13336	2	6926	ENST00000257566.7	7001	ENSG00000135111	TBX3	T-box transcription factor 3
	chr12	114677148	114677722	575	*	chip_wt_zmynd_peak_729	58	.	6.47891	10.5001	5.82959	350	Exon (ENST00000257566.7/6926, exon 5 of 8)	12	114670255	114683590	13336	2	6926	ENST00000257566.7	5868	ENSG00000135111	TBX3	T-box transcription factor 3
	chr12	114679252	114679752	501	*	chip_wt_zmynd_peak_730	34	.	4.97751	7.53305	3.41631	417	Promoter (3-4kb)	12	114670255	114683590	13336	2	6926	ENST00000257566.7	3838	ENSG00000135111	TBX3	T-box transcription factor 3
	chr12	114679936	114680263	328	*	chip_wt_zmynd_peak_731	58	.	6.90864	10.5001	5.82959	102	Promoter (3-4kb)	12	114670255	114683590	13336	2	6926	ENST00000257566.7	3327	ENSG00000135111	TBX3	T-box transcription factor 3
	chr12	114680729	114680804	76	*	chip_wt_zmynd_peak_732	32	.	5.18971	7.3468	3.2692	63	Promoter (2-3kb)	12	114670255	114683590	13336	2	6926	ENST00000257566.7	2786	ENSG00000135111	TBX3	T-box transcription factor 3
	chr12	117025522	117025634	113	*	chip_wt_zmynd_peak_733	32	.	4.96973	7.34198	3.2692	24	Intron (ENST00000652555.1/26259, intron 9 of 10)	12	116910950	117031148	120199	1	26259	ENST00000652555.1	114572	ENSG00000174989	FBXW8	F-box and WD repeat domain containing 8
	chr12	117507710	117507811	102	*	chip_wt_zmynd_peak_734	91	.	8.13607	14.3343	9.15075	28	Intron (ENST00000425217.5/283455, intron 14 of 19)	12	117453012	117968223	515212	2	283455	ENST00000425217.5	460412	ENSG00000171435	KSR2	kinase suppressor of ras 2
	chr12	118342406	118342503	98	*	chip_wt_zmynd_peak_735	67	.	6.70769	11.5632	6.78982	66	Intron (ENST00000419821.6/51347, intron 1 of 20)	12	118149801	118359720	209920	2	51347	ENST00000419821.6	17217	ENSG00000135090	TAOK3	TAO kinase 3
	chr12	119710930	119711271	342	*	chip_wt_zmynd_peak_736	75	.	7.57681	12.4577	7.54843	72	Promoter (<=1kb)	12	119704362	119711094	6733	2	11113	ENST00000543324.1	0	ENSG00000122966	CIT	citron rho-interacting serine/threonine kinase
	chr12	120194975	120195607	633	*	chip_wt_zmynd_peak_737	57	.	5.90635	10.2513	5.71053	577	Promoter (<=1kb)	12	120127202	120194715	67514	2	10985	ENST00000300648.7	-260	ENSG00000089154	GCN1	GCN1 activator of EIF2AK4
	chr12	120196141	120196349	209	*	chip_wt_zmynd_peak_738	58	.	6.47891	10.5001	5.82959	162	Promoter (1-2kb)	12	120127202	120194715	67514	2	10985	ENST00000300648.7	-1426	ENSG00000089154	GCN1	GCN1 activator of EIF2AK4
	chr12	120196598	120196682	85	*	chip_wt_zmynd_peak_739	21	.	4.48881	5.9546	2.14665	61	Promoter (1-2kb)	12	120196702	120197808	1107	2	6175	ENST00000552292.5	1126	ENSG00000089157	RPLP0	ribosomal protein lateral stalk subunit P0
	chr12	120197473	120198006	534	*	chip_wt_zmynd_peak_740	78	.	7.4827	12.7975	7.81125	329	Promoter (<=1kb)	12	120196702	120197808	1107	2	6175	ENST00000552292.5	0	ENSG00000089157	RPLP0	ribosomal protein lateral stalk subunit P0
	chr12	120198092	120199066	975	*	chip_wt_zmynd_peak_741	223	.	13.3664	30.2715	22.3824	383	Promoter (2-3kb)	12	120196699	120201099	4401	2	6175	ENST00000551150.5	2033	ENSG00000089157	RPLP0	ribosomal protein lateral stalk subunit P0
	chr12	120199143	120199428	286	*	chip_wt_zmynd_peak_742	84	.	7.63007	13.5271	8.47658	151	Promoter (1-2kb)	12	120196699	120201099	4401	2	6175	ENST00000551150.5	1671	ENSG00000089157	RPLP0	ribosomal protein lateral stalk subunit P0
	chr12	120199517	120199659	143	*	chip_wt_zmynd_peak_743	48	.	5.90021	9.17904	4.8299	124	Promoter (1-2kb)	12	120196699	120201099	4401	2	6175	ENST00000551150.5	1440	ENSG00000089157	RPLP0	ribosomal protein lateral stalk subunit P0
	chr12	120199904	120200181	278	*	chip_wt_zmynd_peak_744	49	.	6.04917	9.41639	4.9739	35	Promoter (<=1kb)	12	120196699	120201099	4401	2	6175	ENST00000551150.5	918	ENSG00000089157	RPLP0	ribosomal protein lateral stalk subunit P0
	chr12	120438574	120438734	161	*	chip_wt_zmynd_peak_745	14	.	3.73906	5.08049	1.45817	155	Promoter (<=1kb)	12	120438090	120438810	721	1	1337	ENST00000550009.1	484	ENSG00000111775	COX6A1	cytochrome c oxidase subunit 6A1
	chr12	120536226	120536581	356	*	chip_wt_zmynd_peak_746	34	.	4.97751	7.53305	3.41631	293	Promoter (1-2kb)	12	120534356	120562982	28627	1	9921	ENST00000542438.1	1870	ENSG00000022840	RNF10	ring finger protein 10
	chr12	120536680	120536824	145	*	chip_wt_zmynd_peak_747	79	.	7.60474	12.99	7.99334	87	Promoter (2-3kb)	12	120534356	120562982	28627	1	9921	ENST00000542438.1	2324	ENSG00000022840	RNF10	ring finger protein 10
	chr12	120537973	120538048	76	*	chip_wt_zmynd_peak_748	20	.	4.04868	5.86499	2.07218	38	Promoter (3-4kb)	12	120534356	120562982	28627	1	9921	ENST00000542438.1	3617	ENSG00000022840	RNF10	ring finger protein 10
	chr12	121797092	121797185	94	*	chip_wt_zmynd_peak_749	20	.	4.04868	5.86499	2.07218	29	Intron (ENST00000546227.5/54509, intron 1 of 4)	12	121780952	121802928	21977	2	338799	ENST00000541657.5	5743	ENSG00000212694	LINC01089	long intergenic non-protein coding RNA 1089
	chr12	121797603	121798049	447	*	chip_wt_zmynd_peak_750	105	.	8.83426	15.9723	10.5956	244	Promoter (4-5kb)	12	121780952	121802928	21977	2	338799	ENST00000541657.5	4879	ENSG00000212694	LINC01089	long intergenic non-protein coding RNA 1089
	chr12	121798144	121798276	133	*	chip_wt_zmynd_peak_751	44	.	5.39434	8.7426	4.43442	59	Promoter (4-5kb)	12	121780952	121802928	21977	2	338799	ENST00000541657.5	4652	ENSG00000212694	LINC01089	long intergenic non-protein coding RNA 1089
	chr12	121798516	121799663	1148	*	chip_wt_zmynd_peak_752	208	.	13.3546	28.151	20.8979	836	Promoter (3-4kb)	12	121780952	121802928	21977	2	338799	ENST00000541657.5	3265	ENSG00000212694	LINC01089	long intergenic non-protein coding RNA 1089
	chr12	121801660	121801761	102	*	chip_wt_zmynd_peak_753	32	.	5.18971	7.3468	3.2692	1	Promoter (1-2kb)	12	121780952	121802928	21977	2	338799	ENST00000541657.5	1167	ENSG00000212694	LINC01089	long intergenic non-protein coding RNA 1089
	chr12	121806501	121806823	323	*	chip_wt_zmynd_peak_754	57	.	5.90635	10.2513	5.71053	150	Promoter (2-3kb)	12	121804180	121830239	26060	1	23067	ENST00000604567.5	2321	ENSG00000139718	SETD1B	SET domain containing 1B, histone lysine methyltransferase
	chr12	121812661	121812994	334	*	chip_wt_zmynd_peak_755	49	.	5.59674	9.31879	4.93948	182	Intron (ENST00000604567.5/23067, intron 6 of 16)	12	121804180	121830239	26060	1	23067	ENST00000604567.5	8481	ENSG00000139718	SETD1B	SET domain containing 1B, histone lysine methyltransferase
	chr12	121813230	121813449	220	*	chip_wt_zmynd_peak_756	35	.	4.42976	7.66459	3.52756	84	Intron (ENST00000604567.5/23067, intron 6 of 16)	12	121804180	121830239	26060	1	23067	ENST00000604567.5	9050	ENSG00000139718	SETD1B	SET domain containing 1B, histone lysine methyltransferase
	chr12	121918300	121918393	94	*	chip_wt_zmynd_peak_757	32	.	5.18642	7.34171	3.2692	25	Promoter (2-3kb)	12	121915333	121921391	6059	1	144406	ENST00000544911.1	2967	ENSG00000158023	WDR66	WD repeat domain 66
	chr12	122523765	122523901	137	*	chip_wt_zmynd_peak_758	14	.	3.73906	5.08049	1.45817	32	Promoter (3-4kb)	12	122503454	122526936	23483	2	65117	ENST00000331738.12	3035	ENSG00000111011	RSRC2	arginine and serine rich coiled-coil 2
	chr12	122524414	122524493	80	*	chip_wt_zmynd_peak_759	24	.	3.99193	6.36062	2.46143	66	Promoter (2-3kb)	12	122503454	122526936	23483	2	65117	ENST00000331738.12	2443	ENSG00000111011	RSRC2	arginine and serine rich coiled-coil 2
	chr12	122524737	122524989	253	*	chip_wt_zmynd_peak_760	72	.	6.25169	12.168	7.29546	57	Promoter (1-2kb)	12	122503454	122526936	23483	2	65117	ENST00000331738.12	1947	ENSG00000111011	RSRC2	arginine and serine rich coiled-coil 2
	chr12	122525099	122525761	663	*	chip_wt_zmynd_peak_761	64	.	6.21596	11.2084	6.46562	58	Promoter (1-2kb)	12	122503454	122526936	23483	2	65117	ENST00000331738.12	1175	ENSG00000111011	RSRC2	arginine and serine rich coiled-coil 2
	chr12	122872716	122872843	128	*	chip_wt_zmynd_peak_762	40	.	5.09596	8.25062	4.0578	74	Exon (ENST00000623210.1/ENST00000623210.1, exon 1 of 1)	12	122865330	122896124	30795	2	79720	ENST00000267202.7	23281	ENSG00000139722	VPS37B	VPS37B subunit of ESCRT-I
	chr12	123335432	123335744	313	*	chip_wt_zmynd_peak_763	46	.	5.61663	8.94113	4.61728	288	Intron (ENST00000420886.6/55206, intron 5 of 30)	12	123289109	123350441	61333	2	55206	ENST00000420886.6	14697	ENSG00000139697	SBNO1	strawberry notch homolog 1
	chr12	124352881	124353371	491	*	chip_wt_zmynd_peak_764	108	.	9.0573	16.3287	10.8616	262	Intron (ENST00000405201.5/9612, intron 27 of 46)	12	124324415	124495252	170838	2	9612	ENST00000405201.5	141881	ENSG00000196498	NCOR2	nuclear receptor corepressor 2
	chr12	124360467	124360611	145	*	chip_wt_zmynd_peak_765	58	.	6.90864	10.5001	5.82959	91	Intron (ENST00000405201.5/9612, intron 22 of 46)	12	124324415	124495252	170838	2	9612	ENST00000405201.5	134641	ENSG00000196498	NCOR2	nuclear receptor corepressor 2
	chr12	124360729	124361092	364	*	chip_wt_zmynd_peak_766	49	.	6.04917	9.41639	4.9739	38	Intron (ENST00000405201.5/9612, intron 22 of 46)	12	124324415	124495252	170838	2	9612	ENST00000405201.5	134160	ENSG00000196498	NCOR2	nuclear receptor corepressor 2
	chr12	124370502	124370628	127	*	chip_wt_zmynd_peak_767	58	.	6.47891	10.5001	5.82959	65	Intron (ENST00000405201.5/9612, intron 20 of 46)	12	124324415	124495252	170838	2	9612	ENST00000405201.5	124624	ENSG00000196498	NCOR2	nuclear receptor corepressor 2
	chr12	124408921	124409062	142	*	chip_wt_zmynd_peak_768	41	.	5.61944	8.36447	4.10589	63	Intron (ENST00000405201.5/9612, intron 13 of 46)	12	124324415	124495252	170838	2	9612	ENST00000405201.5	86190	ENSG00000196498	NCOR2	nuclear receptor corepressor 2
	chr12	124506529	124506696	168	*	chip_wt_zmynd_peak_769	27	.	4.35829	6.6833	2.72707	8	Intron (ENST00000404621.5/9612, intron 1 of 46)	12	124324415	124535603	211189	2	9612	ENST00000404621.5	28907	ENSG00000196498	NCOR2	nuclear receptor corepressor 2
	chr12	124827979	124828166	188	*	chip_wt_zmynd_peak_770	41	.	5.28712	8.41215	4.13832	180	Intron (ENST00000261693.11/949, intron 1 of 12)	12	124776856	124863864	87009	2	949	ENST00000261693.11	35698	ENSG00000073060	SCARB1	scavenger receptor class B member 1
	chr12	124912540	124913022	483	*	chip_wt_zmynd_peak_771	34	.	4.6679	7.53305	3.41631	169	Promoter (1-2kb)	12	124911646	124914650	3005	2	7316	ENST00000339647.6	1628	ENSG00000150991	UBC	ubiquitin C
	chr12	124913289	124913551	263	*	chip_wt_zmynd_peak_772	66	.	7.23207	11.4505	6.68377	194	Promoter (1-2kb)	12	124911646	124914650	3005	2	7316	ENST00000339647.6	1099	ENSG00000150991	UBC	ubiquitin C
	chr12	124913693	124913829	137	*	chip_wt_zmynd_peak_773	58	.	6.4748	10.4935	5.82959	74	Promoter (<=1kb)	12	124911646	124914650	3005	2	7316	ENST00000339647.6	821	ENSG00000150991	UBC	ubiquitin C
	chr12	124913906	124914037	132	*	chip_wt_zmynd_peak_774	39	.	5.48106	8.14691	3.96247	5	Promoter (<=1kb)	12	124911646	124914650	3005	2	7316	ENST00000339647.6	613	ENSG00000150991	UBC	ubiquitin C
	chr12	125110819	125110919	101	*	chip_wt_zmynd_peak_775	27	.	4.73699	6.64629	2.71321	49	Intron (ENST00000316519.11/65985, intron 8 of 17)	12	125065435	125143316	77882	1	65985	ENST00000316519.11	45384	ENSG00000081760	AACS	acetoacetyl-CoA synthetase
	chr12	130877195	130877270	76	*	chip_wt_zmynd_peak_776	27	.	4.35829	6.6833	2.72707	42	3' UTR	12	130872037	130877676	5640	1	5901	ENST00000448750.7	5158	ENSG00000132341	RAN	RAN, member RAS oncogene family
	chr12	132494665	132494740	76	*	chip_wt_zmynd_peak_777	24	.	4.75998	6.36626	2.46143	13	Intron (ENST00000434748.2/57666, intron 1 of 16)	12	132489551	132585188	95638	1	57666	ENST00000434748.2	5114	ENSG00000112787	FBRSL1	fibrosin like 1
	chr12	132760518	132760622	105	*	chip_wt_zmynd_peak_778	58	.	6.47891	10.5001	5.82959	64	Promoter (1-2kb)	12	132725503	132761832	36330	2	23141	ENST00000357997.10	1210	ENSG00000176915	ANKLE2	ankyrin repeat and LEM domain containing 2
	chr12	132776808	132777007	200	*	chip_wt_zmynd_peak_779	41	.	5.61944	8.36447	4.10589	140	Exon (ENST00000450791.7/2802, exon 20 of 24)	12	132768914	132828864	59951	2	2802	ENST00000450791.7	51857	ENSG00000090615	GOLGA3	golgin A3
	chr12	132777100	132777237	138	*	chip_wt_zmynd_peak_780	24	.	4.75998	6.36626	2.46143	109	Intron (ENST00000450791.7/2802, intron 19 of 23)	12	132768914	132828864	59951	2	2802	ENST00000450791.7	51627	ENSG00000090615	GOLGA3	golgin A3
	chr13	16283780	16283856	77	*	chip_wt_zmynd_peak_781	29	.	4.19755	6.9063	2.92591	14	Distal Intergenic	13	18195297	18232024	36728	1	26080	ENST00000623511.1	-1911441	ENSG00000279516	FAM230C	family with sequence similarity 230 member C
	chr13	17389513	17389591	79	*	chip_wt_zmynd_peak_782	34	.	3.20723	7.53378	3.41691	63	Distal Intergenic	13	18195297	18232024	36728	1	26080	ENST00000623511.1	-805706	ENSG00000279516	FAM230C	family with sequence similarity 230 member C
	chr13	17604398	17604489	92	*	chip_wt_zmynd_peak_783	25	.	3.41759	6.46191	2.54649	60	Distal Intergenic	13	18195297	18232024	36728	1	26080	ENST00000623511.1	-590808	ENSG00000279516	FAM230C	family with sequence similarity 230 member C
	chr13	17636683	17636784	102	*	chip_wt_zmynd_peak_784	35	.	4.42976	7.66459	3.52756	30	Distal Intergenic	13	18195297	18232024	36728	1	26080	ENST00000623511.1	-558513	ENSG00000279516	FAM230C	family with sequence similarity 230 member C
	chr13	17706195	17706325	131	*	chip_wt_zmynd_peak_785	44	.	3.60813	8.74288	4.43458	55	Distal Intergenic	13	18195297	18232024	36728	1	26080	ENST00000623511.1	-488972	ENSG00000279516	FAM230C	family with sequence similarity 230 member C
	chr13	17740914	17740989	76	*	chip_wt_zmynd_peak_786	40	.	2.86343	8.258	4.06509	62	Distal Intergenic	13	18195297	18232024	36728	1	26080	ENST00000623511.1	-454308	ENSG00000279516	FAM230C	family with sequence similarity 230 member C
	chr13	17742773	17742947	175	*	chip_wt_zmynd_peak_787	65	.	4.65604	11.2515	6.50501	116	Distal Intergenic	13	18195297	18232024	36728	1	26080	ENST00000623511.1	-452350	ENSG00000279516	FAM230C	family with sequence similarity 230 member C
	chr13	17814659	17814797	139	*	chip_wt_zmynd_peak_788	49	.	4.72043	9.27844	4.9193	17	Distal Intergenic	13	18195297	18232024	36728	1	26080	ENST00000623511.1	-380500	ENSG00000279516	FAM230C	family with sequence similarity 230 member C
	chr13	17829942	17830017	76	*	chip_wt_zmynd_peak_789	46	.	4.75625	8.98713	4.66109	43	Distal Intergenic	13	18195297	18232024	36728	1	26080	ENST00000623511.1	-365280	ENSG00000279516	FAM230C	family with sequence similarity 230 member C
	chr13	17861135	17861273	139	*	chip_wt_zmynd_peak_790	34	.	3.62568	7.49302	3.4085	12	Distal Intergenic	13	18195297	18232024	36728	1	26080	ENST00000623511.1	-334024	ENSG00000279516	FAM230C	family with sequence similarity 230 member C
	chr13	17879217	17879300	84	*	chip_wt_zmynd_peak_791	112	.	5.73968	16.81	11.2992	45	Distal Intergenic	13	18195297	18232024	36728	1	26080	ENST00000623511.1	-315997	ENSG00000279516	FAM230C	family with sequence similarity 230 member C
	chr13	17908505	17908582	78	*	chip_wt_zmynd_peak_792	134	.	5.71587	19.3229	13.4692	37	Distal Intergenic	13	18195297	18232024	36728	1	26080	ENST00000623511.1	-286715	ENSG00000279516	FAM230C	family with sequence similarity 230 member C
	chr13	18004833	18004908	76	*	chip_wt_zmynd_peak_793	25	.	3.41759	6.46191	2.54649	23	Distal Intergenic	13	18195297	18232024	36728	1	26080	ENST00000623511.1	-190389	ENSG00000279516	FAM230C	family with sequence similarity 230 member C
	chr13	26033949	26034091	143	*	chip_wt_zmynd_peak_794	58	.	6.47891	10.5001	5.82959	101	Distal Intergenic	13	26044597	26051031	6435	2	387914	ENST00000319420.3	16940	ENSG00000180730	SHISA2	shisa family member 2
	chr13	27601880	27601971	92	*	chip_wt_zmynd_peak_795	59	.	6.69822	10.6307	5.94793	50	Intron (ENST00000316334.5/222484, intron 1 of 9)	13	27545913	27620529	74617	2	222484	ENST00000316334.5	18558	ENSG00000139517	LNX2	ligand of numb-protein X 2
	chr13	28035533	28035611	79	*	chip_wt_zmynd_peak_796	58	.	6.90864	10.5001	5.82959	41	Exon (ENST00000241453.11/2322, exon 12 of 24)	13	28003274	28100592	97319	2	2322	ENST00000241453.11	64981	ENSG00000122025	FLT3	fms related tyrosine kinase 3
	chr13	33181330	33181419	90	*	chip_wt_zmynd_peak_797	37	.	5.29931	7.8612	3.70389	66	Promoter (<=1kb)	13	33180401	33281238	100838	1	100874241	ENST00000628131.2	929	ENSG00000236581	STARD13-AS	STARD13 antisense RNA
	chr13	37627600	37627713	114	*	chip_wt_zmynd_peak_798	36	.	4.82886	7.80475	3.65549	45	Distal Intergenic	13	37562588	37598844	36257	2	10631	ENST00000541481.5	-28756	ENSG00000133110	POSTN	periostin
	chr13	39244468	39244543	76	*	chip_wt_zmynd_peak_799	49	.	6.04917	9.41639	4.9739	26	Intron (ENST00000648377.1/10186, intron 8 of 13)	13	39209116	39603226	394111	2	10186	ENST00000648377.1	358683	ENSG00000183722	LHFPL6	LHFPL tetraspan subfamily member 6
	chr13	40875993	40876165	173	*	chip_wt_zmynd_peak_800	41	.	5.61944	8.36447	4.10589	137	Intron (ENST00000652519.1/100616668, intron 2 of 6)	13	40812309	40921740	109432	2	100616668	ENST00000652519.1	45575		TPTE2P5	transmembrane phosphoinositide 3-phosphatase and tensin homolog 2 pseudogene 5
	chr13	42019969	42020186	218	*	chip_wt_zmynd_peak_801	34	.	4.97751	7.53305	3.41631	176	Distal Intergenic	13	42040036	42229755	189720	1	160851	ENST00000379274.6	-19850	ENSG00000102780	DGKH	diacylglycerol kinase eta
	chr13	43785569	43785644	76	*	chip_wt_zmynd_peak_802	57	.	6.38505	10.3488	5.79883	37	Promoter (1-2kb)	13	43213518	43786908	573391	2	55068	ENST00000261488.10	1264	ENSG00000120658	ENOX1	ecto-NOX disulfide-thiol exchanger 1
	chr13	44221850	44221955	106	*	chip_wt_zmynd_peak_803	33	.	5.03233	7.44079	3.35807	47	Intron (ENST00000618753.4/101929212, intron 3 of 3)	13	44110451	44240517	130067	1	101929212	ENST00000618753.4	111399	ENSG00000227258	SMIM2-AS1	SMIM2 antisense RNA 1
	chr13	44572310	44572385	76	*	chip_wt_zmynd_peak_804	46	.	5.92561	9.00866	4.67431	35	Promoter (3-4kb)	13	44432143	44576330	144188	2	8848	ENST00000458659.3	3945	ENSG00000102804	TSC22D1	TSC22 domain family member 1
	chr13	44573915	44574195	281	*	chip_wt_zmynd_peak_805	58	.	6.47891	10.5001	5.82959	156	Promoter (2-3kb)	13	44432143	44576330	144188	2	8848	ENST00000458659.3	2135	ENSG00000102804	TSC22D1	TSC22 domain family member 1
	chr13	44575404	44575983	580	*	chip_wt_zmynd_peak_806	58	.	6.90864	10.5001	5.82959	520	Promoter (<=1kb)	13	44575893	44580432	4540	1	641467	ENST00000616360.1	0	ENSG00000278156	TSC22D1-AS1	TSC22D1 antisense RNA 1
	chr13	44854725	44854843	119	*	chip_wt_zmynd_peak_807	24	.	4.75998	6.36626	2.46143	74	Distal Intergenic	13	44799503	44809630	10128	2	144817	ENST00000414562.1	-45095	ENSG00000235097	LINC00330	long intergenic non-protein coding RNA 330
	chr13	45339598	45340147	550	*	chip_wt_zmynd_peak_808	58	.	6.90864	10.5001	5.82959	511	Promoter (<=1kb)	13	45337064	45339848	2785	2	7178	ENST00000484604.5	0	ENSG00000133112	TPT1	tumor protein, translationally-controlled 1
	chr13	45536372	45536509	138	*	chip_wt_zmynd_peak_809	25	.	4.58969	6.41796	2.50434	108	3' UTR	13	45534522	45550268	15747	2	220081	ENST00000504261.5	13759	ENSG00000165837	ERICH6B	glutamate rich 6B
	chr13	46760040	46760116	77	*	chip_wt_zmynd_peak_810	32	.	5.18971	7.3468	3.2692	49	Distal Intergenic	13	46775386	46781568	6183	2	2098	ENST00000471867.2	21452	ENSG00000139684	ESD	esterase D
	chr13	50080043	50080323	281	*	chip_wt_zmynd_peak_811	34	.	4.6679	7.53305	3.41631	66	Intron (ENST00000621282.4/8847, intron 1 of 13)	13	49982552	50125541	142990	2	8847	ENST00000621282.4	45218	ENSG00000231607	DLEU2	deleted in lymphocytic leukemia 2
	chr13	50080407	50080647	241	*	chip_wt_zmynd_peak_812	23	.	3.96534	6.17368	2.34607	132	Intron (ENST00000621282.4/8847, intron 1 of 13)	13	49982552	50125541	142990	2	8847	ENST00000621282.4	44894	ENSG00000231607	DLEU2	deleted in lymphocytic leukemia 2
	chr13	51034967	51035048	82	*	chip_wt_zmynd_peak_813	70	.	7.2061	11.8814	7.03191	38	Intron (ENST00000493639.6/2974, intron 3 of 16)	13	50994511	51066006	71496	2	2974	ENST00000493639.6	30958	ENSG00000123201	GUCY1B2	guanylate cyclase 1 soluble subunit beta 2 (pseudogene)
	chr13	66312924	66313022	99	*	chip_wt_zmynd_peak_814	54	.	6.10982	9.90496	5.41284	74	Intron (ENST00000430861.1/ENST00000430861.1, intron 1 of 1)	13	66302834	67230336	927503	2	5101	ENST00000377865.7	917314	ENSG00000184226	PCDH9	protocadherin 9
	chr13	76832375	76832527	153	*	chip_wt_zmynd_peak_815	77	.	7.7681	12.7545	7.77475	107	Intron (ENST00000648060.1/ENST00000648060.1, intron 2 of 4)	13	76880175	76886405	6231	2	115207	ENST00000377474.4	53878	ENSG00000178695	KCTD12	potassium channel tetramerization domain containing 12
	chr13	76833538	76833717	180	*	chip_wt_zmynd_peak_816	55	.	6.23384	10.1051	5.59451	108	Intron (ENST00000648060.1/ENST00000648060.1, intron 2 of 4)	13	76880175	76886405	6231	2	115207	ENST00000377474.4	52688	ENSG00000178695	KCTD12	potassium channel tetramerization domain containing 12
	chr13	78067442	78067561	120	*	chip_wt_zmynd_peak_817	17	.	3.50093	5.46828	1.73042	26	Intron (ENST00000607862.5/100874222, intron 1 of 2)	13	77919689	78584162	664474	1	100874222	ENST00000607862.5	147753	ENSG00000234377	OBI1-AS1	OBI1 antisense RNA 1
	chr13	81874329	81874422	94	*	chip_wt_zmynd_peak_818	81	.	7.39995	13.1572	8.15022	63	Distal Intergenic	13	81225865	81226983	1119	2	100861546	ENST00000567258.1	-647346	ENSG00000260094	LINC00564	long intergenic non-protein coding RNA 564
	chr13	85409571	85409703	133	*	chip_wt_zmynd_peak_819	23	.	3.96534	6.17368	2.34607	24	Intron (ENST00000424926.2/100874137, intron 1 of 3)	13	85363601	85544570	180970	1	100874137	ENST00000424926.2	45970	ENSG00000226317	LINC00351	long intergenic non-protein coding RNA 351
	chr13	93692396	93692483	88	*	chip_wt_zmynd_peak_820	52	.	6.36728	9.68106	5.21373	27	Intron (ENST00000377047.9/10082, intron 2 of 8)	13	93226807	94408020	1181214	1	10082	ENST00000377047.9	465589	ENSG00000183098	GPC6	glypican 6
	chr13	96926081	96926166	86	*	chip_wt_zmynd_peak_821	94	.	7.39117	14.6406	9.43569	45	Distal Intergenic	13	96941281	96948290	7010	2	100887754	ENST00000442322.2	22124		LINC00359	long intergenic non-protein coding RNA 359
	chr13	97245009	97245100	92	*	chip_wt_zmynd_peak_822	94	.	7.39117	14.6406	9.43569	46	Intron (ENST00000397601.5/10150, intron 1 of 6)	13	97221434	97394120	172687	1	10150	ENST00000397601.5	23575	ENSG00000139793	MBNL2	muscleblind like splicing regulator 2
	chr13	98050069	98050278	210	*	chip_wt_zmynd_peak_823	46	.	5.74265	8.92794	4.60699	33	Distal Intergenic	13	98019579	98021411	1833	1	3843	ENST00000493122.1	30490	ENSG00000065150	IPO5	importin 5
	chr13	106958772	106958934	163	*	chip_wt_zmynd_peak_824	34	.	4.70554	7.59681	3.46691	149	Intron (ENST00000648448.1/ENST00000648448.1, intron 1 of 1)	13	106669020	106671916	2897	1	100874173	ENST00000656762.1	289752	ENSG00000230156	LINC00443	long intergenic non-protein coding RNA 443
	chr13	106960398	106960488	91	*	chip_wt_zmynd_peak_825	81	.	6.83518	13.1909	8.16237	52	Intron (ENST00000648448.1/ENST00000648448.1, intron 1 of 1)	13	106669020	106671916	2897	1	100874173	ENST00000656762.1	291378	ENSG00000230156	LINC00443	long intergenic non-protein coding RNA 443
	chr13	109495661	109495747	87	*	chip_wt_zmynd_peak_826	13	.	2.58801	4.94366	1.35979	25	Intron (ENST00000650264.1/ENST00000650264.1, intron 3 of 3)	13	109400696	109401641	946	1	104326054	ENST00000439008.1	94965	ENSG00000229792	LINC00399	long intergenic non-protein coding RNA 399
	chr13	109586845	109586925	81	*	chip_wt_zmynd_peak_827	35	.	3.32635	7.73956	3.59788	41	Intron (ENST00000650264.1/ENST00000650264.1, intron 1 of 3)	13	109728282	109730007	1726	1	101409253	ENST00000416090.1	-141357	ENSG00000234854	LINC00676	long intergenic non-protein coding RNA 676
	chr13	109984953	109985075	123	*	chip_wt_zmynd_peak_828	75	.	4.56865	12.4411	7.53701	63	Exon (ENST00000618896.1/ENST00000618896.1, exon 1 of 1)	13	110053285	110054952	1668	1	104355146	ENST00000411690.2	-68210	ENSG00000231428	LINC00396	long intergenic non-protein coding RNA 396
	chr13	110541298	110541540	243	*	chip_wt_zmynd_peak_829	57	.	4.40883	10.3352	5.78639	66	Intron (ENST00000267328.5/55647, intron 1 of 1)	13	110523066	110561722	38657	2	55647	ENST00000267328.5	20182	ENSG00000139832	RAB20	RAB20, member RAS oncogene family
	chr13	110559349	110559766	418	*	chip_wt_zmynd_peak_830	69	.	4.8908	11.8274	6.98072	167	Promoter (1-2kb)	13	110523066	110561722	38657	2	55647	ENST00000267328.5	1956	ENSG00000139832	RAB20	RAB20, member RAS oncogene family
	chr13	110625523	110625821	299	*	chip_wt_zmynd_peak_831	65	.	4.79883	11.2695	6.52234	250	Intron (ENST00000424185.6/55739, intron 1 of 6)	13	110615460	110639993	24534	1	55739	ENST00000424185.6	10063	ENSG00000213995	NAXD	NAD(P)HX dehydratase
	chr13	110820120	110820343	224	*	chip_wt_zmynd_peak_832	43	.	3.41364	8.67725	4.37946	26	Distal Intergenic	13	110809676	110813084	3409	2	283486	ENST00000569854.1	-7036	ENSG00000259831	LINC00567	long intergenic non-protein coding RNA 567
	chr13	110894186	110894378	193	*	chip_wt_zmynd_peak_833	27	.	3.28195	6.6327	2.7049	67	Exon (ENST00000489973.6/55608, exon 3 of 6)	13	110878540	110915069	36530	2	55608	ENST00000267339.6	20691	ENSG00000088448	ANKRD10	ankyrin repeat domain 10
	chr13	110907939	110908021	83	*	chip_wt_zmynd_peak_834	33	.	3.30396	7.42821	3.34614	34	Intron (ENST00000267339.6/55608, intron 2 of 5)	13	110878540	110915069	36530	2	55608	ENST00000267339.6	7048	ENSG00000088448	ANKRD10	ankyrin repeat domain 10
	chr13	110913013	110913155	143	*	chip_wt_zmynd_peak_835	39	.	3.55222	8.11931	3.94129	113	Promoter (1-2kb)	13	110878540	110915069	36530	2	55608	ENST00000267339.6	1914	ENSG00000088448	ANKRD10	ankyrin repeat domain 10
	chr13	110913489	110913564	76	*	chip_wt_zmynd_peak_836	34	.	3.46013	7.60524	3.47443	13	Promoter (1-2kb)	13	110878540	110915069	36530	2	55608	ENST00000267339.6	1505	ENSG00000088448	ANKRD10	ankyrin repeat domain 10
	chr13	110913657	110913799	143	*	chip_wt_zmynd_peak_837	50	.	4.19018	9.4704	5.02266	115	Promoter (1-2kb)	13	110878540	110915069	36530	2	55608	ENST00000267339.6	1270	ENSG00000088448	ANKRD10	ankyrin repeat domain 10
	chr13	111247679	111247942	264	*	chip_wt_zmynd_peak_838	134	.	5.71587	19.3229	13.4692	155	Intron (ENST00000317133.9/8874, intron 8 of 18)	13	111114619	111293436	178818	1	8874	ENST00000317133.9	133060	ENSG00000102606	ARHGEF7	Rho guanine nucleotide exchange factor 7
	chr14	16096216	16096316	101	*	chip_wt_zmynd_peak_839	54	.	2.65074	9.92247	5.42983	53	Distal Intergenic	14	18601045	18602129	1085	1	440153	ENST00000550708.1	-2504729	ENSG00000257115	OR11H12	olfactory receptor family 11 subfamily H member 12
	chr14	21264169	21264265	97	*	chip_wt_zmynd_peak_840	49	.	6.04917	9.41639	4.9739	37	5' UTR	14	21209136	21269494	60359	2	3183	ENST00000336053.10	5229	ENSG00000092199	HNRNPC	heterogeneous nuclear ribonucleoprotein C
	chr14	21265673	21265927	255	*	chip_wt_zmynd_peak_841	31	.	4.81985	7.10486	3.1081	41	Promoter (3-4kb)	14	21209136	21269494	60359	2	3183	ENST00000336053.10	3567	ENSG00000092199	HNRNPC	heterogeneous nuclear ribonucleoprotein C
	chr14	21266039	21266163	125	*	chip_wt_zmynd_peak_842	58	.	6.90864	10.5001	5.82959	52	Promoter (3-4kb)	14	21209136	21269494	60359	2	3183	ENST00000336053.10	3331	ENSG00000092199	HNRNPC	heterogeneous nuclear ribonucleoprotein C
	chr14	21266434	21267055	622	*	chip_wt_zmynd_peak_843	87	.	8.19783	13.9217	8.7801	229	Promoter (2-3kb)	14	21209136	21269494	60359	2	3183	ENST00000336053.10	2439	ENSG00000092199	HNRNPC	heterogeneous nuclear ribonucleoprotein C
	chr14	21267158	21267563	406	*	chip_wt_zmynd_peak_844	34	.	4.97751	7.53305	3.41631	276	Promoter (1-2kb)	14	21209136	21269494	60359	2	3183	ENST00000336053.10	1931	ENSG00000092199	HNRNPC	heterogeneous nuclear ribonucleoprotein C
	chr14	21267771	21268105	335	*	chip_wt_zmynd_peak_845	54	.	6.51507	9.90496	5.41284	86	Promoter (1-2kb)	14	21209136	21269494	60359	2	3183	ENST00000336053.10	1389	ENSG00000092199	HNRNPC	heterogeneous nuclear ribonucleoprotein C
	chr14	21268341	21268541	201	*	chip_wt_zmynd_peak_846	51	.	5.91372	9.58805	5.12642	30	Promoter (<=1kb)	14	21209136	21269494	60359	2	3183	ENST00000336053.10	953	ENSG00000092199	HNRNPC	heterogeneous nuclear ribonucleoprotein C
	chr14	22561175	22561336	162	*	chip_wt_zmynd_peak_847	49	.	5.59674	9.31879	4.93948	123	Promoter (4-5kb)	14	22556311	22557062	752	2	105370400	ENST00000557232.1	-4113	ENSG00000259054	LINC02332	long intergenic non-protein coding RNA 2332
	chr14	23058324	23058431	108	*	chip_wt_zmynd_peak_848	24	.	4.75998	6.36626	2.46143	100	Promoter (<=1kb)	14	23047062	23057538	10477	2	64403	ENST00000610348.1	-786	ENSG00000139880	CDH24	cadherin 24
	chr14	23058587	23058681	95	*	chip_wt_zmynd_peak_849	41	.	5.61944	8.36447	4.10589	47	3' UTR	14	23058564	23071565	13002	2	22985	ENST00000557515.5	12884	ENSG00000100813	ACIN1	apoptotic chromatin condensation inducer 1
	chr14	23090319	23090394	76	*	chip_wt_zmynd_peak_850	41	.	5.61944	8.36447	4.10589	55	Promoter (4-5kb)	14	23058567	23095153	36587	2	22985	ENST00000605057.5	4759	ENSG00000100813	ACIN1	apoptotic chromatin condensation inducer 1
	chr14	25470477	25470563	87	*	chip_wt_zmynd_peak_851	58	.	6.47891	10.5001	5.82959	48	Distal Intergenic	14	24809662	25050297	240636	2	29091	ENST00000323944.9	-420180	ENSG00000168952	STXBP6	syntaxin binding protein 6
	chr14	28695427	28695514	88	*	chip_wt_zmynd_peak_852	53	.	6.42979	9.77581	5.30228	37	Distal Intergenic	14	28726675	28730791	4117	2	103695363	ENST00000654854.1	35277		FOXG1-AS1	FOXG1 antisense RNA 1
	chr14	28936710	28936785	76	*	chip_wt_zmynd_peak_853	46	.	5.92561	9.00866	4.67431	15	Intron (ENST00000671154.1/ENST00000671154.1, intron 5 of 5)	14	28783114	28785798	2685	2	105370424	ENST00000656598.1	-150912	ENSG00000257056	LINC02282	long intergenic non-protein coding RNA 2282
	chr14	29822393	29822481	89	*	chip_wt_zmynd_peak_854	46	.	5.92561	9.00866	4.67431	39	Intron (ENST00000616995.4/5587, intron 1 of 18)	14	29576479	29927512	351034	2	5587	ENST00000616995.4	105031	ENSG00000184304	PRKD1	protein kinase D1
	chr14	29896488	29896586	99	*	chip_wt_zmynd_peak_855	49	.	6.00315	9.34306	4.96276	63	Intron (ENST00000616995.4/5587, intron 1 of 18)	14	29576479	29927512	351034	2	5587	ENST00000616995.4	30926	ENSG00000184304	PRKD1	protein kinase D1
	chr14	31870837	31871001	165	*	chip_wt_zmynd_peak_856	51	.	5.91372	9.58805	5.12642	20	Distal Intergenic	14	31843744	31861218	17475	1	80224	ENST00000552888.1	27093	ENSG00000151413	NUBPL	nucleotide binding protein like
	chr14	32393272	32393361	90	*	chip_wt_zmynd_peak_857	36	.	4.82886	7.80475	3.65549	35	Intron (ENST00000280979.9/9472, intron 1 of 13)	14	32329298	32837684	508387	1	9472	ENST00000280979.9	63974	ENSG00000151320	AKAP6	A-kinase anchoring protein 6
	chr14	35400679	35400754	76	*	chip_wt_zmynd_peak_858	32	.	5.18971	7.3468	3.2692	22	Promoter (2-3kb)	14	35401926	35403238	1313	2	4792	ENST00000555371.1	2484	ENSG00000100906	NFKBIA	NFKB inhibitor alpha
	chr14	35400962	35401642	681	*	chip_wt_zmynd_peak_859	49	.	5.59674	9.31879	4.93948	609	Promoter (3-4kb)	14	35401511	35404746	3236	2	4792	ENST00000216797.9	3104	ENSG00000100906	NFKBIA	NFKB inhibitor alpha
	chr14	35401846	35402175	330	*	chip_wt_zmynd_peak_860	58	.	6.90864	10.5001	5.82959	308	Promoter (2-3kb)	14	35401511	35404746	3236	2	4792	ENST00000216797.9	2571	ENSG00000100906	NFKBIA	NFKB inhibitor alpha
	chr14	35402330	35402578	249	*	chip_wt_zmynd_peak_861	41	.	5.61944	8.36447	4.10589	38	Promoter (2-3kb)	14	35401511	35404746	3236	2	4792	ENST00000216797.9	2168	ENSG00000100906	NFKBIA	NFKB inhibitor alpha
	chr14	37584146	37584342	197	*	chip_wt_zmynd_peak_862	54	.	6.10982	9.90496	5.41284	162	Distal Intergenic	14	37591093	37594262	3170	2	3169	ENST00000545425.2	9920	ENSG00000129514	FOXA1	forkhead box A1
	chr14	37585237	37585474	238	*	chip_wt_zmynd_peak_863	44	.	5.66698	8.80727	4.49651	42	Distal Intergenic	14	37591093	37594262	3170	2	3169	ENST00000545425.2	8788	ENSG00000129514	FOXA1	forkhead box A1
	chr14	37585634	37585727	94	*	chip_wt_zmynd_peak_864	69	.	7.13627	11.7726	6.93479	46	Distal Intergenic	14	37591093	37594262	3170	2	3169	ENST00000545425.2	8535	ENSG00000129514	FOXA1	forkhead box A1
	chr14	37585904	37586041	138	*	chip_wt_zmynd_peak_865	34	.	5.12924	7.59355	3.46628	33	Distal Intergenic	14	37591093	37594262	3170	2	3169	ENST00000545425.2	8221	ENSG00000129514	FOXA1	forkhead box A1
	chr14	37586194	37586344	151	*	chip_wt_zmynd_peak_866	52	.	5.99063	9.71244	5.24348	47	Distal Intergenic	14	37591093	37594262	3170	2	3169	ENST00000545425.2	7918	ENSG00000129514	FOXA1	forkhead box A1
	chr14	37586887	37586965	79	*	chip_wt_zmynd_peak_867	48	.	4.89418	9.25272	4.89485	22	Downstream (2-3kb)	14	37591093	37594262	3170	2	3169	ENST00000545425.2	7297	ENSG00000129514	FOXA1	forkhead box A1
	chr14	37587069	37587761	693	*	chip_wt_zmynd_peak_868	69	.	5.59081	11.7967	6.95327	338	Downstream (1-2kb)	14	37591093	37594262	3170	2	3169	ENST00000545425.2	6501	ENSG00000129514	FOXA1	forkhead box A1
	chr14	37588519	37590284	1766	*	chip_wt_zmynd_peak_869	101	.	6.51964	15.4524	10.1159	713	Promoter (4-5kb)	14	37589552	37595113	5562	2	3169	ENST00000250448.3	4829	ENSG00000129514	FOXA1	forkhead box A1
	chr14	37590524	37591605	1082	*	chip_wt_zmynd_peak_870	90	.	7.1448	14.2141	9.04982	322	Promoter (3-4kb)	14	37589552	37595113	5562	2	3169	ENST00000250448.3	3508	ENSG00000129514	FOXA1	forkhead box A1
	chr14	37592088	37592285	198	*	chip_wt_zmynd_peak_871	77	.	7.7681	12.7545	7.77475	144	Promoter (2-3kb)	14	37589552	37595113	5562	2	3169	ENST00000250448.3	2828	ENSG00000129514	FOXA1	forkhead box A1
	chr14	37592611	37592758	148	*	chip_wt_zmynd_peak_872	32	.	5.18971	7.3468	3.2692	73	Promoter (2-3kb)	14	37589552	37595113	5562	2	3169	ENST00000250448.3	2355	ENSG00000129514	FOXA1	forkhead box A1
	chr14	37593223	37593372	150	*	chip_wt_zmynd_peak_873	64	.	6.21596	11.2084	6.46562	134	Promoter (1-2kb)	14	37589552	37595113	5562	2	3169	ENST00000250448.3	1741	ENSG00000129514	FOXA1	forkhead box A1
	chr14	37593448	37593836	389	*	chip_wt_zmynd_peak_874	35	.	4.42976	7.66459	3.52756	374	Promoter (1-2kb)	14	37589552	37595113	5562	2	3169	ENST00000250448.3	1277	ENSG00000129514	FOXA1	forkhead box A1
	chr14	37594114	37594244	131	*	chip_wt_zmynd_peak_875	34	.	4.97751	7.53305	3.41631	66	Promoter (<=1kb)	14	37589552	37595113	5562	2	3169	ENST00000250448.3	869	ENSG00000129514	FOXA1	forkhead box A1
	chr14	37597725	37598255	531	*	chip_wt_zmynd_peak_876	130	.	9.91676	18.8244	13.0109	254	Promoter (1-2kb)	14	37595847	37622318	26472	1	319089	ENST00000556845.1	1878	ENSG00000139865	TTC6	tetratricopeptide repeat domain 6
	chr14	37599298	37599520	223	*	chip_wt_zmynd_peak_877	58	.	6.47891	10.5001	5.82959	103	Promoter (3-4kb)	14	37595847	37622318	26472	1	319089	ENST00000556845.1	3451	ENSG00000139865	TTC6	tetratricopeptide repeat domain 6
	chr14	37599974	37600083	110	*	chip_wt_zmynd_peak_878	24	.	4.75998	6.36626	2.46143	17	Promoter (4-5kb)	14	37595847	37622318	26472	1	319089	ENST00000556845.1	4127	ENSG00000139865	TTC6	tetratricopeptide repeat domain 6
	chr14	45096149	45096327	179	*	chip_wt_zmynd_peak_879	14	.	3.73906	5.08049	1.45817	132	Promoter (<=1kb)	14	45096198	45116282	20085	1	55015	ENST00000554081.5	0	ENSG00000185246	PRPF39	pre-mRNA processing factor 39
	chr14	49584434	49584543	110	*	chip_wt_zmynd_peak_880	32	.	5.18971	7.3468	3.2692	68	Promoter (1-2kb)	14	49570984	49586376	15393	2	6235	ENST00000396020.7	1833	ENSG00000213741	RPS29	ribosomal protein S29
	chr14	49584824	49584946	123	*	chip_wt_zmynd_peak_881	32	.	5.18971	7.3468	3.2692	112	Promoter (1-2kb)	14	49570984	49586376	15393	2	6235	ENST00000396020.7	1430	ENSG00000213741	RPS29	ribosomal protein S29
	chr14	49585055	49585138	84	*	chip_wt_zmynd_peak_882	32	.	5.18971	7.3468	3.2692	15	Promoter (1-2kb)	14	49570984	49586376	15393	2	6235	ENST00000396020.7	1238	ENSG00000213741	RPS29	ribosomal protein S29
	chr14	49585425	49585558	134	*	chip_wt_zmynd_peak_883	32	.	5.18971	7.3468	3.2692	34	Promoter (<=1kb)	14	49570984	49586376	15393	2	6235	ENST00000396020.7	818	ENSG00000213741	RPS29	ribosomal protein S29
	chr14	49893862	49894171	310	*	chip_wt_zmynd_peak_884	41	.	5.28712	8.41215	4.13832	66	Promoter (<=1kb)	14	49893082	49897054	3973	1	382	ENST00000298316.7	780	ENSG00000165527	ARF6	ADP ribosylation factor 6
	chr14	49894545	49894944	400	*	chip_wt_zmynd_peak_885	44	.	5.61153	8.71878	4.41677	268	Promoter (1-2kb)	14	49893082	49897054	3973	1	382	ENST00000298316.7	1463	ENSG00000165527	ARF6	ADP ribosylation factor 6
	chr14	49895267	49895420	154	*	chip_wt_zmynd_peak_886	72	.	7.03137	12.0817	7.2154	59	Promoter (2-3kb)	14	49893082	49897054	3973	1	382	ENST00000298316.7	2185	ENSG00000165527	ARF6	ADP ribosylation factor 6
	chr14	49895663	49895766	104	*	chip_wt_zmynd_peak_887	30	.	4.66059	7.02439	3.03528	67	Promoter (2-3kb)	14	49893082	49897054	3973	1	382	ENST00000298316.7	2581	ENSG00000165527	ARF6	ADP ribosylation factor 6
	chr14	50763592	50763697	106	*	chip_wt_zmynd_peak_888	32	.	5.18971	7.3468	3.2692	47	Intron (ENST00000245441.9/51199, intron 15 of 30)	14	50719763	50831121	111359	2	51199	ENST00000245441.9	67424	ENSG00000100503	NIN	ninein
	chr14	52920095	52920187	93	*	chip_wt_zmynd_peak_889	92	.	8.21782	14.4641	9.27337	25	Intron (ENST00000654071.1/ENST00000654071.1, intron 2 of 3)	14	52857268	52951035	93768	2	10979	ENST00000395631.6	30848	ENSG00000073712	FERMT2	fermitin family member 2
	chr14	54569282	54569409	128	*	chip_wt_zmynd_peak_890	23	.	4.64276	6.18819	2.35407	41	Promoter (2-3kb)	14	54567097	54789127	222031	1	23034	ENST00000554335.5	2185	ENSG00000020577	SAMD4A	sterile alpha motif domain containing 4A
	chr14	55316834	55316909	76	*	chip_wt_zmynd_peak_891	57	.	6.31936	10.2429	5.71053	14	Intron (ENST00000313833.5/55030, intron 1 of 1)	14	55271421	55353611	82191	1	55030	ENST00000313833.5	45413	ENSG00000178974	FBXO34	F-box protein 34
	chr14	57818649	57818810	162	*	chip_wt_zmynd_peak_892	58	.	6.90864	10.5001	5.82959	60	Intron (ENST00000556826.6/341880, intron 1 of 7)	14	57563920	57866092	302173	2	341880	ENST00000556826.6	47282	ENSG00000151812	SLC35F4	solute carrier family 35 member F4
	chr14	58298315	58298487	173	*	chip_wt_zmynd_peak_893	119	.	9.48703	17.566	11.9207	99	Promoter (<=1kb)	14	58298504	58373730	75227	1	5926	ENST00000348476.7	-17	ENSG00000032219	ARID4A	AT-rich interaction domain 4A
	chr14	62800679	62800769	91	*	chip_wt_zmynd_peak_894	63	.	6.11005	11.029	6.3106	53	Intron (ENST00000322893.12/27133, intron 9 of 10)	14	62699464	63045458	345995	2	27133	ENST00000322893.12	244689	ENSG00000140015	KCNH5	potassium voltage-gated channel subfamily H member 5
	chr14	64611488	64611569	82	*	chip_wt_zmynd_peak_895	49	.	6.04917	9.41639	4.9739	35	Distal Intergenic	14	64586825	64588565	1741	1	145376	ENST00000556023.1	24663	ENSG00000165807	PPP1R36	protein phosphatase 1 regulatory subunit 36
	chr14	69242198	69242475	278	*	chip_wt_zmynd_peak_896	77	.	7.7681	12.7545	7.77475	206	3' UTR	14	69191511	69242358	50848	1	55218	ENST00000409018.7	50687	ENSG00000081177	EXD2	exonuclease 3'-5' domain containing 2
	chr14	69242593	69242701	109	*	chip_wt_zmynd_peak_897	31	.	5.06191	7.149	3.14307	25	3' UTR	14	69191766	69244020	52255	1	55218	ENST00000312994.9	50827	ENSG00000081177	EXD2	exonuclease 3'-5' domain containing 2
	chr14	69343028	69343111	84	*	chip_wt_zmynd_peak_898	32	.	5.18971	7.3468	3.2692	2	Intron (ENST00000337827.8/57452, intron 12 of 15)	14	69259964	69357033	97070	1	57452	ENST00000337827.8	83064	ENSG00000100626	GALNT16	polypeptide N-acetylgalactosaminyltransferase 16
	chr14	69456283	69456411	129	*	chip_wt_zmynd_peak_899	34	.	5.12924	7.59355	3.46628	117	Intron (ENST00000555245.5/55334, intron 6 of 6)	14	69398386	69459078	60693	1	55334	ENST00000555245.5	57897	ENSG00000029364	SLC39A9	solute carrier family 39 member 9
	chr14	69768024	69768333	310	*	chip_wt_zmynd_peak_900	58	.	6.47891	10.5001	5.82959	159	5' UTR	14	69726900	69772004	45105	1	6430	ENST00000553521.5	41124	ENSG00000100650	SRSF5	serine and arginine rich splicing factor 5
	chr14	69768651	69768838	188	*	chip_wt_zmynd_peak_901	57	.	6.73851	10.2429	5.71053	21	Exon (ENST00000553521.5/6430, exon 4 of 9)	14	69726900	69772004	45105	1	6430	ENST00000553521.5	41751	ENSG00000100650	SRSF5	serine and arginine rich splicing factor 5
	chr14	71237672	71237768	97	*	chip_wt_zmynd_peak_902	27	.	4.35829	6.6833	2.72707	43	Intron (ENST00000663930.1/ENST00000663930.1, intron 1 of 1)	14	71320449	71529370	208922	1	26037	ENST00000553453.5	-82681	ENSG00000197555	SIPA1L1	signal induced proliferation associated 1 like 1
	chr14	71659333	71659472	140	*	chip_wt_zmynd_peak_903	65	.	7.15766	11.3364	6.58109	104	Intron (ENST00000381232.7/26037, intron 6 of 20)	14	71529325	71739405	210081	1	26037	ENST00000381232.7	130008	ENSG00000197555	SIPA1L1	signal induced proliferation associated 1 like 1
	chr14	72128397	72128531	135	*	chip_wt_zmynd_peak_904	24	.	4.75998	6.36626	2.46143	102	Intron (ENST00000553525.6/9628, intron 2 of 17)	14	71932429	72566530	634102	1	9628	ENST00000553525.6	195968	ENSG00000182732	RGS6	regulator of G protein signaling 6
	chr14	73125383	73125510	128	*	chip_wt_zmynd_peak_905	49	.	6.04917	9.41639	4.9739	68	Distal Intergenic	14	73136418	73173644	37227	1	5663	ENST00000557356.5	-10908	ENSG00000080815	PSEN1	presenilin 1
	chr14	73785808	73785966	159	*	chip_wt_zmynd_peak_906	49	.	6.04917	9.41639	4.9739	113	Promoter (1-2kb)	14	73715122	73787258	72137	2	91748	ENST00000394071.6	1292	ENSG00000156030	ELMSAN1	ELM2 and Myb/SANT domain containing 1
	chr14	73786326	73786418	93	*	chip_wt_zmynd_peak_907	24	.	4.75998	6.36626	2.46143	20	Promoter (<=1kb)	14	73715122	73787258	72137	2	91748	ENST00000394071.6	840	ENSG00000156030	ELMSAN1	ELM2 and Myb/SANT domain containing 1
	chr14	73945237	73945442	206	*	chip_wt_zmynd_peak_908	152	.	10.7762	21.4006	15.2182	130	Promoter (4-5kb)	14	73932276	73950094	17819	2	145483	ENST00000286544.5	4652	ENSG00000156050	FAM161B	FAM161 centrosomal protein B
	chr14	75101535	75101671	137	*	chip_wt_zmynd_peak_909	29	.	4.67875	6.88077	2.91069	110	Exon (ENST00000238616.10/91754, exon 15 of 22)	14	75079353	75127048	47696	2	91754	ENST00000238616.10	25377	ENSG00000119638	NEK9	NIMA related kinase 9
	chr14	77024498	77024764	267	*	chip_wt_zmynd_peak_910	58	.	6.47891	10.5001	5.82959	147	Promoter (3-4kb)	14	77024543	77028708	4166	2	64207	ENST00000238647.5	3944	ENSG00000119669	IRF2BPL	interferon regulatory factor 2 binding protein like
	chr14	77025088	77025598	511	*	chip_wt_zmynd_peak_911	119	.	9.48703	17.566	11.9207	124	Promoter (3-4kb)	14	77024543	77028708	4166	2	64207	ENST00000238647.5	3110	ENSG00000119669	IRF2BPL	interferon regulatory factor 2 binding protein like
	chr14	77026478	77026610	133	*	chip_wt_zmynd_peak_912	49	.	6.04917	9.41639	4.9739	62	Promoter (2-3kb)	14	77024543	77028708	4166	2	64207	ENST00000238647.5	2098	ENSG00000119669	IRF2BPL	interferon regulatory factor 2 binding protein like
	chr14	79426523	79426618	96	*	chip_wt_zmynd_peak_913	58	.	6.42962	10.4207	5.82959	49	Intron (ENST00000634499.1/9369, intron 14 of 19)	14	78170373	79862033	1691661	1	9369	ENST00000634499.1	1256150	ENSG00000021645	NRXN3	neurexin 3
	chr14	80264812	80264929	118	*	chip_wt_zmynd_peak_914	16	.	4.22361	5.26788	1.62239	72	Intron (ENST00000553979.1/100628307, intron 2 of 8)	14	80211419	80455469	244051	1	100628307	ENST00000553979.1	53393	ENSG00000258766	DIO2-AS1	DIO2 antisense RNA 1
	chr14	80354974	80355063	90	*	chip_wt_zmynd_peak_915	67	.	7.30804	11.567	6.78982	33	Intron (ENST00000553979.1/100628307, intron 2 of 8)	14	80211419	80455469	244051	1	100628307	ENST00000553979.1	143555	ENSG00000258766	DIO2-AS1	DIO2 antisense RNA 1
	chr14	84643563	84643703	141	*	chip_wt_zmynd_peak_916	70	.	7.2061	11.8814	7.03191	117	Distal Intergenic	14	85385927	85388765	2839	1	105370605	ENST00000554753.2	-742224		LINC02329	long intergenic non-protein coding RNA 2329
	chr14	85206049	85206140	92	*	chip_wt_zmynd_peak_917	57	.	6.73851	10.2429	5.71053	59	Intron (ENST00000556016.1/ENST00000556016.1, intron 2 of 2)	14	85385927	85388765	2839	1	105370605	ENST00000554753.2	-179787		LINC02329	long intergenic non-protein coding RNA 2329
	chr14	85361037	85361118	82	*	chip_wt_zmynd_peak_918	65	.	7.1332	11.2989	6.54878	36	Distal Intergenic	14	85385927	85388765	2839	1	105370605	ENST00000554753.2	-24809		LINC02329	long intergenic non-protein coding RNA 2329
	chr14	87312218	87312315	98	*	chip_wt_zmynd_peak_919	39	.	5.48106	8.14691	3.96247	38	Distal Intergenic	14	87634379	87655294	20916	2	105370611	ENST00000557784.1	342979	ENSG00000258770	LINC02330	long intergenic non-protein coding RNA 2330
	chr14	89176167	89176335	169	*	chip_wt_zmynd_peak_920	119	.	9.48703	17.566	11.9207	124	Promoter (4-5kb)	14	89124871	89180744	55874	2	1112	ENST00000557572.1	4409	ENSG00000053254	FOXN3	forkhead box N3
	chr14	89326581	89326698	118	*	chip_wt_zmynd_peak_921	25	.	4.58969	6.41796	2.50434	102	Intron (ENST00000345097.8/1112, intron 3 of 6)	14	89156172	89619130	462959	2	1112	ENST00000345097.8	292432	ENSG00000053254	FOXN3	forkhead box N3
	chr14	92348291	92348388	98	*	chip_wt_zmynd_peak_922	39	.	5.48106	8.14691	3.96247	44	Intron (ENST00000393265.6/123041, intron 2 of 16)	14	92322581	92496251	173671	1	123041	ENST00000393265.6	25710	ENSG00000140090	SLC24A4	solute carrier family 24 member 4
	chr14	96834975	96835099	125	*	chip_wt_zmynd_peak_923	58	.	6.47891	10.5001	5.82959	53	Intron (ENST00000216639.8/7443, intron 2 of 12)	14	96797382	96881609	84228	1	7443	ENST00000216639.8	37593	ENSG00000100749	VRK1	VRK serine/threonine kinase 1
	chr14	100241119	100241198	80	*	chip_wt_zmynd_peak_924	39	.	5.48106	8.14691	3.96247	61	Promoter (1-2kb)	14	100239144	100282788	43645	1	7528	ENST00000262238.10	1975	ENSG00000100811	YY1	YY1 transcription factor
	chr14	102085684	102085821	138	*	chip_wt_zmynd_peak_925	27	.	4.35829	6.6833	2.72707	110	Promoter (<=1kb)	14	102084980	102085707	728	2	3320	ENST00000555662.1	0	ENSG00000080824	HSP90AA1	heat shock protein 90 alpha family class A member 1
	chr14	102086033	102086108	76	*	chip_wt_zmynd_peak_926	41	.	5.61944	8.36447	4.10589	41	Promoter (1-2kb)	14	102080738	102087191	6454	2	3320	ENST00000216281.12	1083	ENSG00000080824	HSP90AA1	heat shock protein 90 alpha family class A member 1
	chr14	102949541	102949880	340	*	chip_wt_zmynd_peak_927	152	.	10.7762	21.4006	15.2182	179	Exon (ENST00000361246.7/9578, exon 26 of 37)	14	102932380	103057549	125170	2	9578	ENST00000361246.7	107669	ENSG00000198752	CDC42BPB	CDC42 binding protein kinase beta
	chr14	102977814	102977894	81	*	chip_wt_zmynd_peak_928	41	.	5.61944	8.36447	4.10589	51	Intron (ENST00000361246.7/9578, intron 9 of 36)	14	102932380	103057549	125170	2	9578	ENST00000361246.7	79655	ENSG00000198752	CDC42BPB	CDC42 binding protein kinase beta
	chr14	103031425	103031539	115	*	chip_wt_zmynd_peak_929	27	.	4.73699	6.64629	2.71321	96	Intron (ENST00000361246.7/9578, intron 1 of 36)	14	102932380	103057549	125170	2	9578	ENST00000361246.7	26010	ENSG00000198752	CDC42BPB	CDC42 binding protein kinase beta
	chr14	103335337	103335648	312	*	chip_wt_zmynd_peak_930	108	.	9.0573	16.3287	10.8616	167	Promoter (<=1kb)	14	103335481	103336886	1406	1	1983	ENST00000558551.1	0	ENSG00000100664	EIF5	eukaryotic translation initiation factor 5
	chr14	103335752	103336228	477	*	chip_wt_zmynd_peak_931	77	.	7.7681	12.7545	7.77475	138	Promoter (2-3kb)	14	103333544	103335844	2301	1	1983	ENST00000560877.5	2208	ENSG00000100664	EIF5	eukaryotic translation initiation factor 5
	chr14	103519398	103519956	559	*	chip_wt_zmynd_peak_932	67	.	7.33837	11.6134	6.78982	370	Promoter (2-3kb)	14	103519667	103522830	3164	2	1152	ENST00000348956.7	2874	ENSG00000166165	CKB	creatine kinase B
	chr14	103520155	103520341	187	*	chip_wt_zmynd_peak_933	41	.	5.61944	8.36447	4.10589	114	Promoter (2-3kb)	14	103519667	103522830	3164	2	1152	ENST00000348956.7	2489	ENSG00000166165	CKB	creatine kinase B
	chr14	103576586	103576661	76	*	chip_wt_zmynd_peak_934	14	.	3.73906	5.08049	1.45817	23	Intron (ENST00000557172.5/3831, intron 1 of 2)	14	103561896	103657734	95839	1	3831	ENST00000557172.5	14690	ENSG00000126214	KLC1	kinesin light chain 1
	chr14	103728986	103729604	619	*	chip_wt_zmynd_peak_935	72	.	7.32557	12.0674	7.20567	161	3' UTR	14	103715730	103733668	17939	1	79038	ENST00000216602.10	13256	ENSG00000100711	ZFYVE21	zinc finger FYVE-type containing 21
	chr14	103729836	103729911	76	*	chip_wt_zmynd_peak_936	24	.	4.75998	6.36626	2.46143	73	3' UTR	14	103715730	103733668	17939	1	79038	ENST00000216602.10	14106	ENSG00000100711	ZFYVE21	zinc finger FYVE-type containing 21
	chr15	19105681	19105764	84	*	chip_wt_zmynd_peak_937	99	.	5.05242	15.306	9.98671	40	Distal Intergenic	15	20282744	20291558	8815	1	646096	ENST00000555186.5	-1176980	ENSG00000259156	CHEK2P2	checkpoint kinase 2 pseudogene 2
	chr15	19326418	19326516	99	*	chip_wt_zmynd_peak_938	41	.	5.28712	8.41215	4.13832	36	Distal Intergenic	15	20282744	20291558	8815	1	646096	ENST00000555186.5	-956228	ENSG00000259156	CHEK2P2	checkpoint kinase 2 pseudogene 2
	chr15	19415659	19415734	76	*	chip_wt_zmynd_peak_939	49	.	6.04917	9.41639	4.9739	32	Distal Intergenic	15	20282744	20291558	8815	1	646096	ENST00000555186.5	-867010	ENSG00000259156	CHEK2P2	checkpoint kinase 2 pseudogene 2
	chr15	20669574	20669749	176	*	chip_wt_zmynd_peak_940	63	.	5.67329	11.1167	6.39324	142	Exon (ENST00000554452.5/606, exon 4 of 8)	15	20657638	20688408	30771	2	606	ENST00000554452.5	18659		NBEAP1	neurobeachin pseudogene 1
	chr15	21890753	21890852	100	*	chip_wt_zmynd_peak_941	32	.	5.18971	7.3468	3.2692	38	Distal Intergenic	15	21872069	21877703	5635	2	100287399	ENST00000570157.1	-13050	ENSG00000230031	POTEB2	POTE ankyrin domain family member B2
	chr15	26771052	26771250	199	*	chip_wt_zmynd_peak_942	49	.	6.04917	9.41639	4.9739	69	Promoter (1-2kb)	15	26543549	26773076	229528	2	2562	ENST00000622697.4	1826	ENSG00000166206	GABRB3	gamma-aminobutyric acid type A receptor beta3 subunit
	chr15	26771479	26771554	76	*	chip_wt_zmynd_peak_943	41	.	5.61944	8.36447	4.10589	35	Promoter (1-2kb)	15	26543549	26773076	229528	2	2562	ENST00000622697.4	1522	ENSG00000166206	GABRB3	gamma-aminobutyric acid type A receptor beta3 subunit
	chr15	28800500	28800581	82	*	chip_wt_zmynd_peak_944	57	.	5.90635	10.2513	5.71053	48	Intron (ENST00000562423.5/646278, intron 3 of 6)	15	28789827	28808298	18472	1	646278	ENST00000562423.5	10673		PDCD6IPP2	PDCD6IP pseudogene 2
	chr15	29167225	29167348	124	*	chip_wt_zmynd_peak_945	67	.	7.33837	11.6134	6.78982	110	Intron (ENST00000261275.4/23359, intron 4 of 10)	15	29120254	29570723	450470	2	23359	ENST00000261275.4	403375	ENSG00000104059	FAM189A1	family with sequence similarity 189 member A1
	chr15	29726535	29726674	140	*	chip_wt_zmynd_peak_946	32	.	5.18971	7.3468	3.2692	15	Intron (ENST00000346128.10/7082, intron 17 of 27)	15	29699367	29822503	123137	2	7082	ENST00000346128.10	95829	ENSG00000104067	TJP1	tight junction protein 1
	chr15	29853642	29853804	163	*	chip_wt_zmynd_peak_947	58	.	6.47891	10.5001	5.82959	122	Intron (ENST00000558447.1/7082, intron 2 of 5)	15	29766440	29968865	202426	2	7082	ENST00000558447.1	115061	ENSG00000104067	TJP1	tight junction protein 1
	chr15	30740954	30741029	76	*	chip_wt_zmynd_peak_948	27	.	4.73699	6.64629	2.71321	10	Intron (ENST00000602616.6/100288637, intron 2 of 4)	15	30658717	30772993	114277	1	100288637	ENST00000602616.6	82237	ENSG00000187951	LOC100288637	OTU deubiquitinase 7A pseudogene
	chr15	33218316	33218446	131	*	chip_wt_zmynd_peak_949	49	.	5.59674	9.31879	4.93948	56	Distal Intergenic	15	32765545	33194733	429189	2	342184	ENST00000616417.4	-23583	ENSG00000248905	FMN1	formin 1
	chr15	36970686	36970773	88	*	chip_wt_zmynd_peak_950	87	.	8.19783	13.9217	8.7801	44	Intron (ENST00000561208.6/4212, intron 8 of 11)	15	36889204	37100549	211346	2	4212	ENST00000561208.6	129776	ENSG00000134138	MEIS2	Meis homeobox 2
	chr15	42271226	42271332	107	*	chip_wt_zmynd_peak_951	34	.	4.6679	7.53305	3.41631	75	Promoter (2-3kb)	15	42210447	42273433	62987	2	25963	ENST00000389834.9	2101	ENSG00000103978	TMEM87A	transmembrane protein 87A
	chr15	45510894	45510972	79	*	chip_wt_zmynd_peak_952	51	.	5.91372	9.58805	5.12642	49	Intron (ENST00000560647.5/283651, intron 3 of 4)	15	45450118	45513767	63650	1	283651	ENST00000560647.5	60776		HMGN2P46	high mobility group nucleosomal binding domain 2 pseudogene 46
	chr15	45521802	45521927	126	*	chip_wt_zmynd_peak_953	16	.	4.08268	5.33775	1.67898	31	Exon (ENST00000568669.1/ENST00000568669.1, exon 1 of 2)	15	45511136	45556730	45595	1	283651	ENST00000409454.5	10666		HMGN2P46	high mobility group nucleosomal binding domain 2 pseudogene 46
	chr15	47352368	47352453	86	*	chip_wt_zmynd_peak_954	37	.	5.29931	7.8612	3.70389	21	Intron (ENST00000558014.5/80031, intron 1 of 19)	15	47184101	47774221	590121	1	80031	ENST00000558014.5	168267	ENSG00000137872	SEMA6D	semaphorin 6D
	chr15	48475697	48475788	92	*	chip_wt_zmynd_peak_955	55	.	6.2942	10.0059	5.50617	56	Intron (ENST00000316623.9/2200, intron 32 of 65)	15	48408306	48645849	237544	2	2200	ENST00000316623.9	170061	ENSG00000166147	FBN1	fibrillin 1
	chr15	51184633	51184856	224	*	chip_wt_zmynd_peak_956	54	.	6.51507	9.90496	5.41284	189	Intron (ENST00000559909.1/109729174, intron 1 of 2)	15	51037488	51293912	256425	1	109729174	ENST00000559909.1	147145	ENSG00000259240	MIR4713HG	MIR4713 host gene
	chr15	53528147	53528253	107	*	chip_wt_zmynd_peak_957	36	.	5.22995	7.75209	3.60954	31	Intron (ENST00000567224.1/256764, intron 1 of 2)	15	53513741	53541103	27363	2	256764	ENST00000567224.1	12850	ENSG00000166415	WDR72	WD repeat domain 72
	chr15	57709090	57709210	121	*	chip_wt_zmynd_peak_958	41	.	4.66197	8.44714	4.16778	28	3' UTR	15	57591908	57714745	122838	1	145781	ENST00000380569.6	117182	ENSG00000137878	GCOM1	GRINL1A complex locus 1
	chr15	57709358	57709492	135	*	chip_wt_zmynd_peak_959	34	.	4.97751	7.53305	3.41631	63	3' UTR	15	57591908	57714745	122838	1	145781	ENST00000380569.6	117450	ENSG00000137878	GCOM1	GRINL1A complex locus 1
	chr15	57735223	57735367	145	*	chip_wt_zmynd_peak_960	17	.	3.73313	5.46828	1.73042	54	Intron (ENST00000482852.5/81488, intron 3 of 6)	15	57706712	57782762	76051	1	81488	ENST00000482852.5	28511	ENSG00000255529	POLR2M	RNA polymerase II subunit M
	chr15	58038828	58038944	117	*	chip_wt_zmynd_peak_961	81	.	7.67989	13.1084	8.10841	64	Intron (ENST00000537372.5/8854, intron 2 of 13)	15	57953424	58065923	112500	2	8854	ENST00000537372.5	26979	ENSG00000128918	ALDH1A2	aldehyde dehydrogenase 1 family member A2
	chr15	61683290	61683389	100	*	chip_wt_zmynd_peak_962	44	.	5.76902	8.76856	4.45957	57	Intron (ENST00000658521.1/ENST00000658521.1, intron 1 of 2)	15	61729765	61731389	1625	1	100506530	ENST00000662940.1	-46376	ENSG00000259284	LINC02349	long intergenic non-protein coding RNA 2349
	chr15	61683566	61683645	80	*	chip_wt_zmynd_peak_963	36	.	5.00723	7.74845	3.60623	65	Intron (ENST00000658521.1/ENST00000658521.1, intron 1 of 2)	15	61729765	61731389	1625	1	100506530	ENST00000662940.1	-46120	ENSG00000259284	LINC02349	long intergenic non-protein coding RNA 2349
	chr15	62570241	62570374	134	*	chip_wt_zmynd_peak_964	33	.	4.89271	7.39786	3.31624	21	Intron (ENST00000561197.5/ENST00000561197.5, intron 1 of 2)	15	62561365	62844631	283267	1	83660	ENST00000561311.5	8876	ENSG00000171914	TLN2	talin 2
	chr15	63048014	63048089	76	*	chip_wt_zmynd_peak_965	52	.	6.38798	9.71244	5.24348	28	Promoter (1-2kb)	15	63047694	63049248	1555	2	111064646	ENST00000560903.1	1159		TPM1-AS	TPM1 antisense RNA
	chr15	63678019	63678132	114	*	chip_wt_zmynd_peak_966	25	.	4.41995	6.46699	2.54862	41	Exon (ENST00000559303.2/ENST00000559303.2, exon 2 of 4)	15	63608618	63833948	225331	2	8925	ENST00000443617.7	155816	ENSG00000103657	HERC1	HECT and RLD domain containing E3 ubiquitin protein ligase family member 1
	chr15	64154610	64154698	89	*	chip_wt_zmynd_peak_967	58	.	6.47891	10.5001	5.82959	60	Promoter (2-3kb)	15	64151715	64157481	5767	1	79856	ENST00000557789.5	2895	ENSG00000157734	SNX22	sorting nexin 22
	chr15	64161886	64162005	120	*	chip_wt_zmynd_peak_968	58	.	6.47891	10.5001	5.82959	70	Promoter (1-2kb)	15	64155812	64163205	7394	2	5479	ENST00000300026.3	1200	ENSG00000166794	PPIB	peptidylprolyl isomerase B
	chr15	64681101	64681263	163	*	chip_wt_zmynd_peak_969	44	.	5.39434	8.7426	4.43442	146	Intron (ENST00000326648.4/23060, intron 7 of 8)	15	64499292	64686068	186777	1	23060	ENST00000326648.4	181809	ENSG00000180357	ZNF609	zinc finger protein 609
	chr15	64681407	64681598	192	*	chip_wt_zmynd_peak_970	49	.	5.59674	9.31879	4.93948	128	Intron (ENST00000326648.4/23060, intron 8 of 8)	15	64499292	64686068	186777	1	23060	ENST00000326648.4	182115	ENSG00000180357	ZNF609	zinc finger protein 609
	chr15	66497883	66498094	212	*	chip_wt_zmynd_peak_971	57	.	5.90635	10.2513	5.71053	204	3' UTR	15	66498015	66504855	6841	2	6124	ENST00000307961.11	6761	ENSG00000174444	RPL4	ribosomal protein L4
	chr15	66498300	66498723	424	*	chip_wt_zmynd_peak_972	63	.	6.66278	11.0308	6.3106	189	3' UTR	15	66498015	66504855	6841	2	6124	ENST00000307961.11	6132	ENSG00000174444	RPL4	ribosomal protein L4
	chr15	66498800	66499562	763	*	chip_wt_zmynd_peak_973	68	.	7.06778	11.6657	6.84069	332	3' UTR	15	66498015	66504855	6841	2	6124	ENST00000307961.11	5293	ENSG00000174444	RPL4	ribosomal protein L4
	chr15	66499639	66499781	143	*	chip_wt_zmynd_peak_974	20	.	4.04868	5.86499	2.07218	89	Exon (ENST00000307961.11/6124, exon 10 of 10)	15	66498015	66504855	6841	2	6124	ENST00000307961.11	5074	ENSG00000174444	RPL4	ribosomal protein L4
	chr15	66500396	66500602	207	*	chip_wt_zmynd_peak_975	34	.	4.6679	7.53305	3.41631	33	Promoter (4-5kb)	15	66498015	66504855	6841	2	6124	ENST00000307961.11	4253	ENSG00000174444	RPL4	ribosomal protein L4
	chr15	66501129	66501604	476	*	chip_wt_zmynd_peak_976	29	.	4.19755	6.9063	2.92591	257	Promoter (<=1kb)	15	66501250	66501318	69	2	595100	ENST00000362704.1	0	ENSG00000199574	SNORD18C	small nucleolar RNA, C/D box 18C
	chr15	66501681	66503779	2099	*	chip_wt_zmynd_peak_977	118	.	8.07363	17.4005	11.8203	739	Promoter (<=1kb)	15	66502812	66502910	99	2	595097	ENST00000362803.1	0	ENSG00000199673	SNORD16	small nucleolar RNA, C/D box 16
	chr15	67783458	67783541	84	*	chip_wt_zmynd_peak_978	34	.	4.6679	7.53305	3.41631	28	Intron (ENST00000178640.10/5607, intron 21 of 21)	15	67542703	67807114	264412	1	5607	ENST00000178640.10	240755	ENSG00000137764	MAP2K5	mitogen-activated protein kinase kinase 5
	chr15	69453458	69454669	1212	*	chip_wt_zmynd_peak_979	113	.	8.36947	16.833	11.3177	336	Promoter (<=1kb)	15	69452814	69455547	2734	1	6176	ENST00000357790.5	644	ENSG00000137818	RPLP1	ribosomal protein lateral stalk subunit P1
	chr15	69454837	69454931	95	*	chip_wt_zmynd_peak_980	34	.	4.97751	7.53305	3.41631	22	Promoter (2-3kb)	15	69452814	69455547	2734	1	6176	ENST00000357790.5	2023	ENSG00000137818	RPLP1	ribosomal protein lateral stalk subunit P1
	chr15	69455016	69455095	80	*	chip_wt_zmynd_peak_981	40	.	5.34978	8.30012	4.09977	69	Promoter (2-3kb)	15	69452814	69455547	2734	1	6176	ENST00000357790.5	2202	ENSG00000137818	RPLP1	ribosomal protein lateral stalk subunit P1
	chr15	69455190	69455336	147	*	chip_wt_zmynd_peak_982	57	.	6.4698	10.2782	5.73648	131	Promoter (2-3kb)	15	69452814	69455547	2734	1	6176	ENST00000357790.5	2376	ENSG00000137818	RPLP1	ribosomal protein lateral stalk subunit P1
	chr15	69467864	69468088	225	*	chip_wt_zmynd_peak_983	48	.	5.69441	9.23238	4.87931	68	Promoter (<=1kb)	15	69468036	69571083	103048	1	145837	ENST00000560882.5	0	ENSG00000245750	DRAIC	downregulated RNA in cancer, inhibitor of cell invasion and migration
	chr15	69468732	69468809	78	*	chip_wt_zmynd_peak_984	77	.	7.38786	12.6477	7.72477	50	Intron (ENST00000668790.1/145837, intron 3 of 6)	15	69462921	69571440	108520	1	145837	ENST00000668790.1	5811	ENSG00000245750	DRAIC	downregulated RNA in cancer, inhibitor of cell invasion and migration
	chr15	69554293	69554545	253	*	chip_wt_zmynd_peak_985	52	.	6.10993	9.71881	5.24722	109	Exon (ENST00000642210.1/145837, exon 3 of 9)	15	69462921	69571440	108520	1	145837	ENST00000668790.1	91372	ENSG00000245750	DRAIC	downregulated RNA in cancer, inhibitor of cell invasion and migration
	chr15	69554637	69554794	158	*	chip_wt_zmynd_peak_986	27	.	4.79859	6.74166	2.78203	44	Intron (ENST00000668790.1/145837, intron 3 of 6)	15	69462921	69571440	108520	1	145837	ENST00000668790.1	91716	ENSG00000245750	DRAIC	downregulated RNA in cancer, inhibitor of cell invasion and migration
	chr15	69594502	69594612	111	*	chip_wt_zmynd_peak_987	36	.	5.03654	7.79588	3.64919	37	Intron (ENST00000645479.1/145837, intron 6 of 10)	15	69570785	69633371	62587	1	104472713	ENST00000643306.1	23717	ENSG00000245750	PCAT29	prostate cancer associated transcript 29
	chr15	69603995	69604161	167	*	chip_wt_zmynd_peak_988	72	.	7.32557	12.0674	7.20567	106	Intron (ENST00000645479.1/145837, intron 6 of 10)	15	69570785	69633371	62587	1	104472713	ENST00000643306.1	33210	ENSG00000245750	PCAT29	prostate cancer associated transcript 29
	chr15	70062521	70062678	158	*	chip_wt_zmynd_peak_989	32	.	5.18971	7.3468	3.2692	123	Intron (ENST00000558939.5/7090, intron 8 of 19)	15	70047790	70098176	50387	2	7090	ENST00000558939.5	35498	ENSG00000140332	TLE3	TLE family member 3, transcriptional corepressor
	chr15	70091714	70091933	220	*	chip_wt_zmynd_peak_990	58	.	6.90864	10.5001	5.82959	71	Intron (ENST00000558939.5/7090, intron 4 of 19)	15	70047790	70098176	50387	2	7090	ENST00000558939.5	6243	ENSG00000140332	TLE3	TLE family member 3, transcriptional corepressor
	chr15	70092053	70092199	147	*	chip_wt_zmynd_peak_991	77	.	7.7681	12.7545	7.77475	83	Intron (ENST00000558939.5/7090, intron 4 of 19)	15	70047790	70098176	50387	2	7090	ENST00000558939.5	5977	ENSG00000140332	TLE3	TLE family member 3, transcriptional corepressor
	chr15	70093326	70093527	202	*	chip_wt_zmynd_peak_992	31	.	4.47689	7.20725	3.19706	27	Promoter (4-5kb)	15	70047790	70098176	50387	2	7090	ENST00000558939.5	4649	ENSG00000140332	TLE3	TLE family member 3, transcriptional corepressor
	chr15	70093817	70094218	402	*	chip_wt_zmynd_peak_993	53	.	5.66466	9.84549	5.36748	125	Promoter (3-4kb)	15	70047790	70098176	50387	2	7090	ENST00000558939.5	3958	ENSG00000140332	TLE3	TLE family member 3, transcriptional corepressor
	chr15	70094399	70095373	975	*	chip_wt_zmynd_peak_994	26	.	3.72958	6.60524	2.67849	340	Promoter (<=1kb)	15	70049802	70094785	44984	2	7090	ENST00000654081.1	0	ENSG00000140332	TLE3	TLE family member 3, transcriptional corepressor
	chr15	70324197	70324300	104	*	chip_wt_zmynd_peak_995	29	.	4.19755	6.9063	2.92591	45	Intron (ENST00000558226.1/ENST00000558226.1, intron 1 of 1)	15	70503907	70505928	2022	2	105370880	ENST00000559752.1	181628	ENSG00000259473	LINC02205	long intergenic non-protein coding RNA 2205
	chr15	71079212	71079388	177	*	chip_wt_zmynd_peak_996	29	.	4.19755	6.9063	2.92591	67	Distal Intergenic	15	71096952	71783383	686432	1	79875	ENST00000355327.7	-17564	ENSG00000187720	THSD4	thrombospondin type 1 domain containing 4
	chr15	73654769	73654851	83	*	chip_wt_zmynd_peak_997	29	.	4.49679	6.91348	2.93305	8	Distal Intergenic	15	73560014	73634134	74121	2	27020	ENST00000351217.10	-20635	ENSG00000156642	NPTN	neuroplastin
	chr15	74620913	74621292	380	*	chip_wt_zmynd_peak_998	98	.	8.62757	15.1136	9.81511	320	Exon (ENST00000454830.6/1198, exon 3 of 12)	15	74608372	74630201	21830	1	1198	ENST00000345005.8	12541	ENSG00000179335	CLK3	CDC like kinase 3
	chr15	75047191	75047266	76	*	chip_wt_zmynd_peak_999	29	.	4.89406	6.88937	2.91304	32	Intron (ENST00000564923.5/60490, intron 2 of 3)	15	75023587	75049490	25904	1	60490	ENST00000564923.5	23604	ENSG00000138621	PPCDC	phosphopantothenoylcysteine decarboxylase
	chr15	75203180	75203276	97	*	chip_wt_zmynd_peak_1000	32	.	5.18971	7.3468	3.2692	77	Intron (ENST00000563905.5/56905, intron 3 of 3)	15	75195643	75206112	10470	1	56905	ENST00000563905.5	7537	ENSG00000167173	C15orf39	chromosome 15 open reading frame 39
	chr15	76533189	76533311	123	*	chip_wt_zmynd_peak_1001	35	.	3.7272	7.73977	3.59788	84	Intron (ENST00000563290.6/49855, intron 23 of 31)	15	76347904	76905340	557437	2	49855	ENST00000563290.6	372029	ENSG00000140386	SCAPER	S-phase cyclin A associated protein in the ER
	chr15	76703792	76703867	76	*	chip_wt_zmynd_peak_1002	30	.	4.66059	7.02439	3.03528	24	Intron (ENST00000563290.6/49855, intron 18 of 31)	15	76347904	76905340	557437	2	49855	ENST00000563290.6	201473	ENSG00000140386	SCAPER	S-phase cyclin A associated protein in the ER
	chr15	77417858	77418040	183	*	chip_wt_zmynd_peak_1003	106	.	7.87659	15.9916	10.6145	112	Promoter (2-3kb)	15	77100656	77420144	319489	2	79834	ENST00000560626.6	2104	ENSG00000173517	PEAK1	pseudopodium enriched atypical kinase 1
	chr15	78933909	78934072	164	*	chip_wt_zmynd_peak_1004	56	.	6.41019	10.1859	5.67091	122	Intron (ENST00000220166.9/1512, intron 5 of 11)	15	78921058	78945091	24034	2	1512	ENST00000220166.9	11019	ENSG00000103811	CTSH	cathepsin H
	chr15	79317033	79317362	330	*	chip_wt_zmynd_peak_1005	35	.	4.42976	7.66459	3.52756	146	Intron (ENST00000299705.10/23423, intron 2 of 2)	15	79311112	79322840	11729	1	23423	ENST00000299705.10	5921	ENSG00000166557	TMED3	transmembrane p24 trafficking protein 3
	chr15	79317495	79317806	312	*	chip_wt_zmynd_peak_1006	41	.	5.28712	8.41215	4.13832	63	Intron (ENST00000299705.10/23423, intron 2 of 2)	15	79311112	79322840	11729	1	23423	ENST00000299705.10	6383	ENSG00000166557	TMED3	transmembrane p24 trafficking protein 3
	chr15	82539253	82539879	627	*	chip_wt_zmynd_peak_1007	74	.	7.47427	12.2985	7.40499	407	Promoter (<=1kb)	15	82533175	82540008	6834	2	6218	ENST00000561440.2	129	ENSG00000182774	RPS17	ribosomal protein S17
	chr15	82849244	82849873	630	*	chip_wt_zmynd_peak_1008	57	.	4.65841	10.2238	5.7057	345	3' UTR	15	82848983	82952720	103738	2	9455	ENST00000450735.7	102847	ENSG00000103942	HOMER2	homer scaffold protein 2
	chr15	82849953	82850080	128	*	chip_wt_zmynd_peak_1009	17	.	3.50093	5.46828	1.73042	0	Intron (ENST00000450735.7/9455, intron 8 of 8)	15	82848983	82952720	103738	2	9455	ENST00000450735.7	102640	ENSG00000103942	HOMER2	homer scaffold protein 2
	chr15	82919525	82919752	228	*	chip_wt_zmynd_peak_1010	119	.	8.13874	17.5163	11.9207	71	Intron (ENST00000450735.7/9455, intron 1 of 8)	15	82848983	82952720	103738	2	9455	ENST00000450735.7	32968	ENSG00000103942	HOMER2	homer scaffold protein 2
	chr15	84606936	84607018	83	*	chip_wt_zmynd_peak_1011	51	.	5.91372	9.58805	5.12642	64	Intron (ENST00000540936.1/54993, intron 2 of 2)	15	84600986	84620649	19664	1	54993	ENST00000540936.1	5950	ENSG00000176371	ZSCAN2	zinc finger and SCAN domain containing 2
	chr15	86015253	86015337	85	*	chip_wt_zmynd_peak_1012	32	.	4.9238	7.2694	3.25716	53	Distal Intergenic	15	86079973	87029052	949080	1	123624	ENST00000441037.7	-64636	ENSG00000273540	AGBL1	ATP/GTP binding protein like 1
	chr15	86180759	86180905	147	*	chip_wt_zmynd_peak_1013	16	.	3.35804	5.31046	1.6581	55	Intron (ENST00000441037.7/123624, intron 5 of 24)	15	86079973	87029052	949080	1	123624	ENST00000441037.7	100786	ENSG00000273540	AGBL1	ATP/GTP binding protein like 1
	chr15	86403216	86403497	282	*	chip_wt_zmynd_peak_1014	63	.	6.15604	11.107	6.38469	64	Intron (ENST00000441037.7/123624, intron 18 of 24)	15	86079973	87029052	949080	1	123624	ENST00000441037.7	323243	ENSG00000273540	AGBL1	ATP/GTP binding protein like 1
	chr15	88042213	88042333	121	*	chip_wt_zmynd_peak_1015	81	.	6.83518	13.1909	8.16237	46	Intron (ENST00000394480.6/4916, intron 13 of 18)	15	87859751	88256747	396997	2	4916	ENST00000394480.6	214414	ENSG00000140538	NTRK3	neurotrophic receptor tyrosine kinase 3
	chr15	89120255	89120386	132	*	chip_wt_zmynd_peak_1016	27	.	4.35829	6.6833	2.72707	14	Intron (ENST00000569411.5/11057, intron 3 of 4)	15	89087459	89155390	67932	1	11057	ENST00000569411.5	32796	ENSG00000140526	ABHD2	abhydrolase domain containing 2
	chr15	89129784	89129950	167	*	chip_wt_zmynd_peak_1017	41	.	4.66197	8.44714	4.16778	144	Intron (ENST00000569411.5/11057, intron 3 of 4)	15	89087459	89155390	67932	1	11057	ENST00000569411.5	42325	ENSG00000140526	ABHD2	abhydrolase domain containing 2
	chr15	89748578	89748770	193	*	chip_wt_zmynd_peak_1018	34	.	4.97751	7.53305	3.41631	62	Promoter (2-3kb)	15	89748661	89751310	2650	2	55897	ENST00000300057.4	2540	ENSG00000166823	MESP1	mesoderm posterior bHLH transcription factor 1
	chr15	89749444	89749544	101	*	chip_wt_zmynd_peak_1019	37	.	5.29931	7.8612	3.70389	46	Promoter (1-2kb)	15	89748661	89751310	2650	2	55897	ENST00000300057.4	1766	ENSG00000166823	MESP1	mesoderm posterior bHLH transcription factor 1
	chr15	89756944	89757167	224	*	chip_wt_zmynd_peak_1020	25	.	3.41759	6.46191	2.54649	122	Promoter (3-4kb)	15	89760591	89778754	18164	1	145873	ENST00000560219.2	-3424	ENSG00000188095	MESP2	mesoderm posterior bHLH transcription factor 2
	chr15	90465377	90465509	133	*	chip_wt_zmynd_peak_1021	112	.	7.74325	16.8071	11.2967	71	Intron (ENST00000268182.10/8826, intron 15 of 37)	15	90388242	90502239	113998	1	8826	ENST00000268182.10	77135	ENSG00000140575	IQGAP1	IQ motif containing GTPase activating protein 1
	chr15	91472471	91472574	104	*	chip_wt_zmynd_peak_1022	94	.	7.39117	14.6406	9.43569	40	Intron (ENST00000555947.6/101926928, intron 1 of 2)	15	91408708	91605873	197166	1	101926928	ENST00000555947.6	63763	ENSG00000258551	CRAT37	cervical cancer-associated transcript 37
	chr15	92616993	92617164	172	*	chip_wt_zmynd_peak_1023	32	.	5.15023	7.28567	3.2692	147	Intron (ENST00000607766.1/ENST00000607766.1, intron 1 of 1)	15	92619058	92639244	20187	2	400451	ENST00000555064.5	22080	ENSG00000185442	FAM174B	family with sequence similarity 174 member B
	chr15	92617243	92617830	588	*	chip_wt_zmynd_peak_1024	127	.	8.38324	18.4988	12.7616	398	3' UTR	15	92617448	92645598	28151	2	400451	ENST00000553393.5	27768	ENSG00000185442	FAM174B	family with sequence similarity 174 member B
	chr15	92618125	92618340	216	*	chip_wt_zmynd_peak_1025	95	.	8.41511	14.777	9.55481	56	3' UTR	15	92617448	92645598	28151	2	400451	ENST00000553393.5	27258	ENSG00000185442	FAM174B	family with sequence similarity 174 member B
	chr15	92638464	92638718	255	*	chip_wt_zmynd_peak_1026	55	.	5.12639	10.0802	5.57261	130	Intron (ENST00000553393.5/400451, intron 1 of 2)	15	92617448	92645598	28151	2	400451	ENST00000553393.5	6880	ENSG00000185442	FAM174B	family with sequence similarity 174 member B
	chr15	92650416	92650551	136	*	chip_wt_zmynd_peak_1027	23	.	4.00136	6.23785	2.39639	115	Intron (ENST00000327355.6/400451, intron 1 of 2)	15	92617448	92655775	38328	2	400451	ENST00000327355.6	5224	ENSG00000185442	FAM174B	family with sequence similarity 174 member B
	chr15	92651915	92652056	142	*	chip_wt_zmynd_peak_1028	27	.	4.24555	6.66758	2.72707	14	Promoter (3-4kb)	15	92617448	92655775	38328	2	400451	ENST00000327355.6	3719	ENSG00000185442	FAM174B	family with sequence similarity 174 member B
	chr15	92652197	92652308	112	*	chip_wt_zmynd_peak_1029	16	.	3.35804	5.31046	1.6581	55	Promoter (3-4kb)	15	92617448	92655775	38328	2	400451	ENST00000327355.6	3467	ENSG00000185442	FAM174B	family with sequence similarity 174 member B
	chr15	92652656	92653209	554	*	chip_wt_zmynd_peak_1030	85	.	6.05522	13.5895	8.52951	35	Promoter (2-3kb)	15	92617448	92655775	38328	2	400451	ENST00000327355.6	2566	ENSG00000185442	FAM174B	family with sequence similarity 174 member B
	chr15	92653293	92654379	1087	*	chip_wt_zmynd_peak_1031	96	.	7.50924	14.8433	9.6181	400	Promoter (1-2kb)	15	92617448	92655775	38328	2	400451	ENST00000327355.6	1396	ENSG00000185442	FAM174B	family with sequence similarity 174 member B
	chr15	92654483	92654663	181	*	chip_wt_zmynd_peak_1032	28	.	4.41599	6.77942	2.81829	32	Promoter (1-2kb)	15	92617448	92655775	38328	2	400451	ENST00000327355.6	1112	ENSG00000185442	FAM174B	family with sequence similarity 174 member B
	chr15	92696306	92696393	88	*	chip_wt_zmynd_peak_1033	34	.	4.97751	7.53305	3.41631	65	Intron (ENST00000557398.2/400451, intron 2 of 3)	15	92619302	92809798	190497	2	400451	ENST00000557398.2	113405	ENSG00000185442	FAM174B	family with sequence similarity 174 member B
	chr15	92883735	92884673	939	*	chip_wt_zmynd_peak_1034	77	.	5.82301	12.6839	7.7557	593	Promoter (<=1kb)	15	92884371	92898130	13760	1	100507217	ENST00000554133.5	0		LINC01578	long intergenic non-protein coding RNA 1578
	chr15	92885017	92885301	285	*	chip_wt_zmynd_peak_1035	42	.	5.10713	8.50183	4.21508	236	Exon (ENST00000554133.5/100507217, exon 1 of 4)	15	92819540	92898743	79204	1	100507217	ENST00000653163.1	65477		LINC01578	long intergenic non-protein coding RNA 1578
	chr15	92885401	92885556	156	*	chip_wt_zmynd_peak_1036	48	.	4.89418	9.25272	4.89485	129	5' UTR	15	92819540	92898743	79204	1	100507217	ENST00000653163.1	65861		LINC01578	long intergenic non-protein coding RNA 1578
	chr15	92885838	92885914	77	*	chip_wt_zmynd_peak_1037	62	.	4.84418	11.0053	6.29278	56	Intron (ENST00000653163.1/100507217, intron 2 of 4)	15	92819540	92898743	79204	1	100507217	ENST00000653163.1	66298		LINC01578	long intergenic non-protein coding RNA 1578
	chr15	92886273	92886392	120	*	chip_wt_zmynd_peak_1038	58	.	4.89134	10.3653	5.81492	46	Exon (ENST00000555227.1/100507217, exon 2 of 2)	15	92819540	92898743	79204	1	100507217	ENST00000653163.1	66733		LINC01578	long intergenic non-protein coding RNA 1578
	chr15	92886490	92886631	142	*	chip_wt_zmynd_peak_1039	70	.	5.45737	11.9401	7.08897	22	Exon (ENST00000555227.1/100507217, exon 2 of 2)	15	92819540	92898743	79204	1	100507217	ENST00000653163.1	66950		LINC01578	long intergenic non-protein coding RNA 1578
	chr15	92886718	92887175	458	*	chip_wt_zmynd_peak_1040	65	.	4.50123	11.2515	6.50501	148	Exon (ENST00000555227.1/100507217, exon 2 of 2)	15	92819540	92898743	79204	1	100507217	ENST00000653163.1	67178		LINC01578	long intergenic non-protein coding RNA 1578
	chr15	92887332	92887524	193	*	chip_wt_zmynd_peak_1041	35	.	4.29279	7.7387	3.59783	119	Intron (ENST00000653163.1/100507217, intron 3 of 4)	15	92819540	92898743	79204	1	100507217	ENST00000653163.1	67792		LINC01578	long intergenic non-protein coding RNA 1578
	chr15	92888044	92888515	472	*	chip_wt_zmynd_peak_1042	69	.	5.02995	11.8043	6.959	44	Exon (ENST00000555520.1/100507217, exon 1 of 3)	15	92819540	92898743	79204	1	100507217	ENST00000653163.1	68504		LINC01578	long intergenic non-protein coding RNA 1578
	chr15	92889718	92889927	210	*	chip_wt_zmynd_peak_1043	14	.	3.54691	5.02988	1.43581	75	Intron (ENST00000653163.1/100507217, intron 3 of 4)	15	92819540	92898743	79204	1	100507217	ENST00000653163.1	70178		LINC01578	long intergenic non-protein coding RNA 1578
	chr15	92900865	92900981	117	*	chip_wt_zmynd_peak_1044	21	.	3.98882	5.909	2.1131	61	Intron (ENST00000629685.2/1106, intron 4 of 6)	15	92883413	92927330	43918	1	1106	ENST00000629685.2	17452	ENSG00000173575	CHD2	chromodomain helicase DNA binding protein 2
	chr15	92901104	92901188	85	*	chip_wt_zmynd_peak_1045	32	.	4.40457	7.27999	3.26747	33	5' UTR	15	92883413	92927330	43918	1	1106	ENST00000629685.2	17691	ENSG00000173575	CHD2	chromodomain helicase DNA binding protein 2
	chr15	92903453	92903528	76	*	chip_wt_zmynd_peak_1046	23	.	4.14011	6.16525	2.34133	60	Intron (ENST00000629685.2/1106, intron 5 of 6)	15	92883413	92927330	43918	1	1106	ENST00000629685.2	20040	ENSG00000173575	CHD2	chromodomain helicase DNA binding protein 2
	chr15	92903808	92903936	129	*	chip_wt_zmynd_peak_1047	21	.	3.54381	5.94584	2.14455	15	Intron (ENST00000629685.2/1106, intron 5 of 6)	15	92883413	92927330	43918	1	1106	ENST00000629685.2	20395	ENSG00000173575	CHD2	chromodomain helicase DNA binding protein 2
	chr15	92904584	92904696	113	*	chip_wt_zmynd_peak_1048	28	.	4.33371	6.8205	2.85755	42	5' UTR	15	92883413	92927330	43918	1	1106	ENST00000629685.2	21171	ENSG00000173575	CHD2	chromodomain helicase DNA binding protein 2
	chr15	92904953	92905184	232	*	chip_wt_zmynd_peak_1049	41	.	4.66197	8.44714	4.16778	185	Exon (ENST00000626782.2/1106, exon 1 of 12)	15	92883413	92927330	43918	1	1106	ENST00000629685.2	21540	ENSG00000173575	CHD2	chromodomain helicase DNA binding protein 2
	chr15	92916270	92916382	113	*	chip_wt_zmynd_peak_1050	17	.	3.50093	5.46828	1.73042	72	Intron (ENST00000629685.2/1106, intron 5 of 6)	15	92883413	92927330	43918	1	1106	ENST00000629685.2	32857	ENSG00000173575	CHD2	chromodomain helicase DNA binding protein 2
	chr15	92917484	92918145	662	*	chip_wt_zmynd_peak_1051	60	.	5.70417	10.7521	6.06261	616	Intron (ENST00000629685.2/1106, intron 5 of 6)	15	92883413	92927330	43918	1	1106	ENST00000629685.2	34071	ENSG00000173575	CHD2	chromodomain helicase DNA binding protein 2
	chr15	94704358	94704572	215	*	chip_wt_zmynd_peak_1052	44	.	5.24039	8.72663	4.4237	174	Distal Intergenic	15	94855474	94856912	1439	1	440311	ENST00000565166.3	-150902	ENSG00000277654	LOC440311	NOP53 ribosome biogenesis factor pseudogene
	chr15	96332816	96333212	397	*	chip_wt_zmynd_peak_1053	49	.	5.59674	9.31879	4.93948	326	Promoter (<=1kb)	15	96333163	96337836	4674	1	7026	ENST00000453270.2	0	ENSG00000185551	NR2F2	nuclear receptor subfamily 2 group F member 2
	chr15	96334172	96334390	219	*	chip_wt_zmynd_peak_1054	78	.	7.4827	12.7975	7.81125	74	Exon (ENST00000421109.6/7026, exon 2 of 3)	15	96325938	96338618	12681	1	7026	ENST00000421109.6	8234	ENSG00000185551	NR2F2	nuclear receptor subfamily 2 group F member 2
	chr15	96334498	96336524	2027	*	chip_wt_zmynd_peak_1055	134	.	8.54475	19.346	13.4791	829	Exon (ENST00000421109.6/7026, exon 2 of 3)	15	96325938	96338618	12681	1	7026	ENST00000421109.6	8560	ENSG00000185551	NR2F2	nuclear receptor subfamily 2 group F member 2
	chr15	96337287	96338803	1517	*	chip_wt_zmynd_peak_1056	137	.	8.42928	19.692	13.7757	274	3' UTR	15	96325938	96338618	12681	1	7026	ENST00000421109.6	11349	ENSG00000185551	NR2F2	nuclear receptor subfamily 2 group F member 2
	chr15	96339084	96339241	158	*	chip_wt_zmynd_peak_1057	29	.	4.19755	6.9063	2.92591	126	3' UTR	15	96330700	96340258	9559	1	7026	ENST00000394166.8	8384	ENSG00000185551	NR2F2	nuclear receptor subfamily 2 group F member 2
	chr15	96339966	96340235	270	*	chip_wt_zmynd_peak_1058	64	.	5.72142	11.2058	6.46562	243	3' UTR	15	96330700	96340258	9559	1	7026	ENST00000394166.8	9266	ENSG00000185551	NR2F2	nuclear receptor subfamily 2 group F member 2
	chr15	96340334	96340578	245	*	chip_wt_zmynd_peak_1059	69	.	5.59081	11.7967	6.95327	191	Distal Intergenic	15	96333261	96333307	47	1	100302258	ENST00000410719.1	7073	ENSG00000283888	MIR1469	microRNA 1469
	chr15	96341368	96341461	94	*	chip_wt_zmynd_peak_1060	14	.	3.73906	5.08049	1.45817	64	Distal Intergenic	15	96333261	96333307	47	1	100302258	ENST00000410719.1	8107	ENSG00000283888	MIR1469	microRNA 1469
	chr15	98650964	98651329	366	*	chip_wt_zmynd_peak_1061	92	.	7.88748	14.4493	9.25949	298	Promoter (2-3kb)	15	98648539	98964530	315992	1	3480	ENST00000649865.1	2425	ENSG00000140443	IGF1R	insulin like growth factor 1 receptor
	chr15	98651415	98651816	402	*	chip_wt_zmynd_peak_1062	72	.	6.52557	12.1886	7.29986	79	Promoter (2-3kb)	15	98648539	98964530	315992	1	3480	ENST00000649865.1	2876	ENSG00000140443	IGF1R	insulin like growth factor 1 receptor
	chr15	98652053	98652312	260	*	chip_wt_zmynd_peak_1063	49	.	5.40215	9.39801	4.9739	53	Promoter (3-4kb)	15	98648539	98964530	315992	1	3480	ENST00000649865.1	3514	ENSG00000140443	IGF1R	insulin like growth factor 1 receptor
	chr15	98727263	98727417	155	*	chip_wt_zmynd_peak_1064	33	.	4.83824	7.47405	3.39061	62	Intron (ENST00000649865.1/3480, intron 2 of 20)	15	98648539	98964530	315992	1	3480	ENST00000649865.1	78724	ENSG00000140443	IGF1R	insulin like growth factor 1 receptor
	chr15	98760453	98760564	112	*	chip_wt_zmynd_peak_1065	18	.	3.883	5.59235	1.84249	11	Intron (ENST00000649865.1/3480, intron 2 of 20)	15	98648539	98964530	315992	1	3480	ENST00000649865.1	111914	ENSG00000140443	IGF1R	insulin like growth factor 1 receptor
	chr15	98803786	98804121	336	*	chip_wt_zmynd_peak_1066	41	.	5.28712	8.41215	4.13832	26	Intron (ENST00000649865.1/3480, intron 2 of 20)	15	98648539	98964530	315992	1	3480	ENST00000649865.1	155247	ENSG00000140443	IGF1R	insulin like growth factor 1 receptor
	chr15	98851697	98851793	97	*	chip_wt_zmynd_peak_1067	33	.	4.58837	7.39786	3.31624	84	Intron (ENST00000649865.1/3480, intron 2 of 20)	15	98648539	98964530	315992	1	3480	ENST00000649865.1	203158	ENSG00000140443	IGF1R	insulin like growth factor 1 receptor
	chr15	98866067	98866188	122	*	chip_wt_zmynd_peak_1068	31	.	4.77383	7.20725	3.19706	99	Intron (ENST00000649865.1/3480, intron 2 of 20)	15	98648539	98964530	315992	1	3480	ENST00000649865.1	217528	ENSG00000140443	IGF1R	insulin like growth factor 1 receptor
	chr15	98952822	98952920	99	*	chip_wt_zmynd_peak_1069	34	.	4.6679	7.53305	3.41631	57	Exon (ENST00000558751.1/3480, exon 1 of 2)	15	98648539	98964530	315992	1	3480	ENST00000649865.1	304283	ENSG00000140443	IGF1R	insulin like growth factor 1 receptor
	chr15	98953331	98953414	84	*	chip_wt_zmynd_peak_1070	58	.	6.42962	10.4207	5.82959	49	Intron (ENST00000649865.1/3480, intron 20 of 20)	15	98648539	98964530	315992	1	3480	ENST00000649865.1	304792	ENSG00000140443	IGF1R	insulin like growth factor 1 receptor
	chr15	101278586	101278703	118	*	chip_wt_zmynd_peak_1071	85	.	6.05522	13.5895	8.52951	63	Promoter (1-2kb)	15	101275100	101277500	2401	2	55829	ENST00000529968.1	-1086	ENSG00000131871	SELENOS	selenoprotein S
	chr15	101642223	101642338	116	*	chip_wt_zmynd_peak_1072	23	.	3.96534	6.17368	2.34607	101	3' UTR	15	101632977	101652376	19400	2	80213	ENST00000428002.6	10038	ENSG00000184277	TM2D3	TM2 domain containing 3
	chr15	101850186	101850287	102	*	chip_wt_zmynd_peak_1073	55	.	5.12639	10.0802	5.57261	45	Exon (ENST00000560066.1/390651, exon 5 of 5)	15	101842119	101850324	8206	1	390651	ENST00000560066.1	8067	ENSG00000214344	OR4F13P	olfactory receptor family 4 subfamily F member 13 pseudogene
	chr16	681652	681732	81	*	chip_wt_zmynd_peak_1074	58	.	6.47891	10.5001	5.82959	62	Promoter (1-2kb)	16	680224	682746	2523	1	10273	ENST00000565677.5	1428	ENSG00000103266	STUB1	STIP1 homology and U-box containing protein 1
	chr16	1155378	1155453	76	*	chip_wt_zmynd_peak_1075	41	.	5.61944	8.36447	4.10589	65	Promoter (2-3kb)	16	1153106	1221768	68663	1	8912	ENST00000348261.11	2272	ENSG00000196557	CACNA1H	calcium voltage-gated channel subunit alpha1 H
	chr16	1960781	1961616	836	*	chip_wt_zmynd_peak_1076	163	.	11.206	22.7167	16.3497	516	Promoter (1-2kb)	16	1959538	1961975	2438	1	4716	ENST00000268668.11	1243	ENSG00000140990	NDUFB10	NADH:ubiquinone oxidoreductase subunit B10
	chr16	1961720	1961945	226	*	chip_wt_zmynd_peak_1077	58	.	6.90864	10.5001	5.82959	171	Promoter (2-3kb)	16	1959538	1961975	2438	1	4716	ENST00000268668.11	2182	ENSG00000140990	NDUFB10	NADH:ubiquinone oxidoreductase subunit B10
	chr16	1962024	1962386	363	*	chip_wt_zmynd_peak_1078	67	.	7.33837	11.6134	6.78982	99	Promoter (<=1kb)	16	1962334	1962466	133	2	574042	ENST00000384084.1	80	ENSG00000206811	SNORA10	small nucleolar RNA, H/ACA box 10
	chr16	1963062	1963168	107	*	chip_wt_zmynd_peak_1079	58	.	6.47891	10.5001	5.82959	50	Promoter (<=1kb)	16	1962973	1963106	134	2	26784	ENST00000384674.1	0	ENSG00000207405	SNORA64	small nucleolar RNA, H/ACA box 64
	chr16	1963385	1963582	198	*	chip_wt_zmynd_peak_1080	58	.	6.47891	10.5001	5.82959	145	Promoter (1-2kb)	16	1962058	1964826	2769	2	6187	ENST00000343262.9	1244	ENSG00000140988	RPS2	ribosomal protein S2
	chr16	1963746	1964140	395	*	chip_wt_zmynd_peak_1081	58	.	6.90864	10.5001	5.82959	58	Promoter (<=1kb)	16	1962058	1964826	2769	2	6187	ENST00000343262.9	686	ENSG00000140988	RPS2	ribosomal protein S2
	chr16	2153254	2153519	266	*	chip_wt_zmynd_peak_1082	41	.	5.61944	8.36447	4.10589	18	3' UTR	16	2148144	2153421	5278	1	25837	ENST00000541451.5	5110	ENSG00000167964	RAB26	RAB26, member RAS oncogene family
	chr16	2153809	2154018	210	*	chip_wt_zmynd_peak_1083	41	.	5.61944	8.36447	4.10589	163	3' UTR	16	2148273	2154139	5867	1	25837	ENST00000564426.5	5536	ENSG00000167964	RAB26	RAB26, member RAS oncogene family
	chr16	2252189	2252334	146	*	chip_wt_zmynd_peak_1084	58	.	6.47891	10.5001	5.82959	50	Promoter (<=1kb)	16	2239940	2252300	12361	2	1632	ENST00000570258.5	0	ENSG00000167969	ECI1	enoyl-CoA delta isomerase 1
	chr16	8901781	8901880	100	*	chip_wt_zmynd_peak_1085	32	.	5.18971	7.3468	3.2692	80	Intron (ENST00000344836.9/7874, intron 18 of 30)	16	8892097	8963906	71810	2	7874	ENST00000344836.9	62026	ENSG00000187555	USP7	ubiquitin specific peptidase 7
	chr16	8901957	8902032	76	*	chip_wt_zmynd_peak_1086	32	.	5.18971	7.3468	3.2692	54	Exon (ENST00000570256.5/7874, exon 4 of 4)	16	8892097	8963906	71810	2	7874	ENST00000344836.9	61874	ENSG00000187555	USP7	ubiquitin specific peptidase 7
	chr16	9092930	9093075	146	*	chip_wt_zmynd_peak_1087	24	.	4.75998	6.36626	2.46143	89	Promoter (1-2kb)	16	9091644	9121635	29992	1	29035	ENST00000327827.12	1286	ENSG00000182831	C16orf72	chromosome 16 open reading frame 72
	chr16	9093556	9093679	124	*	chip_wt_zmynd_peak_1088	24	.	4.75998	6.36626	2.46143	9	Promoter (1-2kb)	16	9091644	9121635	29992	1	29035	ENST00000327827.12	1912	ENSG00000182831	C16orf72	chromosome 16 open reading frame 72
	chr16	9093815	9093940	126	*	chip_wt_zmynd_peak_1089	41	.	5.61944	8.36447	4.10589	57	Promoter (2-3kb)	16	9091644	9121635	29992	1	29035	ENST00000327827.12	2171	ENSG00000182831	C16orf72	chromosome 16 open reading frame 72
	chr16	14979850	14979958	109	*	chip_wt_zmynd_peak_1090	34	.	4.97751	7.53305	3.41631	10	Intron (ENST00000563679.5/23042, intron 1 of 22)	16	14974591	15036678	62088	1	23042	ENST00000563679.5	5259	ENSG00000179889	PDXDC1	pyridoxal dependent decarboxylase domain containing 1
	chr16	21514464	21514539	76	*	chip_wt_zmynd_peak_1091	41	.	5.61944	8.36447	4.10589	56	Exon (ENST00000654954.1/ENST00000654954.1, exon 2 of 2)	16	21463205	21520444	57240	2	100271836	ENST00000522841.6	5905	ENSG00000180747	SMG1P3	SMG1 pseudogene 3
	chr16	21516794	21516897	104	*	chip_wt_zmynd_peak_1092	41	.	5.61944	8.36447	4.10589	85	Promoter (3-4kb)	16	21463205	21520444	57240	2	100271836	ENST00000522841.6	3547	ENSG00000180747	SMG1P3	SMG1 pseudogene 3
	chr16	21517969	21518440	472	*	chip_wt_zmynd_peak_1093	72	.	6.52557	12.1886	7.29986	424	Promoter (2-3kb)	16	21463205	21520444	57240	2	100271836	ENST00000522841.6	2004	ENSG00000180747	SMG1P3	SMG1 pseudogene 3
	chr16	21519354	21519451	98	*	chip_wt_zmynd_peak_1094	20	.	4.04868	5.86499	2.07218	86	Promoter (<=1kb)	16	21463205	21520444	57240	2	100271836	ENST00000522841.6	993	ENSG00000180747	SMG1P3	SMG1 pseudogene 3
	chr16	29608977	29609094	118	*	chip_wt_zmynd_peak_1095	32	.	5.18971	7.3468	3.2692	65	Distal Intergenic	16	29599179	29599265	87	2	100500917	ENST00000578247.1	-9712	ENSG00000265462	MIR3680-1	microRNA 3680-1
	chr16	29611020	29611095	76	*	chip_wt_zmynd_peak_1096	23	.	4.64276	6.18819	2.35407	58	Distal Intergenic	16	29599179	29599265	87	2	100500917	ENST00000578247.1	-11755	ENSG00000265462	MIR3680-1	microRNA 3680-1
	chr16	29804169	29804443	275	*	chip_wt_zmynd_peak_1097	41	.	5.61944	8.36447	4.10589	117	Exon (ENST00000565736.1/3835, exon 2 of 2)	16	29790719	29805384	14666	1	3835	ENST00000561482.5	13450	ENSG00000079616	KIF22	kinesin family member 22
	chr16	29804540	29804630	91	*	chip_wt_zmynd_peak_1098	34	.	4.97751	7.53305	3.41631	41	3' UTR	16	29790719	29805384	14666	1	3835	ENST00000561482.5	13821	ENSG00000079616	KIF22	kinesin family member 22
	chr16	29804834	29804945	112	*	chip_wt_zmynd_peak_1099	49	.	6.04917	9.41639	4.9739	71	3' UTR	16	29790719	29805384	14666	1	3835	ENST00000561482.5	14115	ENSG00000079616	KIF22	kinesin family member 22
	chr16	29808311	29808474	164	*	chip_wt_zmynd_peak_1100	58	.	6.47891	10.5001	5.82959	64	Promoter (<=1kb)	16	29808420	29811067	2648	1	4150	ENST00000565777.1	0	ENSG00000103495	MAZ	MYC associated zinc finger protein
	chr16	29808582	29808674	93	*	chip_wt_zmynd_peak_1101	67	.	7.33837	11.6134	6.78982	35	Promoter (2-3kb)	16	29806106	29811160	5055	1	4150	ENST00000545521.5	2476	ENSG00000103495	MAZ	MYC associated zinc finger protein
	chr16	29808770	29809421	652	*	chip_wt_zmynd_peak_1102	98	.	8.62757	15.1136	9.81511	485	Promoter (2-3kb)	16	29806106	29811160	5055	1	4150	ENST00000545521.5	2664	ENSG00000103495	MAZ	MYC associated zinc finger protein
	chr16	29810336	29810675	340	*	chip_wt_zmynd_peak_1103	41	.	5.61944	8.36447	4.10589	56	Promoter (4-5kb)	16	29806106	29811160	5055	1	4150	ENST00000545521.5	4230	ENSG00000103495	MAZ	MYC associated zinc finger protein
	chr16	30699809	30699937	129	*	chip_wt_zmynd_peak_1104	77	.	7.7681	12.7545	7.77475	67	Promoter (1-2kb)	16	30698209	30704309	6101	1	10847	ENST00000411466.6	1600	ENSG00000080603	SRCAP	Snf2 related CREBBP activator protein
	chr16	36347539	36347698	160	*	chip_wt_zmynd_peak_1105	81	.	6.83518	13.1909	8.16237	65	Distal Intergenic	16	35748357	35755796	7440	1	400533	ENST00000565625.1	599182	ENSG00000261122	LINC02167	long intergenic non-protein coding RNA 2167
	chr16	36496042	36496117	76	*	chip_wt_zmynd_peak_1106	108	.	7.76402	16.3197	10.8616	41	Distal Intergenic	16	35748357	35755796	7440	1	400533	ENST00000565625.1	747685	ENSG00000261122	LINC02167	long intergenic non-protein coding RNA 2167
	chr16	36778701	36778780	80	*	chip_wt_zmynd_peak_1107	87	.	8.19783	13.9217	8.7801	50	Distal Intergenic	16	35748357	35755796	7440	1	400533	ENST00000565625.1	1030344	ENSG00000261122	LINC02167	long intergenic non-protein coding RNA 2167
	chr16	37065446	37065534	89	*	chip_wt_zmynd_peak_1108	141	.	10.3465	20.1029	14.1069	50	Distal Intergenic	16	35748357	35755796	7440	1	400533	ENST00000565625.1	1317089	ENSG00000261122	LINC02167	long intergenic non-protein coding RNA 2167
	chr16	37241985	37242062	78	*	chip_wt_zmynd_peak_1109	98	.	8.62757	15.1136	9.81511	33	Distal Intergenic	16	35748357	35755796	7440	1	400533	ENST00000565625.1	1493628	ENSG00000261122	LINC02167	long intergenic non-protein coding RNA 2167
	chr16	38211541	38211629	89	*	chip_wt_zmynd_peak_1110	152	.	10.7762	21.4006	15.2182	43	Distal Intergenic	16	35748357	35755796	7440	1	400533	ENST00000565625.1	2463184	ENSG00000261122	LINC02167	long intergenic non-protein coding RNA 2167
	chr16	51734321	51734431	111	*	chip_wt_zmynd_peak_1111	49	.	6.04917	9.41639	4.9739	35	Distal Intergenic	16	51755325	51788208	32884	1	101927364	ENST00000667113.1	-20894		LINC01571	long intergenic non-protein coding RNA 1571
	chr16	54283640	54283843	204	*	chip_wt_zmynd_peak_1112	34	.	4.97751	7.53305	3.41631	15	Promoter (2-3kb)	16	54283304	54286787	3484	2	79191	ENST00000329734.4	2944	ENSG00000177508	IRX3	iroquois homeobox 3
	chr16	57818757	57818845	89	*	chip_wt_zmynd_peak_1113	67	.	7.33837	11.6134	6.78982	34	Intron (ENST00000565684.5/3801, intron 1 of 4)	16	57771671	57846535	74865	2	3801	ENST00000565684.5	27690	ENSG00000140859	KIFC3	kinesin family member C3
	chr16	69741783	69741965	183	*	chip_wt_zmynd_peak_1114	24	.	4.75998	6.36626	2.46143	96	3' UTR	16	69741871	69754926	13056	2	28987	ENST00000268802.10	12961	ENSG00000141101	NOB1	NIN1 (RPN12) binding protein 1 homolog
	chr16	71041685	71041859	175	*	chip_wt_zmynd_peak_1115	34	.	4.97751	7.53305	3.41631	113	Intron (ENST00000393567.7/54768, intron 18 of 85)	16	70802084	71230722	428639	2	54768	ENST00000393567.7	188863	ENSG00000157423	HYDIN	HYDIN axonemal central pair apparatus protein
	chr16	78675429	78675524	96	*	chip_wt_zmynd_peak_1116	58	.	6.47891	10.5001	5.82959	30	Intron (ENST00000569332.5/51741, intron 7 of 7)	16	78099626	79212319	1112694	1	51741	ENST00000569332.5	575803	ENSG00000186153	WWOX	WW domain containing oxidoreductase
	chr16	80198488	80198642	155	*	chip_wt_zmynd_peak_1117	58	.	6.47891	10.5001	5.82959	37	Intron (ENST00000668341.1/102724084, intron 2 of 5)	16	80154979	80563300	408322	2	102724084	ENST00000668341.1	364658		LOC102724084	uncharacterized LOC102724084
	chr16	80837743	80837870	128	*	chip_wt_zmynd_peak_1118	58	.	6.90864	10.5001	5.82959	54	Intron (ENST00000652422.1/100996425, intron 2 of 3)	16	80826074	80845723	19650	2	100996425	ENST00000652422.1	7853	ENSG00000260896	ARLNC1	androgen receptor regulated long noncoding RNA 1
	chr16	84065827	84065914	88	*	chip_wt_zmynd_peak_1119	41	.	5.61944	8.36447	4.10589	26	Intron (ENST00000343411.8/8720, intron 17 of 22)	16	84053763	84116942	63180	2	8720	ENST00000343411.8	51028	ENSG00000140943	MBTPS1	membrane bound transcription factor peptidase, site 1
	chr16	89561944	89562184	241	*	chip_wt_zmynd_peak_1120	41	.	5.61944	8.36447	4.10589	55	Promoter (<=1kb)	16	89562140	89563066	927	1	6137	ENST00000570149.1	0	ENSG00000167526	RPL13	ribosomal protein L13
	chr16	89562382	89562538	157	*	chip_wt_zmynd_peak_1121	20	.	4.04868	5.86499	2.07218	118	Promoter (1-2kb)	16	89560677	89563043	2367	1	606500	ENST00000563749.1	1705		SNORD68	small nucleolar RNA, C/D box 68
	chr17	759903	760003	101	*	chip_wt_zmynd_peak_1122	17	.	4.33025	5.42626	1.70325	37	3' UTR	17	759097	782341	23245	2	51031	ENST00000301329.10	22338	ENSG00000167699	GLOD4	glyoxalase domain containing 4
	chr17	760362	760437	76	*	chip_wt_zmynd_peak_1123	23	.	4.64276	6.18819	2.35407	17	Intron (ENST00000301329.10/51031, intron 8 of 8)	17	759097	782341	23245	2	51031	ENST00000301329.10	21904	ENSG00000167699	GLOD4	glyoxalase domain containing 4
	chr17	1000760	1000898	139	*	chip_wt_zmynd_peak_1124	35	.	4.42976	7.66459	3.52756	23	Promoter (3-4kb)	17	997129	1003671	6543	1	29928	ENST00000327158.5	3631	ENSG00000177370	TIMM22	translocase of inner mitochondrial membrane 22
	chr17	1000996	1001149	154	*	chip_wt_zmynd_peak_1125	44	.	5.75213	8.7426	4.43442	65	Promoter (3-4kb)	17	997129	1003671	6543	1	29928	ENST00000327158.5	3867	ENSG00000177370	TIMM22	translocase of inner mitochondrial membrane 22
	chr17	1001262	1001741	480	*	chip_wt_zmynd_peak_1126	81	.	7.73082	13.1885	8.16237	212	Promoter (4-5kb)	17	997129	1003671	6543	1	29928	ENST00000327158.5	4133	ENSG00000177370	TIMM22	translocase of inner mitochondrial membrane 22
	chr17	1004129	1004239	111	*	chip_wt_zmynd_peak_1127	17	.	3.50093	5.46828	1.73042	40	3' UTR	17	1003518	1179874	176357	2	29	ENST00000302538.9	175635	ENSG00000159842	ABR	ABR activator of RhoGEF and GTPase
	chr17	1005144	1005280	137	*	chip_wt_zmynd_peak_1128	45	.	5.70457	8.86722	4.54918	32	3' UTR	17	1003518	1179874	176357	2	29	ENST00000302538.9	174594	ENSG00000159842	ABR	ABR activator of RhoGEF and GTPase
	chr17	1005502	1005614	113	*	chip_wt_zmynd_peak_1129	49	.	6.10988	9.28993	4.92379	58	3' UTR	17	1003518	1179874	176357	2	29	ENST00000302538.9	174260	ENSG00000159842	ABR	ABR activator of RhoGEF and GTPase
	chr17	1005853	1006062	210	*	chip_wt_zmynd_peak_1130	46	.	5.92561	9.00866	4.67431	22	3' UTR	17	1003518	1179874	176357	2	29	ENST00000302538.9	173812	ENSG00000159842	ABR	ABR activator of RhoGEF and GTPase
	chr17	1347651	1348080	430	*	chip_wt_zmynd_peak_1131	73	.	6.5782	12.2784	7.38555	189	3' UTR	17	1344275	1400222	55948	2	7531	ENST00000264335.13	52142	ENSG00000108953	YWHAE	tyrosine 3-monooxygenase/tryptophan 5-monooxygenase activation protein epsilon
	chr17	1348216	1348632	417	*	chip_wt_zmynd_peak_1132	51	.	6.30597	9.58805	5.12642	286	Intron (ENST00000264335.13/7531, intron 5 of 5)	17	1344275	1400222	55948	2	7531	ENST00000264335.13	51590	ENSG00000108953	YWHAE	tyrosine 3-monooxygenase/tryptophan 5-monooxygenase activation protein epsilon
	chr17	1398477	1398588	112	*	chip_wt_zmynd_peak_1133	19	.	4.34475	5.73604	1.97266	14	Promoter (1-2kb)	17	1344275	1400222	55948	2	7531	ENST00000264335.13	1634	ENSG00000108953	YWHAE	tyrosine 3-monooxygenase/tryptophan 5-monooxygenase activation protein epsilon
	chr17	1399012	1399098	87	*	chip_wt_zmynd_peak_1134	41	.	5.61944	8.36447	4.10589	39	Promoter (1-2kb)	17	1344275	1400222	55948	2	7531	ENST00000264335.13	1124	ENSG00000108953	YWHAE	tyrosine 3-monooxygenase/tryptophan 5-monooxygenase activation protein epsilon
	chr17	1469348	1469546	199	*	chip_wt_zmynd_peak_1135	77	.	7.7681	12.7545	7.77475	80	Exon (ENST00000648446.1/4641, exon 25 of 32)	17	1464186	1485760	21575	2	4641	ENST00000648446.1	16214	ENSG00000197879	MYO1C	myosin IC
	chr17	1559856	1559984	129	*	chip_wt_zmynd_peak_1136	27	.	4.35829	6.6833	2.72707	117	Promoter (2-3kb)	17	1517718	1562792	45075	2	5306	ENST00000313486.12	2808	ENSG00000174238	PITPNA	phosphatidylinositol transfer protein alpha
	chr17	1560064	1560216	153	*	chip_wt_zmynd_peak_1137	31	.	4.81985	7.10486	3.1081	118	Promoter (2-3kb)	17	1517718	1562792	45075	2	5306	ENST00000313486.12	2576	ENSG00000174238	PITPNA	phosphatidylinositol transfer protein alpha
	chr17	1560989	1561099	111	*	chip_wt_zmynd_peak_1138	20	.	4.04868	5.86499	2.07218	1	Promoter (1-2kb)	17	1517718	1562792	45075	2	5306	ENST00000313486.12	1693	ENSG00000174238	PITPNA	phosphatidylinositol transfer protein alpha
	chr17	1650139	1650738	600	*	chip_wt_zmynd_peak_1139	108	.	9.0573	16.3287	10.8616	45	Promoter (<=1kb)	17	1650629	1651269	641	2	10594	ENST00000571958.1	531	ENSG00000174231	PRPF8	pre-mRNA processing factor 8
	chr17	1650847	1650938	92	*	chip_wt_zmynd_peak_1140	41	.	5.61944	8.36447	4.10589	58	Promoter (<=1kb)	17	1650629	1651269	641	2	10594	ENST00000571958.1	331	ENSG00000174231	PRPF8	pre-mRNA processing factor 8
	chr17	2383889	2384035	147	*	chip_wt_zmynd_peak_1141	27	.	4.35829	6.6833	2.72707	90	Promoter (4-5kb)	17	2387564	2388298	735	2	4335	ENST00000573384.1	4263	ENSG00000070444	MNT	MAX network transcriptional repressor
	chr17	2416365	2416441	77	*	chip_wt_zmynd_peak_1142	39	.	5.48106	8.14691	3.96247	64	3' UTR	17	2416049	2511888	95840	2	79066	ENST00000263092.11	95447	ENSG00000127804	METTL16	methyltransferase like 16
	chr17	2626933	2627109	177	*	chip_wt_zmynd_peak_1143	98	.	7.94542	15.0613	9.81481	115	Intron (ENST00000576586.5/5048, intron 1 of 4)	17	2593210	2667045	73836	1	5048	ENST00000576586.5	33723	ENSG00000007168	PAFAH1B1	platelet activating factor acetylhydrolase 1b regulatory subunit 1
	chr17	2684185	2684320	136	*	chip_wt_zmynd_peak_1144	59	.	6.69822	10.6307	5.94793	91	3' UTR	17	2593654	2685615	91962	1	5048	ENST00000397195.10	90531	ENSG00000007168	PAFAH1B1	platelet activating factor acetylhydrolase 1b regulatory subunit 1
	chr17	4181050	4181211	162	*	chip_wt_zmynd_peak_1145	31	.	4.81985	7.10486	3.1081	23	Exon (ENST00000571547.1/51479, exon 2 of 2)	17	4143702	4187310	43609	1	124936	ENST00000573984.1	37348	ENSG00000167740	CYB5D2	cytochrome b5 domain containing 2
	chr17	7685238	7685409	172	*	chip_wt_zmynd_peak_1146	49	.	6.04917	9.41639	4.9739	68	Promoter (2-3kb)	17	7665416	7687491	22076	2	7157	ENST00000635293.1	2082	ENSG00000141510	TP53	tumor protein p53
	chr17	7858447	7858583	137	*	chip_wt_zmynd_peak_1147	49	.	6.04917	9.41639	4.9739	78	Promoter (<=1kb)	17	7857746	7860474	2729	1	124637	ENST00000571846.5	701	ENSG00000182224	CYB5D1	cytochrome b5 domain containing 1
	chr17	8376035	8376110	76	*	chip_wt_zmynd_peak_1148	17	.	4.33025	5.42626	1.70325	7	Promoter (<=1kb)	17	8356902	8376681	19780	2	124751	ENST00000649935.1	571	ENSG00000184619	KRBA2	KRAB-A domain containing 2
	chr17	8376841	8377657	817	*	chip_wt_zmynd_peak_1149	62	.	6.92032	10.9723	6.26245	150	3' UTR	17	8368638	8383187	14550	2	124751	ENST00000582471.1	5530	ENSG00000184619	KRBA2	KRAB-A domain containing 2
	chr17	8378564	8378746	183	*	chip_wt_zmynd_peak_1150	20	.	4.04868	5.86499	2.07218	20	Promoter (4-5kb)	17	8368638	8383187	14550	2	124751	ENST00000582471.1	4441	ENSG00000184619	KRBA2	KRAB-A domain containing 2
	chr17	8378985	8379068	84	*	chip_wt_zmynd_peak_1151	49	.	5.72983	9.28993	4.92379	51	Promoter (4-5kb)	17	8368638	8383187	14550	2	124751	ENST00000582471.1	4119	ENSG00000184619	KRBA2	KRAB-A domain containing 2
	chr17	8379146	8379226	81	*	chip_wt_zmynd_peak_1152	17	.	3.50093	5.46828	1.73042	64	Promoter (3-4kb)	17	8368638	8383187	14550	2	124751	ENST00000582471.1	3961	ENSG00000184619	KRBA2	KRAB-A domain containing 2
	chr17	8379646	8379827	182	*	chip_wt_zmynd_peak_1153	75	.	7.57681	12.4577	7.54843	139	Promoter (3-4kb)	17	8368638	8383187	14550	2	124751	ENST00000582471.1	3360	ENSG00000184619	KRBA2	KRAB-A domain containing 2
	chr17	8380062	8380417	356	*	chip_wt_zmynd_peak_1154	23	.	3.96534	6.17368	2.34607	98	Promoter (<=1kb)	17	8377526	8380084	2559	2	6154	ENST00000578069.1	0	ENSG00000161970	RPL26	ribosomal protein L26
	chr17	8380643	8380931	289	*	chip_wt_zmynd_peak_1155	49	.	5.59674	9.31879	4.93948	113	Promoter (2-3kb)	17	8368638	8383187	14550	2	124751	ENST00000582471.1	2256	ENSG00000184619	KRBA2	KRAB-A domain containing 2
	chr17	8381024	8381832	809	*	chip_wt_zmynd_peak_1156	98	.	8.62757	15.1136	9.81511	359	Promoter (1-2kb)	17	8368638	8383187	14550	2	124751	ENST00000582471.1	1355	ENSG00000184619	KRBA2	KRAB-A domain containing 2
	chr17	8381943	8382115	173	*	chip_wt_zmynd_peak_1157	58	.	6.90864	10.5001	5.82959	37	Promoter (1-2kb)	17	8368638	8383187	14550	2	124751	ENST00000582471.1	1072	ENSG00000184619	KRBA2	KRAB-A domain containing 2
	chr17	15385491	15385724	234	*	chip_wt_zmynd_peak_1158	57	.	5.90635	10.2513	5.71053	165	Intron (ENST00000580422.1/ENST00000580422.1, intron 2 of 3)	17	15331166	15341632	10467	2	64518	ENST00000539316.1	-43859	ENSG00000125409	TEKT3	tektin 3
	chr17	15470783	15470888	106	*	chip_wt_zmynd_peak_1159	42	.	5.24091	8.49033	4.20416	38	Intron (ENST00000522212.6/100533496, intron 5 of 6)	17	15436021	15563561	127541	2	100533496	ENST00000522212.6	92673	ENSG00000259024	TVP23C-CDRT4	TVP23C-CDRT4 readthrough
	chr17	16440079	16440343	265	*	chip_wt_zmynd_peak_1160	41	.	5.61944	8.36447	4.10589	123	Promoter (1-2kb)	17	16438767	16442076	3310	1	125144	ENST00000475947.7	1312	ENSG00000175061	SNHG29	small nucleolar RNA host gene 29
	chr17	16440501	16440578	78	*	chip_wt_zmynd_peak_1161	49	.	6.04917	9.41639	4.9739	34	Promoter (1-2kb)	17	16438767	16442076	3310	1	125144	ENST00000475947.7	1734	ENSG00000175061	SNHG29	small nucleolar RNA host gene 29
	chr17	16440734	16440936	203	*	chip_wt_zmynd_peak_1162	32	.	5.18971	7.3468	3.2692	55	Promoter (1-2kb)	17	16438767	16442076	3310	1	125144	ENST00000475947.7	1967	ENSG00000175061	SNHG29	small nucleolar RNA host gene 29
	chr17	16441183	16441269	87	*	chip_wt_zmynd_peak_1163	58	.	6.90864	10.5001	5.82959	20	Promoter (<=1kb)	17	16441226	16441298	73	1	692106	ENST00000391079.1	0	ENSG00000277512	SNORD65	small nucleolar RNA, C/D box 65
	chr17	17811301	17811461	161	*	chip_wt_zmynd_peak_1164	41	.	5.28712	8.41215	4.13832	36	3' UTR	17	17681458	17811453	129996	1	10743	ENST00000353383.6	129843	ENSG00000108557	RAI1	retinoic acid induced 1
	chr17	17811668	17811916	249	*	chip_wt_zmynd_peak_1165	41	.	5.61944	8.36447	4.10589	142	Promoter (1-2kb)	17	17810399	17813769	3371	2	6720	ENST00000485080.6	1853	ENSG00000072310	SREBF1	sterol regulatory element binding transcription factor 1
	chr17	17812002	17812138	137	*	chip_wt_zmynd_peak_1166	58	.	6.90864	10.5001	5.82959	51	Promoter (1-2kb)	17	17810399	17813769	3371	2	6720	ENST00000485080.6	1631	ENSG00000072310	SREBF1	sterol regulatory element binding transcription factor 1
	chr17	17812218	17812318	101	*	chip_wt_zmynd_peak_1167	67	.	7.33837	11.6134	6.78982	37	Promoter (1-2kb)	17	17810399	17813769	3371	2	6720	ENST00000485080.6	1451	ENSG00000072310	SREBF1	sterol regulatory element binding transcription factor 1
	chr17	18248213	18248328	116	*	chip_wt_zmynd_peak_1168	24	.	4.75998	6.36626	2.46143	2	Intron (ENST00000327031.9/2314, intron 18 of 29)	17	18244815	18258738	13924	2	2314	ENST00000327031.9	10410	ENSG00000177731	FLII	FLII actin remodeling protein
	chr17	21041119	21041269	151	*	chip_wt_zmynd_peak_1169	24	.	4.75998	6.36626	2.46143	36	Promoter (1-2kb)	17	20999596	21043011	43416	2	23326	ENST00000261497.9	1742	ENSG00000124422	USP22	ubiquitin specific peptidase 22
	chr17	27474176	27474253	78	*	chip_wt_zmynd_peak_1170	27	.	4.35829	6.6833	2.72707	16	Intron (ENST00000644974.1/8844, intron 1 of 20)	17	27456470	27626435	169966	1	8844	ENST00000644974.1	17706	ENSG00000141068	KSR1	kinase suppressor of ras 1
	chr17	27793978	27794068	91	*	chip_wt_zmynd_peak_1171	46	.	5.78125	8.98947	4.66272	24	Intron (ENST00000313735.11/4843, intron 2 of 26)	17	27756766	27800529	43764	2	4843	ENST00000313735.11	6461	ENSG00000007171	NOS2	nitric oxide synthase 2
	chr17	27795334	27795454	121	*	chip_wt_zmynd_peak_1172	108	.	7.76402	16.3197	10.8616	58	Intron (ENST00000313735.11/4843, intron 2 of 26)	17	27756766	27800529	43764	2	4843	ENST00000313735.11	5075	ENSG00000007171	NOS2	nitric oxide synthase 2
	chr17	28346711	28347056	346	*	chip_wt_zmynd_peak_1173	49	.	5.59674	9.31879	4.93948	179	3' UTR	17	28346633	28357527	10895	2	26073	ENST00000540200.6	10471	ENSG00000004142	POLDIP2	DNA polymerase delta interacting protein 2
	chr17	28683431	28683628	198	*	chip_wt_zmynd_peak_1174	27	.	4.35829	6.6833	2.72707	46	Exon (ENST00000347486.8/6830, exon 18 of 38)	17	28662198	28701735	39538	1	6830	ENST00000347486.8	21233	ENSG00000109111	SUPT6H	SPT6 homolog, histone chaperone and transcription elongation factor
	chr17	28684045	28684201	157	*	chip_wt_zmynd_peak_1175	17	.	3.50093	5.46828	1.73042	5	Intron (ENST00000347486.8/6830, intron 18 of 37)	17	28662198	28701735	39538	1	6830	ENST00000347486.8	21847	ENSG00000109111	SUPT6H	SPT6 homolog, histone chaperone and transcription elongation factor
	chr17	28684296	28684577	282	*	chip_wt_zmynd_peak_1176	48	.	4.89418	9.25272	4.89485	235	Intron (ENST00000347486.8/6830, intron 18 of 37)	17	28662198	28701735	39538	1	6830	ENST00000347486.8	22098	ENSG00000109111	SUPT6H	SPT6 homolog, histone chaperone and transcription elongation factor
	chr17	28684689	28685184	496	*	chip_wt_zmynd_peak_1177	131	.	8.0475	18.9734	13.1459	231	Exon (ENST00000347486.8/6830, exon 19 of 38)	17	28662198	28701735	39538	1	6830	ENST00000347486.8	22491	ENSG00000109111	SUPT6H	SPT6 homolog, histone chaperone and transcription elongation factor
	chr17	28698372	28698479	108	*	chip_wt_zmynd_peak_1178	33	.	4.89271	7.39786	3.31624	29	Intron (ENST00000347486.8/6830, intron 33 of 37)	17	28662198	28701735	39538	1	6830	ENST00000347486.8	36174	ENSG00000109111	SUPT6H	SPT6 homolog, histone chaperone and transcription elongation factor
	chr17	28720252	28722755	2504	*	chip_wt_zmynd_peak_1179	243	.	14.1509	33.0241	24.3781	1622	Promoter (<=1kb)	17	28722582	28722653	72	1	26773	ENST00000459174.1	0	ENSG00000238578	SNORD4A	small nucleolar RNA, C/D box 4A
	chr17	28722858	28723477	620	*	chip_wt_zmynd_peak_1180	48	.	4.89418	9.25272	4.89485	320	Promoter (<=1kb)	17	28723429	28723492	64	1	26809	ENST00000459584.1	0	ENSG00000238649	SNORD42A	small nucleolar RNA, C/D box 42A
	chr17	28723621	28725848	2228	*	chip_wt_zmynd_peak_1181	91	.	5.27526	14.3451	9.16098	1773	Promoter (<=1kb)	17	28723682	28723753	72	1	26772	ENST00000459083.1	0	ENSG00000238597	SNORD4B	small nucleolar RNA, C/D box 4B
	chr17	28746488	28746836	349	*	chip_wt_zmynd_peak_1182	34	.	5.01765	7.59681	3.46691	199	Promoter (<=1kb)	17	28746743	28748297	1555	1	9618	ENST00000584944.5	0	ENSG00000076604	TRAF4	TNF receptor associated factor 4
	chr17	28747001	28748213	1213	*	chip_wt_zmynd_peak_1183	70	.	7.22968	11.9181	7.06734	581	Promoter (<=1kb)	17	28747016	28748423	1408	1	9618	ENST00000473421.1	0	ENSG00000076604	TRAF4	TNF receptor associated factor 4
	chr17	28750362	28750446	85	*	chip_wt_zmynd_peak_1184	26	.	4.28403	6.55913	2.63537	27	3' UTR	17	28744011	28750956	6946	1	9618	ENST00000262395.10	6351	ENSG00000076604	TRAF4	TNF receptor associated factor 4
	chr17	28761302	28761392	91	*	chip_wt_zmynd_peak_1185	17	.	3.69617	5.40372	1.70325	89	Intron (ENST00000341217.6/55731, intron 2 of 2)	17	28755978	28777171	21194	2	55731	ENST00000341217.6	15779	ENSG00000173065	FAM222B	family with sequence similarity 222 member B
	chr17	28941389	28941465	77	*	chip_wt_zmynd_peak_1186	37	.	4.98597	7.92031	3.76018	53	Intron (ENST00000580782.1/101927018, intron 1 of 1)	17	28926275	28944749	18475	1	101927018	ENST00000580782.1	15114	ENSG00000265845	LOC101927018	uncharacterized LOC101927018
	chr17	28946457	28946644	188	*	chip_wt_zmynd_peak_1187	23	.	3.90728	6.20954	2.37067	69	Promoter (4-5kb)	17	28905250	28951518	46269	2	57649	ENST00000332830.9	4874	ENSG00000109118	PHF12	PHD finger protein 12
	chr17	28948508	28948590	83	*	chip_wt_zmynd_peak_1188	47	.	4.9914	9.05955	4.72333	37	Promoter (2-3kb)	17	28905250	28951518	46269	2	57649	ENST00000332830.9	2928	ENSG00000109118	PHF12	PHD finger protein 12
	chr17	28948830	28949468	639	*	chip_wt_zmynd_peak_1189	58	.	5.82019	10.5325	5.85901	235	Promoter (2-3kb)	17	28905250	28951518	46269	2	57649	ENST00000332830.9	2050	ENSG00000109118	PHF12	PHD finger protein 12
	chr17	29291948	29292135	188	*	chip_wt_zmynd_peak_1190	43	.	4.94393	8.59763	4.30257	131	Promoter (2-3kb)	17	29255839	29294148	38310	2	57532	ENST00000225388.9	2013	ENSG00000108256	NUFIP2	nuclear FMR1 interacting protein 2
	chr17	29744996	29745076	81	*	chip_wt_zmynd_peak_1191	44	.	5.05104	8.78713	4.47738	35	Intron (ENST00000269033.7/85464, intron 2 of 14)	17	29625938	29930152	304215	2	85464	ENST00000269033.7	185076	ENSG00000141298	SSH2	slingshot protein phosphatase 2
	chr17	30742776	30742851	76	*	chip_wt_zmynd_peak_1192	40	.	4.35425	8.19298	4.00717	9	Intron (ENST00000578070.5/440423, intron 1 of 5)	17	30709299	30770034	60736	1	440423	ENST00000578070.5	33477		SUZ12P1	SUZ12 pseudogene 1
	chr17	31878452	31878543	92	*	chip_wt_zmynd_peak_1193	17	.	3.50093	5.46828	1.73042	90	Intron (ENST00000583236.1/ENST00000583236.1, intron 1 of 1)	17	31860904	31901708	40805	2	55813	ENST00000261708.9	23165	ENSG00000108651	UTP6	UTP6 small subunit processome component
	chr17	32365473	32365548	76	*	chip_wt_zmynd_peak_1194	41	.	5.06034	8.42242	4.14821	61	Exon (ENST00000394670.8/7756, exon 8 of 12)	17	32350117	32381886	31770	1	7756	ENST00000394670.8	15356	ENSG00000010244	ZNF207	zinc finger protein 207
	chr17	32488255	32488549	295	*	chip_wt_zmynd_peak_1195	65	.	6.82751	11.2897	6.54196	224	Promoter (1-2kb)	17	32486993	32491253	4261	1	8851	ENST00000313401.4	1262	ENSG00000176749	CDK5R1	cyclin dependent kinase 5 regulatory subunit 1
	chr17	32489777	32489927	151	*	chip_wt_zmynd_peak_1196	24	.	4.301	6.27533	2.43083	45	Promoter (2-3kb)	17	32486993	32491253	4261	1	8851	ENST00000313401.4	2784	ENSG00000176749	CDK5R1	cyclin dependent kinase 5 regulatory subunit 1
	chr17	32490101	32490216	116	*	chip_wt_zmynd_peak_1197	34	.	5.01765	7.59681	3.46691	31	Promoter (3-4kb)	17	32486993	32491253	4261	1	8851	ENST00000313401.4	3108	ENSG00000176749	CDK5R1	cyclin dependent kinase 5 regulatory subunit 1
	chr17	32628461	32628575	115	*	chip_wt_zmynd_peak_1198	21	.	3.89597	5.9003	2.10481	104	Intron (ENST00000582272.1/ENST00000582272.1, intron 1 of 2)	17	32492522	32877124	384603	2	4642	ENST00000318217.10	248549	ENSG00000176658	MYO1D	myosin ID
	chr17	32696540	32696619	80	*	chip_wt_zmynd_peak_1199	69	.	5.59081	11.7967	6.95327	23	Intron (ENST00000318217.10/4642, intron 16 of 21)	17	32492522	32877124	384603	2	4642	ENST00000318217.10	180505	ENSG00000176658	MYO1D	myosin ID
	chr17	32709729	32709834	106	*	chip_wt_zmynd_peak_1200	55	.	5.12639	10.0802	5.57261	51	Intron (ENST00000318217.10/4642, intron 16 of 21)	17	32492522	32877124	384603	2	4642	ENST00000318217.10	167290	ENSG00000176658	MYO1D	myosin ID
	chr17	34200097	34200175	79	*	chip_wt_zmynd_peak_1201	62	.	6.03491	10.9011	6.20395	37	Promoter (4-5kb)	17	34169372	34195937	26566	2	101927239	ENST00000580792.1	-4160	ENSG00000261156	LINC01989	long intergenic non-protein coding RNA 1989
	chr17	35612971	35613150	180	*	chip_wt_zmynd_peak_1202	34	.	4.70554	7.59681	3.46691	127	Intron (ENST00000616784.4/163, intron 5 of 13)	17	35586899	35657791	70893	1	163	ENST00000616784.4	26072	ENSG00000006125	AP2B1	adaptor related protein complex 2 subunit beta 1
	chr17	36494861	36494954	94	*	chip_wt_zmynd_peak_1203	16	.	3.35804	5.31046	1.6581	55	Intron (ENST00000619730.4/9326, intron 3 of 3)	17	36486629	36495823	9195	1	9326	ENST00000619730.4	8232	ENSG00000273611	ZNHIT3	zinc finger HIT-type containing 3
	chr17	36546183	36546315	133	*	chip_wt_zmynd_peak_1204	35	.	4.42976	7.66459	3.52756	70	Promoter (1-2kb)	17	36544912	36547747	2836	1	79893	ENST00000611219.1	1271	ENSG00000278311	GGNBP2	gametogenetin binding protein 2
	chr17	37088773	37088980	208	*	chip_wt_zmynd_peak_1205	41	.	4.66197	8.44714	4.16778	58	3' UTR	17	37084992	37406836	321845	2	31	ENST00000616317.5	317856	ENSG00000278540	ACACA	acetyl-CoA carboxylase alpha
	chr17	37089092	37089452	361	*	chip_wt_zmynd_peak_1206	50	.	5.03516	9.52083	5.07191	121	Intron (ENST00000616317.5/31, intron 54 of 55)	17	37084992	37406836	321845	2	31	ENST00000616317.5	317384	ENSG00000278540	ACACA	acetyl-CoA carboxylase alpha
	chr17	37168843	37168921	79	*	chip_wt_zmynd_peak_1207	41	.	4.66197	8.44714	4.16778	29	Intron (ENST00000616317.5/31, intron 41 of 55)	17	37084992	37406836	321845	2	31	ENST00000616317.5	237915	ENSG00000278540	ACACA	acetyl-CoA carboxylase alpha
	chr17	37183420	37183495	76	*	chip_wt_zmynd_peak_1208	19	.	3.78455	5.70769	1.95083	45	Intron (ENST00000616317.5/31, intron 39 of 55)	17	37084992	37406836	321845	2	31	ENST00000616317.5	223341	ENSG00000278540	ACACA	acetyl-CoA carboxylase alpha
	chr17	37188254	37188350	97	*	chip_wt_zmynd_peak_1209	30	.	3.94748	7.05196	3.06168	69	Promoter (<=1kb)	17	37161600	37188294	26695	2	31	ENST00000618575.1	0	ENSG00000278540	ACACA	acetyl-CoA carboxylase alpha
	chr17	37273854	37273936	83	*	chip_wt_zmynd_peak_1210	31	.	4.50198	7.10936	3.11254	29	Intron (ENST00000616317.5/31, intron 9 of 55)	17	37084992	37406836	321845	2	31	ENST00000616317.5	132900	ENSG00000278540	ACACA	acetyl-CoA carboxylase alpha
	chr17	37274182	37274495	314	*	chip_wt_zmynd_peak_1211	82	.	6.37492	13.3049	8.26978	204	3' UTR	17	37084992	37406836	321845	2	31	ENST00000616317.5	132341	ENSG00000278540	ACACA	acetyl-CoA carboxylase alpha
	chr17	37274585	37274733	149	*	chip_wt_zmynd_peak_1212	45	.	5.11756	8.90405	4.58409	103	Intron (ENST00000616317.5/31, intron 8 of 55)	17	37084992	37406836	321845	2	31	ENST00000616317.5	132103	ENSG00000278540	ACACA	acetyl-CoA carboxylase alpha
	chr17	37301344	37301429	86	*	chip_wt_zmynd_peak_1213	25	.	4.16091	6.51967	2.59887	15	Intron (ENST00000616317.5/31, intron 3 of 55)	17	37084992	37406836	321845	2	31	ENST00000616317.5	105407	ENSG00000278540	ACACA	acetyl-CoA carboxylase alpha
	chr17	37317781	37317856	76	*	chip_wt_zmynd_peak_1214	31	.	4.72788	7.13321	3.13325	64	Intron (ENST00000616317.5/31, intron 3 of 55)	17	37084992	37406836	321845	2	31	ENST00000616317.5	88980	ENSG00000278540	ACACA	acetyl-CoA carboxylase alpha
	chr17	37356299	37356420	122	*	chip_wt_zmynd_peak_1215	25	.	4.35097	6.51727	2.5966	104	Intron (ENST00000616317.5/31, intron 1 of 55)	17	37084992	37406836	321845	2	31	ENST00000616317.5	50416	ENSG00000278540	ACACA	acetyl-CoA carboxylase alpha
	chr17	37356734	37356899	166	*	chip_wt_zmynd_peak_1216	38	.	4.44844	8.04045	3.86715	27	Intron (ENST00000616317.5/31, intron 1 of 55)	17	37084992	37406836	321845	2	31	ENST00000616317.5	49937	ENSG00000278540	ACACA	acetyl-CoA carboxylase alpha
	chr17	37357067	37357700	634	*	chip_wt_zmynd_peak_1217	51	.	5.53029	9.61736	5.15439	154	Intron (ENST00000616317.5/31, intron 1 of 55)	17	37084992	37406836	321845	2	31	ENST00000616317.5	49136	ENSG00000278540	ACACA	acetyl-CoA carboxylase alpha
	chr17	37358209	37358355	147	*	chip_wt_zmynd_peak_1218	27	.	4.17274	6.67985	2.72707	62	Intron (ENST00000616317.5/31, intron 1 of 55)	17	37084992	37406836	321845	2	31	ENST00000616317.5	48481	ENSG00000278540	ACACA	acetyl-CoA carboxylase alpha
	chr17	37740982	37741161	180	*	chip_wt_zmynd_peak_1219	32	.	4.62161	7.31243	3.2692	167	Promoter (3-4kb)	17	37686431	37745059	58629	2	6928	ENST00000617811.5	3898	ENSG00000275410	HNF1B	HNF1 homeobox B
	chr17	38254828	38254943	116	*	chip_wt_zmynd_peak_1220	59	.	5.20758	10.6302	5.94793	63	Promoter (2-3kb)	17	38195703	38257192	61490	2	440434	ENST00000649858.1	2249	ENSG00000274487	NPEPPSP1	NPEPPS pseudogene 1
	chr17	38255457	38255554	98	*	chip_wt_zmynd_peak_1221	74	.	6.11014	12.3594	7.46334	37	Promoter (1-2kb)	17	38195703	38257192	61490	2	440434	ENST00000649858.1	1638	ENSG00000274487	NPEPPSP1	NPEPPS pseudogene 1
	chr17	38255823	38256029	207	*	chip_wt_zmynd_peak_1222	34	.	4.6679	7.53305	3.41631	145	Promoter (1-2kb)	17	38195703	38257192	61490	2	440434	ENST00000649858.1	1163	ENSG00000274487	NPEPPSP1	NPEPPS pseudogene 1
	chr17	39201877	39201997	121	*	chip_wt_zmynd_peak_1223	36	.	5.03654	7.79588	3.64919	17	Promoter (1-2kb)	17	39200283	39204732	4450	1	6143	ENST00000225430.9	1594	ENSG00000108298	RPL19	ribosomal protein L19
	chr17	39202261	39202506	246	*	chip_wt_zmynd_peak_1224	16	.	3.10798	5.26629	1.62239	215	Promoter (1-2kb)	17	39200283	39204732	4450	1	6143	ENST00000225430.9	1978	ENSG00000108298	RPL19	ribosomal protein L19
	chr17	39202583	39202753	171	*	chip_wt_zmynd_peak_1225	55	.	5.80572	10.083	5.57334	32	Promoter (2-3kb)	17	39200283	39204732	4450	1	6143	ENST00000225430.9	2300	ENSG00000108298	RPL19	ribosomal protein L19
	chr17	39202987	39203147	161	*	chip_wt_zmynd_peak_1226	35	.	5.16237	7.64573	3.51337	26	Promoter (2-3kb)	17	39200283	39204732	4450	1	6143	ENST00000225430.9	2704	ENSG00000108298	RPL19	ribosomal protein L19
	chr17	39205240	39205335	96	*	chip_wt_zmynd_peak_1227	32	.	4.96973	7.34198	3.2692	50	Promoter (4-5kb)	17	39201132	39203079	1948	1	6143	ENST00000585199.1	4108	ENSG00000108298	RPL19	ribosomal protein L19
	chr17	41689758	41690247	490	*	chip_wt_zmynd_peak_1228	41	.	5.28712	8.41215	4.13832	289	Promoter (<=1kb)	17	41689903	41690620	718	1	10209	ENST00000586699.1	0	ENSG00000173812	EIF1	eukaryotic translation initiation factor 1
	chr17	41973181	41973454	274	*	chip_wt_zmynd_peak_1229	20	.	4.04868	5.86499	2.07218	50	Intron (ENST00000472031.1/1267, intron 2 of 2)	17	41966763	41974228	7466	1	1267	ENST00000472031.1	6418	ENSG00000173786	CNP	2',3'-cyclic nucleotide 3' phosphodiesterase
	chr17	45640221	45640569	349	*	chip_wt_zmynd_peak_1230	56	.	6.71548	10.2081	5.69159	115	Exon (ENST00000578000.5/147081, exon 2 of 2)	17	45620344	45835826	215483	1	104909134	ENST00000634540.1	19877	ENSG00000263715	LINC02210-CRHR1	LINC02210-CRHR1 readthrough
	chr17	47532633	47532720	88	*	chip_wt_zmynd_peak_1231	34	.	5.01765	7.59681	3.46691	26	Intron (ENST00000525007.5/9520, intron 2 of 5)	17	47522942	47582844	59903	1	9520	ENST00000525007.5	9691	ENSG00000141279	NPEPPS	aminopeptidase puromycin sensitive
	chr17	47532937	47533139	203	*	chip_wt_zmynd_peak_1232	34	.	4.97751	7.53305	3.41631	163	Intron (ENST00000525007.5/9520, intron 2 of 5)	17	47522942	47582844	59903	1	9520	ENST00000525007.5	9995	ENSG00000141279	NPEPPS	aminopeptidase puromycin sensitive
	chr17	47673366	47673466	101	*	chip_wt_zmynd_peak_1233	17	.	3.73313	5.46828	1.73042	46	Intron (ENST00000535458.6/3837, intron 12 of 20)	17	47649476	47682633	33158	1	3837	ENST00000535458.6	23890	ENSG00000108424	KPNB1	karyopherin subunit beta 1
	chr17	47675933	47676037	105	*	chip_wt_zmynd_peak_1234	14	.	3.73906	5.08049	1.45817	2	Intron (ENST00000535458.6/3837, intron 14 of 20)	17	47649476	47682633	33158	1	3837	ENST00000535458.6	26457	ENSG00000108424	KPNB1	karyopherin subunit beta 1
	chr17	47676158	47676970	813	*	chip_wt_zmynd_peak_1235	88	.	7.95151	14.0406	8.89412	631	Exon (ENST00000535458.6/3837, exon 15 of 21)	17	47649476	47682633	33158	1	3837	ENST00000535458.6	26682	ENSG00000108424	KPNB1	karyopherin subunit beta 1
	chr17	47949585	47949660	76	*	chip_wt_zmynd_peak_1236	45	.	5.70457	8.86722	4.54918	49	Promoter (4-5kb)	17	47945424	47974438	29015	1	80279	ENST00000582262.1	4161	ENSG00000108465	CDK5RAP3	CDK5 regulatory subunit associated protein 3
	chr17	48407202	48407314	113	*	chip_wt_zmynd_peak_1237	17	.	3.73313	5.46828	1.73042	48	Intron (ENST00000336915.11/8631, intron 1 of 12)	17	48133442	48430214	296773	2	8631	ENST00000336915.11	22900	ENSG00000141293	SKAP1	src kinase associated phosphoprotein 1
	chr17	48719617	48719695	79	*	chip_wt_zmynd_peak_1238	48	.	6.07211	9.23238	4.87931	34	Promoter (2-3kb)	17	48721719	48722518	800	2	84366	ENST00000290294.5	2823	ENSG00000159182	PRAC1	PRAC1 small nuclear protein
	chr17	48720407	48720538	132	*	chip_wt_zmynd_peak_1239	49	.	6.16741	9.37751	4.9739	85	Promoter (1-2kb)	17	48721719	48722518	800	2	84366	ENST00000290294.5	1980	ENSG00000159182	PRAC1	PRAC1 small nuclear protein
	chr17	48722018	48722185	168	*	chip_wt_zmynd_peak_1240	49	.	5.82032	9.43677	4.99372	42	Promoter (<=1kb)	17	48721719	48722518	800	2	84366	ENST00000290294.5	333	ENSG00000159182	PRAC1	PRAC1 small nuclear protein
	chr17	48723662	48725481	1820	*	chip_wt_zmynd_peak_1241	146	.	9.00247	20.7457	14.675	1397	Promoter (<=1kb)	17	48724408	48724475	68	2	100422978	ENST00000583892.1	0	ENSG00000263602	MIR3185	microRNA 3185
	chr17	48725671	48727017	1347	*	chip_wt_zmynd_peak_1242	222	.	13.6764	30.0774	22.2765	216	Promoter (2-3kb)	17	48724763	48729178	4416	2	10481	ENST00000290295.7	2161	ENSG00000159184	HOXB13	homeobox B13
	chr17	48727115	48727348	234	*	chip_wt_zmynd_peak_1243	20	.	4.04868	5.86499	2.07218	80	Promoter (1-2kb)	17	48724763	48729178	4416	2	10481	ENST00000290295.7	1830	ENSG00000159184	HOXB13	homeobox B13
	chr17	49600350	49600482	133	*	chip_wt_zmynd_peak_1244	186	.	10.5505	25.4237	18.6997	62	3' UTR	17	49598884	49678097	79214	2	8405	ENST00000504102.6	77615	ENSG00000121067	SPOP	speckle type BTB/POZ protein
	chr17	49601880	49601973	94	*	chip_wt_zmynd_peak_1245	135	.	6.2041	19.3873	13.5174	46	3' UTR	17	49598884	49678097	79214	2	8405	ENST00000504102.6	76124	ENSG00000121067	SPOP	speckle type BTB/POZ protein
	chr17	49611285	49611405	121	*	chip_wt_zmynd_peak_1246	84	.	5.58725	13.452	8.40721	75	Promoter (<=1kb)	17	49607068	49611318	4251	2	8405	ENST00000504889.5	0	ENSG00000121067	SPOP	speckle type BTB/POZ protein
	chr17	49619245	49619373	129	*	chip_wt_zmynd_peak_1247	65	.	4.65604	11.2515	6.50501	88	Promoter (<=1kb)	17	49607250	49619304	12055	2	8405	ENST00000509869.5	0	ENSG00000121067	SPOP	speckle type BTB/POZ protein
	chr17	50482660	50482853	194	*	chip_wt_zmynd_peak_1248	41	.	5.61944	8.36447	4.10589	92	Promoter (3-4kb)	17	50478860	50484897	6038	1	55316	ENST00000515221.2	3800	ENSG00000136444	RSAD1	radical S-adenosyl methionine domain containing 1
	chr17	50533764	50533921	158	*	chip_wt_zmynd_peak_1249	32	.	5.18971	7.3468	3.2692	136	Promoter (4-5kb)	17	50525520	50538761	13242	2	105371824	ENST00000654456.1	4840	ENSG00000250286	LOC105371824	uncharacterized LOC105371824
	chr17	50540254	50540436	183	*	chip_wt_zmynd_peak_1250	49	.	6.04917	9.41639	4.9739	125	3' UTR	17	50532735	50543750	11016	1	55040	ENST00000268933.8	7519	ENSG00000049283	EPN3	epsin 3
	chr17	50542277	50543010	734	*	chip_wt_zmynd_peak_1251	143	.	10.1623	20.3906	14.3707	238	3' UTR	17	50532735	50543750	11016	1	55040	ENST00000268933.8	9542	ENSG00000049283	EPN3	epsin 3
	chr17	50543086	50543162	77	*	chip_wt_zmynd_peak_1252	40	.	5.43397	8.25062	4.0578	52	5' UTR	17	50532735	50543750	11016	1	55040	ENST00000268933.8	10351	ENSG00000049283	EPN3	epsin 3
	chr17	50691448	50691556	109	*	chip_wt_zmynd_peak_1253	14	.	3.73906	5.08049	1.45817	94	3' UTR	17	50634881	50692253	57373	1	8714	ENST00000285238.13	56567	ENSG00000108846	ABCC3	ATP binding cassette subfamily C member 3
	chr17	50693083	50693167	85	*	chip_wt_zmynd_peak_1254	57	.	6.48992	10.3093	5.76355	56	Downstream (<1kb)	17	50687413	50688475	1063	1	8714	ENST00000504586.1	5670	ENSG00000108846	ABCC3	ATP binding cassette subfamily C member 3
	chr17	50693398	50693515	118	*	chip_wt_zmynd_peak_1255	101	.	8.54132	15.5033	10.1596	65	3' UTR	17	50693198	50707914	14717	2	91369	ENST00000285243.7	14399	ENSG00000154945	ANKRD40	ankyrin repeat domain 40
	chr17	50863030	50863152	123	*	chip_wt_zmynd_peak_1256	45	.	5.72354	8.89748	4.5778	15	Promoter (3-4kb)	17	50862223	50866354	4132	2	10140	ENST00000499247.3	3202	ENSG00000141232	TOB1	transducer of ERBB2, 1
	chr17	50863349	50863599	251	*	chip_wt_zmynd_peak_1257	46	.	5.74265	8.92794	4.60699	197	Promoter (2-3kb)	17	50862223	50866354	4132	2	10140	ENST00000499247.3	2755	ENSG00000141232	TOB1	transducer of ERBB2, 1
	chr17	51588144	51588412	269	*	chip_wt_zmynd_peak_1258	132	.	9.039	19.0871	13.2533	211	Distal Intergenic	17	51439653	51445802	6150	1	105371828	ENST00000588341.1	148491	ENSG00000267452	LINC02073	long intergenic non-protein coding RNA 2073
	chr17	52419397	52419616	220	*	chip_wt_zmynd_peak_1259	34	.	4.6679	7.53305	3.41631	177	Intron (ENST00000572848.1/105371830, intron 1 of 3)	17	52390515	52535701	145187	1	105371830	ENST00000572848.1	28882	ENSG00000263317	LINC01982	long intergenic non-protein coding RNA 1982
	chr17	55607688	55607792	105	*	chip_wt_zmynd_peak_1260	40	.	5.30033	8.2208	4.03365	92	Distal Intergenic	17	55720683	55721798	1116	2	55273	ENST00000571679.1	114006	ENSG00000166292	TMEM100	transmembrane protein 100
	chr17	55607874	55608125	252	*	chip_wt_zmynd_peak_1261	166	.	10.6704	23.0602	16.6342	151	Distal Intergenic	17	55720683	55721798	1116	2	55273	ENST00000571679.1	113673	ENSG00000166292	TMEM100	transmembrane protein 100
	chr17	55608201	55608356	156	*	chip_wt_zmynd_peak_1262	90	.	7.76854	14.256	9.08474	69	Distal Intergenic	17	55720683	55721798	1116	2	55273	ENST00000571679.1	113442	ENSG00000166292	TMEM100	transmembrane protein 100
	chr17	57839868	57840129	262	*	chip_wt_zmynd_peak_1263	41	.	5.61944	8.36447	4.10589	31	Exon (ENST00000313608.13/51649, exon 5 of 5)	17	57834781	57850044	15264	2	51649	ENST00000313608.13	9915	ENSG00000181610	MRPS23	mitochondrial ribosomal protein S23
	chr17	57999866	57999941	76	*	chip_wt_zmynd_peak_1264	21	.	4.47398	5.93209	2.13253	23	Intron (ENST00000665125.1/6426, intron 1 of 2)	17	57989038	58005253	16216	2	6426	ENST00000665125.1	5312	ENSG00000136450	SRSF1	serine and arginine rich splicing factor 1
	chr17	58005233	58005805	573	*	chip_wt_zmynd_peak_1265	62	.	6.92032	10.9723	6.26245	537	Promoter (<=1kb)	17	57989038	58005253	16216	2	6426	ENST00000665125.1	0	ENSG00000136450	SRSF1	serine and arginine rich splicing factor 1
	chr17	58005890	58006060	171	*	chip_wt_zmynd_peak_1266	20	.	4.04868	5.86499	2.07218	2	Promoter (1-2kb)	17	57989038	58007246	18209	2	6426	ENST00000578794.2	1186	ENSG00000136450	SRSF1	serine and arginine rich splicing factor 1
	chr17	60920231	60920311	81	*	chip_wt_zmynd_peak_1267	46	.	5.78125	8.98947	4.66272	31	Intron (ENST00000589222.5/54828, intron 12 of 25)	17	60677852	61392831	714980	1	54828	ENST00000589222.5	242379	ENSG00000141376	BCAS3	BCAS3 microtubule associated cell migration factor
	chr17	61336163	61336268	106	*	chip_wt_zmynd_peak_1268	58	.	6.47891	10.5001	5.82959	40	Intron (ENST00000589222.5/54828, intron 22 of 25)	17	60677852	61392831	714980	1	54828	ENST00000589222.5	658311	ENSG00000141376	BCAS3	BCAS3 microtubule associated cell migration factor
	chr17	63432360	63432532	173	*	chip_wt_zmynd_peak_1269	23	.	4.64276	6.18819	2.35407	34	3' UTR	17	63432304	63440866	8563	2	1534	ENST00000392975.6	8334	ENSG00000008283	CYB561	cytochrome b561
	chr17	63752757	63752977	221	*	chip_wt_zmynd_peak_1270	91	.	8.13607	14.3343	9.15075	101	Exon (ENST00000225726.10/57003, exon 10 of 13)	17	63745255	63773597	28343	2	57003	ENST00000225726.10	20620	ENSG00000108588	CCDC47	coiled-coil domain containing 47
	chr17	64146760	64147077	318	*	chip_wt_zmynd_peak_1271	41	.	5.61944	8.36447	4.10589	188	Promoter (<=1kb)	17	64146339	64146471	133	1	677842	ENST00000408535.2	421	ENSG00000277887	SNORA50C	small nucleolar RNA, H/ACA box 50C
	chr17	64497221	64497645	425	*	chip_wt_zmynd_peak_1272	87	.	8.19783	13.9217	8.7801	204	Promoter (<=1kb)	17	64477785	64497054	19270	2	11232	ENST00000539111.7	-167	ENSG00000256525	POLG2	DNA polymerase gamma 2, accessory subunit
	chr17	64497953	64498058	106	*	chip_wt_zmynd_peak_1273	27	.	4.73699	6.64629	2.71321	95	Promoter (<=1kb)	17	64477785	64497054	19270	2	11232	ENST00000539111.7	-899	ENSG00000256525	POLG2	DNA polymerase gamma 2, accessory subunit
	chr17	64505013	64505114	102	*	chip_wt_zmynd_peak_1274	58	.	6.90864	10.5001	5.82959	67	Promoter (1-2kb)	17	64498254	64506289	8036	2	1655	ENST00000225792.10	1175	ENSG00000108654	DDX5	DEAD-box helicase 5
	chr17	66304918	66304993	76	*	chip_wt_zmynd_peak_1275	37	.	5.29931	7.8612	3.70389	14	Promoter (2-3kb)	17	66302613	66810743	508131	1	5578	ENST00000413366.8	2305	ENSG00000154229	PRKCA	protein kinase C alpha
	chr17	68647269	68647505	237	*	chip_wt_zmynd_peak_1276	100	.	8.4572	15.3683	10.0426	99	Intron (ENST00000587999.1/ENST00000587999.1, intron 2 of 2)	17	68628103	68677166	49064	1	101928104	ENST00000591754.1	19166	ENSG00000267659	LINC01482	long intergenic non-protein coding RNA 1482
	chr17	72123161	72123485	325	*	chip_wt_zmynd_peak_1277	58	.	6.90864	10.5001	5.82959	183	Intron (ENST00000245479.3/6662, intron 2 of 2)	17	72040732	72173583	132852	2	400618	ENST00000628742.2	50098	ENSG00000234899	SOX9-AS1	SOX9 antisense RNA 1
	chr17	72434759	72434835	77	*	chip_wt_zmynd_peak_1278	41	.	5.61944	8.36447	4.10589	15	Intron (ENST00000648631.1/100499467, intron 1 of 5)	17	72290091	72592804	302714	2	100499467	ENST00000648631.1	157969	ENSG00000227036	LINC00673	long intergenic non-protein coding RNA 673
	chr17	73196820	73196925	106	*	chip_wt_zmynd_peak_1279	17	.	4.20964	5.53088	1.78455	20	Promoter (4-5kb)	17	73192632	73208503	15872	1	9382	ENST00000618996.4	4188	ENSG00000166685	COG1	component of oligomeric golgi complex 1
	chr17	73203394	73203838	445	*	chip_wt_zmynd_peak_1280	58	.	6.47891	10.5001	5.82959	209	Exon (ENST00000618996.4/9382, exon 10 of 16)	17	73192632	73208503	15872	1	9382	ENST00000618996.4	10762	ENSG00000166685	COG1	component of oligomeric golgi complex 1
	chr17	73203938	73204052	115	*	chip_wt_zmynd_peak_1281	41	.	5.61944	8.36447	4.10589	54	Intron (ENST00000618996.4/9382, intron 10 of 15)	17	73192632	73208503	15872	1	9382	ENST00000618996.4	11306	ENSG00000166685	COG1	component of oligomeric golgi complex 1
	chr17	73204134	73204252	119	*	chip_wt_zmynd_peak_1282	41	.	5.61944	8.36447	4.10589	24	Intron (ENST00000618996.4/9382, intron 10 of 15)	17	73192632	73208503	15872	1	9382	ENST00000618996.4	11502	ENSG00000166685	COG1	component of oligomeric golgi complex 1
	chr17	73205455	73205628	174	*	chip_wt_zmynd_peak_1283	32	.	5.18971	7.3468	3.2692	35	Promoter (<=1kb)	17	73205571	73207089	1519	1	9382	ENST00000580271.5	0	ENSG00000166685	COG1	component of oligomeric golgi complex 1
	chr17	74208811	74208965	155	*	chip_wt_zmynd_peak_1284	58	.	6.90864	10.5001	5.82959	89	Intron (ENST00000439590.6/6169, intron 3 of 4)	17	74203582	74209880	6299	1	6169	ENST00000439590.6	5229	ENSG00000172809	RPL38	ribosomal protein L38
	chr17	75020309	75020395	87	*	chip_wt_zmynd_peak_1285	32	.	5.18971	7.3468	3.2692	34	3' UTR	17	75012670	75020939	8270	1	3396	ENST00000584208.5	7639	ENSG00000167862	MRPL58	mitochondrial ribosomal protein L58
	chr17	75020473	75021372	900	*	chip_wt_zmynd_peak_1286	77	.	7.7681	12.7545	7.77475	365	3' UTR	17	75012670	75020939	8270	1	3396	ENST00000584208.5	7803	ENSG00000167862	MRPL58	mitochondrial ribosomal protein L58
	chr17	75059940	75060064	125	*	chip_wt_zmynd_peak_1287	20	.	4.04868	5.86499	2.07218	4	Intron (ENST00000581589.5/23510, intron 6 of 7)	17	75032612	75063263	30652	1	23510	ENST00000581589.5	27328	ENSG00000180901	KCTD2	potassium channel tetramerization domain containing 2
	chr17	75180967	75181047	81	*	chip_wt_zmynd_peak_1288	49	.	6.04917	9.41639	4.9739	45	Promoter (1-2kb)	17	75165586	75182959	17374	2	6613	ENST00000420826.7	1912	ENSG00000188612	SUMO2	small ubiquitin like modifier 2
	chr17	75181259	75181488	230	*	chip_wt_zmynd_peak_1289	58	.	6.90864	10.5001	5.82959	93	Promoter (1-2kb)	17	75165586	75182959	17374	2	6613	ENST00000420826.7	1471	ENSG00000188612	SUMO2	small ubiquitin like modifier 2
	chr17	75181643	75181738	96	*	chip_wt_zmynd_peak_1290	41	.	5.61944	8.36447	4.10589	45	Promoter (1-2kb)	17	75165586	75182959	17374	2	6613	ENST00000420826.7	1221	ENSG00000188612	SUMO2	small ubiquitin like modifier 2
	chr17	75776655	75777223	569	*	chip_wt_zmynd_peak_1291	49	.	6.04917	9.41639	4.9739	287	Promoter (2-3kb)	17	75776434	75779779	3346	2	3021	ENST00000254810.8	2556	ENSG00000132475	H3-3B	H3.3 histone B
	chr17	75778698	75778800	103	*	chip_wt_zmynd_peak_1292	41	.	5.61944	8.36447	4.10589	27	Promoter (<=1kb)	17	75776434	75779779	3346	2	3021	ENST00000254810.8	979	ENSG00000132475	H3-3B	H3.3 histone B
	chr17	76549206	76549310	105	*	chip_wt_zmynd_peak_1293	29	.	4.67875	6.88077	2.91069	67	Promoter (1-2kb)	17	76528534	76551175	22642	2	114757	ENST00000589145.1	1865	ENSG00000161544	CYGB	cytoglobin
	chr17	76734187	76734848	662	*	chip_wt_zmynd_peak_1294	57	.	5.90635	10.2513	5.71053	159	Promoter (1-2kb)	17	76732978	76738522	5545	1	124512	ENST00000587459.1	1209	ENSG00000181038	METTL23	methyltransferase like 23
	chr17	76734969	76735062	94	*	chip_wt_zmynd_peak_1295	29	.	4.89406	6.88937	2.91304	43	Promoter (1-2kb)	17	76732978	76738522	5545	1	124512	ENST00000587459.1	1991	ENSG00000181038	METTL23	methyltransferase like 23
	chr17	76735178	76736224	1047	*	chip_wt_zmynd_peak_1296	119	.	9.48102	17.5563	11.9207	504	Promoter (<=1kb)	17	76734303	76736008	1706	2	6427	ENST00000589919.1	0	ENSG00000161547	SRSF2	serine and arginine rich splicing factor 2
	chr17	77285845	77286067	223	*	chip_wt_zmynd_peak_1297	98	.	8.62757	15.1136	9.81511	157	Intron (ENST00000589070.1/10801, intron 1 of 1)	17	77280569	77402402	121834	1	10801	ENST00000589070.1	5276	ENSG00000184640	SEPTIN9	septin 9
	chr17	77286690	77286797	108	*	chip_wt_zmynd_peak_1298	34	.	4.6679	7.53305	3.41631	53	Intron (ENST00000589070.1/10801, intron 1 of 1)	17	77280569	77402402	121834	1	10801	ENST00000589070.1	6121	ENSG00000184640	SEPTIN9	septin 9
	chr17	77287518	77287608	91	*	chip_wt_zmynd_peak_1299	27	.	4.35829	6.6833	2.72707	31	Intron (ENST00000589070.1/10801, intron 1 of 1)	17	77280569	77402402	121834	1	10801	ENST00000589070.1	6949	ENSG00000184640	SEPTIN9	septin 9
	chr17	77495217	77495357	141	*	chip_wt_zmynd_peak_1300	49	.	5.72983	9.28993	4.92379	12	Intron (ENST00000591198.5/10801, intron 9 of 10)	17	77281451	77499029	217579	1	10801	ENST00000591198.5	213766	ENSG00000184640	SEPTIN9	septin 9
	chr17	78184430	78184538	109	*	chip_wt_zmynd_peak_1301	14	.	3.73906	5.08049	1.45817	36	Promoter (2-3kb)	17	78174091	78187052	12962	2	7083	ENST00000301634.12	2514	ENSG00000167900	TK1	thymidine kinase 1
	chr17	78185024	78185124	101	*	chip_wt_zmynd_peak_1302	34	.	4.97751	7.53305	3.41631	14	Promoter (1-2kb)	17	78174091	78187052	12962	2	7083	ENST00000301634.12	1928	ENSG00000167900	TK1	thymidine kinase 1
	chr17	78818576	78818651	76	*	chip_wt_zmynd_peak_1303	49	.	5.98228	9.3098	4.93948	68	Intron (ENST00000589225.5/57602, intron 10 of 20)	17	78787467	78840780	53314	2	57602	ENST00000589225.5	22129	ENSG00000055483	USP36	ubiquitin specific peptidase 36
	chr17	78819096	78819201	106	*	chip_wt_zmynd_peak_1304	27	.	4.35829	6.6833	2.72707	41	Promoter (<=1kb)	17	78807613	78819097	11485	2	57602	ENST00000588467.5	0	ENSG00000055483	USP36	ubiquitin specific peptidase 36
	chr17	78832037	78832163	127	*	chip_wt_zmynd_peak_1305	40	.	5.19704	8.26594	4.07127	17	Intron (ENST00000589225.5/57602, intron 4 of 20)	17	78787467	78840780	53314	2	57602	ENST00000589225.5	8617	ENSG00000055483	USP36	ubiquitin specific peptidase 36
	chr17	78832240	78832735	496	*	chip_wt_zmynd_peak_1306	81	.	6.83518	13.1909	8.16237	146	Intron (ENST00000589225.5/57602, intron 4 of 20)	17	78787467	78840780	53314	2	57602	ENST00000589225.5	8045	ENSG00000055483	USP36	ubiquitin specific peptidase 36
	chr17	78993363	78993531	169	*	chip_wt_zmynd_peak_1307	32	.	5.18971	7.3468	3.2692	62	3' UTR	17	78991716	79009764	18049	2	124583	ENST00000392446.10	16233	ENSG00000171302	CANT1	calcium activated nucleotidase 1
	chr17	78995748	78995859	112	*	chip_wt_zmynd_peak_1308	48	.	5.90021	9.17904	4.8299	39	Intron (ENST00000392446.10/124583, intron 3 of 4)	17	78991716	79009764	18049	2	124583	ENST00000392446.10	13905	ENSG00000171302	CANT1	calcium activated nucleotidase 1
	chr17	78995960	78997285	1326	*	chip_wt_zmynd_peak_1309	141	.	10.3465	20.1029	14.1069	680	Exon (ENST00000392446.10/124583, exon 3 of 5)	17	78991716	79009764	18049	2	124583	ENST00000392446.10	12479	ENSG00000171302	CANT1	calcium activated nucleotidase 1
	chr17	78997786	78997934	149	*	chip_wt_zmynd_peak_1310	41	.	5.61944	8.36447	4.10589	131	5' UTR	17	78991716	79009764	18049	2	124583	ENST00000392446.10	11830	ENSG00000171302	CANT1	calcium activated nucleotidase 1
	chr17	78998077	78998319	243	*	chip_wt_zmynd_peak_1311	58	.	6.90864	10.5001	5.82959	175	Promoter (<=1kb)	17	78991717	78998293	6577	2	124583	ENST00000620915.4	0	ENSG00000171302	CANT1	calcium activated nucleotidase 1
	chr17	78998722	78998901	180	*	chip_wt_zmynd_peak_1312	77	.	7.7681	12.7545	7.77475	139	Intron (ENST00000392446.10/124583, intron 1 of 4)	17	78991716	79009764	18049	2	124583	ENST00000392446.10	10863	ENSG00000171302	CANT1	calcium activated nucleotidase 1
	chr17	79002800	79002963	164	*	chip_wt_zmynd_peak_1313	67	.	7.33837	11.6134	6.78982	93	Intron (ENST00000392446.10/124583, intron 1 of 4)	17	78991716	79009764	18049	2	124583	ENST00000392446.10	6801	ENSG00000171302	CANT1	calcium activated nucleotidase 1
	chr17	79003073	79003254	182	*	chip_wt_zmynd_peak_1314	49	.	6.04917	9.41639	4.9739	58	Intron (ENST00000392446.10/124583, intron 1 of 4)	17	78991716	79009764	18049	2	124583	ENST00000392446.10	6510	ENSG00000171302	CANT1	calcium activated nucleotidase 1
	chr17	80298213	80298483	271	*	chip_wt_zmynd_peak_1315	20	.	4.04868	5.86499	2.07218	152	Exon (ENST00000508628.6/57674, exon 12 of 69)	17	80260866	80395312	134447	1	57674	ENST00000508628.6	37347	ENSG00000173821	RNF213	ring finger protein 213
	chr17	81035975	81036158	184	*	chip_wt_zmynd_peak_1316	32	.	5.18971	7.3468	3.2692	111	Promoter (<=1kb)	17	81036003	81086572	50570	1	10458	ENST00000571530.5	0	ENSG00000175866	BAIAP2	BAR/IMD domain containing adaptor protein 2
	chr17	81036412	81036731	320	*	chip_wt_zmynd_peak_1317	49	.	5.59674	9.31879	4.93948	25	Promoter (1-2kb)	17	81035122	81109238	74117	1	10458	ENST00000321280.11	1290	ENSG00000175866	BAIAP2	BAR/IMD domain containing adaptor protein 2
	chr17	81036875	81037441	567	*	chip_wt_zmynd_peak_1318	84	.	7.63007	13.5271	8.47658	497	Promoter (1-2kb)	17	81035122	81109238	74117	1	10458	ENST00000321280.11	1753	ENSG00000175866	BAIAP2	BAR/IMD domain containing adaptor protein 2
	chr17	81037759	81038024	266	*	chip_wt_zmynd_peak_1319	34	.	4.6679	7.53305	3.41631	36	Promoter (2-3kb)	17	81035122	81109238	74117	1	10458	ENST00000321280.11	2637	ENSG00000175866	BAIAP2	BAR/IMD domain containing adaptor protein 2
	chr17	81044469	81044803	335	*	chip_wt_zmynd_peak_1320	41	.	5.61944	8.36447	4.10589	173	Intron (ENST00000321280.11/10458, intron 1 of 13)	17	81035122	81109238	74117	1	10458	ENST00000321280.11	9347	ENSG00000175866	BAIAP2	BAR/IMD domain containing adaptor protein 2
	chr17	81510131	81510266	136	*	chip_wt_zmynd_peak_1321	40	.	5.34978	8.30012	4.09977	60	Promoter (2-3kb)	17	81509971	81512799	2829	2	71	ENST00000573283.7	2533	ENSG00000184009	ACTG1	actin gamma 1
	chr17	81510407	81510775	369	*	chip_wt_zmynd_peak_1322	41	.	5.28712	8.41215	4.13832	196	Promoter (2-3kb)	17	81509971	81512799	2829	2	71	ENST00000573283.7	2024	ENSG00000184009	ACTG1	actin gamma 1
	chr17	81510892	81511569	678	*	chip_wt_zmynd_peak_1323	77	.	7.7681	12.7545	7.77475	326	Promoter (1-2kb)	17	81509971	81512799	2829	2	71	ENST00000573283.7	1230	ENSG00000184009	ACTG1	actin gamma 1
	chr17	81511658	81511761	104	*	chip_wt_zmynd_peak_1324	58	.	6.47891	10.5001	5.82959	37	Promoter (1-2kb)	17	81509971	81512799	2829	2	71	ENST00000573283.7	1038	ENSG00000184009	ACTG1	actin gamma 1
	chr17	81511952	81512035	84	*	chip_wt_zmynd_peak_1325	58	.	6.90864	10.5001	5.82959	36	Promoter (<=1kb)	17	81509971	81512799	2829	2	71	ENST00000573283.7	764	ENSG00000184009	ACTG1	actin gamma 1
	chr17	81566766	81567020	255	*	chip_wt_zmynd_peak_1326	36	.	5.03654	7.79588	3.64919	30	Promoter (<=1kb)	17	81559064	81566985	7922	2	55666	ENST00000572346.5	0	ENSG00000182446	NPLOC4	NPL4 homolog, ubiquitin recognition factor
	chr17	81567191	81567303	113	*	chip_wt_zmynd_peak_1327	17	.	4.33025	5.42626	1.70325	45	Intron (ENST00000331134.11/55666, intron 15 of 16)	17	81556887	81637112	80226	2	55666	ENST00000331134.11	69809	ENSG00000182446	NPLOC4	NPL4 homolog, ubiquitin recognition factor
	chr17	81601685	81601827	143	*	chip_wt_zmynd_peak_1328	37	.	5.29931	7.8612	3.70389	14	Intron (ENST00000331134.11/55666, intron 8 of 16)	17	81556887	81637112	80226	2	55666	ENST00000331134.11	35285	ENSG00000182446	NPLOC4	NPL4 homolog, ubiquitin recognition factor
	chr17	81702285	81702384	100	*	chip_wt_zmynd_peak_1329	49	.	6.04917	9.41639	4.9739	57	Promoter (1-2kb)	17	81701127	81703138	2012	1	9146	ENST00000570652.1	1158	ENSG00000185359	HGS	hepatocyte growth factor-regulated tyrosine kinase substrate
	chr17	81858338	81859580	1243	*	chip_wt_zmynd_peak_1330	98	.	8.62757	15.1136	9.81511	1077	Promoter (<=1kb)	17	81846510	81859169	12660	2	5034	ENST00000472244.5	0	ENSG00000185624	P4HB	prolyl 4-hydroxylase subunit beta
	chr17	81859692	81859918	227	*	chip_wt_zmynd_peak_1331	41	.	5.61944	8.36447	4.10589	69	Promoter (<=1kb)	17	81846947	81859730	12784	2	5034	ENST00000574007.5	0	ENSG00000185624	P4HB	prolyl 4-hydroxylase subunit beta
	chr17	81860702	81860956	255	*	chip_wt_zmynd_peak_1332	77	.	7.7681	12.7545	7.77475	65	Promoter (<=1kb)	17	81858814	81860624	1811	2	5034	ENST00000466567.2	-78	ENSG00000185624	P4HB	prolyl 4-hydroxylase subunit beta
	chr17	81867697	81867793	97	*	chip_wt_zmynd_peak_1333	14	.	3.73906	5.08049	1.45817	74	Promoter (3-4kb)	17	81867721	81871337	3617	2	396	ENST00000269321.12	3544	ENSG00000141522	ARHGDIA	Rho GDP dissociation inhibitor alpha
	chr17	81869257	81869385	129	*	chip_wt_zmynd_peak_1334	32	.	5.18971	7.3468	3.2692	102	Promoter (1-2kb)	17	81867721	81871337	3617	2	396	ENST00000269321.12	1952	ENSG00000141522	ARHGDIA	Rho GDP dissociation inhibitor alpha
	chr17	81870077	81870594	518	*	chip_wt_zmynd_peak_1335	87	.	8.19783	13.9217	8.7801	249	Promoter (<=1kb)	17	81869523	81870265	743	2	396	ENST00000582309.1	0	ENSG00000141522	ARHGDIA	Rho GDP dissociation inhibitor alpha
	chr17	82095430	82095767	338	*	chip_wt_zmynd_peak_1336	67	.	7.33837	11.6134	6.78982	198	Promoter (2-3kb)	17	82078338	82098236	19899	2	2194	ENST00000306749.4	2469	ENSG00000169710	FASN	fatty acid synthase
	chr17	82244265	82244707	443	*	chip_wt_zmynd_peak_1337	58	.	6.90864	10.5001	5.82959	200	Promoter (4-5kb)	17	82239023	82248980	9958	2	1453	ENST00000584672.1	4273	ENSG00000141551	CSNK1D	casein kinase 1 delta
	chr17	82745600	82745712	113	*	chip_wt_zmynd_peak_1338	24	.	4.75998	6.36626	2.46143	44	Exon (ENST00000572594.1/ENST00000572594.1, exon 1 of 1)	17	82735615	82751196	15582	1	64122	ENST00000300784.8	9985	ENSG00000167363	FN3K	fructosamine 3 kinase
	chr17	82889634	82889745	112	*	chip_wt_zmynd_peak_1339	57	.	6.73851	10.2429	5.71053	36	5' UTR	17	82752065	82945914	193850	1	6904	ENST00000355528.9	137569	ENSG00000141556	TBCD	tubulin folding cofactor D
	chr18	215651	215913	263	*	chip_wt_zmynd_peak_1340	51	.	6.00446	9.55374	5.10302	120	Promoter (<=1kb)	18	214521	215778	1258	2	9984	ENST00000577429.5	0	ENSG00000079134	THOC1	THO complex 1
	chr18	3457679	3457757	79	*	chip_wt_zmynd_peak_1341	49	.	5.59674	9.31879	4.93948	35	Exon (ENST00000552383.5/7050, exon 4 of 4)	18	3411608	3457684	46077	1	7050	ENST00000552383.5	46071	ENSG00000177426	TGIF1	TGFB induced factor homeobox 1
	chr18	6352439	6352615	177	*	chip_wt_zmynd_peak_1342	228	.	13.3308	30.9217	22.8777	64	Intron (ENST00000400105.6/91133, intron 1 of 19)	18	5954706	6367683	412978	2	91133	ENST00000400105.6	15068	ENSG00000154655	L3MBTL4	L3MBTL histone methyl-lysine binding protein 4
	chr18	9135832	9135948	117	*	chip_wt_zmynd_peak_1343	41	.	5.61944	8.36447	4.10589	10	Promoter (<=1kb)	18	9121265	9136645	15381	2	101927275	ENST00000582375.1	697	ENSG00000266053	NDUFV2-AS1	NDUFV2 antisense RNA 1
	chr18	21270810	21270898	89	*	chip_wt_zmynd_peak_1344	57	.	6.31936	10.2429	5.71053	37	Intron (ENST00000584446.5/80000, intron 1 of 14)	18	21242242	21455130	212889	1	80000	ENST00000584446.5	28568	ENSG00000141449	GREB1L	GREB1 like retinoic acid receptor coactivator
	chr18	23684671	23684960	290	*	chip_wt_zmynd_peak_1345	108	.	9.0573	16.3287	10.8616	96	Promoter (4-5kb)	18	23689443	23955066	265624	1	3909	ENST00000313654.13	-4483	ENSG00000053747	LAMA3	laminin subunit alpha 3
	chr18	24215604	24216053	450	*	chip_wt_zmynd_peak_1346	108	.	9.0573	16.3287	10.8616	165	Intron (ENST00000399443.7/114876, intron 3 of 13)	18	24162045	24272232	110188	2	114876	ENST00000399443.7	56179	ENSG00000141447	OSBPL1A	oxysterol binding protein like 1A
	chr18	27847568	27847662	95	*	chip_wt_zmynd_peak_1347	58	.	6.47891	10.5001	5.82959	66	Distal Intergenic	18	27951081	28036585	85505	2	1000	ENST00000399380.7	188923	ENSG00000170558	CDH2	cadherin 2
	chr18	32787707	32787792	86	*	chip_wt_zmynd_peak_1348	49	.	6.04917	9.41639	4.9739	33	Distal Intergenic	18	32672673	32773023	100351	2	57565	ENST00000359358.9	-14684	ENSG00000197705	KLHL14	kelch like family member 14
	chr18	36109272	36109418	147	*	chip_wt_zmynd_peak_1349	24	.	4.75998	6.36626	2.46143	62	3' UTR	18	36108531	36129340	20810	2	25800	ENST00000269187.10	19922	ENSG00000141424	SLC39A6	solute carrier family 39 member 6
	chr18	41828283	41828386	104	*	chip_wt_zmynd_peak_1350	41	.	5.61944	8.36447	4.10589	35	Distal Intergenic	18	41955234	42070518	115285	1	5289	ENST00000639914.1	-126848	ENSG00000078142	PIK3C3	phosphatidylinositol 3-kinase catalytic subunit type 3
	chr18	43797494	43797608	115	*	chip_wt_zmynd_peak_1351	64	.	6.21596	11.2084	6.46562	47	Distal Intergenic	18	43270181	43277499	7319	2	6860	ENST00000585604.1	-519995	ENSG00000132872	SYT4	synaptotagmin 4
	chr18	45877538	45877613	76	*	chip_wt_zmynd_peak_1352	41	.	5.61944	8.36447	4.10589	53	Intron (ENST00000282041.11/57724, intron 34 of 43)	18	45847609	45967329	119721	2	57724	ENST00000282041.11	89716	ENSG00000152223	EPG5	ectopic P-granules autophagy protein 5 homolog
	chr18	48947969	48948123	155	*	chip_wt_zmynd_peak_1353	49	.	6.04917	9.41639	4.9739	82	Promoter (3-4kb)	18	48919853	48952052	32200	2	4092	ENST00000262158.7	3929	ENSG00000101665	SMAD7	SMAD family member 7
	chr18	49487492	49488036	545	*	chip_wt_zmynd_peak_1354	98	.	8.62757	15.1136	9.81511	141	Promoter (3-4kb)	18	49481681	49491586	9906	2	100526842	ENST00000584895.5	3550	ENSG00000215472	RPL17-C18orf32	RPL17-C18orf32 readthrough
	chr18	49488293	49488437	145	*	chip_wt_zmynd_peak_1355	41	.	5.61944	8.36447	4.10589	117	Promoter (3-4kb)	18	49481681	49491586	9906	2	100526842	ENST00000584895.5	3149	ENSG00000215472	RPL17-C18orf32	RPL17-C18orf32 readthrough
	chr18	49488686	49488763	78	*	chip_wt_zmynd_peak_1356	32	.	5.18971	7.3468	3.2692	35	Promoter (2-3kb)	18	49481681	49491586	9906	2	100526842	ENST00000584895.5	2823	ENSG00000215472	RPL17-C18orf32	RPL17-C18orf32 readthrough
	chr18	49489175	49489391	217	*	chip_wt_zmynd_peak_1357	34	.	4.97751	7.53305	3.41631	152	Promoter (<=1kb)	18	49489245	49489308	64	2	100124516	ENST00000365223.1	0		SNORD58C	small nucleolar RNA, C/D box 58C
	chr18	49490603	49490842	240	*	chip_wt_zmynd_peak_1358	49	.	6.04917	9.41639	4.9739	73	Promoter (<=1kb)	18	49481681	49491586	9906	2	100526842	ENST00000584895.5	744	ENSG00000215472	RPL17-C18orf32	RPL17-C18orf32 readthrough
	chr18	49491082	49491217	136	*	chip_wt_zmynd_peak_1359	17	.	4.33025	5.42626	1.70325	72	Promoter (<=1kb)	18	49481681	49491586	9906	2	100526842	ENST00000584895.5	369	ENSG00000215472	RPL17-C18orf32	RPL17-C18orf32 readthrough
	chr18	49681628	49681720	93	*	chip_wt_zmynd_peak_1360	49	.	6.04917	9.41639	4.9739	61	Distal Intergenic	18	49783505	49786619	3115	2	10449	ENST00000591171.1	104899	ENSG00000167315	ACAA2	acetyl-CoA acyltransferase 2
	chr18	63681596	63681730	135	*	chip_wt_zmynd_peak_1361	67	.	7.33837	11.6134	6.78982	64	Intron (ENST00000489748.5/89778, intron 2 of 6)	18	63647579	63720080	72502	1	89778	ENST00000489748.5	34017	ENSG00000206072	SERPINB11	serpin family B member 11 (gene/pseudogene)
	chr18	68229183	68229306	124	*	chip_wt_zmynd_peak_1362	58	.	6.90864	10.5001	5.82959	62	Distal Intergenic	18	67808505	67814822	6318	2	101927430	ENST00000580659.1	-414361	ENSG00000265555	LINC01903	long intergenic non-protein coding RNA 1903
	chr18	74501006	74501305	300	*	chip_wt_zmynd_peak_1363	41	.	5.61944	8.36447	4.10589	50	Promoter (<=1kb)	18	74501090	74508865	7776	1	55748	ENST00000582666.5	0	ENSG00000133313	CNDP2	carnosine dipeptidase 2
	chr18	77262924	77263060	137	*	chip_wt_zmynd_peak_1364	72	.	6.52557	12.1886	7.29986	86	Intron (ENST00000299727.4/2587, intron 2 of 2)	18	77250549	77277896	27348	1	2587	ENST00000299727.4	12375	ENSG00000166573	GALR1	galanin receptor 1
	chr19	798962	799202	241	*	chip_wt_zmynd_peak_1365	58	.	6.47891	10.5001	5.82959	56	Promoter (1-2kb)	19	797075	812327	15253	1	5725	ENST00000635647.1	1887	ENSG00000011304	PTBP1	polypyrimidine tract binding protein 1
	chr19	799465	800233	769	*	chip_wt_zmynd_peak_1366	108	.	9.0573	16.3287	10.8616	82	Promoter (2-3kb)	19	797075	812327	15253	1	5725	ENST00000635647.1	2390	ENSG00000011304	PTBP1	polypyrimidine tract binding protein 1
	chr19	800577	800696	120	*	chip_wt_zmynd_peak_1367	41	.	5.61944	8.36447	4.10589	90	Promoter (3-4kb)	19	797075	812327	15253	1	5725	ENST00000635647.1	3502	ENSG00000011304	PTBP1	polypyrimidine tract binding protein 1
	chr19	1207504	1207654	151	*	chip_wt_zmynd_peak_1368	67	.	7.33837	11.6134	6.78982	99	Intron (ENST00000585748.2/6794, intron 3 of 4)	19	1177558	1219386	41829	1	6794	ENST00000585748.2	29946	ENSG00000118046	STK11	serine/threonine kinase 11
	chr19	1408781	1409009	229	*	chip_wt_zmynd_peak_1369	49	.	6.04917	9.41639	4.9739	193	Promoter (1-2kb)	19	1407569	1435684	28116	1	26528	ENST00000336761.10	1212	ENSG00000071626	DAZAP1	DAZ associated protein 1
	chr19	1409585	1409666	82	*	chip_wt_zmynd_peak_1370	41	.	5.61944	8.36447	4.10589	42	Promoter (2-3kb)	19	1407569	1435684	28116	1	26528	ENST00000336761.10	2016	ENSG00000071626	DAZAP1	DAZ associated protein 1
	chr19	1439320	1440009	690	*	chip_wt_zmynd_peak_1371	119	.	9.48703	17.566	11.9207	371	Promoter (<=1kb)	19	1438358	1440494	2137	1	6209	ENST00000233609.8	962	ENSG00000115268	RPS15	ribosomal protein S15
	chr19	1440195	1440428	234	*	chip_wt_zmynd_peak_1372	49	.	6.04917	9.41639	4.9739	122	Promoter (1-2kb)	19	1438358	1440494	2137	1	6209	ENST00000233609.8	1837	ENSG00000115268	RPS15	ribosomal protein S15
	chr19	1874017	1874152	136	*	chip_wt_zmynd_peak_1373	52	.	6.10993	9.71881	5.24722	128	Downstream (2-3kb)	19	1877204	1880017	2814	2	81926	ENST00000592757.1	5865	ENSG00000129968	ABHD17A	abhydrolase domain containing 17A
	chr19	1874525	1874609	85	*	chip_wt_zmynd_peak_1374	40	.	5.09596	8.25062	4.0578	36	Downstream (2-3kb)	19	1877204	1880017	2814	2	81926	ENST00000592757.1	5408	ENSG00000129968	ABHD17A	abhydrolase domain containing 17A
	chr19	1874812	1874942	131	*	chip_wt_zmynd_peak_1375	34	.	4.97751	7.53305	3.41631	49	Exon (ENST00000565797.2/ENST00000565797.2, exon 1 of 1)	19	1877204	1880017	2814	2	81926	ENST00000592757.1	5075	ENSG00000129968	ABHD17A	abhydrolase domain containing 17A
	chr19	2171794	2172000	207	*	chip_wt_zmynd_peak_1376	49	.	6.04917	9.41639	4.9739	172	Intron (ENST00000398665.8/84444, intron 1 of 27)	19	2163933	2232578	68646	1	84444	ENST00000398665.8	7861	ENSG00000104885	DOT1L	DOT1 like histone lysine methyltransferase
	chr19	2237736	2237989	254	*	chip_wt_zmynd_peak_1377	32	.	5.18971	7.3468	3.2692	232	Promoter (<=1kb)	19	2237794	2246802	9009	1	8175	ENST00000586396.2	0	ENSG00000104897	SF3A2	splicing factor 3a subunit 2
	chr19	2271410	2271865	456	*	chip_wt_zmynd_peak_1378	163	.	11.206	22.7167	16.3497	355	Promoter (1-2kb)	19	2269509	2273488	3980	1	4946	ENST00000590943.6	1901	ENSG00000104904	OAZ1	ornithine decarboxylase antizyme 1
	chr19	2272048	2272651	604	*	chip_wt_zmynd_peak_1379	77	.	7.7681	12.7545	7.77475	437	Promoter (<=1kb)	19	2272524	2273331	808	1	4946	ENST00000589739.3	0	ENSG00000104904	OAZ1	ornithine decarboxylase antizyme 1
	chr19	2273087	2273438	352	*	chip_wt_zmynd_peak_1380	108	.	7.76402	16.3197	10.8616	279	Promoter (3-4kb)	19	2269509	2273488	3980	1	4946	ENST00000590943.6	3578	ENSG00000104904	OAZ1	ornithine decarboxylase antizyme 1
	chr19	4342880	4342982	103	*	chip_wt_zmynd_peak_1381	98	.	8.62757	15.1136	9.81511	47	Promoter (<=1kb)	19	4324044	4342786	18743	2	55620	ENST00000599736.5	-94	ENSG00000178078	STAP2	signal transducing adaptor family member 2
	chr19	5620442	5621361	920	*	chip_wt_zmynd_peak_1382	49	.	5.59674	9.31879	4.93948	131	Promoter (1-2kb)	19	5586999	5622776	35778	2	9667	ENST00000252542.9	1415	ENSG00000130254	SAFB2	scaffold attachment factor B2
	chr19	10581188	10581464	277	*	chip_wt_zmynd_peak_1383	49	.	6.04917	9.41639	4.9739	73	Exon (ENST00000590923.5/10053, exon 6 of 12)	19	10572671	10587315	14645	2	10053	ENST00000590923.5	5851	ENSG00000129354	AP1M2	adaptor related protein complex 1 subunit mu 2
	chr19	10655512	10655637	126	*	chip_wt_zmynd_peak_1384	27	.	4.35829	6.6833	2.72707	42	Promoter (1-2kb)	19	10654261	10692417	38157	1	3609	ENST00000449870.5	1251	ENSG00000129351	ILF3	interleukin enhancer binding factor 3
	chr19	10656176	10656323	148	*	chip_wt_zmynd_peak_1385	41	.	5.61944	8.36447	4.10589	116	Promoter (1-2kb)	19	10654261	10692417	38157	1	3609	ENST00000449870.5	1915	ENSG00000129351	ILF3	interleukin enhancer binding factor 3
	chr19	10657253	10657421	169	*	chip_wt_zmynd_peak_1386	49	.	6.04917	9.41639	4.9739	129	Promoter (2-3kb)	19	10654261	10692417	38157	1	3609	ENST00000449870.5	2992	ENSG00000129351	ILF3	interleukin enhancer binding factor 3
	chr19	10677565	10678183	619	*	chip_wt_zmynd_peak_1387	130	.	9.91676	18.8244	13.0109	322	Intron (ENST00000449870.5/3609, intron 5 of 19)	19	10654261	10692417	38157	1	3609	ENST00000449870.5	23304	ENSG00000129351	ILF3	interleukin enhancer binding factor 3
	chr19	11091649	11091838	190	*	chip_wt_zmynd_peak_1388	58	.	6.90864	10.5001	5.82959	132	Promoter (2-3kb)	19	11089362	11132163	42802	1	3949	ENST00000558518.5	2287	ENSG00000130164	LDLR	low density lipoprotein receptor
	chr19	12796688	12796801	114	*	chip_wt_zmynd_peak_1389	32	.	5.18971	7.3468	3.2692	46	Promoter (3-4kb)	19	12799556	12800247	692	2	7001	ENST00000498785.1	3446	ENSG00000167815	PRDX2	peroxiredoxin 2
	chr19	12939626	12939758	133	*	chip_wt_zmynd_peak_1390	16	.	3.35804	5.31046	1.6581	35	Promoter (1-2kb)	19	12938578	12940147	1570	1	811	ENST00000587486.6	1048	ENSG00000179218	CALR	calreticulin
	chr19	12939835	12940274	440	*	chip_wt_zmynd_peak_1391	77	.	7.7681	12.7545	7.77475	51	Promoter (1-2kb)	19	12938578	12940147	1570	1	811	ENST00000587486.6	1257	ENSG00000179218	CALR	calreticulin
	chr19	12940696	12940778	83	*	chip_wt_zmynd_peak_1392	58	.	6.90864	10.5001	5.82959	20	Promoter (2-3kb)	19	12938607	12944489	5883	1	811	ENST00000316448.9	2089	ENSG00000179218	CALR	calreticulin
	chr19	12940914	12941025	112	*	chip_wt_zmynd_peak_1393	24	.	4.75998	6.36626	2.46143	12	Promoter (2-3kb)	19	12938607	12944489	5883	1	811	ENST00000316448.9	2307	ENSG00000179218	CALR	calreticulin
	chr19	12945530	12945677	148	*	chip_wt_zmynd_peak_1394	67	.	7.33837	11.6134	6.78982	32	Promoter (<=1kb)	19	12945855	12953269	7415	1	5886	ENST00000591499.5	-178	ENSG00000179262	RAD23A	RAD23 homolog A, nucleotide excision repair protein
	chr19	12997000	12997399	400	*	chip_wt_zmynd_peak_1395	58	.	6.90864	10.5001	5.82959	41	Promoter (1-2kb)	19	12995608	13096201	100594	1	4784	ENST00000397661.6	1392	ENSG00000008441	NFIX	nuclear factor I X
	chr19	13016047	13016243	197	*	chip_wt_zmynd_peak_1396	41	.	5.61944	8.36447	4.10589	38	Intron (ENST00000397661.6/4784, intron 1 of 9)	19	12995608	13096201	100594	1	4784	ENST00000397661.6	20439	ENSG00000008441	NFIX	nuclear factor I X
	chr19	13016661	13016872	212	*	chip_wt_zmynd_peak_1397	48	.	5.90021	9.17904	4.8299	156	Intron (ENST00000397661.6/4784, intron 1 of 9)	19	12995608	13096201	100594	1	4784	ENST00000397661.6	21053	ENSG00000008441	NFIX	nuclear factor I X
	chr19	13017967	13018049	83	*	chip_wt_zmynd_peak_1398	54	.	6.10982	9.90496	5.41284	51	Intron (ENST00000397661.6/4784, intron 1 of 9)	19	12995608	13096201	100594	1	4784	ENST00000397661.6	22359	ENSG00000008441	NFIX	nuclear factor I X
	chr19	13018130	13018257	128	*	chip_wt_zmynd_peak_1399	32	.	4.96973	7.34198	3.2692	27	Intron (ENST00000397661.6/4784, intron 1 of 9)	19	12995608	13096201	100594	1	4784	ENST00000397661.6	22522	ENSG00000008441	NFIX	nuclear factor I X
	chr19	13018594	13018725	132	*	chip_wt_zmynd_peak_1400	49	.	6.04917	9.41639	4.9739	114	Intron (ENST00000397661.6/4784, intron 1 of 9)	19	12995608	13096201	100594	1	4784	ENST00000397661.6	22986	ENSG00000008441	NFIX	nuclear factor I X
	chr19	13018967	13019069	103	*	chip_wt_zmynd_peak_1401	49	.	5.72983	9.28993	4.92379	50	Intron (ENST00000397661.6/4784, intron 1 of 9)	19	12995608	13096201	100594	1	4784	ENST00000397661.6	23359	ENSG00000008441	NFIX	nuclear factor I X
	chr19	13022714	13022954	241	*	chip_wt_zmynd_peak_1402	45	.	5.70457	8.86722	4.54918	155	Intron (ENST00000397661.6/4784, intron 1 of 9)	19	12995608	13096201	100594	1	4784	ENST00000397661.6	27106	ENSG00000008441	NFIX	nuclear factor I X
	chr19	13025351	13026058	708	*	chip_wt_zmynd_peak_1403	208	.	13.3546	28.151	20.8979	327	3' UTR	19	12995608	13096201	100594	1	4784	ENST00000397661.6	29743	ENSG00000008441	NFIX	nuclear factor I X
	chr19	13026136	13026321	186	*	chip_wt_zmynd_peak_1404	54	.	6.10982	9.90496	5.41284	137	Intron (ENST00000397661.6/4784, intron 2 of 9)	19	12995608	13096201	100594	1	4784	ENST00000397661.6	30528	ENSG00000008441	NFIX	nuclear factor I X
	chr19	13026442	13026677	236	*	chip_wt_zmynd_peak_1405	81	.	7.39995	13.1572	8.15022	202	Intron (ENST00000397661.6/4784, intron 2 of 9)	19	12995608	13096201	100594	1	4784	ENST00000397661.6	30834	ENSG00000008441	NFIX	nuclear factor I X
	chr19	13027030	13027160	131	*	chip_wt_zmynd_peak_1406	58	.	6.47891	10.5001	5.82959	60	Intron (ENST00000397661.6/4784, intron 2 of 9)	19	12995608	13096201	100594	1	4784	ENST00000397661.6	31422	ENSG00000008441	NFIX	nuclear factor I X
	chr19	13027329	13028253	925	*	chip_wt_zmynd_peak_1407	98	.	8.62757	15.1136	9.81511	488	Intron (ENST00000397661.6/4784, intron 2 of 9)	19	12995608	13096201	100594	1	4784	ENST00000397661.6	31721	ENSG00000008441	NFIX	nuclear factor I X
	chr19	13028499	13029372	874	*	chip_wt_zmynd_peak_1408	98	.	8.62757	15.1136	9.81511	536	Intron (ENST00000397661.6/4784, intron 2 of 9)	19	12995608	13096201	100594	1	4784	ENST00000397661.6	32891	ENSG00000008441	NFIX	nuclear factor I X
	chr19	13029567	13029905	339	*	chip_wt_zmynd_peak_1409	67	.	7.33837	11.6134	6.78982	13	Intron (ENST00000397661.6/4784, intron 2 of 9)	19	12995608	13096201	100594	1	4784	ENST00000397661.6	33959	ENSG00000008441	NFIX	nuclear factor I X
	chr19	13030109	13030446	338	*	chip_wt_zmynd_peak_1410	87	.	8.19783	13.9217	8.7801	172	Intron (ENST00000397661.6/4784, intron 2 of 9)	19	12995608	13096201	100594	1	4784	ENST00000397661.6	34501	ENSG00000008441	NFIX	nuclear factor I X
	chr19	13031493	13032466	974	*	chip_wt_zmynd_peak_1411	77	.	7.7681	12.7545	7.77475	401	Intron (ENST00000397661.6/4784, intron 2 of 9)	19	12995608	13096201	100594	1	4784	ENST00000397661.6	35885	ENSG00000008441	NFIX	nuclear factor I X
	chr19	13051660	13051746	87	*	chip_wt_zmynd_peak_1412	32	.	5.18971	7.3468	3.2692	22	Intron (ENST00000397661.6/4784, intron 2 of 9)	19	12995608	13096201	100594	1	4784	ENST00000397661.6	56052	ENSG00000008441	NFIX	nuclear factor I X
	chr19	13051974	13052107	134	*	chip_wt_zmynd_peak_1413	58	.	6.47891	10.5001	5.82959	67	Intron (ENST00000397661.6/4784, intron 2 of 9)	19	12995608	13096201	100594	1	4784	ENST00000397661.6	56366	ENSG00000008441	NFIX	nuclear factor I X
	chr19	13052214	13052294	81	*	chip_wt_zmynd_peak_1414	32	.	5.18971	7.3468	3.2692	32	Intron (ENST00000397661.6/4784, intron 2 of 9)	19	12995608	13096201	100594	1	4784	ENST00000397661.6	56606	ENSG00000008441	NFIX	nuclear factor I X
	chr19	15421720	15421801	82	*	chip_wt_zmynd_peak_1415	45	.	5.70457	8.86722	4.54918	16	3' UTR	19	15419980	15449951	29972	2	58525	ENST00000263381.11	28150	ENSG00000011451	WIZ	WIZ zinc finger
	chr19	15422070	15422173	104	*	chip_wt_zmynd_peak_1416	14	.	3.73906	5.08049	1.45817	3	3' UTR	19	15419980	15449951	29972	2	58525	ENST00000263381.11	27778	ENSG00000011451	WIZ	WIZ zinc finger
	chr19	15495208	15495314	107	*	chip_wt_zmynd_peak_1417	41	.	5.32976	8.4811	4.19951	15	Promoter (3-4kb)	19	15476235	15498956	22722	2	114770	ENST00000601792.1	3642	ENSG00000161031	PGLYRP2	peptidoglycan recognition protein 2
	chr19	15975977	15976052	76	*	chip_wt_zmynd_peak_1418	38	.	5.37055	7.9732	3.81062	34	Distal Intergenic	19	15949008	15949958	951	1	126541	ENST00000322107.1	26969	ENSG00000176231	OR10H4	olfactory receptor family 10 subfamily H member 4
	chr19	16385944	16386124	181	*	chip_wt_zmynd_peak_1419	41	.	5.28712	8.41215	4.13832	22	Intron (ENST00000602022.5/58513, intron 20 of 22)	19	16355239	16471961	116723	2	58513	ENST00000602022.5	85837	ENSG00000127527	EPS15L1	epidermal growth factor receptor pathway substrate 15 like 1
	chr19	16653124	16653452	329	*	chip_wt_zmynd_peak_1420	50	.	5.93614	9.4465	5.00137	85	Intron (ENST00000593962.5/79086, intron 4 of 6)	19	16577642	16660104	82463	2	79086	ENST00000593962.5	6652	ENSG00000214046	SMIM7	small integral membrane protein 7
	chr19	17860614	17860702	89	*	chip_wt_zmynd_peak_1421	49	.	6.04917	9.41639	4.9739	68	Promoter (<=1kb)	19	17859910	17863319	3410	1	6142	ENST00000222247.10	704	ENSG00000105640	RPL18A	ribosomal protein L18a
	chr19	17861041	17861268	228	*	chip_wt_zmynd_peak_1422	49	.	6.04917	9.41639	4.9739	98	Promoter (1-2kb)	19	17859910	17863319	3410	1	6142	ENST00000222247.10	1131	ENSG00000105640	RPL18A	ribosomal protein L18a
	chr19	17861427	17861524	98	*	chip_wt_zmynd_peak_1423	58	.	6.90864	10.5001	5.82959	53	Promoter (1-2kb)	19	17859910	17863319	3410	1	6142	ENST00000222247.10	1517	ENSG00000105640	RPL18A	ribosomal protein L18a
	chr19	17861623	17861753	131	*	chip_wt_zmynd_peak_1424	49	.	6.04917	9.41639	4.9739	63	Promoter (1-2kb)	19	17859910	17863319	3410	1	6142	ENST00000222247.10	1713	ENSG00000105640	RPL18A	ribosomal protein L18a
	chr19	18183707	18183792	86	*	chip_wt_zmynd_peak_1425	72	.	6.78598	12.158	7.28667	41	Distal Intergenic	19	18193218	18194160	943	1	84769	ENST00000534421.1	-9426	ENSG00000254858	MPV17L2	MPV17 mitochondrial inner membrane protein like 2
	chr19	18269766	18269848	83	*	chip_wt_zmynd_peak_1426	32	.	5.18971	7.3468	3.2692	51	Promoter (4-5kb)	19	18257097	18274509	17413	2	80726	ENST00000612316.4	4661	ENSG00000130518	IQCN	IQ motif containing N
	chr19	18271123	18271198	76	*	chip_wt_zmynd_peak_1427	32	.	5.18971	7.3468	3.2692	38	Promoter (3-4kb)	19	18257097	18274509	17413	2	80726	ENST00000612316.4	3311	ENSG00000130518	IQCN	IQ motif containing N
	chr19	18273406	18273507	102	*	chip_wt_zmynd_peak_1428	24	.	4.75998	6.36626	2.46143	46	Promoter (1-2kb)	19	18257097	18274509	17413	2	80726	ENST00000612316.4	1002	ENSG00000130518	IQCN	IQ motif containing N
	chr19	18273961	18274058	98	*	chip_wt_zmynd_peak_1429	32	.	5.18971	7.3468	3.2692	13	Promoter (<=1kb)	19	18257097	18274509	17413	2	80726	ENST00000612316.4	451	ENSG00000130518	IQCN	IQ motif containing N
	chr19	18833300	18833387	88	*	chip_wt_zmynd_peak_1430	72	.	7.32557	12.0674	7.20567	46	Promoter (1-2kb)	19	18831938	18868236	36299	1	5976	ENST00000262803.9	1362	ENSG00000005007	UPF1	UPF1 RNA helicase and ATPase
	chr19	18848236	18848332	97	*	chip_wt_zmynd_peak_1431	49	.	6.04917	9.41639	4.9739	51	Exon (ENST00000594504.5/5976, exon 1 of 3)	19	18831938	18868236	36299	1	5976	ENST00000262803.9	16298	ENSG00000005007	UPF1	UPF1 RNA helicase and ATPase
	chr19	18848423	18848506	84	*	chip_wt_zmynd_peak_1432	21	.	4.48881	5.9546	2.14665	73	Exon (ENST00000594504.5/5976, exon 1 of 3)	19	18831938	18868236	36299	1	5976	ENST00000262803.9	16485	ENSG00000005007	UPF1	UPF1 RNA helicase and ATPase
	chr19	18849003	18849149	147	*	chip_wt_zmynd_peak_1433	44	.	5.39434	8.7426	4.43442	28	Promoter (<=1kb)	19	18849008	18852182	3175	1	5976	ENST00000600012.5	0	ENSG00000005007	UPF1	UPF1 RNA helicase and ATPase
	chr19	29741807	29741893	87	*	chip_wt_zmynd_peak_1434	58	.	6.47891	10.5001	5.82959	46	Distal Intergenic	19	29698886	29715789	16904	2	83636	ENST00000614091.4	-26018	ENSG00000131943	C19orf12	chromosome 19 open reading frame 12
	chr19	32977104	32977187	84	*	chip_wt_zmynd_peak_1435	49	.	5.59674	9.31879	4.93948	42	Promoter (4-5kb)	19	32972242	32978229	5988	1	91442	ENST00000588258.6	4862	ENSG00000131944	FAAP24	FA core complex associated protein 24
	chr19	32977293	32977751	459	*	chip_wt_zmynd_peak_1436	57	.	5.90635	10.2513	5.71053	145	3' UTR	19	32972242	32978229	5988	1	91442	ENST00000588258.6	5051	ENSG00000131944	FAAP24	FA core complex associated protein 24
	chr19	32978016	32978104	89	*	chip_wt_zmynd_peak_1437	58	.	6.47891	10.5001	5.82959	51	3' UTR	19	32972242	32978229	5988	1	91442	ENST00000588258.6	5774	ENSG00000131944	FAAP24	FA core complex associated protein 24
	chr19	33005594	33005700	107	*	chip_wt_zmynd_peak_1438	57	.	6.73851	10.2429	5.71053	42	Intron (ENST00000254260.8/85415, intron 7 of 14)	19	32978592	33064888	86297	2	85415	ENST00000254260.8	59188	ENSG00000131941	RHPN2	rhophilin Rho GTPase binding protein 2
	chr19	33026129	33026499	371	*	chip_wt_zmynd_peak_1439	57	.	5.90635	10.2513	5.71053	112	Intron (ENST00000254260.8/85415, intron 3 of 14)	19	32978592	33064888	86297	2	85415	ENST00000254260.8	38389	ENSG00000131941	RHPN2	rhophilin Rho GTPase binding protein 2
	chr19	34217350	34217435	86	*	chip_wt_zmynd_peak_1440	41	.	5.61944	8.36447	4.10589	59	Intron (ENST00000540746.6/26065, intron 5 of 9)	19	34172525	34228096	55572	1	26065	ENST00000540746.6	44825	ENSG00000257103	LSM14A	LSM14A mRNA processing body assembly factor
	chr19	34457447	34457574	128	*	chip_wt_zmynd_peak_1441	49	.	6.04917	9.41639	4.9739	114	Intron (ENST00000586313.1/10054, intron 9 of 11)	19	34428359	34464131	35773	1	10054	ENST00000586313.1	29088	ENSG00000126261	UBA2	ubiquitin like modifier activating enzyme 2
	chr19	34459861	34460021	161	*	chip_wt_zmynd_peak_1442	34	.	4.6679	7.53305	3.41631	65	Intron (ENST00000586313.1/10054, intron 10 of 11)	19	34428359	34464131	35773	1	10054	ENST00000586313.1	31502	ENSG00000126261	UBA2	ubiquitin like modifier activating enzyme 2
	chr19	35006343	35006418	76	*	chip_wt_zmynd_peak_1443	20	.	4.04868	5.86499	2.07218	65	Intron (ENST00000599564.5/57655, intron 2 of 19)	19	34994784	35026471	31688	1	57655	ENST00000599564.5	11559	ENSG00000089351	GRAMD1A	GRAM domain containing 1A
	chr19	36169496	36169580	85	*	chip_wt_zmynd_peak_1444	34	.	5.12924	7.59355	3.46628	23	Distal Intergenic	19	36150922	36152449	1528	2	1346	ENST00000481297.1	-17047	ENSG00000161281	COX7A1	cytochrome c oxidase subunit 7A1
	chr19	38290547	38291154	608	*	chip_wt_zmynd_peak_1445	175	.	11.6357	24.0504	17.5096	545	3' UTR	19	38264573	38292615	28043	1	10653	ENST00000301244.12	25974	ENSG00000167642	SPINT2	serine peptidase inhibitor, Kunitz type 2
	chr19	38707299	38707408	110	*	chip_wt_zmynd_peak_1446	27	.	4.35829	6.6833	2.72707	49	Intron (ENST00000588618.5/81, intron 5 of 11)	19	38647649	38721878	74230	1	81	ENST00000588618.5	59650	ENSG00000130402	ACTN4	actinin alpha 4
	chr19	38835416	38835974	559	*	chip_wt_zmynd_peak_1447	98	.	8.62757	15.1136	9.81511	138	Promoter (4-5kb)	19	38817471	38840178	22708	2	3191	ENST00000594769.5	4204	ENSG00000104824	HNRNPL	heterogeneous nuclear ribonucleoprotein L
	chr19	38836082	38836192	111	*	chip_wt_zmynd_peak_1448	54	.	6.10982	9.90496	5.41284	46	Promoter (3-4kb)	19	38817471	38840178	22708	2	3191	ENST00000594769.5	3986	ENSG00000104824	HNRNPL	heterogeneous nuclear ribonucleoprotein L
	chr19	38836512	38836587	76	*	chip_wt_zmynd_peak_1449	23	.	3.96534	6.17368	2.34607	60	Promoter (3-4kb)	19	38817471	38840178	22708	2	3191	ENST00000594769.5	3591	ENSG00000104824	HNRNPL	heterogeneous nuclear ribonucleoprotein L
	chr19	38836672	38837446	775	*	chip_wt_zmynd_peak_1450	72	.	7.03137	12.0817	7.2154	27	Promoter (2-3kb)	19	38817471	38840178	22708	2	3191	ENST00000594769.5	2732	ENSG00000104824	HNRNPL	heterogeneous nuclear ribonucleoprotein L
	chr19	38837528	38838852	1325	*	chip_wt_zmynd_peak_1451	154	.	10.5676	21.6605	15.4451	707	Promoter (<=1kb)	19	38836395	38837585	1191	2	3191	ENST00000595804.5	0	ENSG00000104824	HNRNPL	heterogeneous nuclear ribonucleoprotein L
	chr19	38838956	38839900	945	*	chip_wt_zmynd_peak_1452	141	.	10.3465	20.1029	14.1069	616	Promoter (<=1kb)	19	38836389	38839664	3276	2	3191	ENST00000595443.5	0	ENSG00000104824	HNRNPL	heterogeneous nuclear ribonucleoprotein L
	chr19	39144767	39144946	180	*	chip_wt_zmynd_peak_1453	48	.	5.90021	9.17904	4.8299	25	Intron (ENST00000602004.1/10298, intron 1 of 2)	19	39125770	39173803	48034	1	10298	ENST00000602004.1	18997	ENSG00000130669	PAK4	p21 (RAC1) activated kinase 4
	chr19	41861081	41861177	97	*	chip_wt_zmynd_peak_1454	49	.	6.04917	9.41639	4.9739	39	Promoter (<=1kb)	19	41860255	41861606	1352	1	6223	ENST00000598466.5	826	ENSG00000105372	RPS19	ribosomal protein S19
	chr19	43352218	43352293	76	*	chip_wt_zmynd_peak_1455	58	.	6.47891	10.5001	5.82959	29	Promoter (1-2kb)	19	43353686	43363172	9487	1	57126	ENST00000618265.5	-1393	ENSG00000204936	CD177	CD177 molecule
	chr19	44558064	44558219	156	*	chip_wt_zmynd_peak_1456	29	.	4.50857	6.93299	2.95033	30	Intron (ENST00000455455.1/388550, intron 1 of 3)	19	44547313	44620821	73509	2	388550	ENST00000455455.1	62602	ENSG00000230666	CEACAM22P	CEA cell adhesion molecule 22, pseudogene
	chr19	46719579	46719682	104	*	chip_wt_zmynd_peak_1457	17	.	4.33025	5.42626	1.70325	8	3' UTR	19	46719511	46746450	26940	2	29888	ENST00000263280.11	26768	ENSG00000090372	STRN4	striatin 4
	chr19	46786182	46786368	187	*	chip_wt_zmynd_peak_1458	34	.	4.6679	7.53305	3.41631	39	Promoter (2-3kb)	19	46774883	46788594	13712	2	6510	ENST00000542575.6	2226	ENSG00000105281	SLC1A5	solute carrier family 1 member 5
	chr19	46925308	46925440	133	*	chip_wt_zmynd_peak_1459	24	.	4.7403	6.33636	2.46143	21	Intron (ENST00000672722.1/2909, intron 2 of 6)	19	46860997	47005077	144081	1	2909	ENST00000672722.1	64311	ENSG00000160007	ARHGAP35	Rho GTPase activating protein 35
	chr19	46976417	46976540	124	*	chip_wt_zmynd_peak_1460	17	.	4.33025	5.42626	1.70325	84	Intron (ENST00000672722.1/2909, intron 3 of 6)	19	46860997	47005077	144081	1	2909	ENST00000672722.1	115420	ENSG00000160007	ARHGAP35	Rho GTPase activating protein 35
	chr19	47151886	47152001	116	*	chip_wt_zmynd_peak_1461	17	.	3.50093	5.46828	1.73042	45	Exon (ENST00000659110.1/10055, exon 3 of 9)	19	47113274	47169853	56580	1	10055	ENST00000594144.5	38612	ENSG00000142230	SAE1	SUMO1 activating enzyme subunit 1
	chr19	47152085	47152307	223	*	chip_wt_zmynd_peak_1462	54	.	6.10982	9.90496	5.41284	63	Intron (ENST00000594144.5/10055, intron 4 of 6)	19	47113274	47169853	56580	1	10055	ENST00000594144.5	38811	ENSG00000142230	SAE1	SUMO1 activating enzyme subunit 1
	chr19	47152384	47152700	317	*	chip_wt_zmynd_peak_1463	64	.	6.21596	11.2084	6.46562	99	Intron (ENST00000594144.5/10055, intron 4 of 6)	19	47113274	47169853	56580	1	10055	ENST00000594144.5	39110	ENSG00000142230	SAE1	SUMO1 activating enzyme subunit 1
	chr19	47190613	47190860	248	*	chip_wt_zmynd_peak_1464	44	.	5.75213	8.7426	4.43442	56	Intron (ENST00000413379.7/10055, intron 6 of 6)	19	47130829	47210636	79808	1	10055	ENST00000413379.7	59784	ENSG00000142230	SAE1	SUMO1 activating enzyme subunit 1
	chr19	47210650	47210827	178	*	chip_wt_zmynd_peak_1465	58	.	6.47891	10.5001	5.82959	142	Distal Intergenic	19	47226942	47227021	80	1	100422899	ENST00000577414.1	-16115	ENSG00000265134	MIR3190	microRNA 3190
	chr19	47509933	47510037	105	*	chip_wt_zmynd_peak_1466	55	.	6.2942	10.0059	5.50617	68	Intron (ENST00000263354.8/8775, intron 1 of 10)	19	47487637	47515063	27427	2	8775	ENST00000263354.8	5026	ENSG00000105402	NAPA	NSF attachment protein alpha
	chr19	47510321	47510460	140	*	chip_wt_zmynd_peak_1467	27	.	4.35829	6.6833	2.72707	46	Promoter (4-5kb)	19	47487637	47515063	27427	2	8775	ENST00000263354.8	4603	ENSG00000105402	NAPA	NSF attachment protein alpha
	chr19	48617215	48617332	118	*	chip_wt_zmynd_peak_1468	49	.	6.04917	9.41639	4.9739	71	Promoter (1-2kb)	19	48615328	48619163	3836	2	6141	ENST00000552347.5	1831	ENSG00000063177	RPL18	ribosomal protein L18
	chr19	48617426	48617690	265	*	chip_wt_zmynd_peak_1469	34	.	4.6679	7.53305	3.41631	262	Promoter (1-2kb)	19	48615328	48619163	3836	2	6141	ENST00000552347.5	1473	ENSG00000063177	RPL18	ribosomal protein L18
	chr19	48618191	48618304	114	*	chip_wt_zmynd_peak_1470	20	.	4.04868	5.86499	2.07218	103	Promoter (<=1kb)	19	48615328	48619163	3836	2	6141	ENST00000552347.5	859	ENSG00000063177	RPL18	ribosomal protein L18
	chr19	49086927	49087018	92	*	chip_wt_zmynd_peak_1471	41	.	5.61944	8.36447	4.10589	55	Promoter (1-2kb)	19	49085419	49108598	23180	1	6625	ENST00000601065.5	1508	ENSG00000104852	SNRNP70	small nuclear ribonucleoprotein U1 subunit 70
	chr19	49097024	49098036	1013	*	chip_wt_zmynd_peak_1472	108	.	9.0573	16.3287	10.8616	779	Intron (ENST00000601065.5/6625, intron 4 of 10)	19	49085419	49108598	23180	1	6625	ENST00000601065.5	11605	ENSG00000104852	SNRNP70	small nuclear ribonucleoprotein U1 subunit 70
	chr19	49208379	49208491	113	*	chip_wt_zmynd_peak_1473	40	.	5.34978	8.30012	4.09977	38	Intron (ENST00000598697.5/54795, intron 15 of 19)	19	49157766	49211834	54069	1	54795	ENST00000598697.5	50613	ENSG00000130529	TRPM4	transient receptor potential cation channel subfamily M member 4
	chr19	49489057	49489278	222	*	chip_wt_zmynd_peak_1474	49	.	6.04917	9.41639	4.9739	79	Promoter (1-2kb)	19	49487554	49492301	4748	1	23521	ENST00000621674.4	1503	ENSG00000142541	RPL13A	ribosomal protein L13a
	chr19	49489390	49490323	934	*	chip_wt_zmynd_peak_1475	130	.	9.91676	18.8244	13.0109	262	Promoter (<=1kb)	19	49489850	49491811	1962	1	23521	ENST00000476268.6	0	ENSG00000142541	RPL13A	ribosomal protein L13a
	chr19	49492718	49492843	126	*	chip_wt_zmynd_peak_1476	31	.	5.06191	7.149	3.14307	59	Promoter (1-2kb)	19	49491175	49491260	86	1	26816	ENST00000363389.1	1543	ENSG00000200259	SNORD35A	small nucleolar RNA, C/D box 35A
	chr19	49497442	49497568	127	*	chip_wt_zmynd_peak_1477	58	.	6.90864	10.5001	5.82959	62	Promoter (1-2kb)	19	49496365	49499689	3325	1	6205	ENST00000600027.5	1077	ENSG00000142534	RPS11	ribosomal protein S11
	chr19	49497645	49497920	276	*	chip_wt_zmynd_peak_1478	58	.	6.90864	10.5001	5.82959	94	Promoter (<=1kb)	19	49497720	49497806	87	1	84546	ENST00000363660.1	0	ENSG00000200530	SNORD35B	small nucleolar RNA, C/D box 35B
	chr19	49498063	49498298	236	*	chip_wt_zmynd_peak_1479	77	.	7.7681	12.7545	7.77475	190	Promoter (1-2kb)	19	49496365	49499689	3325	1	6205	ENST00000600027.5	1698	ENSG00000142534	RPS11	ribosomal protein S11
	chr19	49498407	49498628	222	*	chip_wt_zmynd_peak_1480	20	.	4.04868	5.86499	2.07218	3	Promoter (2-3kb)	19	49496365	49499689	3325	1	6205	ENST00000600027.5	2042	ENSG00000142534	RPS11	ribosomal protein S11
	chr19	49592382	49592852	471	*	chip_wt_zmynd_peak_1481	108	.	9.0573	16.3287	10.8616	241	Promoter (1-2kb)	19	49591182	49626439	35258	1	57479	ENST00000418929.7	1200	ENSG00000126464	PRR12	proline rich 12
	chr19	49592962	49593072	111	*	chip_wt_zmynd_peak_1482	24	.	4.75998	6.36626	2.46143	0	Promoter (1-2kb)	19	49591182	49626439	35258	1	57479	ENST00000418929.7	1780	ENSG00000126464	PRR12	proline rich 12
	chr19	49852247	49852361	115	*	chip_wt_zmynd_peak_1483	32	.	5.18971	7.3468	3.2692	13	Promoter (1-2kb)	19	49850735	49857782	7048	1	53635	ENST00000594151.5	1512	ENSG00000104960	PTOV1	PTOV1 extended AT-hook containing adaptor protein
	chr19	49852500	49852655	156	*	chip_wt_zmynd_peak_1484	58	.	6.47891	10.5001	5.82959	133	Promoter (1-2kb)	19	49850735	49857782	7048	1	53635	ENST00000594151.5	1765	ENSG00000104960	PTOV1	PTOV1 extended AT-hook containing adaptor protein
	chr19	50795358	50795594	237	*	chip_wt_zmynd_peak_1485	49	.	6.04917	9.41639	4.9739	60	Promoter (2-3kb)	19	50785731	50793142	7412	2	105372440	ENST00000636757.1	-2216	ENSG00000261341	LOC105372440	uncharacterized LOC105372440
	chr19	50799677	50802846	3170	*	chip_wt_zmynd_peak_1486	137	.	6.88762	19.6848	13.7757	1343	Promoter (<=1kb)	19	50802328	50802418	91	2	692204	ENST00000408061.1	0	ENSG00000220988	SNORD88C	small nucleolar RNA, C/D box 88C
	chr19	50802929	50803659	731	*	chip_wt_zmynd_peak_1487	72	.	7.03137	12.0817	7.2154	297	Promoter (<=1kb)	19	50797704	50803875	6172	2	84798	ENST00000598463.5	216	ENSG00000167747	C19orf48	chromosome 19 open reading frame 48
	chr19	50803753	50803867	115	*	chip_wt_zmynd_peak_1488	67	.	7.33837	11.6134	6.78982	62	Promoter (<=1kb)	19	50797704	50803875	6172	2	84798	ENST00000598463.5	8	ENSG00000167747	C19orf48	chromosome 19 open reading frame 48
	chr19	50842185	50842305	121	*	chip_wt_zmynd_peak_1489	27	.	4.35829	6.6833	2.72707	114	Intron (ENST00000598079.1/105372441, intron 2 of 2)	19	50830530	50851089	20560	1	105372441	ENST00000598079.1	11655	ENSG00000267968	LOC105372441	uncharacterized LOC105372441
	chr19	50875554	50875629	76	*	chip_wt_zmynd_peak_1490	48	.	5.90021	9.17904	4.8299	60	Intron (ENST00000593493.5/3817, intron 3 of 3)	19	50861568	50876639	15072	1	3817	ENST00000593493.5	13986	ENSG00000167751	KLK2	kallikrein related peptidase 2
	chr19	50875905	50876032	128	*	chip_wt_zmynd_peak_1491	58	.	6.47891	10.5001	5.82959	108	Promoter (<=1kb)	19	50876031	50879215	3185	1	3817	ENST00000595173.1	0	ENSG00000167751	KLK2	kallikrein related peptidase 2
	chr19	50876136	50876293	158	*	chip_wt_zmynd_peak_1492	58	.	6.47891	10.5001	5.82959	93	Promoter (<=1kb)	19	50876250	50877412	1163	1	3817	ENST00000601114.1	0	ENSG00000167751	KLK2	kallikrein related peptidase 2
	chr19	50878628	50878720	93	*	chip_wt_zmynd_peak_1493	49	.	6.04917	9.41639	4.9739	33	3' UTR	19	50873433	50878648	5216	1	3817	ENST00000594174.5	5195	ENSG00000167751	KLK2	kallikrein related peptidase 2
	chr19	50878871	50878946	76	*	chip_wt_zmynd_peak_1494	41	.	5.61944	8.36447	4.10589	46	3' UTR	19	50873433	50880566	7134	1	3817	ENST00000391810.6	5438	ENSG00000167751	KLK2	kallikrein related peptidase 2
	chr19	50879148	50879282	135	*	chip_wt_zmynd_peak_1495	20	.	4.04868	5.86499	2.07218	17	3' UTR	19	50873433	50880566	7134	1	3817	ENST00000391810.6	5715	ENSG00000167751	KLK2	kallikrein related peptidase 2
	chr19	50908061	50908192	132	*	chip_wt_zmynd_peak_1496	58	.	6.90864	10.5001	5.82959	70	Promoter (2-3kb)	19	50906352	50910738	4387	2	9622	ENST00000324041.5	2546	ENSG00000167749	KLK4	kallikrein related peptidase 4
	chr19	50908282	50908397	116	*	chip_wt_zmynd_peak_1497	49	.	6.04917	9.41639	4.9739	75	Promoter (2-3kb)	19	50906352	50910738	4387	2	9622	ENST00000324041.5	2341	ENSG00000167749	KLK4	kallikrein related peptidase 4
	chr19	51902227	51902325	99	*	chip_wt_zmynd_peak_1498	48	.	5.27981	9.18686	4.83652	28	Promoter (2-3kb)	19	51889235	51905017	15783	2	65251	ENST00000354957.8	2692	ENSG00000198093	ZNF649	zinc finger protein 649
	chr19	51902488	51903846	1359	*	chip_wt_zmynd_peak_1499	92	.	7.88748	14.4493	9.25949	499	Promoter (1-2kb)	19	51889235	51905017	15783	2	65251	ENST00000354957.8	1171	ENSG00000198093	ZNF649	zinc finger protein 649
	chr19	51904066	51904324	259	*	chip_wt_zmynd_peak_1500	44	.	5.39434	8.7426	4.43442	107	Promoter (<=1kb)	19	51889235	51905017	15783	2	65251	ENST00000354957.8	693	ENSG00000198093	ZNF649	zinc finger protein 649
	chr19	51958522	51958620	99	*	chip_wt_zmynd_peak_1501	16	.	3.89865	5.335	1.67898	21	Intron (ENST00000600253.1/101669766, intron 1 of 1)	19	51949134	51976865	27732	1	101669766	ENST00000600253.1	9388	ENSG00000269235	ZNF350-AS1	ZNF350 antisense RNA 1
	chr19	51960644	51960795	152	*	chip_wt_zmynd_peak_1502	34	.	4.97751	7.53305	3.41631	40	Intron (ENST00000600253.1/101669766, intron 1 of 1)	19	51949134	51976865	27732	1	101669766	ENST00000600253.1	11510	ENSG00000269235	ZNF350-AS1	ZNF350 antisense RNA 1
	chr19	51975896	51976052	157	*	chip_wt_zmynd_peak_1503	41	.	5.28712	8.41215	4.13832	137	Intron (ENST00000600253.1/101669766, intron 1 of 1)	19	51949134	51976865	27732	1	101669766	ENST00000600253.1	26762	ENSG00000269235	ZNF350-AS1	ZNF350 antisense RNA 1
	chr19	51976534	51976609	76	*	chip_wt_zmynd_peak_1504	27	.	4.35829	6.6833	2.72707	66	Exon (ENST00000600253.1/101669766, exon 2 of 2)	19	51949134	51976865	27732	1	101669766	ENST00000600253.1	27400	ENSG00000269235	ZNF350-AS1	ZNF350 antisense RNA 1
	chr19	51976844	51976952	109	*	chip_wt_zmynd_peak_1505	34	.	4.70554	7.59681	3.46691	54	Exon (ENST00000600253.1/101669766, exon 2 of 2)	19	51949134	51976865	27732	1	101669766	ENST00000600253.1	27710	ENSG00000269235	ZNF350-AS1	ZNF350 antisense RNA 1
	chr19	51981033	51981214	182	*	chip_wt_zmynd_peak_1506	23	.	4.45127	6.20286	2.36456	54	Exon (ENST00000661211.1/101669766, exon 3 of 3)	19	51949147	51981343	32197	1	101669766	ENST00000661211.1	31886	ENSG00000269235	ZNF350-AS1	ZNF350 antisense RNA 1
	chr19	51983548	51983668	121	*	chip_wt_zmynd_peak_1507	35	.	5.1791	7.67207	3.53402	90	Promoter (3-4kb)	19	51964340	51986840	22501	2	59348	ENST00000243644.9	3172	ENSG00000256683	ZNF350	zinc finger protein 350
	chr19	51985042	51985188	147	*	chip_wt_zmynd_peak_1508	35	.	5.19594	7.69857	3.5593	115	Promoter (1-2kb)	19	51964340	51986840	22501	2	59348	ENST00000243644.9	1652	ENSG00000256683	ZNF350	zinc finger protein 350
	chr19	51985504	51985580	77	*	chip_wt_zmynd_peak_1509	52	.	6.01017	9.74403	5.27121	18	Promoter (1-2kb)	19	51964340	51986840	22501	2	59348	ENST00000243644.9	1260	ENSG00000256683	ZNF350	zinc finger protein 350
	chr19	52026501	52027044	544	*	chip_wt_zmynd_peak_1510	51	.	5.53029	9.61736	5.15439	521	Promoter (1-2kb)	19	52012765	52028349	15585	2	80110	ENST00000356322.10	1305	ENSG00000142556	ZNF614	zinc finger protein 614
	chr19	52027124	52027304	181	*	chip_wt_zmynd_peak_1511	67	.	6.11009	11.4709	6.70237	34	Promoter (1-2kb)	19	52012765	52028349	15585	2	80110	ENST00000356322.10	1045	ENSG00000142556	ZNF614	zinc finger protein 614
	chr19	52338986	52339105	120	*	chip_wt_zmynd_peak_1512	41	.	5.61944	8.36447	4.10589	67	Promoter (2-3kb)	19	52336243	52367778	31536	1	162963	ENST00000403906.8	2743	ENSG00000167554	ZNF610	zinc finger protein 610
	chr19	52935890	52935980	91	*	chip_wt_zmynd_peak_1513	34	.	5.12924	7.59355	3.46628	41	Intron (ENST00000313956.4/399669, intron 1 of 1)	19	52928475	52962823	34349	2	100529240	ENST00000391777.3	26843	ENSG00000221874	ZNF816-ZNF321P	ZNF816-ZNF321P readthrough
	chr19	52936778	52937086	309	*	chip_wt_zmynd_peak_1514	55	.	6.19194	10.0375	5.53564	253	Intron (ENST00000313956.4/399669, intron 1 of 1)	19	52928475	52962823	34349	2	100529240	ENST00000391777.3	25737	ENSG00000221874	ZNF816-ZNF321P	ZNF816-ZNF321P readthrough
	chr19	53434451	53434540	90	*	chip_wt_zmynd_peak_1515	14	.	3.73906	5.08049	1.45817	1	Promoter (2-3kb)	19	53431984	53444670	12687	1	147804	ENST00000424846.3	2467	ENSG00000241015	TPM3P9	tropomyosin 3 pseudogene 9
	chr19	53434660	53434824	165	*	chip_wt_zmynd_peak_1516	36	.	5.03654	7.79588	3.64919	75	Promoter (2-3kb)	19	53431984	53444670	12687	1	147804	ENST00000424846.3	2676	ENSG00000241015	TPM3P9	tropomyosin 3 pseudogene 9
	chr19	53435893	53435969	77	*	chip_wt_zmynd_peak_1517	35	.	4.42976	7.66459	3.52756	32	Promoter (3-4kb)	19	53431984	53444670	12687	1	147804	ENST00000424846.3	3909	ENSG00000241015	TPM3P9	tropomyosin 3 pseudogene 9
	chr19	53436448	53436760	313	*	chip_wt_zmynd_peak_1518	49	.	6.10988	9.28993	4.92379	262	Promoter (4-5kb)	19	53431984	53444670	12687	1	147804	ENST00000424846.3	4464	ENSG00000241015	TPM3P9	tropomyosin 3 pseudogene 9
	chr19	53444325	53444421	97	*	chip_wt_zmynd_peak_1519	32	.	5.18971	7.3468	3.2692	48	Exon (ENST00000424846.3/147804, exon 2 of 2)	19	53431984	53444670	12687	1	147804	ENST00000424846.3	12341	ENSG00000241015	TPM3P9	tropomyosin 3 pseudogene 9
	chr19	53539014	53539132	119	*	chip_wt_zmynd_peak_1520	20	.	4.04868	5.86499	2.07218	44	Intron (ENST00000648236.1/55422, intron 2 of 4)	19	53520948	53580202	59255	1	55422	ENST00000648236.1	18066	ENSG00000130844	ZNF331	zinc finger protein 331
	chr19	54201825	54203045	1221	*	chip_wt_zmynd_peak_1521	98	.	8.62757	15.1136	9.81511	518	Promoter (1-2kb)	19	54200809	54206847	6039	1	6203	ENST00000484121.5	1016	ENSG00000170889	RPS9	ribosomal protein S9
	chr19	54203169	54204177	1009	*	chip_wt_zmynd_peak_1522	182	.	11.7683	24.9055	18.2815	712	Promoter (2-3kb)	19	54200809	54206847	6039	1	6203	ENST00000484121.5	2360	ENSG00000170889	RPS9	ribosomal protein S9
	chr19	54204300	54204663	364	*	chip_wt_zmynd_peak_1523	152	.	10.7762	21.4006	15.2182	165	Promoter (3-4kb)	19	54200809	54206847	6039	1	6203	ENST00000484121.5	3491	ENSG00000170889	RPS9	ribosomal protein S9
	chr19	54204751	54205057	307	*	chip_wt_zmynd_peak_1524	57	.	5.90635	10.2513	5.71053	107	Promoter (3-4kb)	19	54200809	54206847	6039	1	6203	ENST00000484121.5	3942	ENSG00000170889	RPS9	ribosomal protein S9
	chr19	54205216	54205468	253	*	chip_wt_zmynd_peak_1525	14	.	3.73906	5.08049	1.45817	88	Promoter (4-5kb)	19	54200809	54206847	6039	1	6203	ENST00000484121.5	4407	ENSG00000170889	RPS9	ribosomal protein S9
	chr19	54205691	54205766	76	*	chip_wt_zmynd_peak_1526	14	.	3.73906	5.08049	1.45817	17	Promoter (4-5kb)	19	54200809	54206847	6039	1	6203	ENST00000484121.5	4882	ENSG00000170889	RPS9	ribosomal protein S9
	chr19	54206889	54207068	180	*	chip_wt_zmynd_peak_1527	58	.	6.47891	10.5001	5.82959	73	3' UTR	19	54200858	54207647	6790	1	6203	ENST00000302907.9	6031	ENSG00000170889	RPS9	ribosomal protein S9
	chr19	54208228	54208470	243	*	chip_wt_zmynd_peak_1528	32	.	5.18971	7.3468	3.2692	63	Intron (ENST00000448962.5/6203, intron 3 of 4)	19	54200858	54249003	48146	1	6203	ENST00000448962.5	7370	ENSG00000170889	RPS9	ribosomal protein S9
	chr19	54209709	54209817	109	*	chip_wt_zmynd_peak_1529	24	.	4.75998	6.36626	2.46143	44	Intron (ENST00000448962.5/6203, intron 3 of 4)	19	54200858	54249003	48146	1	6203	ENST00000448962.5	8851	ENSG00000170889	RPS9	ribosomal protein S9
	chr19	54209904	54210001	98	*	chip_wt_zmynd_peak_1530	32	.	5.18971	7.3468	3.2692	36	Intron (ENST00000448962.5/6203, intron 3 of 4)	19	54200858	54249003	48146	1	6203	ENST00000448962.5	9046	ENSG00000170889	RPS9	ribosomal protein S9
	chr19	55387541	55387840	300	*	chip_wt_zmynd_peak_1531	58	.	6.47891	10.5001	5.82959	36	Promoter (2-3kb)	19	55385345	55392085	6741	1	6158	ENST00000344063.6	2196	ENSG00000108107	RPL28	ribosomal protein L28
	chr19	55656904	55657354	451	*	chip_wt_zmynd_peak_1532	42	.	5.58852	8.49033	4.20416	19	Promoter (2-3kb)	19	55654146	55674715	20570	1	11338	ENST00000450554.6	2758	ENSG00000063244	U2AF2	U2 small nuclear RNA auxiliary factor 2
	chr19	55674599	55674674	76	*	chip_wt_zmynd_peak_1533	32	.	5.18971	7.3468	3.2692	15	3' UTR	19	55654146	55674715	20570	1	11338	ENST00000450554.6	20453	ENSG00000063244	U2AF2	U2 small nuclear RNA auxiliary factor 2
	chr19	56119869	56119986	118	*	chip_wt_zmynd_peak_1534	58	.	6.90864	10.5001	5.82959	62	Promoter (1-2kb)	19	56087366	56121295	33930	2	126208	ENST00000610935.2	1309	ENSG00000142409	ZNF787	zinc finger protein 787
	chr19	57556916	57557007	92	*	chip_wt_zmynd_peak_1535	58	.	6.90864	10.5001	5.82959	53	Promoter (2-3kb)	19	57535257	57559812	24556	2	162972	ENST00000601415.5	2805	ENSG00000251369	ZNF550	zinc finger protein 550
	chr19	57823914	57824149	236	*	chip_wt_zmynd_peak_1536	57	.	6.38505	10.3488	5.79883	207	Promoter (4-5kb)	19	57819721	57843488	23768	1	100293516	ENST00000651253.2	4193	ENSG00000269343	ZNF587B	zinc finger protein 587B
	chr19	57824686	57824876	191	*	chip_wt_zmynd_peak_1537	49	.	5.72983	9.28993	4.92379	41	Promoter (4-5kb)	19	57819721	57843488	23768	1	100293516	ENST00000651253.2	4965	ENSG00000269343	ZNF587B	zinc finger protein 587B
	chr19	58310749	58310867	119	*	chip_wt_zmynd_peak_1538	28	.	4.84586	6.8148	2.8524	55	Exon (ENST00000590505.1/105372481, exon 1 of 2)	19	58309727	58326942	17216	2	105372480	ENST00000664481.1	16075		LOC105372480	uncharacterized LOC105372480
	chr19	58388188	58388309	122	*	chip_wt_zmynd_peak_1539	27	.	4.35829	6.6833	2.72707	96	Promoter (1-2kb)	19	58386400	58394806	8407	1	6193	ENST00000601521.5	1788	ENSG00000083845	RPS5	ribosomal protein S5
	chr19	58393793	58393915	123	*	chip_wt_zmynd_peak_1540	24	.	4.75998	6.36626	2.46143	13	Promoter (<=1kb)	19	58393056	58394802	1747	1	113218487	ENST00000599232.1	737		MIR10394	microRNA 10394
	chr2	3546160	3546249	90	*	chip_wt_zmynd_peak_1542	20	.	4.04868	5.86499	2.07218	61	Intron (ENST00000654051.1/246243, intron 7 of 10)	2	3532008	3558333	26326	2	246243	ENST00000654051.1	12084	ENSG00000171865	RNASEH1	ribonuclease H1
	chr2	3576348	3576492	145	*	chip_wt_zmynd_peak_1543	58	.	6.47891	10.5001	5.82959	32	Promoter (1-2kb)	2	3575260	3580920	5661	1	6201	ENST00000645674.2	1088	ENSG00000171863	RPS7	ribosomal protein S7
	chr2	3576658	3576836	179	*	chip_wt_zmynd_peak_1544	67	.	7.33837	11.6134	6.78982	90	Promoter (1-2kb)	2	3575260	3580920	5661	1	6201	ENST00000645674.2	1398	ENSG00000171863	RPS7	ribosomal protein S7
	chr2	3576942	3577054	113	*	chip_wt_zmynd_peak_1545	58	.	6.47891	10.5001	5.82959	44	Promoter (1-2kb)	2	3575260	3580920	5661	1	6201	ENST00000645674.2	1682	ENSG00000171863	RPS7	ribosomal protein S7
	chr2	3577310	3577490	181	*	chip_wt_zmynd_peak_1546	38	.	5.18844	8.04094	3.86715	162	Promoter (2-3kb)	2	3575260	3580920	5661	1	6201	ENST00000645674.2	2050	ENSG00000171863	RPS7	ribosomal protein S7
	chr2	3577633	3577906	274	*	chip_wt_zmynd_peak_1547	17	.	3.73313	5.46828	1.73042	225	Promoter (2-3kb)	2	3575260	3580920	5661	1	6201	ENST00000645674.2	2373	ENSG00000171863	RPS7	ribosomal protein S7
	chr2	3585869	3585960	92	*	chip_wt_zmynd_peak_1548	34	.	4.6679	7.53305	3.41631	57	Distal Intergenic	2	3579819	3580918	1100	1	6201	ENST00000472966.1	6050	ENSG00000171863	RPS7	ribosomal protein S7
	chr2	8493379	8493454	76	*	chip_wt_zmynd_peak_1549	58	.	6.47891	10.5001	5.82959	45	Intron (ENST00000649387.1/ENST00000649387.1, intron 2 of 3)	2	8461703	8592903	131201	2	101929567	ENST00000670008.1	99449	ENSG00000236008	LINC01814	long intergenic non-protein coding RNA 1814
	chr2	8683308	8683384	77	*	chip_wt_zmynd_peak_1550	49	.	5.72983	9.28993	4.92379	61	Promoter (4-5kb)	2	8678845	8684453	5609	1	3398	ENST00000234091.8	4463	ENSG00000115738	ID2	inhibitor of DNA binding 2
	chr2	9001061	9001302	242	*	chip_wt_zmynd_peak_1551	67	.	7.33837	11.6134	6.78982	172	Promoter (2-3kb)	2	8852690	9003684	150995	2	129642	ENST00000305997.8	2382	ENSG00000143797	MBOAT2	membrane bound O-acyltransferase domain containing 2
	chr2	9629745	9629955	211	*	chip_wt_zmynd_peak_1552	41	.	5.61944	8.36447	4.10589	82	Promoter (1-2kb)	2	9583967	9630997	47031	2	10971	ENST00000238081.8	1042	ENSG00000134308	YWHAQ	tyrosine 3-monooxygenase/tryptophan 5-monooxygenase activation protein theta
	chr2	11583001	11583104	104	*	chip_wt_zmynd_peak_1553	24	.	4.75998	6.36626	2.46143	3	Intron (ENST00000381486.7/9687, intron 7 of 32)	2	11534045	11642788	108744	1	9687	ENST00000381486.7	48956	ENSG00000196208	GREB1	growth regulating estrogen receptor binding 1
	chr2	20448736	20448864	129	*	chip_wt_zmynd_peak_1554	41	.	5.61944	8.36447	4.10589	16	Promoter (1-2kb)	2	20447074	20449440	2367	1	388	ENST00000272233.6	1662	ENSG00000143878	RHOB	ras homolog family member B
	chr2	24540128	24540339	212	*	chip_wt_zmynd_peak_1555	59	.	6.69822	10.6307	5.94793	22	Intron (ENST00000496333.5/8648, intron 1 of 2)	2	24491914	24644055	152142	1	8648	ENST00000496333.5	48214	ENSG00000084676	NCOA1	nuclear receptor coactivator 1
	chr2	28753967	28754126	160	*	chip_wt_zmynd_peak_1556	34	.	4.6679	7.53305	3.41631	54	Promoter (2-3kb)	2	28751640	28783978	32339	1	5500	ENST00000455580.5	2327	ENSG00000213639	PPP1CB	protein phosphatase 1 catalytic subunit beta
	chr2	37148515	37148630	116	*	chip_wt_zmynd_peak_1557	58	.	6.90864	10.5001	5.82959	43	Exon (ENST00000412776.1/ENST00000412776.1, exon 1 of 1)	2	37099210	37156980	57771	2	5610	ENST00000233057.9	8350	ENSG00000055332	EIF2AK2	eukaryotic translation initiation factor 2 alpha kinase 2
	chr2	38285029	38285209	181	*	chip_wt_zmynd_peak_1558	49	.	6.10988	9.28993	4.92379	170	Distal Intergenic	2	38297931	38300318	2388	2	64225	ENST00000477642.5	15109	ENSG00000119787	ATL2	atlastin GTPase 2
	chr2	38381868	38381985	118	*	chip_wt_zmynd_peak_1559	31	.	5.06191	7.149	3.14307	5	Promoter (4-5kb)	2	38295154	38377285	82132	2	64225	ENST00000406122.5	-4583	ENSG00000119787	ATL2	atlastin GTPase 2
	chr2	38581608	38581683	76	*	chip_wt_zmynd_peak_1560	41	.	5.36647	8.32687	4.10589	23	3' UTR	2	38561969	38602928	40960	2	92906	ENST00000449105.8	21245	ENSG00000143889	HNRNPLL	heterogeneous nuclear ribonucleoprotein L like
	chr2	38746438	38746542	105	*	chip_wt_zmynd_peak_1561	14	.	3.73906	5.08049	1.45817	74	Promoter (4-5kb)	2	38743599	38751361	7763	2	6432	ENST00000313117.11	4819	ENSG00000115875	SRSF7	serine and arginine rich splicing factor 7
	chr2	38747358	38747507	150	*	chip_wt_zmynd_peak_1562	27	.	4.73699	6.64629	2.71321	7	Promoter (3-4kb)	2	38743599	38751361	7763	2	6432	ENST00000313117.11	3854	ENSG00000115875	SRSF7	serine and arginine rich splicing factor 7
	chr2	38747657	38747801	145	*	chip_wt_zmynd_peak_1563	58	.	6.42962	10.4207	5.82959	50	Promoter (3-4kb)	2	38743599	38751361	7763	2	6432	ENST00000313117.11	3560	ENSG00000115875	SRSF7	serine and arginine rich splicing factor 7
	chr2	38747921	38748375	455	*	chip_wt_zmynd_peak_1564	67	.	7.33837	11.6134	6.78982	220	Promoter (2-3kb)	2	38743599	38751361	7763	2	6432	ENST00000313117.11	2986	ENSG00000115875	SRSF7	serine and arginine rich splicing factor 7
	chr2	38748617	38749629	1013	*	chip_wt_zmynd_peak_1565	104	.	8.39016	15.7911	10.4267	800	Promoter (<=1kb)	2	38744717	38749564	4848	2	6432	ENST00000452806.5	0	ENSG00000115875	SRSF7	serine and arginine rich splicing factor 7
	chr2	38749706	38749823	118	*	chip_wt_zmynd_peak_1566	41	.	5.28712	8.41215	4.13832	82	Promoter (1-2kb)	2	38743599	38751361	7763	2	6432	ENST00000313117.11	1538	ENSG00000115875	SRSF7	serine and arginine rich splicing factor 7
	chr2	38750004	38750085	82	*	chip_wt_zmynd_peak_1567	49	.	6.04917	9.41639	4.9739	44	Promoter (1-2kb)	2	38743599	38751361	7763	2	6432	ENST00000313117.11	1276	ENSG00000115875	SRSF7	serine and arginine rich splicing factor 7
	chr2	43898249	43898365	117	*	chip_wt_zmynd_peak_1568	58	.	6.47891	10.5001	5.82959	46	Intron (ENST00000260665.12/10128, intron 34 of 37)	2	43886224	43995989	109766	2	10128	ENST00000260665.12	97624	ENSG00000138095	LRPPRC	leucine rich pentatricopeptide repeat containing
	chr2	47370539	47370689	151	*	chip_wt_zmynd_peak_1569	54	.	6.51507	9.90496	5.41284	107	Intron (ENST00000405271.5/4072, intron 2 of 9)	2	47345158	47386900	41743	1	4072	ENST00000405271.5	25381	ENSG00000119888	EPCAM	epithelial cell adhesion molecule
	chr2	47370999	47371535	537	*	chip_wt_zmynd_peak_1570	90	.	7.1448	14.2141	9.04982	252	Intron (ENST00000405271.5/4072, intron 2 of 9)	2	47345158	47386900	41743	1	4072	ENST00000405271.5	25841	ENSG00000119888	EPCAM	epithelial cell adhesion molecule
	chr2	51080035	51080195	161	*	chip_wt_zmynd_peak_1571	85	.	7.96863	13.5622	8.50785	31	Intron (ENST00000440698.1/730100, intron 2 of 10)	2	51032601	52407917	1375317	1	730100	ENST00000440698.1	47434	ENSG00000231918	LOC730100	uncharacterized LOC730100
	chr2	54617137	54617332	196	*	chip_wt_zmynd_peak_1572	44	.	5.39434	8.7426	4.43442	14	Intron (ENST00000615901.4/6711, intron 5 of 37)	2	54456317	54671445	215129	1	6711	ENST00000615901.4	160820	ENSG00000115306	SPTBN1	spectrin beta, non-erythrocytic 1
	chr2	54840643	54840752	110	*	chip_wt_zmynd_peak_1573	101	.	8.54132	15.5033	10.1596	61	Intron (ENST00000356458.6/400954, intron 6 of 40)	2	54724542	54972018	247477	1	400954	ENST00000356458.6	116101	ENSG00000214595	EML6	EMAP like 6
	chr2	54953141	54953237	97	*	chip_wt_zmynd_peak_1574	20	.	4.04868	5.86499	2.07218	31	Intron (ENST00000356458.6/400954, intron 30 of 40)	2	54724542	54972018	247477	1	400954	ENST00000356458.6	228599	ENSG00000214595	EML6	EMAP like 6
	chr2	54972535	54972717	183	*	chip_wt_zmynd_peak_1575	34	.	5.12924	7.59355	3.46628	139	3' UTR	2	54972187	55010449	38263	2	57142	ENST00000394609.6	37732	ENSG00000115310	RTN4	reticulon 4
	chr2	54972857	54972932	76	*	chip_wt_zmynd_peak_1576	54	.	6.10982	9.90496	5.41284	30	3' UTR	2	54972187	55010449	38263	2	57142	ENST00000394609.6	37517	ENSG00000115310	RTN4	reticulon 4
	chr2	58614440	58614657	218	*	chip_wt_zmynd_peak_1577	70	.	6.60336	11.8565	7.00729	92	Intron (ENST00000422723.5/400955, intron 2 of 5)	2	58427799	58925701	497903	1	400955	ENST00000422723.5	186641	ENSG00000233723	LINC01122	long intergenic non-protein coding RNA 1122
	chr2	59383558	59383645	88	*	chip_wt_zmynd_peak_1578	64	.	6.44798	11.1429	6.41669	45	Exon (ENST00000668796.1/ENST00000668796.1, exon 2 of 2)	2	59217708	59279400	61693	1	101927285	ENST00000409590.1	165850	ENSG00000222030	LINC01793	long intergenic non-protein coding RNA 1793
	chr2	61119464	61119544	81	*	chip_wt_zmynd_peak_1579	36	.	5.24712	7.7791	3.63557	54	Promoter (3-4kb)	2	61115787	61164825	49039	1	339804	ENST00000462959.2	3677	ENSG00000237651	C2orf74	chromosome 2 open reading frame 74
	chr2	65186375	65186474	100	*	chip_wt_zmynd_peak_1580	82	.	7.78243	13.2697	8.23638	68	Distal Intergenic	2	65227753	65271253	43501	1	10097	ENST00000260641.9	-41279	ENSG00000138071	ACTR2	actin related protein 2
	chr2	65383745	65383864	120	*	chip_wt_zmynd_peak_1581	25	.	4.58969	6.41796	2.50434	4	Intron (ENST00000356388.9/200734, intron 1 of 5)	2	65310851	65432599	121749	2	200734	ENST00000356388.9	48735	ENSG00000198369	SPRED2	sprouty related EVH1 domain containing 2
	chr2	67304610	67304967	358	*	chip_wt_zmynd_peak_1582	126	.	8.92006	18.3177	12.6175	175	Intron (ENST00000628692.2/102800447, intron 7 of 8)	2	67261066	67311439	50374	1	102800447	ENST00000628692.2	43544		LINC01828	long intergenic non-protein coding RNA 1828
	chr2	69483903	69483978	76	*	chip_wt_zmynd_peak_1583	44	.	5.66698	8.80727	4.49651	24	Intron (ENST00000606389.5/22848, intron 4 of 4)	2	69457997	69509280	51284	2	22848	ENST00000606389.5	25302	ENSG00000115977	AAK1	AP2 associated kinase 1
	chr2	69625084	69625178	95	*	chip_wt_zmynd_peak_1584	29	.	4.19755	6.9063	2.92591	36	Intron (ENST00000409085.9/22848, intron 2 of 21)	2	69457997	69643739	185743	2	22848	ENST00000409085.9	18561	ENSG00000115977	AAK1	AP2 associated kinase 1
	chr2	70088610	70088702	93	*	chip_wt_zmynd_peak_1585	49	.	6.04917	9.41639	4.9739	53	Exon (ENST00000303577.7/5093, exon 1 of 1)	2	69963254	70102909	139656	2	400960	ENST00000628659.2	14207	ENSG00000179818	PCBP1-AS1	PCBP1 antisense RNA 1
	chr2	70088822	70089016	195	*	chip_wt_zmynd_peak_1586	23	.	3.96534	6.17368	2.34607	107	Promoter (<=1kb)	2	69996772	70088846	92075	2	400960	ENST00000596028.5	0	ENSG00000179818	PCBP1-AS1	PCBP1 antisense RNA 1
	chr2	70229174	70229360	187	*	chip_wt_zmynd_peak_1587	78	.	7.18331	12.807	7.81789	25	Promoter (<=1kb)	2	70214352	70229318	14967	2	7072	ENST00000454815.6	0	ENSG00000116001	TIA1	TIA1 cytotoxic granule associated RNA binding protein
	chr2	73986326	73986658	333	*	chip_wt_zmynd_peak_1588	49	.	6.04917	9.41639	4.9739	92	Promoter (<=1kb)	2	73986404	74108176	121773	1	200424	ENST00000409262.7	0	ENSG00000187605	TET3	tet methylcytosine dioxygenase 3
	chr2	73986940	73987309	370	*	chip_wt_zmynd_peak_1589	27	.	4.35829	6.6833	2.72707	206	Promoter (<=1kb)	2	73986404	74108176	121773	1	200424	ENST00000409262.7	536	ENSG00000187605	TET3	tet methylcytosine dioxygenase 3
	chr2	77804189	77804285	97	*	chip_wt_zmynd_peak_1590	41	.	5.61944	8.36447	4.10589	49	Intron (ENST00000667782.1/101927967, intron 4 of 6)	2	77652025	78290469	638445	2	101927967	ENST00000667782.1	486184		LOC101927967	uncharacterized LOC101927967
	chr2	79117679	79117772	94	*	chip_wt_zmynd_peak_1591	96	.	8.16241	14.8941	9.66593	64	Promoter (2-3kb)	2	79120362	79122199	1838	1	5967	ENST00000488524.1	-2590	ENSG00000115386	REG1A	regenerating family member 1 alpha
	chr2	79171841	79171922	82	*	chip_wt_zmynd_peak_1592	56	.	6.71548	10.2081	5.69159	39	Intron (ENST00000415201.1/ENST00000415201.1, intron 1 of 2)	2	79158648	79159753	1106	2	5068	ENST00000490901.1	-12088	ENSG00000172016	REG3A	regenerating family member 3 alpha
	chr2	82984047	82984156	110	*	chip_wt_zmynd_peak_1593	110	.	8.50571	16.5188	11.033	48	Distal Intergenic	2	82856826	82857384	559	1	1720	ENST00000455595.1	127221		DHFRP3	dihydrofolate reductase pseudogene 3
	chr2	85421457	85421594	138	*	chip_wt_zmynd_peak_1594	49	.	6.04917	9.41639	4.9739	60	Promoter (2-3kb)	2	85418504	85426721	8218	1	284948	ENST00000650829.1	2953	ENSG00000152292	SH2D6	SH2 domain containing 6
	chr2	85540485	85540584	100	*	chip_wt_zmynd_peak_1595	14	.	3.73906	5.08049	1.45817	94	Promoter (1-2kb)	2	85539168	85541454	2287	1	4144	ENST00000465151.5	1317	ENSG00000168906	MAT2A	methionine adenosyltransferase 2A
	chr2	85541559	85541668	110	*	chip_wt_zmynd_peak_1596	32	.	4.96973	7.34198	3.2692	6	Promoter (2-3kb)	2	85539168	85541656	2489	1	4144	ENST00000469221.5	2391	ENSG00000168906	MAT2A	methionine adenosyltransferase 2A
	chr2	85541791	85541885	95	*	chip_wt_zmynd_peak_1597	57	.	6.73851	10.2429	5.71053	74	Promoter (2-3kb)	2	85539168	85545281	6114	1	4144	ENST00000306434.8	2623	ENSG00000168906	MAT2A	methionine adenosyltransferase 2A
	chr2	85542022	85542193	172	*	chip_wt_zmynd_peak_1598	17	.	3.50093	5.46828	1.73042	123	Promoter (2-3kb)	2	85539168	85545281	6114	1	4144	ENST00000306434.8	2854	ENSG00000168906	MAT2A	methionine adenosyltransferase 2A
	chr2	85542276	85542402	127	*	chip_wt_zmynd_peak_1599	41	.	5.61944	8.36447	4.10589	11	Promoter (3-4kb)	2	85539168	85545281	6114	1	4144	ENST00000306434.8	3108	ENSG00000168906	MAT2A	methionine adenosyltransferase 2A
	chr2	85542590	85542781	192	*	chip_wt_zmynd_peak_1600	41	.	5.61944	8.36447	4.10589	135	Promoter (3-4kb)	2	85539168	85545281	6114	1	4144	ENST00000306434.8	3422	ENSG00000168906	MAT2A	methionine adenosyltransferase 2A
	chr2	86046966	86047061	96	*	chip_wt_zmynd_peak_1601	49	.	6.04917	9.41639	4.9739	62	Intron (ENST00000263857.11/25885, intron 19 of 33)	2	86020216	86105886	85671	2	25885	ENST00000263857.11	58825	ENSG00000068654	POLR1A	RNA polymerase I subunit A
	chr2	86047230	86047352	123	*	chip_wt_zmynd_peak_1602	41	.	5.61944	8.36447	4.10589	88	Exon (ENST00000263857.11/25885, exon 19 of 34)	2	86020216	86105886	85671	2	25885	ENST00000263857.11	58534	ENSG00000068654	POLR1A	RNA polymerase I subunit A
	chr2	86213202	86213294	93	*	chip_wt_zmynd_peak_1603	97	.	8.53216	14.9625	9.73176	28	3' UTR	2	86199457	86213790	14334	1	51318	ENST00000337109.9	13745	ENSG00000132313	MRPL35	mitochondrial ribosomal protein L35
	chr2	87106225	87106300	76	*	chip_wt_zmynd_peak_1604	39	.	5.46233	8.11746	3.93948	16	Intron (ENST00000667385.1/ENST00000667385.1, intron 2 of 3)	2	87030675	87076429	45755	2	285074	ENST00000648819.1	-29796	ENSG00000285793	LOC285074	anaphase promoting complex subunit 1 pseudogene
	chr2	92426574	92426743	170	*	chip_wt_zmynd_peak_1605	49	.	6.04917	9.41639	4.9739	26	Distal Intergenic	2	91940668	91942040	1373	1	440888	ENST00000413404.1	485906		ACTR3BP2	ACTR3B pseudogene 2
	chr2	92558889	92559002	114	*	chip_wt_zmynd_peak_1606	20	.	4.04868	5.86499	2.07218	8	Distal Intergenic	2	91940668	91942040	1373	1	440888	ENST00000413404.1	618221		ACTR3BP2	ACTR3B pseudogene 2
	chr2	92964992	92965067	76	*	chip_wt_zmynd_peak_1607	29	.	4.19755	6.9063	2.92591	47	Distal Intergenic	2	91940668	91942040	1373	1	440888	ENST00000413404.1	1024324		ACTR3BP2	ACTR3B pseudogene 2
	chr2	93046547	93046673	127	*	chip_wt_zmynd_peak_1608	41	.	5.61944	8.36447	4.10589	98	Distal Intergenic	2	91940668	91942040	1373	1	440888	ENST00000413404.1	1105879		ACTR3BP2	ACTR3B pseudogene 2
	chr2	93372185	93372273	89	*	chip_wt_zmynd_peak_1609	98	.	8.62757	15.1136	9.81511	36	Distal Intergenic	2	94196057	94203287	7231	2	728034	ENST00000651108.1	831014		BMS1P14	BMS1 pseudogene 14
	chr2	98356893	98357005	113	*	chip_wt_zmynd_peak_1610	57	.	6.78505	10.3133	5.7662	39	Intron (ENST00000393504.5/1261, intron 1 of 7)	2	98346155	98398594	52440	1	1261	ENST00000393504.5	10738	ENSG00000144191	CNGA3	cyclic nucleotide gated channel subunit alpha 3
	chr2	99157530	99157610	81	*	chip_wt_zmynd_peak_1611	32	.	4.75796	7.34304	3.2692	8	Intron (ENST00000424491.5/150590, intron 4 of 13)	2	99141485	99322733	181249	1	150590	ENST00000424491.5	16045	ENSG00000273045	C2orf15	chromosome 2 open reading frame 15
	chr2	100067877	100067952	76	*	chip_wt_zmynd_peak_1612	41	.	5.61944	8.36447	4.10589	57	Intron (ENST00000409236.6/3899, intron 2 of 22)	2	99545419	100104716	559298	2	3899	ENST00000409236.6	36764	ENSG00000144218	AFF3	AF4/FMR2 family member 3
	chr2	101003551	101003626	76	*	chip_wt_zmynd_peak_1613	24	.	4.75998	6.36626	2.46143	66	Promoter (1-2kb)	2	101002229	101004604	2376	1	6160	ENST00000409000.5	1322	ENSG00000071082	RPL31	ribosomal protein L31
	chr2	104331521	104331625	105	*	chip_wt_zmynd_peak_1614	60	.	6.46772	10.7227	6.03476	53	Distal Intergenic	2	104412227	104414008	1782	2	101927331	ENST00000449772.1	82383	ENSG00000225765	LINC01831	long intergenic non-protein coding RNA 1831
	chr2	109988519	109988594	76	*	chip_wt_zmynd_peak_1615	58	.	6.90864	10.5001	5.82959	32	Promoter (1-2kb)	2	109987063	109995281	8219	1	440894	ENST00000419296.1	1456	ENSG00000204588	LINC01123	long intergenic non-protein coding RNA 1123
	chr2	109988695	109988948	254	*	chip_wt_zmynd_peak_1616	49	.	6.04917	9.41639	4.9739	72	Promoter (1-2kb)	2	109987063	109995281	8219	1	440894	ENST00000419296.1	1632	ENSG00000204588	LINC01123	long intergenic non-protein coding RNA 1123
	chr2	109989037	109989188	152	*	chip_wt_zmynd_peak_1617	24	.	4.75998	6.36626	2.46143	15	Promoter (1-2kb)	2	109987063	109995281	8219	1	440894	ENST00000419296.1	1974	ENSG00000204588	LINC01123	long intergenic non-protein coding RNA 1123
	chr2	110016730	110016885	156	*	chip_wt_zmynd_peak_1618	24	.	4.75998	6.36626	2.46143	17	Distal Intergenic	2	109988272	109996140	7869	1	440894	ENST00000336905.3	28458	ENSG00000204588	LINC01123	long intergenic non-protein coding RNA 1123
	chr2	110382502	110382760	259	*	chip_wt_zmynd_peak_1619	49	.	5.59674	9.31879	4.93948	142	Promoter (1-2kb)	2	110375138	110384442	9305	2	151009	ENST00000436665.2	1682		LINC01106	long intergenic non-protein coding RNA 1106
	chr2	110382849	110383103	255	*	chip_wt_zmynd_peak_1620	87	.	8.19783	13.9217	8.7801	74	Promoter (1-2kb)	2	110375138	110384442	9305	2	151009	ENST00000436665.2	1339		LINC01106	long intergenic non-protein coding RNA 1106
	chr2	110796901	110796980	80	*	chip_wt_zmynd_peak_1621	77	.	7.7681	12.7545	7.77475	35	Intron (ENST00000389811.8/55289, intron 5 of 18)	2	110732573	111094344	361772	1	55289	ENST00000389811.8	64328	ENSG00000153093	ACOXL	acyl-CoA oxidase like
	chr2	111781861	111782028	168	*	chip_wt_zmynd_peak_1622	29	.	4.89406	6.88937	2.91304	54	Promoter (2-3kb)	2	111611639	111784343	172705	2	64682	ENST00000643447.1	2315	ENSG00000153107	ANAPC1	anaphase promoting complex subunit 1
	chr2	111945157	111945238	82	*	chip_wt_zmynd_peak_1623	67	.	7.33837	11.6134	6.78982	55	Intron (ENST00000295408.9/10461, intron 3 of 18)	2	111898607	112029561	130955	1	10461	ENST00000295408.9	46550	ENSG00000153208	MERTK	MER proto-oncogene, tyrosine kinase
	chr2	119548625	119548850	226	*	chip_wt_zmynd_peak_1624	58	.	6.90864	10.5001	5.82959	38	Promoter (4-5kb)	2	119544432	119656661	112230	1	200373	ENST00000295220.10	4193	ENSG00000163075	CFAP221	cilia and flagella associated protein 221
	chr2	121036472	121036563	92	*	chip_wt_zmynd_peak_1625	32	.	5.18971	7.3468	3.2692	66	Distal Intergenic	2	121224164	121234274	10111	2	29842	ENST00000464621.1	197711	ENSG00000115112	TFCP2L1	transcription factor CP2 like 1
	chr2	136440640	136440753	114	*	chip_wt_zmynd_peak_1626	64	.	6.21596	11.2084	6.46562	44	Distal Intergenic	2	136114351	136118165	3815	2	7852	ENST00000241393.3	-322475	ENSG00000121966	CXCR4	C-X-C motif chemokine receptor 4
	chr2	144217925	144218097	173	*	chip_wt_zmynd_peak_1627	77	.	7.7681	12.7545	7.77475	115	Intron (ENST00000392869.6/79712, intron 1 of 10)	2	143938068	144235740	297673	2	79712	ENST00000392869.6	17643	ENSG00000121964	GTDC1	glycosyltransferase like domain containing 1
	chr2	144464894	144465022	129	*	chip_wt_zmynd_peak_1628	57	.	6.31936	10.2429	5.71053	54	Intron (ENST00000636820.1/9839, intron 1 of 8)	2	144384081	144482341	98261	2	9839	ENST00000636820.1	17319	ENSG00000169554	ZEB2	zinc finger E-box binding homeobox 2
	chr2	150099924	150100067	144	*	chip_wt_zmynd_peak_1629	58	.	6.42962	10.4207	5.82959	71	Distal Intergenic	2	150234892	150257007	22116	2	105373683	ENST00000429317.1	156940	ENSG00000231420	LINC01817	long intergenic non-protein coding RNA 1817
	chr2	150100920	150101055	136	*	chip_wt_zmynd_peak_1630	20	.	4.04868	5.86499	2.07218	61	Distal Intergenic	2	150234892	150257007	22116	2	105373683	ENST00000429317.1	155952	ENSG00000231420	LINC01817	long intergenic non-protein coding RNA 1817
	chr2	154447385	154447460	76	*	chip_wt_zmynd_peak_1631	34	.	4.97751	7.53305	3.41631	29	Intron (ENST00000392825.8/114805, intron 12 of 12)	2	154435853	154457438	21586	2	100144595	ENST00000434635.1	9978	ENSG00000224675	LOC100144595	uncharacterized LOC100144595
	chr2	157947078	157947191	114	*	chip_wt_zmynd_peak_1632	56	.	6.6926	10.1735	5.65888	53	Intron (ENST00000605860.5/151531, intron 1 of 9)	2	157876702	158136154	259453	1	151531	ENST00000605860.5	70376	ENSG00000007001	UPP2	uridine phosphorylase 2
	chr2	158357740	158357815	76	*	chip_wt_zmynd_peak_1633	41	.	5.61944	8.36447	4.10589	14	Intron (ENST00000283233.10/130940, intron 2 of 13)	2	158171073	158456753	285681	2	130940	ENST00000283233.10	98938	ENSG00000153237	CCDC148	coiled-coil domain containing 148
	chr2	160433928	160434051	124	*	chip_wt_zmynd_peak_1634	75	.	7.25002	12.4294	7.52635	61	Intron (ENST00000474820.5/5937, intron 1 of 15)	2	160272151	160493379	221229	2	5937	ENST00000474820.5	59328	ENSG00000153250	RBMS1	RNA binding motif single stranded interacting protein 1
	chr2	161761380	161761458	79	*	chip_wt_zmynd_peak_1635	37	.	5.29931	7.8612	3.70389	40	Intron (ENST00000482861.5/57282, intron 3 of 3)	2	161424332	161771035	346704	1	57282	ENST00000482861.5	337048	ENSG00000144290	SLC4A10	solute carrier family 4 member 10
	chr2	170739629	170739707	79	*	chip_wt_zmynd_peak_1636	65	.	7.15766	11.3364	6.58109	45	Promoter (1-2kb)	2	170700368	170741179	40812	2	101926913	ENST00000662274.1	1472	ENSG00000234350	LOC101926913	uncharacterized LOC101926913
	chr2	172086212	172086405	194	*	chip_wt_zmynd_peak_1637	41	.	5.61944	8.36447	4.10589	47	Promoter (<=1kb)	2	172086267	172089312	3046	1	1745	ENST00000475989.2	0	ENSG00000144355	DLX1	distal-less homeobox 1
	chr2	172086483	172086615	133	*	chip_wt_zmynd_peak_1638	41	.	5.61944	8.36447	4.10589	4	Promoter (1-2kb)	2	172084740	172086854	2115	1	1745	ENST00000361609.4	1743	ENSG00000144355	DLX1	distal-less homeobox 1
	chr2	172087049	172087606	558	*	chip_wt_zmynd_peak_1639	64	.	6.21596	11.2084	6.46562	488	Promoter (<=1kb)	2	172087367	172088373	1007	1	1745	ENST00000550686.1	0	ENSG00000144355	DLX1	distal-less homeobox 1
	chr2	172088514	172089192	679	*	chip_wt_zmynd_peak_1640	57	.	6.73851	10.2429	5.71053	389	Promoter (3-4kb)	2	172085507	172089674	4168	1	1745	ENST00000361725.5	3007	ENSG00000144355	DLX1	distal-less homeobox 1
	chr2	175539362	175539459	98	*	chip_wt_zmynd_peak_1641	47	.	5.82036	9.05181	4.71602	56	Distal Intergenic	2	175176258	175184607	8350	2	518	ENST00000284727.8	-354755	ENSG00000154518	ATP5MC3	ATP synthase membrane subunit c locus 3
	chr2	177059803	177059918	116	*	chip_wt_zmynd_peak_1642	46	.	5.92561	9.00866	4.67431	63	Intron (ENST00000665720.1/ENST00000665720.1, intron 4 of 6)	2	177212563	177220085	7523	1	220988	ENST00000392524.6	-152645	ENSG00000170144	HNRNPA3	heterogeneous nuclear ribonucleoprotein A3
	chr2	177213664	177213813	150	*	chip_wt_zmynd_peak_1643	41	.	5.61944	8.36447	4.10589	15	Promoter (1-2kb)	2	177212563	177220085	7523	1	220988	ENST00000392524.6	1101	ENSG00000170144	HNRNPA3	heterogeneous nuclear ribonucleoprotein A3
	chr2	180156737	180156921	185	*	chip_wt_zmynd_peak_1644	87	.	7.54111	13.8846	8.7801	133	Distal Intergenic	2	179944876	180007297	62422	2	57703	ENST00000410053.8	-149440	ENSG00000163510	CWC22	CWC22 spliceosome associated protein homolog
	chr2	180258079	180258547	469	*	chip_wt_zmynd_peak_1645	108	.	9.01987	16.2689	10.8616	75	Distal Intergenic	2	179944876	180007297	62422	2	57703	ENST00000410053.8	-250782	ENSG00000163510	CWC22	CWC22 spliceosome associated protein homolog
	chr2	180935104	180935179	76	*	chip_wt_zmynd_peak_1646	40	.	5.34978	8.30012	4.09977	21	Distal Intergenic	2	180967248	181060812	93565	1	10477	ENST00000602303.5	-32069	ENSG00000170035	UBE2E3	ubiquitin conjugating enzyme E2 E3
	chr2	181485619	181485736	118	*	chip_wt_zmynd_peak_1647	85	.	7.67782	13.6036	8.53548	60	Intron (ENST00000397033.7/3676, intron 9 of 27)	2	181457386	181538940	81555	1	3676	ENST00000397033.7	28233	ENSG00000115232	ITGA4	integrin subunit alpha 4
	chr2	181499752	181499886	135	*	chip_wt_zmynd_peak_1648	54	.	6.15061	9.97079	5.47598	89	Intron (ENST00000397033.7/3676, intron 15 of 27)	2	181457386	181538940	81555	1	3676	ENST00000397033.7	42366	ENSG00000115232	ITGA4	integrin subunit alpha 4
	chr2	182078995	182079276	282	*	chip_wt_zmynd_peak_1649	156	.	10.6738	21.8366	15.6043	136	Intron (ENST00000495820.5/151242, intron 4 of 4)	2	181954241	182117518	163278	1	151242	ENST00000495820.5	124754	ENSG00000150722	PPP1R1C	protein phosphatase 1 regulatory inhibitor subunit 1C
	chr2	182980327	182980418	92	*	chip_wt_zmynd_peak_1650	48	.	5.90021	9.17904	4.8299	22	Intron (ENST00000361354.9/10787, intron 13 of 30)	2	182909115	183038457	129343	2	10787	ENST00000361354.9	58039	ENSG00000061676	NCKAP1	NCK associated protein 1
	chr2	183094887	183095128	242	*	chip_wt_zmynd_peak_1651	49	.	5.59674	9.31879	4.93948	48	Intron (ENST00000342619.10/142679, intron 2 of 2)	2	183078559	183095899	17341	1	142679	ENST00000342619.10	16328	ENSG00000162999	DUSP19	dual specificity phosphatase 19
	chr2	189226075	189226239	165	*	chip_wt_zmynd_peak_1652	64	.	6.21596	11.2084	6.46562	64	Promoter (<=1kb)	2	189085170	189225312	140143	2	1290	ENST00000649966.1	-763	ENSG00000204262	COL5A2	collagen type V alpha 2 chain
	chr2	193273099	193273300	202	*	chip_wt_zmynd_peak_1653	62	.	5.3586	10.9285	6.22581	167	Distal Intergenic	2	192749967	192776068	26102	1	64002	ENST00000606314.1	523132	ENSG00000227418	PCGEM1	PCGEM1 prostate-specific transcript
	chr2	196853600	196853712	113	*	chip_wt_zmynd_peak_1654	35	.	4.42976	7.66459	3.52756	75	Intron (ENST00000354764.9/80055, intron 20 of 26)	2	196833004	196926707	93704	2	80055	ENST00000354764.9	72995	ENSG00000197121	PGAP1	post-GPI attachment to proteins inositol deacylase 1
	chr2	197498526	197498601	76	*	chip_wt_zmynd_peak_1655	45	.	5.70457	8.86722	4.54918	43	Promoter (1-2kb)	2	197486584	197499840	13257	2	3329	ENST00000388968.8	1239	ENSG00000144381	HSPD1	heat shock protein family D (Hsp60) member 1
	chr2	200861251	200861370	120	*	chip_wt_zmynd_peak_1656	49	.	5.59674	9.31879	4.93948	70	Promoter (3-4kb)	2	200853009	200864658	11650	2	1195	ENST00000321356.9	3288	ENSG00000013441	CLK1	CDC like kinase 1
	chr2	200862452	200862527	76	*	chip_wt_zmynd_peak_1657	49	.	6.04917	9.41639	4.9739	58	Promoter (2-3kb)	2	200853009	200864658	11650	2	1195	ENST00000321356.9	2131	ENSG00000013441	CLK1	CDC like kinase 1
	chr2	204945448	204945645	198	*	chip_wt_zmynd_peak_1658	37	.	5.29931	7.8612	3.70389	38	Intron (ENST00000406610.7/117583, intron 2 of 22)	2	204545475	205620162	1074688	1	117583	ENST00000406610.7	399973	ENSG00000116117	PARD3B	par-3 family cell polarity regulator beta
	chr2	208015670	208015788	119	*	chip_wt_zmynd_peak_1659	23	.	4.45127	6.20286	2.36456	8	Intron (ENST00000427836.8/389072, intron 1 of 7)	2	207821288	208025527	204240	2	389072	ENST00000427836.8	9739	ENSG00000178385	PLEKHM3	pleckstrin homology domain containing M3
	chr2	211408587	211408861	275	*	chip_wt_zmynd_peak_1660	127	.	9.73936	18.5367	12.7961	133	Intron (ENST00000402597.6/2066, intron 24 of 25)	2	211375717	212124907	749191	2	2066	ENST00000402597.6	716046	ENSG00000178568	ERBB4	erb-b2 receptor tyrosine kinase 4
	chr2	216143452	216143631	180	*	chip_wt_zmynd_peak_1661	90	.	7.1448	14.2141	9.04982	104	Intron (ENST00000392133.7/7520, intron 15 of 22)	2	216107464	216206303	98840	1	7520	ENST00000392133.7	35988	ENSG00000079246	XRCC5	X-ray repair cross complementing 5
	chr2	218569661	218569736	76	*	chip_wt_zmynd_peak_1662	41	.	5.61944	8.36447	4.10589	53	Promoter (1-2kb)	2	218568580	218594526	25947	1	9125	ENST00000627282.2	1081	ENSG00000144580	CNOT9	CCR4-NOT transcription complex subunit 9
	chr2	219207883	219207977	95	*	chip_wt_zmynd_peak_1663	49	.	6.04917	9.41639	4.9739	29	Promoter (1-2kb)	2	219206782	219209648	2867	1	130617	ENST00000289528.10	1101	ENSG00000158552	ZFAND2B	zinc finger AN1-type containing 2B
	chr2	219250167	219250242	76	*	chip_wt_zmynd_peak_1664	41	.	5.61944	8.36447	4.10589	29	Promoter (3-4kb)	2	219249710	219253918	4209	2	7277	ENST00000248437.9	3676	ENSG00000127824	TUBA4A	tubulin alpha 4a
	chr2	219250329	219250488	160	*	chip_wt_zmynd_peak_1665	41	.	5.61944	8.36447	4.10589	122	Promoter (3-4kb)	2	219249710	219253918	4209	2	7277	ENST00000248437.9	3430	ENSG00000127824	TUBA4A	tubulin alpha 4a
	chr2	219772185	219772336	152	*	chip_wt_zmynd_peak_1666	64	.	6.21596	11.2084	6.46562	84	Distal Intergenic	2	219903900	219904923	1024	2	105373889	ENST00000438659.2	132587		LINC01803	long intergenic non-protein coding RNA 1803
	chr2	219776237	219776312	76	*	chip_wt_zmynd_peak_1667	49	.	6.04917	9.41639	4.9739	57	Distal Intergenic	2	219903900	219904923	1024	2	105373889	ENST00000438659.2	128611		LINC01803	long intergenic non-protein coding RNA 1803
	chr2	224929664	224929749	86	*	chip_wt_zmynd_peak_1668	53	.	6.49354	9.87236	5.39261	66	Intron (ENST00000409592.7/55619, intron 2 of 55)	2	224765090	224947065	181976	2	55619	ENST00000409592.7	17316	ENSG00000135905	DOCK10	dedicator of cytokinesis 10
	chr2	225223407	225223523	117	*	chip_wt_zmynd_peak_1669	81	.	7.42234	13.1933	8.16465	74	Distal Intergenic	2	225399710	225654018	254309	1	57624	ENST00000636099.1	-176187	ENSG00000144460	NYAP2	neuronal tyrosine-phosphorylated phosphoinositide-3-kinase adaptor 2
	chr2	225471584	225471747	164	*	chip_wt_zmynd_peak_1670	34	.	4.6679	7.53305	3.41631	131	Intron (ENST00000636099.1/57624, intron 3 of 6)	2	225399710	225654018	254309	1	57624	ENST00000636099.1	71874	ENSG00000144460	NYAP2	neuronal tyrosine-phosphorylated phosphoinositide-3-kinase adaptor 2
	chr2	225781307	225781399	93	*	chip_wt_zmynd_peak_1671	49	.	6.04917	9.41639	4.9739	39	Distal Intergenic	2	225400886	225654018	253133	1	57624	ENST00000272907.7	380421	ENSG00000144460	NYAP2	neuronal tyrosine-phosphorylated phosphoinositide-3-kinase adaptor 2
	chr2	231711136	231711586	451	*	chip_wt_zmynd_peak_1672	98	.	8.62757	15.1136	9.81511	150	Promoter (4-5kb)	2	231706895	231713013	6119	1	5757	ENST00000466801.5	4241	ENSG00000187514	PTMA	prothymosin alpha
	chr2	233290164	233290247	84	*	chip_wt_zmynd_peak_1673	34	.	4.89329	7.56363	3.44277	44	Exon (ENST00000479942.5/55054, exon 13 of 17)	2	233251571	233295673	44103	1	55054	ENST00000347464.9	38593	ENSG00000085978	ATG16L1	autophagy related 16 like 1
	chr2	233290527	233290615	89	*	chip_wt_zmynd_peak_1674	42	.	5.24091	8.49033	4.20416	33	Intron (ENST00000347464.9/55054, intron 10 of 13)	2	233251571	233295673	44103	1	55054	ENST00000347464.9	38956	ENSG00000085978	ATG16L1	autophagy related 16 like 1
	chr2	233481040	233481182	143	*	chip_wt_zmynd_peak_1675	41	.	5.61944	8.36447	4.10589	117	Intron (ENST00000450966.5/55230, intron 30 of 30)	2	233475520	233565590	90071	2	55230	ENST00000450966.5	84408	ENSG00000085982	USP40	ubiquitin specific peptidase 40
	chr2	233481568	233481643	76	*	chip_wt_zmynd_peak_1676	14	.	3.73906	5.08049	1.45817	75	Promoter (<=1kb)	2	233481236	233481642	407	2	55230	ENST00000464956.1	0	ENSG00000085982	USP40	ubiquitin specific peptidase 40
	chr2	234633905	234633984	80	*	chip_wt_zmynd_peak_1677	49	.	6.04917	9.41639	4.9739	54	Distal Intergenic	2	234682668	234717764	35097	1	106144537	ENST00000629370.1	-48684	ENSG00000280744	LINC01173	long intergenic non-protein coding RNA 1173
	chr2	237559089	237559222	134	*	chip_wt_zmynd_peak_1678	58	.	6.47891	10.5001	5.82959	59	Distal Intergenic	2	237552027	237553811	1785	1	79083	ENST00000489967.1	7062	ENSG00000115648	MLPH	melanophilin
	chr2	237715299	237715480	182	*	chip_wt_zmynd_peak_1679	58	.	6.47891	10.5001	5.82959	160	Intron (ENST00000308482.14/9208, intron 3 of 23)	2	237627587	237781643	154057	1	9208	ENST00000308482.14	87712	ENSG00000124831	LRRFIP1	LRR binding FLII interacting protein 1
	chr2	237715692	237715783	92	*	chip_wt_zmynd_peak_1680	57	.	6.31936	10.2429	5.71053	40	Intron (ENST00000308482.14/9208, intron 3 of 23)	2	237627587	237781643	154057	1	9208	ENST00000308482.14	88105	ENSG00000124831	LRRFIP1	LRR binding FLII interacting protein 1
	chr2	237733239	237733341	103	*	chip_wt_zmynd_peak_1681	14	.	3.73906	5.08049	1.45817	42	Intron (ENST00000308482.14/9208, intron 8 of 23)	2	237627587	237781643	154057	1	9208	ENST00000308482.14	105652	ENSG00000124831	LRRFIP1	LRR binding FLII interacting protein 1
	chr2	241091966	241092583	618	*	chip_wt_zmynd_peak_1682	108	.	9.0573	16.3287	10.8616	563	3' UTR	2	241072169	241102332	30164	2	130916	ENST00000464344.6	9749	ENSG00000122085	MTERF4	mitochondrial transcription termination factor 4
	chr2	241092730	241092960	231	*	chip_wt_zmynd_peak_1683	62	.	6.92032	10.9723	6.26245	52	3' UTR	2	241072169	241102332	30164	2	130916	ENST00000464344.6	9372	ENSG00000122085	MTERF4	mitochondrial transcription termination factor 4
	chr2	241093092	241093310	219	*	chip_wt_zmynd_peak_1684	41	.	5.28712	8.41215	4.13832	36	3' UTR	2	241072169	241102332	30164	2	130916	ENST00000464344.6	9022	ENSG00000122085	MTERF4	mitochondrial transcription termination factor 4
	chr2	241093854	241093937	84	*	chip_wt_zmynd_peak_1685	55	.	6.2942	10.0059	5.50617	25	3' UTR	2	241072169	241102332	30164	2	130916	ENST00000464344.6	8395	ENSG00000122085	MTERF4	mitochondrial transcription termination factor 4
	chr2	241100985	241101315	331	*	chip_wt_zmynd_peak_1686	34	.	4.97751	7.53305	3.41631	210	Promoter (1-2kb)	2	241072169	241102332	30164	2	130916	ENST00000464344.6	1017	ENSG00000122085	MTERF4	mitochondrial transcription termination factor 4
	chr2	241350660	241350779	120	*	chip_wt_zmynd_peak_1687	32	.	5.18971	7.3468	3.2692	38	Intron (ENST00000391973.6/4735, intron 12 of 12)	2	241315100	241354024	38925	1	4735	ENST00000391973.6	35560	ENSG00000168385	SEPTIN2	septin 2
	chr2	241462231	241462321	91	*	chip_wt_zmynd_peak_1688	72	.	7.03137	12.0817	7.2154	52	Intron (ENST00000264042.8/9855, intron 14 of 26)	2	241356285	241494841	138557	1	9855	ENST00000264042.8	105946	ENSG00000006607	FARP2	FERM, ARH/RhoGEF and pleckstrin domain protein 2
	chr2	241659577	241659690	114	*	chip_wt_zmynd_peak_1689	49	.	6.04917	9.41639	4.9739	47	Exon (ENST00000483778.5/23192, exon 6 of 6)	2	241637213	241673854	36642	1	23192	ENST00000405546.7	22364	ENSG00000168397	ATG4B	autophagy related 4B cysteine peptidase
	chr20	299430	299555	126	*	chip_wt_zmynd_peak_1690	47	.	5.82036	9.05181	4.71602	62	Promoter (1-2kb)	20	297570	300321	2752	1	85364	ENST00000500893.4	1860	ENSG00000247315	ZCCHC3	zinc finger CCHC-type containing 3
	chr20	327491	327569	79	*	chip_wt_zmynd_peak_1691	20	.	4.04868	5.86499	2.07218	31	3' UTR	20	320327	348224	27898	2	100507459	ENST00000442637.2	20655	ENSG00000225377	NRSN2-AS1	NRSN2 antisense RNA 1
	chr20	327772	327922	151	*	chip_wt_zmynd_peak_1692	32	.	5.18971	7.3468	3.2692	17	3' UTR	20	320327	348224	27898	2	100507459	ENST00000442637.2	20302	ENSG00000225377	NRSN2-AS1	NRSN2 antisense RNA 1
	chr20	508362	508442	81	*	chip_wt_zmynd_peak_1693	34	.	4.89329	7.56363	3.44277	14	Exon (ENST00000608490.2/1457, exon 2 of 2)	20	472498	543790	71293	2	1457	ENST00000217244.9	35348	ENSG00000101266	CSNK2A1	casein kinase 2 alpha 1
	chr20	1799116	1799236	121	*	chip_wt_zmynd_peak_1694	20	.	4.04868	5.86499	2.07218	2	Intron (ENST00000671643.1/ENST00000671643.1, intron 1 of 2)	20	1767957	1779995	12039	2	100289473	ENST00000418979.2	-19121	ENSG00000232528	LOC100289473	cytoskeleton associated protein 2-like pseudogene
	chr20	2653343	2653536	194	*	chip_wt_zmynd_peak_1695	49	.	6.04917	9.41639	4.9739	49	Promoter (<=1kb)	20	2652593	2658039	5447	1	10528	ENST00000651302.1	750	ENSG00000101361	NOP56	NOP56 ribonucleoprotein
	chr20	2653764	2653937	174	*	chip_wt_zmynd_peak_1696	41	.	5.61944	8.36447	4.10589	85	Promoter (1-2kb)	20	2652593	2658039	5447	1	10528	ENST00000651302.1	1171	ENSG00000101361	NOP56	NOP56 ribonucleoprotein
	chr20	2654030	2654343	314	*	chip_wt_zmynd_peak_1697	41	.	5.61944	8.36447	4.10589	293	Promoter (<=1kb)	20	2654234	2655512	1279	1	10528	ENST00000496775.5	0	ENSG00000101361	NOP56	NOP56 ribonucleoprotein
	chr20	2654426	2654706	281	*	chip_wt_zmynd_peak_1698	58	.	6.90864	10.5001	5.82959	30	Promoter (1-2kb)	20	2652593	2658039	5447	1	10528	ENST00000651302.1	1833	ENSG00000101361	NOP56	NOP56 ribonucleoprotein
	chr20	3023496	3023746	251	*	chip_wt_zmynd_peak_1699	34	.	4.6679	7.53305	3.41631	9	Intron (ENST00000380393.7/5786, intron 20 of 27)	20	2864184	3038674	174491	1	5786	ENST00000380393.7	159312	ENSG00000132670	PTPRA	protein tyrosine phosphatase receptor type A
	chr20	3046981	3047232	252	*	chip_wt_zmynd_peak_1700	27	.	4.35829	6.6833	2.72707	111	Promoter (<=1kb)	20	3046052	3048250	2199	1	64949	ENST00000380325.4	929	ENSG00000125901	MRPS26	mitochondrial ribosomal protein S26
	chr20	4937634	4937725	92	*	chip_wt_zmynd_peak_1701	48	.	6.07211	9.23238	4.87931	46	Intron (ENST00000379333.5/9962, intron 2 of 16)	20	4852356	5010293	157938	2	9962	ENST00000379333.5	72568	ENSG00000089057	SLC23A2	solute carrier family 23 member 2
	chr20	5724742	5724862	121	*	chip_wt_zmynd_peak_1702	72	.	6.78598	12.158	7.28667	58	Distal Intergenic	20	5750393	5773447	23055	1	149840	ENST00000378979.8	-25531	ENSG00000171984	SHLD1	shieldin complex subunit 1
	chr20	10573764	10573880	117	*	chip_wt_zmynd_peak_1703	65	.	6.26609	11.2929	6.54368	81	Intron (ENST00000334534.10/128710, intron 4 of 7)	20	10435305	10628030	192726	1	128710	ENST00000334534.10	138459	ENSG00000149346	SLX4IP	SLX4 interacting protein
	chr20	13656723	13656965	243	*	chip_wt_zmynd_peak_1704	121	.	8.64334	17.8471	12.1889	136	Distal Intergenic	20	13389394	13638932	249539	2	55617	ENST00000337743.9	-17791	ENSG00000089123	TASP1	taspase 1
	chr20	13657164	13657262	99	*	chip_wt_zmynd_peak_1705	29	.	4.50857	6.93299	2.95033	59	Distal Intergenic	20	13389394	13638932	249539	2	55617	ENST00000337743.9	-18232	ENSG00000089123	TASP1	taspase 1
	chr20	14093788	14093863	76	*	chip_wt_zmynd_peak_1706	39	.	5.35985	8.13514	3.95649	49	Intron (ENST00000217246.8/140733, intron 3 of 16)	20	13995369	16053197	2057829	1	140733	ENST00000217246.8	98419	ENSG00000172264	MACROD2	mono-ADP ribosylhydrolase 2
	chr20	14580766	14580928	163	*	chip_wt_zmynd_peak_1707	141	.	8.93102	20.0717	14.1069	56	Intron (ENST00000217246.8/140733, intron 4 of 16)	20	13995369	16053197	2057829	1	140733	ENST00000217246.8	585397	ENSG00000172264	MACROD2	mono-ADP ribosylhydrolase 2
	chr20	16655010	16655140	131	*	chip_wt_zmynd_peak_1708	64	.	6.21596	11.2084	6.46562	60	Distal Intergenic	20	16729961	16741776	11816	1	6629	ENST00000377943.9	-74821	ENSG00000125870	SNRPB2	small nuclear ribonucleoprotein polypeptide B2
	chr20	16740762	16740839	78	*	chip_wt_zmynd_peak_1709	31	.	4.62991	7.13311	3.13315	4	Intron (ENST00000377943.9/6629, intron 6 of 6)	20	16729961	16741776	11816	1	6629	ENST00000377943.9	10801	ENSG00000125870	SNRPB2	small nuclear ribonucleoprotein polypeptide B2
	chr20	17965889	17965964	76	*	chip_wt_zmynd_peak_1710	36	.	5.2644	7.80629	3.65653	48	Promoter (2-3kb)	20	17941597	17968720	27124	2	27131	ENST00000377759.8	2756	ENSG00000089006	SNX5	sorting nexin 5
	chr20	17966072	17966193	122	*	chip_wt_zmynd_peak_1711	20	.	4.04868	5.86499	2.07218	66	Promoter (2-3kb)	20	17941597	17968720	27124	2	27131	ENST00000377759.8	2527	ENSG00000089006	SNX5	sorting nexin 5
	chr20	17966910	17966991	82	*	chip_wt_zmynd_peak_1712	46	.	5.55702	9.00866	4.67431	58	Promoter (1-2kb)	20	17941597	17968720	27124	2	27131	ENST00000377759.8	1729	ENSG00000089006	SNX5	sorting nexin 5
	chr20	17991427	17991509	83	*	chip_wt_zmynd_peak_1713	20	.	4.04868	5.86499	2.07218	14	Intron (ENST00000486776.5/58495, intron 3 of 3)	20	17956979	18059188	102210	2	58495	ENST00000486776.5	67679	ENSG00000125850	OVOL2	ovo like zinc finger 2
	chr20	19890983	19891083	101	*	chip_wt_zmynd_peak_1714	44	.	5.75213	8.7426	4.43442	34	Promoter (4-5kb)	20	19886521	20002457	115937	1	54453	ENST00000648440.1	4462	ENSG00000132669	RIN2	Ras and Rab interactor 2
	chr20	22452571	22453031	461	*	chip_wt_zmynd_peak_1715	127	.	8.38324	18.4988	12.7616	327	Promoter (<=1kb)	20	22400508	22453360	52853	2	284788	ENST00000634280.1	329	ENSG00000204684	LOC284788	uncharacterized LOC284788
	chr20	24621265	24621393	129	*	chip_wt_zmynd_peak_1716	57	.	5.95398	10.3307	5.78192	67	Intron (ENST00000376862.4/79953, intron 3 of 3)	20	24469629	24666616	196988	1	79953	ENST00000376862.4	151636	ENSG00000101463	SYNDIG1	synapse differentiation inducing 1
	chr20	25019976	25020151	176	*	chip_wt_zmynd_peak_1717	32	.	5.18971	7.3468	3.2692	50	Exon (ENST00000537502.5/84532, exon 6 of 13)	20	25006230	25032706	26477	2	84532	ENST00000537502.5	12555	ENSG00000154930	ACSS1	acyl-CoA synthetase short chain family member 1
	chr20	25039771	25039846	76	*	chip_wt_zmynd_peak_1718	45	.	5.70457	8.86722	4.54918	30	Intron (ENST00000432802.6/84532, intron 2 of 11)	20	25006230	25058182	51953	2	84532	ENST00000432802.6	18336	ENSG00000154930	ACSS1	acyl-CoA synthetase short chain family member 1
	chr20	25040451	25040615	165	*	chip_wt_zmynd_peak_1719	49	.	6.04917	9.41639	4.9739	21	Intron (ENST00000432802.6/84532, intron 2 of 11)	20	25006230	25058182	51953	2	84532	ENST00000432802.6	17567	ENSG00000154930	ACSS1	acyl-CoA synthetase short chain family member 1
	chr20	25048019	25048180	162	*	chip_wt_zmynd_peak_1720	49	.	6.04917	9.41639	4.9739	35	Exon (ENST00000432802.6/84532, exon 2 of 12)	20	25006230	25058182	51953	2	84532	ENST00000432802.6	10002	ENSG00000154930	ACSS1	acyl-CoA synthetase short chain family member 1
	chr20	25230251	25230360	110	*	chip_wt_zmynd_peak_1721	35	.	5.21289	7.72525	3.58463	20	Exon (ENST00000613361.1/ENST00000613361.1, exon 1 of 1)	20	25224631	25226729	2099	1	955	ENST00000490187.1	5620	ENSG00000197586	ENTPD6	ectonucleoside triphosphate diphosphohydrolase 6
	chr20	31721405	31721497	93	*	chip_wt_zmynd_peak_1722	63	.	6.66278	11.0308	6.3106	20	Promoter (1-2kb)	20	31664452	31722597	58146	2	598	ENST00000376062.6	1100	ENSG00000171552	BCL2L1	BCL2 like 1
	chr20	31721602	31722004	403	*	chip_wt_zmynd_peak_1723	57	.	5.90635	10.2513	5.71053	44	Promoter (<=1kb)	20	31721507	31723409	1903	1	103021294	ENST00000629058.1	95	ENSG00000281376	ABALON	apoptotic BCL2L1-antisense long non-coding RNA
	chr20	33647138	33647289	152	*	chip_wt_zmynd_peak_1724	20	.	4.04868	5.86499	2.07218	116	3' UTR	20	33490117	33650036	159920	1	9139	ENST00000375279.6	157021	ENSG00000078699	CBFA2T2	CBFA2/RUNX1 partner transcriptional co-repressor 2
	chr20	33650779	33650902	124	*	chip_wt_zmynd_peak_1725	20	.	4.04868	5.86499	2.07218	67	Distal Intergenic	20	33657087	33659547	2461	2	63941	ENST00000477778.5	8645	ENSG00000125967	NECAB3	N-terminal EF-hand calcium binding protein 3
	chr20	33668525	33668624	100	*	chip_wt_zmynd_peak_1726	17	.	4.33025	5.42626	1.70325	65	Promoter (1-2kb)	20	33666943	33668525	1583	1	170487	ENST00000330271.5	1582	ENSG00000182584	ACTL10	actin like 10
	chr20	34526223	34526463	241	*	chip_wt_zmynd_peak_1727	45	.	5.70457	8.86722	4.54918	224	3' UTR	20	34516409	34540958	24550	1	83658	ENST00000357156.6	9814	ENSG00000125971	DYNLRB1	dynein light chain roadblock-type 1
	chr20	35278256	35278414	159	*	chip_wt_zmynd_peak_1728	41	.	5.61944	8.36447	4.10589	121	Promoter (1-2kb)	20	35267885	35280043	12159	2	3692	ENST00000444717.1	1629	ENSG00000242372	EIF6	eukaryotic translation initiation factor 6
	chr20	35704639	35704748	110	*	chip_wt_zmynd_peak_1729	34	.	4.86561	7.51861	3.41631	66	3' UTR	20	35701347	35742236	40890	2	9584	ENST00000639702.1	37488	ENSG00000131051	RBM39	RNA binding motif protein 39
[truncated: 1,394 more rows]
