# Supplementary material for: Dual functions of SPOP and ERG dictate androgen therapy responses in prostate cancer
Source: Nat Commun. 2021 Feb 2;12:734. doi: 10.1038/s41467-020-20820-x (PMC7854732; doi:10.1038/s41467-020-20820-x)
Supplement: Supplementary file 24 — Supplementary Data 21 [file 41467_2020_20820_MOESM24_ESM.xlsx]

## Sheet: Supplementary Data 21
	seqnames	start	end	width	strand	track_name	integer score for display	strand	fold-change	-log10pvalue	-log10qvalue	relative summit position to peak start	annotation	geneChr	geneStart	geneEnd	geneLength	geneStrand	geneId	transcriptId	distanceToTSS	ENSEMBL	SYMBOL	GENENAME
	chr1	180834	180924	91	*	chip_y87c_zmynd_peak_1	21	.	4.11082	5.34422	2.11796	42	Promoter (1-2kb)	1	182696	184174	1479	1	102725121	ENST00000624431.2	-1772		LOC102725121	DEAD/H-box helicase 11 pseudogene
	chr1	814801	814909	109	*	chip_y87c_zmynd_peak_2	35	.	4.05925	7.01928	3.5415	22	Promoter (2-3kb)	1	817371	819837	2467	1	400728	ENST00000326734.2	-2462	ENSG00000177757	FAM87B	family with sequence similarity 87 member B
	chr1	815111	815257	147	*	chip_y87c_zmynd_peak_3	26	.	4.05258	5.95201	2.64844	15	Promoter (2-3kb)	1	817371	819837	2467	1	400728	ENST00000326734.2	-2114	ENSG00000177757	FAM87B	family with sequence similarity 87 member B
	chr1	828936	829907	972	*	chip_y87c_zmynd_peak_4	62	.	5.07407	10.2269	6.29552	431	Promoter (3-4kb)	1	825138	849592	24455	1	643837	ENST00000624927.3	3798	ENSG00000228794	LINC01128	long intergenic non-protein coding RNA 1128
	chr1	829999	830288	290	*	chip_y87c_zmynd_peak_5	102	.	8.10172	14.7425	10.2324	145	Promoter (4-5kb)	1	825138	849592	24455	1	643837	ENST00000624927.3	4861	ENSG00000228794	LINC01128	long intergenic non-protein coding RNA 1128
	chr1	830506	830645	140	*	chip_y87c_zmynd_peak_6	20	.	3.71487	5.15911	2.02487	12	Intron (ENST00000624927.3/643837, intron 1 of 2)	1	825138	849592	24455	1	643837	ENST00000624927.3	5368	ENSG00000228794	LINC01128	long intergenic non-protein coding RNA 1128
	chr1	830861	830972	112	*	chip_y87c_zmynd_peak_7	68	.	6.49627	10.894	6.85332	59	Intron (ENST00000624927.3/643837, intron 1 of 2)	1	825138	849592	24455	1	643837	ENST00000624927.3	5723	ENSG00000228794	LINC01128	long intergenic non-protein coding RNA 1128
	chr1	831169	832696	1528	*	chip_y87c_zmynd_peak_8	101	.	6.34259	14.7017	10.1986	621	Promoter (<=1kb)	1	831578	843594	12017	1	643837	ENST00000670824.1	0	ENSG00000228794	LINC01128	long intergenic non-protein coding RNA 1128
	chr1	832816	832934	119	*	chip_y87c_zmynd_peak_9	55	.	5.84238	9.47502	5.59808	43	Intron (ENST00000624927.3/643837, intron 1 of 2)	1	825138	849592	24455	1	643837	ENST00000624927.3	7678	ENSG00000228794	LINC01128	long intergenic non-protein coding RNA 1128
	chr1	833506	834026	521	*	chip_y87c_zmynd_peak_10	47	.	5.06573	8.52447	4.79182	49	Intron (ENST00000624927.3/643837, intron 1 of 2)	1	825138	849592	24455	1	643837	ENST00000624927.3	8368	ENSG00000228794	LINC01128	long intergenic non-protein coding RNA 1128
	chr1	1264306	1264461	156	*	chip_y87c_zmynd_peak_11	28	.	4.56758	6.27403	2.87878	34	Intron (ENST00000450390.6/118424, intron 3 of 7)	1	1253909	1273853	19945	2	118424	ENST00000450390.6	9392	ENSG00000160087	UBE2J2	ubiquitin conjugating enzyme E2 J2
	chr1	1310454	1310543	90	*	chip_y87c_zmynd_peak_12	54	.	5.93785	9.2935	5.45023	42	Promoter (1-2kb)	1	1308597	1311677	3081	1	126789	ENST00000379031.10	1857	ENSG00000169972	PUSL1	pseudouridine synthase like 1
	chr1	1318459	1318599	141	*	chip_y87c_zmynd_peak_13	36	.	5.02434	7.24437	3.69034	85	Intron (ENST00000540437.5/54973, intron 6 of 18)	1	1311585	1324687	13103	2	54973	ENST00000540437.5	6088	ENSG00000127054	INTS11	integrator complex subunit 11
	chr1	1373765	1373853	89	*	chip_y87c_zmynd_peak_14	28	.	4.56758	6.27403	2.87878	72	Promoter (1-2kb)	1	1373730	1375157	1428	2	54998	ENST00000338370.7	1304	ENSG00000175756	AURKAIP1	aurora kinase A interacting protein 1
	chr1	1386607	1386707	101	*	chip_y87c_zmynd_peak_15	17	.	3.29814	4.87967	1.79381	81	Promoter (4-5kb)	1	1385711	1391096	5386	2	81669	ENST00000480479.5	4389	ENSG00000221978	CCNL2	cyclin L2
	chr1	1398032	1398760	729	*	chip_y87c_zmynd_peak_16	97	.	7.79553	14.2389	9.78099	451	Promoter (<=1kb)	1	1386482	1398304	11823	2	81669	ENST00000482621.5	0	ENSG00000221978	CCNL2	cyclin L2
	chr1	1400042	1400743	702	*	chip_y87c_zmynd_peak_17	103	.	8.22164	14.9394	10.3673	164	Promoter (<=1kb)	1	1399520	1402019	2500	1	148413	ENST00000659048.1	522	ENSG00000224870	MRPL20-AS1	MRPL20 antisense RNA 1
	chr1	1401946	1402114	169	*	chip_y87c_zmynd_peak_18	63	.	6.39461	10.3669	6.37575	22	Promoter (2-3kb)	1	1399520	1402019	2500	1	148413	ENST00000659048.1	2426	ENSG00000224870	MRPL20-AS1	MRPL20 antisense RNA 1
	chr1	1402212	1402333	122	*	chip_y87c_zmynd_peak_19	36	.	5.02434	7.24437	3.69034	78	Promoter (4-5kb)	1	1401909	1407293	5385	2	55052	ENST00000344843.12	4960	ENSG00000242485	MRPL20	mitochondrial ribosomal protein L20
	chr1	1402885	1403208	324	*	chip_y87c_zmynd_peak_20	26	.	4.05258	5.95201	2.64844	122	Promoter (4-5kb)	1	1401909	1407293	5385	2	55052	ENST00000344843.12	4085	ENSG00000242485	MRPL20	mitochondrial ribosomal protein L20
	chr1	1403934	1404119	186	*	chip_y87c_zmynd_peak_21	19	.	3.89776	5.01567	1.91046	28	Promoter (3-4kb)	1	1401909	1407293	5385	2	55052	ENST00000344843.12	3174	ENSG00000242485	MRPL20	mitochondrial ribosomal protein L20
	chr1	1405374	1405471	98	*	chip_y87c_zmynd_peak_22	20	.	3.71487	5.15911	2.02487	55	Promoter (1-2kb)	1	1401909	1407293	5385	2	55052	ENST00000344843.12	1822	ENSG00000242485	MRPL20	mitochondrial ribosomal protein L20
	chr1	1405819	1406052	234	*	chip_y87c_zmynd_peak_23	33	.	4.3903	6.77874	3.32468	121	Promoter (1-2kb)	1	1401909	1407293	5385	2	55052	ENST00000344843.12	1241	ENSG00000242485	MRPL20	mitochondrial ribosomal protein L20
	chr1	1406172	1406517	346	*	chip_y87c_zmynd_peak_24	73	.	6.85137	11.47	7.3267	118	Promoter (<=1kb)	1	1401913	1406307	4395	2	55052	ENST00000493287.5	0	ENSG00000242485	MRPL20	mitochondrial ribosomal protein L20
	chr1	1472554	1472705	152	*	chip_y87c_zmynd_peak_25	63	.	6.39461	10.3669	6.37575	107	Promoter (<=1kb)	1	1471765	1497848	26084	1	83858	ENST00000673477.1	789	ENSG00000160072	ATAD3B	ATPase family AAA domain containing 3B
	chr1	1472792	1472946	155	*	chip_y87c_zmynd_peak_26	114	.	8.6784	16.1442	11.4287	69	Promoter (1-2kb)	1	1471765	1497848	26084	1	83858	ENST00000673477.1	1027	ENSG00000160072	ATAD3B	ATPase family AAA domain containing 3B
	chr1	1473067	1473332	266	*	chip_y87c_zmynd_peak_27	50	.	5.6301	8.80016	5.04446	112	Promoter (1-2kb)	1	1471765	1497848	26084	1	83858	ENST00000673477.1	1302	ENSG00000160072	ATAD3B	ATPase family AAA domain containing 3B
	chr1	1505541	1505686	146	*	chip_y87c_zmynd_peak_28	33	.	4.3903	6.77874	3.32468	74	Intron (ENST00000641974.1/ENST00000641974.1, intron 1 of 1)	1	1512162	1534685	22524	1	55210	ENST00000378756.8	-6476	ENSG00000197785	ATAD3A	ATPase family AAA domain containing 3A
	chr1	1512881	1513173	293	*	chip_y87c_zmynd_peak_29	63	.	6.39461	10.3669	6.37575	106	Promoter (<=1kb)	1	1512162	1534685	22524	1	55210	ENST00000378756.8	719	ENSG00000197785	ATAD3A	ATPase family AAA domain containing 3A
	chr1	1513270	1513367	98	*	chip_y87c_zmynd_peak_30	21	.	4.11082	5.34422	2.11796	82	Promoter (1-2kb)	1	1512162	1534685	22524	1	55210	ENST00000378756.8	1108	ENSG00000197785	ATAD3A	ATPase family AAA domain containing 3A
	chr1	1537999	1538208	210	*	chip_y87c_zmynd_peak_31	45	.	5.4811	8.25181	4.55217	45	Promoter (2-3kb)	1	1534778	1540624	5847	2	339453	ENST00000378733.9	2416	ENSG00000205090	TMEM240	transmembrane protein 240
	chr1	1543836	1543979	144	*	chip_y87c_zmynd_peak_32	36	.	5.02434	7.24437	3.69034	117	Exon (ENST00000291386.4/29101, exon 4 of 5)	1	1541673	1574863	33191	2	29101	ENST00000291386.4	30884	ENSG00000160075	SSU72	SSU72 homolog, RNA polymerase II CTD phosphatase
	chr1	1559233	1559355	123	*	chip_y87c_zmynd_peak_33	26	.	4.05258	5.95201	2.64844	29	Intron (ENST00000291386.4/29101, intron 2 of 4)	1	1541673	1574863	33191	2	29101	ENST00000291386.4	15508	ENSG00000160075	SSU72	SSU72 homolog, RNA polymerase II CTD phosphatase
	chr1	1571628	1571716	89	*	chip_y87c_zmynd_peak_34	53	.	5.63709	9.14156	5.36412	47	Promoter (3-4kb)	1	1541673	1574863	33191	2	29101	ENST00000291386.4	3147	ENSG00000160075	SSU72	SSU72 homolog, RNA polymerase II CTD phosphatase
	chr1	1573006	1574025	1020	*	chip_y87c_zmynd_peak_35	192	.	11.8757	25.1446	19.2752	802	Promoter (<=1kb)	1	1541673	1574863	33191	2	29101	ENST00000291386.4	838	ENSG00000160075	SSU72	SSU72 homolog, RNA polymerase II CTD phosphatase
	chr1	1614619	1614761	143	*	chip_y87c_zmynd_peak_36	62	.	6.30134	10.2166	6.29106	66	Promoter (<=1kb)	1	1615415	1630605	15191	1	142678	ENST00000520777.5	-654	ENSG00000197530	MIB2	mindbomb E3 ubiquitin protein ligase 2
	chr1	1646447	1646535	89	*	chip_y87c_zmynd_peak_37	39	.	4.65556	7.5142	3.94067	35	Intron (ENST00000341832.10/984, intron 5 of 19)	1	1635227	1659012	23786	2	984	ENST00000341832.10	12477	ENSG00000248333	CDK11B	cyclin dependent kinase 11B
	chr1	1656038	1656280	243	*	chip_y87c_zmynd_peak_38	26	.	4.05258	5.95201	2.64844	13	Promoter (2-3kb)	1	1635227	1659012	23786	2	984	ENST00000341832.10	2732	ENSG00000248333	CDK11B	cyclin dependent kinase 11B
	chr1	1657136	1657305	170	*	chip_y87c_zmynd_peak_39	26	.	4.05258	5.95201	2.64844	106	Promoter (1-2kb)	1	1635227	1659012	23786	2	984	ENST00000341832.10	1707	ENSG00000248333	CDK11B	cyclin dependent kinase 11B
	chr1	1657923	1658011	89	*	chip_y87c_zmynd_peak_40	45	.	5.23444	8.16339	4.51945	51	Promoter (1-2kb)	1	1635227	1659012	23786	2	984	ENST00000341832.10	1001	ENSG00000248333	CDK11B	cyclin dependent kinase 11B
	chr1	1658101	1658318	218	*	chip_y87c_zmynd_peak_41	40	.	4.72801	7.63692	4.04077	46	Promoter (<=1kb)	1	1635227	1659012	23786	2	984	ENST00000341832.10	694	ENSG00000248333	CDK11B	cyclin dependent kinase 11B
	chr1	1663384	1663523	140	*	chip_y87c_zmynd_peak_42	15	.	3.62384	4.59372	1.54125	8	3' UTR	1	1659529	1692724	33196	2	728661	ENST00000614300.4	29201	ENSG00000189339	SLC35E2B	solute carrier family 35 member E2B
	chr1	1667506	1667614	109	*	chip_y87c_zmynd_peak_43	26	.	4.05258	5.95201	2.64844	64	Intron (ENST00000614300.4/728661, intron 6 of 6)	1	1659529	1692724	33196	2	728661	ENST00000614300.4	25110	ENSG00000189339	SLC35E2B	solute carrier family 35 member E2B
	chr1	1668735	1668847	113	*	chip_y87c_zmynd_peak_44	20	.	3.71487	5.15911	2.02487	16	Intron (ENST00000614300.4/728661, intron 5 of 6)	1	1659529	1692724	33196	2	728661	ENST00000614300.4	23877	ENSG00000189339	SLC35E2B	solute carrier family 35 member E2B
	chr1	1691407	1691526	120	*	chip_y87c_zmynd_peak_45	28	.	4.56758	6.27403	2.87878	59	Promoter (1-2kb)	1	1659529	1692724	33196	2	728661	ENST00000614300.4	1198	ENSG00000189339	SLC35E2B	solute carrier family 35 member E2B
	chr1	1714139	1714297	159	*	chip_y87c_zmynd_peak_46	21	.	4.11082	5.34422	2.11796	24	Intron (ENST00000404249.8/728642, intron 5 of 19)	1	1702379	1724357	21979	2	728642	ENST00000404249.8	10060	ENSG00000008128	CDK11A	cyclin dependent kinase 11A
	chr1	1721024	1721854	831	*	chip_y87c_zmynd_peak_47	93	.	7.76489	13.7578	9.33638	548	Promoter (<=1kb)	1	1702881	1721655	18775	2	728642	ENST00000356937.7	0	ENSG00000008128	CDK11A	cyclin dependent kinase 11A
	chr1	1721992	1722205	214	*	chip_y87c_zmynd_peak_48	45	.	5.4811	8.25181	4.55217	32	Promoter (2-3kb)	1	1702379	1724357	21979	2	728642	ENST00000404249.8	2152	ENSG00000008128	CDK11A	cyclin dependent kinase 11A
	chr1	1722647	1722780	134	*	chip_y87c_zmynd_peak_49	54	.	5.93785	9.2935	5.45023	97	Promoter (1-2kb)	1	1702379	1724357	21979	2	728642	ENST00000404249.8	1577	ENSG00000008128	CDK11A	cyclin dependent kinase 11A
	chr1	1723706	1723861	156	*	chip_y87c_zmynd_peak_50	28	.	4.56758	6.27403	2.87878	137	Promoter (<=1kb)	1	1702379	1724357	21979	2	728642	ENST00000404249.8	496	ENSG00000008128	CDK11A	cyclin dependent kinase 11A
	chr1	1728492	1728580	89	*	chip_y87c_zmynd_peak_51	21	.	4.11082	5.34422	2.11796	14	3' UTR	1	1702736	1737688	34953	2	728642	ENST00000598846.1	9108	ENSG00000008128	CDK11A	cyclin dependent kinase 11A
	chr1	1736881	1736969	89	*	chip_y87c_zmynd_peak_52	21	.	4.11082	5.34422	2.11796	78	Promoter (<=1kb)	1	1702736	1737688	34953	2	728642	ENST00000598846.1	719	ENSG00000008128	CDK11A	cyclin dependent kinase 11A
	chr1	1758554	1758787	234	*	chip_y87c_zmynd_peak_53	36	.	5.02434	7.24437	3.69034	210	Promoter (<=1kb)	1	1752471	1758575	6105	2	65220	ENST00000342348.9	0	ENSG00000008130	NADK	NAD kinase
	chr1	1777118	1777295	178	*	chip_y87c_zmynd_peak_54	55	.	5.40345	9.43957	5.56829	158	Promoter (1-2kb)	1	1751232	1778470	27239	2	65220	ENST00000341426.9	1175	ENSG00000008130	NADK	NAD kinase
	chr1	1777377	1777527	151	*	chip_y87c_zmynd_peak_55	34	.	4.66777	6.95365	3.48334	76	Promoter (<=1kb)	1	1751232	1778470	27239	2	65220	ENST00000341426.9	943	ENSG00000008130	NADK	NAD kinase
	chr1	1777849	1777937	89	*	chip_y87c_zmynd_peak_56	36	.	5.02434	7.24437	3.69034	11	Promoter (<=1kb)	1	1751232	1778470	27239	2	65220	ENST00000341426.9	533	ENSG00000008130	NADK	NAD kinase
	chr1	1783273	1783361	89	*	chip_y87c_zmynd_peak_57	45	.	5.4811	8.25181	4.55217	37	Promoter (2-3kb)	1	1779157	1780457	1301	2	65220	ENST00000480542.1	-2816	ENSG00000008130	NADK	NAD kinase
	chr1	1785929	1786054	126	*	chip_y87c_zmynd_peak_58	13	.	3.04444	4.22587	1.32767	53	3' UTR	1	1785285	1891117	105833	2	2782	ENST00000610897.4	105063	ENSG00000078369	GNB1	G protein subunit beta 1
	chr1	1786609	1786736	128	*	chip_y87c_zmynd_peak_59	33	.	4.76393	6.83358	3.37262	68	3' UTR	1	1785285	1891117	105833	2	2782	ENST00000610897.4	104381	ENSG00000078369	GNB1	G protein subunit beta 1
	chr1	1786855	1786959	105	*	chip_y87c_zmynd_peak_60	73	.	6.85137	11.47	7.3267	70	3' UTR	1	1785285	1891117	105833	2	2782	ENST00000610897.4	104158	ENSG00000078369	GNB1	G protein subunit beta 1
	chr1	1789104	1789224	121	*	chip_y87c_zmynd_peak_61	21	.	4.11082	5.34422	2.11796	65	Exon (ENST00000610897.4/2782, exon 9 of 11)	1	1785285	1891117	105833	2	2782	ENST00000610897.4	101893	ENSG00000078369	GNB1	G protein subunit beta 1
	chr1	1824153	1824288	136	*	chip_y87c_zmynd_peak_62	39	.	4.65556	7.5142	3.94067	21	Intron (ENST00000610897.4/2782, intron 2 of 10)	1	1785285	1891117	105833	2	2782	ENST00000610897.4	66829	ENSG00000078369	GNB1	G protein subunit beta 1
	chr1	1828558	1828945	388	*	chip_y87c_zmynd_peak_63	45	.	5.09952	8.25876	4.55676	156	Intron (ENST00000610897.4/2782, intron 1 of 10)	1	1785285	1891117	105833	2	2782	ENST00000610897.4	62172	ENSG00000078369	GNB1	G protein subunit beta 1
	chr1	1829060	1829636	577	*	chip_y87c_zmynd_peak_64	81	.	6.41659	12.3348	8.11814	396	Intron (ENST00000610897.4/2782, intron 1 of 10)	1	1785285	1891117	105833	2	2782	ENST00000610897.4	61481	ENSG00000078369	GNB1	G protein subunit beta 1
	chr1	1833229	1833898	670	*	chip_y87c_zmynd_peak_65	23	.	3.55185	5.56446	2.31446	570	Intron (ENST00000610897.4/2782, intron 1 of 10)	1	1785285	1891117	105833	2	2782	ENST00000610897.4	57219	ENSG00000078369	GNB1	G protein subunit beta 1
	chr1	1834000	1834475	476	*	chip_y87c_zmynd_peak_66	56	.	5.86373	9.50962	5.62969	409	Intron (ENST00000610897.4/2782, intron 1 of 10)	1	1785285	1891117	105833	2	2782	ENST00000610897.4	56642	ENSG00000078369	GNB1	G protein subunit beta 1
	chr1	1840806	1840894	89	*	chip_y87c_zmynd_peak_67	40	.	5.06307	7.58637	4.01063	60	Intron (ENST00000610897.4/2782, intron 1 of 10)	1	1785285	1891117	105833	2	2782	ENST00000610897.4	50223	ENSG00000078369	GNB1	G protein subunit beta 1
	chr1	1856860	1857034	175	*	chip_y87c_zmynd_peak_68	23	.	4.17313	5.6582	2.39697	40	Intron (ENST00000610897.4/2782, intron 1 of 10)	1	1785285	1891117	105833	2	2782	ENST00000610897.4	34083	ENSG00000078369	GNB1	G protein subunit beta 1
	chr1	1858890	1859002	113	*	chip_y87c_zmynd_peak_69	38	.	3.8601	7.41788	3.85409	46	Intron (ENST00000610897.4/2782, intron 1 of 10)	1	1785285	1891117	105833	2	2782	ENST00000610897.4	32115	ENSG00000078369	GNB1	G protein subunit beta 1
	chr1	1859344	1859443	100	*	chip_y87c_zmynd_peak_70	28	.	4.42914	6.30445	2.89985	61	Intron (ENST00000610897.4/2782, intron 1 of 10)	1	1785285	1891117	105833	2	2782	ENST00000610897.4	31674	ENSG00000078369	GNB1	G protein subunit beta 1
	chr1	1860152	1860272	121	*	chip_y87c_zmynd_peak_71	13	.	3.04444	4.22587	1.32767	46	Intron (ENST00000610897.4/2782, intron 1 of 10)	1	1785285	1891117	105833	2	2782	ENST00000610897.4	30845	ENSG00000078369	GNB1	G protein subunit beta 1
	chr1	1873183	1873328	146	*	chip_y87c_zmynd_peak_72	28	.	4.56758	6.27403	2.87878	140	Intron (ENST00000610897.4/2782, intron 1 of 10)	1	1785285	1891117	105833	2	2782	ENST00000610897.4	17789	ENSG00000078369	GNB1	G protein subunit beta 1
	chr1	1906313	1906401	89	*	chip_y87c_zmynd_peak_73	21	.	4.11082	5.34422	2.11796	21	Distal Intergenic	1	1915108	1917294	2187	1	163688	ENST00000378604.3	-8707	ENSG00000169885	CALML6	calmodulin like 6
	chr1	2230480	2230956	477	*	chip_y87c_zmynd_peak_74	48	.	4.56666	8.57698	4.83428	285	Promoter (2-3kb)	1	2228319	2310213	81895	1	6497	ENST00000378536.5	2161	ENSG00000157933	SKI	SKI proto-oncogene
	chr1	2231237	2232057	821	*	chip_y87c_zmynd_peak_75	146	.	10.0487	19.8875	14.6838	444	Promoter (2-3kb)	1	2228319	2310213	81895	1	6497	ENST00000378536.5	2918	ENSG00000157933	SKI	SKI proto-oncogene
	chr1	2248489	2248652	164	*	chip_y87c_zmynd_peak_76	21	.	4.11082	5.34422	2.11796	114	Intron (ENST00000378536.5/6497, intron 1 of 6)	1	2228319	2310213	81895	1	6497	ENST00000378536.5	20170	ENSG00000157933	SKI	SKI proto-oncogene
	chr1	2307845	2307933	89	*	chip_y87c_zmynd_peak_77	36	.	5.02434	7.24437	3.69034	35	3' UTR	1	2228319	2310213	81895	1	6497	ENST00000378536.5	79526	ENSG00000157933	SKI	SKI proto-oncogene
	chr1	2308025	2308329	305	*	chip_y87c_zmynd_peak_78	93	.	7.76489	13.7578	9.33638	40	3' UTR	1	2228319	2310213	81895	1	6497	ENST00000378536.5	79706	ENSG00000157933	SKI	SKI proto-oncogene
	chr1	2403018	2403174	157	*	chip_y87c_zmynd_peak_79	36	.	5.02434	7.24437	3.69034	95	3' UTR	1	2391775	2405442	13668	1	11079	ENST00000378513.7	11243	ENSG00000157916	RER1	retention in endoplasmic reticulum sorting receptor 1
	chr1	2403647	2404427	781	*	chip_y87c_zmynd_peak_80	125	.	9.13516	17.3713	12.5024	245	3' UTR	1	2391775	2405442	13668	1	11079	ENST00000378513.7	11872	ENSG00000157916	RER1	retention in endoplasmic reticulum sorting receptor 1
	chr1	2410193	2410462	270	*	chip_y87c_zmynd_peak_81	28	.	4.56758	6.27403	2.87878	28	Promoter (2-3kb)	1	2403964	2412530	8567	2	5192	ENST00000288774.7	2068	ENSG00000157911	PEX10	peroxisomal biogenesis factor 10
	chr1	2410600	2410786	187	*	chip_y87c_zmynd_peak_82	28	.	4.56758	6.27403	2.87878	149	Promoter (1-2kb)	1	2403964	2412530	8567	2	5192	ENST00000288774.7	1744	ENSG00000157911	PEX10	peroxisomal biogenesis factor 10
	chr1	2411054	2411208	155	*	chip_y87c_zmynd_peak_83	28	.	4.56758	6.27403	2.87878	137	Promoter (1-2kb)	1	2403964	2412530	8567	2	5192	ENST00000288774.7	1322	ENSG00000157911	PEX10	peroxisomal biogenesis factor 10
	chr1	3587235	3587567	333	*	chip_y87c_zmynd_peak_84	20	.	3.71487	5.15911	2.02487	270	Intron (ENST00000356575.9/1953, intron 3 of 36)	1	3487951	3611508	123558	2	1953	ENST00000356575.9	23941	ENSG00000162591	MEGF6	multiple EGF like domains 6
	chr1	3625774	3625880	107	*	chip_y87c_zmynd_peak_85	54	.	5.93785	9.2935	5.45023	34	Promoter (<=1kb)	1	3625015	3630127	5113	1	127262	ENST00000378344.7	759	ENSG00000158109	TPRG1L	tumor protein p63 regulated 1 like
	chr1	3626021	3626166	146	*	chip_y87c_zmynd_peak_86	93	.	7.76489	13.7578	9.33638	67	Promoter (1-2kb)	1	3625015	3630127	5113	1	127262	ENST00000378344.7	1006	ENSG00000158109	TPRG1L	tumor protein p63 regulated 1 like
	chr1	3780408	3780517	110	*	chip_y87c_zmynd_peak_87	73	.	6.85137	11.47	7.3267	59	3' UTR	1	3778559	3796498	17940	2	57470	ENST00000378251.3	15981	ENSG00000130764	LRRC47	leucine rich repeat containing 47
	chr1	3780681	3781060	380	*	chip_y87c_zmynd_peak_88	83	.	7.30813	12.6009	8.31592	282	3' UTR	1	3778559	3796498	17940	2	57470	ENST00000378251.3	15438	ENSG00000130764	LRRC47	leucine rich repeat containing 47
	chr1	3781220	3781773	554	*	chip_y87c_zmynd_peak_89	125	.	9.13516	17.3713	12.5024	86	3' UTR	1	3778559	3796498	17940	2	57470	ENST00000378251.3	14725	ENSG00000130764	LRRC47	leucine rich repeat containing 47
	chr1	3785604	3785771	168	*	chip_y87c_zmynd_peak_90	21	.	4.11082	5.34422	2.11796	46	Intron (ENST00000378251.3/57470, intron 2 of 6)	1	3778559	3796498	17940	2	57470	ENST00000378251.3	10727	ENSG00000130764	LRRC47	leucine rich repeat containing 47
	chr1	3892713	3893275	563	*	chip_y87c_zmynd_peak_91	83	.	7.30813	12.6009	8.31592	211	Exon (ENST00000486765.5/339448, exon 3 of 5)	1	3889125	3900247	11123	2	339448	ENST00000486765.5	6972	ENSG00000198912	C1orf174	chromosome 1 open reading frame 174
	chr1	6183638	6183777	140	*	chip_y87c_zmynd_peak_92	26	.	4.05258	5.95201	2.64844	62	Intron (ENST00000484532.6/6146, intron 2 of 4)	1	6159430	6197757	38328	2	6146	ENST00000484532.6	13980	ENSG00000116251	RPL22	ribosomal protein L22
	chr1	6184255	6184601	347	*	chip_y87c_zmynd_peak_93	13	.	2.84429	4.20591	1.31826	1	Intron (ENST00000484532.6/6146, intron 2 of 4)	1	6159430	6197757	38328	2	6146	ENST00000484532.6	13156	ENSG00000116251	RPL22	ribosomal protein L22
	chr1	6185842	6185974	133	*	chip_y87c_zmynd_peak_94	23	.	3.55185	5.56446	2.31446	27	3' UTR	1	6159430	6197757	38328	2	6146	ENST00000484532.6	11783	ENSG00000116251	RPL22	ribosomal protein L22
	chr1	6187745	6188063	319	*	chip_y87c_zmynd_peak_95	26	.	4.05258	5.95201	2.64844	50	Intron (ENST00000484532.6/6146, intron 2 of 4)	1	6159430	6197757	38328	2	6146	ENST00000484532.6	9694	ENSG00000116251	RPL22	ribosomal protein L22
	chr1	6189909	6190105	197	*	chip_y87c_zmynd_peak_96	47	.	5.42507	8.47073	4.75626	26	Intron (ENST00000484532.6/6146, intron 2 of 4)	1	6159430	6197757	38328	2	6146	ENST00000484532.6	7652	ENSG00000116251	RPL22	ribosomal protein L22
	chr1	6190694	6190858	165	*	chip_y87c_zmynd_peak_97	44	.	5.40115	8.12461	4.48844	35	Intron (ENST00000484532.6/6146, intron 2 of 4)	1	6159430	6197757	38328	2	6146	ENST00000484532.6	6899	ENSG00000116251	RPL22	ribosomal protein L22
	chr1	6197621	6197772	152	*	chip_y87c_zmynd_peak_98	20	.	3.71487	5.15911	2.02487	1	Promoter (<=1kb)	1	6159430	6197757	38328	2	6146	ENST00000484532.6	0	ENSG00000116251	RPL22	ribosomal protein L22
	chr1	6198479	6198587	109	*	chip_y87c_zmynd_peak_99	26	.	4.05258	5.95201	2.64844	55	Promoter (1-2kb)	1	6185020	6199595	14576	2	6146	ENST00000234875.9	1008	ENSG00000116251	RPL22	ribosomal protein L22
	chr1	6198823	6198935	113	*	chip_y87c_zmynd_peak_100	45	.	5.4811	8.25181	4.55217	37	Promoter (<=1kb)	1	6185020	6199595	14576	2	6146	ENST00000234875.9	660	ENSG00000116251	RPL22	ribosomal protein L22
	chr1	6633702	6633904	203	*	chip_y87c_zmynd_peak_101	36	.	5.02434	7.24437	3.69034	177	Intron (ENST00000377627.7/90326, intron 4 of 4)	1	6625192	6635586	10395	1	90326	ENST00000377627.7	8510	ENSG00000041988	THAP3	THAP domain containing 3
	chr1	6646573	6646671	99	*	chip_y87c_zmynd_peak_102	26	.	4.05258	5.95201	2.64844	75	Intron (ENST00000451196.5/55735, intron 6 of 7)	1	6634168	6681037	46870	2	55735	ENST00000451196.5	34366	ENSG00000007923	DNAJC11	DnaJ heat shock protein family (Hsp40) member C11
	chr1	7968909	7969126	218	*	chip_y87c_zmynd_peak_103	17	.	3.29814	4.87967	1.79381	173	Exon (ENST00000460192.5/11315, exon 4 of 6)	1	7954291	7985052	30762	1	11315	ENST00000493373.5	14618	ENSG00000116288	PARK7	Parkinsonism associated deglycase
	chr1	7969636	7969729	94	*	chip_y87c_zmynd_peak_104	34	.	4.78201	6.86209	3.40024	37	Intron (ENST00000493373.5/11315, intron 4 of 6)	1	7954291	7985052	30762	1	11315	ENST00000493373.5	15345	ENSG00000116288	PARK7	Parkinsonism associated deglycase
	chr1	7970351	7970460	110	*	chip_y87c_zmynd_peak_105	17	.	3.75581	4.79707	1.7243	33	Intron (ENST00000493373.5/11315, intron 4 of 6)	1	7954291	7985052	30762	1	11315	ENST00000493373.5	16060	ENSG00000116288	PARK7	Parkinsonism associated deglycase
	chr1	7970584	7970948	365	*	chip_y87c_zmynd_peak_106	32	.	3.65694	6.72726	3.29317	73	Exon (ENST00000493373.5/11315, exon 5 of 7)	1	7954291	7985052	30762	1	11315	ENST00000493373.5	16293	ENSG00000116288	PARK7	Parkinsonism associated deglycase
	chr1	7971103	7971523	421	*	chip_y87c_zmynd_peak_107	55	.	5.40345	9.43957	5.56829	218	Exon (ENST00000465354.5/11315, exon 5 of 5)	1	7954291	7985052	30762	1	11315	ENST00000493373.5	16812	ENSG00000116288	PARK7	Parkinsonism associated deglycase
	chr1	7975446	7975644	199	*	chip_y87c_zmynd_peak_108	55	.	5.40345	9.43957	5.56829	132	Intron (ENST00000493373.5/11315, intron 5 of 6)	1	7954291	7985052	30762	1	11315	ENST00000493373.5	21155	ENSG00000116288	PARK7	Parkinsonism associated deglycase
	chr1	7982169	7982625	457	*	chip_y87c_zmynd_peak_109	73	.	6.85137	11.47	7.3267	259	Intron (ENST00000493373.5/11315, intron 6 of 6)	1	7954291	7985052	30762	1	11315	ENST00000493373.5	27878	ENSG00000116288	PARK7	Parkinsonism associated deglycase
	chr1	8017636	8017761	126	*	chip_y87c_zmynd_peak_110	38	.	4.79625	7.45064	3.88597	76	Intron (ENST00000474874.5/54206, intron 1 of 2)	1	8004404	8026283	21880	2	54206	ENST00000474874.5	8522	ENSG00000116285	ERRFI1	ERBB receptor feedback inhibitor 1
	chr1	8352452	8352639	188	*	chip_y87c_zmynd_peak_111	45	.	5.4811	8.25181	4.55217	34	3' UTR	1	8352397	8817465	465069	2	473	ENST00000337907.7	464826	ENSG00000142599	RERE	arginine-glutamic acid dipeptide repeats
	chr1	8354555	8355073	519	*	chip_y87c_zmynd_peak_112	45	.	5.4811	8.25181	4.55217	164	3' UTR	1	8352397	8817465	465069	2	473	ENST00000337907.7	462392	ENSG00000142599	RERE	arginine-glutamic acid dipeptide repeats
	chr1	8363993	8364113	121	*	chip_y87c_zmynd_peak_113	14	.	3.60077	4.37791	1.42097	51	Exon (ENST00000337907.7/473, exon 16 of 24)	1	8352397	8817465	465069	2	473	ENST00000337907.7	453352	ENSG00000142599	RERE	arginine-glutamic acid dipeptide repeats
	chr1	8369647	8369735	89	*	chip_y87c_zmynd_peak_114	28	.	4.56758	6.27403	2.87878	20	Intron (ENST00000337907.7/473, intron 13 of 23)	1	8352397	8817465	465069	2	473	ENST00000337907.7	447730	ENSG00000142599	RERE	arginine-glutamic acid dipeptide repeats
	chr1	8372558	8372804	247	*	chip_y87c_zmynd_peak_115	70	.	6.647	11.1387	7.08585	161	Intron (ENST00000337907.7/473, intron 13 of 23)	1	8352397	8817465	465069	2	473	ENST00000337907.7	444661	ENSG00000142599	RERE	arginine-glutamic acid dipeptide repeats
	chr1	8373215	8373622	408	*	chip_y87c_zmynd_peak_116	97	.	7.79553	14.2389	9.78099	205	Intron (ENST00000337907.7/473, intron 13 of 23)	1	8352397	8817465	465069	2	473	ENST00000337907.7	443843	ENSG00000142599	RERE	arginine-glutamic acid dipeptide repeats
	chr1	8373709	8373943	235	*	chip_y87c_zmynd_peak_117	17	.	3.29814	4.87967	1.79381	225	Intron (ENST00000337907.7/473, intron 13 of 23)	1	8352397	8817465	465069	2	473	ENST00000337907.7	443522	ENSG00000142599	RERE	arginine-glutamic acid dipeptide repeats
	chr1	8375846	8375983	138	*	chip_y87c_zmynd_peak_118	19	.	3.91255	5.03845	1.93216	55	Intron (ENST00000337907.7/473, intron 13 of 23)	1	8352397	8817465	465069	2	473	ENST00000337907.7	441482	ENSG00000142599	RERE	arginine-glutamic acid dipeptide repeats
	chr1	8377333	8377460	128	*	chip_y87c_zmynd_peak_119	50	.	5.6301	8.80016	5.04446	63	Intron (ENST00000337907.7/473, intron 13 of 23)	1	8352397	8817465	465069	2	473	ENST00000337907.7	440005	ENSG00000142599	RERE	arginine-glutamic acid dipeptide repeats
	chr1	8377616	8377925	310	*	chip_y87c_zmynd_peak_120	28	.	3.80555	6.27825	2.87878	266	Intron (ENST00000337907.7/473, intron 13 of 23)	1	8352397	8817465	465069	2	473	ENST00000337907.7	439540	ENSG00000142599	RERE	arginine-glutamic acid dipeptide repeats
	chr1	8378015	8378220	206	*	chip_y87c_zmynd_peak_121	53	.	5.63709	9.14156	5.36412	182	Intron (ENST00000337907.7/473, intron 13 of 23)	1	8352397	8817465	465069	2	473	ENST00000337907.7	439245	ENSG00000142599	RERE	arginine-glutamic acid dipeptide repeats
	chr1	8378810	8378898	89	*	chip_y87c_zmynd_peak_122	20	.	3.97284	5.13135	2.01817	53	Intron (ENST00000337907.7/473, intron 13 of 23)	1	8352397	8817465	465069	2	473	ENST00000337907.7	438567	ENSG00000142599	RERE	arginine-glutamic acid dipeptide repeats
	chr1	8386964	8387123	160	*	chip_y87c_zmynd_peak_123	39	.	4.4693	7.48808	3.92206	31	Intron (ENST00000337907.7/473, intron 13 of 23)	1	8352397	8817465	465069	2	473	ENST00000337907.7	430342	ENSG00000142599	RERE	arginine-glutamic acid dipeptide repeats
	chr1	8387652	8387844	193	*	chip_y87c_zmynd_peak_124	56	.	5.47966	9.57033	5.68718	143	Intron (ENST00000337907.7/473, intron 13 of 23)	1	8352397	8817465	465069	2	473	ENST00000337907.7	429621	ENSG00000142599	RERE	arginine-glutamic acid dipeptide repeats
	chr1	8389083	8389176	94	*	chip_y87c_zmynd_peak_125	46	.	5.14862	8.34013	4.63534	54	Intron (ENST00000337907.7/473, intron 13 of 23)	1	8352397	8817465	465069	2	473	ENST00000337907.7	428289	ENSG00000142599	RERE	arginine-glutamic acid dipeptide repeats
	chr1	8401653	8401741	89	*	chip_y87c_zmynd_peak_126	28	.	4.56758	6.27403	2.87878	34	Intron (ENST00000337907.7/473, intron 13 of 23)	1	8352397	8817465	465069	2	473	ENST00000337907.7	415724	ENSG00000142599	RERE	arginine-glutamic acid dipeptide repeats
	chr1	8405729	8405912	184	*	chip_y87c_zmynd_peak_127	36	.	5.02434	7.24437	3.69034	124	Intron (ENST00000337907.7/473, intron 13 of 23)	1	8352397	8817465	465069	2	473	ENST00000337907.7	411553	ENSG00000142599	RERE	arginine-glutamic acid dipeptide repeats
	chr1	8406661	8407573	913	*	chip_y87c_zmynd_peak_128	125	.	9.13516	17.3713	12.5024	756	Intron (ENST00000337907.7/473, intron 13 of 23)	1	8352397	8817465	465069	2	473	ENST00000337907.7	409892	ENSG00000142599	RERE	arginine-glutamic acid dipeptide repeats
	chr1	8407665	8409736	2072	*	chip_y87c_zmynd_peak_129	183	.	11.2602	24.112	18.3837	1357	Intron (ENST00000337907.7/473, intron 13 of 23)	1	8352397	8817465	465069	2	473	ENST00000337907.7	407729	ENSG00000142599	RERE	arginine-glutamic acid dipeptide repeats
	chr1	8409840	8410122	283	*	chip_y87c_zmynd_peak_130	36	.	5.02434	7.24437	3.69034	21	Intron (ENST00000337907.7/473, intron 13 of 23)	1	8352397	8817465	465069	2	473	ENST00000337907.7	407343	ENSG00000142599	RERE	arginine-glutamic acid dipeptide repeats
	chr1	8411350	8411438	89	*	chip_y87c_zmynd_peak_131	31	.	4.60722	6.58619	3.16376	55	Intron (ENST00000337907.7/473, intron 13 of 23)	1	8352397	8817465	465069	2	473	ENST00000337907.7	406027	ENSG00000142599	RERE	arginine-glutamic acid dipeptide repeats
	chr1	8411635	8412491	857	*	chip_y87c_zmynd_peak_132	131	.	8.95265	18.0568	13.1292	646	Intron (ENST00000337907.7/473, intron 13 of 23)	1	8352397	8817465	465069	2	473	ENST00000337907.7	404974	ENSG00000142599	RERE	arginine-glutamic acid dipeptide repeats
	chr1	8412675	8412923	249	*	chip_y87c_zmynd_peak_133	85	.	5.83518	12.8561	8.55221	76	Intron (ENST00000337907.7/473, intron 13 of 23)	1	8352397	8817465	465069	2	473	ENST00000337907.7	404542	ENSG00000142599	RERE	arginine-glutamic acid dipeptide repeats
	chr1	8413000	8413428	429	*	chip_y87c_zmynd_peak_134	129	.	8.85828	17.8975	12.9788	191	Intron (ENST00000337907.7/473, intron 13 of 23)	1	8352397	8817465	465069	2	473	ENST00000337907.7	404037	ENSG00000142599	RERE	arginine-glutamic acid dipeptide repeats
	chr1	8413905	8414022	118	*	chip_y87c_zmynd_peak_135	26	.	4.05258	5.95201	2.64844	71	Intron (ENST00000337907.7/473, intron 13 of 23)	1	8352397	8817465	465069	2	473	ENST00000337907.7	403443	ENSG00000142599	RERE	arginine-glutamic acid dipeptide repeats
	chr1	8414824	8419992	5169	*	chip_y87c_zmynd_peak_136	200	.	10.9624	25.9617	20.0251	1336	Intron (ENST00000337907.7/473, intron 13 of 23)	1	8352397	8817465	465069	2	473	ENST00000337907.7	397473	ENSG00000142599	RERE	arginine-glutamic acid dipeptide repeats
	chr1	8420184	8420387	204	*	chip_y87c_zmynd_peak_137	35	.	4.05925	7.01928	3.5415	14	Intron (ENST00000337907.7/473, intron 13 of 23)	1	8352397	8817465	465069	2	473	ENST00000337907.7	397078	ENSG00000142599	RERE	arginine-glutamic acid dipeptide repeats
	chr1	8420467	8420739	273	*	chip_y87c_zmynd_peak_138	70	.	5.52786	11.1062	7.05441	77	Intron (ENST00000337907.7/473, intron 13 of 23)	1	8352397	8817465	465069	2	473	ENST00000337907.7	396726	ENSG00000142599	RERE	arginine-glutamic acid dipeptide repeats
	chr1	8420829	8423370	2542	*	chip_y87c_zmynd_peak_139	138	.	8.56196	18.9093	13.8513	1958	5' UTR	1	8352397	8817465	465069	2	473	ENST00000337907.7	394095	ENSG00000142599	RERE	arginine-glutamic acid dipeptide repeats
	chr1	8424261	8424605	345	*	chip_y87c_zmynd_peak_140	135	.	8.97703	18.6065	13.5919	242	Intron (ENST00000337907.7/473, intron 12 of 23)	1	8352397	8817465	465069	2	473	ENST00000337907.7	392860	ENSG00000142599	RERE	arginine-glutamic acid dipeptide repeats
	chr1	8425168	8425256	89	*	chip_y87c_zmynd_peak_141	13	.	3.04444	4.22587	1.32767	77	Promoter (<=1kb)	1	8364056	8425212	61157	2	473	ENST00000488215.5	0	ENSG00000142599	RERE	arginine-glutamic acid dipeptide repeats
	chr1	8448859	8449230	372	*	chip_y87c_zmynd_peak_142	50	.	5.44573	8.82916	5.07041	185	Intron (ENST00000337907.7/473, intron 12 of 23)	1	8352397	8817465	465069	2	473	ENST00000337907.7	368235	ENSG00000142599	RERE	arginine-glutamic acid dipeptide repeats
	chr1	8462973	8463162	190	*	chip_y87c_zmynd_peak_143	28	.	4.08587	6.26482	2.87878	13	Intron (ENST00000337907.7/473, intron 12 of 23)	1	8352397	8817465	465069	2	473	ENST00000337907.7	354303	ENSG00000142599	RERE	arginine-glutamic acid dipeptide repeats
	chr1	8463271	8463688	418	*	chip_y87c_zmynd_peak_144	17	.	2.88005	4.80776	1.73388	160	Intron (ENST00000337907.7/473, intron 12 of 23)	1	8352397	8817465	465069	2	473	ENST00000337907.7	353777	ENSG00000142599	RERE	arginine-glutamic acid dipeptide repeats
	chr1	8464813	8464916	104	*	chip_y87c_zmynd_peak_145	13	.	3.04444	4.22587	1.32767	85	Intron (ENST00000337907.7/473, intron 12 of 23)	1	8352397	8817465	465069	2	473	ENST00000337907.7	352549	ENSG00000142599	RERE	arginine-glutamic acid dipeptide repeats
	chr1	8465009	8465434	426	*	chip_y87c_zmynd_peak_146	51	.	5.50176	8.92081	5.15572	349	Exon (ENST00000480342.5/473, exon 11 of 11)	1	8352397	8817465	465069	2	473	ENST00000337907.7	352031	ENSG00000142599	RERE	arginine-glutamic acid dipeptide repeats
	chr1	8465561	8465784	224	*	chip_y87c_zmynd_peak_147	13	.	3.04444	4.22587	1.32767	85	Exon (ENST00000480342.5/473, exon 11 of 11)	1	8352397	8817465	465069	2	473	ENST00000337907.7	351681	ENSG00000142599	RERE	arginine-glutamic acid dipeptide repeats
	chr1	8490709	8490841	133	*	chip_y87c_zmynd_peak_148	22	.	4.0985	5.54158	2.29796	17	Intron (ENST00000337907.7/473, intron 11 of 23)	1	8352397	8817465	465069	2	473	ENST00000337907.7	326624	ENSG00000142599	RERE	arginine-glutamic acid dipeptide repeats
	chr1	8503124	8503218	95	*	chip_y87c_zmynd_peak_149	36	.	5.02434	7.24437	3.69034	51	Intron (ENST00000337907.7/473, intron 9 of 23)	1	8352397	8817465	465069	2	473	ENST00000337907.7	314247	ENSG00000142599	RERE	arginine-glutamic acid dipeptide repeats
	chr1	8525550	8525803	254	*	chip_y87c_zmynd_peak_150	62	.	6.03974	10.1493	6.23247	224	5' UTR	1	8352397	8817465	465069	2	473	ENST00000337907.7	291662	ENSG00000142599	RERE	arginine-glutamic acid dipeptide repeats
	chr1	8598061	8598192	132	*	chip_y87c_zmynd_peak_151	71	.	6.44238	11.1846	7.12187	64	Intron (ENST00000337907.7/473, intron 5 of 23)	1	8352397	8817465	465069	2	473	ENST00000337907.7	219273	ENSG00000142599	RERE	arginine-glutamic acid dipeptide repeats
	chr1	8644399	8644634	236	*	chip_y87c_zmynd_peak_152	55	.	5.20043	9.42935	5.56829	87	Intron (ENST00000337907.7/473, intron 3 of 23)	1	8352397	8817465	465069	2	473	ENST00000337907.7	172831	ENSG00000142599	RERE	arginine-glutamic acid dipeptide repeats
	chr1	8644763	8644884	122	*	chip_y87c_zmynd_peak_153	25	.	4.13831	5.84181	2.56882	81	Intron (ENST00000337907.7/473, intron 3 of 23)	1	8352397	8817465	465069	2	473	ENST00000337907.7	172581	ENSG00000142599	RERE	arginine-glutamic acid dipeptide repeats
	chr1	8671282	8671404	123	*	chip_y87c_zmynd_peak_154	17	.	3.29814	4.87967	1.79381	3	Intron (ENST00000337907.7/473, intron 2 of 23)	1	8352397	8817465	465069	2	473	ENST00000337907.7	146061	ENSG00000142599	RERE	arginine-glutamic acid dipeptide repeats
	chr1	8700847	8701003	157	*	chip_y87c_zmynd_peak_155	39	.	5.00775	7.49814	3.92712	54	Intron (ENST00000337907.7/473, intron 2 of 23)	1	8352397	8817465	465069	2	473	ENST00000337907.7	116462	ENSG00000142599	RERE	arginine-glutamic acid dipeptide repeats
	chr1	8701469	8701888	420	*	chip_y87c_zmynd_peak_156	67	.	6.22369	10.8229	6.79242	77	Intron (ENST00000337907.7/473, intron 2 of 23)	1	8352397	8817465	465069	2	473	ENST00000337907.7	115577	ENSG00000142599	RERE	arginine-glutamic acid dipeptide repeats
	chr1	8702031	8702248	218	*	chip_y87c_zmynd_peak_157	53	.	5.65696	9.17391	5.39027	176	Intron (ENST00000337907.7/473, intron 2 of 23)	1	8352397	8817465	465069	2	473	ENST00000337907.7	115217	ENSG00000142599	RERE	arginine-glutamic acid dipeptide repeats
	chr1	8702688	8702831	144	*	chip_y87c_zmynd_peak_158	37	.	4.86598	7.27161	3.7169	84	Intron (ENST00000337907.7/473, intron 2 of 23)	1	8352397	8817465	465069	2	473	ENST00000337907.7	114634	ENSG00000142599	RERE	arginine-glutamic acid dipeptide repeats
	chr1	8857484	8857680	197	*	chip_y87c_zmynd_peak_159	36	.	5.02434	7.24437	3.69034	60	Distal Intergenic	1	8361158	8848921	487764	2	473	ENST00000656437.1	-8563	ENSG00000142599	RERE	arginine-glutamic acid dipeptide repeats
	chr1	8860317	8860405	89	*	chip_y87c_zmynd_peak_160	28	.	4.56758	6.27403	2.87878	36	Downstream (<1kb)	1	8866502	8866590	89	2	102465436	ENST00000618792.1	6185	ENSG00000274258	MIR6728	microRNA 6728
	chr1	8860548	8860650	103	*	chip_y87c_zmynd_peak_161	45	.	5.4811	8.25181	4.55217	46	Downstream (<1kb)	1	8866502	8866590	89	2	102465436	ENST00000618792.1	5940	ENSG00000274258	MIR6728	microRNA 6728
	chr1	8864981	8865099	119	*	chip_y87c_zmynd_peak_162	21	.	4.11082	5.34422	2.11796	47	Intron (ENST00000234590.10/2023, intron 8 of 11)	1	8861000	8878686	17687	2	2023	ENST00000234590.10	13587	ENSG00000074800	ENO1	enolase 1
	chr1	8867424	8867557	134	*	chip_y87c_zmynd_peak_163	21	.	4.11082	5.34422	2.11796	97	Intron (ENST00000234590.10/2023, intron 5 of 11)	1	8861000	8878686	17687	2	2023	ENST00000234590.10	11129	ENSG00000074800	ENO1	enolase 1
	chr1	8871263	8871373	111	*	chip_y87c_zmynd_peak_164	45	.	5.4811	8.25181	4.55217	40	Exon (ENST00000464920.2/2023, exon 1 of 9)	1	8861000	8878686	17687	2	2023	ENST00000234590.10	7313	ENSG00000074800	ENO1	enolase 1
	chr1	8872064	8872172	109	*	chip_y87c_zmynd_peak_165	21	.	4.11082	5.34422	2.11796	25	Intron (ENST00000234590.10/2023, intron 2 of 11)	1	8861000	8878686	17687	2	2023	ENST00000234590.10	6514	ENSG00000074800	ENO1	enolase 1
	chr1	8873994	8874082	89	*	chip_y87c_zmynd_peak_166	36	.	5.02434	7.24437	3.69034	30	Promoter (4-5kb)	1	8861000	8878686	17687	2	2023	ENST00000234590.10	4604	ENSG00000074800	ENO1	enolase 1
	chr1	8874228	8874481	254	*	chip_y87c_zmynd_peak_167	28	.	4.56758	6.27403	2.87878	174	Promoter (4-5kb)	1	8861000	8878686	17687	2	2023	ENST00000234590.10	4205	ENSG00000074800	ENO1	enolase 1
	chr1	8874796	8874935	140	*	chip_y87c_zmynd_peak_168	53	.	5.85125	9.15471	5.37144	83	Promoter (3-4kb)	1	8861000	8878686	17687	2	2023	ENST00000234590.10	3751	ENSG00000074800	ENO1	enolase 1
	chr1	8875037	8877992	2956	*	chip_y87c_zmynd_peak_169	118	.	8.6617	16.5878	11.8254	1345	Promoter (<=1kb)	1	8861000	8878686	17687	2	2023	ENST00000234590.10	694	ENSG00000074800	ENO1	enolase 1
	chr1	8880378	8880478	101	*	chip_y87c_zmynd_peak_170	73	.	6.85137	11.47	7.3267	70	Promoter (1-2kb)	1	8868049	8879190	11142	2	2023	ENST00000489867.2	-1188	ENSG00000074800	ENO1	enolase 1
	chr1	9540494	9541353	860	*	chip_y87c_zmynd_peak_171	83	.	7.30813	12.6009	8.31592	783	Promoter (1-2kb)	1	9539465	9585173	45709	1	84275	ENST00000302692.7	1029	ENSG00000171612	SLC25A33	solute carrier family 25 member 33
	chr1	9541516	9541604	89	*	chip_y87c_zmynd_peak_172	45	.	5.4811	8.25181	4.55217	28	Promoter (2-3kb)	1	9539465	9585173	45709	1	84275	ENST00000302692.7	2051	ENSG00000171612	SLC25A33	solute carrier family 25 member 33
	chr1	9542182	9542588	407	*	chip_y87c_zmynd_peak_173	41	.	4.31296	7.78599	4.17782	275	Promoter (2-3kb)	1	9539465	9585173	45709	1	84275	ENST00000302692.7	2717	ENSG00000171612	SLC25A33	solute carrier family 25 member 33
	chr1	9542731	9543085	355	*	chip_y87c_zmynd_peak_174	47	.	5.06573	8.52447	4.79182	38	Promoter (3-4kb)	1	9539465	9585173	45709	1	84275	ENST00000302692.7	3266	ENSG00000171612	SLC25A33	solute carrier family 25 member 33
	chr1	9554853	9555009	157	*	chip_y87c_zmynd_peak_175	21	.	4.11082	5.34422	2.11796	85	Intron (ENST00000302692.7/84275, intron 2 of 6)	1	9539465	9585173	45709	1	84275	ENST00000302692.7	15388	ENSG00000171612	SLC25A33	solute carrier family 25 member 33
	chr1	9558897	9559339	443	*	chip_y87c_zmynd_peak_176	28	.	4.56758	6.27403	2.87878	198	Intron (ENST00000302692.7/84275, intron 2 of 6)	1	9539465	9585173	45709	1	84275	ENST00000302692.7	19432	ENSG00000171612	SLC25A33	solute carrier family 25 member 33
	chr1	9559485	9559891	407	*	chip_y87c_zmynd_peak_177	45	.	5.4811	8.25181	4.55217	165	Intron (ENST00000302692.7/84275, intron 2 of 6)	1	9539465	9585173	45709	1	84275	ENST00000302692.7	20020	ENSG00000171612	SLC25A33	solute carrier family 25 member 33
	chr1	9561424	9561529	106	*	chip_y87c_zmynd_peak_178	40	.	4.89073	7.60524	4.02705	40	Intron (ENST00000302692.7/84275, intron 2 of 6)	1	9539465	9585173	45709	1	84275	ENST00000302692.7	21959	ENSG00000171612	SLC25A33	solute carrier family 25 member 33
	chr1	10211653	10211845	193	*	chip_y87c_zmynd_peak_179	47	.	5.06573	8.52447	4.79182	73	Promoter (<=1kb)	1	10210805	10308597	97793	1	23095	ENST00000377093.8	848	ENSG00000054523	KIF1B	kinesin family member 1B
	chr1	10377088	10377186	99	*	chip_y87c_zmynd_peak_180	28	.	4.56758	6.27403	2.87878	19	3' UTR	1	10210805	10377937	167133	1	23095	ENST00000263934.10	166283	ENSG00000054523	KIF1B	kinesin family member 1B
	chr1	10377410	10377735	326	*	chip_y87c_zmynd_peak_181	54	.	5.93785	9.2935	5.45023	65	3' UTR	1	10210805	10377937	167133	1	23095	ENST00000263934.10	166605	ENSG00000054523	KIF1B	kinesin family member 1B
	chr1	10523276	10523405	130	*	chip_y87c_zmynd_peak_182	47	.	5.42507	8.47073	4.75626	58	Intron (ENST00000472851.1/5195, intron 3 of 3)	1	10472288	10536572	64285	1	5195	ENST00000472851.1	50988	ENSG00000142655	PEX14	peroxisomal biogenesis factor 14
	chr1	10528680	10528814	135	*	chip_y87c_zmynd_peak_183	28	.	4.56758	6.27403	2.87878	59	Intron (ENST00000472851.1/5195, intron 3 of 3)	1	10472288	10536572	64285	1	5195	ENST00000472851.1	56392	ENSG00000142655	PEX14	peroxisomal biogenesis factor 14
	chr1	10635294	10635472	179	*	chip_y87c_zmynd_peak_184	36	.	5.02434	7.24437	3.69034	145	Downstream (1-2kb)	1	10642082	10645076	2995	2	54897	ENST00000447850.3	9604	ENSG00000130940	CASZ1	castor zinc finger 1
	chr1	10635821	10635931	111	*	chip_y87c_zmynd_peak_185	36	.	5.02434	7.24437	3.69034	84	Downstream (<1kb)	1	10642082	10645076	2995	2	54897	ENST00000447850.3	9145	ENSG00000130940	CASZ1	castor zinc finger 1
	chr1	10636508	10637432	925	*	chip_y87c_zmynd_peak_186	169	.	10.9622	22.4807	16.9536	575	3' UTR	1	10636604	10796646	160043	2	54897	ENST00000377022.8	159214	ENSG00000130940	CASZ1	castor zinc finger 1
	chr1	10637819	10638174	356	*	chip_y87c_zmynd_peak_187	63	.	6.39461	10.3669	6.37575	123	3' UTR	1	10636604	10796646	160043	2	54897	ENST00000377022.8	158472	ENSG00000130940	CASZ1	castor zinc finger 1
	chr1	10640717	10640814	98	*	chip_y87c_zmynd_peak_188	45	.	5.4811	8.25181	4.55217	39	Intron (ENST00000606802.1/ENST00000606802.1, intron 1 of 1)	1	10636604	10796646	160043	2	54897	ENST00000377022.8	155832	ENSG00000130940	CASZ1	castor zinc finger 1
	chr1	10652564	10652839	276	*	chip_y87c_zmynd_peak_189	73	.	6.85137	11.47	7.3267	131	Exon (ENST00000606802.1/ENST00000606802.1, exon 2 of 2)	1	10636604	10796646	160043	2	54897	ENST00000377022.8	143807	ENSG00000130940	CASZ1	castor zinc finger 1
	chr1	10675084	10675297	214	*	chip_y87c_zmynd_peak_190	63	.	6.39461	10.3669	6.37575	45	Intron (ENST00000377022.8/54897, intron 4 of 20)	1	10636604	10796646	160043	2	54897	ENST00000377022.8	121349	ENSG00000130940	CASZ1	castor zinc finger 1
	chr1	10692804	10693091	288	*	chip_y87c_zmynd_peak_191	45	.	5.4811	8.25181	4.55217	214	Intron (ENST00000377022.8/54897, intron 4 of 20)	1	10636604	10796646	160043	2	54897	ENST00000377022.8	103555	ENSG00000130940	CASZ1	castor zinc finger 1
	chr1	10693211	10693398	188	*	chip_y87c_zmynd_peak_192	20	.	3.71487	5.15911	2.02487	47	Intron (ENST00000377022.8/54897, intron 4 of 20)	1	10636604	10796646	160043	2	54897	ENST00000377022.8	103248	ENSG00000130940	CASZ1	castor zinc finger 1
	chr1	10693522	10693664	143	*	chip_y87c_zmynd_peak_193	63	.	6.39461	10.3669	6.37575	83	Intron (ENST00000377022.8/54897, intron 4 of 20)	1	10636604	10796646	160043	2	54897	ENST00000377022.8	102982	ENSG00000130940	CASZ1	castor zinc finger 1
	chr1	10695848	10696071	224	*	chip_y87c_zmynd_peak_194	28	.	4.56758	6.27403	2.87878	199	Intron (ENST00000377022.8/54897, intron 3 of 20)	1	10636604	10796646	160043	2	54897	ENST00000377022.8	100575	ENSG00000130940	CASZ1	castor zinc finger 1
	chr1	10725461	10725569	109	*	chip_y87c_zmynd_peak_195	63	.	6.39461	10.3669	6.37575	71	Intron (ENST00000377022.8/54897, intron 2 of 20)	1	10636604	10796646	160043	2	54897	ENST00000377022.8	71077	ENSG00000130940	CASZ1	castor zinc finger 1
	chr1	10728463	10728594	132	*	chip_y87c_zmynd_peak_196	36	.	5.02434	7.24437	3.69034	47	Intron (ENST00000377022.8/54897, intron 2 of 20)	1	10636604	10796646	160043	2	54897	ENST00000377022.8	68052	ENSG00000130940	CASZ1	castor zinc finger 1
	chr1	10741384	10741636	253	*	chip_y87c_zmynd_peak_197	13	.	3.04444	4.22587	1.32767	232	Intron (ENST00000377022.8/54897, intron 2 of 20)	1	10636604	10796646	160043	2	54897	ENST00000377022.8	55010	ENSG00000130940	CASZ1	castor zinc finger 1
	chr1	10741715	10741913	199	*	chip_y87c_zmynd_peak_198	63	.	6.39461	10.3669	6.37575	155	Intron (ENST00000377022.8/54897, intron 2 of 20)	1	10636604	10796646	160043	2	54897	ENST00000377022.8	54733	ENSG00000130940	CASZ1	castor zinc finger 1
	chr1	10761429	10761638	210	*	chip_y87c_zmynd_peak_199	36	.	5.02434	7.24437	3.69034	28	Intron (ENST00000377022.8/54897, intron 1 of 20)	1	10636604	10796646	160043	2	54897	ENST00000377022.8	35008	ENSG00000130940	CASZ1	castor zinc finger 1
	chr1	10764840	10764994	155	*	chip_y87c_zmynd_peak_200	63	.	6.39461	10.3669	6.37575	103	Intron (ENST00000377022.8/54897, intron 1 of 20)	1	10636604	10796646	160043	2	54897	ENST00000377022.8	31652	ENSG00000130940	CASZ1	castor zinc finger 1
	chr1	10765335	10766455	1121	*	chip_y87c_zmynd_peak_201	63	.	5.74116	10.3806	6.37575	982	Intron (ENST00000377022.8/54897, intron 1 of 20)	1	10636604	10796646	160043	2	54897	ENST00000377022.8	30191	ENSG00000130940	CASZ1	castor zinc finger 1
	chr1	10766536	10766652	117	*	chip_y87c_zmynd_peak_202	36	.	5.02434	7.24437	3.69034	54	Intron (ENST00000377022.8/54897, intron 1 of 20)	1	10636604	10796646	160043	2	54897	ENST00000377022.8	29994	ENSG00000130940	CASZ1	castor zinc finger 1
	chr1	10789489	10789616	128	*	chip_y87c_zmynd_peak_203	63	.	6.39461	10.3669	6.37575	70	Intron (ENST00000377022.8/54897, intron 1 of 20)	1	10636604	10796646	160043	2	54897	ENST00000377022.8	7030	ENSG00000130940	CASZ1	castor zinc finger 1
	chr1	10789703	10789875	173	*	chip_y87c_zmynd_peak_204	73	.	6.85137	11.47	7.3267	100	Intron (ENST00000377022.8/54897, intron 1 of 20)	1	10636604	10796646	160043	2	54897	ENST00000377022.8	6771	ENSG00000130940	CASZ1	castor zinc finger 1
	chr1	10790085	10791470	1386	*	chip_y87c_zmynd_peak_205	135	.	9.59192	18.6193	13.5919	491	Intron (ENST00000377022.8/54897, intron 1 of 20)	1	10636604	10796646	160043	2	54897	ENST00000377022.8	5176	ENSG00000130940	CASZ1	castor zinc finger 1
	chr1	10791672	10791786	115	*	chip_y87c_zmynd_peak_206	63	.	6.39461	10.3669	6.37575	70	Promoter (4-5kb)	1	10636604	10796646	160043	2	54897	ENST00000377022.8	4860	ENSG00000130940	CASZ1	castor zinc finger 1
	chr1	10793385	10793497	113	*	chip_y87c_zmynd_peak_207	53	.	5.85125	9.15471	5.37144	75	Promoter (3-4kb)	1	10636604	10796646	160043	2	54897	ENST00000377022.8	3149	ENSG00000130940	CASZ1	castor zinc finger 1
	chr1	10793597	10793693	97	*	chip_y87c_zmynd_peak_208	45	.	5.4811	8.25181	4.55217	52	Promoter (2-3kb)	1	10636604	10796646	160043	2	54897	ENST00000377022.8	2953	ENSG00000130940	CASZ1	castor zinc finger 1
	chr1	11013337	11013448	112	*	chip_y87c_zmynd_peak_209	45	.	5.4811	8.25181	4.55217	57	Promoter (<=1kb)	1	11012344	11020489	8146	1	23435	ENST00000473118.5	993	ENSG00000120948	TARDBP	TAR DNA binding protein
	chr1	11013789	11013949	161	*	chip_y87c_zmynd_peak_210	28	.	4.56758	6.27403	2.87878	121	Promoter (1-2kb)	1	11012344	11020489	8146	1	23435	ENST00000473118.5	1445	ENSG00000120948	TARDBP	TAR DNA binding protein
	chr1	11014103	11014251	149	*	chip_y87c_zmynd_peak_211	14	.	3.37715	4.40282	1.42097	142	Promoter (1-2kb)	1	11012344	11020489	8146	1	23435	ENST00000473118.5	1759	ENSG00000120948	TARDBP	TAR DNA binding protein
	chr1	11014362	11014632	271	*	chip_y87c_zmynd_peak_212	26	.	4.05258	5.95201	2.64844	44	Promoter (2-3kb)	1	11012344	11020489	8146	1	23435	ENST00000473118.5	2018	ENSG00000120948	TARDBP	TAR DNA binding protein
	chr1	11024015	11024134	120	*	chip_y87c_zmynd_peak_213	47	.	5.42507	8.47073	4.75626	60	3' UTR	1	11012400	11026420	14021	1	23435	ENST00000240185.7	11615	ENSG00000120948	TARDBP	TAR DNA binding protein
	chr1	11026614	11026702	89	*	chip_y87c_zmynd_peak_214	54	.	5.93785	9.2935	5.45023	57	3' UTR	1	11026523	11047239	20717	2	10747	ENST00000400897.8	20537	ENSG00000009724	MASP2	mannan binding lectin serine peptidase 2
	chr1	11071721	11071810	90	*	chip_y87c_zmynd_peak_215	36	.	5.02434	7.24437	3.69034	49	Exon (ENST00000452378.1/ENST00000452378.1, exon 2 of 2)	1	11066618	11099869	33252	2	5394	ENST00000304457.11	28059	ENSG00000171824	EXOSC10	exosome component 10
	chr1	11072535	11072746	212	*	chip_y87c_zmynd_peak_216	28	.	4.56758	6.27403	2.87878	192	Exon (ENST00000452378.1/ENST00000452378.1, exon 2 of 2)	1	11066618	11099869	33252	2	5394	ENST00000304457.11	27123	ENSG00000171824	EXOSC10	exosome component 10
	chr1	11072844	11072936	93	*	chip_y87c_zmynd_peak_217	36	.	5.02434	7.24437	3.69034	43	Exon (ENST00000452378.1/ENST00000452378.1, exon 2 of 2)	1	11066618	11099869	33252	2	5394	ENST00000304457.11	26933	ENSG00000171824	EXOSC10	exosome component 10
	chr1	11134450	11134599	150	*	chip_y87c_zmynd_peak_218	31	.	4.59044	6.55968	3.13805	10	Exon (ENST00000361445.9/2475, exon 37 of 58)	1	11106535	11262551	156017	2	2475	ENST00000361445.9	127952	ENSG00000198793	MTOR	mechanistic target of rapamycin kinase
	chr1	11152045	11152213	169	*	chip_y87c_zmynd_peak_219	28	.	4.56758	6.27403	2.87878	123	Intron (ENST00000361445.9/2475, intron 30 of 57)	1	11106535	11262551	156017	2	2475	ENST00000361445.9	110338	ENSG00000198793	MTOR	mechanistic target of rapamycin kinase
	chr1	11152520	11152657	138	*	chip_y87c_zmynd_peak_220	28	.	4.56758	6.27403	2.87878	136	Intron (ENST00000361445.9/2475, intron 30 of 57)	1	11106535	11262551	156017	2	2475	ENST00000361445.9	109894	ENSG00000198793	MTOR	mechanistic target of rapamycin kinase
	chr1	11152740	11152904	165	*	chip_y87c_zmynd_peak_221	36	.	5.02434	7.24437	3.69034	128	Intron (ENST00000361445.9/2475, intron 30 of 57)	1	11106535	11262551	156017	2	2475	ENST00000361445.9	109647	ENSG00000198793	MTOR	mechanistic target of rapamycin kinase
	chr1	11244803	11244988	186	*	chip_y87c_zmynd_peak_222	45	.	5.4811	8.25181	4.55217	69	Intron (ENST00000361445.9/2475, intron 8 of 57)	1	11106535	11262551	156017	2	2475	ENST00000361445.9	17563	ENSG00000198793	MTOR	mechanistic target of rapamycin kinase
	chr1	11245156	11245270	115	*	chip_y87c_zmynd_peak_223	28	.	4.56758	6.27403	2.87878	45	Intron (ENST00000361445.9/2475, intron 8 of 57)	1	11106535	11262551	156017	2	2475	ENST00000361445.9	17281	ENSG00000198793	MTOR	mechanistic target of rapamycin kinase
	chr1	11245354	11245481	128	*	chip_y87c_zmynd_peak_224	36	.	5.02434	7.24437	3.69034	48	Intron (ENST00000361445.9/2475, intron 8 of 57)	1	11106535	11262551	156017	2	2475	ENST00000361445.9	17070	ENSG00000198793	MTOR	mechanistic target of rapamycin kinase
	chr1	11246395	11247887	1493	*	chip_y87c_zmynd_peak_225	123	.	9.00192	17.1511	12.3532	147	Exon (ENST00000361445.9/2475, exon 7 of 58)	1	11106535	11262551	156017	2	2475	ENST00000361445.9	14664	ENSG00000198793	MTOR	mechanistic target of rapamycin kinase
	chr1	11252739	11252899	161	*	chip_y87c_zmynd_peak_226	28	.	4.56758	6.27403	2.87878	31	Intron (ENST00000361445.9/2475, intron 6 of 57)	1	11106535	11262551	156017	2	2475	ENST00000361445.9	9652	ENSG00000198793	MTOR	mechanistic target of rapamycin kinase
	chr1	11253000	11253854	855	*	chip_y87c_zmynd_peak_227	114	.	8.6784	16.1442	11.4287	232	Exon (ENST00000361445.9/2475, exon 6 of 58)	1	11106535	11262551	156017	2	2475	ENST00000361445.9	8697	ENSG00000198793	MTOR	mechanistic target of rapamycin kinase
	chr1	11253945	11254089	145	*	chip_y87c_zmynd_peak_228	28	.	4.56758	6.27403	2.87878	123	Exon (ENST00000361445.9/2475, exon 6 of 58)	1	11106535	11262551	156017	2	2475	ENST00000361445.9	8462	ENSG00000198793	MTOR	mechanistic target of rapamycin kinase
	chr1	11256253	11256446	194	*	chip_y87c_zmynd_peak_229	28	.	4.56758	6.27403	2.87878	164	Intron (ENST00000361445.9/2475, intron 4 of 57)	1	11106535	11262551	156017	2	2475	ENST00000361445.9	6105	ENSG00000198793	MTOR	mechanistic target of rapamycin kinase
	chr1	11273962	11274094	133	*	chip_y87c_zmynd_peak_230	20	.	3.71487	5.15911	2.02487	72	Promoter (<=1kb)	1	11273206	11288434	15229	1	29914	ENST00000376810.5	756	ENSG00000120942	UBIAD1	UbiA prenyltransferase domain containing 1
	chr1	11484114	11484328	215	*	chip_y87c_zmynd_peak_231	13	.	3.04444	4.22587	1.32767	18	Promoter (4-5kb)	1	11479155	11537551	58397	1	57540	ENST00000294484.7	4959	ENSG00000204624	DISP3	dispatched RND transporter family member 3
	chr1	11484440	11484628	189	*	chip_y87c_zmynd_peak_232	63	.	6.39461	10.3669	6.37575	113	Intron (ENST00000294484.7/57540, intron 1 of 20)	1	11479155	11537551	58397	1	57540	ENST00000294484.7	5285	ENSG00000204624	DISP3	dispatched RND transporter family member 3
	chr1	11809841	11809929	89	*	chip_y87c_zmynd_peak_233	21	.	4.11082	5.34422	2.11796	8	Promoter (3-4kb)	1	11806096	11843143	37048	1	1185	ENST00000312413.10	3745	ENSG00000011021	CLCN6	chloride voltage-gated channel 6
	chr1	11812269	11812365	97	*	chip_y87c_zmynd_peak_234	28	.	4.56758	6.27403	2.87878	62	Intron (ENST00000312413.10/1185, intron 2 of 21)	1	11806096	11843143	37048	1	1185	ENST00000312413.10	6173	ENSG00000011021	CLCN6	chloride voltage-gated channel 6
	chr1	11837686	11837796	111	*	chip_y87c_zmynd_peak_235	36	.	5.02434	7.24437	3.69034	31	Intron (ENST00000312413.10/1185, intron 19 of 21)	1	11806096	11843143	37048	1	1185	ENST00000312413.10	31590	ENSG00000011021	CLCN6	chloride voltage-gated channel 6
	chr1	11838151	11838241	91	*	chip_y87c_zmynd_peak_236	21	.	4.11082	5.34422	2.11796	49	Intron (ENST00000312413.10/1185, intron 19 of 21)	1	11806096	11843143	37048	1	1185	ENST00000312413.10	32055	ENSG00000011021	CLCN6	chloride voltage-gated channel 6
	chr1	11838977	11839161	185	*	chip_y87c_zmynd_peak_237	54	.	5.93785	9.2935	5.45023	61	3' UTR	1	11806096	11843143	37048	1	1185	ENST00000312413.10	32881	ENSG00000011021	CLCN6	chloride voltage-gated channel 6
	chr1	11992268	11992370	103	*	chip_y87c_zmynd_peak_238	28	.	4.56758	6.27403	2.87878	71	Exon (ENST00000497302.1/9927, exon 4 of 5)	1	11980181	12013514	33334	1	9927	ENST00000444836.5	12087	ENSG00000116688	MFN2	mitofusin 2
	chr1	12272867	12272974	108	*	chip_y87c_zmynd_peak_239	26	.	4.05258	5.95201	2.64844	26	Intron (ENST00000620676.6/55187, intron 17 of 69)	1	12230030	12512047	282018	1	55187	ENST00000620676.6	42837	ENSG00000048707	VPS13D	vacuolar protein sorting 13 homolog D
	chr1	12273082	12273184	103	*	chip_y87c_zmynd_peak_240	63	.	6.39461	10.3669	6.37575	21	Exon (ENST00000620676.6/55187, exon 18 of 70)	1	12230030	12512047	282018	1	55187	ENST00000620676.6	43052	ENSG00000048707	VPS13D	vacuolar protein sorting 13 homolog D
	chr1	12273404	12273530	127	*	chip_y87c_zmynd_peak_241	73	.	6.85137	11.47	7.3267	69	Intron (ENST00000620676.6/55187, intron 18 of 69)	1	12230030	12512047	282018	1	55187	ENST00000620676.6	43374	ENSG00000048707	VPS13D	vacuolar protein sorting 13 homolog D
	chr1	12333488	12333700	213	*	chip_y87c_zmynd_peak_242	40	.	4.72801	7.63692	4.04077	81	Intron (ENST00000620676.6/55187, intron 38 of 69)	1	12230030	12512047	282018	1	55187	ENST00000620676.6	103458	ENSG00000048707	VPS13D	vacuolar protein sorting 13 homolog D
	chr1	12356287	12356630	344	*	chip_y87c_zmynd_peak_243	35	.	4.91246	7.06786	3.58829	155	Promoter (<=1kb)	1	12356351	12510346	153996	1	55187	ENST00000646411.1	0	ENSG00000048707	VPS13D	vacuolar protein sorting 13 homolog D
	chr1	12356754	12356842	89	*	chip_y87c_zmynd_peak_244	19	.	3.89776	5.01567	1.91046	6	Intron (ENST00000620676.6/55187, intron 49 of 69)	1	12230030	12512047	282018	1	55187	ENST00000620676.6	126724	ENSG00000048707	VPS13D	vacuolar protein sorting 13 homolog D
	chr1	12478535	12478632	98	*	chip_y87c_zmynd_peak_245	13	.	3.04444	4.22587	1.32767	76	Promoter (<=1kb)	1	12478549	12506972	28424	1	55187	ENST00000645148.1	0	ENSG00000048707	VPS13D	vacuolar protein sorting 13 homolog D
	chr1	15284990	15285078	89	*	chip_y87c_zmynd_peak_246	28	.	4.50096	6.16995	2.84321	10	Intron (ENST00000358897.8/114827, intron 3 of 30)	1	15247272	15398126	150855	1	114827	ENST00000358897.8	37718	ENSG00000142621	FHAD1	forkhead associated phosphopeptide binding domain 1
	chr1	15559447	15559672	226	*	chip_y87c_zmynd_peak_247	54	.	5.93785	9.2935	5.45023	178	Promoter (<=1kb)	1	15559608	15592379	32772	1	23341	ENST00000483270.1	0	ENSG00000116138	DNAJC16	DnaJ heat shock protein family (Hsp40) member C16
	chr1	15657831	15657964	134	*	chip_y87c_zmynd_peak_248	21	.	4.11082	5.34422	2.11796	83	Intron (ENST00000480945.6/84301, intron 9 of 9)	1	15617458	15669044	51587	1	84301	ENST00000480945.6	40373	ENSG00000197312	DDI2	DNA damage inducible 1 homolog 2
	chr1	15849310	15849536	227	*	chip_y87c_zmynd_peak_249	28	.	4.56758	6.27403	2.87878	63	Promoter (1-2kb)	1	15847707	15940456	92750	1	23013	ENST00000375759.8	1603	ENSG00000065526	SPEN	spen family transcriptional repressor
	chr1	15849855	15850021	167	*	chip_y87c_zmynd_peak_250	50	.	5.6301	8.80016	5.04446	121	Promoter (2-3kb)	1	15847707	15940456	92750	1	23013	ENST00000375759.8	2148	ENSG00000065526	SPEN	spen family transcriptional repressor
	chr1	15939154	15939245	92	*	chip_y87c_zmynd_peak_251	45	.	5.4811	8.25181	4.55217	16	Intron (ENST00000375759.8/23013, intron 14 of 14)	1	15847707	15940456	92750	1	23013	ENST00000375759.8	91447	ENSG00000065526	SPEN	spen family transcriptional repressor
	chr1	15939360	15939843	484	*	chip_y87c_zmynd_peak_252	72	.	6.07888	11.3461	7.25888	151	3' UTR	1	15847707	15940456	92750	1	23013	ENST00000375759.8	91653	ENSG00000065526	SPEN	spen family transcriptional repressor
	chr1	16512974	16513215	242	*	chip_y87c_zmynd_peak_253	31	.	3.38829	6.59292	3.16972	202	Promoter (1-2kb)	1	16514122	16514285	164	2	26863	ENST00000383925.1	1070	ENSG00000206737	RNVU1-18	RNA, variant U1 small nuclear 18
	chr1	16513529	16513617	89	*	chip_y87c_zmynd_peak_254	17	.	2.88005	4.80776	1.73388	27	Promoter (<=1kb)	1	16514122	16514285	164	2	26863	ENST00000383925.1	668	ENSG00000206737	RNVU1-18	RNA, variant U1 small nuclear 18
	chr1	16604502	16604616	115	*	chip_y87c_zmynd_peak_255	32	.	3.54254	6.71807	3.28602	76	Intron (ENST00000430580.6/55672, intron 2 of 28)	1	16562319	16613487	51169	2	55672	ENST00000430580.6	8871	ENSG00000219481	NBPF1	NBPF member 1
	chr1	16608271	16608547	277	*	chip_y87c_zmynd_peak_256	44	.	3.92822	8.10153	4.47198	247	Promoter (4-5kb)	1	16562319	16613487	51169	2	55672	ENST00000430580.6	4940	ENSG00000219481	NBPF1	NBPF member 1
	chr1	16896518	16896642	125	*	chip_y87c_zmynd_peak_257	17	.	3.29814	4.87967	1.79381	84	Intron (ENST00000466256.6/9696, intron 1 of 8)	1	16740273	16941434	201162	1	9696	ENST00000466256.6	156245	ENSG00000058453	CROCC	ciliary rootlet coiled-coil, rootletin
	chr1	17581538	17581684	147	*	chip_y87c_zmynd_peak_258	36	.	5.02434	7.24437	3.69034	74	Intron (ENST00000361221.8/55160, intron 2 of 28)	1	17539698	17697869	158172	1	55160	ENST00000361221.8	41840	ENSG00000074964	ARHGEF10L	Rho guanine nucleotide exchange factor 10 like
	chr1	19011219	19011307	89	*	chip_y87c_zmynd_peak_259	28	.	4.56758	6.27403	2.87878	48	Distal Intergenic	1	18904280	18956676	52397	2	126917	ENST00000455833.7	-54543	ENSG00000169991	IFFO2	intermediate filament family orphan 2
	chr1	19074361	19076478	2118	*	chip_y87c_zmynd_peak_260	181	.	11.419	23.8042	18.1025	1595	3' UTR	1	19074510	19082240	7731	2	23352	ENST00000375225.7	5762	ENSG00000127481	UBR4	ubiquitin protein ligase E3 component n-recognin 4
	chr1	19078896	19080090	1195	*	chip_y87c_zmynd_peak_261	26	.	3.21887	5.97597	2.67077	1016	Promoter (2-3kb)	1	19074510	19082240	7731	2	23352	ENST00000375225.7	2150	ENSG00000127481	UBR4	ubiquitin protein ligase E3 component n-recognin 4
	chr1	19080312	19080621	310	*	chip_y87c_zmynd_peak_262	68	.	6.49627	10.894	6.85332	169	Promoter (1-2kb)	1	19074510	19082240	7731	2	23352	ENST00000375225.7	1619	ENSG00000127481	UBR4	ubiquitin protein ligase E3 component n-recognin 4
	chr1	19080720	19080904	185	*	chip_y87c_zmynd_peak_263	36	.	5.02434	7.24437	3.69034	42	Promoter (1-2kb)	1	19074510	19082240	7731	2	23352	ENST00000375225.7	1336	ENSG00000127481	UBR4	ubiquitin protein ligase E3 component n-recognin 4
	chr1	19085613	19085858	246	*	chip_y87c_zmynd_peak_264	28	.	4.56758	6.27403	2.87878	158	Intron (ENST00000375254.8/23352, intron 101 of 105)	1	19074510	19210266	135757	2	23352	ENST00000375254.8	124408	ENSG00000127481	UBR4	ubiquitin protein ligase E3 component n-recognin 4
	chr1	19086528	19087813	1286	*	chip_y87c_zmynd_peak_265	83	.	7.30813	12.6009	8.31592	640	Exon (ENST00000375254.8/23352, exon 100 of 106)	1	19074510	19210266	135757	2	23352	ENST00000375254.8	122453	ENSG00000127481	UBR4	ubiquitin protein ligase E3 component n-recognin 4
	chr1	19087903	19088060	158	*	chip_y87c_zmynd_peak_266	36	.	5.02434	7.24437	3.69034	111	Exon (ENST00000375254.8/23352, exon 99 of 106)	1	19074510	19210266	135757	2	23352	ENST00000375254.8	122206	ENSG00000127481	UBR4	ubiquitin protein ligase E3 component n-recognin 4
	chr1	19091737	19091825	89	*	chip_y87c_zmynd_peak_267	45	.	5.4811	8.25181	4.55217	58	Intron (ENST00000375254.8/23352, intron 97 of 105)	1	19074510	19210266	135757	2	23352	ENST00000375254.8	118441	ENSG00000127481	UBR4	ubiquitin protein ligase E3 component n-recognin 4
	chr1	19096119	19096306	188	*	chip_y87c_zmynd_peak_268	54	.	5.93785	9.2935	5.45023	105	Intron (ENST00000375254.8/23352, intron 92 of 105)	1	19074510	19210266	135757	2	23352	ENST00000375254.8	113960	ENSG00000127481	UBR4	ubiquitin protein ligase E3 component n-recognin 4
	chr1	19096613	19096712	100	*	chip_y87c_zmynd_peak_269	21	.	4.11082	5.34422	2.11796	61	Exon (ENST00000375254.8/23352, exon 92 of 106)	1	19074510	19210266	135757	2	23352	ENST00000375254.8	113554	ENSG00000127481	UBR4	ubiquitin protein ligase E3 component n-recognin 4
	chr1	19097599	19097809	211	*	chip_y87c_zmynd_peak_270	78	.	6.92936	11.9834	7.8005	59	Intron (ENST00000375254.8/23352, intron 90 of 105)	1	19074510	19210266	135757	2	23352	ENST00000375254.8	112457	ENSG00000127481	UBR4	ubiquitin protein ligase E3 component n-recognin 4
	chr1	19097886	19098076	191	*	chip_y87c_zmynd_peak_271	14	.	3.37715	4.40282	1.42097	44	Intron (ENST00000375254.8/23352, intron 90 of 105)	1	19074510	19210266	135757	2	23352	ENST00000375254.8	112190	ENSG00000127481	UBR4	ubiquitin protein ligase E3 component n-recognin 4
	chr1	19098566	19098681	116	*	chip_y87c_zmynd_peak_272	28	.	4.50096	6.16995	2.84321	80	Intron (ENST00000375254.8/23352, intron 90 of 105)	1	19074510	19210266	135757	2	23352	ENST00000375254.8	111585	ENSG00000127481	UBR4	ubiquitin protein ligase E3 component n-recognin 4
	chr1	19099008	19099143	136	*	chip_y87c_zmynd_peak_273	21	.	4.05086	5.25166	2.1008	71	Intron (ENST00000375254.8/23352, intron 90 of 105)	1	19074510	19210266	135757	2	23352	ENST00000375254.8	111123	ENSG00000127481	UBR4	ubiquitin protein ligase E3 component n-recognin 4
	chr1	19139368	19139752	385	*	chip_y87c_zmynd_peak_274	54	.	5.93785	9.2935	5.45023	180	Intron (ENST00000375254.8/23352, intron 58 of 105)	1	19074510	19210266	135757	2	23352	ENST00000375254.8	70514	ENSG00000127481	UBR4	ubiquitin protein ligase E3 component n-recognin 4
	chr1	19139884	19140202	319	*	chip_y87c_zmynd_peak_275	23	.	3.55185	5.56446	2.31446	317	Intron (ENST00000375254.8/23352, intron 58 of 105)	1	19074510	19210266	135757	2	23352	ENST00000375254.8	70064	ENSG00000127481	UBR4	ubiquitin protein ligase E3 component n-recognin 4
	chr1	19140296	19140650	355	*	chip_y87c_zmynd_peak_276	40	.	4.72801	7.63692	4.04077	118	Intron (ENST00000375254.8/23352, intron 58 of 105)	1	19074510	19210266	135757	2	23352	ENST00000375254.8	69616	ENSG00000127481	UBR4	ubiquitin protein ligase E3 component n-recognin 4
	chr1	19157680	19157770	91	*	chip_y87c_zmynd_peak_277	45	.	5.4811	8.25181	4.55217	39	Intron (ENST00000375254.8/23352, intron 40 of 105)	1	19074510	19210266	135757	2	23352	ENST00000375254.8	52496	ENSG00000127481	UBR4	ubiquitin protein ligase E3 component n-recognin 4
	chr1	19166041	19166129	89	*	chip_y87c_zmynd_peak_278	14	.	3.65406	4.45898	1.42097	15	Intron (ENST00000375254.8/23352, intron 29 of 105)	1	19074510	19210266	135757	2	23352	ENST00000375254.8	44137	ENSG00000127481	UBR4	ubiquitin protein ligase E3 component n-recognin 4
	chr1	19180078	19180246	169	*	chip_y87c_zmynd_peak_279	28	.	4.56758	6.27403	2.87878	25	Intron (ENST00000375254.8/23352, intron 17 of 105)	1	19074510	19210266	135757	2	23352	ENST00000375254.8	30020	ENSG00000127481	UBR4	ubiquitin protein ligase E3 component n-recognin 4
	chr1	19189161	19189415	255	*	chip_y87c_zmynd_peak_280	54	.	5.93785	9.2935	5.45023	136	Intron (ENST00000375254.8/23352, intron 11 of 105)	1	19074510	19210266	135757	2	23352	ENST00000375254.8	20851	ENSG00000127481	UBR4	ubiquitin protein ligase E3 component n-recognin 4
	chr1	19189747	19189876	130	*	chip_y87c_zmynd_peak_281	81	.	6.41659	12.3348	8.11814	46	Intron (ENST00000375254.8/23352, intron 11 of 105)	1	19074510	19210266	135757	2	23352	ENST00000375254.8	20390	ENSG00000127481	UBR4	ubiquitin protein ligase E3 component n-recognin 4
	chr1	19191610	19191710	101	*	chip_y87c_zmynd_peak_282	40	.	4.72801	7.63692	4.04077	53	Intron (ENST00000375254.8/23352, intron 11 of 105)	1	19074510	19210266	135757	2	23352	ENST00000375254.8	18556	ENSG00000127481	UBR4	ubiquitin protein ligase E3 component n-recognin 4
	chr1	19191802	19192027	226	*	chip_y87c_zmynd_peak_283	28	.	4.50096	6.16995	2.84321	154	Intron (ENST00000375254.8/23352, intron 11 of 105)	1	19074510	19210266	135757	2	23352	ENST00000375254.8	18239	ENSG00000127481	UBR4	ubiquitin protein ligase E3 component n-recognin 4
	chr1	19192303	19192415	113	*	chip_y87c_zmynd_peak_284	45	.	5.4811	8.25181	4.55217	78	Exon (ENST00000375254.8/23352, exon 11 of 106)	1	19074510	19210266	135757	2	23352	ENST00000375254.8	17851	ENSG00000127481	UBR4	ubiquitin protein ligase E3 component n-recognin 4
	chr1	19199159	19199522	364	*	chip_y87c_zmynd_peak_285	14	.	3.37715	4.40282	1.42097	73	Intron (ENST00000375254.8/23352, intron 3 of 105)	1	19074510	19210266	135757	2	23352	ENST00000375254.8	10744	ENSG00000127481	UBR4	ubiquitin protein ligase E3 component n-recognin 4
	chr1	19208830	19208934	105	*	chip_y87c_zmynd_peak_286	36	.	4.83179	7.21687	3.69034	46	Promoter (1-2kb)	1	19074510	19210266	135757	2	23352	ENST00000375254.8	1332	ENSG00000127481	UBR4	ubiquitin protein ligase E3 component n-recognin 4
	chr1	19210663	19210815	153	*	chip_y87c_zmynd_peak_287	14	.	3.65406	4.45898	1.42097	14	Promoter (<=1kb)	1	19210501	19240704	30204	1	101927895	ENST00000437898.1	162	ENSG00000230424	EMC1-AS1	EMC1 antisense RNA 1
	chr1	19210932	19211020	89	*	chip_y87c_zmynd_peak_288	21	.	4.11082	5.34422	2.11796	38	Promoter (<=1kb)	1	19210501	19240704	30204	1	101927895	ENST00000437898.1	431	ENSG00000230424	EMC1-AS1	EMC1 antisense RNA 1
	chr1	19436853	19436989	137	*	chip_y87c_zmynd_peak_289	21	.	4.11082	5.34422	2.11796	48	Intron (ENST00000264202.8/832, intron 1 of 8)	1	19338775	19485539	146765	2	832	ENST00000264202.8	48550	ENSG00000077549	CAPZB	capping actin protein of muscle Z-line subunit beta
	chr1	19437087	19437176	90	*	chip_y87c_zmynd_peak_290	23	.	3.55185	5.56446	2.31446	72	Intron (ENST00000264202.8/832, intron 1 of 8)	1	19338775	19485539	146765	2	832	ENST00000264202.8	48363	ENSG00000077549	CAPZB	capping actin protein of muscle Z-line subunit beta
	chr1	19754833	19754972	140	*	chip_y87c_zmynd_peak_291	21	.	4.11082	5.34422	2.11796	67	Intron (ENST00000294543.10/255104, intron 7 of 15)	1	19682213	19799917	117705	2	255104	ENST00000294543.10	44945	ENSG00000162542	TMCO4	transmembrane and coiled-coil domains 4
	chr1	19762225	19762329	105	*	chip_y87c_zmynd_peak_292	45	.	5.4811	8.25181	4.55217	73	Intron (ENST00000294543.10/255104, intron 6 of 15)	1	19682213	19799917	117705	2	255104	ENST00000294543.10	37588	ENSG00000162542	TMCO4	transmembrane and coiled-coil domains 4
	chr1	19776173	19776319	147	*	chip_y87c_zmynd_peak_293	73	.	6.85137	11.47	7.3267	92	Intron (ENST00000294543.10/255104, intron 4 of 15)	1	19682213	19799917	117705	2	255104	ENST00000294543.10	23598	ENSG00000162542	TMCO4	transmembrane and coiled-coil domains 4
	chr1	19787019	19787111	93	*	chip_y87c_zmynd_peak_294	28	.	4.56758	6.27403	2.87878	33	5' UTR	1	19682213	19799917	117705	2	255104	ENST00000294543.10	12806	ENSG00000162542	TMCO4	transmembrane and coiled-coil domains 4
	chr1	19904639	19904762	124	*	chip_y87c_zmynd_peak_295	49	.	5.13718	8.64609	4.90043	56	Intron (ENST00000375120.4/23252, intron 5 of 7)	1	19882395	19912945	30551	1	23252	ENST00000375120.4	22244	ENSG00000169914	OTUD3	OTU deubiquitinase 3
	chr1	19906220	19906351	132	*	chip_y87c_zmynd_peak_296	54	.	5.93785	9.2935	5.45023	65	Intron (ENST00000375120.4/23252, intron 6 of 7)	1	19882395	19912945	30551	1	23252	ENST00000375120.4	23825	ENSG00000169914	OTUD3	OTU deubiquitinase 3
	chr1	19907355	19907467	113	*	chip_y87c_zmynd_peak_297	54	.	5.93785	9.2935	5.45023	69	Intron (ENST00000375120.4/23252, intron 7 of 7)	1	19882395	19912945	30551	1	23252	ENST00000375120.4	24960	ENSG00000169914	OTUD3	OTU deubiquitinase 3
	chr1	20481728	20482028	301	*	chip_y87c_zmynd_peak_298	47	.	5.42507	8.47073	4.75626	85	Promoter (2-3kb)	1	20483187	20484645	1459	2	55450	ENST00000489020.1	2617	ENSG00000162545	CAMK2N1	calcium/calmodulin dependent protein kinase II inhibitor 1
	chr1	20482600	20482771	172	*	chip_y87c_zmynd_peak_299	73	.	6.85137	11.47	7.3267	85	Promoter (3-4kb)	1	20482391	20486210	3820	2	55450	ENST00000375078.4	3439	ENSG00000162545	CAMK2N1	calcium/calmodulin dependent protein kinase II inhibitor 1
	chr1	20482968	20483920	953	*	chip_y87c_zmynd_peak_300	114	.	8.6784	16.1442	11.4287	559	Promoter (2-3kb)	1	20482391	20486210	3820	2	55450	ENST00000375078.4	2290	ENSG00000162545	CAMK2N1	calcium/calmodulin dependent protein kinase II inhibitor 1
	chr1	20785123	20785241	119	*	chip_y87c_zmynd_peak_301	19	.	3.89776	5.01567	1.91046	57	Promoter (1-2kb)	1	20742679	20786652	43974	2	50809	ENST00000312239.10	1411	ENSG00000127483	HP1BP3	heterochromatin protein 1 binding protein 3
	chr1	20786036	20786164	129	*	chip_y87c_zmynd_peak_302	36	.	5.02434	7.24437	3.69034	28	Promoter (<=1kb)	1	20742679	20786652	43974	2	50809	ENST00000312239.10	488	ENSG00000127483	HP1BP3	heterochromatin protein 1 binding protein 3
	chr1	21620988	21621118	131	*	chip_y87c_zmynd_peak_303	54	.	5.93785	9.2935	5.45023	64	Intron (ENST00000290101.8/5909, intron 3 of 26)	1	21596215	21669363	73149	2	5909	ENST00000290101.8	48245	ENSG00000076864	RAP1GAP	RAP1 GTPase activating protein
	chr1	21621567	21621660	94	*	chip_y87c_zmynd_peak_304	36	.	5.02434	7.24437	3.69034	47	Intron (ENST00000290101.8/5909, intron 3 of 26)	1	21596215	21669363	73149	2	5909	ENST00000290101.8	47703	ENSG00000076864	RAP1GAP	RAP1 GTPase activating protein
	chr1	21623596	21624741	1146	*	chip_y87c_zmynd_peak_305	89	.	6.75431	13.3456	8.99652	342	Intron (ENST00000290101.8/5909, intron 3 of 26)	1	21596215	21669363	73149	2	5909	ENST00000290101.8	44622	ENSG00000076864	RAP1GAP	RAP1 GTPase activating protein
	chr1	21624959	21625102	144	*	chip_y87c_zmynd_peak_306	14	.	3.65406	4.45898	1.42097	78	Intron (ENST00000290101.8/5909, intron 3 of 26)	1	21596215	21669363	73149	2	5909	ENST00000290101.8	44261	ENSG00000076864	RAP1GAP	RAP1 GTPase activating protein
	chr1	21625902	21626078	177	*	chip_y87c_zmynd_peak_307	54	.	5.93785	9.2935	5.45023	114	Intron (ENST00000290101.8/5909, intron 3 of 26)	1	21596215	21669363	73149	2	5909	ENST00000290101.8	43285	ENSG00000076864	RAP1GAP	RAP1 GTPase activating protein
	chr1	21632505	21632593	89	*	chip_y87c_zmynd_peak_308	28	.	4.56758	6.27403	2.87878	75	Intron (ENST00000290101.8/5909, intron 2 of 26)	1	21596215	21669363	73149	2	5909	ENST00000290101.8	36770	ENSG00000076864	RAP1GAP	RAP1 GTPase activating protein
	chr1	21678896	21679058	163	*	chip_y87c_zmynd_peak_309	21	.	4.11082	5.34422	2.11796	139	3' UTR	1	21678298	21783149	104852	2	84196	ENST00000308271.14	104091	ENSG00000090686	USP48	ubiquitin specific peptidase 48
	chr1	22053799	22053968	170	*	chip_y87c_zmynd_peak_310	47	.	5.06573	8.52447	4.79182	57	5' UTR	1	22025511	22101360	75850	1	998	ENST00000648594.1	28288	ENSG00000070831	CDC42	cell division cycle 42
	chr1	22077974	22078066	93	*	chip_y87c_zmynd_peak_311	36	.	4.95105	7.12873	3.63909	43	Intron (ENST00000648594.1/998, intron 1 of 5)	1	22025511	22101360	75850	1	998	ENST00000648594.1	52463	ENSG00000070831	CDC42	cell division cycle 42
	chr1	23082652	23082861	210	*	chip_y87c_zmynd_peak_312	45	.	5.4811	8.25181	4.55217	187	Exon (ENST00000602503.1/ENST00000602503.1, exon 1 of 1)	1	23019443	23083672	64230	1	23028	ENST00000465864.2	63209	ENSG00000004487	KDM1A	lysine demethylase 1A
	chr1	23083519	23083658	140	*	chip_y87c_zmynd_peak_313	33	.	4.3903	6.77874	3.32468	114	3' UTR	1	23019443	23083672	64230	1	23028	ENST00000465864.2	64076	ENSG00000004487	KDM1A	lysine demethylase 1A
	chr1	23083748	23084823	1076	*	chip_y87c_zmynd_peak_314	103	.	8.22164	14.9394	10.3673	499	3' UTR	1	23084023	23168858	84836	2	7798	ENST00000418342.5	84035	ENSG00000169641	LUZP1	leucine zipper protein 1
	chr1	23085059	23085587	529	*	chip_y87c_zmynd_peak_315	73	.	6.85137	11.47	7.3267	42	3' UTR	1	23084023	23168858	84836	2	7798	ENST00000418342.5	83271	ENSG00000169641	LUZP1	leucine zipper protein 1
	chr1	23303991	23304092	102	*	chip_y87c_zmynd_peak_316	47	.	5.06573	8.52447	4.79182	45	3' UTR	1	23303963	23313601	9639	2	10236	ENST00000641107.1	9509	ENSG00000125944	HNRNPR	heterogeneous nuclear ribonucleoprotein R
	chr1	23304236	23304360	125	*	chip_y87c_zmynd_peak_317	35	.	4.05925	7.01928	3.5415	44	Intron (ENST00000464516.1/ENST00000464516.1, intron 1 of 1)	1	23303963	23313601	9639	2	10236	ENST00000641107.1	9241	ENSG00000125944	HNRNPR	heterogeneous nuclear ribonucleoprotein R
	chr1	23304610	23304890	281	*	chip_y87c_zmynd_peak_318	48	.	5.26694	8.53553	4.80001	200	3' UTR	1	23303963	23313601	9639	2	10236	ENST00000641107.1	8711	ENSG00000125944	HNRNPR	heterogeneous nuclear ribonucleoprotein R
	chr1	23340207	23340337	131	*	chip_y87c_zmynd_peak_319	31	.	4.59044	6.55968	3.13805	88	Promoter (3-4kb)	1	23304688	23344284	39597	2	10236	ENST00000302271.11	3947	ENSG00000125944	HNRNPR	heterogeneous nuclear ribonucleoprotein R
	chr1	23340471	23340678	208	*	chip_y87c_zmynd_peak_320	14	.	3.37715	4.40282	1.42097	207	Promoter (3-4kb)	1	23304688	23344284	39597	2	10236	ENST00000302271.11	3606	ENSG00000125944	HNRNPR	heterogeneous nuclear ribonucleoprotein R
	chr1	23342026	23342158	133	*	chip_y87c_zmynd_peak_321	34	.	4.45222	6.88213	3.41776	100	Promoter (2-3kb)	1	23304688	23344284	39597	2	10236	ENST00000302271.11	2126	ENSG00000125944	HNRNPR	heterogeneous nuclear ribonucleoprotein R
	chr1	23342245	23342998	754	*	chip_y87c_zmynd_peak_322	50	.	5.44573	8.82916	5.07041	48	Promoter (1-2kb)	1	23304688	23344284	39597	2	10236	ENST00000302271.11	1286	ENSG00000125944	HNRNPR	heterogeneous nuclear ribonucleoprotein R
	chr1	23343462	23343594	133	*	chip_y87c_zmynd_peak_323	45	.	5.4811	8.25181	4.55217	62	Promoter (<=1kb)	1	23304688	23344284	39597	2	10236	ENST00000302271.11	690	ENSG00000125944	HNRNPR	heterogeneous nuclear ribonucleoprotein R
	chr1	23366873	23367060	188	*	chip_y87c_zmynd_peak_324	40	.	4.72801	7.63692	4.04077	80	Promoter (2-3kb)	1	23359448	23369836	10389	2	80818	ENST00000314011.9	2776	ENSG00000125945	ZNF436	zinc finger protein 436
	chr1	23404292	23404452	161	*	chip_y87c_zmynd_peak_325	21	.	4.05086	5.25166	2.1008	13	Intron (ENST00000450454.7/6920, intron 5 of 10)	1	23380909	23424748	43840	2	6920	ENST00000450454.7	20296	ENSG00000204219	TCEA3	transcription elongation factor A3
	chr1	23405219	23405700	482	*	chip_y87c_zmynd_peak_326	47	.	5.06573	8.52447	4.79182	314	Intron (ENST00000450454.7/6920, intron 5 of 10)	1	23380909	23424748	43840	2	6920	ENST00000450454.7	19048	ENSG00000204219	TCEA3	transcription elongation factor A3
	chr1	23408678	23408783	106	*	chip_y87c_zmynd_peak_327	28	.	4.56758	6.27403	2.87878	41	Exon (ENST00000450454.7/6920, exon 5 of 11)	1	23380909	23424748	43840	2	6920	ENST00000450454.7	15965	ENSG00000204219	TCEA3	transcription elongation factor A3
	chr1	23421310	23421480	171	*	chip_y87c_zmynd_peak_328	21	.	4.05086	5.25166	2.1008	115	Promoter (3-4kb)	1	23380909	23424748	43840	2	6920	ENST00000450454.7	3268	ENSG00000204219	TCEA3	transcription elongation factor A3
	chr1	23421695	23422687	993	*	chip_y87c_zmynd_peak_329	156	.	10.3522	20.9199	15.6531	485	Promoter (2-3kb)	1	23380909	23424748	43840	2	6920	ENST00000450454.7	2061	ENSG00000204219	TCEA3	transcription elongation factor A3
	chr1	23422783	23422904	122	*	chip_y87c_zmynd_peak_330	36	.	5.02434	7.24437	3.69034	65	Promoter (1-2kb)	1	23380909	23424748	43840	2	6920	ENST00000450454.7	1844	ENSG00000204219	TCEA3	transcription elongation factor A3
	chr1	23423000	23423187	188	*	chip_y87c_zmynd_peak_331	45	.	5.4811	8.25181	4.55217	119	Promoter (1-2kb)	1	23380909	23424748	43840	2	6920	ENST00000450454.7	1561	ENSG00000204219	TCEA3	transcription elongation factor A3
	chr1	23423301	23423469	169	*	chip_y87c_zmynd_peak_332	93	.	7.76489	13.7578	9.33638	82	Promoter (1-2kb)	1	23380909	23424748	43840	2	6920	ENST00000450454.7	1279	ENSG00000204219	TCEA3	transcription elongation factor A3
	chr1	23423572	23423768	197	*	chip_y87c_zmynd_peak_333	20	.	3.71487	5.15911	2.02487	80	Promoter (<=1kb)	1	23380909	23424748	43840	2	6920	ENST00000450454.7	980	ENSG00000204219	TCEA3	transcription elongation factor A3
	chr1	23556747	23556854	108	*	chip_y87c_zmynd_peak_334	28	.	4.56758	6.27403	2.87878	24	Promoter (2-3kb)	1	23557934	23559075	1142	2	3399	ENST00000463312.1	2221	ENSG00000117318	ID3	inhibitor of DNA binding 3, HLH protein
	chr1	23556932	23557071	140	*	chip_y87c_zmynd_peak_335	44	.	5.40115	8.12461	4.48844	57	Promoter (2-3kb)	1	23557934	23559075	1142	2	3399	ENST00000463312.1	2004	ENSG00000117318	ID3	inhibitor of DNA binding 3, HLH protein
	chr1	23557668	23558131	464	*	chip_y87c_zmynd_peak_336	103	.	8.22164	14.9394	10.3673	168	Promoter (1-2kb)	1	23557926	23559501	1576	2	3399	ENST00000374561.6	1370	ENSG00000117318	ID3	inhibitor of DNA binding 3, HLH protein
	chr1	23692377	23692465	89	*	chip_y87c_zmynd_peak_337	36	.	5.02434	7.24437	3.69034	39	Promoter (<=1kb)	1	23691742	23696417	4676	1	6135	ENST00000374550.8	635	ENSG00000142676	RPL11	ribosomal protein L11
	chr1	23692628	23693028	401	*	chip_y87c_zmynd_peak_338	20	.	3.71487	5.15911	2.02487	324	Promoter (<=1kb)	1	23691742	23696417	4676	1	6135	ENST00000374550.8	886	ENSG00000142676	RPL11	ribosomal protein L11
	chr1	23693343	23693528	186	*	chip_y87c_zmynd_peak_339	32	.	4.51452	6.70652	3.27459	87	Promoter (1-2kb)	1	23691742	23696417	4676	1	6135	ENST00000374550.8	1601	ENSG00000142676	RPL11	ribosomal protein L11
	chr1	23694035	23694256	222	*	chip_y87c_zmynd_peak_340	54	.	5.93785	9.2935	5.45023	79	Promoter (2-3kb)	1	23691742	23696417	4676	1	6135	ENST00000374550.8	2293	ENSG00000142676	RPL11	ribosomal protein L11
	chr1	23695195	23695423	229	*	chip_y87c_zmynd_peak_341	28	.	4.56758	6.27403	2.87878	61	Promoter (3-4kb)	1	23691742	23696417	4676	1	6135	ENST00000374550.8	3453	ENSG00000142676	RPL11	ribosomal protein L11
	chr1	23696020	23696168	149	*	chip_y87c_zmynd_peak_342	21	.	4.11082	5.34422	2.11796	134	Promoter (4-5kb)	1	23691742	23696417	4676	1	6135	ENST00000374550.8	4278	ENSG00000142676	RPL11	ribosomal protein L11
	chr1	23698129	23698311	183	*	chip_y87c_zmynd_peak_343	20	.	3.71487	5.15911	2.02487	161	Distal Intergenic	1	23692609	23695946	3338	1	6135	ENST00000482370.2	5520	ENSG00000142676	RPL11	ribosomal protein L11
	chr1	23698441	23698596	156	*	chip_y87c_zmynd_peak_344	28	.	4.56758	6.27403	2.87878	8	Distal Intergenic	1	23692609	23695946	3338	1	6135	ENST00000482370.2	5832	ENSG00000142676	RPL11	ribosomal protein L11
	chr1	23699790	23700033	244	*	chip_y87c_zmynd_peak_345	21	.	4.11082	5.34422	2.11796	25	Distal Intergenic	1	23692609	23695946	3338	1	6135	ENST00000482370.2	7181	ENSG00000142676	RPL11	ribosomal protein L11
	chr1	23704969	23705333	365	*	chip_y87c_zmynd_peak_346	41	.	5.19702	7.79978	4.18596	59	Downstream (1-2kb)	1	23692609	23695946	3338	1	6135	ENST00000482370.2	12360	ENSG00000142676	RPL11	ribosomal protein L11
	chr1	23744273	23745125	853	*	chip_y87c_zmynd_peak_347	55	.	5.40345	9.43957	5.56829	642	Intron (ENST00000418390.6/6924, intron 1 of 10)	1	23706901	23778283	71383	2	100506963	ENST00000655402.1	33158	ENSG00000236810	ELOA-AS1	ELOA antisense RNA 1
	chr1	23751518	23751644	127	*	chip_y87c_zmynd_peak_348	21	.	4.11082	5.34422	2.11796	110	Exon (ENST00000418390.6/6924, exon 4 of 11)	1	23706901	23778283	71383	2	100506963	ENST00000655402.1	26639	ENSG00000236810	ELOA-AS1	ELOA antisense RNA 1
	chr1	23960489	23960599	111	*	chip_y87c_zmynd_peak_349	53	.	5.82835	9.11803	5.34495	36	Promoter (3-4kb)	1	23956839	23963446	6608	1	55629	ENST00000647887.1	3650	ENSG00000189266	PNRC2	proline rich nuclear receptor coactivator 2
	chr1	23960769	23960963	195	*	chip_y87c_zmynd_peak_350	36	.	4.97058	7.15954	3.66832	46	Promoter (3-4kb)	1	23956839	23963446	6608	1	55629	ENST00000647887.1	3930	ENSG00000189266	PNRC2	proline rich nuclear receptor coactivator 2
	chr1	23961270	23961428	159	*	chip_y87c_zmynd_peak_351	14	.	3.37715	4.40282	1.42097	133	Promoter (4-5kb)	1	23956839	23963446	6608	1	55629	ENST00000647887.1	4431	ENSG00000189266	PNRC2	proline rich nuclear receptor coactivator 2
	chr1	23961926	23962049	124	*	chip_y87c_zmynd_peak_352	13	.	3.04444	4.22587	1.32767	36	3' UTR	1	23956839	23963446	6608	1	55629	ENST00000647887.1	5087	ENSG00000189266	PNRC2	proline rich nuclear receptor coactivator 2
	chr1	23964700	23964793	94	*	chip_y87c_zmynd_peak_353	22	.	4.06939	5.49607	2.25403	81	3' UTR	1	23964347	23980327	15981	2	10772	ENST00000492112.3	15534	ENSG00000188529	SRSF10	serine and arginine rich splicing factor 10
	chr1	23966083	23966182	100	*	chip_y87c_zmynd_peak_354	63	.	5.74116	10.3806	6.37575	55	3' UTR	1	23964347	23980327	15981	2	10772	ENST00000492112.3	14145	ENSG00000188529	SRSF10	serine and arginine rich splicing factor 10
	chr1	23978475	23978577	103	*	chip_y87c_zmynd_peak_355	26	.	4.05258	5.95201	2.64844	24	Promoter (1-2kb)	1	23964347	23980327	15981	2	10772	ENST00000492112.3	1750	ENSG00000188529	SRSF10	serine and arginine rich splicing factor 10
	chr1	24644143	24644371	229	*	chip_y87c_zmynd_peak_356	62	.	6.30134	10.2166	6.29106	42	Intron (ENST00000478890.5/10250, intron 1 of 4)	1	24633066	24650032	16967	1	10250	ENST00000478890.5	11077	ENSG00000133226	SRRM1	serine and arginine repetitive matrix 1
	chr1	24644594	24644714	121	*	chip_y87c_zmynd_peak_357	40	.	4.72801	7.63692	4.04077	83	Intron (ENST00000478890.5/10250, intron 1 of 4)	1	24633066	24650032	16967	1	10250	ENST00000478890.5	11528	ENSG00000133226	SRRM1	serine and arginine repetitive matrix 1
	chr1	24645067	24645227	161	*	chip_y87c_zmynd_peak_358	36	.	4.58939	7.10993	3.62633	83	Intron (ENST00000478890.5/10250, intron 1 of 4)	1	24633066	24650032	16967	1	10250	ENST00000478890.5	12001	ENSG00000133226	SRRM1	serine and arginine repetitive matrix 1
	chr1	24655194	24655398	205	*	chip_y87c_zmynd_peak_359	33	.	4.76393	6.83358	3.37262	119	Intron (ENST00000374389.8/10250, intron 9 of 17)	1	24643299	24672626	29328	1	10250	ENST00000374389.8	11895	ENSG00000133226	SRRM1	serine and arginine repetitive matrix 1
	chr1	24658216	24658326	111	*	chip_y87c_zmynd_peak_360	42	.	5.05675	7.8756	4.25665	23	Intron (ENST00000374389.8/10250, intron 9 of 17)	1	24643299	24672626	29328	1	10250	ENST00000374389.8	14917	ENSG00000133226	SRRM1	serine and arginine repetitive matrix 1
	chr1	25240158	25241179	1022	*	chip_y87c_zmynd_peak_361	158	.	10.5054	21.1749	15.8147	152	Promoter (2-3kb)	1	25242291	25243654	1364	2	57035	ENST00000564223.5	2475	ENSG00000117616	RSRP1	arginine and serine rich protein 1
	chr1	25241600	25241712	113	*	chip_y87c_zmynd_peak_362	36	.	5.02434	7.24437	3.69034	64	Promoter (1-2kb)	1	25242291	25243654	1364	2	57035	ENST00000564223.5	1942	ENSG00000117616	RSRP1	arginine and serine rich protein 1
	chr1	25241923	25242525	603	*	chip_y87c_zmynd_peak_363	73	.	6.85137	11.47	7.3267	50	Promoter (1-2kb)	1	25242249	25244105	1857	2	57035	ENST00000569495.5	1580	ENSG00000117616	RSRP1	arginine and serine rich protein 1
	chr1	25242652	25242866	215	*	chip_y87c_zmynd_peak_364	26	.	4.05258	5.95201	2.64844	146	Promoter (1-2kb)	1	25242249	25244105	1857	2	57035	ENST00000569495.5	1239	ENSG00000117616	RSRP1	arginine and serine rich protein 1
	chr1	25243239	25243432	194	*	chip_y87c_zmynd_peak_365	72	.	6.75144	11.308	7.23635	56	Promoter (<=1kb)	1	25242249	25244105	1857	2	57035	ENST00000569495.5	673	ENSG00000117616	RSRP1	arginine and serine rich protein 1
	chr1	25245306	25245619	314	*	chip_y87c_zmynd_peak_366	53	.	5.85125	9.15471	5.37144	128	Promoter (1-2kb)	1	25242249	25247454	5206	2	57035	ENST00000243189.12	1835	ENSG00000117616	RSRP1	arginine and serine rich protein 1
	chr1	25246248	25246387	140	*	chip_y87c_zmynd_peak_367	135	.	9.59192	18.6193	13.5919	57	Promoter (1-2kb)	1	25242249	25247454	5206	2	57035	ENST00000243189.12	1067	ENSG00000117616	RSRP1	arginine and serine rich protein 1
	chr1	25457691	25457832	142	*	chip_y87c_zmynd_peak_368	35	.	4.87447	7.00793	3.5354	59	Intron (ENST00000399766.7/55219, intron 4 of 8)	1	25430858	25500205	69348	1	55219	ENST00000399766.7	26833	ENSG00000204178	MACO1	macoilin 1
	chr1	25458865	25459105	241	*	chip_y87c_zmynd_peak_369	36	.	4.83179	7.21687	3.69034	172	Exon (ENST00000374343.5/55219, exon 6 of 11)	1	25430858	25500205	69348	1	55219	ENST00000399766.7	28007	ENSG00000204178	MACO1	macoilin 1
	chr1	25459385	25459473	89	*	chip_y87c_zmynd_peak_370	40	.	4.72801	7.63692	4.04077	20	Intron (ENST00000399766.7/55219, intron 4 of 8)	1	25430858	25500205	69348	1	55219	ENST00000399766.7	28527	ENSG00000204178	MACO1	macoilin 1
	chr1	25459639	25459727	89	*	chip_y87c_zmynd_peak_371	20	.	3.71487	5.15911	2.02487	26	Intron (ENST00000399766.7/55219, intron 4 of 8)	1	25430858	25500205	69348	1	55219	ENST00000399766.7	28781	ENSG00000204178	MACO1	macoilin 1
	chr1	25460003	25460211	209	*	chip_y87c_zmynd_peak_372	39	.	5.00775	7.49814	3.92712	142	Intron (ENST00000399766.7/55219, intron 4 of 8)	1	25430858	25500205	69348	1	55219	ENST00000399766.7	29145	ENSG00000204178	MACO1	macoilin 1
	chr1	25460609	25460697	89	*	chip_y87c_zmynd_peak_373	41	.	5.19702	7.79978	4.18596	37	Intron (ENST00000399766.7/55219, intron 4 of 8)	1	25430858	25500205	69348	1	55219	ENST00000399766.7	29751	ENSG00000204178	MACO1	macoilin 1
	chr1	25461941	25462063	123	*	chip_y87c_zmynd_peak_374	26	.	4.33085	5.90442	2.62098	35	Intron (ENST00000399766.7/55219, intron 4 of 8)	1	25430858	25500205	69348	1	55219	ENST00000399766.7	31083	ENSG00000204178	MACO1	macoilin 1
	chr1	25484144	25484351	208	*	chip_y87c_zmynd_peak_375	48	.	5.26694	8.53553	4.80001	64	3' UTR	1	25430858	25500205	69348	1	55219	ENST00000399766.7	53286	ENSG00000204178	MACO1	macoilin 1
	chr1	25484437	25484585	149	*	chip_y87c_zmynd_peak_376	63	.	5.74116	10.3806	6.37575	17	Intron (ENST00000399766.7/55219, intron 5 of 8)	1	25430858	25500205	69348	1	55219	ENST00000399766.7	53579	ENSG00000204178	MACO1	macoilin 1
	chr1	25774937	25775122	186	*	chip_y87c_zmynd_peak_377	21	.	4.11082	5.34422	2.11796	123	Intron (ENST00000611903.4/57134, intron 9 of 13)	1	25617468	25786206	168739	1	57134	ENST00000611903.4	157469	ENSG00000117643	MAN1C1	mannosidase alpha class 1C member 1
	chr1	25810634	25810876	243	*	chip_y87c_zmynd_peak_378	28	.	4.56758	6.27403	2.87878	158	Intron (ENST00000354177.8/57190, intron 6 of 12)	1	25800176	25818219	18044	1	57190	ENST00000354177.8	10458	ENSG00000162430	SELENON	selenoprotein N
	chr1	26112391	26112849	459	*	chip_y87c_zmynd_peak_379	73	.	6.85137	11.47	7.3267	245	Promoter (1-2kb)	1	26111165	26125530	14366	1	149420	ENST00000619836.4	1226	ENSG00000175087	PDIK1L	PDLIM1 interacting kinase 1 like
	chr1	26114623	26114754	132	*	chip_y87c_zmynd_peak_380	28	.	4.56758	6.27403	2.87878	114	Promoter (3-4kb)	1	26111165	26125530	14366	1	149420	ENST00000619836.4	3458	ENSG00000175087	PDIK1L	PDLIM1 interacting kinase 1 like
	chr1	26473421	26473878	458	*	chip_y87c_zmynd_peak_381	83	.	7.30813	12.6009	8.31592	145	Promoter (<=1kb)	1	26473429	26475360	1932	1	3151	ENST00000493418.1	0	ENSG00000198830	HMGN2	high mobility group nucleosomal binding domain 2
	chr1	26474658	26474795	138	*	chip_y87c_zmynd_peak_382	21	.	4.11082	5.34422	2.11796	60	Promoter (2-3kb)	1	26472440	26476642	4203	1	3151	ENST00000361427.6	2218	ENSG00000198830	HMGN2	high mobility group nucleosomal binding domain 2
	chr1	26700193	26700281	89	*	chip_y87c_zmynd_peak_383	42	.	5.05675	7.8756	4.25665	30	Intron (ENST00000430799.7/8289, intron 1 of 19)	1	26693236	26781177	87942	1	8289	ENST00000430799.7	6957	ENSG00000117713	ARID1A	AT-rich interaction domain 1A
	chr1	26768550	26768702	153	*	chip_y87c_zmynd_peak_384	21	.	4.11082	5.34422	2.11796	88	Intron (ENST00000430799.7/8289, intron 11 of 19)	1	26693236	26781177	87942	1	8289	ENST00000430799.7	75314	ENSG00000117713	ARID1A	AT-rich interaction domain 1A
	chr1	26852857	26852963	107	*	chip_y87c_zmynd_peak_385	21	.	4.11082	5.34422	2.11796	62	Exon (ENST00000374142.9/84243, exon 7 of 8)	1	26826688	26857604	30917	1	84243	ENST00000374142.9	26169	ENSG00000204160	ZDHHC18	zinc finger DHHC-type containing 18
	chr1	26878626	26879072	447	*	chip_y87c_zmynd_peak_386	62	.	6.30134	10.2166	6.29106	371	3' UTR	1	26876132	26890283	14152	2	54707	ENST00000374135.9	11211	ENSG00000142751	GPN2	GPN-loop GTPase 2
	chr1	26880261	26880396	136	*	chip_y87c_zmynd_peak_387	36	.	5.02434	7.24437	3.69034	55	Intron (ENST00000374135.9/54707, intron 4 of 4)	1	26876132	26890283	14152	2	54707	ENST00000374135.9	9887	ENSG00000142751	GPN2	GPN-loop GTPase 2
	chr1	28209750	28209838	89	*	chip_y87c_zmynd_peak_388	36	.	5.02434	7.24437	3.69034	60	Intron (ENST00000263697.6/22826, intron 5 of 8)	1	28200278	28233029	32752	2	22826	ENST00000263697.6	23191	ENSG00000126698	DNAJC8	DnaJ heat shock protein family (Hsp40) member C8
	chr1	28506053	28506277	225	*	chip_y87c_zmynd_peak_389	44	.	5.40115	8.12461	4.48844	48	Promoter (<=1kb)	1	28506056	28535919	29864	1	1104	ENST00000434290.6	0	ENSG00000180198	RCC1	regulator of chromosome condensation 1
	chr1	28506389	28506477	89	*	chip_y87c_zmynd_peak_390	21	.	4.11082	5.34422	2.11796	42	Promoter (<=1kb)	1	28505943	28539196	33254	1	1104	ENST00000398958.6	446	ENSG00000180198	RCC1	regulator of chromosome condensation 1
	chr1	28506717	28512996	6280	*	chip_y87c_zmynd_peak_391	146	.	10.0487	19.8875	14.6838	2665	Promoter (<=1kb)	1	28510077	28536026	25950	1	1104	ENST00000419074.5	0	ENSG00000180198	RCC1	regulator of chromosome condensation 1
	chr1	28513089	28513328	240	*	chip_y87c_zmynd_peak_392	83	.	7.30813	12.6009	8.31592	68	Intron (ENST00000398958.6/1104, intron 3 of 11)	1	28505943	28539196	33254	1	1104	ENST00000398958.6	7146	ENSG00000180198	RCC1	regulator of chromosome condensation 1
	chr1	28513574	28513845	272	*	chip_y87c_zmynd_peak_393	83	.	7.30813	12.6009	8.31592	163	Intron (ENST00000398958.6/1104, intron 3 of 11)	1	28505943	28539196	33254	1	1104	ENST00000398958.6	7631	ENSG00000180198	RCC1	regulator of chromosome condensation 1
	chr1	28513956	28514091	136	*	chip_y87c_zmynd_peak_394	54	.	5.93785	9.2935	5.45023	23	Intron (ENST00000398958.6/1104, intron 3 of 11)	1	28505943	28539196	33254	1	1104	ENST00000398958.6	8013	ENSG00000180198	RCC1	regulator of chromosome condensation 1
	chr1	28514169	28514283	115	*	chip_y87c_zmynd_peak_395	54	.	5.93785	9.2935	5.45023	78	Intron (ENST00000398958.6/1104, intron 3 of 11)	1	28505943	28539196	33254	1	1104	ENST00000398958.6	8226	ENSG00000180198	RCC1	regulator of chromosome condensation 1
	chr1	28514533	28515408	876	*	chip_y87c_zmynd_peak_396	63	.	5.74116	10.3806	6.37575	321	Intron (ENST00000398958.6/1104, intron 3 of 11)	1	28505943	28539196	33254	1	1104	ENST00000398958.6	8590	ENSG00000180198	RCC1	regulator of chromosome condensation 1
	chr1	28515864	28515986	123	*	chip_y87c_zmynd_peak_397	36	.	4.95105	7.12873	3.63909	70	Intron (ENST00000398958.6/1104, intron 3 of 11)	1	28505943	28539196	33254	1	1104	ENST00000398958.6	9921	ENSG00000180198	RCC1	regulator of chromosome condensation 1
	chr1	28516772	28516877	106	*	chip_y87c_zmynd_peak_398	47	.	5.06573	8.52447	4.79182	14	5' UTR	1	28505943	28539196	33254	1	1104	ENST00000398958.6	10829	ENSG00000180198	RCC1	regulator of chromosome condensation 1
	chr1	28579786	28580084	299	*	chip_y87c_zmynd_peak_399	54	.	5.93785	9.2935	5.45023	62	Promoter (<=1kb)	1	28579764	28579893	130	2	677838	ENST00000384581.1	0	ENSG00000278274	SNORA61	small nucleolar RNA, H/ACA box 61
	chr1	28580354	28580810	457	*	chip_y87c_zmynd_peak_400	63	.	5.74116	10.3806	6.37575	368	Promoter (<=1kb)	1	28580381	28580512	132	2	677825	ENST00000384584.1	0	ENSG00000273544	SNORA44	small nucleolar RNA, H/ACA box 44
	chr1	28580898	28581331	434	*	chip_y87c_zmynd_peak_401	73	.	6.85137	11.47	7.3267	64	Promoter (<=1kb)	1	28580920	28581054	135	2	692073	ENST00000628458.1	0	ENSG00000280498	SNORA16A	small nucleolar RNA, H/ACA box 16A
	chr1	28737818	28737988	171	*	chip_y87c_zmynd_peak_402	63	.	6.39461	10.3669	6.37575	50	Promoter (1-2kb)	1	28736621	28742871	6251	1	51441	ENST00000474884.5	1197	ENSG00000198492	YTHDF2	YTH N6-methyladenosine RNA binding protein 2
	chr1	28738108	28738781	674	*	chip_y87c_zmynd_peak_403	103	.	8.22164	14.9394	10.3673	225	Promoter (1-2kb)	1	28736621	28742871	6251	1	51441	ENST00000474884.5	1487	ENSG00000198492	YTHDF2	YTH N6-methyladenosine RNA binding protein 2
	chr1	28738901	28739138	238	*	chip_y87c_zmynd_peak_404	54	.	5.93785	9.2935	5.45023	152	Promoter (<=1kb)	1	28739091	28742883	3793	1	51441	ENST00000468863.1	0	ENSG00000198492	YTHDF2	YTH N6-methyladenosine RNA binding protein 2
	chr1	28739689	28739935	247	*	chip_y87c_zmynd_peak_405	28	.	4.50096	6.16995	2.84321	205	Promoter (3-4kb)	1	28736621	28742871	6251	1	51441	ENST00000474884.5	3068	ENSG00000198492	YTHDF2	YTH N6-methyladenosine RNA binding protein 2
	chr1	28746229	28746346	118	*	chip_y87c_zmynd_peak_406	40	.	4.72801	7.63692	4.04077	76	Intron (ENST00000542507.5/51441, intron 5 of 5)	1	28736621	28769774	33154	1	51441	ENST00000542507.5	9608	ENSG00000198492	YTHDF2	YTH N6-methyladenosine RNA binding protein 2
	chr1	28746444	28746533	90	*	chip_y87c_zmynd_peak_407	28	.	4.56758	6.27403	2.87878	4	Intron (ENST00000542507.5/51441, intron 5 of 5)	1	28736621	28769774	33154	1	51441	ENST00000542507.5	9823	ENSG00000198492	YTHDF2	YTH N6-methyladenosine RNA binding protein 2
	chr1	28746742	28746883	142	*	chip_y87c_zmynd_peak_408	73	.	6.85137	11.47	7.3267	84	Intron (ENST00000542507.5/51441, intron 5 of 5)	1	28736621	28769774	33154	1	51441	ENST00000542507.5	10121	ENSG00000198492	YTHDF2	YTH N6-methyladenosine RNA binding protein 2
	chr1	28747170	28747863	694	*	chip_y87c_zmynd_peak_409	54	.	5.93785	9.2935	5.45023	77	Intron (ENST00000542507.5/51441, intron 5 of 5)	1	28736621	28769774	33154	1	51441	ENST00000542507.5	10549	ENSG00000198492	YTHDF2	YTH N6-methyladenosine RNA binding protein 2
	chr1	28748328	28748515	188	*	chip_y87c_zmynd_peak_410	54	.	5.93785	9.2935	5.45023	87	Intron (ENST00000542507.5/51441, intron 5 of 5)	1	28736621	28769774	33154	1	51441	ENST00000542507.5	11707	ENSG00000198492	YTHDF2	YTH N6-methyladenosine RNA binding protein 2
	chr1	28748606	28748834	229	*	chip_y87c_zmynd_peak_411	45	.	5.4811	8.25181	4.55217	205	Intron (ENST00000542507.5/51441, intron 5 of 5)	1	28736621	28769774	33154	1	51441	ENST00000542507.5	11985	ENSG00000198492	YTHDF2	YTH N6-methyladenosine RNA binding protein 2
	chr1	29179610	29179763	154	*	chip_y87c_zmynd_peak_412	36	.	5.02434	7.24437	3.69034	134	Promoter (2-3kb)	1	29147743	29181900	34158	2	6429	ENST00000373795.7	2137	ENSG00000116350	SRSF4	serine and arginine rich splicing factor 4
	chr1	29179989	29180082	94	*	chip_y87c_zmynd_peak_413	45	.	5.4811	8.25181	4.55217	19	Promoter (1-2kb)	1	29147743	29181900	34158	2	6429	ENST00000373795.7	1818	ENSG00000116350	SRSF4	serine and arginine rich splicing factor 4
	chr1	29180177	29180644	468	*	chip_y87c_zmynd_peak_414	63	.	6.39461	10.3669	6.37575	78	Promoter (1-2kb)	1	29147743	29181900	34158	2	6429	ENST00000373795.7	1256	ENSG00000116350	SRSF4	serine and arginine rich splicing factor 4
	chr1	29180855	29181175	321	*	chip_y87c_zmynd_peak_415	83	.	7.30813	12.6009	8.31592	86	Promoter (<=1kb)	1	29147743	29181900	34158	2	6429	ENST00000373795.7	725	ENSG00000116350	SRSF4	serine and arginine rich splicing factor 4
	chr1	30968659	30968747	89	*	chip_y87c_zmynd_peak_416	20	.	3.71487	5.15911	2.02487	40	Intron (ENST00000424085.6/9698, intron 6 of 17)	1	30931506	31065695	134190	2	9698	ENST00000424085.6	96948	ENSG00000134644	PUM1	pumilio RNA binding family member 1
	chr1	30973737	30973825	89	*	chip_y87c_zmynd_peak_417	14	.	3.37715	4.40282	1.42097	38	Intron (ENST00000424085.6/9698, intron 6 of 17)	1	30931506	31065695	134190	2	9698	ENST00000424085.6	91870	ENSG00000134644	PUM1	pumilio RNA binding family member 1
	chr1	30973984	30974311	328	*	chip_y87c_zmynd_peak_418	53	.	5.85125	9.15472	5.37144	254	Intron (ENST00000424085.6/9698, intron 6 of 17)	1	30931506	31065695	134190	2	9698	ENST00000424085.6	91384	ENSG00000134644	PUM1	pumilio RNA binding family member 1
	chr1	30974552	30974648	97	*	chip_y87c_zmynd_peak_419	28	.	3.80555	6.27825	2.87878	22	Intron (ENST00000424085.6/9698, intron 6 of 17)	1	30931506	31065695	134190	2	9698	ENST00000424085.6	91047	ENSG00000134644	PUM1	pumilio RNA binding family member 1
	chr1	31002010	31002196	187	*	chip_y87c_zmynd_peak_420	87	.	7.36244	13.0989	8.77782	136	Intron (ENST00000424085.6/9698, intron 3 of 17)	1	30931506	31065695	134190	2	9698	ENST00000424085.6	63499	ENSG00000134644	PUM1	pumilio RNA binding family member 1
	chr1	31002295	31002427	133	*	chip_y87c_zmynd_peak_421	44	.	5.40115	8.12461	4.48844	20	Intron (ENST00000424085.6/9698, intron 3 of 17)	1	30931506	31065695	134190	2	9698	ENST00000424085.6	63268	ENSG00000134644	PUM1	pumilio RNA binding family member 1
	chr1	31041000	31041204	205	*	chip_y87c_zmynd_peak_422	21	.	4.11082	5.34422	2.11796	57	Intron (ENST00000424085.6/9698, intron 2 of 17)	1	30931506	31065695	134190	2	9698	ENST00000424085.6	24491	ENSG00000134644	PUM1	pumilio RNA binding family member 1
	chr1	31058944	31059053	110	*	chip_y87c_zmynd_peak_423	21	.	4.11082	5.34422	2.11796	83	Intron (ENST00000424085.6/9698, intron 2 of 17)	1	30931506	31065695	134190	2	9698	ENST00000424085.6	6642	ENSG00000134644	PUM1	pumilio RNA binding family member 1
	chr1	31061680	31061768	89	*	chip_y87c_zmynd_peak_424	28	.	4.56758	6.27403	2.87878	29	Promoter (3-4kb)	1	30931506	31065695	134190	2	9698	ENST00000424085.6	3927	ENSG00000134644	PUM1	pumilio RNA binding family member 1
	chr1	31062058	31062922	865	*	chip_y87c_zmynd_peak_425	89	.	6.75431	13.3456	8.99652	298	Promoter (2-3kb)	1	30931506	31065695	134190	2	9698	ENST00000424085.6	2773	ENSG00000134644	PUM1	pumilio RNA binding family member 1
	chr1	31063054	31063535	482	*	chip_y87c_zmynd_peak_426	83	.	7.30813	12.6009	8.31592	232	Promoter (2-3kb)	1	30931506	31065695	134190	2	9698	ENST00000424085.6	2160	ENSG00000134644	PUM1	pumilio RNA binding family member 1
	chr1	31063859	31063956	98	*	chip_y87c_zmynd_peak_427	41	.	4.31296	7.78599	4.17782	47	Promoter (1-2kb)	1	30931506	31065695	134190	2	9698	ENST00000424085.6	1739	ENSG00000134644	PUM1	pumilio RNA binding family member 1
	chr1	31064140	31064230	91	*	chip_y87c_zmynd_peak_428	40	.	4.72801	7.63692	4.04077	57	Promoter (1-2kb)	1	30931506	31065695	134190	2	9698	ENST00000424085.6	1465	ENSG00000134644	PUM1	pumilio RNA binding family member 1
	chr1	31064567	31064667	101	*	chip_y87c_zmynd_peak_429	83	.	7.30813	12.6009	8.31592	57	Promoter (1-2kb)	1	30931506	31065695	134190	2	9698	ENST00000424085.6	1028	ENSG00000134644	PUM1	pumilio RNA binding family member 1
	chr1	31258608	31259004	397	*	chip_y87c_zmynd_peak_430	45	.	5.4811	8.25181	4.55217	284	Promoter (2-3kb)	1	31259786	31261077	1292	2	9410	ENST00000491106.1	2073	ENSG00000060688	SNRNP40	small nuclear ribonucleoprotein U5 subunit 40
	chr1	31261781	31262114	334	*	chip_y87c_zmynd_peak_431	28	.	4.56758	6.27403	2.87878	313	Promoter (<=1kb)	1	31259673	31261822	2150	2	9410	ENST00000486941.1	0	ENSG00000060688	SNRNP40	small nuclear ribonucleoprotein U5 subunit 40
	chr1	31263108	31263279	172	*	chip_y87c_zmynd_peak_432	28	.	4.56758	6.27403	2.87878	39	Exon (ENST00000452686.2/ENST00000452686.2, exon 1 of 1)	1	31259568	31296788	37221	2	9410	ENST00000263694.9	33509	ENSG00000060688	SNRNP40	small nuclear ribonucleoprotein U5 subunit 40
	chr1	31263983	31264137	155	*	chip_y87c_zmynd_peak_433	26	.	4.05258	5.95201	2.64844	76	Intron (ENST00000263694.9/9410, intron 8 of 9)	1	31259568	31296788	37221	2	9410	ENST00000263694.9	32651	ENSG00000060688	SNRNP40	small nuclear ribonucleoprotein U5 subunit 40
	chr1	32015149	32015264	116	*	chip_y87c_zmynd_peak_434	47	.	5.06573	8.52447	4.79182	73	Promoter (1-2kb)	1	32013868	32043877	30010	1	10657	ENST00000327300.12	1281	ENSG00000121774	KHDRBS1	KH RNA binding domain containing, signal transduction associated 1
	chr1	32180625	32181194	570	*	chip_y87c_zmynd_peak_435	72	.	6.07888	11.3461	7.25888	276	Promoter (<=1kb)	1	32179675	32198285	18611	1	200081	ENST00000373610.8	950	ENSG00000084652	TXLNA	taxilin alpha
	chr1	32223772	32223987	216	*	chip_y87c_zmynd_peak_436	28	.	4.56758	6.27403	2.87878	83	Promoter (1-2kb)	1	32221928	32226295	4368	1	8668	ENST00000355082.9	1844	ENSG00000084623	EIF3I	eukaryotic translation initiation factor 3 subunit I
	chr1	32224212	32224369	158	*	chip_y87c_zmynd_peak_437	26	.	4.05258	5.95201	2.64844	153	Promoter (2-3kb)	1	32221928	32226295	4368	1	8668	ENST00000355082.9	2284	ENSG00000084623	EIF3I	eukaryotic translation initiation factor 3 subunit I
	chr1	32230967	32231055	89	*	chip_y87c_zmynd_peak_438	45	.	5.4811	8.25181	4.55217	29	Exon (ENST00000373586.1/8668, exon 10 of 11)	1	32222370	32231604	9235	1	8668	ENST00000373586.1	8597	ENSG00000084623	EIF3I	eukaryotic translation initiation factor 3 subunit I
	chr1	32316632	32317178	547	*	chip_y87c_zmynd_peak_439	93	.	7.76489	13.7578	9.33638	172	Exon (ENST00000373548.8/3065, exon 3 of 14)	1	32292083	32333626	41544	1	3065	ENST00000373548.8	24549	ENSG00000116478	HDAC1	histone deacetylase 1
	chr1	32319233	32319549	317	*	chip_y87c_zmynd_peak_440	45	.	5.4811	8.25181	4.55217	211	Intron (ENST00000373548.8/3065, intron 3 of 13)	1	32292083	32333626	41544	1	3065	ENST00000373548.8	27150	ENSG00000116478	HDAC1	histone deacetylase 1
	chr1	32321631	32321809	179	*	chip_y87c_zmynd_peak_441	83	.	7.30813	12.6009	8.31592	123	Intron (ENST00000373548.8/3065, intron 3 of 13)	1	32292083	32333626	41544	1	3065	ENST00000373548.8	29548	ENSG00000116478	HDAC1	histone deacetylase 1
	chr1	32322497	32322615	119	*	chip_y87c_zmynd_peak_442	54	.	5.93785	9.2935	5.45023	48	Intron (ENST00000373548.8/3065, intron 3 of 13)	1	32292083	32333626	41544	1	3065	ENST00000373548.8	30414	ENSG00000116478	HDAC1	histone deacetylase 1
	chr1	32331198	32331433	236	*	chip_y87c_zmynd_peak_443	36	.	5.02434	7.24437	3.69034	85	Intron (ENST00000373548.8/3065, intron 9 of 13)	1	32292083	32333626	41544	1	3065	ENST00000373548.8	39115	ENSG00000116478	HDAC1	histone deacetylase 1
	chr1	32331549	32331674	126	*	chip_y87c_zmynd_peak_444	21	.	4.11082	5.34422	2.11796	103	Exon (ENST00000373548.8/3065, exon 10 of 14)	1	32292083	32333626	41544	1	3065	ENST00000373548.8	39466	ENSG00000116478	HDAC1	histone deacetylase 1
	chr1	32332343	32332516	174	*	chip_y87c_zmynd_peak_445	28	.	4.56758	6.27403	2.87878	152	Intron (ENST00000373548.8/3065, intron 12 of 13)	1	32292083	32333626	41544	1	3065	ENST00000373548.8	40260	ENSG00000116478	HDAC1	histone deacetylase 1
	chr1	32333995	32334186	192	*	chip_y87c_zmynd_peak_446	73	.	6.85137	11.47	7.3267	123	Promoter (2-3kb)	1	32333839	32336233	2395	2	65108	ENST00000329421.8	2047	ENSG00000175130	MARCKSL1	MARCKS like 1
	chr1	32334317	32334758	442	*	chip_y87c_zmynd_peak_447	54	.	5.93785	9.2935	5.45023	120	Promoter (1-2kb)	1	32333839	32336233	2395	2	65108	ENST00000329421.8	1475	ENSG00000175130	MARCKSL1	MARCKS like 1
	chr1	32372027	32372122	96	*	chip_y87c_zmynd_peak_448	63	.	6.39461	10.3669	6.37575	50	Intron (ENST00000455895.6/55108, intron 9 of 10)	1	32365103	32394448	29346	2	55108	ENST00000455895.6	22326	ENSG00000160058	BSDC1	BSD domain containing 1
	chr1	32650121	32650245	125	*	chip_y87c_zmynd_peak_449	45	.	5.4811	8.25181	4.55217	58	Promoter (<=1kb)	1	32600172	32650565	50394	2	339487	ENST00000341885.5	320	ENSG00000176261	ZBTB8OS	zinc finger and BTB domain containing 8 opposite strand
	chr1	32650358	32650477	120	*	chip_y87c_zmynd_peak_450	36	.	5.02434	7.24437	3.69034	41	Promoter (<=1kb)	1	32600172	32650565	50394	2	339487	ENST00000341885.5	88	ENSG00000176261	ZBTB8OS	zinc finger and BTB domain containing 8 opposite strand
	chr1	32651858	32652200	343	*	chip_y87c_zmynd_peak_451	63	.	6.39461	10.3669	6.37575	68	Promoter (<=1kb)	1	32651142	32680053	28912	1	5928	ENST00000414241.7	716	ENSG00000162521	RBBP4	RB binding protein 4, chromatin remodeling factor
	chr1	32653032	32653144	113	*	chip_y87c_zmynd_peak_452	21	.	4.02649	5.42895	2.19244	71	Promoter (1-2kb)	1	32651142	32680053	28912	1	5928	ENST00000414241.7	1890	ENSG00000162521	RBBP4	RB binding protein 4, chromatin remodeling factor
	chr1	32655204	32655865	662	*	chip_y87c_zmynd_peak_453	40	.	4.72801	7.63692	4.04077	224	Promoter (4-5kb)	1	32651142	32680053	28912	1	5928	ENST00000414241.7	4062	ENSG00000162521	RBBP4	RB binding protein 4, chromatin remodeling factor
	chr1	32677562	32677707	146	*	chip_y87c_zmynd_peak_454	36	.	4.95105	7.12873	3.63909	39	Intron (ENST00000414241.7/5928, intron 11 of 11)	1	32651142	32680053	28912	1	5928	ENST00000414241.7	26420	ENSG00000162521	RBBP4	RB binding protein 4, chromatin remodeling factor
	chr1	32681658	32681768	111	*	chip_y87c_zmynd_peak_455	47	.	5.42507	8.47073	4.75626	22	3' UTR	1	32651208	32686211	35004	1	5928	ENST00000373493.10	30450	ENSG00000162521	RBBP4	RB binding protein 4, chromatin remodeling factor
	chr1	32767961	32768064	104	*	chip_y87c_zmynd_peak_456	45	.	5.4811	8.25181	4.55217	74	Exon (ENST00000401073.7/57648, exon 3 of 7)	1	32741830	32774970	33141	1	57648	ENST00000401073.7	26131	ENSG00000162522	KIAA1522	KIAA1522
	chr1	32772714	32772859	146	*	chip_y87c_zmynd_peak_457	36	.	5.02434	7.24437	3.69034	13	Intron (ENST00000401073.7/57648, intron 6 of 6)	1	32741830	32774970	33141	1	57648	ENST00000401073.7	30884	ENSG00000162522	KIAA1522	KIAA1522
	chr1	32772997	32773199	203	*	chip_y87c_zmynd_peak_458	53	.	5.85125	9.15471	5.37144	176	3' UTR	1	32741830	32774970	33141	1	57648	ENST00000401073.7	31167	ENSG00000162522	KIAA1522	KIAA1522
	chr1	32933762	32933885	124	*	chip_y87c_zmynd_peak_459	14	.	3.65406	4.45898	1.42097	38	Intron (ENST00000661031.1/ENST00000661031.1, intron 1 of 2)	1	32936445	32964685	28241	2	127544	ENST00000373456.11	30800	ENSG00000116514	RNF19B	ring finger protein 19B
	chr1	33008801	33008889	89	*	chip_y87c_zmynd_peak_460	36	.	5.02434	7.24437	3.69034	61	3' UTR	1	33007940	33036911	28972	2	204	ENST00000629371.2	28022	ENSG00000004455	AK2	adenylate kinase 2
	chr1	33295666	33295801	136	*	chip_y87c_zmynd_peak_461	28	.	4.56758	6.27403	2.87878	82	Intron (ENST00000539719.6/149076, intron 8 of 8)	1	33256492	33300719	44228	1	149076	ENST00000539719.6	39174	ENSG00000160094	ZNF362	zinc finger protein 362
	chr1	33327875	33327995	121	*	chip_y87c_zmynd_peak_462	36	.	4.95105	7.12873	3.63909	52	Intron (ENST00000628643.2/ENST00000628643.2, intron 1 of 1)	1	33323623	33375593	51971	2	1912	ENST00000431992.5	47598	ENSG00000134686	PHC2	polyhomeotic homolog 2
	chr1	33328096	33328345	250	*	chip_y87c_zmynd_peak_463	33	.	4.3903	6.77874	3.32468	81	Intron (ENST00000628643.2/ENST00000628643.2, intron 1 of 1)	1	33323623	33375593	51971	2	1912	ENST00000431992.5	47248	ENSG00000134686	PHC2	polyhomeotic homolog 2
	chr1	33328483	33328662	180	*	chip_y87c_zmynd_peak_464	21	.	4.11082	5.34422	2.11796	53	Intron (ENST00000628643.2/ENST00000628643.2, intron 1 of 1)	1	33323623	33375593	51971	2	1912	ENST00000431992.5	46931	ENSG00000134686	PHC2	polyhomeotic homolog 2
	chr1	33329420	33329576	157	*	chip_y87c_zmynd_peak_465	14	.	3.37715	4.40282	1.42097	156	Intron (ENST00000628643.2/ENST00000628643.2, intron 1 of 1)	1	33323623	33375593	51971	2	1912	ENST00000431992.5	46017	ENSG00000134686	PHC2	polyhomeotic homolog 2
	chr1	33342961	33343057	97	*	chip_y87c_zmynd_peak_466	45	.	5.4811	8.25181	4.55217	34	Intron (ENST00000630909.2/ENST00000630909.2, intron 1 of 1)	1	33323623	33375593	51971	2	1912	ENST00000431992.5	32536	ENSG00000134686	PHC2	polyhomeotic homolog 2
	chr1	33345395	33345483	89	*	chip_y87c_zmynd_peak_467	23	.	4.17313	5.6582	2.39697	65	Exon (ENST00000630909.2/ENST00000630909.2, exon 2 of 2)	1	33323623	33375593	51971	2	1912	ENST00000431992.5	30110	ENSG00000134686	PHC2	polyhomeotic homolog 2
	chr1	33347109	33347365	257	*	chip_y87c_zmynd_peak_468	28	.	4.56758	6.27403	2.87878	212	Intron (ENST00000627130.1/ENST00000627130.1, intron 2 of 3)	1	33323623	33375593	51971	2	1912	ENST00000431992.5	28228	ENSG00000134686	PHC2	polyhomeotic homolog 2
	chr1	33347453	33347612	160	*	chip_y87c_zmynd_peak_469	45	.	5.4811	8.25181	4.55217	23	Intron (ENST00000627130.1/ENST00000627130.1, intron 2 of 3)	1	33323623	33375593	51971	2	1912	ENST00000431992.5	27981	ENSG00000134686	PHC2	polyhomeotic homolog 2
	chr1	33347709	33347974	266	*	chip_y87c_zmynd_peak_470	28	.	4.56758	6.27403	2.87878	30	Exon (ENST00000627130.1/ENST00000627130.1, exon 3 of 4)	1	33323623	33375593	51971	2	1912	ENST00000431992.5	27619	ENSG00000134686	PHC2	polyhomeotic homolog 2
	chr1	33348059	33348228	170	*	chip_y87c_zmynd_peak_471	40	.	4.72801	7.63692	4.04077	62	Intron (ENST00000627130.1/ENST00000627130.1, intron 3 of 3)	1	33323623	33375593	51971	2	1912	ENST00000431992.5	27365	ENSG00000134686	PHC2	polyhomeotic homolog 2
	chr1	33348505	33348593	89	*	chip_y87c_zmynd_peak_472	28	.	4.56758	6.27403	2.87878	17	Intron (ENST00000627130.1/ENST00000627130.1, intron 3 of 3)	1	33323623	33375593	51971	2	1912	ENST00000431992.5	27000	ENSG00000134686	PHC2	polyhomeotic homolog 2
	chr1	33348677	33348813	137	*	chip_y87c_zmynd_peak_473	54	.	5.93785	9.2935	5.45023	62	Intron (ENST00000627130.1/ENST00000627130.1, intron 3 of 3)	1	33323623	33375593	51971	2	1912	ENST00000431992.5	26780	ENSG00000134686	PHC2	polyhomeotic homolog 2
	chr1	33350924	33351028	105	*	chip_y87c_zmynd_peak_474	33	.	4.3903	6.77874	3.32468	21	Promoter (<=1kb)	1	33350352	33363245	12894	1	101929464	ENST00000432703.1	572	ENSG00000233246	LOC101929464	uncharacterized LOC101929464
	chr1	33368007	33368145	139	*	chip_y87c_zmynd_peak_475	73	.	6.85137	11.47	7.3267	58	Intron (ENST00000431992.5/1912, intron 4 of 12)	1	33323623	33375593	51971	2	1912	ENST00000431992.5	7448	ENSG00000134686	PHC2	polyhomeotic homolog 2
	chr1	34853325	34853501	177	*	chip_y87c_zmynd_peak_476	28	.	4.56758	6.27403	2.87878	150	3' UTR	1	34712737	34859735	146999	2	113444	ENST00000426886.1	6234	ENSG00000163866	SMIM12	small integral membrane protein 12
	chr1	35174581	35174810	230	*	chip_y87c_zmynd_peak_477	20	.	4.00368	5.1789	2.04356	8	Promoter (2-3kb)	1	35176378	35177661	1284	2	6421	ENST00000471991.5	2851	ENSG00000116560	SFPQ	splicing factor proline and glutamine rich
	chr1	35175008	35175108	101	*	chip_y87c_zmynd_peak_478	26	.	4.34728	5.93006	2.64531	48	Promoter (2-3kb)	1	35176378	35177661	1284	2	6421	ENST00000471991.5	2553	ENSG00000116560	SFPQ	splicing factor proline and glutamine rich
	chr1	35175314	35175698	385	*	chip_y87c_zmynd_peak_479	50	.	5.6301	8.80016	5.04446	303	Promoter (1-2kb)	1	35176378	35177661	1284	2	6421	ENST00000471991.5	1963	ENSG00000116560	SFPQ	splicing factor proline and glutamine rich
	chr1	35175934	35176391	458	*	chip_y87c_zmynd_peak_480	20	.	3.71487	5.15911	2.02487	65	Promoter (1-2kb)	1	35176378	35177661	1284	2	6421	ENST00000471991.5	1270	ENSG00000116560	SFPQ	splicing factor proline and glutamine rich
	chr1	35176536	35176633	98	*	chip_y87c_zmynd_peak_481	45	.	5.4811	8.25181	4.55217	71	Promoter (1-2kb)	1	35176378	35177661	1284	2	6421	ENST00000471991.5	1028	ENSG00000116560	SFPQ	splicing factor proline and glutamine rich
	chr1	35178658	35178849	192	*	chip_y87c_zmynd_peak_482	45	.	5.4811	8.25181	4.55217	34	Promoter (1-2kb)	1	35176378	35180645	4268	2	6421	ENST00000468598.5	1796	ENSG00000116560	SFPQ	splicing factor proline and glutamine rich
	chr1	35179226	35179333	108	*	chip_y87c_zmynd_peak_483	13	.	3.04444	4.22587	1.32767	24	Promoter (<=1kb)	1	35176380	35179246	2867	2	6421	ENST00000466213.5	0	ENSG00000116560	SFPQ	splicing factor proline and glutamine rich
	chr1	35179593	35179690	98	*	chip_y87c_zmynd_peak_484	40	.	4.72801	7.63692	4.04077	65	Promoter (<=1kb)	1	35176378	35180645	4268	2	6421	ENST00000468598.5	955	ENSG00000116560	SFPQ	splicing factor proline and glutamine rich
	chr1	35179957	35180307	351	*	chip_y87c_zmynd_peak_485	73	.	6.85137	11.47	7.3267	183	Promoter (<=1kb)	1	35176378	35180645	4268	2	6421	ENST00000468598.5	338	ENSG00000116560	SFPQ	splicing factor proline and glutamine rich
	chr1	35180493	35180738	246	*	chip_y87c_zmynd_peak_486	45	.	5.4811	8.25181	4.55217	80	Promoter (<=1kb)	1	35176378	35180645	4268	2	6421	ENST00000468598.5	0	ENSG00000116560	SFPQ	splicing factor proline and glutamine rich
	chr1	35180907	35181030	124	*	chip_y87c_zmynd_peak_487	35	.	4.87447	7.00793	3.5354	47	Intron (ENST00000460428.5/6421, intron 3 of 5)	1	35176378	35188042	11665	2	6421	ENST00000460428.5	7012	ENSG00000116560	SFPQ	splicing factor proline and glutamine rich
	chr1	35182333	35182438	106	*	chip_y87c_zmynd_peak_488	13	.	3.04444	4.22587	1.32767	103	Intron (ENST00000460428.5/6421, intron 3 of 5)	1	35176378	35188042	11665	2	6421	ENST00000460428.5	5604	ENSG00000116560	SFPQ	splicing factor proline and glutamine rich
	chr1	35182592	35182813	222	*	chip_y87c_zmynd_peak_489	48	.	5.26694	8.53553	4.80001	163	Intron (ENST00000460428.5/6421, intron 3 of 5)	1	35176378	35188042	11665	2	6421	ENST00000460428.5	5229	ENSG00000116560	SFPQ	splicing factor proline and glutamine rich
	chr1	35183083	35183185	103	*	chip_y87c_zmynd_peak_490	23	.	3.55185	5.56446	2.31446	49	Promoter (4-5kb)	1	35176378	35188042	11665	2	6421	ENST00000460428.5	4857	ENSG00000116560	SFPQ	splicing factor proline and glutamine rich
	chr1	35184283	35184393	111	*	chip_y87c_zmynd_peak_491	33	.	4.3903	6.77874	3.32468	25	Promoter (3-4kb)	1	35176378	35188042	11665	2	6421	ENST00000460428.5	3649	ENSG00000116560	SFPQ	splicing factor proline and glutamine rich
	chr1	35184693	35184817	125	*	chip_y87c_zmynd_peak_492	41	.	5.17745	7.76862	4.16584	40	Promoter (3-4kb)	1	35176378	35188042	11665	2	6421	ENST00000460428.5	3225	ENSG00000116560	SFPQ	splicing factor proline and glutamine rich
	chr1	35185020	35185113	94	*	chip_y87c_zmynd_peak_493	19	.	3.94246	5.08454	1.97387	50	Promoter (2-3kb)	1	35176378	35188042	11665	2	6421	ENST00000460428.5	2929	ENSG00000116560	SFPQ	splicing factor proline and glutamine rich
	chr1	35186578	35186935	358	*	chip_y87c_zmynd_peak_494	33	.	4.3903	6.77874	3.32468	10	Promoter (1-2kb)	1	35176378	35188042	11665	2	6421	ENST00000460428.5	1107	ENSG00000116560	SFPQ	splicing factor proline and glutamine rich
	chr1	35188335	35188438	104	*	chip_y87c_zmynd_peak_495	20	.	3.71487	5.15911	2.02487	35	Promoter (2-3kb)	1	35176378	35190574	14197	2	6421	ENST00000470472.5	2136	ENSG00000116560	SFPQ	splicing factor proline and glutamine rich
	chr1	35188515	35188614	100	*	chip_y87c_zmynd_peak_496	36	.	5.02434	7.24437	3.69034	50	Promoter (1-2kb)	1	35176378	35190574	14197	2	6421	ENST00000470472.5	1960	ENSG00000116560	SFPQ	splicing factor proline and glutamine rich
	chr1	35189034	35189907	874	*	chip_y87c_zmynd_peak_497	146	.	10.0487	19.8875	14.6838	213	Promoter (<=1kb)	1	35176378	35190574	14197	2	6421	ENST00000470472.5	667	ENSG00000116560	SFPQ	splicing factor proline and glutamine rich
	chr1	35190014	35190166	153	*	chip_y87c_zmynd_peak_498	17	.	3.29814	4.87967	1.79381	80	Promoter (<=1kb)	1	35176378	35190574	14197	2	6421	ENST00000470472.5	408	ENSG00000116560	SFPQ	splicing factor proline and glutamine rich
	chr1	35190292	35191143	852	*	chip_y87c_zmynd_peak_499	70	.	5.32777	11.0837	7.03313	434	Promoter (<=1kb)	1	35176378	35190574	14197	2	6421	ENST00000470472.5	0	ENSG00000116560	SFPQ	splicing factor proline and glutamine rich
	chr1	35191310	35191410	101	*	chip_y87c_zmynd_peak_500	36	.	5.02434	7.24437	3.69034	18	Promoter (1-2kb)	1	35182936	35193145	10210	2	6421	ENST00000357214.6	1735	ENSG00000116560	SFPQ	splicing factor proline and glutamine rich
	chr1	35191500	35191896	397	*	chip_y87c_zmynd_peak_501	114	.	8.6784	16.1442	11.4287	73	Promoter (1-2kb)	1	35182936	35193145	10210	2	6421	ENST00000357214.6	1249	ENSG00000116560	SFPQ	splicing factor proline and glutamine rich
	chr1	35442879	35442973	95	*	chip_y87c_zmynd_peak_502	36	.	5.02434	7.24437	3.69034	50	Exon (ENST00000325722.8/79932, exon 18 of 21)	1	35433492	35557403	123912	2	79932	ENST00000325722.8	114430	ENSG00000142687	KIAA0319L	KIAA0319 like
	chr1	35506425	35506533	109	*	chip_y87c_zmynd_peak_503	19	.	3.89776	5.01567	1.91046	1	Intron (ENST00000325722.8/79932, intron 3 of 20)	1	35433492	35557403	123912	2	79932	ENST00000325722.8	50870	ENSG00000142687	KIAA0319L	KIAA0319 like
	chr1	35556145	35556270	126	*	chip_y87c_zmynd_peak_504	54	.	5.93785	9.2935	5.45023	73	Promoter (1-2kb)	1	35433492	35557403	123912	2	79932	ENST00000325722.8	1133	ENSG00000142687	KIAA0319L	KIAA0319 like
	chr1	35561162	35561414	253	*	chip_y87c_zmynd_peak_505	45	.	5.4811	8.25181	4.55217	117	Promoter (3-4kb)	1	35557473	35566772	9300	1	23154	ENST00000373253.7	3689	ENSG00000020129	NCDN	neurochondrin
	chr1	35715753	35715919	167	*	chip_y87c_zmynd_peak_506	28	.	4.56758	6.27403	2.87878	76	Promoter (2-3kb)	1	35713877	35718884	5008	2	127703	ENST00000270815.5	2965	ENSG00000142686	C1orf216	chromosome 1 open reading frame 216
	chr1	36161547	36161712	166	*	chip_y87c_zmynd_peak_507	28	.	4.56758	6.27403	2.87878	28	Intron (ENST00000429533.6/55700, intron 1 of 5)	1	36155579	36175008	19430	1	55700	ENST00000429533.6	5968	ENSG00000116871	MAP7D1	MAP7 domain containing 1
	chr1	36225292	36226364	1073	*	chip_y87c_zmynd_peak_508	114	.	8.6784	16.1442	11.4287	349	Promoter (<=1kb)	1	36224432	36304148	79717	1	9967	ENST00000469141.6	860	ENSG00000054118	THRAP3	thyroid hormone receptor associated protein 3
	chr1	36230804	36231327	524	*	chip_y87c_zmynd_peak_509	103	.	8.22164	14.9394	10.3673	225	Intron (ENST00000469141.6/9967, intron 2 of 12)	1	36224432	36304148	79717	1	9967	ENST00000469141.6	6372	ENSG00000054118	THRAP3	thyroid hormone receptor associated protein 3
	chr1	36231528	36231719	192	*	chip_y87c_zmynd_peak_510	26	.	4.05258	5.95201	2.64844	28	Intron (ENST00000469141.6/9967, intron 2 of 12)	1	36224432	36304148	79717	1	9967	ENST00000469141.6	7096	ENSG00000054118	THRAP3	thyroid hormone receptor associated protein 3
	chr1	36239653	36240099	447	*	chip_y87c_zmynd_peak_511	92	.	7.14799	13.5952	9.22863	396	Intron (ENST00000469141.6/9967, intron 2 of 12)	1	36224432	36304148	79717	1	9967	ENST00000469141.6	15221	ENSG00000054118	THRAP3	thyroid hormone receptor associated protein 3
	chr1	36241202	36241304	103	*	chip_y87c_zmynd_peak_512	36	.	5.02434	7.24437	3.69034	49	Intron (ENST00000469141.6/9967, intron 2 of 12)	1	36224432	36304148	79717	1	9967	ENST00000469141.6	16770	ENSG00000054118	THRAP3	thyroid hormone receptor associated protein 3
	chr1	36254771	36254865	95	*	chip_y87c_zmynd_peak_513	26	.	4.05258	5.95201	2.64844	33	Intron (ENST00000469141.6/9967, intron 2 of 12)	1	36224432	36304148	79717	1	9967	ENST00000469141.6	30339	ENSG00000054118	THRAP3	thyroid hormone receptor associated protein 3
	chr1	36258324	36258505	182	*	chip_y87c_zmynd_peak_514	48	.	5.26694	8.53553	4.80001	116	Intron (ENST00000469141.6/9967, intron 2 of 12)	1	36224432	36304148	79717	1	9967	ENST00000469141.6	33892	ENSG00000054118	THRAP3	thyroid hormone receptor associated protein 3
	chr1	36258841	36259005	165	*	chip_y87c_zmynd_peak_515	47	.	5.42507	8.47073	4.75626	81	Intron (ENST00000469141.6/9967, intron 2 of 12)	1	36224432	36304148	79717	1	9967	ENST00000469141.6	34409	ENSG00000054118	THRAP3	thyroid hormone receptor associated protein 3
	chr1	36268033	36268199	167	*	chip_y87c_zmynd_peak_516	28	.	4.56758	6.27403	2.87878	156	Intron (ENST00000469141.6/9967, intron 3 of 12)	1	36224432	36304148	79717	1	9967	ENST00000469141.6	43601	ENSG00000054118	THRAP3	thyroid hormone receptor associated protein 3
	chr1	36268826	36268985	160	*	chip_y87c_zmynd_peak_517	26	.	4.05258	5.95201	2.64844	141	Intron (ENST00000469141.6/9967, intron 3 of 12)	1	36224432	36304148	79717	1	9967	ENST00000469141.6	44394	ENSG00000054118	THRAP3	thyroid hormone receptor associated protein 3
	chr1	36269064	36269183	120	*	chip_y87c_zmynd_peak_518	73	.	6.85137	11.47	7.3267	44	Intron (ENST00000469141.6/9967, intron 3 of 12)	1	36224432	36304148	79717	1	9967	ENST00000469141.6	44632	ENSG00000054118	THRAP3	thyroid hormone receptor associated protein 3
	chr1	36269525	36269998	474	*	chip_y87c_zmynd_peak_519	36	.	5.02434	7.24437	3.69034	435	Intron (ENST00000469141.6/9967, intron 3 of 12)	1	36224432	36304148	79717	1	9967	ENST00000469141.6	45093	ENSG00000054118	THRAP3	thyroid hormone receptor associated protein 3
	chr1	36270969	36271179	211	*	chip_y87c_zmynd_peak_520	21	.	4.11082	5.34422	2.11796	15	Intron (ENST00000469141.6/9967, intron 3 of 12)	1	36224432	36304148	79717	1	9967	ENST00000469141.6	46537	ENSG00000054118	THRAP3	thyroid hormone receptor associated protein 3
	chr1	36272461	36272574	114	*	chip_y87c_zmynd_peak_521	36	.	5.02434	7.24437	3.69034	51	Intron (ENST00000469141.6/9967, intron 3 of 12)	1	36224432	36304148	79717	1	9967	ENST00000469141.6	48029	ENSG00000054118	THRAP3	thyroid hormone receptor associated protein 3
	chr1	36272906	36273170	265	*	chip_y87c_zmynd_peak_522	72	.	6.75144	11.308	7.23635	185	Intron (ENST00000469141.6/9967, intron 3 of 12)	1	36224432	36304148	79717	1	9967	ENST00000469141.6	48474	ENSG00000054118	THRAP3	thyroid hormone receptor associated protein 3
	chr1	36273457	36273632	176	*	chip_y87c_zmynd_peak_523	25	.	4.13831	5.84181	2.56882	112	Intron (ENST00000469141.6/9967, intron 3 of 12)	1	36224432	36304148	79717	1	9967	ENST00000469141.6	49025	ENSG00000054118	THRAP3	thyroid hormone receptor associated protein 3
	chr1	36283044	36283168	125	*	chip_y87c_zmynd_peak_524	28	.	4.56758	6.27403	2.87878	105	Intron (ENST00000469141.6/9967, intron 4 of 12)	1	36224432	36304148	79717	1	9967	ENST00000469141.6	58612	ENSG00000054118	THRAP3	thyroid hormone receptor associated protein 3
	chr1	36285434	36285524	91	*	chip_y87c_zmynd_peak_525	62	.	6.30134	10.2166	6.29106	46	Intron (ENST00000469141.6/9967, intron 4 of 12)	1	36224432	36304148	79717	1	9967	ENST00000469141.6	61002	ENSG00000054118	THRAP3	thyroid hormone receptor associated protein 3
	chr1	36286343	36286459	117	*	chip_y87c_zmynd_peak_526	28	.	4.56758	6.27403	2.87878	80	Exon (ENST00000469141.6/9967, exon 5 of 13)	1	36224432	36304148	79717	1	9967	ENST00000469141.6	61911	ENSG00000054118	THRAP3	thyroid hormone receptor associated protein 3
	chr1	36288812	36288951	140	*	chip_y87c_zmynd_peak_527	21	.	4.11082	5.34422	2.11796	116	Intron (ENST00000469141.6/9967, intron 5 of 12)	1	36224432	36304148	79717	1	9967	ENST00000469141.6	64380	ENSG00000054118	THRAP3	thyroid hormone receptor associated protein 3
	chr1	36295768	36295856	89	*	chip_y87c_zmynd_peak_528	36	.	5.02434	7.24437	3.69034	21	Intron (ENST00000469141.6/9967, intron 9 of 12)	1	36224432	36304148	79717	1	9967	ENST00000469141.6	71336	ENSG00000054118	THRAP3	thyroid hormone receptor associated protein 3
	chr1	36297071	36297244	174	*	chip_y87c_zmynd_peak_529	59	.	5.83471	9.81222	5.91752	98	Intron (ENST00000469141.6/9967, intron 10 of 12)	1	36224432	36304148	79717	1	9967	ENST00000469141.6	72639	ENSG00000054118	THRAP3	thyroid hormone receptor associated protein 3
	chr1	37498934	37499130	197	*	chip_y87c_zmynd_peak_530	21	.	4.11082	5.34422	2.11796	167	Intron (ENST00000373075.6/64769, intron 5 of 7)	1	37492575	37514763	22189	2	64769	ENST00000373075.6	15633	ENSG00000163875	MEAF6	MYST/Esa1 associated factor 6
	chr1	37499256	37499383	128	*	chip_y87c_zmynd_peak_531	21	.	4.05086	5.25166	2.1008	10	Intron (ENST00000373075.6/64769, intron 5 of 7)	1	37492575	37514763	22189	2	64769	ENST00000373075.6	15380	ENSG00000163875	MEAF6	MYST/Esa1 associated factor 6
	chr1	37499794	37500054	261	*	chip_y87c_zmynd_peak_532	28	.	3.80555	6.27825	2.87878	57	Intron (ENST00000373075.6/64769, intron 5 of 7)	1	37492575	37514763	22189	2	64769	ENST00000373075.6	14709	ENSG00000163875	MEAF6	MYST/Esa1 associated factor 6
	chr1	37500351	37500528	178	*	chip_y87c_zmynd_peak_533	45	.	5.4811	8.25181	4.55217	75	Intron (ENST00000373075.6/64769, intron 5 of 7)	1	37492575	37514763	22189	2	64769	ENST00000373075.6	14235	ENSG00000163875	MEAF6	MYST/Esa1 associated factor 6
	chr1	37537301	37537432	132	*	chip_y87c_zmynd_peak_534	36	.	5.02434	7.24437	3.69034	82	3' UTR	1	37534449	37554293	19845	2	79753	ENST00000296215.8	16861	ENSG00000163877	SNIP1	Smad nuclear interacting protein 1
	chr1	37683891	37684054	164	*	chip_y87c_zmynd_peak_535	21	.	4.05086	5.25166	2.1008	77	Exon (ENST00000609516.1/ENST00000609516.1, exon 1 of 1)	1	37681570	37690520	8951	2	54955	ENST00000358011.8	6466	ENSG00000116922	C1orf109	chromosome 1 open reading frame 109
	chr1	37803154	37803294	141	*	chip_y87c_zmynd_peak_536	26	.	4.05258	5.95201	2.64844	125	Promoter (4-5kb)	1	37802945	37808208	5264	2	79693	ENST00000373044.3	4914	ENSG00000196449	YRDC	yrdC N6-threonylcarbamoyltransferase domain containing
	chr1	37974835	37974923	89	*	chip_y87c_zmynd_peak_537	36	.	5.02434	7.24437	3.69034	66	Intron (ENST00000373019.5/10946, intron 12 of 16)	1	37956975	37990022	33048	2	10946	ENST00000373019.5	15099	ENSG00000183431	SF3A3	splicing factor 3a subunit 3
	chr1	37975044	37975400	357	*	chip_y87c_zmynd_peak_538	28	.	4.56758	6.27403	2.87878	300	Intron (ENST00000373019.5/10946, intron 12 of 16)	1	37956975	37990022	33048	2	10946	ENST00000373019.5	14622	ENSG00000183431	SF3A3	splicing factor 3a subunit 3
	chr1	37976227	37976333	107	*	chip_y87c_zmynd_peak_539	21	.	4.11082	5.34422	2.11796	40	Intron (ENST00000373019.5/10946, intron 12 of 16)	1	37956975	37990022	33048	2	10946	ENST00000373019.5	13689	ENSG00000183431	SF3A3	splicing factor 3a subunit 3
	chr1	38992782	38993052	271	*	chip_y87c_zmynd_peak_540	44	.	5.40115	8.12461	4.48844	50	Promoter (1-2kb)	1	38991276	39006059	14784	1	79647	ENST00000432648.8	1506	ENSG00000174574	AKIRIN1	akirin 1
	chr1	39129126	39129289	164	*	chip_y87c_zmynd_peak_541	27	.	4.44854	6.08811	2.77062	38	Intron (ENST00000567887.5/23499, intron 1 of 100)	1	39084062	39487177	403116	1	23499	ENST00000567887.5	45064	ENSG00000127603	MACF1	microtubule actin crosslinking factor 1
	chr1	39358680	39358958	279	*	chip_y87c_zmynd_peak_542	63	.	6.35124	10.297	6.36277	72	Exon (ENST00000567887.5/23499, exon 46 of 101)	1	39084062	39487177	403116	1	23499	ENST00000567887.5	274618	ENSG00000127603	MACF1	microtubule actin crosslinking factor 1
	chr1	39359158	39359261	104	*	chip_y87c_zmynd_peak_543	21	.	4.05086	5.25166	2.1008	60	Exon (ENST00000567887.5/23499, exon 47 of 101)	1	39084062	39487177	403116	1	23499	ENST00000567887.5	275096	ENSG00000127603	MACF1	microtubule actin crosslinking factor 1
	chr1	39359392	39359492	101	*	chip_y87c_zmynd_peak_544	28	.	4.48335	6.14245	2.82287	34	Intron (ENST00000567887.5/23499, intron 47 of 100)	1	39084062	39487177	403116	1	23499	ENST00000567887.5	275330	ENSG00000127603	MACF1	microtubule actin crosslinking factor 1
	chr1	39361871	39361977	107	*	chip_y87c_zmynd_peak_545	17	.	3.29814	4.87967	1.79381	48	Intron (ENST00000567887.5/23499, intron 49 of 100)	1	39084062	39487177	403116	1	23499	ENST00000567887.5	277809	ENSG00000127603	MACF1	microtubule actin crosslinking factor 1
	chr1	39386035	39386123	89	*	chip_y87c_zmynd_peak_546	28	.	4.56758	6.27403	2.87878	10	Intron (ENST00000567887.5/23499, intron 57 of 100)	1	39084062	39487177	403116	1	23499	ENST00000567887.5	301973	ENSG00000127603	MACF1	microtubule actin crosslinking factor 1
	chr1	39520605	39520737	133	*	chip_y87c_zmynd_peak_547	28	.	4.56758	6.27403	2.87878	26	Intron (ENST00000331593.6/353500, intron 3 of 6)	1	39491636	39529869	38234	1	353500	ENST00000331593.6	28969	ENSG00000183682	BMP8A	bone morphogenetic protein 8a
	chr1	39541267	39541518	252	*	chip_y87c_zmynd_peak_548	13	.	2.84429	4.20591	1.31826	1	Promoter (<=1kb)	1	39522280	39541841	19562	2	728448	ENST00000648902.1	323	ENSG00000243970	PPIEL	peptidylprolyl isomerase E like pseudogene
	chr1	39541784	39541872	89	*	chip_y87c_zmynd_peak_549	36	.	5.02434	7.24437	3.69034	77	Promoter (<=1kb)	1	39522280	39541841	19562	2	728448	ENST00000648902.1	0	ENSG00000243970	PPIEL	peptidylprolyl isomerase E like pseudogene
	chr1	39544473	39544579	107	*	chip_y87c_zmynd_peak_550	28	.	4.56758	6.27403	2.87878	26	Promoter (1-2kb)	1	39522280	39545761	23482	2	728448	ENST00000649920.1	1182	ENSG00000243970	PPIEL	peptidylprolyl isomerase E like pseudogene
	chr1	39574136	39574281	146	*	chip_y87c_zmynd_peak_551	33	.	4.76393	6.83358	3.37262	83	Promoter (1-2kb)	1	39560816	39576253	15438	2	8761	ENST00000372862.7	1972	ENSG00000090621	PABPC4	poly(A) binding protein cytoplasmic 4
	chr1	39574380	39574556	177	*	chip_y87c_zmynd_peak_552	41	.	4.31296	7.78599	4.17782	113	Promoter (1-2kb)	1	39560816	39576253	15438	2	8761	ENST00000372862.7	1697	ENSG00000090621	PABPC4	poly(A) binding protein cytoplasmic 4
	chr1	39574742	39574895	154	*	chip_y87c_zmynd_peak_553	76	.	6.61268	11.8597	7.69093	73	Promoter (1-2kb)	1	39560816	39576253	15438	2	8761	ENST00000372862.7	1358	ENSG00000090621	PABPC4	poly(A) binding protein cytoplasmic 4
	chr1	39575085	39575419	335	*	chip_y87c_zmynd_peak_554	103	.	8.22164	14.9394	10.3673	87	Promoter (<=1kb)	1	39560816	39576253	15438	2	8761	ENST00000372862.7	834	ENSG00000090621	PABPC4	poly(A) binding protein cytoplasmic 4
	chr1	39750950	39751256	307	*	chip_y87c_zmynd_peak_555	54	.	5.93785	9.2935	5.45023	240	Intron (ENST00000324379.9/10450, intron 8 of 9)	1	39738882	39753707	14826	1	10450	ENST00000324379.9	12068	ENSG00000084072	PPIE	peptidylprolyl isomerase E
	chr1	39753450	39753772	323	*	chip_y87c_zmynd_peak_556	28	.	4.56758	6.27403	2.87878	302	3' UTR	1	39738882	39753707	14826	1	10450	ENST00000324379.9	14568	ENSG00000084072	PPIE	peptidylprolyl isomerase E
	chr1	39845871	39846020	150	*	chip_y87c_zmynd_peak_557	44	.	5.40115	8.12461	4.48844	88	Intron (ENST00000648678.1/54802, intron 9 of 11)	1	39838110	39883425	45316	2	54802	ENST00000648678.1	37405	ENSG00000043514	TRIT1	tRNA isopentenyltransferase 1
	chr1	40084975	40085073	99	*	chip_y87c_zmynd_peak_558	63	.	6.39461	10.3669	6.37575	29	Intron (ENST00000642050.1/5538, intron 5 of 8)	1	40071461	40097727	26267	2	5538	ENST00000642050.1	12654	ENSG00000131238	PPT1	palmitoyl-protein thioesterase 1
	chr1	40282455	40282638	184	*	chip_y87c_zmynd_peak_559	45	.	5.4811	8.25181	4.55217	36	Intron (ENST00000372759.4/10269, intron 7 of 9)	1	40258236	40294180	35945	1	10269	ENST00000372759.4	24219	ENSG00000084073	ZMPSTE24	zinc metallopeptidase STE24
	chr1	40980545	40982017	1473	*	chip_y87c_zmynd_peak_560	146	.	10.0487	19.8875	14.6838	724	Promoter (<=1kb)	1	40980585	40983445	2861	1	1503	ENST00000475060.1	0	ENSG00000171793	CTPS1	CTP synthase 1
	chr1	40982105	40982947	843	*	chip_y87c_zmynd_peak_561	13	.	3.04444	4.22587	1.32767	202	Promoter (2-3kb)	1	40979688	41011754	32067	1	1503	ENST00000480420.6	2417	ENSG00000171793	CTPS1	CTP synthase 1
	chr1	41001403	41001560	158	*	chip_y87c_zmynd_peak_562	21	.	4.11082	5.34422	2.11796	58	Promoter (<=1kb)	1	41001539	41009589	8051	1	1503	ENST00000464283.5	0	ENSG00000171793	CTPS1	CTP synthase 1
	chr1	41002313	41002454	142	*	chip_y87c_zmynd_peak_563	36	.	5.02434	7.24437	3.69034	29	Intron (ENST00000480420.6/1503, intron 11 of 16)	1	40979688	41011754	32067	1	1503	ENST00000480420.6	22625	ENSG00000171793	CTPS1	CTP synthase 1
	chr1	41002551	41002639	89	*	chip_y87c_zmynd_peak_564	36	.	5.02434	7.24437	3.69034	39	Intron (ENST00000480420.6/1503, intron 11 of 16)	1	40979688	41011754	32067	1	1503	ENST00000480420.6	22863	ENSG00000171793	CTPS1	CTP synthase 1
	chr1	41002787	41003805	1019	*	chip_y87c_zmynd_peak_565	81	.	6.41659	12.3348	8.11814	934	3' UTR	1	40979688	41011754	32067	1	1503	ENST00000480420.6	23099	ENSG00000171793	CTPS1	CTP synthase 1
	chr1	41042817	41042905	89	*	chip_y87c_zmynd_peak_566	45	.	5.4811	8.25181	4.55217	31	Intron (ENST00000626479.1/100507178, intron 3 of 3)	1	41014590	41043890	29301	1	100507178	ENST00000626479.1	28227	ENSG00000281207	SLFNL1-AS1	SLFNL1 antisense RNA 1
	chr1	41045800	41046149	350	*	chip_y87c_zmynd_peak_567	36	.	5.02434	7.24437	3.69034	293	Promoter (<=1kb)	1	41028584	41045836	17253	2	22955	ENST00000460215.5	0	ENSG00000010803	SCMH1	Scm polycomb group protein homolog 1
	chr1	41046641	41046784	144	*	chip_y87c_zmynd_peak_568	28	.	4.56758	6.27403	2.87878	135	Promoter (<=1kb)	1	41028642	41046669	18028	2	22955	ENST00000498793.5	0	ENSG00000010803	SCMH1	Scm polycomb group protein homolog 1
	chr1	42173600	42173759	160	*	chip_y87c_zmynd_peak_569	36	.	5.02434	7.24437	3.69034	19	Downstream (2-3kb)	1	42162690	42164745	2056	2	2980	ENST00000357001.3	-8855	ENSG00000197273	GUCA2A	guanylate cyclase activator 2A
	chr1	42176750	42176940	191	*	chip_y87c_zmynd_peak_570	14	.	3.37715	4.40282	1.42097	130	3' UTR	1	42176539	42189809	13271	2	22887	ENST00000372571.5	12869	ENSG00000198815	FOXJ3	forkhead box J3
	chr1	42683410	42684259	850	*	chip_y87c_zmynd_peak_571	123	.	9.00192	17.1511	12.3532	429	Promoter (<=1kb)	1	42682418	42703805	21388	1	4904	ENST00000321358.12	992	ENSG00000065978	YBX1	Y-box binding protein 1
	chr1	42684371	42684464	94	*	chip_y87c_zmynd_peak_572	32	.	4.51452	6.70652	3.27459	69	Promoter (1-2kb)	1	42682418	42703805	21388	1	4904	ENST00000321358.12	1953	ENSG00000065978	YBX1	Y-box binding protein 1
	chr1	42684737	42684845	109	*	chip_y87c_zmynd_peak_573	23	.	4.00677	5.63109	2.3763	64	Promoter (2-3kb)	1	42682418	42703805	21388	1	4904	ENST00000321358.12	2319	ENSG00000065978	YBX1	Y-box binding protein 1
	chr1	42685126	42685245	120	*	chip_y87c_zmynd_peak_574	36	.	4.83179	7.21687	3.69034	57	Promoter (2-3kb)	1	42682418	42703805	21388	1	4904	ENST00000321358.12	2708	ENSG00000065978	YBX1	Y-box binding protein 1
	chr1	42685773	42685979	207	*	chip_y87c_zmynd_peak_575	20	.	3.71487	5.15911	2.02487	73	Promoter (3-4kb)	1	42682418	42703805	21388	1	4904	ENST00000321358.12	3355	ENSG00000065978	YBX1	Y-box binding protein 1
	chr1	42942843	42942965	123	*	chip_y87c_zmynd_peak_576	28	.	4.56758	6.27403	2.87878	63	Intron (ENST00000426263.9/6513, intron 2 of 9)	1	42925375	42958868	33494	2	6513	ENST00000426263.9	15903	ENSG00000117394	SLC2A1	solute carrier family 2 member 1
	chr1	42943174	42943343	170	*	chip_y87c_zmynd_peak_577	83	.	7.30813	12.6009	8.31592	124	Promoter (<=1kb)	1	42926796	42943238	16443	2	6513	ENST00000475162.3	0	ENSG00000117394	SLC2A1	solute carrier family 2 member 1
	chr1	43360028	43360293	266	*	chip_y87c_zmynd_peak_578	45	.	5.4811	8.25181	4.55217	231	Promoter (1-2kb)	1	43358981	43363203	4223	1	991	ENST00000310955.11	1047	ENSG00000117399	CDC20	cell division cycle 20
	chr1	43368542	43368726	185	*	chip_y87c_zmynd_peak_579	26	.	4.05258	5.95201	2.64844	16	Promoter (<=1kb)	1	43363398	43368074	4677	2	64834	ENST00000413844.3	-468	ENSG00000066322	ELOVL1	ELOVL fatty acid elongase 1
	chr1	43651293	43651398	106	*	chip_y87c_zmynd_peak_580	28	.	4.56758	6.27403	2.87878	74	Promoter (1-2kb)	1	43650149	43705518	55370	1	9682	ENST00000372396.4	1144	ENSG00000066135	KDM4A	lysine demethylase 4A
	chr1	44217924	44218012	89	*	chip_y87c_zmynd_peak_581	21	.	4.11082	5.34422	2.11796	32	Promoter (4-5kb)	1	44213455	44220681	7227	1	55929	ENST00000361745.10	4469	ENSG00000178028	DMAP1	DNA methyltransferase 1 associated protein 1
	chr1	44632549	44632637	89	*	chip_y87c_zmynd_peak_582	21	.	4.11082	5.34422	2.11796	23	Intron (ENST00000355387.6/55182, intron 6 of 14)	1	44405194	44651723	246530	1	55182	ENST00000355387.6	227355	ENSG00000187147	RNF220	ring finger protein 220
	chr1	44652872	44652962	91	*	chip_y87c_zmynd_peak_583	45	.	5.4811	8.25181	4.55217	21	Intron (ENST00000372242.7/79639, intron 3 of 4)	1	44635238	44674459	39222	2	79639	ENST00000372242.7	21497	ENSG00000126106	TMEM53	transmembrane protein 53
	chr1	44776405	44778951	2547	*	chip_y87c_zmynd_peak_584	118	.	6.84999	16.6147	11.8481	1423	Promoter (<=1kb)	1	44777226	44778779	1554	1	6202	ENST00000464658.1	0	ENSG00000142937	RPS8	ribosomal protein S8
	chr1	45359977	45360170	194	*	chip_y87c_zmynd_peak_585	62	.	6.30134	10.2166	6.29106	156	Intron (ENST00000671898.1/4595, intron 4 of 20)	1	45343883	45457799	113917	2	10420	ENST00000372084.5	97629	ENSG00000070759	TESK2	testis associated actin remodelling kinase 2
	chr1	45568422	45568552	131	*	chip_y87c_zmynd_peak_586	28	.	4.56758	6.27403	2.87878	60	Exon (ENST00000372070.7/10327, exon 7 of 10)	1	45550543	45570049	19507	1	10327	ENST00000372070.7	17879	ENSG00000117448	AKR1A1	aldo-keto reductase family 1 member A1
	chr1	45569270	45569880	611	*	chip_y87c_zmynd_peak_587	63	.	6.39461	10.3669	6.37575	161	Intron (ENST00000372070.7/10327, intron 9 of 9)	1	45550543	45570049	19507	1	10327	ENST00000372070.7	18727	ENSG00000117448	AKR1A1	aldo-keto reductase family 1 member A1
	chr1	45570200	45570919	720	*	chip_y87c_zmynd_peak_588	114	.	8.6784	16.1442	11.4287	171	Promoter (1-2kb)	1	45569050	45570045	996	1	10327	ENST00000475985.1	1150	ENSG00000117448	AKR1A1	aldo-keto reductase family 1 member A1
	chr1	45571036	45571126	91	*	chip_y87c_zmynd_peak_589	45	.	5.4811	8.25181	4.55217	77	Promoter (1-2kb)	1	45569050	45570045	996	1	10327	ENST00000475985.1	1986	ENSG00000117448	AKR1A1	aldo-keto reductase family 1 member A1
	chr1	45585767	45585892	126	*	chip_y87c_zmynd_peak_590	14	.	3.65406	4.45898	1.42097	50	Promoter (1-2kb)	1	45583846	45615131	31286	1	4678	ENST00000437901.6	1921	ENSG00000132780	NASP	nuclear autoantigenic sperm protein
	chr1	45590018	45590128	111	*	chip_y87c_zmynd_peak_591	26	.	4.33085	5.90442	2.62098	31	Intron (ENST00000437901.6/4678, intron 2 of 9)	1	45583846	45615131	31286	1	4678	ENST00000437901.6	6172	ENSG00000132780	NASP	nuclear autoantigenic sperm protein
	chr1	45590544	45590635	92	*	chip_y87c_zmynd_peak_592	14	.	3.37715	4.40282	1.42097	30	Intron (ENST00000437901.6/4678, intron 2 of 9)	1	45583846	45615131	31286	1	4678	ENST00000437901.6	6698	ENSG00000132780	NASP	nuclear autoantigenic sperm protein
	chr1	45618139	45618227	89	*	chip_y87c_zmynd_peak_593	45	.	5.4811	8.25181	4.55217	11	3' UTR	1	45583988	45618904	34917	1	4678	ENST00000537798.5	34151	ENSG00000132780	NASP	nuclear autoantigenic sperm protein
	chr1	45694185	45694324	140	*	chip_y87c_zmynd_peak_594	14	.	3.65406	4.45898	1.42097	48	3' UTR	1	45694324	45750650	56327	2	3652	ENST00000359942.8	56326	ENSG00000197429	IPP	intracisternal A particle-promoted polypeptide
	chr1	46037083	46037236	154	*	chip_y87c_zmynd_peak_595	27	.	4.27879	6.06576	2.75018	121	Promoter (3-4kb)	1	46033868	46034420	553	1	23139	ENST00000492813.1	3215	ENSG00000086015	MAST2	microtubule associated serine/threonine kinase 2
	chr1	46301061	46301198	138	*	chip_y87c_zmynd_peak_596	36	.	5.02434	7.24437	3.69034	109	Promoter (2-3kb)	1	46277462	46303608	26147	2	10489	ENST00000617190.4	2410	ENSG00000132128	LRRC41	leucine rich repeat containing 41
	chr1	46301277	46301395	119	*	chip_y87c_zmynd_peak_597	21	.	4.11082	5.34422	2.11796	59	Promoter (2-3kb)	1	46277462	46303608	26147	2	10489	ENST00000617190.4	2213	ENSG00000132128	LRRC41	leucine rich repeat containing 41
	chr1	46303763	46303851	89	*	chip_y87c_zmynd_peak_598	45	.	5.4811	8.25181	4.55217	8	Promoter (<=1kb)	1	46303698	46316776	13079	1	7388	ENST00000311672.10	65	ENSG00000173660	UQCRH	ubiquinol-cytochrome c reductase hinge protein
	chr1	46303989	46304201	213	*	chip_y87c_zmynd_peak_599	28	.	4.56758	6.27403	2.87878	135	Promoter (<=1kb)	1	46303698	46316776	13079	1	7388	ENST00000311672.10	291	ENSG00000173660	UQCRH	ubiquinol-cytochrome c reductase hinge protein
	chr1	46304317	46305454	1138	*	chip_y87c_zmynd_peak_600	216	.	12.7892	27.8739	21.6476	615	Promoter (<=1kb)	1	46303698	46316776	13079	1	7388	ENST00000311672.10	619	ENSG00000173660	UQCRH	ubiquinol-cytochrome c reductase hinge protein
	chr1	46305561	46305736	176	*	chip_y87c_zmynd_peak_601	45	.	5.4811	8.25181	4.55217	112	Promoter (1-2kb)	1	46303698	46316776	13079	1	7388	ENST00000311672.10	1863	ENSG00000173660	UQCRH	ubiquinol-cytochrome c reductase hinge protein
	chr1	46305830	46306008	179	*	chip_y87c_zmynd_peak_602	13	.	3.04444	4.22587	1.32767	88	Promoter (2-3kb)	1	46303698	46316776	13079	1	7388	ENST00000311672.10	2132	ENSG00000173660	UQCRH	ubiquinol-cytochrome c reductase hinge protein
	chr1	46306865	46306953	89	*	chip_y87c_zmynd_peak_603	54	.	5.93785	9.2935	5.45023	40	Promoter (3-4kb)	1	46303698	46316776	13079	1	7388	ENST00000311672.10	3167	ENSG00000173660	UQCRH	ubiquinol-cytochrome c reductase hinge protein
	chr1	46346814	46346935	122	*	chip_y87c_zmynd_peak_604	36	.	5.02434	7.24437	3.69034	44	3' UTR	1	46340177	46362191	22015	1	387338	ENST00000474844.5	6637	ENSG00000117481	NSUN4	NOP2/Sun RNA methyltransferase 4
	chr1	46347731	46348183	453	*	chip_y87c_zmynd_peak_605	74	.	6.677	11.5704	7.41508	402	Intron (ENST00000474844.5/387338, intron 3 of 5)	1	46340177	46362191	22015	1	387338	ENST00000474844.5	7554	ENSG00000117481	NSUN4	NOP2/Sun RNA methyltransferase 4
	chr1	46364023	46364251	229	*	chip_y87c_zmynd_peak_606	36	.	5.02434	7.24437	3.69034	28	3' UTR	1	46340789	46365152	24364	1	387338	ENST00000307089.7	23234	ENSG00000117481	NSUN4	NOP2/Sun RNA methyltransferase 4
	chr1	46394650	46394904	255	*	chip_y87c_zmynd_peak_607	54	.	5.93785	9.2935	5.45023	219	Promoter (<=1kb)	1	46394317	46413845	19529	1	2166	ENST00000243167.9	333	ENSG00000117480	FAAH	fatty acid amide hydrolase
	chr1	46394983	46395085	103	*	chip_y87c_zmynd_peak_608	36	.	5.02434	7.24437	3.69034	42	Promoter (<=1kb)	1	46394317	46413845	19529	1	2166	ENST00000243167.9	666	ENSG00000117480	FAAH	fatty acid amide hydrolase
	chr1	46395203	46395508	306	*	chip_y87c_zmynd_peak_609	45	.	5.4811	8.25181	4.55217	52	Promoter (<=1kb)	1	46394317	46413845	19529	1	2166	ENST00000243167.9	886	ENSG00000117480	FAAH	fatty acid amide hydrolase
	chr1	46395901	46396131	231	*	chip_y87c_zmynd_peak_610	20	.	3.71487	5.15911	2.02487	2	Promoter (1-2kb)	1	46394317	46413845	19529	1	2166	ENST00000243167.9	1584	ENSG00000117480	FAAH	fatty acid amide hydrolase
	chr1	46396214	46396616	403	*	chip_y87c_zmynd_peak_611	93	.	7.76489	13.7578	9.33638	106	Promoter (1-2kb)	1	46394317	46413845	19529	1	2166	ENST00000243167.9	1897	ENSG00000117480	FAAH	fatty acid amide hydrolase
	chr1	46687740	46687852	113	*	chip_y87c_zmynd_peak_612	72	.	6.77806	11.3512	7.26358	66	Intron (ENST00000442839.5/100130197, intron 2 of 2)	1	46674036	46692098	18063	1	100130197	ENST00000442839.5	13704	ENSG00000228237	EFCAB14-AS1	EFCAB14 antisense RNA 1
	chr1	51956016	51956184	169	*	chip_y87c_zmynd_peak_613	54	.	5.93785	9.2935	5.45023	104	Intron (ENST00000371655.4/5865, intron 2 of 4)	1	51907956	51990700	82745	2	5865	ENST00000371655.4	34516	ENSG00000169213	RAB3B	RAB3B, member RAS oncogene family
	chr1	52686228	52686327	100	*	chip_y87c_zmynd_peak_614	45	.	5.4811	8.25181	4.55217	41	3' UTR	1	52684449	52698347	13899	2	65260	ENST00000371538.5	12020	ENSG00000162377	COA7	cytochrome c oxidase assembly factor 7 (putative)
	chr1	52687205	52687501	297	*	chip_y87c_zmynd_peak_615	28	.	4.50096	6.16995	2.84321	28	3' UTR	1	52684449	52698347	13899	2	65260	ENST00000371538.5	10846	ENSG00000162377	COA7	cytochrome c oxidase assembly factor 7 (putative)
	chr1	53899073	53899200	128	*	chip_y87c_zmynd_peak_616	21	.	4.11082	5.34422	2.11796	72	Intron (ENST00000534069.5/1733, intron 2 of 4)	1	53891239	53906160	14922	1	1733	ENST00000534069.5	7834	ENSG00000211452	DIO1	iodothyronine deiodinase 1
	chr1	54218121	54218304	184	*	chip_y87c_zmynd_peak_617	44	.	5.40115	8.12461	4.48844	59	3' UTR	1	54200167	54218381	18215	1	51253	ENST00000336230.10	17954	ENSG00000116221	MRPL37	mitochondrial ribosomal protein L37
	chr1	54218876	54219008	133	*	chip_y87c_zmynd_peak_618	14	.	3.65406	4.45898	1.42097	69	Intron (ENST00000605337.5/51253, intron 6 of 6)	1	54200196	54225464	25269	1	51253	ENST00000605337.5	18680	ENSG00000116221	MRPL37	mitochondrial ribosomal protein L37
	chr1	54219909	54220045	137	*	chip_y87c_zmynd_peak_619	14	.	3.65406	4.45898	1.42097	60	Intron (ENST00000605337.5/51253, intron 6 of 6)	1	54200196	54225464	25269	1	51253	ENST00000605337.5	19713	ENSG00000116221	MRPL37	mitochondrial ribosomal protein L37
	chr1	54277320	54277454	135	*	chip_y87c_zmynd_peak_620	21	.	4.11082	5.34422	2.11796	88	Intron (ENST00000326956.11/23648, intron 2 of 13)	1	54225432	54356818	131387	2	23648	ENST00000326956.11	79364	ENSG00000157216	SSBP3	single stranded DNA binding protein 3
	chr1	54278107	54278316	210	*	chip_y87c_zmynd_peak_621	21	.	4.11082	5.34422	2.11796	189	Intron (ENST00000326956.11/23648, intron 2 of 13)	1	54225432	54356818	131387	2	23648	ENST00000326956.11	78502	ENSG00000157216	SSBP3	single stranded DNA binding protein 3
	chr1	54298012	54298104	93	*	chip_y87c_zmynd_peak_622	63	.	6.39461	10.3669	6.37575	71	Intron (ENST00000326956.11/23648, intron 1 of 13)	1	54225432	54356818	131387	2	23648	ENST00000326956.11	58714	ENSG00000157216	SSBP3	single stranded DNA binding protein 3
	chr1	54298397	54298839	443	*	chip_y87c_zmynd_peak_623	83	.	7.30813	12.6009	8.31592	84	Intron (ENST00000326956.11/23648, intron 1 of 13)	1	54225432	54356818	131387	2	23648	ENST00000326956.11	57979	ENSG00000157216	SSBP3	single stranded DNA binding protein 3
	chr1	54315029	54315215	187	*	chip_y87c_zmynd_peak_624	13	.	3.04444	4.22587	1.32767	121	Intron (ENST00000326956.11/23648, intron 1 of 13)	1	54225432	54356818	131387	2	23648	ENST00000326956.11	41603	ENSG00000157216	SSBP3	single stranded DNA binding protein 3
	chr1	54344892	54345300	409	*	chip_y87c_zmynd_peak_625	40	.	4.72801	7.63692	4.04077	258	Intron (ENST00000326956.11/23648, intron 1 of 13)	1	54225432	54356818	131387	2	23648	ENST00000326956.11	11518	ENSG00000157216	SSBP3	single stranded DNA binding protein 3
	chr1	54345497	54345687	191	*	chip_y87c_zmynd_peak_626	54	.	5.93785	9.2935	5.45023	135	Intron (ENST00000326956.11/23648, intron 1 of 13)	1	54225432	54356818	131387	2	23648	ENST00000326956.11	11131	ENSG00000157216	SSBP3	single stranded DNA binding protein 3
	chr1	54348453	54348541	89	*	chip_y87c_zmynd_peak_627	36	.	5.02434	7.24437	3.69034	61	Intron (ENST00000326956.11/23648, intron 1 of 13)	1	54225432	54356818	131387	2	23648	ENST00000326956.11	8277	ENSG00000157216	SSBP3	single stranded DNA binding protein 3
	chr1	54348732	54348865	134	*	chip_y87c_zmynd_peak_628	28	.	4.56758	6.27403	2.87878	50	Intron (ENST00000326956.11/23648, intron 1 of 13)	1	54225432	54356818	131387	2	23648	ENST00000326956.11	7953	ENSG00000157216	SSBP3	single stranded DNA binding protein 3
	chr1	54371873	54372016	144	*	chip_y87c_zmynd_peak_629	28	.	4.50096	6.16995	2.84321	6	Intron (ENST00000610401.4/23648, intron 4 of 17)	1	54225433	54406395	180963	2	23648	ENST00000610401.4	34379	ENSG00000157216	SSBP3	single stranded DNA binding protein 3
	chr1	54384562	54384684	123	*	chip_y87c_zmynd_peak_630	21	.	4.11082	5.34422	2.11796	71	Intron (ENST00000610401.4/23648, intron 4 of 17)	1	54225433	54406395	180963	2	23648	ENST00000610401.4	21711	ENSG00000157216	SSBP3	single stranded DNA binding protein 3
	chr1	54385158	54385270	113	*	chip_y87c_zmynd_peak_631	28	.	4.56758	6.27403	2.87878	42	Intron (ENST00000610401.4/23648, intron 4 of 17)	1	54225433	54406395	180963	2	23648	ENST00000610401.4	21125	ENSG00000157216	SSBP3	single stranded DNA binding protein 3
	chr1	54401866	54402359	494	*	chip_y87c_zmynd_peak_632	93	.	7.76489	13.7578	9.33638	440	Promoter (4-5kb)	1	54225433	54406395	180963	2	23648	ENST00000610401.4	4036	ENSG00000157216	SSBP3	single stranded DNA binding protein 3
	chr1	54402449	54404292	1844	*	chip_y87c_zmynd_peak_633	126	.	8.10517	17.5892	12.6947	1205	Promoter (2-3kb)	1	54225433	54406395	180963	2	23648	ENST00000610401.4	2103	ENSG00000157216	SSBP3	single stranded DNA binding protein 3
	chr1	54404562	54404741	180	*	chip_y87c_zmynd_peak_634	63	.	6.39461	10.3669	6.37575	103	Promoter (<=1kb)	1	54226647	54404633	177987	2	23648	ENST00000533946.5	0	ENSG00000157216	SSBP3	single stranded DNA binding protein 3
	chr1	54404866	54405126	261	*	chip_y87c_zmynd_peak_635	54	.	5.93785	9.2935	5.45023	84	Promoter (1-2kb)	1	54225433	54406395	180963	2	23648	ENST00000610401.4	1269	ENSG00000157216	SSBP3	single stranded DNA binding protein 3
	chr1	54882331	54882419	89	*	chip_y87c_zmynd_peak_636	54	.	5.93785	9.2935	5.45023	24	Promoter (4-5kb)	1	54849627	54887195	37569	2	1718	ENST00000371269.9	4776	ENSG00000116133	DHCR24	24-dehydrocholesterol reductase
	chr1	54882525	54882780	256	*	chip_y87c_zmynd_peak_637	31	.	4.59044	6.55968	3.13805	88	Promoter (4-5kb)	1	54849627	54887195	37569	2	1718	ENST00000371269.9	4415	ENSG00000116133	DHCR24	24-dehydrocholesterol reductase
	chr1	54883932	54884020	89	*	chip_y87c_zmynd_peak_638	21	.	4.11082	5.34422	2.11796	76	Promoter (3-4kb)	1	54849627	54887195	37569	2	1718	ENST00000371269.9	3175	ENSG00000116133	DHCR24	24-dehydrocholesterol reductase
	chr1	54885466	54885566	101	*	chip_y87c_zmynd_peak_639	36	.	5.02434	7.24437	3.69034	65	Promoter (1-2kb)	1	54849627	54887195	37569	2	1718	ENST00000371269.9	1629	ENSG00000116133	DHCR24	24-dehydrocholesterol reductase
	chr1	54885797	54886196	400	*	chip_y87c_zmynd_peak_640	83	.	7.30813	12.6009	8.31592	242	Promoter (<=1kb)	1	54849627	54887195	37569	2	1718	ENST00000371269.9	999	ENSG00000116133	DHCR24	24-dehydrocholesterol reductase
	chr1	55639204	55639304	101	*	chip_y87c_zmynd_peak_641	63	.	6.39461	10.3669	6.37575	62	Intron (ENST00000643167.1/ENST00000643167.1, intron 2 of 3)	1	55868254	55950118	81865	1	105378738	ENST00000648749.1	-228950	ENSG00000233079	LINC01755	long intergenic non-protein coding RNA 1755
	chr1	58183451	58183539	89	*	chip_y87c_zmynd_peak_642	63	.	6.32619	10.2566	6.32324	58	Intron (ENST00000485760.5/1600, intron 4 of 20)	1	56997899	58546734	1548836	2	1600	ENST00000485760.5	363195	ENSG00000173406	DAB1	DAB adaptor protein 1
	chr1	58658624	58658756	133	*	chip_y87c_zmynd_peak_643	20	.	4.03501	5.22721	2.0858	52	3' UTR	1	58643440	58700072	56633	2	114803	ENST00000655340.1	41316	ENSG00000162601	MYSM1	Myb like, SWIRM and MPN domains 1
	chr1	58659265	58659459	195	*	chip_y87c_zmynd_peak_644	14	.	3.58668	4.3565	1.42097	109	3' UTR	1	58643440	58700072	56633	2	114803	ENST00000655340.1	40613	ENSG00000162601	MYSM1	Myb like, SWIRM and MPN domains 1
	chr1	58665558	58665728	171	*	chip_y87c_zmynd_peak_645	27	.	4.43134	6.06125	2.74926	148	3' UTR	1	58643440	58700072	56633	2	114803	ENST00000655340.1	34344	ENSG00000162601	MYSM1	Myb like, SWIRM and MPN domains 1
	chr1	58687791	58688246	456	*	chip_y87c_zmynd_peak_646	55	.	5.40345	9.43957	5.56829	190	Intron (ENST00000655340.1/114803, intron 6 of 20)	1	58643440	58700072	56633	2	114803	ENST00000655340.1	11826	ENSG00000162601	MYSM1	Myb like, SWIRM and MPN domains 1
	chr1	58688491	58688636	146	*	chip_y87c_zmynd_peak_647	20	.	3.71487	5.15911	2.02487	85	Intron (ENST00000655340.1/114803, intron 6 of 20)	1	58643440	58700072	56633	2	114803	ENST00000655340.1	11436	ENSG00000162601	MYSM1	Myb like, SWIRM and MPN domains 1
	chr1	58689518	58689699	182	*	chip_y87c_zmynd_peak_648	57	.	5.95073	9.65048	5.76413	45	Promoter (<=1kb)	1	58654739	58689662	34924	2	114803	ENST00000493821.6	0	ENSG00000162601	MYSM1	Myb like, SWIRM and MPN domains 1
	chr1	58780269	58780389	121	*	chip_y87c_zmynd_peak_649	33	.	4.3903	6.77874	3.32468	79	Promoter (3-4kb)	1	58780791	58784047	3257	2	3725	ENST00000371222.4	3658	ENSG00000177606	JUN	Jun proto-oncogene, AP-1 transcription factor subunit
	chr1	58781305	58781610	306	*	chip_y87c_zmynd_peak_650	36	.	5.02434	7.24437	3.69034	185	Promoter (2-3kb)	1	58780791	58784047	3257	2	3725	ENST00000371222.4	2437	ENSG00000177606	JUN	Jun proto-oncogene, AP-1 transcription factor subunit
	chr1	58782090	58782242	153	*	chip_y87c_zmynd_peak_651	45	.	5.4811	8.25181	4.55217	42	Promoter (1-2kb)	1	58780791	58784047	3257	2	3725	ENST00000371222.4	1805	ENSG00000177606	JUN	Jun proto-oncogene, AP-1 transcription factor subunit
	chr1	59115956	59116044	89	*	chip_y87c_zmynd_peak_652	64	.	6.25969	10.5089	6.49232	51	Intron (ENST00000634569.1/101926925, intron 4 of 5)	1	59020366	59132795	112430	1	101926925	ENST00000634569.1	95590		LINC01358	long intergenic non-protein coding RNA 1358
	chr1	61084449	61084627	179	*	chip_y87c_zmynd_peak_653	13	.	3.04444	4.22587	1.32767	177	Intron (ENST00000371191.5/4774, intron 1 of 10)	1	60865259	61455525	590267	1	4774	ENST00000371191.5	219190	ENSG00000162599	NFIA	nuclear factor I A
	chr1	61133191	61133371	181	*	chip_y87c_zmynd_peak_654	36	.	4.93168	7.09818	3.6164	57	Intron (ENST00000371191.5/4774, intron 2 of 10)	1	60865259	61455525	590267	1	4774	ENST00000371191.5	267932	ENSG00000162599	NFIA	nuclear factor I A
	chr1	61453498	61453587	90	*	chip_y87c_zmynd_peak_655	69	.	6.54575	10.9743	6.93145	42	Intron (ENST00000371191.5/4774, intron 10 of 10)	1	60865259	61455525	590267	1	4774	ENST00000371191.5	588239	ENSG00000162599	NFIA	nuclear factor I A
	chr1	61852281	61852457	177	*	chip_y87c_zmynd_peak_656	45	.	5.4811	8.25181	4.55217	39	Intron (ENST00000642238.1/10207, intron 17 of 43)	1	61742406	62163950	421545	1	10207	ENST00000642238.1	109875	ENSG00000132849	PATJ	PATJ crumbs cell polarity complex component
	chr1	62437839	62437951	113	*	chip_y87c_zmynd_peak_657	28	.	4.56758	6.27403	2.87878	34	Promoter (1-2kb)	1	62436297	62443320	7024	1	7398	ENST00000452143.5	1542	ENSG00000162607	USP1	ubiquitin specific peptidase 1
	chr1	62438223	62438487	265	*	chip_y87c_zmynd_peak_658	28	.	4.56758	6.27403	2.87878	36	Promoter (1-2kb)	1	62436297	62443320	7024	1	7398	ENST00000452143.5	1926	ENSG00000162607	USP1	ubiquitin specific peptidase 1
	chr1	62530834	62530989	156	*	chip_y87c_zmynd_peak_659	20	.	3.71487	5.15911	2.02487	12	Exon (ENST00000604867.1/ENST00000604867.1, exon 1 of 1)	1	62454726	62688264	233539	2	85440	ENST00000251157.10	157275	ENSG00000116641	DOCK7	dedicator of cytokinesis 7
	chr1	66931526	66931624	99	*	chip_y87c_zmynd_peak_660	28	.	4.56758	6.27403	2.87878	10	Intron (ENST00000355977.10/57708, intron 2 of 13)	1	66924895	66988619	63725	1	57708	ENST00000355977.10	6631	ENSG00000198160	MIER1	MIER1 transcriptional regulator
	chr1	67427385	67427487	103	*	chip_y87c_zmynd_peak_661	21	.	3.88333	5.4323	2.19348	50	Promoter (2-3kb)	1	67407810	67430415	22606	2	26135	ENST00000370994.8	2928	ENSG00000142864	SERBP1	SERPINE1 mRNA binding protein 1
	chr1	67427989	67428244	256	*	chip_y87c_zmynd_peak_662	55	.	5.84238	9.47502	5.59808	75	Promoter (2-3kb)	1	67407810	67430415	22606	2	26135	ENST00000370994.8	2171	ENSG00000142864	SERBP1	SERPINE1 mRNA binding protein 1
	chr1	67428323	67429287	965	*	chip_y87c_zmynd_peak_663	108	.	8.25983	15.4539	10.8359	903	Promoter (1-2kb)	1	67407810	67430415	22606	2	26135	ENST00000370994.8	1128	ENSG00000142864	SERBP1	SERPINE1 mRNA binding protein 1
	chr1	67429390	67429585	196	*	chip_y87c_zmynd_peak_664	27	.	4.46588	6.11517	2.79655	12	Promoter (<=1kb)	1	67407810	67430415	22606	2	26135	ENST00000370994.8	830	ENSG00000142864	SERBP1	SERPINE1 mRNA binding protein 1
	chr1	70222618	70222748	131	*	chip_y87c_zmynd_peak_665	41	.	4.31296	7.78599	4.17782	65	Intron (ENST00000370951.5/9295, intron 2 of 12)	1	70205682	70251617	45936	1	9295	ENST00000370951.5	16936	ENSG00000116754	SRSF11	serine and arginine rich splicing factor 11
	chr1	70222858	70223165	308	*	chip_y87c_zmynd_peak_666	17	.	3.29814	4.87967	1.79381	20	Intron (ENST00000370951.5/9295, intron 2 of 12)	1	70205682	70251617	45936	1	9295	ENST00000370951.5	17176	ENSG00000116754	SRSF11	serine and arginine rich splicing factor 11
	chr1	71303612	71303700	89	*	chip_y87c_zmynd_peak_667	20	.	4.01929	5.20296	2.0665	4	Intron (ENST00000654734.1/100852410, intron 3 of 6)	1	71081324	71474007	392684	1	100852410	ENST00000654734.1	222288		ZRANB2-AS2	ZRANB2 antisense RNA 2 (head to head)
	chr1	75788221	75788742	522	*	chip_y87c_zmynd_peak_668	45	.	5.42245	8.1585	4.5184	317	Promoter (2-3kb)	1	75786197	75794833	8637	1	5876	ENST00000496055.5	2024	ENSG00000137955	RABGGTB	Rab geranylgeranyltransferase subunit beta
	chr1	77976705	77978002	1298	*	chip_y87c_zmynd_peak_669	90	.	7.56252	13.4267	9.07492	432	Promoter (1-2kb)	1	77946482	77979087	32606	2	8880	ENST00000294623.8	1085	ENSG00000162613	FUBP1	far upstream element binding protein 1
	chr1	82652018	82652151	134	*	chip_y87c_zmynd_peak_670	78	.	6.98213	12.0695	7.88224	57	Intron (ENST00000653483.1/ENST00000653483.1, intron 3 of 4)	1	82903183	83166815	263633	1	103283057	ENST00000452901.5	-251032	ENSG00000230817	LINC01362	long intergenic non-protein coding RNA 1362
	chr1	85257321	85257556	236	*	chip_y87c_zmynd_peak_671	36	.	5.02434	7.24437	3.69034	26	Promoter (2-3kb)	1	85249953	85259662	9710	2	148423	ENST00000471115.6	2106	ENSG00000162642	C1orf52	chromosome 1 open reading frame 52
	chr1	85257699	85257806	108	*	chip_y87c_zmynd_peak_672	26	.	4.05258	5.95201	2.64844	23	Promoter (1-2kb)	1	85249953	85259662	9710	2	148423	ENST00000471115.6	1856	ENSG00000162642	C1orf52	chromosome 1 open reading frame 52
	chr1	85581890	85581978	89	*	chip_y87c_zmynd_peak_673	36	.	5.02434	7.24437	3.69034	26	Promoter (1-2kb)	1	85580761	85583950	3190	1	3491	ENST00000451137.7	1129	ENSG00000142871	CCN1	cellular communication network factor 1
	chr1	86434156	86434245	90	*	chip_y87c_zmynd_peak_674	33	.	4.3903	6.77874	3.32468	13	Intron (ENST00000370565.5/9635, intron 5 of 13)	1	86424171	86456553	32383	1	9635	ENST00000370565.5	9985	ENSG00000137975	CLCA2	chloride channel accessory 2
	chr1	86871082	86871255	174	*	chip_y87c_zmynd_peak_675	15	.	3.62384	4.59372	1.54125	160	Intron (ENST00000331835.10/9403, intron 3 of 4)	1	86862445	86914126	51682	2	9403	ENST00000331835.10	42871	ENSG00000183291	SELENOF	selenoprotein F
	chr1	88864851	88865056	206	*	chip_y87c_zmynd_peak_676	74	.	6.677	11.5704	7.41508	38	Intron (ENST00000370500.10/2959, intron 2 of 6)	1	88852633	88891567	38935	2	2959	ENST00000370500.10	26511	ENSG00000137947	GTF2B	general transcription factor IIB
	chr1	91020704	91020938	235	*	chip_y87c_zmynd_peak_677	44	.	5.40115	8.12461	4.48844	43	Promoter (<=1kb)	1	90915298	91021473	106176	2	84146	ENST00000370440.5	535	ENSG00000122482	ZNF644	zinc finger protein 644
	chr1	91021134	91021272	139	*	chip_y87c_zmynd_peak_678	20	.	3.71487	5.15911	2.02487	27	Promoter (<=1kb)	1	90915298	91021473	106176	2	84146	ENST00000370440.5	201	ENSG00000122482	ZNF644	zinc finger protein 644
	chr1	92833242	92833577	336	*	chip_y87c_zmynd_peak_679	33	.	4.76393	6.83358	3.37262	21	5' UTR	1	92832737	92961522	128786	2	388650	ENST00000615519.4	127945	ENSG00000154511	DIPK1A	divergent protein kinase domain 1A
	chr1	92833703	92834104	402	*	chip_y87c_zmynd_peak_680	36	.	4.97058	7.15954	3.66832	333	3' UTR	1	92832737	92961522	128786	2	388650	ENST00000615519.4	127418	ENSG00000154511	DIPK1A	divergent protein kinase domain 1A
	chr1	92834180	92834415	236	*	chip_y87c_zmynd_peak_681	63	.	6.39461	10.3669	6.37575	189	Intron (ENST00000645300.1/6125, intron 2 of 6)	1	92832737	92961522	128786	2	388650	ENST00000615519.4	127107	ENSG00000154511	DIPK1A	divergent protein kinase domain 1A
	chr1	92834505	92834691	187	*	chip_y87c_zmynd_peak_682	28	.	4.56758	6.27403	2.87878	132	Intron (ENST00000645300.1/6125, intron 2 of 6)	1	92832737	92961522	128786	2	388650	ENST00000615519.4	126831	ENSG00000154511	DIPK1A	divergent protein kinase domain 1A
	chr1	92834847	92835164	318	*	chip_y87c_zmynd_peak_683	62	.	6.03974	10.1493	6.23247	217	Promoter (<=1kb)	1	92834856	92837785	2930	1	6125	ENST00000645908.1	0	ENSG00000122406	RPL5	ribosomal protein L5
	chr1	92836800	92836893	94	*	chip_y87c_zmynd_peak_684	40	.	4.72801	7.63692	4.04077	37	Exon (ENST00000497519.1/6125, exon 1 of 3)	1	92832737	92961522	128786	2	388650	ENST00000615519.4	124629	ENSG00000154511	DIPK1A	divergent protein kinase domain 1A
	chr1	92837234	92837334	101	*	chip_y87c_zmynd_peak_685	20	.	3.71487	5.15911	2.02487	60	Promoter (<=1kb)	1	92837289	92837383	95	1	6083	ENST00000383953.1	0	ENSG00000206680	SNORD21	small nucleolar RNA, C/D box 21
	chr1	92837684	92837809	126	*	chip_y87c_zmynd_peak_686	13	.	3.04444	4.22587	1.32767	64	Exon (ENST00000645908.1/6125, exon 3 of 3)	1	92832737	92961522	128786	2	388650	ENST00000615519.4	123713	ENSG00000154511	DIPK1A	divergent protein kinase domain 1A
	chr1	92838133	92838417	285	*	chip_y87c_zmynd_peak_687	20	.	3.88981	5.21473	2.07422	39	Intron (ENST00000645300.1/6125, intron 5 of 6)	1	92832737	92961522	128786	2	388650	ENST00000615519.4	123105	ENSG00000154511	DIPK1A	divergent protein kinase domain 1A
	chr1	92841105	92841283	179	*	chip_y87c_zmynd_peak_688	32	.	4.51452	6.70652	3.27459	49	Intron (ENST00000645300.1/6125, intron 6 of 6)	1	92832737	92961522	128786	2	388650	ENST00000615519.4	120239	ENSG00000154511	DIPK1A	divergent protein kinase domain 1A
	chr1	93347083	93347402	320	*	chip_y87c_zmynd_peak_689	45	.	5.4811	8.25181	4.55217	69	Promoter (1-2kb)	1	93345907	93369493	23587	1	1810	ENST00000370272.9	1176	ENSG00000117505	DR1	down-regulator of transcription 1
	chr1	93530452	93530626	175	*	chip_y87c_zmynd_peak_690	13	.	3.04444	4.22587	1.32767	174	Intron (ENST00000260506.12/54874, intron 6 of 13)	1	93448131	93554659	106529	1	54874	ENST00000260506.12	82321	ENSG00000137942	FNBP1L	formin binding protein 1 like
	chr1	93531024	93531112	89	*	chip_y87c_zmynd_peak_691	32	.	4.51452	6.70652	3.27459	68	Intron (ENST00000260506.12/54874, intron 7 of 13)	1	93448131	93554659	106529	1	54874	ENST00000260506.12	82893	ENSG00000137942	FNBP1L	formin binding protein 1 like
	chr1	93552820	93553160	341	*	chip_y87c_zmynd_peak_692	48	.	5.48499	8.56712	4.82963	18	3' UTR	1	93448131	93554659	106529	1	54874	ENST00000260506.12	104689	ENSG00000137942	FNBP1L	formin binding protein 1 like
	chr1	93553240	93553590	351	*	chip_y87c_zmynd_peak_693	109	.	7.53453	15.6148	10.9862	278	3' UTR	1	93448131	93554659	106529	1	54874	ENST00000260506.12	105109	ENSG00000137942	FNBP1L	formin binding protein 1 like
	chr1	93553692	93554035	344	*	chip_y87c_zmynd_peak_694	13	.	2.84429	4.20591	1.31826	165	3' UTR	1	93448131	93554659	106529	1	54874	ENST00000260506.12	105561	ENSG00000137942	FNBP1L	formin binding protein 1 like
	chr1	93555305	93555401	97	*	chip_y87c_zmynd_peak_695	45	.	5.23444	8.16339	4.51945	41	Distal Intergenic	1	93543826	93549314	5489	1	54874	ENST00000603526.1	11479	ENSG00000137942	FNBP1L	formin binding protein 1 like
	chr1	93592544	93592668	125	*	chip_y87c_zmynd_peak_696	28	.	4.56758	6.27403	2.87878	65	Promoter (<=1kb)	1	93592199	93594784	2586	1	100129046	ENST00000431770.1	345		BCAR3-AS1	BCAR3 antisense RNA 1
	chr1	93593004	93593105	102	*	chip_y87c_zmynd_peak_697	54	.	5.93785	9.2935	5.45023	49	Promoter (<=1kb)	1	93592199	93594784	2586	1	100129046	ENST00000431770.1	805		BCAR3-AS1	BCAR3 antisense RNA 1
	chr1	94204929	94205070	142	*	chip_y87c_zmynd_peak_698	20	.	4.03501	5.22721	2.0858	7	Exon (ENST00000552844.5/9411, exon 7 of 26)	1	94149847	94275068	125222	2	9411	ENST00000552844.5	69998	ENSG00000137962	ARHGAP29	Rho GTPase activating protein 29
	chr1	94534530	94534836	307	*	chip_y87c_zmynd_peak_699	27	.	4.41427	6.03461	2.72654	59	Intron (ENST00000334047.12/2152, intron 3 of 5)	1	94529173	94541759	12587	2	2152	ENST00000334047.12	6923	ENSG00000117525	F3	coagulation factor III, tissue factor
	chr1	94540699	94540860	162	*	chip_y87c_zmynd_peak_700	36	.	5.02434	7.24437	3.69034	47	Promoter (<=1kb)	1	94529173	94541759	12587	2	2152	ENST00000334047.12	899	ENSG00000117525	F3	coagulation factor III, tissue factor
	chr1	94743953	94744177	225	*	chip_y87c_zmynd_peak_701	36	.	5.02434	7.24437	3.69034	54	Exon (ENST00000432162.6/101928079, exon 2 of 6)	1	94613814	94820277	206464	2	101928079	ENST00000634870.1	76100	ENSG00000224081	SLC44A3-AS1	SLC44A3 antisense RNA 1
	chr1	100452885	100453080	196	*	chip_y87c_zmynd_peak_702	45	.	5.23444	8.16339	4.51945	58	Intron (ENST00000644844.1/8556, intron 7 of 15)	1	100345001	100499460	154460	1	8556	ENST00000644844.1	107884	ENSG00000079335	CDC14A	cell division cycle 14A
	chr1	103445849	103445951	103	*	chip_y87c_zmynd_peak_703	83	.	7.09432	12.658	8.36724	62	Intron (ENST00000662345.1/101928436, intron 1 of 3)	1	103415980	103525504	109525	2	101928436	ENST00000662345.1	79553	ENSG00000224613	LOC101928436	uncharacterized LOC101928436
	chr1	108693615	108694475	861	*	chip_y87c_zmynd_peak_704	78	.	6.92936	11.9834	7.8005	798	Promoter (1-2kb)	1	108692310	108702928	10619	1	55119	ENST00000370025.9	1305	ENSG00000134186	PRPF38B	pre-mRNA processing factor 38B
	chr1	108700244	108700388	145	*	chip_y87c_zmynd_peak_705	21	.	4.05086	5.25166	2.1008	79	3' UTR	1	108692310	108702928	10619	1	55119	ENST00000370025.9	7934	ENSG00000134186	PRPF38B	pre-mRNA processing factor 38B
	chr1	108933899	108934379	481	*	chip_y87c_zmynd_peak_706	63	.	6.39461	10.3669	6.37575	219	3' UTR	1	108929508	108950448	20941	2	23155	ENST00000369968.6	16069	ENSG00000121940	CLCC1	chloride channel CLIC like 1
	chr1	109100990	109101130	141	*	chip_y87c_zmynd_peak_707	45	.	5.4811	8.25181	4.55217	45	Promoter (<=1kb)	1	109100193	109100619	427	1	677766	ENST00000602755.1	797	ENSG00000278249	SCARNA2	small Cajal body-specific RNA 2
	chr1	109101764	109101897	134	*	chip_y87c_zmynd_peak_708	26	.	4.05258	5.95201	2.64844	32	Promoter (1-2kb)	1	109100193	109100619	427	1	677766	ENST00000602755.1	1571	ENSG00000278249	SCARNA2	small Cajal body-specific RNA 2
	chr1	109193277	109193365	89	*	chip_y87c_zmynd_peak_709	36	.	5.02434	7.24437	3.69034	45	Intron (ENST00000457623.6/57535, intron 13 of 19)	1	109114107	109200782	86676	1	57535	ENST00000457623.6	79170	ENSG00000116299	KIAA1324	KIAA1324
	chr1	109193558	109193721	164	*	chip_y87c_zmynd_peak_710	26	.	4.05258	5.95201	2.64844	46	Intron (ENST00000457623.6/57535, intron 13 of 19)	1	109114107	109200782	86676	1	57535	ENST00000457623.6	79451	ENSG00000116299	KIAA1324	KIAA1324
	chr1	109214844	109214972	129	*	chip_y87c_zmynd_peak_711	45	.	5.4811	8.25181	4.55217	74	Promoter (<=1kb)	1	109213918	109238182	24265	1	6301	ENST00000234677.7	926	ENSG00000031698	SARS1	seryl-tRNA synthetase 1
	chr1	109238487	109238576	90	*	chip_y87c_zmynd_peak_712	28	.	4.56758	6.27403	2.87878	78	Promoter (2-3kb)	1	109236231	109238169	1939	1	6301	ENST00000468588.1	2256	ENSG00000031698	SARS1	seryl-tRNA synthetase 1
	chr1	110019787	110019961	175	*	chip_y87c_zmynd_peak_713	20	.	3.71487	5.15911	2.02487	112	Intron (ENST00000393614.8/10768, intron 15 of 16)	1	109984765	110023741	38977	1	10768	ENST00000393614.8	35022	ENSG00000168710	AHCYL1	adenosylhomocysteinase like 1
	chr1	110020124	110020252	129	*	chip_y87c_zmynd_peak_714	54	.	5.93785	9.2935	5.45023	64	Intron (ENST00000393614.8/10768, intron 15 of 16)	1	109984765	110023741	38977	1	10768	ENST00000393614.8	35359	ENSG00000168710	AHCYL1	adenosylhomocysteinase like 1
	chr1	110214555	110214658	104	*	chip_y87c_zmynd_peak_715	63	.	6.39461	10.3669	6.37575	56	Promoter (3-4kb)	1	110211343	110224083	12741	1	3749	ENST00000489935.1	3212	ENSG00000116396	KCNC4	potassium voltage-gated channel subfamily C member 4
	chr1	110235128	110235415	288	*	chip_y87c_zmynd_peak_716	20	.	3.71487	5.15911	2.02487	230	3' UTR	1	110211473	110249124	37652	1	3749	ENST00000369787.7	23655	ENSG00000116396	KCNC4	potassium voltage-gated channel subfamily C member 4
	chr1	110340147	110341210	1064	*	chip_y87c_zmynd_peak_717	135	.	9.59192	18.6193	13.5919	342	Promoter (1-2kb)	1	110338506	110346673	8168	1	64783	ENST00000652747.1	1641	ENSG00000162775	RBM15	RNA binding motif protein 15
	chr1	110341292	110341560	269	*	chip_y87c_zmynd_peak_718	93	.	7.76489	13.7578	9.33638	155	Promoter (2-3kb)	1	110338506	110346673	8168	1	64783	ENST00000652747.1	2786	ENSG00000162775	RBM15	RNA binding motif protein 15
	chr1	110341936	110342217	282	*	chip_y87c_zmynd_peak_719	54	.	5.93785	9.2935	5.45023	87	Promoter (3-4kb)	1	110338506	110346673	8168	1	64783	ENST00000652747.1	3430	ENSG00000162775	RBM15	RNA binding motif protein 15
	chr1	110342338	110342521	184	*	chip_y87c_zmynd_peak_720	71	.	6.44238	11.1846	7.12187	73	Promoter (3-4kb)	1	110338506	110346673	8168	1	64783	ENST00000652747.1	3832	ENSG00000162775	RBM15	RNA binding motif protein 15
	chr1	110343997	110344149	153	*	chip_y87c_zmynd_peak_721	21	.	4.02649	5.42895	2.19244	4	Intron (ENST00000652747.1/64783, intron 1 of 1)	1	110338506	110346673	8168	1	64783	ENST00000652747.1	5491	ENSG00000162775	RBM15	RNA binding motif protein 15
	chr1	110401505	110401759	255	*	chip_y87c_zmynd_peak_722	28	.	4.56758	6.27403	2.87878	209	3' UTR	1	110382819	110418362	35544	1	101410535	ENST00000590413.5	18686		LAMTOR5-AS1	LAMTOR5 antisense RNA 1
	chr1	110401858	110402037	180	*	chip_y87c_zmynd_peak_723	45	.	5.4811	8.25181	4.55217	48	Intron (ENST00000626572.2/ENST00000626572.2, intron 2 of 2)	1	110382819	110418362	35544	1	101410535	ENST00000590413.5	19039		LAMTOR5-AS1	LAMTOR5 antisense RNA 1
	chr1	110406105	110406193	89	*	chip_y87c_zmynd_peak_724	14	.	3.65406	4.45898	1.42097	80	Intron (ENST00000626572.2/ENST00000626572.2, intron 2 of 2)	1	110382819	110418362	35544	1	101410535	ENST00000590413.5	23286		LAMTOR5-AS1	LAMTOR5 antisense RNA 1
	chr1	112449420	112449535	116	*	chip_y87c_zmynd_peak_725	20	.	3.71487	5.15911	2.02487	3	Intron (ENST00000271277.11/55917, intron 4 of 5)	1	112396214	112461164	64951	1	55917	ENST00000271277.11	53206	ENSG00000143079	CTTNBP2NL	CTTNBP2 N-terminal like
	chr1	112461940	112462053	114	*	chip_y87c_zmynd_peak_726	21	.	4.09917	5.32622	2.11796	45	Promoter (<=1kb)	1	112461770	112461833	64	2	100422976	ENST00000636356.1	-107	ENSG00000283296	MIR4256	microRNA 4256
	chr1	112614664	112614819	156	*	chip_y87c_zmynd_peak_727	14	.	3.37715	4.40282	1.42097	82	Promoter (4-5kb)	1	112523514	112619141	95628	2	54879	ENST00000358039.9	4322	ENSG00000007341	ST7L	suppression of tumorigenicity 7 like
	chr1	112641441	112641549	109	*	chip_y87c_zmynd_peak_728	45	.	5.4811	8.25181	4.55217	61	Intron (ENST00000485542.5/829, intron 1 of 2)	1	112619805	112650013	30209	1	829	ENST00000485542.5	21636	ENSG00000116489	CAPZA1	capping actin protein of muscle Z-line subunit alpha 1
	chr1	112698932	112699134	203	*	chip_y87c_zmynd_peak_729	28	.	4.50096	6.16995	2.84321	29	Exon (ENST00000468624.5/4343, exon 16 of 18)	1	112674421	112700746	26326	1	4343	ENST00000413052.6	24511	ENSG00000155363	MOV10	Mov10 RISC complex RNA helicase
	chr1	112699302	112699522	221	*	chip_y87c_zmynd_peak_730	36	.	5.02434	7.24437	3.69034	188	Exon (ENST00000468624.5/4343, exon 16 of 18)	1	112674421	112700746	26326	1	4343	ENST00000413052.6	24881	ENSG00000155363	MOV10	Mov10 RISC complex RNA helicase
	chr1	114717141	114717238	98	*	chip_y87c_zmynd_peak_731	33	.	4.746	6.80528	3.35016	44	3' UTR	1	114716913	114757983	41071	2	7812	ENST00000339438.10	40745	ENSG00000009307	CSDE1	cold shock domain containing E1
	chr1	114717821	114718040	220	*	chip_y87c_zmynd_peak_732	57	.	5.97289	9.68631	5.79802	69	3' UTR	1	114716913	114757983	41071	2	7812	ENST00000339438.10	39943	ENSG00000009307	CSDE1	cold shock domain containing E1
	chr1	114735167	114735321	155	*	chip_y87c_zmynd_peak_733	63	.	6.39461	10.3669	6.37575	34	Intron (ENST00000339438.10/7812, intron 5 of 18)	1	114716913	114757983	41071	2	7812	ENST00000339438.10	22662	ENSG00000009307	CSDE1	cold shock domain containing E1
	chr1	114755275	114755584	310	*	chip_y87c_zmynd_peak_734	55	.	5.40345	9.43957	5.56829	77	Promoter (2-3kb)	1	114716913	114757983	41071	2	7812	ENST00000339438.10	2399	ENSG00000009307	CSDE1	cold shock domain containing E1
	chr1	114755859	114756705	847	*	chip_y87c_zmynd_peak_735	83	.	7.30813	12.6009	8.31592	405	Promoter (1-2kb)	1	114716913	114757983	41071	2	7812	ENST00000339438.10	1278	ENSG00000009307	CSDE1	cold shock domain containing E1
	chr1	114756799	114757187	389	*	chip_y87c_zmynd_peak_736	73	.	6.85137	11.47	7.3267	58	Promoter (<=1kb)	1	114716913	114757983	41071	2	7812	ENST00000339438.10	796	ENSG00000009307	CSDE1	cold shock domain containing E1
	chr1	116123950	116124128	179	*	chip_y87c_zmynd_peak_737	21	.	4.11082	5.34422	2.11796	161	Exon (ENST00000369500.3/126868, exon 4 of 7)	1	116111755	116135240	23486	1	126868	ENST00000369500.3	12195	ENSG00000173212	MAB21L3	mab-21 like 3
	chr1	119743243	119744003	761	*	chip_y87c_zmynd_peak_738	54	.	5.93785	9.2935	5.45023	715	3' UTR	1	119648411	119744190	95780	1	26227	ENST00000641597.1	94832	ENSG00000092621	PHGDH	phosphoglycerate dehydrogenase
	chr1	119744091	119744330	240	*	chip_y87c_zmynd_peak_739	54	.	5.93785	9.2935	5.45023	78	3' UTR	1	119648411	119744190	95780	1	26227	ENST00000641597.1	95680	ENSG00000092621	PHGDH	phosphoglycerate dehydrogenase
	chr1	120544497	120544610	114	*	chip_y87c_zmynd_peak_740	23	.	4.17313	5.6582	2.39697	32	Intron (ENST00000612480.2/100996724, intron 12 of 41)	1	120489860	120701289	211430	2	100996724	ENST00000612480.2	156679		LOC100996724	phosphodiesterase 4D interacting protein-like
	chr1	120545129	120545255	127	*	chip_y87c_zmynd_peak_741	53	.	5.63709	9.14156	5.36412	52	Intron (ENST00000612480.2/100996724, intron 12 of 41)	1	120489860	120701289	211430	2	100996724	ENST00000612480.2	156034		LOC100996724	phosphodiesterase 4D interacting protein-like
	chr1	120547939	120548077	139	*	chip_y87c_zmynd_peak_742	40	.	4.72801	7.63692	4.04077	52	Intron (ENST00000612480.2/100996724, intron 11 of 41)	1	120489860	120701289	211430	2	100996724	ENST00000612480.2	153212		LOC100996724	phosphodiesterase 4D interacting protein-like
	chr1	120813094	120813182	89	*	chip_y87c_zmynd_peak_743	54	.	5.93785	9.2935	5.45023	26	Intron (ENST00000620612.5/101060684, intron 10 of 29)	1	120723949	120840619	116671	1	101060684	ENST00000620612.5	89145	ENSG00000273136	NBPF26	NBPF member 26
	chr1	124773850	124773986	137	*	chip_y87c_zmynd_peak_744	13	.	2.71063	4.25873	1.35709	126	Distal Intergenic	1	121519345	121568791	49447	1	647121	ENST00000458200.2	3254505	ENSG00000231752	EMBP1	embigin pseudogene 1
	chr1	144413738	144413915	178	*	chip_y87c_zmynd_peak_745	26	.	4.33085	5.90442	2.62098	33	Promoter (1-2kb)	1	144412576	144412740	165	1	101954267	ENST00000384476.1	1162	ENSG00000207205	RNVU1-15	RNA, variant U1 small nuclear 15
	chr1	144456731	144456916	186	*	chip_y87c_zmynd_peak_746	20	.	3.71487	5.15911	2.02487	31	Promoter (<=1kb)	1	144421386	144456805	35420	2	284565	ENST00000581897.6	0	ENSG00000266338	NBPF15	NBPF member 15
	chr1	145420405	145420717	313	*	chip_y87c_zmynd_peak_747	63	.	6.39461	10.3669	6.37575	230	Distal Intergenic	1	145289900	145405778	115879	2	100288142	ENST00000392971.6	-14627	ENSG00000162825	NBPF20	NBPF member 20
	chr1	145926619	145926944	326	*	chip_y87c_zmynd_peak_748	158	.	10.5054	21.1749	15.8147	93	Promoter (<=1kb)	1	145926774	145927736	963	1	105371260	ENST00000447686.2	0	ENSG00000234222	LIX1L-AS1	LIX1L antisense RNA 1
	chr1	145927037	145927125	89	*	chip_y87c_zmynd_peak_749	36	.	5.02434	7.24437	3.69034	22	Promoter (<=1kb)	1	145927105	145941206	14102	1	105371260	ENST00000437797.5	0	ENSG00000234222	LIX1L-AS1	LIX1L antisense RNA 1
	chr1	145991469	145991593	125	*	chip_y87c_zmynd_peak_750	45	.	5.4811	8.25181	4.55217	56	Promoter (2-3kb)	1	145993579	145994216	638	2	10628	ENST00000486597.1	2623	ENSG00000265972	TXNIP	thioredoxin interacting protein
	chr1	145992149	145992377	229	*	chip_y87c_zmynd_peak_751	73	.	6.85137	11.47	7.3267	169	Promoter (1-2kb)	1	145993579	145994216	638	2	10628	ENST00000486597.1	1839	ENSG00000265972	TXNIP	thioredoxin interacting protein
	chr1	145993103	145993381	279	*	chip_y87c_zmynd_peak_752	63	.	6.39461	10.3669	6.37575	196	Promoter (3-4kb)	1	145992435	145996579	4145	2	10628	ENST00000582401.6	3198	ENSG00000265972	TXNIP	thioredoxin interacting protein
	chr1	145993487	145995814	2328	*	chip_y87c_zmynd_peak_753	158	.	10.5054	21.1749	15.8147	1348	Promoter (<=1kb)	1	145993521	145995254	1734	2	10628	ENST00000488537.1	0	ENSG00000265972	TXNIP	thioredoxin interacting protein
	chr1	145996014	145996286	273	*	chip_y87c_zmynd_peak_754	20	.	3.71487	5.15911	2.02487	59	Promoter (<=1kb)	1	145992435	145996579	4145	2	10628	ENST00000582401.6	293	ENSG00000265972	TXNIP	thioredoxin interacting protein
	chr1	145996443	145996555	113	*	chip_y87c_zmynd_peak_755	36	.	4.95105	7.12873	3.63909	73	Promoter (<=1kb)	1	145992435	145996579	4145	2	10628	ENST00000582401.6	24	ENSG00000265972	TXNIP	thioredoxin interacting protein
	chr1	145997051	145997145	95	*	chip_y87c_zmynd_peak_756	20	.	3.71487	5.15911	2.02487	8	Promoter (<=1kb)	1	145992435	145996579	4145	2	10628	ENST00000582401.6	-472	ENSG00000265972	TXNIP	thioredoxin interacting protein
	chr1	146756968	146757056	89	*	chip_y87c_zmynd_peak_757	45	.	5.4811	8.25181	4.55217	49	Intron (ENST00000614586.3/100288805, intron 33 of 78)	1	146547367	146898974	351608	1	100288805	ENST00000614586.3	209601		HYDIN2	HYDIN axonemal central pair apparatus protein 2 (pseudogene)
	chr1	146939743	146939928	186	*	chip_y87c_zmynd_peak_758	36	.	5.02434	7.24437	3.69034	160	Promoter (<=1kb)	1	146938744	146996202	57459	1	149013	ENST00000617931.4	999	ENSG00000268043	NBPF12	NBPF member 12
	chr1	148150452	148150688	237	*	chip_y87c_zmynd_peak_759	45	.	5.4811	8.25181	4.55217	68	Promoter (1-2kb)	1	148102151	148151988	49838	2	200030	ENST00000614506.4	1300	ENSG00000263956	NBPF11	NBPF member 11
	chr1	148523582	148523744	163	*	chip_y87c_zmynd_peak_760	36	.	5.02434	7.24437	3.69034	75	Promoter (3-4kb)	1	148432956	148519604	86649	2	388685	ENST00000639181.1	-3978	ENSG00000274020	LINC01138	long intergenic non-protein coding RNA 1138
	chr1	148962661	148962883	223	*	chip_y87c_zmynd_peak_761	26	.	4.05258	5.95201	2.64844	157	Intron (ENST00000524974.5/9659, intron 12 of 45)	1	148808466	149032955	224490	1	9659	ENST00000524974.5	154195	ENSG00000178104	PDE4DIP	phosphodiesterase 4D interacting protein
	chr1	148963076	148963164	89	*	chip_y87c_zmynd_peak_762	45	.	5.4811	8.25181	4.55217	54	Intron (ENST00000524974.5/9659, intron 12 of 45)	1	148808466	149032955	224490	1	9659	ENST00000524974.5	154610	ENSG00000178104	PDE4DIP	phosphodiesterase 4D interacting protein
	chr1	150008544	150008659	116	*	chip_y87c_zmynd_peak_763	14	.	3.37715	4.40282	1.42097	69	Promoter (2-3kb)	1	149937812	150010726	72915	2	56957	ENST00000581312.6	2067	ENSG00000264522	OTUD7B	OTU deubiquitinase 7B
	chr1	150366339	150366439	101	*	chip_y87c_zmynd_peak_764	25	.	3.99048	5.8492	2.57416	43	Promoter (3-4kb)	1	150363091	150473556	110466	1	23248	ENST00000492220.1	3248	ENSG00000163125	RPRD2	regulation of nuclear pre-mRNA domain containing 2
	chr1	150570489	150570696	208	*	chip_y87c_zmynd_peak_765	36	.	4.97058	7.15954	3.66832	128	Promoter (3-4kb)	1	150560895	150574552	13658	2	574406	ENST00000617352.1	3856	ENSG00000203804	ADAMTSL4-AS1	ADAMTSL4 antisense RNA 1
	chr1	150574423	150574607	185	*	chip_y87c_zmynd_peak_766	76	.	6.80084	11.7733	7.61309	121	Promoter (<=1kb)	1	150560895	150574552	13658	2	574406	ENST00000617352.1	0	ENSG00000203804	ADAMTSL4-AS1	ADAMTSL4 antisense RNA 1
	chr1	150574900	150575921	1022	*	chip_y87c_zmynd_peak_767	63	.	5.74116	10.3806	6.37575	503	Promoter (3-4kb)	1	150574551	150579738	5188	2	4170	ENST00000620947.4	3817	ENSG00000143384	MCL1	MCL1 apoptosis regulator, BCL2 family member
	chr1	150576177	150578979	2803	*	chip_y87c_zmynd_peak_768	126	.	7.1037	17.595	12.696	730	Promoter (<=1kb)	1	150576927	150578777	1851	2	4170	ENST00000464132.1	0	ENSG00000143384	MCL1	MCL1 apoptosis regulator, BCL2 family member
	chr1	150613812	150613970	159	*	chip_y87c_zmynd_peak_769	14	.	3.37715	4.40282	1.42097	124	Intron (ENST00000369016.8/2029, intron 4 of 4)	1	150600851	150629566	28716	2	2029	ENST00000369016.8	15596	ENSG00000143420	ENSA	endosulfine alpha
	chr1	150616053	150616171	119	*	chip_y87c_zmynd_peak_770	21	.	4.11082	5.34422	2.11796	71	Intron (ENST00000369016.8/2029, intron 4 of 4)	1	150600851	150629566	28716	2	2029	ENST00000369016.8	13395	ENSG00000143420	ENSA	endosulfine alpha
	chr1	150620129	150620571	443	*	chip_y87c_zmynd_peak_771	55	.	5.84238	9.47502	5.59808	227	Intron (ENST00000369016.8/2029, intron 4 of 4)	1	150600851	150629566	28716	2	2029	ENST00000369016.8	8995	ENSG00000143420	ENSA	endosulfine alpha
	chr1	150811060	150811195	136	*	chip_y87c_zmynd_peak_772	20	.	3.71487	5.15911	2.02487	70	3' UTR	1	150809713	150876599	66887	2	405	ENST00000358595.10	65404	ENSG00000143437	ARNT	aryl hydrocarbon receptor nuclear translocator
	chr1	150811322	150811422	101	*	chip_y87c_zmynd_peak_773	59	.	6.06319	9.83226	5.93199	59	3' UTR	1	150809713	150876599	66887	2	405	ENST00000358595.10	65177	ENSG00000143437	ARNT	aryl hydrocarbon receptor nuclear translocator
	chr1	150813422	150813524	103	*	chip_y87c_zmynd_peak_774	59	.	6.06319	9.83226	5.93199	29	Intron (ENST00000358595.10/405, intron 20 of 21)	1	150809713	150876599	66887	2	405	ENST00000358595.10	63075	ENSG00000143437	ARNT	aryl hydrocarbon receptor nuclear translocator
	chr1	151051119	151051342	224	*	chip_y87c_zmynd_peak_775	74	.	6.677	11.5704	7.41508	69	Promoter (3-4kb)	1	151047751	151051420	3670	1	54964	ENST00000368926.6	3368	ENSG00000143443	C1orf56	chromosome 1 open reading frame 56
	chr1	151051426	151051534	109	*	chip_y87c_zmynd_peak_776	21	.	4.11082	5.34422	2.11796	81	Promoter (2-3kb)	1	151048569	151051986	3418	1	54964	ENST00000465135.1	2857	ENSG00000143443	C1orf56	chromosome 1 open reading frame 56
	chr1	151051768	151051862	95	*	chip_y87c_zmynd_peak_777	36	.	5.02434	7.24437	3.69034	22	Promoter (3-4kb)	1	151048569	151051986	3418	1	54964	ENST00000465135.1	3199	ENSG00000143443	C1orf56	chromosome 1 open reading frame 56
	chr1	151052059	151052272	214	*	chip_y87c_zmynd_peak_778	28	.	4.56758	6.27403	2.87878	37	3' UTR	1	151050971	151070325	19355	2	56882	ENST00000439374.6	18053	ENSG00000197622	CDC42SE1	CDC42 small effector 1
	chr1	151053262	151053451	190	*	chip_y87c_zmynd_peak_779	26	.	4.05258	5.95201	2.64844	125	3' UTR	1	151050971	151070325	19355	2	56882	ENST00000439374.6	16874	ENSG00000197622	CDC42SE1	CDC42 small effector 1
	chr1	151056378	151056920	543	*	chip_y87c_zmynd_peak_780	63	.	5.74116	10.3806	6.37575	396	5' UTR	1	151050971	151070325	19355	2	56882	ENST00000439374.6	13405	ENSG00000197622	CDC42SE1	CDC42 small effector 1
	chr1	151058155	151058367	213	*	chip_y87c_zmynd_peak_781	36	.	5.02434	7.24437	3.69034	31	Promoter (<=1kb)	1	151057758	151068497	10740	1	10962	ENST00000368921.4	397	ENSG00000213190	MLLT11	MLLT11 transcription factor 7 cofactor
	chr1	151058677	151058940	264	*	chip_y87c_zmynd_peak_782	47	.	5.42507	8.47073	4.75626	176	Promoter (<=1kb)	1	151057758	151068497	10740	1	10962	ENST00000368921.4	919	ENSG00000213190	MLLT11	MLLT11 transcription factor 7 cofactor
	chr1	151070266	151070366	101	*	chip_y87c_zmynd_peak_783	28	.	4.56758	6.27403	2.87878	88	Promoter (<=1kb)	1	151050971	151070325	19355	2	56882	ENST00000439374.6	0	ENSG00000197622	CDC42SE1	CDC42 small effector 1
	chr1	151070627	151070749	123	*	chip_y87c_zmynd_peak_784	63	.	6.39461	10.3669	6.37575	85	Promoter (<=1kb)	1	151070578	151097915	27338	1	126626	ENST00000462520.5	49	ENSG00000143458	GABPB2	GA binding protein transcription factor subunit beta 2
	chr1	151202153	151202424	272	*	chip_y87c_zmynd_peak_785	26	.	4.05258	5.95201	2.64844	38	Promoter (4-5kb)	1	151197949	151231761	33813	1	8394	ENST00000447555.5	4204	ENSG00000143398	PIP5K1A	phosphatidylinositol-4-phosphate 5-kinase type 1 alpha
	chr1	151202771	151202958	188	*	chip_y87c_zmynd_peak_786	14	.	3.37715	4.40282	1.42097	43	Promoter (4-5kb)	1	151197949	151231761	33813	1	8394	ENST00000447555.5	4822	ENSG00000143398	PIP5K1A	phosphatidylinositol-4-phosphate 5-kinase type 1 alpha
	chr1	151203842	151203930	89	*	chip_y87c_zmynd_peak_787	39	.	5.00775	7.49814	3.92712	11	Intron (ENST00000447555.5/8394, intron 1 of 3)	1	151197949	151231761	33813	1	8394	ENST00000447555.5	5893	ENSG00000143398	PIP5K1A	phosphatidylinositol-4-phosphate 5-kinase type 1 alpha
	chr1	151213336	151213454	119	*	chip_y87c_zmynd_peak_788	25	.	3.99048	5.8492	2.57416	68	Intron (ENST00000447555.5/8394, intron 1 of 3)	1	151197949	151231761	33813	1	8394	ENST00000447555.5	15387	ENSG00000143398	PIP5K1A	phosphatidylinositol-4-phosphate 5-kinase type 1 alpha
	chr1	151235058	151235146	89	*	chip_y87c_zmynd_peak_789	28	.	4.42914	6.30445	2.89985	60	Intron (ENST00000349792.9/8394, intron 7 of 14)	1	151198551	151249536	50986	1	8394	ENST00000349792.9	36507	ENSG00000143398	PIP5K1A	phosphatidylinositol-4-phosphate 5-kinase type 1 alpha
	chr1	151235384	151235542	159	*	chip_y87c_zmynd_peak_790	26	.	4.05258	5.95201	2.64844	106	Intron (ENST00000349792.9/8394, intron 7 of 14)	1	151198551	151249536	50986	1	8394	ENST00000349792.9	36833	ENSG00000143398	PIP5K1A	phosphatidylinositol-4-phosphate 5-kinase type 1 alpha
	chr1	151250428	151250523	96	*	chip_y87c_zmynd_peak_791	40	.	4.72801	7.63692	4.04077	86	Promoter (4-5kb)	1	151254703	151267479	12777	1	5710	ENST00000368884.7	-4180	ENSG00000159352	PSMD4	proteasome 26S subunit, non-ATPase 4
	chr1	151251997	151252085	89	*	chip_y87c_zmynd_peak_792	44	.	5.40115	8.12461	4.48844	49	Promoter (2-3kb)	1	151254703	151267479	12777	1	5710	ENST00000368884.7	-2618	ENSG00000159352	PSMD4	proteasome 26S subunit, non-ATPase 4
	chr1	151295298	151295436	139	*	chip_y87c_zmynd_peak_793	23	.	4.17313	5.6582	2.39697	63	Intron (ENST00000368874.8/5298, intron 8 of 10)	1	151291797	151327715	35919	2	5298	ENST00000368874.8	32279	ENSG00000143393	PI4KB	phosphatidylinositol 4-kinase beta
	chr1	151300458	151300609	152	*	chip_y87c_zmynd_peak_794	14	.	3.37715	4.40282	1.42097	18	Intron (ENST00000368874.8/5298, intron 7 of 10)	1	151291797	151327715	35919	2	5298	ENST00000368874.8	27106	ENSG00000143393	PI4KB	phosphatidylinositol 4-kinase beta
	chr1	151301018	151301388	371	*	chip_y87c_zmynd_peak_795	73	.	6.85137	11.47	7.3267	284	Intron (ENST00000368874.8/5298, intron 7 of 10)	1	151291797	151327715	35919	2	5298	ENST00000368874.8	26327	ENSG00000143393	PI4KB	phosphatidylinositol 4-kinase beta
	chr1	151301723	151301811	89	*	chip_y87c_zmynd_peak_796	40	.	4.72801	7.63692	4.04077	79	Intron (ENST00000368874.8/5298, intron 7 of 10)	1	151291797	151327715	35919	2	5298	ENST00000368874.8	25904	ENSG00000143393	PI4KB	phosphatidylinositol 4-kinase beta
	chr1	151302070	151302275	206	*	chip_y87c_zmynd_peak_797	54	.	5.93785	9.2935	5.45023	135	Exon (ENST00000368874.8/5298, exon 6 of 11)	1	151291797	151327715	35919	2	5298	ENST00000368874.8	25440	ENSG00000143393	PI4KB	phosphatidylinositol 4-kinase beta
	chr1	151302399	151302541	143	*	chip_y87c_zmynd_peak_798	14	.	3.37715	4.40282	1.42097	59	Intron (ENST00000368874.8/5298, intron 5 of 10)	1	151291797	151327715	35919	2	5298	ENST00000368874.8	25174	ENSG00000143393	PI4KB	phosphatidylinositol 4-kinase beta
	chr1	151303343	151303461	119	*	chip_y87c_zmynd_peak_799	14	.	3.37715	4.40282	1.42097	69	Exon (ENST00000460323.1/5298, exon 2 of 2)	1	151291797	151327715	35919	2	5298	ENST00000368874.8	24254	ENSG00000143393	PI4KB	phosphatidylinositol 4-kinase beta
	chr1	151303794	151303894	101	*	chip_y87c_zmynd_peak_800	36	.	5.02434	7.24437	3.69034	71	Intron (ENST00000368874.8/5298, intron 4 of 10)	1	151291797	151327715	35919	2	5298	ENST00000368874.8	23821	ENSG00000143393	PI4KB	phosphatidylinositol 4-kinase beta
	chr1	151403536	151403663	128	*	chip_y87c_zmynd_peak_801	20	.	3.71487	5.15911	2.02487	8	3' UTR	1	151402724	151442204	39481	2	23126	ENST00000392723.5	38541	ENSG00000143442	POGZ	pogo transposable element derived with ZNF domain
	chr1	151457308	151457410	103	*	chip_y87c_zmynd_peak_802	48	.	5.46487	8.53476	4.80001	19	Promoter (1-2kb)	1	151402724	151459178	56455	2	23126	ENST00000358476.7	1768	ENSG00000143442	POGZ	pogo transposable element derived with ZNF domain
	chr1	151569992	151570086	95	*	chip_y87c_zmynd_peak_803	56	.	5.64315	9.4953	5.61579	43	Intron (ENST00000392712.7/7286, intron 5 of 10)	1	151540305	151583583	43279	1	7286	ENST00000392712.7	29687	ENSG00000143367	TUFT1	tuftelin 1
	chr1	152036048	152036184	137	*	chip_y87c_zmynd_peak_804	36	.	4.83179	7.21687	3.69034	71	Intron (ENST00000432386.1/441908, intron 12 of 12)	1	151994531	152042774	48244	1	441908	ENST00000432386.1	41517		NBPF18P	NBPF member 18, pseudogene
	chr1	153635047	153636029	983	*	chip_y87c_zmynd_peak_805	103	.	8.22164	14.9394	10.3673	395	Promoter (1-2kb)	1	153633982	153646305	12324	1	26097	ENST00000368690.7	1065	ENSG00000160679	CHTOP	chromatin target of PRMT1
	chr1	153659433	153659648	216	*	chip_y87c_zmynd_peak_806	30	.	4.37102	6.47383	3.06088	201	Promoter (<=1kb)	1	153658703	153661852	3150	1	23557	ENST00000368685.6	730	ENSG00000143553	SNAPIN	SNAP associated protein
	chr1	153661505	153661758	254	*	chip_y87c_zmynd_peak_807	33	.	4.3903	6.77874	3.32468	70	Promoter (2-3kb)	1	153658703	153661852	3150	1	23557	ENST00000368685.6	2802	ENSG00000143553	SNAPIN	SNAP associated protein
	chr1	153661977	153662159	183	*	chip_y87c_zmynd_peak_808	20	.	3.71487	5.15911	2.02487	72	3' UTR	1	153661788	153670993	9206	2	3608	ENST00000361891.9	8834	ENSG00000143621	ILF2	interleukin enhancer binding factor 2
	chr1	153664575	153664663	89	*	chip_y87c_zmynd_peak_809	31	.	4.59044	6.55968	3.13805	63	Intron (ENST00000361891.9/3608, intron 8 of 13)	1	153661788	153670993	9206	2	3608	ENST00000361891.9	6330	ENSG00000143621	ILF2	interleukin enhancer binding factor 2
	chr1	153741578	153741755	178	*	chip_y87c_zmynd_peak_810	20	.	4.03501	5.22721	2.0858	57	Intron (ENST00000318967.7/65123, intron 3 of 29)	1	153728050	153774808	46759	1	65123	ENST00000318967.7	13528	ENSG00000143624	INTS3	integrator complex subunit 3
	chr1	153741896	153742090	195	*	chip_y87c_zmynd_peak_811	19	.	3.92745	5.06141	1.95405	93	Intron (ENST00000318967.7/65123, intron 3 of 29)	1	153728050	153774808	46759	1	65123	ENST00000318967.7	13846	ENSG00000143624	INTS3	integrator complex subunit 3
	chr1	153750829	153750982	154	*	chip_y87c_zmynd_peak_812	65	.	6.30562	10.5837	6.56413	34	Promoter (<=1kb)	1	153750854	153773728	22875	1	65123	ENST00000512605.4	0	ENSG00000143624	INTS3	integrator complex subunit 3
	chr1	153751139	153751279	141	*	chip_y87c_zmynd_peak_813	23	.	4.15798	5.63455	2.37929	59	Exon (ENST00000318967.7/65123, exon 7 of 30)	1	153728050	153774808	46759	1	65123	ENST00000318967.7	23089	ENSG00000143624	INTS3	integrator complex subunit 3
	chr1	153768329	153768429	101	*	chip_y87c_zmynd_peak_814	45	.	5.4811	8.25181	4.55217	40	Intron (ENST00000318967.7/65123, intron 21 of 29)	1	153728050	153774808	46759	1	65123	ENST00000318967.7	40279	ENSG00000143624	INTS3	integrator complex subunit 3
	chr1	153774955	153775064	110	*	chip_y87c_zmynd_peak_815	21	.	4.11082	5.34422	2.11796	10	Promoter (<=1kb)	1	153774354	153780157	5804	1	11000	ENST00000271857.6	601	ENSG00000143554	SLC27A3	solute carrier family 27 member 3
	chr1	153880888	153881178	291	*	chip_y87c_zmynd_peak_816	20	.	3.71487	5.15911	2.02487	255	Intron (ENST00000368655.5/57459, intron 1 of 10)	1	153804725	153922972	118248	2	57459	ENST00000368655.5	41794	ENSG00000143614	GATAD2B	GATA zinc finger domain containing 2B
	chr1	153921852	153922089	238	*	chip_y87c_zmynd_peak_817	36	.	5.02434	7.24437	3.69034	141	Promoter (<=1kb)	1	153809810	153922030	112221	2	57459	ENST00000634544.1	0	ENSG00000143614	GATAD2B	GATA zinc finger domain containing 2B
	chr1	153947591	153947679	89	*	chip_y87c_zmynd_peak_818	36	.	5.02434	7.24437	3.69034	34	3' UTR	1	153947669	153958615	10947	2	200186	ENST00000303569.10	10936	ENSG00000160741	CRTC2	CREB regulated transcription coactivator 2
	chr1	153973174	153973294	121	*	chip_y87c_zmynd_peak_819	21	.	4.11082	5.34422	2.11796	64	Exon (ENST00000368607.8/148327, exon 7 of 10)	1	153967902	153974359	6458	1	148327	ENST00000368607.8	5272	ENSG00000143578	CREB3L4	cAMP responsive element binding protein 3 like 4
	chr1	153974029	153974368	340	*	chip_y87c_zmynd_peak_820	47	.	5.06573	8.52447	4.79182	118	Promoter (3-4kb)	1	153974269	153977674	3406	2	10899	ENST00000271843.9	3306	ENSG00000143543	JTB	jumping translocation breakpoint
	chr1	153974552	153974645	94	*	chip_y87c_zmynd_peak_821	45	.	5.23444	8.16339	4.51945	37	Promoter (3-4kb)	1	153974269	153977674	3406	2	10899	ENST00000271843.9	3029	ENSG00000143543	JTB	jumping translocation breakpoint
	chr1	153974752	153974888	137	*	chip_y87c_zmynd_peak_822	45	.	5.23444	8.16339	4.51945	11	Promoter (2-3kb)	1	153974269	153977674	3406	2	10899	ENST00000271843.9	2786	ENSG00000143543	JTB	jumping translocation breakpoint
	chr1	153976045	153976363	319	*	chip_y87c_zmynd_peak_823	63	.	6.39461	10.3669	6.37575	199	Promoter (1-2kb)	1	153974269	153977674	3406	2	10899	ENST00000271843.9	1311	ENSG00000143543	JTB	jumping translocation breakpoint
	chr1	153976473	153976950	478	*	chip_y87c_zmynd_peak_824	146	.	10.0487	19.8875	14.6838	69	Promoter (<=1kb)	1	153974269	153977674	3406	2	10899	ENST00000271843.9	724	ENSG00000143543	JTB	jumping translocation breakpoint
	chr1	153991727	153991846	120	*	chip_y87c_zmynd_peak_825	44	.	5.40115	8.12461	4.48844	37	Promoter (<=1kb)	1	153990762	153992155	1394	1	6232	ENST00000651669.1	965	ENSG00000177954	RPS27	ribosomal protein S27
	chr1	154155522	154155617	96	*	chip_y87c_zmynd_peak_826	42	.	5.03964	7.84781	4.23289	56	3' UTR	1	154155304	154183249	27946	2	7170	ENST00000611659.4	27632	ENSG00000143549	TPM3	tropomyosin 3
	chr1	154155830	154156275	446	*	chip_y87c_zmynd_peak_827	78	.	6.72685	12.0498	7.86327	30	3' UTR	1	154155304	154183249	27946	2	7170	ENST00000611659.4	26974	ENSG00000143549	TPM3	tropomyosin 3
	chr1	154221975	154222063	89	*	chip_y87c_zmynd_peak_828	14	.	3.37715	4.40282	1.42097	63	Promoter (1-2kb)	1	154220179	154263505	43327	1	9898	ENST00000343815.10	1796	ENSG00000143569	UBAP2L	ubiquitin associated protein 2 like
	chr1	154242606	154242761	156	*	chip_y87c_zmynd_peak_829	26	.	4.05258	5.95201	2.64844	21	Intron (ENST00000343815.10/9898, intron 9 of 24)	1	154220179	154263505	43327	1	9898	ENST00000343815.10	22427	ENSG00000143569	UBAP2L	ubiquitin associated protein 2 like
	chr1	154256806	154256919	114	*	chip_y87c_zmynd_peak_830	21	.	4.11082	5.34422	2.11796	74	Intron (ENST00000343815.10/9898, intron 18 of 24)	1	154220179	154263505	43327	1	9898	ENST00000343815.10	36627	ENSG00000143569	UBAP2L	ubiquitin associated protein 2 like
	chr1	154270496	154270584	89	*	chip_y87c_zmynd_peak_831	30	.	4.37102	6.47383	3.06088	61	3' UTR	1	154220849	154271509	50661	1	9898	ENST00000271877.11	49647	ENSG00000143569	UBAP2L	ubiquitin associated protein 2 like
	chr1	154549370	154549520	151	*	chip_y87c_zmynd_peak_832	44	.	4.97306	8.04837	4.42028	116	3' UTR	1	154548577	154558662	10086	2	55585	ENST00000292211.5	9142	ENSG00000160714	UBE2Q1	ubiquitin conjugating enzyme E2 Q1
	chr1	154573695	154573817	123	*	chip_y87c_zmynd_peak_833	24	.	4.20375	5.70602	2.44149	103	Intron (ENST00000368476.4/1141, intron 5 of 5)	1	154567778	154580013	12236	1	1141	ENST00000368476.4	5917	ENSG00000160716	CHRNB2	cholinergic receptor nicotinic beta 2 subunit
	chr1	154582937	154583208	272	*	chip_y87c_zmynd_peak_834	13	.	2.84429	4.20591	1.31826	115	3' UTR	1	154582057	154608186	26130	2	103	ENST00000368474.9	24978	ENSG00000160710	ADAR	adenosine deaminase RNA specific
	chr1	154583541	154583778	238	*	chip_y87c_zmynd_peak_835	60	.	5.12779	9.98527	6.07673	44	3' UTR	1	154582057	154608186	26130	2	103	ENST00000368474.9	24408	ENSG00000160710	ADAR	adenosine deaminase RNA specific
	chr1	154583871	154584104	234	*	chip_y87c_zmynd_peak_836	41	.	4.31296	7.78599	4.17782	172	3' UTR	1	154582057	154608186	26130	2	103	ENST00000368474.9	24082	ENSG00000160710	ADAR	adenosine deaminase RNA specific
	chr1	154584218	154584429	212	*	chip_y87c_zmynd_peak_837	55	.	4.97508	9.35593	5.50899	157	3' UTR	1	154582057	154608186	26130	2	103	ENST00000368474.9	23757	ENSG00000160710	ADAR	adenosine deaminase RNA specific
	chr1	154584615	154584816	202	*	chip_y87c_zmynd_peak_838	42	.	4.68875	7.87417	4.25665	135	3' UTR	1	154582057	154608186	26130	2	103	ENST00000368474.9	23370	ENSG00000160710	ADAR	adenosine deaminase RNA specific
	chr1	154585490	154585674	185	*	chip_y87c_zmynd_peak_839	34	.	4.2827	6.87382	3.41111	104	Exon (ENST00000649021.1/103, exon 12 of 13)	1	154582057	154608186	26130	2	103	ENST00000368474.9	22512	ENSG00000160710	ADAR	adenosine deaminase RNA specific
	chr1	154607103	154607420	318	*	chip_y87c_zmynd_peak_840	14	.	2.61505	4.35135	1.42097	199	Promoter (<=1kb)	1	154582057	154608186	26130	2	103	ENST00000368474.9	766	ENSG00000160710	ADAR	adenosine deaminase RNA specific
	chr1	154607501	154607680	180	*	chip_y87c_zmynd_peak_841	41	.	4.47628	7.79728	4.18596	49	Promoter (<=1kb)	1	154582057	154608186	26130	2	103	ENST00000368474.9	506	ENSG00000160710	ADAR	adenosine deaminase RNA specific
	chr1	154962276	154962960	685	*	chip_y87c_zmynd_peak_842	190	.	8.87962	24.8544	19.0516	84	Promoter (<=1kb)	1	154961825	154962623	799	1	101928120	ENST00000605085.1	451	ENSG00000271380	LOC101928120	uncharacterized LOC101928120
	chr1	154975987	154976152	166	*	chip_y87c_zmynd_peak_843	53	.	4.01723	9.13615	5.36258	147	Promoter (1-2kb)	1	154974653	154979248	4596	1	1163	ENST00000368439.5	1334	ENSG00000173207	CKS1B	CDC28 protein kinase regulatory subunit 1B
	chr1	154976290	154976409	120	*	chip_y87c_zmynd_peak_844	19	.	2.60055	5.07635	1.96645	43	Promoter (1-2kb)	1	154974653	154979248	4596	1	1163	ENST00000368439.5	1637	ENSG00000173207	CKS1B	CDC28 protein kinase regulatory subunit 1B
	chr1	155001300	155001413	114	*	chip_y87c_zmynd_peak_845	30	.	4.21298	6.4806	3.06757	55	Promoter (1-2kb)	1	155002630	155018522	15893	1	51043	ENST00000417934.6	-1217	ENSG00000160685	ZBTB7B	zinc finger and BTB domain containing 7B
	chr1	155003472	155003612	141	*	chip_y87c_zmynd_peak_846	13	.	2.84429	4.20591	1.31826	129	Promoter (<=1kb)	1	155002630	155018522	15893	1	51043	ENST00000417934.6	842	ENSG00000160685	ZBTB7B	zinc finger and BTB domain containing 7B
	chr1	155004211	155004735	525	*	chip_y87c_zmynd_peak_847	72	.	5.66449	11.3648	7.27656	448	Promoter (1-2kb)	1	155002630	155018522	15893	1	51043	ENST00000417934.6	1581	ENSG00000160685	ZBTB7B	zinc finger and BTB domain containing 7B
	chr1	155005363	155005503	141	*	chip_y87c_zmynd_peak_848	37	.	4.52426	7.29047	3.7335	84	Promoter (2-3kb)	1	155002630	155018522	15893	1	51043	ENST00000417934.6	2733	ENSG00000160685	ZBTB7B	zinc finger and BTB domain containing 7B
	chr1	155013047	155013315	269	*	chip_y87c_zmynd_peak_849	13	.	2.84429	4.20591	1.31826	107	Intron (ENST00000417934.6/51043, intron 3 of 4)	1	155002630	155018522	15893	1	51043	ENST00000417934.6	10417	ENSG00000160685	ZBTB7B	zinc finger and BTB domain containing 7B
	chr1	155013413	155013501	89	*	chip_y87c_zmynd_peak_850	23	.	3.55185	5.56446	2.31446	52	Intron (ENST00000417934.6/51043, intron 3 of 4)	1	155002630	155018522	15893	1	51043	ENST00000417934.6	10783	ENSG00000160685	ZBTB7B	zinc finger and BTB domain containing 7B
	chr1	155014057	155014255	199	*	chip_y87c_zmynd_peak_851	58	.	4.829	9.73761	5.84825	133	Exon (ENST00000483226.1/51043, exon 2 of 3)	1	155002630	155018522	15893	1	51043	ENST00000417934.6	11427	ENSG00000160685	ZBTB7B	zinc finger and BTB domain containing 7B
	chr1	155014427	155014804	378	*	chip_y87c_zmynd_peak_852	21	.	3.04946	5.38056	2.15302	28	Promoter (<=1kb)	1	155014448	155016981	2534	1	51043	ENST00000292176.2	0	ENSG00000160685	ZBTB7B	zinc finger and BTB domain containing 7B
	chr1	155016113	155016300	188	*	chip_y87c_zmynd_peak_853	38	.	4.41194	7.38613	3.82456	154	Exon (ENST00000417934.6/51043, exon 5 of 5)	1	155002630	155018522	15893	1	51043	ENST00000417934.6	13483	ENSG00000160685	ZBTB7B	zinc finger and BTB domain containing 7B
	chr1	155016788	155017117	330	*	chip_y87c_zmynd_peak_854	98	.	6.59568	14.3443	9.88204	217	3' UTR	1	155002630	155018522	15893	1	51043	ENST00000417934.6	14158	ENSG00000160685	ZBTB7B	zinc finger and BTB domain containing 7B
	chr1	155129764	155129996	233	*	chip_y87c_zmynd_peak_855	55	.	5.40345	9.43957	5.56829	125	Promoter (1-2kb)	1	155127876	155134857	6982	1	1942	ENST00000368406.2	1888	ENSG00000169242	EFNA1	ephrin A1
	chr1	155130791	155130945	155	*	chip_y87c_zmynd_peak_856	28	.	4.56758	6.27403	2.87878	27	Promoter (2-3kb)	1	155127876	155134857	6982	1	1942	ENST00000368406.2	2915	ENSG00000169242	EFNA1	ephrin A1
	chr1	155131051	155131392	342	*	chip_y87c_zmynd_peak_857	48	.	4.56666	8.57698	4.83428	317	Promoter (<=1kb)	1	155131204	155134125	2922	1	1942	ENST00000497282.1	0	ENSG00000169242	EFNA1	ephrin A1
	chr1	155131470	155131931	462	*	chip_y87c_zmynd_peak_858	62	.	6.30134	10.2166	6.29106	328	Promoter (3-4kb)	1	155127876	155134857	6982	1	1942	ENST00000368406.2	3594	ENSG00000169242	EFNA1	ephrin A1
	chr1	155133859	155135552	1694	*	chip_y87c_zmynd_peak_859	146	.	10.0487	19.8875	14.6838	1564	Promoter (<=1kb)	1	155135344	155138368	3025	1	55974	ENST00000484157.5	0	ENSG00000169241	SLC50A1	solute carrier family 50 member 1
	chr1	155256024	155256207	184	*	chip_y87c_zmynd_peak_860	40	.	4.72801	7.63692	4.04077	136	Promoter (2-3kb)	1	155255979	155258915	2937	2	10067	ENST00000478737.5	2708	ENSG00000116521	SCAMP3	secretory carrier membrane protein 3
	chr1	155262486	155262673	188	*	chip_y87c_zmynd_peak_861	36	.	5.02434	7.24437	3.69034	161	Promoter (<=1kb)	1	155255981	155262430	6450	2	10067	ENST00000355379.3	-56	ENSG00000116521	SCAMP3	secretory carrier membrane protein 3
	chr1	155264961	155265135	175	*	chip_y87c_zmynd_peak_862	36	.	4.95105	7.12873	3.63909	105	Intron (ENST00000361168.9/1196, intron 8 of 12)	1	155262868	155273287	10420	2	1196	ENST00000361168.9	8152	ENSG00000176444	CLK2	CDC like kinase 2
	chr1	155265629	155265743	115	*	chip_y87c_zmynd_peak_863	14	.	3.65406	4.45898	1.42097	28	Intron (ENST00000361168.9/1196, intron 8 of 12)	1	155262868	155273287	10420	2	1196	ENST00000361168.9	7544	ENSG00000176444	CLK2	CDC like kinase 2
	chr1	155270541	155270629	89	*	chip_y87c_zmynd_peak_864	28	.	4.56758	6.27403	2.87878	28	Promoter (2-3kb)	1	155262868	155273287	10420	2	1196	ENST00000361168.9	2658	ENSG00000176444	CLK2	CDC like kinase 2
	chr1	155341776	155342201	426	*	chip_y87c_zmynd_peak_865	50	.	5.02877	8.78827	5.03767	116	Exon (ENST00000368346.7/55870, exon 25 of 28)	1	155335268	155562693	227426	2	55870	ENST00000368346.7	220492	ENSG00000116539	ASH1L	ASH1 like histone lysine methyltransferase
	chr1	155342870	155343079	210	*	chip_y87c_zmynd_peak_866	28	.	4.56758	6.27403	2.87878	59	Exon (ENST00000478837.5/55870, exon 4 of 4)	1	155335268	155562693	227426	2	55870	ENST00000368346.7	219614	ENSG00000116539	ASH1L	ASH1 like histone lysine methyltransferase
	chr1	155344068	155344180	113	*	chip_y87c_zmynd_peak_867	54	.	5.93785	9.2935	5.45023	77	Intron (ENST00000368346.7/55870, intron 22 of 27)	1	155335268	155562693	227426	2	55870	ENST00000368346.7	218513	ENSG00000116539	ASH1L	ASH1 like histone lysine methyltransferase
	chr1	155394052	155394215	164	*	chip_y87c_zmynd_peak_868	26	.	4.33085	5.90442	2.62098	86	Intron (ENST00000368346.7/55870, intron 7 of 27)	1	155335268	155562693	227426	2	55870	ENST00000368346.7	168478	ENSG00000116539	ASH1L	ASH1 like histone lysine methyltransferase
	chr1	155398451	155398580	130	*	chip_y87c_zmynd_peak_869	21	.	4.11082	5.34422	2.11796	120	Intron (ENST00000368346.7/55870, intron 6 of 27)	1	155335268	155562693	227426	2	55870	ENST00000368346.7	164113	ENSG00000116539	ASH1L	ASH1 like histone lysine methyltransferase
	chr1	155561100	155561188	89	*	chip_y87c_zmynd_peak_870	28	.	4.42914	6.30445	2.89985	68	Promoter (1-2kb)	1	155335268	155562693	227426	2	55870	ENST00000368346.7	1505	ENSG00000116539	ASH1L	ASH1 like histone lysine methyltransferase
	chr1	155561317	155561586	270	*	chip_y87c_zmynd_peak_871	72	.	6.75144	11.308	7.23635	183	Promoter (1-2kb)	1	155335268	155562693	227426	2	55870	ENST00000368346.7	1107	ENSG00000116539	ASH1L	ASH1 like histone lysine methyltransferase
	chr1	155687182	155687512	331	*	chip_y87c_zmynd_peak_872	47	.	5.06573	8.52447	4.79182	246	Promoter (1-2kb)	1	155659443	155688656	29214	2	55249	ENST00000368339.9	1144	ENSG00000163374	YY1AP1	YY1 associated protein 1
	chr1	155729238	155729387	150	*	chip_y87c_zmynd_peak_873	41	.	5.19702	7.79978	4.18596	38	Promoter (<=1kb)	1	155729297	155731530	2234	1	7818	ENST00000497433.1	0	ENSG00000132676	DAP3	death associated protein 3
	chr1	155910351	155910439	89	*	chip_y87c_zmynd_peak_874	26	.	4.33085	5.90442	2.62098	46	Promoter (<=1kb)	1	155897808	155911349	13542	2	6016	ENST00000368323.8	910	ENSG00000143622	RIT1	Ras like without CAAX 1
	chr1	155910551	155910875	325	*	chip_y87c_zmynd_peak_875	63	.	6.39461	10.3669	6.37575	248	Promoter (<=1kb)	1	155910095	155910791	697	2	6016	ENST00000462687.1	0	ENSG00000143622	RIT1	Ras like without CAAX 1
	chr1	155911481	155912562	1082	*	chip_y87c_zmynd_peak_876	125	.	9.13516	17.3713	12.5024	238	Promoter (<=1kb)	1	155898837	155911404	12568	2	6016	ENST00000651853.1	-77	ENSG00000143622	RIT1	Ras like without CAAX 1
	chr1	155912848	155913049	202	*	chip_y87c_zmynd_peak_877	41	.	5.19702	7.79978	4.18596	33	3' UTR	1	155913045	155934399	21355	2	22889	ENST00000368320.7	21350	ENSG00000132680	KHDC4	KH domain containing 4, pre-mRNA splicing factor
	chr1	155913767	155913864	98	*	chip_y87c_zmynd_peak_878	21	.	4.02649	5.42895	2.19244	48	3' UTR	1	155913045	155934399	21355	2	22889	ENST00000368320.7	20535	ENSG00000132680	KHDC4	KH domain containing 4, pre-mRNA splicing factor
	chr1	155915002	155915195	194	*	chip_y87c_zmynd_peak_879	62	.	5.82802	10.1617	6.24302	42	3' UTR	1	155913045	155934399	21355	2	22889	ENST00000368320.7	19204	ENSG00000132680	KHDC4	KH domain containing 4, pre-mRNA splicing factor
	chr1	155915409	155915607	199	*	chip_y87c_zmynd_peak_880	26	.	4.33085	5.90442	2.62098	50	3' UTR	1	155913045	155934399	21355	2	22889	ENST00000368320.7	18792	ENSG00000132680	KHDC4	KH domain containing 4, pre-mRNA splicing factor
	chr1	155916439	155916552	114	*	chip_y87c_zmynd_peak_881	41	.	5.19702	7.79978	4.18596	83	Intron (ENST00000368320.7/22889, intron 12 of 12)	1	155913045	155934399	21355	2	22889	ENST00000368320.7	17847	ENSG00000132680	KHDC4	KH domain containing 4, pre-mRNA splicing factor
	chr1	155916986	155917119	134	*	chip_y87c_zmynd_peak_882	39	.	5.00775	7.49814	3.92712	80	Intron (ENST00000368320.7/22889, intron 11 of 12)	1	155913045	155934399	21355	2	22889	ENST00000368320.7	17280	ENSG00000132680	KHDC4	KH domain containing 4, pre-mRNA splicing factor
	chr1	155919322	155919561	240	*	chip_y87c_zmynd_peak_883	28	.	4.56758	6.27403	2.87878	64	Intron (ENST00000368320.7/22889, intron 10 of 12)	1	155913045	155934399	21355	2	22889	ENST00000368320.7	14838	ENSG00000132680	KHDC4	KH domain containing 4, pre-mRNA splicing factor
	chr1	155921181	155921270	90	*	chip_y87c_zmynd_peak_884	36	.	4.95105	7.12873	3.63909	8	Exon (ENST00000483237.1/22889, exon 2 of 2)	1	155913045	155934399	21355	2	22889	ENST00000368320.7	13129	ENSG00000132680	KHDC4	KH domain containing 4, pre-mRNA splicing factor
	chr1	155927228	155927365	138	*	chip_y87c_zmynd_peak_885	14	.	3.65406	4.45898	1.42097	85	Intron (ENST00000368320.7/22889, intron 4 of 12)	1	155913045	155934399	21355	2	22889	ENST00000368320.7	7034	ENSG00000132680	KHDC4	KH domain containing 4, pre-mRNA splicing factor
	chr1	155930095	155930438	344	*	chip_y87c_zmynd_peak_886	54	.	5.93785	9.2935	5.45023	43	Promoter (3-4kb)	1	155913045	155934399	21355	2	22889	ENST00000368320.7	3961	ENSG00000132680	KHDC4	KH domain containing 4, pre-mRNA splicing factor
	chr1	155930615	155930709	95	*	chip_y87c_zmynd_peak_887	33	.	4.3903	6.77874	3.32468	24	Promoter (3-4kb)	1	155913045	155934399	21355	2	22889	ENST00000368320.7	3690	ENSG00000132680	KHDC4	KH domain containing 4, pre-mRNA splicing factor
	chr1	155930814	155931456	643	*	chip_y87c_zmynd_peak_888	135	.	9.59192	18.6193	13.5919	132	Promoter (2-3kb)	1	155913045	155934399	21355	2	22889	ENST00000368320.7	2943	ENSG00000132680	KHDC4	KH domain containing 4, pre-mRNA splicing factor
	chr1	155931537	155931847	311	*	chip_y87c_zmynd_peak_889	73	.	6.85137	11.47	7.3267	277	Promoter (2-3kb)	1	155913045	155934399	21355	2	22889	ENST00000368320.7	2552	ENSG00000132680	KHDC4	KH domain containing 4, pre-mRNA splicing factor
	chr1	155931954	155932389	436	*	chip_y87c_zmynd_peak_890	54	.	5.93785	9.2935	5.45023	95	Promoter (2-3kb)	1	155913045	155934399	21355	2	22889	ENST00000368320.7	2010	ENSG00000132680	KHDC4	KH domain containing 4, pre-mRNA splicing factor
	chr1	155932576	155933485	910	*	chip_y87c_zmynd_peak_891	114	.	8.6538	16.1037	11.4287	865	Promoter (<=1kb)	1	155913045	155934399	21355	2	22889	ENST00000368320.7	914	ENSG00000132680	KHDC4	KH domain containing 4, pre-mRNA splicing factor
	chr1	155933563	155933767	205	*	chip_y87c_zmynd_peak_892	45	.	5.42245	8.1585	4.5184	71	Promoter (<=1kb)	1	155913045	155934399	21355	2	22889	ENST00000368320.7	632	ENSG00000132680	KHDC4	KH domain containing 4, pre-mRNA splicing factor
	chr1	156213874	156213965	92	*	chip_y87c_zmynd_peak_893	21	.	4.11082	5.34422	2.11796	70	Promoter (<=1kb)	1	156212982	156243332	30351	1	100527963	ENST00000490491.5	892	ENSG00000260238	PMF1-BGLAP	PMF1-BGLAP readthrough
	chr1	156291376	156291464	89	*	chip_y87c_zmynd_peak_894	20	.	3.71487	5.15911	2.02487	38	Promoter (1-2kb)	1	156290089	156293381	3293	2	112770	ENST00000461597.1	1917	ENSG00000198715	GLMP	glycosylated lysosomal membrane protein
	chr1	156291953	156292041	89	*	chip_y87c_zmynd_peak_895	28	.	4.56758	6.27403	2.87878	74	Promoter (1-2kb)	1	156290089	156293381	3293	2	112770	ENST00000461597.1	1340	ENSG00000198715	GLMP	glycosylated lysosomal membrane protein
	chr1	156319753	156319966	214	*	chip_y87c_zmynd_peak_896	53	.	5.85125	9.15471	5.37144	36	Intron (ENST00000295688.8/7203, intron 7 of 13)	1	156308968	156338292	29325	2	7203	ENST00000295688.8	18326	ENSG00000163468	CCT3	chaperonin containing TCP1 subunit 3
	chr1	156320915	156321088	174	*	chip_y87c_zmynd_peak_897	45	.	5.4811	8.25181	4.55217	113	3' UTR	1	156308968	156338292	29325	2	7203	ENST00000295688.8	17204	ENSG00000163468	CCT3	chaperonin containing TCP1 subunit 3
	chr1	156321165	156321301	137	*	chip_y87c_zmynd_peak_898	36	.	5.02434	7.24437	3.69034	54	Intron (ENST00000295688.8/7203, intron 6 of 13)	1	156308968	156338292	29325	2	7203	ENST00000295688.8	16991	ENSG00000163468	CCT3	chaperonin containing TCP1 subunit 3
	chr1	156336343	156336444	102	*	chip_y87c_zmynd_peak_899	33	.	4.76393	6.83358	3.37262	69	Promoter (1-2kb)	1	156308968	156338292	29325	2	7203	ENST00000295688.8	1848	ENSG00000163468	CCT3	chaperonin containing TCP1 subunit 3
	chr1	156725933	156726310	378	*	chip_y87c_zmynd_peak_900	73	.	6.85137	11.47	7.3267	176	Promoter (2-3kb)	1	156721891	156728435	6545	2	81875	ENST00000313146.10	2125	ENSG00000143319	ISG20L2	interferon stimulated exonuclease gene 20 like 2
	chr1	156726443	156726654	212	*	chip_y87c_zmynd_peak_901	26	.	4.05258	5.95201	2.64844	59	Promoter (1-2kb)	1	156721891	156728435	6545	2	81875	ENST00000313146.10	1781	ENSG00000143319	ISG20L2	interferon stimulated exonuclease gene 20 like 2
	chr1	156726931	156727079	149	*	chip_y87c_zmynd_peak_902	20	.	3.71487	5.15911	2.02487	66	Promoter (1-2kb)	1	156721891	156728435	6545	2	81875	ENST00000313146.10	1356	ENSG00000143319	ISG20L2	interferon stimulated exonuclease gene 20 like 2
	chr1	156741395	156741594	200	*	chip_y87c_zmynd_peak_903	83	.	7.30813	12.6009	8.31592	135	Promoter (<=1kb)	1	156737530	156741590	4061	2	79590	ENST00000434558.5	0	ENSG00000143314	MRPL24	mitochondrial ribosomal protein L24
	chr1	156741781	156741915	135	*	chip_y87c_zmynd_peak_904	14	.	3.65406	4.45898	1.42097	53	Promoter (<=1kb)	1	156737530	156741590	4061	2	79590	ENST00000434558.5	-191	ENSG00000143314	MRPL24	mitochondrial ribosomal protein L24
	chr1	156794412	156794571	160	*	chip_y87c_zmynd_peak_905	45	.	5.4811	8.25181	4.55217	78	Intron (ENST00000271526.9/5546, intron 4 of 6)	1	156767535	156800815	33281	1	5546	ENST00000271526.9	26877	ENSG00000143294	PRCC	proline rich mitotic checkpoint control factor
	chr1	156795762	156795885	124	*	chip_y87c_zmynd_peak_906	14	.	3.65406	4.45898	1.42097	81	Promoter (<=1kb)	1	156795812	156800812	5001	1	5546	ENST00000469071.1	0	ENSG00000143294	PRCC	proline rich mitotic checkpoint control factor
	chr1	156796048	156796141	94	*	chip_y87c_zmynd_peak_907	63	.	6.39461	10.3669	6.37575	38	Exon (ENST00000469071.1/5546, exon 1 of 2)	1	156767535	156800815	33281	1	5546	ENST00000271526.9	28513	ENSG00000143294	PRCC	proline rich mitotic checkpoint control factor
	chr1	156796604	156796714	111	*	chip_y87c_zmynd_peak_908	54	.	5.93785	9.2935	5.45023	44	Exon (ENST00000469071.1/5546, exon 1 of 2)	1	156767535	156800815	33281	1	5546	ENST00000271526.9	29069	ENSG00000143294	PRCC	proline rich mitotic checkpoint control factor
	chr1	156796907	156796995	89	*	chip_y87c_zmynd_peak_909	45	.	5.4811	8.25181	4.55217	58	Exon (ENST00000469071.1/5546, exon 1 of 2)	1	156767535	156800815	33281	1	5546	ENST00000271526.9	29372	ENSG00000143294	PRCC	proline rich mitotic checkpoint control factor
	chr1	156797133	156797521	389	*	chip_y87c_zmynd_peak_910	169	.	10.9622	22.4807	16.9536	197	Exon (ENST00000271526.9/5546, exon 6 of 7)	1	156767535	156800815	33281	1	5546	ENST00000271526.9	29598	ENSG00000143294	PRCC	proline rich mitotic checkpoint control factor
	chr1	160214917	160215005	89	*	chip_y87c_zmynd_peak_911	14	.	3.37715	4.40282	1.42097	2	3' UTR	1	160205337	160215376	10040	1	8682	ENST00000360472.8	9580	ENSG00000162734	PEA15	proliferation and apoptosis adaptor protein 15
	chr1	160216333	160216421	89	*	chip_y87c_zmynd_peak_912	21	.	4.11082	5.34422	2.11796	34	3' UTR	1	160215715	160262451	46737	2	50717	ENST00000368073.7	46030	ENSG00000132716	DCAF8	DDB1 and CUL4 associated factor 8
	chr1	160217898	160218465	568	*	chip_y87c_zmynd_peak_913	89	.	6.75431	13.3456	8.99652	70	3' UTR	1	160215715	160262451	46737	2	50717	ENST00000368073.7	43986	ENSG00000132716	DCAF8	DDB1 and CUL4 associated factor 8
	chr1	160218574	160218759	186	*	chip_y87c_zmynd_peak_914	73	.	6.85137	11.47	7.3267	126	Intron (ENST00000368073.7/50717, intron 12 of 13)	1	160215715	160262451	46737	2	50717	ENST00000368073.7	43692	ENSG00000132716	DCAF8	DDB1 and CUL4 associated factor 8
	chr1	160291762	160292245	484	*	chip_y87c_zmynd_peak_915	74	.	6.677	11.5704	7.41508	111	3' UTR	1	160288594	160343250	54657	2	1314	ENST00000241704.8	51005	ENSG00000122218	COPA	coatomer protein complex subunit alpha
	chr1	160292509	160292653	145	*	chip_y87c_zmynd_peak_916	36	.	4.95105	7.12873	3.63909	34	3' UTR	1	160288594	160343250	54657	2	1314	ENST00000241704.8	50597	ENSG00000122218	COPA	coatomer protein complex subunit alpha
	chr1	160292798	160292938	141	*	chip_y87c_zmynd_peak_917	68	.	6.49627	10.894	6.85332	82	Intron (ENST00000241704.8/1314, intron 27 of 32)	1	160288594	160343250	54657	2	1314	ENST00000241704.8	50312	ENSG00000122218	COPA	coatomer protein complex subunit alpha
	chr1	160293130	160293219	90	*	chip_y87c_zmynd_peak_918	40	.	4.72801	7.63692	4.04077	66	3' UTR	1	160288594	160343250	54657	2	1314	ENST00000241704.8	50031	ENSG00000122218	COPA	coatomer protein complex subunit alpha
	chr1	161037873	161037970	98	*	chip_y87c_zmynd_peak_919	28	.	4.56758	6.27403	2.87878	61	Promoter (<=1kb)	1	161037631	161038307	677	2	100131187	ENST00000462952.1	337	ENSG00000215845	TSTD1	thiosulfate sulfurtransferase like domain containing 1
	chr1	161158920	161159204	285	*	chip_y87c_zmynd_peak_920	45	.	5.4811	8.25181	4.55217	24	Promoter (<=1kb)	1	161159450	161162368	2919	1	27005	ENST00000492950.5	-246	ENSG00000143258	USP21	ubiquitin specific peptidase 21
	chr1	161209798	161210021	224	*	chip_y87c_zmynd_peak_921	17	.	3.29814	4.87967	1.79381	29	Promoter (<=1kb)	1	161209865	161214395	4531	1	4720	ENST00000465923.5	0	ENSG00000158864	NDUFS2	NADH:ubiquinone oxidoreductase core subunit S2
	chr1	162562547	162562657	111	*	chip_y87c_zmynd_peak_922	28	.	4.50096	6.16995	2.84321	54	Promoter (1-2kb)	1	162561506	162599842	38337	1	6675	ENST00000271469.7	1041	ENSG00000117143	UAP1	UDP-N-acetylglucosamine pyrophosphorylase 1
	chr1	162568082	162568423	342	*	chip_y87c_zmynd_peak_923	27	.	4.39733	6.00817	2.70119	190	Intron (ENST00000271469.7/6675, intron 2 of 10)	1	162561506	162599842	38337	1	6675	ENST00000271469.7	6576	ENSG00000117143	UAP1	UDP-N-acetylglucosamine pyrophosphorylase 1
	chr1	162569508	162569603	96	*	chip_y87c_zmynd_peak_924	33	.	4.76393	6.83358	3.37262	43	Intron (ENST00000271469.7/6675, intron 2 of 10)	1	162561506	162599842	38337	1	6675	ENST00000271469.7	8002	ENSG00000117143	UAP1	UDP-N-acetylglucosamine pyrophosphorylase 1
	chr1	162569758	162569927	170	*	chip_y87c_zmynd_peak_925	35	.	4.91246	7.06786	3.58829	60	Intron (ENST00000271469.7/6675, intron 2 of 10)	1	162561506	162599842	38337	1	6675	ENST00000271469.7	8252	ENSG00000117143	UAP1	UDP-N-acetylglucosamine pyrophosphorylase 1
	chr1	162570187	162570306	120	*	chip_y87c_zmynd_peak_926	33	.	4.3903	6.77874	3.32468	43	Intron (ENST00000271469.7/6675, intron 2 of 10)	1	162561506	162599842	38337	1	6675	ENST00000271469.7	8681	ENSG00000117143	UAP1	UDP-N-acetylglucosamine pyrophosphorylase 1
	chr1	162570495	162570645	151	*	chip_y87c_zmynd_peak_927	21	.	4.11082	5.34422	2.11796	67	Intron (ENST00000271469.7/6675, intron 2 of 10)	1	162561506	162599842	38337	1	6675	ENST00000271469.7	8989	ENSG00000117143	UAP1	UDP-N-acetylglucosamine pyrophosphorylase 1
	chr1	162570749	162570862	114	*	chip_y87c_zmynd_peak_928	63	.	6.39461	10.3669	6.37575	67	Intron (ENST00000271469.7/6675, intron 2 of 10)	1	162561506	162599842	38337	1	6675	ENST00000271469.7	9243	ENSG00000117143	UAP1	UDP-N-acetylglucosamine pyrophosphorylase 1
	chr1	162586728	162586887	160	*	chip_y87c_zmynd_peak_929	28	.	4.56758	6.27403	2.87878	12	Intron (ENST00000271469.7/6675, intron 5 of 10)	1	162561506	162599842	38337	1	6675	ENST00000271469.7	25222	ENSG00000117143	UAP1	UDP-N-acetylglucosamine pyrophosphorylase 1
	chr1	162587584	162587766	183	*	chip_y87c_zmynd_peak_930	63	.	6.39461	10.3669	6.37575	104	Exon (ENST00000271469.7/6675, exon 6 of 11)	1	162561506	162599842	38337	1	6675	ENST00000271469.7	26078	ENSG00000117143	UAP1	UDP-N-acetylglucosamine pyrophosphorylase 1
	chr1	162587860	162588127	268	*	chip_y87c_zmynd_peak_931	54	.	5.93785	9.2935	5.45023	149	Exon (ENST00000474728.1/6675, exon 2 of 2)	1	162561506	162599842	38337	1	6675	ENST00000271469.7	26354	ENSG00000117143	UAP1	UDP-N-acetylglucosamine pyrophosphorylase 1
	chr1	162874193	162874281	89	*	chip_y87c_zmynd_peak_932	55	.	5.84238	9.47502	5.59808	43	Distal Intergenic	1	162851316	162868815	17500	2	339512	ENST00000367912.6	-5378	ENSG00000185860	CCDC190	coiled-coil domain containing 190
	chr1	165828900	165829032	133	*	chip_y87c_zmynd_peak_933	33	.	4.76393	6.83358	3.37262	60	Promoter (1-2kb)	1	165827614	165911618	84005	1	7371	ENST00000367879.9	1286	ENSG00000143179	UCK2	uridine-cytidine kinase 2
	chr1	165887863	165887951	89	*	chip_y87c_zmynd_peak_934	36	.	5.02434	7.24437	3.69034	43	Intron (ENST00000367879.9/7371, intron 1 of 6)	1	165827614	165911618	84005	1	7371	ENST00000367879.9	60249	ENSG00000143179	UCK2	uridine-cytidine kinase 2
	chr1	166857995	166858135	141	*	chip_y87c_zmynd_peak_935	45	.	5.4811	8.25181	4.55217	62	Exon (ENST00000467021.1/117143, exon 3 of 4)	1	166856510	166863216	6707	2	117143	ENST00000467021.1	5081	ENSG00000152382	TADA1	transcriptional adaptor 1
	chr1	167917858	167917946	89	*	chip_y87c_zmynd_peak_936	20	.	3.71487	5.15911	2.02487	29	3' UTR	1	167916675	167937072	20398	2	25874	ENST00000271373.9	19126	ENSG00000143158	MPC2	mitochondrial pyruvate carrier 2
	chr1	169849531	169849702	172	*	chip_y87c_zmynd_peak_937	36	.	5.01009	7.22188	3.69034	144	3' UTR	1	169662007	169853085	191079	1	55732	ENST00000498289.5	187524	ENSG00000000460	C1orf112	chromosome 1 open reading frame 112
	chr1	171566445	171566588	144	*	chip_y87c_zmynd_peak_938	36	.	5.02434	7.24437	3.69034	62	Intron (ENST00000367742.7/23215, intron 21 of 33)	1	171485551	171593511	107961	1	23215	ENST00000367742.7	80894	ENSG00000117523	PRRC2C	proline rich coiled-coil 2C
	chr1	171566673	171567186	514	*	chip_y87c_zmynd_peak_939	45	.	5.4811	8.25181	4.55217	136	Exon (ENST00000367742.7/23215, exon 22 of 34)	1	171485551	171593511	107961	1	23215	ENST00000367742.7	81122	ENSG00000117523	PRRC2C	proline rich coiled-coil 2C
	chr1	173474080	173474197	118	*	chip_y87c_zmynd_peak_940	36	.	5.02434	7.24437	3.69034	31	Promoter (2-3kb)	1	173417793	173476996	59204	2	101928673	ENST00000660739.1	2799	ENSG00000203739	LOC101928673	uncharacterized LOC101928673
	chr1	173474734	173475105	372	*	chip_y87c_zmynd_peak_941	53	.	5.85125	9.15471	5.37144	254	Promoter (1-2kb)	1	173417793	173476996	59204	2	101928673	ENST00000660739.1	1891	ENSG00000203739	LOC101928673	uncharacterized LOC101928673
	chr1	173475287	173475419	133	*	chip_y87c_zmynd_peak_942	20	.	3.71487	5.15911	2.02487	44	Promoter (1-2kb)	1	173417793	173476996	59204	2	101928673	ENST00000660739.1	1577	ENSG00000203739	LOC101928673	uncharacterized LOC101928673
	chr1	173475545	173475675	131	*	chip_y87c_zmynd_peak_943	45	.	5.4811	8.25181	4.55217	59	Promoter (1-2kb)	1	173417793	173476996	59204	2	101928673	ENST00000660739.1	1321	ENSG00000203739	LOC101928673	uncharacterized LOC101928673
	chr1	173487747	173487893	147	*	chip_y87c_zmynd_peak_944	21	.	4.11082	5.34422	2.11796	66	Promoter (1-2kb)	1	173417793	173489407	71615	2	101928673	ENST00000669220.1	1514	ENSG00000203739	LOC101928673	uncharacterized LOC101928673
	chr1	173857850	173857951	102	*	chip_y87c_zmynd_peak_945	28	.	4.56758	6.27403	2.87878	40	3' UTR	1	173824653	173858389	33737	1	55157	ENST00000648960.1	33197	ENSG00000117593	DARS2	aspartyl-tRNA synthetase 2, mitochondrial
	chr1	173859527	173859615	89	*	chip_y87c_zmynd_peak_946	45	.	5.4811	8.25181	4.55217	25	Intron (ENST00000651080.1/60674, intron 7 of 7)	1	173858559	173867045	8487	2	60674	ENST00000651080.1	7430	ENSG00000234741	GAS5	growth arrest specific 5
	chr1	173860044	173860132	89	*	chip_y87c_zmynd_peak_947	36	.	5.02434	7.24437	3.69034	36	Intron (ENST00000651080.1/60674, intron 7 of 7)	1	173858559	173867045	8487	2	60674	ENST00000651080.1	6913	ENSG00000234741	GAS5	growth arrest specific 5
	chr1	173864208	173865776	1569	*	chip_y87c_zmynd_peak_948	158	.	10.5054	21.1749	15.8147	1356	Promoter (<=1kb)	1	173863902	173864871	970	2	60674	ENST00000454813.1	0	ENSG00000234741	GAS5	growth arrest specific 5
	chr1	173865867	173866132	266	*	chip_y87c_zmynd_peak_949	62	.	6.03974	10.1493	6.23247	86	Promoter (<=1kb)	1	173858559	173867045	8487	2	60674	ENST00000651080.1	913	ENSG00000234741	GAS5	growth arrest specific 5
	chr1	173866651	173866838	188	*	chip_y87c_zmynd_peak_950	36	.	5.01009	7.22188	3.69034	132	Promoter (<=1kb)	1	173858559	173867045	8487	2	60674	ENST00000651080.1	207	ENSG00000234741	GAS5	growth arrest specific 5
	chr1	173866957	173867597	641	*	chip_y87c_zmynd_peak_951	92	.	7.65163	13.5726	9.20904	162	Promoter (<=1kb)	1	173858559	173867045	8487	2	60674	ENST00000651080.1	0	ENSG00000234741	GAS5	growth arrest specific 5
	chr1	173867839	173867939	101	*	chip_y87c_zmynd_peak_952	52	.	5.7831	9.0455	5.27462	29	Promoter (<=1kb)	1	173863900	173867989	4090	2	60674	ENST00000449289.5	50	ENSG00000234741	GAS5	growth arrest specific 5
	chr1	174020036	174020361	326	*	chip_y87c_zmynd_peak_953	45	.	5.4811	8.25181	4.55217	202	Promoter (1-2kb)	1	173931214	174022297	91084	2	149041	ENST00000367696.6	1936	ENSG00000135870	RC3H1	ring finger and CCCH-type domains 1
	chr1	174020527	174020754	228	*	chip_y87c_zmynd_peak_954	89	.	7.24768	13.332	8.99652	139	Promoter (1-2kb)	1	173931214	174022297	91084	2	149041	ENST00000367696.6	1543	ENSG00000135870	RC3H1	ring finger and CCCH-type domains 1
	chr1	174020890	174021015	126	*	chip_y87c_zmynd_peak_955	47	.	5.06573	8.52447	4.79182	43	Promoter (1-2kb)	1	173931214	174022297	91084	2	149041	ENST00000367696.6	1282	ENSG00000135870	RC3H1	ring finger and CCCH-type domains 1
	chr1	174021091	174021295	205	*	chip_y87c_zmynd_peak_956	53	.	5.85125	9.15471	5.37144	157	Promoter (1-2kb)	1	173931214	174022297	91084	2	149041	ENST00000367696.6	1002	ENSG00000135870	RC3H1	ring finger and CCCH-type domains 1
	chr1	177701578	177701666	89	*	chip_y87c_zmynd_peak_957	47	.	5.42507	8.47073	4.75626	34	Promoter (1-2kb)	1	177700524	177710330	9807	1	101928778	ENST00000427173.1	1054	ENSG00000236720	LINC01741	long intergenic non-protein coding RNA 1741
	chr1	179228366	179228464	99	*	chip_y87c_zmynd_peak_958	28	.	4.50096	6.16995	2.84321	30	Promoter (1-2kb)	1	179099330	179229677	130348	2	27	ENST00000502732.6	1213	ENSG00000143322	ABL2	ABL proto-oncogene 2, non-receptor tyrosine kinase
	chr1	179294781	179294871	91	*	chip_y87c_zmynd_peak_959	44	.	5.40115	8.12461	4.48844	59	Promoter (1-2kb)	1	179293714	179358677	64964	1	6646	ENST00000539888.5	1067	ENSG00000057252	SOAT1	sterol O-acyltransferase 1
	chr1	179851396	179851535	140	*	chip_y87c_zmynd_peak_960	73	.	6.85137	11.47	7.3267	71	Intron (ENST00000367612.7/163590, intron 3 of 5)	1	179839967	179877799	37833	2	163590	ENST00000367612.7	26264	ENSG00000169905	TOR1AIP2	torsin 1A interacting protein 2
	chr1	182389883	182389989	107	*	chip_y87c_zmynd_peak_961	21	.	4.11082	5.34422	2.11796	47	Promoter (1-2kb)	1	182381704	182391346	9643	2	2752	ENST00000642379.1	1357	ENSG00000135821	GLUL	glutamate-ammonia ligase
	chr1	182390354	182390518	165	*	chip_y87c_zmynd_peak_962	28	.	4.56758	6.27403	2.87878	112	Promoter (<=1kb)	1	182381704	182391346	9643	2	2752	ENST00000642379.1	828	ENSG00000135821	GLUL	glutamate-ammonia ligase
	chr1	182839874	182842132	2259	*	chip_y87c_zmynd_peak_963	169	.	10.9622	22.4807	16.9536	849	Promoter (<=1kb)	1	182839347	182887982	48636	1	1660	ENST00000367549.4	527	ENSG00000135829	DHX9	DExH-box helicase 9
	chr1	182842472	182842577	106	*	chip_y87c_zmynd_peak_964	21	.	4.11082	5.34422	2.11796	92	Promoter (3-4kb)	1	182839347	182887982	48636	1	1660	ENST00000367549.4	3125	ENSG00000135829	DHX9	DExH-box helicase 9
	chr1	182842673	182842940	268	*	chip_y87c_zmynd_peak_965	73	.	6.85137	11.47	7.3267	63	Promoter (3-4kb)	1	182839347	182887982	48636	1	1660	ENST00000367549.4	3326	ENSG00000135829	DHX9	DExH-box helicase 9
	chr1	182855037	182855144	108	*	chip_y87c_zmynd_peak_966	21	.	4.11082	5.34422	2.11796	37	Intron (ENST00000367549.4/1660, intron 6 of 27)	1	182839347	182887982	48636	1	1660	ENST00000367549.4	15690	ENSG00000135829	DHX9	DExH-box helicase 9
	chr1	182886536	182886634	99	*	chip_y87c_zmynd_peak_967	41	.	5.17745	7.76862	4.16584	58	Intron (ENST00000367549.4/1660, intron 27 of 27)	1	182839347	182887982	48636	1	1660	ENST00000367549.4	47189	ENSG00000135829	DHX9	DExH-box helicase 9
	chr1	182887744	182887869	126	*	chip_y87c_zmynd_peak_968	26	.	4.05258	5.95201	2.64844	94	3' UTR	1	182839347	182887982	48636	1	1660	ENST00000367549.4	48397	ENSG00000135829	DHX9	DExH-box helicase 9
	chr1	183024785	183024996	212	*	chip_y87c_zmynd_peak_969	46	.	4.9881	8.39177	4.68415	78	Promoter (1-2kb)	1	183023420	183145592	122173	1	3915	ENST00000258341.5	1365	ENSG00000135862	LAMC1	laminin subunit gamma 1
	chr1	183025793	183025904	112	*	chip_y87c_zmynd_peak_970	45	.	5.09952	8.25876	4.55676	51	Promoter (2-3kb)	1	183023420	183145592	122173	1	3915	ENST00000258341.5	2373	ENSG00000135862	LAMC1	laminin subunit gamma 1
	chr1	183027753	183027843	91	*	chip_y87c_zmynd_peak_971	28	.	4.56758	6.27403	2.87878	81	Promoter (4-5kb)	1	183023420	183145592	122173	1	3915	ENST00000258341.5	4333	ENSG00000135862	LAMC1	laminin subunit gamma 1
	chr1	183089513	183089615	103	*	chip_y87c_zmynd_peak_972	20	.	3.71487	5.15911	2.02487	35	Intron (ENST00000258341.5/3915, intron 1 of 27)	1	183023420	183145592	122173	1	3915	ENST00000258341.5	66093	ENSG00000135862	LAMC1	laminin subunit gamma 1
	chr1	183103389	183103587	199	*	chip_y87c_zmynd_peak_973	53	.	5.85125	9.15472	5.37144	127	5' UTR	1	183023420	183145592	122173	1	3915	ENST00000258341.5	79969	ENSG00000135862	LAMC1	laminin subunit gamma 1
	chr1	183103671	183103788	118	*	chip_y87c_zmynd_peak_974	44	.	5.40115	8.12461	4.48844	50	Intron (ENST00000258341.5/3915, intron 2 of 27)	1	183023420	183145592	122173	1	3915	ENST00000258341.5	80251	ENSG00000135862	LAMC1	laminin subunit gamma 1
	chr1	183543437	183543676	240	*	chip_y87c_zmynd_peak_975	20	.	3.71487	5.15911	2.02487	157	Intron (ENST00000367537.7/9887, intron 15 of 23)	1	183472478	183554193	81716	1	9887	ENST00000367537.7	70959	ENSG00000116698	SMG7	SMG7 nonsense mediated mRNA decay factor
	chr1	185696968	185697086	119	*	chip_y87c_zmynd_peak_976	25	.	4.13831	5.84181	2.56882	73	Distal Intergenic	1	185734391	186190949	456559	1	83872	ENST00000271588.9	-37305	ENSG00000143341	HMCN1	hemicentin 1
	chr1	186566585	186566719	135	*	chip_y87c_zmynd_peak_977	45	.	5.23444	8.16339	4.51945	70	Distal Intergenic	1	186465709	186521147	55439	1	102724919	ENST00000655945.1	100876	ENSG00000229739	LOC102724919	uncharacterized LOC102724919
	chr1	200781110	200781228	119	*	chip_y87c_zmynd_peak_978	36	.	4.58939	7.10993	3.62633	69	Intron (ENST00000358823.6/23271, intron 2 of 16)	1	200739558	200860704	121147	1	23271	ENST00000358823.6	41552	ENSG00000118200	CAMSAP2	calmodulin regulated spectrin associated protein family member 2
	chr1	200992845	200992992	148	*	chip_y87c_zmynd_peak_979	28	.	4.56758	6.27403	2.87878	87	Intron (ENST00000332129.6/23046, intron 15 of 33)	1	200969390	201023700	54311	2	23046	ENST00000332129.6	30708	ENSG00000116852	KIF21B	kinesin family member 21B
	chr1	201307920	201308024	105	*	chip_y87c_zmynd_peak_980	45	.	5.4811	8.25181	4.55217	55	Intron (ENST00000263946.7/5317, intron 2 of 14)	1	201283452	201332993	49542	1	5317	ENST00000263946.7	24468	ENSG00000081277	PKP1	plakophilin 1
	chr1	201381230	201381384	155	*	chip_y87c_zmynd_peak_981	14	.	3.65406	4.45898	1.42097	69	Promoter (4-5kb)	1	201373244	201385784	12541	2	3898	ENST00000503578.5	4400	ENSG00000159166	LAD1	ladinin 1
	chr1	201990189	201990763	575	*	chip_y87c_zmynd_peak_982	83	.	7.30813	12.6009	8.31592	269	Intron (ENST00000481780.5/6051, intron 3 of 6)	1	201982372	202001399	19028	1	6051	ENST00000481780.5	7817	ENSG00000176393	RNPEP	arginyl aminopeptidase
	chr1	202018774	202019078	305	*	chip_y87c_zmynd_peak_983	36	.	5.02434	7.24437	3.69034	156	Promoter (4-5kb)	1	202013778	202015794	2017	1	1999	ENST00000475698.1	4996	ENSG00000163435	ELF3	E74 like ETS transcription factor 3
	chr1	202136094	202136379	286	*	chip_y87c_zmynd_peak_984	28	.	4.56758	6.27403	2.87878	273	Intron (ENST00000272217.7/127829, intron 3 of 6)	1	202133404	202144737	11334	2	127829	ENST00000272217.7	8358	ENSG00000143862	ARL8A	ADP ribosylation factor like GTPase 8A
	chr1	202143314	202143547	234	*	chip_y87c_zmynd_peak_985	45	.	5.4811	8.25181	4.55217	152	Promoter (1-2kb)	1	202133404	202144737	11334	2	127829	ENST00000272217.7	1190	ENSG00000143862	ARL8A	ADP ribosylation factor like GTPase 8A
	chr1	202733011	202733236	226	*	chip_y87c_zmynd_peak_986	36	.	4.99026	7.19058	3.69034	4	Exon (ENST00000650506.1/10765, exon 7 of 10)	1	202724495	202809470	84976	2	10765	ENST00000367265.8	76234	ENSG00000117139	KDM5B	lysine demethylase 5B
	chr1	202918829	202918934	106	*	chip_y87c_zmynd_peak_987	36	.	4.97058	7.15954	3.66832	53	Intron (ENST00000367261.8/59349, intron 3 of 11)	1	202891120	202927234	36115	2	59349	ENST00000367261.8	8300	ENSG00000117153	KLHL12	kelch like family member 12
	chr1	203025736	203025824	89	*	chip_y87c_zmynd_peak_988	36	.	4.95105	7.12873	3.63909	24	Promoter (<=1kb)	1	203026498	203078736	52239	1	8497	ENST00000367240.6	-674	ENSG00000143847	PPFIA4	PTPRF interacting protein alpha 4
	chr1	203427383	203427487	105	*	chip_y87c_zmynd_peak_989	19	.	3.89776	5.01567	1.91046	68	Distal Intergenic	1	203475806	203491352	15547	1	5549	ENST00000343110.3	-48319	ENSG00000188783	PRELP	proline and arginine rich end leucine rich repeat protein
	chr1	203867969	203868114	146	*	chip_y87c_zmynd_peak_990	54	.	5.93785	9.2935	5.45023	81	Intron (ENST00000414487.7/6635, intron 4 of 4)	1	203861599	203871152	9554	1	6635	ENST00000414487.7	6370	ENSG00000182004	SNRPE	small nuclear ribonucleoprotein polypeptide E
	chr1	203870817	203870933	117	*	chip_y87c_zmynd_peak_991	33	.	4.76393	6.83358	3.37262	66	3' UTR	1	203861599	203871152	9554	1	6635	ENST00000414487.7	9218	ENSG00000182004	SNRPE	small nuclear ribonucleoprotein polypeptide E
	chr1	203871023	203871268	246	*	chip_y87c_zmynd_peak_992	103	.	8.22164	14.9394	10.3673	39	3' UTR	1	203861599	203871152	9554	1	6635	ENST00000414487.7	9424	ENSG00000182004	SNRPE	small nuclear ribonucleoprotein polypeptide E
	chr1	204400767	204401045	279	*	chip_y87c_zmynd_peak_993	47	.	5.06573	8.52447	4.79182	81	Intron (ENST00000443515.1/ENST00000443515.1, intron 1 of 2)	1	204403381	204411817	8437	2	84919	ENST00000367188.5	10772	ENSG00000158615	PPP1R15B	protein phosphatase 1 regulatory subunit 15B
	chr1	204401159	204401257	99	*	chip_y87c_zmynd_peak_994	41	.	5.19702	7.79978	4.18596	82	Intron (ENST00000443515.1/ENST00000443515.1, intron 1 of 2)	1	204403381	204411817	8437	2	84919	ENST00000367188.5	10560	ENSG00000158615	PPP1R15B	protein phosphatase 1 regulatory subunit 15B
	chr1	204401403	204401527	125	*	chip_y87c_zmynd_peak_995	28	.	4.48335	6.14245	2.82287	102	Intron (ENST00000443515.1/ENST00000443515.1, intron 1 of 2)	1	204403381	204411817	8437	2	84919	ENST00000367188.5	10290	ENSG00000158615	PPP1R15B	protein phosphatase 1 regulatory subunit 15B
	chr1	204404695	204404913	219	*	chip_y87c_zmynd_peak_996	36	.	4.83179	7.21687	3.69034	80	3' UTR	1	204403381	204411817	8437	2	84919	ENST00000367188.5	6904	ENSG00000158615	PPP1R15B	protein phosphatase 1 regulatory subunit 15B
	chr1	204406475	204406563	89	*	chip_y87c_zmynd_peak_997	51	.	5.69467	8.90373	5.14073	46	Intron (ENST00000443515.1/ENST00000443515.1, intron 1 of 2)	1	204403381	204411817	8437	2	84919	ENST00000367188.5	5254	ENSG00000158615	PPP1R15B	protein phosphatase 1 regulatory subunit 15B
	chr1	204406743	204407087	345	*	chip_y87c_zmynd_peak_998	35	.	4.87447	7.00793	3.5354	45	Promoter (4-5kb)	1	204403381	204411817	8437	2	84919	ENST00000367188.5	4730	ENSG00000158615	PPP1R15B	protein phosphatase 1 regulatory subunit 15B
	chr1	204407235	204407373	139	*	chip_y87c_zmynd_peak_999	49	.	5.58786	8.73237	4.98399	51	Promoter (4-5kb)	1	204403381	204411817	8437	2	84919	ENST00000367188.5	4444	ENSG00000158615	PPP1R15B	protein phosphatase 1 regulatory subunit 15B
	chr1	204407574	204407828	255	*	chip_y87c_zmynd_peak_1000	64	.	6.25969	10.5089	6.49232	173	Promoter (3-4kb)	1	204403381	204411817	8437	2	84919	ENST00000367188.5	3989	ENSG00000158615	PPP1R15B	protein phosphatase 1 regulatory subunit 15B
	chr1	204408156	204408308	153	*	chip_y87c_zmynd_peak_1001	20	.	3.71487	5.15911	2.02487	147	Promoter (3-4kb)	1	204403381	204411817	8437	2	84919	ENST00000367188.5	3509	ENSG00000158615	PPP1R15B	protein phosphatase 1 regulatory subunit 15B
	chr1	204408626	204408775	150	*	chip_y87c_zmynd_peak_1002	28	.	4.5366	6.22562	2.87878	78	Promoter (3-4kb)	1	204403381	204411817	8437	2	84919	ENST00000367188.5	3042	ENSG00000158615	PPP1R15B	protein phosphatase 1 regulatory subunit 15B
	chr1	204442931	204443475	545	*	chip_y87c_zmynd_peak_1003	41	.	4.31296	7.78599	4.17782	309	Exon (ENST00000367187.7/5287, exon 20 of 34)	1	204422628	204490424	67797	2	5287	ENST00000367187.7	46949	ENSG00000133056	PIK3C2B	phosphatidylinositol-4-phosphate 3-kinase catalytic subunit type 2 beta
	chr1	205598671	205600112	1442	*	chip_y87c_zmynd_peak_1004	103	.	8.22164	14.9394	10.3673	787	3' UTR	1	205568885	205599251	30367	1	148808	ENST00000475956.5	29786	ENSG00000174514	MFSD4A	major facilitator superfamily domain containing 4A
	chr1	205600899	205601081	183	*	chip_y87c_zmynd_peak_1005	28	.	4.56758	6.27403	2.87878	113	3' UTR	1	205569014	205602918	33905	1	148808	ENST00000367147.9	31885	ENSG00000174514	MFSD4A	major facilitator superfamily domain containing 4A
	chr1	205610580	205610696	117	*	chip_y87c_zmynd_peak_1006	20	.	3.71487	5.15911	2.02487	48	3' UTR	1	205597556	205631893	34338	2	2005	ENST00000616704.4	21197	ENSG00000158711	ELK4	ETS transcription factor ELK4
	chr1	205610856	205611223	368	*	chip_y87c_zmynd_peak_1007	64	.	6.01936	10.4827	6.47118	153	3' UTR	1	205597556	205631893	34338	2	2005	ENST00000616704.4	20670	ENSG00000158711	ELK4	ETS transcription factor ELK4
	chr1	205612069	205612400	332	*	chip_y87c_zmynd_peak_1008	69	.	6.30936	10.9649	6.92283	125	3' UTR	1	205597556	205631893	34338	2	2005	ENST00000616704.4	19493	ENSG00000158711	ELK4	ETS transcription factor ELK4
	chr1	205614325	205614436	112	*	chip_y87c_zmynd_peak_1009	20	.	3.71487	5.15911	2.02487	55	3' UTR	1	205597556	205631893	34338	2	2005	ENST00000616704.4	17457	ENSG00000158711	ELK4	ETS transcription factor ELK4
	chr1	205619546	205619812	267	*	chip_y87c_zmynd_peak_1010	33	.	4.3903	6.77874	3.32468	138	3' UTR	1	205597556	205631893	34338	2	2005	ENST00000616704.4	12081	ENSG00000158711	ELK4	ETS transcription factor ELK4
	chr1	205620019	205620347	329	*	chip_y87c_zmynd_peak_1011	14	.	3.37715	4.40282	1.42097	135	Exon (ENST00000616704.4/2005, exon 3 of 10)	1	205597556	205631893	34338	2	2005	ENST00000616704.4	11546	ENSG00000158711	ELK4	ETS transcription factor ELK4
	chr1	205624396	205624484	89	*	chip_y87c_zmynd_peak_1012	28	.	4.56758	6.27403	2.87878	53	Intron (ENST00000616704.4/2005, intron 1 of 9)	1	205597556	205631893	34338	2	2005	ENST00000616704.4	7409	ENSG00000158711	ELK4	ETS transcription factor ELK4
	chr1	205630839	205631054	216	*	chip_y87c_zmynd_peak_1013	28	.	4.56758	6.27403	2.87878	78	Promoter (<=1kb)	1	205597556	205631893	34338	2	2005	ENST00000616704.4	839	ENSG00000158711	ELK4	ETS transcription factor ELK4
	chr1	205647620	205647708	89	*	chip_y87c_zmynd_peak_1014	21	.	4.11082	5.34422	2.11796	68	Distal Intergenic	1	205657851	205662668	4818	2	85414	ENST00000460934.1	14960	ENSG00000158715	SLC45A3	solute carrier family 45 member 3
	chr1	205648678	205648766	89	*	chip_y87c_zmynd_peak_1015	36	.	5.02434	7.24437	3.69034	38	Distal Intergenic	1	205657851	205662668	4818	2	85414	ENST00000460934.1	13902	ENSG00000158715	SLC45A3	solute carrier family 45 member 3
	chr1	205649102	205649190	89	*	chip_y87c_zmynd_peak_1016	28	.	4.56758	6.27403	2.87878	13	Distal Intergenic	1	205657851	205662668	4818	2	85414	ENST00000460934.1	13478	ENSG00000158715	SLC45A3	solute carrier family 45 member 3
	chr1	205651206	205651381	176	*	chip_y87c_zmynd_peak_1017	45	.	5.4811	8.25181	4.55217	65	Distal Intergenic	1	205657851	205662668	4818	2	85414	ENST00000460934.1	11287	ENSG00000158715	SLC45A3	solute carrier family 45 member 3
	chr1	205652459	205652597	139	*	chip_y87c_zmynd_peak_1018	28	.	4.56758	6.27403	2.87878	14	Distal Intergenic	1	205657851	205662668	4818	2	85414	ENST00000460934.1	10071	ENSG00000158715	SLC45A3	solute carrier family 45 member 3
	chr1	205653616	205653846	231	*	chip_y87c_zmynd_peak_1019	13	.	3.04444	4.22587	1.32767	76	Distal Intergenic	1	205657851	205662668	4818	2	85414	ENST00000460934.1	8822	ENSG00000158715	SLC45A3	solute carrier family 45 member 3
	chr1	205654089	205654484	396	*	chip_y87c_zmynd_peak_1020	93	.	7.76489	13.7578	9.33638	154	Distal Intergenic	1	205657851	205662668	4818	2	85414	ENST00000460934.1	8184	ENSG00000158715	SLC45A3	solute carrier family 45 member 3
	chr1	205656325	205656673	349	*	chip_y87c_zmynd_peak_1021	63	.	6.39461	10.3669	6.37575	63	Downstream (1-2kb)	1	205657851	205662668	4818	2	85414	ENST00000460934.1	5995	ENSG00000158715	SLC45A3	solute carrier family 45 member 3
	chr1	205656962	205657175	214	*	chip_y87c_zmynd_peak_1022	54	.	5.93785	9.2935	5.45023	63	Downstream (<1kb)	1	205657851	205662668	4818	2	85414	ENST00000460934.1	5493	ENSG00000158715	SLC45A3	solute carrier family 45 member 3
	chr1	205657499	205657922	424	*	chip_y87c_zmynd_peak_1023	40	.	4.72801	7.63692	4.04077	352	Promoter (4-5kb)	1	205657851	205662668	4818	2	85414	ENST00000460934.1	4746	ENSG00000158715	SLC45A3	solute carrier family 45 member 3
	chr1	205658025	205658126	102	*	chip_y87c_zmynd_peak_1024	36	.	5.02434	7.24437	3.69034	20	Promoter (4-5kb)	1	205657851	205662668	4818	2	85414	ENST00000460934.1	4542	ENSG00000158715	SLC45A3	solute carrier family 45 member 3
	chr1	205658365	205659325	961	*	chip_y87c_zmynd_peak_1025	93	.	7.76489	13.7578	9.33638	697	Promoter (3-4kb)	1	205657851	205662668	4818	2	85414	ENST00000460934.1	3343	ENSG00000158715	SLC45A3	solute carrier family 45 member 3
	chr1	205659741	205660046	306	*	chip_y87c_zmynd_peak_1026	40	.	4.72801	7.63692	4.04077	127	Promoter (2-3kb)	1	205657851	205662668	4818	2	85414	ENST00000460934.1	2622	ENSG00000158715	SLC45A3	solute carrier family 45 member 3
	chr1	205660323	205660483	161	*	chip_y87c_zmynd_peak_1027	20	.	3.71487	5.15911	2.02487	83	Promoter (2-3kb)	1	205657851	205662668	4818	2	85414	ENST00000460934.1	2185	ENSG00000158715	SLC45A3	solute carrier family 45 member 3
	chr1	205661547	205661686	140	*	chip_y87c_zmynd_peak_1028	40	.	4.72801	7.63692	4.04077	55	Promoter (<=1kb)	1	205657851	205662668	4818	2	85414	ENST00000460934.1	982	ENSG00000158715	SLC45A3	solute carrier family 45 member 3
	chr1	205661799	205661900	102	*	chip_y87c_zmynd_peak_1029	63	.	6.39461	10.3669	6.37575	43	Promoter (<=1kb)	1	205657851	205662668	4818	2	85414	ENST00000460934.1	768	ENSG00000158715	SLC45A3	solute carrier family 45 member 3
	chr1	205662641	205662766	126	*	chip_y87c_zmynd_peak_1030	36	.	5.02434	7.24437	3.69034	85	Promoter (<=1kb)	1	205657851	205662668	4818	2	85414	ENST00000460934.1	0	ENSG00000158715	SLC45A3	solute carrier family 45 member 3
	chr1	205663709	205663956	248	*	chip_y87c_zmynd_peak_1031	45	.	5.4811	8.25181	4.55217	34	Intron (ENST00000367145.4/85414, intron 2 of 4)	1	205657851	205680509	22659	2	85414	ENST00000367145.4	16553	ENSG00000158715	SLC45A3	solute carrier family 45 member 3
	chr1	205664094	205664294	201	*	chip_y87c_zmynd_peak_1032	73	.	6.85137	11.47	7.3267	65	Intron (ENST00000367145.4/85414, intron 2 of 4)	1	205657851	205680509	22659	2	85414	ENST00000367145.4	16215	ENSG00000158715	SLC45A3	solute carrier family 45 member 3
	chr1	205664785	205665170	386	*	chip_y87c_zmynd_peak_1033	54	.	5.93785	9.2935	5.45023	223	5' UTR	1	205657851	205680509	22659	2	85414	ENST00000367145.4	15339	ENSG00000158715	SLC45A3	solute carrier family 45 member 3
	chr1	205665534	205665708	175	*	chip_y87c_zmynd_peak_1034	28	.	4.56758	6.27403	2.87878	17	Intron (ENST00000367145.4/85414, intron 1 of 4)	1	205657851	205680509	22659	2	85414	ENST00000367145.4	14801	ENSG00000158715	SLC45A3	solute carrier family 45 member 3
	chr1	205668303	205668406	104	*	chip_y87c_zmynd_peak_1035	54	.	5.93785	9.2935	5.45023	73	Intron (ENST00000367145.4/85414, intron 1 of 4)	1	205657851	205680509	22659	2	85414	ENST00000367145.4	12103	ENSG00000158715	SLC45A3	solute carrier family 45 member 3
	chr1	205671964	205672094	131	*	chip_y87c_zmynd_peak_1036	73	.	6.85137	11.47	7.3267	35	Intron (ENST00000367145.4/85414, intron 1 of 4)	1	205657851	205680509	22659	2	85414	ENST00000367145.4	8415	ENSG00000158715	SLC45A3	solute carrier family 45 member 3
	chr1	205672352	205672516	165	*	chip_y87c_zmynd_peak_1037	36	.	5.02434	7.24437	3.69034	28	Intron (ENST00000367145.4/85414, intron 1 of 4)	1	205657851	205680509	22659	2	85414	ENST00000367145.4	7993	ENSG00000158715	SLC45A3	solute carrier family 45 member 3
	chr1	205672730	205672925	196	*	chip_y87c_zmynd_peak_1038	54	.	5.93785	9.2935	5.45023	36	Intron (ENST00000367145.4/85414, intron 1 of 4)	1	205657851	205680509	22659	2	85414	ENST00000367145.4	7584	ENSG00000158715	SLC45A3	solute carrier family 45 member 3
	chr1	205673858	205673952	95	*	chip_y87c_zmynd_peak_1039	45	.	5.4811	8.25181	4.55217	20	Intron (ENST00000367145.4/85414, intron 1 of 4)	1	205657851	205680509	22659	2	85414	ENST00000367145.4	6557	ENSG00000158715	SLC45A3	solute carrier family 45 member 3
	chr1	205676065	205676153	89	*	chip_y87c_zmynd_peak_1040	21	.	4.11082	5.34422	2.11796	45	Promoter (4-5kb)	1	205657851	205680509	22659	2	85414	ENST00000367145.4	4356	ENSG00000158715	SLC45A3	solute carrier family 45 member 3
	chr1	205676554	205677088	535	*	chip_y87c_zmynd_peak_1041	73	.	6.85137	11.47	7.3267	199	Promoter (3-4kb)	1	205657851	205680509	22659	2	85414	ENST00000367145.4	3421	ENSG00000158715	SLC45A3	solute carrier family 45 member 3
	chr1	205677415	205678010	596	*	chip_y87c_zmynd_peak_1042	83	.	7.30813	12.6009	8.31592	428	Promoter (2-3kb)	1	205657851	205680509	22659	2	85414	ENST00000367145.4	2499	ENSG00000158715	SLC45A3	solute carrier family 45 member 3
	chr1	205678695	205678826	132	*	chip_y87c_zmynd_peak_1043	41	.	5.19702	7.79978	4.18596	84	Promoter (1-2kb)	1	205657851	205680509	22659	2	85414	ENST00000367145.4	1683	ENSG00000158715	SLC45A3	solute carrier family 45 member 3
	chr1	205698916	205699005	90	*	chip_y87c_zmynd_peak_1044	36	.	5.02434	7.24437	3.69034	42	Distal Intergenic	1	205657851	205680509	22659	2	85414	ENST00000367145.4	-18407	ENSG00000158715	SLC45A3	solute carrier family 45 member 3
	chr1	205699086	205699229	144	*	chip_y87c_zmynd_peak_1045	28	.	4.56758	6.27403	2.87878	64	Distal Intergenic	1	205657851	205680509	22659	2	85414	ENST00000367145.4	-18577	ENSG00000158715	SLC45A3	solute carrier family 45 member 3
	chr1	205704527	205704646	120	*	chip_y87c_zmynd_peak_1046	45	.	5.4811	8.25181	4.55217	51	Distal Intergenic	1	205718452	205719726	1275	2	64710	ENST00000464938.1	15080	ENSG00000069275	NUCKS1	nuclear casein kinase and cyclin dependent kinase substrate 1
	chr1	205708482	205708589	108	*	chip_y87c_zmynd_peak_1047	28	.	4.56758	6.27403	2.87878	20	Distal Intergenic	1	205718452	205719726	1275	2	64710	ENST00000464938.1	11137	ENSG00000069275	NUCKS1	nuclear casein kinase and cyclin dependent kinase substrate 1
	chr1	205709642	205709864	223	*	chip_y87c_zmynd_peak_1048	40	.	4.72801	7.63692	4.04077	166	Downstream (2-3kb)	1	205718452	205719726	1275	2	64710	ENST00000464938.1	9862	ENSG00000069275	NUCKS1	nuclear casein kinase and cyclin dependent kinase substrate 1
	chr1	205710086	205710255	170	*	chip_y87c_zmynd_peak_1049	40	.	4.72801	7.63692	4.04077	121	Downstream (2-3kb)	1	205718452	205719726	1275	2	64710	ENST00000464938.1	9471	ENSG00000069275	NUCKS1	nuclear casein kinase and cyclin dependent kinase substrate 1
	chr1	205710368	205710462	95	*	chip_y87c_zmynd_peak_1050	67	.	6.0015	10.8284	6.796	22	Downstream (2-3kb)	1	205718452	205719726	1275	2	64710	ENST00000464938.1	9264	ENSG00000069275	NUCKS1	nuclear casein kinase and cyclin dependent kinase substrate 1
	chr1	205710759	205711183	425	*	chip_y87c_zmynd_peak_1051	28	.	3.80555	6.27825	2.87878	406	Downstream (1-2kb)	1	205718452	205719726	1275	2	64710	ENST00000464938.1	8543	ENSG00000069275	NUCKS1	nuclear casein kinase and cyclin dependent kinase substrate 1
	chr1	205711279	205711418	140	*	chip_y87c_zmynd_peak_1052	14	.	3.37715	4.40282	1.42097	63	Downstream (1-2kb)	1	205718452	205719726	1275	2	64710	ENST00000464938.1	8308	ENSG00000069275	NUCKS1	nuclear casein kinase and cyclin dependent kinase substrate 1
	chr1	205711569	205712081	513	*	chip_y87c_zmynd_peak_1053	53	.	5.63709	9.14156	5.36412	55	Downstream (<1kb)	1	205718452	205719726	1275	2	64710	ENST00000464938.1	7645	ENSG00000069275	NUCKS1	nuclear casein kinase and cyclin dependent kinase substrate 1
	chr1	205712623	205713080	458	*	chip_y87c_zmynd_peak_1054	70	.	6.6214	11.0971	7.04563	126	3' UTR	1	205712822	205750182	37361	2	64710	ENST00000367142.5	37102	ENSG00000069275	NUCKS1	nuclear casein kinase and cyclin dependent kinase substrate 1
	chr1	205713171	205713350	180	*	chip_y87c_zmynd_peak_1055	40	.	4.72801	7.63692	4.04077	129	3' UTR	1	205712822	205750182	37361	2	64710	ENST00000367142.5	36832	ENSG00000069275	NUCKS1	nuclear casein kinase and cyclin dependent kinase substrate 1
	chr1	205713831	205713919	89	*	chip_y87c_zmynd_peak_1056	32	.	4.67558	6.69414	3.26512	35	3' UTR	1	205712822	205750182	37361	2	64710	ENST00000367142.5	36263	ENSG00000069275	NUCKS1	nuclear casein kinase and cyclin dependent kinase substrate 1
	chr1	205714295	205715131	837	*	chip_y87c_zmynd_peak_1057	55	.	5.40345	9.43957	5.56829	291	3' UTR	1	205712822	205750182	37361	2	64710	ENST00000367142.5	35051	ENSG00000069275	NUCKS1	nuclear casein kinase and cyclin dependent kinase substrate 1
	chr1	205715234	205715703	470	*	chip_y87c_zmynd_peak_1058	74	.	6.70141	11.6104	7.45426	37	3' UTR	1	205712822	205750182	37361	2	64710	ENST00000367142.5	34479	ENSG00000069275	NUCKS1	nuclear casein kinase and cyclin dependent kinase substrate 1
	chr1	205715788	205716044	257	*	chip_y87c_zmynd_peak_1059	99	.	7.65033	14.4413	9.95763	79	3' UTR	1	205712822	205750182	37361	2	64710	ENST00000367142.5	34138	ENSG00000069275	NUCKS1	nuclear casein kinase and cyclin dependent kinase substrate 1
	chr1	205747925	205748022	98	*	chip_y87c_zmynd_peak_1060	62	.	6.30134	10.2166	6.29106	66	Promoter (2-3kb)	1	205712822	205750182	37361	2	64710	ENST00000367142.5	2160	ENSG00000069275	NUCKS1	nuclear casein kinase and cyclin dependent kinase substrate 1
	chr1	205748151	205748394	244	*	chip_y87c_zmynd_peak_1061	47	.	5.06573	8.52447	4.79182	32	Promoter (1-2kb)	1	205712822	205750182	37361	2	64710	ENST00000367142.5	1788	ENSG00000069275	NUCKS1	nuclear casein kinase and cyclin dependent kinase substrate 1
	chr1	205748590	205748687	98	*	chip_y87c_zmynd_peak_1062	45	.	5.09952	8.25876	4.55676	65	Promoter (1-2kb)	1	205712822	205750182	37361	2	64710	ENST00000367142.5	1495	ENSG00000069275	NUCKS1	nuclear casein kinase and cyclin dependent kinase substrate 1
	chr1	206587322	206587483	162	*	chip_y87c_zmynd_peak_1063	47	.	5.42507	8.47073	4.75626	128	3' UTR	1	206571292	206597116	25825	2	1939	ENST00000472709.6	9633	ENSG00000143486	EIF2D	eukaryotic translation initiation factor 2D
	chr1	206587701	206587832	132	*	chip_y87c_zmynd_peak_1064	28	.	4.56758	6.27403	2.87878	8	3' UTR	1	206571292	206597116	25825	2	1939	ENST00000472709.6	9284	ENSG00000143486	EIF2D	eukaryotic translation initiation factor 2D
	chr1	207020809	207020929	121	*	chip_y87c_zmynd_peak_1065	21	.	4.11082	5.34422	2.11796	71	3' UTR	1	207018522	207032756	14235	2	79098	ENST00000359470.6	11827	ENSG00000182795	C1orf116	chromosome 1 open reading frame 116
	chr1	207021175	207021296	122	*	chip_y87c_zmynd_peak_1066	21	.	4.11082	5.34422	2.11796	47	3' UTR	1	207018522	207032756	14235	2	79098	ENST00000359470.6	11460	ENSG00000182795	C1orf116	chromosome 1 open reading frame 116
	chr1	207023582	207023743	162	*	chip_y87c_zmynd_peak_1067	45	.	5.4811	8.25181	4.55217	87	Intron (ENST00000359470.6/79098, intron 3 of 3)	1	207018522	207032756	14235	2	79098	ENST00000359470.6	9013	ENSG00000182795	C1orf116	chromosome 1 open reading frame 116
	chr1	207024165	207024451	287	*	chip_y87c_zmynd_peak_1068	33	.	4.3903	6.77874	3.32468	200	Intron (ENST00000359470.6/79098, intron 3 of 3)	1	207018522	207032756	14235	2	79098	ENST00000359470.6	8305	ENSG00000182795	C1orf116	chromosome 1 open reading frame 116
	chr1	207024579	207024778	200	*	chip_y87c_zmynd_peak_1069	14	.	3.37715	4.40282	1.42097	117	Intron (ENST00000359470.6/79098, intron 3 of 3)	1	207018522	207032756	14235	2	79098	ENST00000359470.6	7978	ENSG00000182795	C1orf116	chromosome 1 open reading frame 116
	chr1	207025150	207025721	572	*	chip_y87c_zmynd_peak_1070	125	.	9.13516	17.3713	12.5024	460	Intron (ENST00000359470.6/79098, intron 2 of 3)	1	207018522	207032756	14235	2	79098	ENST00000359470.6	7035	ENSG00000182795	C1orf116	chromosome 1 open reading frame 116
	chr1	207025800	207028303	2504	*	chip_y87c_zmynd_peak_1071	126	.	8.10517	17.5892	12.6947	937	Promoter (4-5kb)	1	207018522	207032756	14235	2	79098	ENST00000359470.6	4453	ENSG00000182795	C1orf116	chromosome 1 open reading frame 116
	chr1	207028380	207028621	242	*	chip_y87c_zmynd_peak_1072	40	.	4.72801	7.63692	4.04077	127	Promoter (4-5kb)	1	207018522	207032756	14235	2	79098	ENST00000359470.6	4135	ENSG00000182795	C1orf116	chromosome 1 open reading frame 116
	chr1	207028742	207028904	163	*	chip_y87c_zmynd_peak_1073	34	.	4.66777	6.95365	3.48334	88	Promoter (3-4kb)	1	207018522	207032756	14235	2	79098	ENST00000359470.6	3852	ENSG00000182795	C1orf116	chromosome 1 open reading frame 116
	chr1	207029453	207029583	131	*	chip_y87c_zmynd_peak_1074	45	.	5.23444	8.16339	4.51945	10	Promoter (3-4kb)	1	207018522	207032756	14235	2	79098	ENST00000359470.6	3173	ENSG00000182795	C1orf116	chromosome 1 open reading frame 116
	chr1	207029675	207029905	231	*	chip_y87c_zmynd_peak_1075	55	.	5.40345	9.43957	5.56829	152	Promoter (2-3kb)	1	207018522	207032756	14235	2	79098	ENST00000359470.6	2851	ENSG00000182795	C1orf116	chromosome 1 open reading frame 116
	chr1	207029991	207030129	139	*	chip_y87c_zmynd_peak_1076	13	.	2.71063	4.25873	1.35709	79	Promoter (2-3kb)	1	207018522	207032756	14235	2	79098	ENST00000359470.6	2627	ENSG00000182795	C1orf116	chromosome 1 open reading frame 116
	chr1	207030405	207030496	92	*	chip_y87c_zmynd_peak_1077	23	.	3.55185	5.56446	2.31446	34	Promoter (2-3kb)	1	207018522	207032756	14235	2	79098	ENST00000359470.6	2260	ENSG00000182795	C1orf116	chromosome 1 open reading frame 116
	chr1	207030579	207030849	271	*	chip_y87c_zmynd_peak_1078	26	.	4.05258	5.95201	2.64844	78	Promoter (1-2kb)	1	207018522	207032756	14235	2	79098	ENST00000359470.6	1907	ENSG00000182795	C1orf116	chromosome 1 open reading frame 116
	chr1	207031251	207031362	112	*	chip_y87c_zmynd_peak_1079	33	.	4.3903	6.77874	3.32468	60	Promoter (1-2kb)	1	207018522	207032756	14235	2	79098	ENST00000359470.6	1394	ENSG00000182795	C1orf116	chromosome 1 open reading frame 116
	chr1	207046636	207046884	249	*	chip_y87c_zmynd_peak_1080	64	.	6.25969	10.5089	6.49232	67	3' UTR	1	207034366	207063209	28844	1	5208	ENST00000545806.5	12270	ENSG00000123836	PFKFB2	6-phosphofructo-2-kinase/fructose-2,6-biphosphatase 2
	chr1	207048236	207048687	452	*	chip_y87c_zmynd_peak_1081	63	.	6.39461	10.3669	6.37575	217	3' UTR	1	207034366	207063209	28844	1	5208	ENST00000545806.5	13870	ENSG00000123836	PFKFB2	6-phosphofructo-2-kinase/fructose-2,6-biphosphatase 2
	chr1	207049322	207049448	127	*	chip_y87c_zmynd_peak_1082	14	.	3.65406	4.45898	1.42097	70	Exon (ENST00000315927.8/55432, exon 2 of 2)	1	207034366	207063209	28844	1	5208	ENST00000545806.5	14956	ENSG00000123836	PFKFB2	6-phosphofructo-2-kinase/fructose-2,6-biphosphatase 2
	chr1	207753295	207753462	168	*	chip_y87c_zmynd_peak_1083	20	.	3.71487	5.15911	2.02487	1	Promoter (1-2kb)	1	207752057	207795513	43457	1	4179	ENST00000322875.8	1238	ENSG00000117335	CD46	CD46 molecule
	chr1	207753710	207753941	232	*	chip_y87c_zmynd_peak_1084	44	.	5.40115	8.12461	4.48844	141	Promoter (1-2kb)	1	207752057	207795513	43457	1	4179	ENST00000322875.8	1653	ENSG00000117335	CD46	CD46 molecule
	chr1	207790639	207790812	174	*	chip_y87c_zmynd_peak_1085	39	.	5.00775	7.49814	3.92712	28	Intron (ENST00000322875.8/4179, intron 12 of 12)	1	207752057	207795513	43457	1	4179	ENST00000322875.8	38582	ENSG00000117335	CD46	CD46 molecule
	chr1	207801683	207801796	114	*	chip_y87c_zmynd_peak_1086	28	.	4.56758	6.27403	2.87878	70	Exon (ENST00000608023.5/100128537, exon 5 of 5)	1	207801518	207869150	67633	2	100128537	ENST00000608023.5	67354		MIR29B2CHG	MIR29B2 and MIR29C host gene
	chr1	207823967	207824055	89	*	chip_y87c_zmynd_peak_1087	36	.	5.02434	7.24437	3.69034	49	Intron (ENST00000608023.5/100128537, intron 2 of 4)	1	207801518	207869150	67633	2	100128537	ENST00000608023.5	45095		MIR29B2CHG	MIR29B2 and MIR29C host gene
	chr1	207825868	207825956	89	*	chip_y87c_zmynd_peak_1088	21	.	4.05086	5.25166	2.1008	71	Intron (ENST00000608023.5/100128537, intron 2 of 4)	1	207801518	207869150	67633	2	100128537	ENST00000608023.5	43194		MIR29B2CHG	MIR29B2 and MIR29C host gene
	chr1	207826247	207827363	1117	*	chip_y87c_zmynd_peak_1089	93	.	7.76489	13.7578	9.33638	734	Intron (ENST00000608023.5/100128537, intron 2 of 4)	1	207801518	207869150	67633	2	100128537	ENST00000608023.5	41787		MIR29B2CHG	MIR29B2 and MIR29C host gene
	chr1	207864911	207865314	404	*	chip_y87c_zmynd_peak_1090	54	.	5.93785	9.2935	5.45023	25	Promoter (3-4kb)	1	207801518	207869150	67633	2	100128537	ENST00000608023.5	3836		MIR29B2CHG	MIR29B2 and MIR29C host gene
	chr1	207867433	207867649	217	*	chip_y87c_zmynd_peak_1091	54	.	5.93785	9.2935	5.45023	176	Promoter (1-2kb)	1	207801518	207869150	67633	2	100128537	ENST00000608023.5	1501		MIR29B2CHG	MIR29B2 and MIR29C host gene
	chr1	207867876	207868278	403	*	chip_y87c_zmynd_peak_1092	23	.	3.55185	5.56446	2.31446	392	Promoter (<=1kb)	1	207801518	207869150	67633	2	100128537	ENST00000608023.5	872		MIR29B2CHG	MIR29B2 and MIR29C host gene
	chr1	209850402	209850582	181	*	chip_y87c_zmynd_peak_1093	36	.	5.02434	7.24437	3.69034	65	Intron (ENST00000491415.7/27042, intron 11 of 11)	1	209827972	209857565	29594	1	27042	ENST00000491415.7	22430	ENSG00000117597	UTP25	UTP25 small subunit processor component
	chr1	211260959	211261182	224	*	chip_y87c_zmynd_peak_1094	54	.	5.93785	9.2935	5.45023	158	Promoter (2-3kb)	1	211258377	211276335	17959	1	55758	ENST00000534478.5	2582	ENSG00000117625	RCOR3	REST corepressor 3
	chr1	211912300	211912397	98	*	chip_y87c_zmynd_peak_1095	63	.	6.39461	10.3669	6.37575	45	Distal Intergenic	1	211941723	211966467	24745	2	25896	ENST00000612340.1	54070	ENSG00000143493	INTS7	integrator complex subunit 7
	chr1	212228700	212228793	94	*	chip_y87c_zmynd_peak_1096	74	.	6.677	11.5704	7.41508	36	Intron (ENST00000658599.1/101929541, intron 3 of 3)	1	212225278	212237684	12407	2	101929541	ENST00000658599.1	8891	ENSG00000226251	LINC02608	long intergenic non-protein coding RNA 2608
	chr1	215568260	215568348	89	*	chip_y87c_zmynd_peak_1097	20	.	3.71487	5.15911	2.02487	25	Promoter (<=1kb)	1	215567304	215621807	54504	1	51133	ENST00000259154.9	956	ENSG00000136636	KCTD3	potassium channel tetramerization domain containing 3
	chr1	215568891	215569029	139	*	chip_y87c_zmynd_peak_1098	21	.	4.11082	5.34422	2.11796	55	Promoter (1-2kb)	1	215567304	215621807	54504	1	51133	ENST00000259154.9	1587	ENSG00000136636	KCTD3	potassium channel tetramerization domain containing 3
	chr1	215569370	215569549	180	*	chip_y87c_zmynd_peak_1099	93	.	7.76489	13.7578	9.33638	101	Promoter (2-3kb)	1	215567304	215621807	54504	1	51133	ENST00000259154.9	2066	ENSG00000136636	KCTD3	potassium channel tetramerization domain containing 3
	chr1	220788105	220788236	132	*	chip_y87c_zmynd_peak_1100	28	.	4.56758	6.27403	2.87878	77	Promoter (1-2kb)	1	220786913	220819659	32747	1	64757	ENST00000366910.10	1192	ENSG00000186205	2001-03-01	mitochondrial amidoxime reducing component 1
	chr1	220791765	220791853	89	*	chip_y87c_zmynd_peak_1101	28	.	4.50096	6.16995	2.84321	8	Promoter (4-5kb)	1	220786913	220819659	32747	1	64757	ENST00000366910.10	4852	ENSG00000186205	2001-03-01	mitochondrial amidoxime reducing component 1
	chr1	222619039	222619177	139	*	chip_y87c_zmynd_peak_1102	44	.	5.40115	8.12461	4.48844	61	Promoter (<=1kb)	1	222618097	222668007	49911	1	375056	ENST00000344922.10	942	ENSG00000154305	MIA3	MIA SH3 domain ER export factor 3
	chr1	222619810	222619915	106	*	chip_y87c_zmynd_peak_1103	42	.	5.05675	7.8756	4.25665	66	Promoter (1-2kb)	1	222618097	222668007	49911	1	375056	ENST00000344922.10	1713	ENSG00000154305	MIA3	MIA SH3 domain ER export factor 3
	chr1	222622195	222622422	228	*	chip_y87c_zmynd_peak_1104	28	.	4.56758	6.27403	2.87878	80	Promoter (4-5kb)	1	222618097	222668007	49911	1	375056	ENST00000344922.10	4098	ENSG00000154305	MIA3	MIA SH3 domain ER export factor 3
	chr1	222622518	222622845	328	*	chip_y87c_zmynd_peak_1105	72	.	6.07888	11.3461	7.25888	244	Promoter (4-5kb)	1	222618097	222668007	49911	1	375056	ENST00000344922.10	4421	ENSG00000154305	MIA3	MIA SH3 domain ER export factor 3
	chr1	222622983	222623129	147	*	chip_y87c_zmynd_peak_1106	125	.	9.13516	17.3713	12.5024	68	Promoter (4-5kb)	1	222618097	222668007	49911	1	375056	ENST00000344922.10	4886	ENSG00000154305	MIA3	MIA SH3 domain ER export factor 3
	chr1	222623218	222623306	89	*	chip_y87c_zmynd_peak_1107	36	.	5.02434	7.24437	3.69034	60	Intron (ENST00000344922.10/375056, intron 2 of 27)	1	222618097	222668007	49911	1	375056	ENST00000344922.10	5121	ENSG00000154305	MIA3	MIA SH3 domain ER export factor 3
	chr1	222633089	222633362	274	*	chip_y87c_zmynd_peak_1108	40	.	4.72801	7.63692	4.04077	189	Exon (ENST00000344922.10/375056, exon 6 of 28)	1	222618097	222668007	49911	1	375056	ENST00000344922.10	14992	ENSG00000154305	MIA3	MIA SH3 domain ER export factor 3
	chr1	222634421	222634509	89	*	chip_y87c_zmynd_peak_1109	44	.	5.40115	8.12461	4.48844	60	Intron (ENST00000344922.10/375056, intron 6 of 27)	1	222618097	222668007	49911	1	375056	ENST00000344922.10	16324	ENSG00000154305	MIA3	MIA SH3 domain ER export factor 3
	chr1	222644620	222644982	363	*	chip_y87c_zmynd_peak_1110	56	.	5.64315	9.4953	5.61579	34	Intron (ENST00000344922.10/375056, intron 6 of 27)	1	222618097	222668007	49911	1	375056	ENST00000344922.10	26523	ENSG00000154305	MIA3	MIA SH3 domain ER export factor 3
	chr1	222663034	222663166	133	*	chip_y87c_zmynd_peak_1111	63	.	5.74116	10.3806	6.37575	71	Intron (ENST00000344922.10/375056, intron 26 of 27)	1	222618097	222668007	49911	1	375056	ENST00000344922.10	44937	ENSG00000154305	MIA3	MIA SH3 domain ER export factor 3
	chr1	222665460	222665548	89	*	chip_y87c_zmynd_peak_1112	41	.	5.17745	7.76862	4.16584	73	Exon (ENST00000344922.10/375056, exon 28 of 28)	1	222618097	222668007	49911	1	375056	ENST00000344922.10	47363	ENSG00000154305	MIA3	MIA SH3 domain ER export factor 3
	chr1	222666214	222666460	247	*	chip_y87c_zmynd_peak_1113	47	.	5.06573	8.52447	4.79182	169	3' UTR	1	222618097	222668007	49911	1	375056	ENST00000344922.10	48117	ENSG00000154305	MIA3	MIA SH3 domain ER export factor 3
	chr1	222667028	222667172	145	*	chip_y87c_zmynd_peak_1114	41	.	5.19702	7.79978	4.18596	96	3' UTR	1	222618097	222668007	49911	1	375056	ENST00000344922.10	48931	ENSG00000154305	MIA3	MIA SH3 domain ER export factor 3
	chr1	222667415	222667616	202	*	chip_y87c_zmynd_peak_1115	62	.	6.25223	10.1374	6.22461	80	3' UTR	1	222618097	222668007	49911	1	375056	ENST00000344922.10	49318	ENSG00000154305	MIA3	MIA SH3 domain ER export factor 3
	chr1	222667979	222668205	227	*	chip_y87c_zmynd_peak_1116	47	.	5.06573	8.52447	4.79182	181	3' UTR	1	222618097	222668007	49911	1	375056	ENST00000344922.10	49882	ENSG00000154305	MIA3	MIA SH3 domain ER export factor 3
	chr1	222670038	222670141	104	*	chip_y87c_zmynd_peak_1117	43	.	5.29712	7.9591	4.33525	68	Exon (ENST00000340020.11/64853, exon 9 of 10)	1	222668013	222712491	44479	2	64853	ENST00000340020.11	42350	ENSG00000186063	AIDA	axin interactor, dorsalization associated
	chr1	222671950	222672073	124	*	chip_y87c_zmynd_peak_1118	34	.	4.83706	6.94893	3.48202	70	Intron (ENST00000340020.11/64853, intron 8 of 9)	1	222668013	222712491	44479	2	64853	ENST00000340020.11	40418	ENSG00000186063	AIDA	axin interactor, dorsalization associated
	chr1	222685032	222685184	153	*	chip_y87c_zmynd_peak_1119	45	.	5.44392	8.19265	4.54805	82	Intron (ENST00000340020.11/64853, intron 6 of 9)	1	222668013	222712491	44479	2	64853	ENST00000340020.11	27307	ENSG00000186063	AIDA	axin interactor, dorsalization associated
	chr1	222710743	222711019	277	*	chip_y87c_zmynd_peak_1120	73	.	6.85137	11.47	7.3267	216	Promoter (1-2kb)	1	222668013	222712491	44479	2	64853	ENST00000340020.11	1472	ENSG00000186063	AIDA	axin interactor, dorsalization associated
	chr1	222711228	222711316	89	*	chip_y87c_zmynd_peak_1121	28	.	4.56758	6.27403	2.87878	13	Promoter (1-2kb)	1	222668013	222712491	44479	2	64853	ENST00000340020.11	1175	ENSG00000186063	AIDA	axin interactor, dorsalization associated
	chr1	223734138	223734289	152	*	chip_y87c_zmynd_peak_1122	36	.	5.02434	7.24437	3.69034	74	Intron (ENST00000433674.6/824, intron 2 of 20)	1	223701593	223776016	74424	1	824	ENST00000433674.6	32545	ENSG00000162909	CAPN2	calpain 2
	chr1	223738727	223739013	287	*	chip_y87c_zmynd_peak_1123	28	.	3.80555	6.27825	2.87878	114	Intron (ENST00000433674.6/824, intron 2 of 20)	1	223701593	223776016	74424	1	824	ENST00000433674.6	37134	ENSG00000162909	CAPN2	calpain 2
	chr1	224039731	224039832	102	*	chip_y87c_zmynd_peak_1124	52	.	5.73854	8.97408	5.20652	29	Distal Intergenic	1	224001907	224010116	8210	1	100287497	ENST00000572124.2	37824		LOC100287497	septin 7 pseudogene
	chr1	224115027	224115142	116	*	chip_y87c_zmynd_peak_1125	28	.	4.56758	6.27403	2.87878	45	Promoter (<=1kb)	1	224114111	224158150	44040	1	23219	ENST00000424254.6	916	ENSG00000143756	FBXO28	F-box protein 28
	chr1	224141540	224141687	148	*	chip_y87c_zmynd_peak_1126	14	.	3.37715	4.40282	1.42097	146	Intron (ENST00000424254.6/23219, intron 3 of 3)	1	224114111	224158150	44040	1	23219	ENST00000424254.6	27429	ENSG00000143756	FBXO28	F-box protein 28
	chr1	224182521	224182638	118	*	chip_y87c_zmynd_peak_1127	28	.	4.56758	6.27403	2.87878	87	Intron (ENST00000415210.5/8560, intron 1 of 2)	1	224175756	224192353	16598	1	8560	ENST00000415210.5	6765	ENSG00000143753	DEGS1	delta 4-desaturase, sphingolipid 1
	chr1	224184067	224184178	112	*	chip_y87c_zmynd_peak_1128	54	.	5.93785	9.2935	5.45023	77	Intron (ENST00000415210.5/8560, intron 1 of 2)	1	224175756	224192353	16598	1	8560	ENST00000415210.5	8311	ENSG00000143753	DEGS1	delta 4-desaturase, sphingolipid 1
	chr1	224184268	224184552	285	*	chip_y87c_zmynd_peak_1129	73	.	6.85137	11.47	7.3267	38	Intron (ENST00000415210.5/8560, intron 1 of 2)	1	224175756	224192353	16598	1	8560	ENST00000415210.5	8512	ENSG00000143753	DEGS1	delta 4-desaturase, sphingolipid 1
	chr1	224184656	224184969	314	*	chip_y87c_zmynd_peak_1130	83	.	7.30813	12.6009	8.31592	205	Intron (ENST00000415210.5/8560, intron 1 of 2)	1	224175756	224192353	16598	1	8560	ENST00000415210.5	8900	ENSG00000143753	DEGS1	delta 4-desaturase, sphingolipid 1
	chr1	224185061	224185265	205	*	chip_y87c_zmynd_peak_1131	45	.	5.4811	8.25181	4.55217	87	Intron (ENST00000415210.5/8560, intron 1 of 2)	1	224175756	224192353	16598	1	8560	ENST00000415210.5	9305	ENSG00000143753	DEGS1	delta 4-desaturase, sphingolipid 1
	chr1	224185369	224185675	307	*	chip_y87c_zmynd_peak_1132	63	.	6.39461	10.3669	6.37575	54	Intron (ENST00000415210.5/8560, intron 1 of 2)	1	224175756	224192353	16598	1	8560	ENST00000415210.5	9613	ENSG00000143753	DEGS1	delta 4-desaturase, sphingolipid 1
	chr1	224185756	224185932	177	*	chip_y87c_zmynd_peak_1133	73	.	6.85137	11.47	7.3267	65	Intron (ENST00000415210.5/8560, intron 1 of 2)	1	224175756	224192353	16598	1	8560	ENST00000415210.5	10000	ENSG00000143753	DEGS1	delta 4-desaturase, sphingolipid 1
	chr1	224186049	224186141	93	*	chip_y87c_zmynd_peak_1134	36	.	5.02434	7.24437	3.69034	45	Intron (ENST00000415210.5/8560, intron 1 of 2)	1	224175756	224192353	16598	1	8560	ENST00000415210.5	10293	ENSG00000143753	DEGS1	delta 4-desaturase, sphingolipid 1
	chr1	224186253	224186795	543	*	chip_y87c_zmynd_peak_1135	135	.	9.59192	18.6193	13.5919	186	Intron (ENST00000415210.5/8560, intron 1 of 2)	1	224175756	224192353	16598	1	8560	ENST00000415210.5	10497	ENSG00000143753	DEGS1	delta 4-desaturase, sphingolipid 1
	chr1	224187302	224187542	241	*	chip_y87c_zmynd_peak_1136	36	.	5.02434	7.24437	3.69034	47	Intron (ENST00000415210.5/8560, intron 1 of 2)	1	224175756	224192353	16598	1	8560	ENST00000415210.5	11546	ENSG00000143753	DEGS1	delta 4-desaturase, sphingolipid 1
	chr1	224279488	224279592	105	*	chip_y87c_zmynd_peak_1137	42	.	5.05675	7.8756	4.25665	43	Intron (ENST00000469968.5/4931, intron 14 of 20)	1	224227334	224330121	102788	2	4931	ENST00000469968.5	50529	ENSG00000143748	NVL	nuclear VCP like
	chr1	224304469	224304779	311	*	chip_y87c_zmynd_peak_1138	33	.	4.3903	6.77874	3.32468	166	Exon (ENST00000469968.5/4931, exon 6 of 21)	1	224227334	224330121	102788	2	4931	ENST00000469968.5	25342	ENSG00000143748	NVL	nuclear VCP like
	chr1	224304903	224305068	166	*	chip_y87c_zmynd_peak_1139	28	.	4.56758	6.27403	2.87878	145	Exon (ENST00000469968.5/4931, exon 5 of 21)	1	224227334	224330121	102788	2	4931	ENST00000469968.5	25053	ENSG00000143748	NVL	nuclear VCP like
	chr1	224305911	224306035	125	*	chip_y87c_zmynd_peak_1140	13	.	3.04444	4.22587	1.32767	62	Intron (ENST00000469968.5/4931, intron 4 of 20)	1	224227334	224330121	102788	2	4931	ENST00000469968.5	24086	ENSG00000143748	NVL	nuclear VCP like
	chr1	224311848	224312052	205	*	chip_y87c_zmynd_peak_1141	14	.	3.37715	4.40282	1.42097	200	5' UTR	1	224227334	224330121	102788	2	4931	ENST00000469968.5	18069	ENSG00000143748	NVL	nuclear VCP like
	chr1	224328941	224329084	144	*	chip_y87c_zmynd_peak_1142	21	.	4.11082	5.34422	2.11796	127	Promoter (1-2kb)	1	224227334	224330121	102788	2	4931	ENST00000469968.5	1037	ENSG00000143748	NVL	nuclear VCP like
	chr1	224389263	224389393	131	*	chip_y87c_zmynd_peak_1143	26	.	4.33085	5.90442	2.62098	60	3' UTR	1	224385143	224434794	49652	2	80232	ENST00000414423.8	45401	ENSG00000162923	WDR26	WD repeat domain 26
	chr1	224431667	224431874	208	*	chip_y87c_zmynd_peak_1144	52	.	5.17059	9.03654	5.26642	19	Promoter (2-3kb)	1	224385143	224434794	49652	2	80232	ENST00000414423.8	2920	ENSG00000162923	WDR26	WD repeat domain 26
	chr1	224431978	224433218	1241	*	chip_y87c_zmynd_peak_1145	55	.	5.40345	9.43957	5.56829	696	Promoter (1-2kb)	1	224385143	224434794	49652	2	80232	ENST00000414423.8	1576	ENSG00000162923	WDR26	WD repeat domain 26
	chr1	224433341	224433523	183	*	chip_y87c_zmynd_peak_1146	38	.	4.93585	7.38333	3.82183	25	Promoter (1-2kb)	1	224385143	224434794	49652	2	80232	ENST00000414423.8	1271	ENSG00000162923	WDR26	WD repeat domain 26
	chr1	224454635	224454766	132	*	chip_y87c_zmynd_peak_1147	45	.	5.4811	8.25181	4.55217	43	Intron (ENST00000471578.5/149111, intron 1 of 5)	1	224434660	224588616	153957	1	149111	ENST00000471578.5	19975	ENSG00000143786	CNIH3	cornichon family AMPA receptor auxiliary protein 3
	chr1	224884530	224884714	185	*	chip_y87c_zmynd_peak_1148	45	.	5.4811	8.25181	4.55217	32	Distal Intergenic	1	224896262	225399269	503008	1	127602	ENST00000445597.6	-11548	ENSG00000185842	DNAH14	dynein axonemal heavy chain 14
	chr1	225412305	225413092	788	*	chip_y87c_zmynd_peak_1149	118	.	8.6617	16.5878	11.8254	291	Exon (ENST00000272163.9/3930, exon 8 of 14)	1	225401502	225428038	26537	2	3930	ENST00000272163.9	14946	ENSG00000143815	LBR	lamin B receptor
	chr1	225413774	225413868	95	*	chip_y87c_zmynd_peak_1150	33	.	4.3903	6.77874	3.32468	69	Intron (ENST00000272163.9/3930, intron 7 of 13)	1	225401502	225428038	26537	2	3930	ENST00000272163.9	14170	ENSG00000143815	LBR	lamin B receptor
	chr1	225417778	225417891	114	*	chip_y87c_zmynd_peak_1151	53	.	5.85125	9.15471	5.37144	34	Exon (ENST00000487054.1/3930, exon 2 of 2)	1	225401502	225428038	26537	2	3930	ENST00000272163.9	10147	ENSG00000143815	LBR	lamin B receptor
	chr1	225418442	225418565	124	*	chip_y87c_zmynd_peak_1152	13	.	3.04444	4.22587	1.32767	120	Intron (ENST00000272163.9/3930, intron 5 of 13)	1	225401502	225428038	26537	2	3930	ENST00000272163.9	9473	ENSG00000143815	LBR	lamin B receptor
	chr1	225418692	225418864	173	*	chip_y87c_zmynd_peak_1153	67	.	6.22369	10.8229	6.79242	69	Intron (ENST00000272163.9/3930, intron 5 of 13)	1	225401502	225428038	26537	2	3930	ENST00000272163.9	9174	ENSG00000143815	LBR	lamin B receptor
	chr1	225418948	225419452	505	*	chip_y87c_zmynd_peak_1154	47	.	5.42507	8.47073	4.75626	39	Promoter (<=1kb)	1	225417550	225419362	1813	2	3930	ENST00000487054.1	0	ENSG00000143815	LBR	lamin B receptor
	chr1	225419561	225419710	150	*	chip_y87c_zmynd_peak_1155	28	.	4.48335	6.14245	2.82287	20	Intron (ENST00000272163.9/3930, intron 4 of 13)	1	225401502	225428038	26537	2	3930	ENST00000272163.9	8328	ENSG00000143815	LBR	lamin B receptor
	chr1	225421586	225422190	605	*	chip_y87c_zmynd_peak_1156	72	.	6.07888	11.3461	7.25888	385	Exon (ENST00000272163.9/3930, exon 3 of 14)	1	225401502	225428038	26537	2	3930	ENST00000272163.9	5848	ENSG00000143815	LBR	lamin B receptor
	chr1	225422454	225422842	389	*	chip_y87c_zmynd_peak_1157	68	.	6.49627	10.894	6.85332	46	Intron (ENST00000272163.9/3930, intron 2 of 13)	1	225401502	225428038	26537	2	3930	ENST00000272163.9	5196	ENSG00000143815	LBR	lamin B receptor
	chr1	225422999	225423102	104	*	chip_y87c_zmynd_peak_1158	36	.	5.02434	7.24437	3.69034	45	Promoter (4-5kb)	1	225401502	225428038	26537	2	3930	ENST00000272163.9	4936	ENSG00000143815	LBR	lamin B receptor
	chr1	225423860	225423976	117	*	chip_y87c_zmynd_peak_1159	20	.	3.71487	5.15911	2.02487	51	Promoter (4-5kb)	1	225401502	225428038	26537	2	3930	ENST00000272163.9	4062	ENSG00000143815	LBR	lamin B receptor
	chr1	225426607	225426777	171	*	chip_y87c_zmynd_peak_1160	36	.	5.02434	7.24437	3.69034	52	Promoter (1-2kb)	1	225401502	225428038	26537	2	3930	ENST00000272163.9	1261	ENSG00000143815	LBR	lamin B receptor
	chr1	225778434	225778713	280	*	chip_y87c_zmynd_peak_1161	45	.	5.4811	8.25181	4.55217	202	Promoter (<=1kb)	1	225777813	225786969	9157	1	6726	ENST00000619790.4	621	ENSG00000143742	SRP9	signal recognition particle 9
	chr1	225779112	225779260	149	*	chip_y87c_zmynd_peak_1162	28	.	4.56758	6.27403	2.87878	77	Promoter (1-2kb)	1	225777813	225786969	9157	1	6726	ENST00000619790.4	1299	ENSG00000143742	SRP9	signal recognition particle 9
	chr1	225987709	225987868	160	*	chip_y87c_zmynd_peak_1163	36	.	5.02434	7.24437	3.69034	110	Intron (ENST00000272091.8/163859, intron 6 of 6)	1	225982702	225999343	16642	2	163859	ENST00000272091.8	11475	ENSG00000143751	SDE2	SDE2 telomere maintenance homolog
	chr1	226064526	226064614	89	*	chip_y87c_zmynd_peak_1164	64	.	6.25969	10.5089	6.49232	44	Promoter (1-2kb)	1	226062714	226067269	4556	1	3020	ENST00000366814.3	1812	ENSG00000163041	H3-3A	H3.3 histone A
	chr1	226064829	226065159	331	*	chip_y87c_zmynd_peak_1165	40	.	4.72801	7.63692	4.04077	245	Promoter (2-3kb)	1	226062714	226067269	4556	1	3020	ENST00000366814.3	2115	ENSG00000163041	H3-3A	H3.3 histone A
	chr1	226065847	226065964	118	*	chip_y87c_zmynd_peak_1166	20	.	3.71487	5.15911	2.02487	75	Promoter (3-4kb)	1	226062714	226067269	4556	1	3020	ENST00000366814.3	3133	ENSG00000163041	H3-3A	H3.3 histone A
	chr1	226364459	226364644	186	*	chip_y87c_zmynd_peak_1167	45	.	5.4811	8.25181	4.55217	137	Intron (ENST00000366794.10/142, intron 19 of 22)	1	226360691	226408093	47403	2	142	ENST00000366794.10	43449	ENSG00000143799	PARP1	poly(ADP-ribose) polymerase 1
	chr1	226364821	226364918	98	*	chip_y87c_zmynd_peak_1168	62	.	6.30134	10.2166	6.29106	40	Intron (ENST00000366794.10/142, intron 19 of 22)	1	226360691	226408093	47403	2	142	ENST00000366794.10	43175	ENSG00000143799	PARP1	poly(ADP-ribose) polymerase 1
	chr1	226400029	226400117	89	*	chip_y87c_zmynd_peak_1169	28	.	4.56758	6.27403	2.87878	15	Intron (ENST00000366794.10/142, intron 2 of 22)	1	226360691	226408093	47403	2	142	ENST00000366794.10	7976	ENSG00000143799	PARP1	poly(ADP-ribose) polymerase 1
	chr1	226400278	226400523	246	*	chip_y87c_zmynd_peak_1170	20	.	3.71487	5.15911	2.02487	122	Intron (ENST00000366794.10/142, intron 2 of 22)	1	226360691	226408093	47403	2	142	ENST00000366794.10	7570	ENSG00000143799	PARP1	poly(ADP-ribose) polymerase 1
	chr1	226400807	226401545	739	*	chip_y87c_zmynd_peak_1171	83	.	7.30813	12.6009	8.31592	676	Intron (ENST00000366794.10/142, intron 2 of 22)	1	226360691	226408093	47403	2	142	ENST00000366794.10	6548	ENSG00000143799	PARP1	poly(ADP-ribose) polymerase 1
	chr1	226401639	226401832	194	*	chip_y87c_zmynd_peak_1172	63	.	6.39461	10.3669	6.37575	58	Intron (ENST00000366794.10/142, intron 2 of 22)	1	226360691	226408093	47403	2	142	ENST00000366794.10	6261	ENSG00000143799	PARP1	poly(ADP-ribose) polymerase 1
	chr1	226406038	226406195	158	*	chip_y87c_zmynd_peak_1173	28	.	4.56758	6.27403	2.87878	106	Promoter (1-2kb)	1	226360691	226408093	47403	2	142	ENST00000366794.10	1898	ENSG00000143799	PARP1	poly(ADP-ribose) polymerase 1
	chr1	229221631	229221720	90	*	chip_y87c_zmynd_peak_1174	54	.	5.93785	9.2935	5.45023	49	Distal Intergenic	1	229258281	229271003	12723	2	105373159	ENST00000429227.1	49283	ENSG00000177788	LOC105373159	uncharacterized LOC105373159
	chr1	229271711	229271851	141	*	chip_y87c_zmynd_peak_1175	21	.	4.11082	5.34422	2.11796	69	Promoter (<=1kb)	1	229271062	229305891	34830	1	5867	ENST00000618010.4	649	ENSG00000168118	RAB4A	RAB4A, member RAS oncogene family
	chr1	229271973	229272146	174	*	chip_y87c_zmynd_peak_1176	26	.	4.05258	5.95201	2.64844	19	Promoter (<=1kb)	1	229271062	229305891	34830	1	5867	ENST00000618010.4	911	ENSG00000168118	RAB4A	RAB4A, member RAS oncogene family
	chr1	229272229	229272646	418	*	chip_y87c_zmynd_peak_1177	63	.	5.74116	10.3806	6.37575	244	Promoter (1-2kb)	1	229271062	229305891	34830	1	5867	ENST00000618010.4	1167	ENSG00000168118	RAB4A	RAB4A, member RAS oncogene family
	chr1	229484764	229484911	148	*	chip_y87c_zmynd_peak_1178	14	.	3.60077	4.37791	1.42097	4	Intron (ENST00000261396.6/55746, intron 11 of 25)	1	229440259	229508341	68083	2	55746	ENST00000261396.6	23430	ENSG00000069248	NUP133	nucleoporin 133
	chr1	233905917	233906051	135	*	chip_y87c_zmynd_peak_1179	14	.	3.37715	4.40282	1.42097	116	Promoter (1-2kb)	1	233904676	234324511	419836	1	148641	ENST00000366618.8	1241	ENSG00000183780	SLC35F3	solute carrier family 35 member F3
	chr1	234409357	234409558	202	*	chip_y87c_zmynd_peak_1180	36	.	5.02434	7.24437	3.69034	18	Intron (ENST00000040877.2/6894, intron 23 of 29)	1	234391313	234479179	87867	2	6894	ENST00000040877.2	69621	ENSG00000059588	TARBP1	TAR (HIV-1) RNA binding protein 1
	chr1	234450056	234450144	89	*	chip_y87c_zmynd_peak_1181	28	.	4.56758	6.27403	2.87878	29	Intron (ENST00000040877.2/6894, intron 10 of 29)	1	234391313	234479179	87867	2	6894	ENST00000040877.2	29035	ENSG00000059588	TARBP1	TAR (HIV-1) RNA binding protein 1
	chr1	234452744	234452848	105	*	chip_y87c_zmynd_peak_1182	28	.	4.56758	6.27403	2.87878	32	Intron (ENST00000040877.2/6894, intron 9 of 29)	1	234391313	234479179	87867	2	6894	ENST00000040877.2	26331	ENSG00000059588	TARBP1	TAR (HIV-1) RNA binding protein 1
	chr1	234600495	234601863	1369	*	chip_y87c_zmynd_peak_1183	83	.	7.30813	12.6009	8.31592	821	Downstream (2-3kb)	1	234607231	234608094	864	2	359948	ENST00000491430.1	6231	ENSG00000168264	IRF2BP2	interferon regulatory factor 2 binding protein 2
	chr1	234602008	234602105	98	*	chip_y87c_zmynd_peak_1184	28	.	4.5366	6.22562	2.87878	50	Downstream (2-3kb)	1	234607231	234608094	864	2	359948	ENST00000491430.1	5989	ENSG00000168264	IRF2BP2	interferon regulatory factor 2 binding protein 2
	chr1	234602232	234602649	418	*	chip_y87c_zmynd_peak_1185	53	.	5.85125	9.15472	5.37144	297	Downstream (1-2kb)	1	234607231	234608094	864	2	359948	ENST00000491430.1	5445	ENSG00000168264	IRF2BP2	interferon regulatory factor 2 binding protein 2
	chr1	234602765	234603216	452	*	chip_y87c_zmynd_peak_1186	93	.	7.76489	13.7578	9.33638	364	Promoter (4-5kb)	1	234607231	234608094	864	2	359948	ENST00000491430.1	4878	ENSG00000168264	IRF2BP2	interferon regulatory factor 2 binding protein 2
	chr1	234603296	234603398	103	*	chip_y87c_zmynd_peak_1187	74	.	6.677	11.5704	7.41508	37	Promoter (4-5kb)	1	234607231	234608094	864	2	359948	ENST00000491430.1	4696	ENSG00000168264	IRF2BP2	interferon regulatory factor 2 binding protein 2
	chr1	234603504	234605877	2374	*	chip_y87c_zmynd_peak_1188	126	.	8.10517	17.5892	12.6947	653	Promoter (3-4kb)	1	234604269	234609525	5257	2	359948	ENST00000366609.3	3648	ENSG00000168264	IRF2BP2	interferon regulatory factor 2 binding protein 2
	chr1	234605954	234607414	1461	*	chip_y87c_zmynd_peak_1189	162	.	8.11851	21.6625	16.2657	232	Promoter (2-3kb)	1	234604269	234609525	5257	2	359948	ENST00000366609.3	2111	ENSG00000168264	IRF2BP2	interferon regulatory factor 2 binding protein 2
	chr1	234607535	234608451	917	*	chip_y87c_zmynd_peak_1190	146	.	10.0487	19.8875	14.6838	93	Promoter (<=1kb)	1	234607231	234608094	864	2	359948	ENST00000491430.1	0	ENSG00000168264	IRF2BP2	interferon regulatory factor 2 binding protein 2
	chr1	235126902	235127044	143	*	chip_y87c_zmynd_peak_1191	31	.	4.59044	6.55968	3.13805	61	Promoter (1-2kb)	1	235109341	235128837	19497	2	9804	ENST00000366607.5	1793	ENSG00000173726	TOMM20	translocase of outer mitochondrial membrane 20
	chr1	235127490	235127969	480	*	chip_y87c_zmynd_peak_1192	41	.	5.19702	7.79978	4.18596	143	Promoter (<=1kb)	1	235127803	235127937	135	2	677802	ENST00000384452.1	0	ENSG00000207181	SNORA14B	small nucleolar RNA, H/ACA box 14B
	chr1	235149633	235149772	140	*	chip_y87c_zmynd_peak_1193	28	.	4.50096	6.16995	2.84321	83	Intron (ENST00000408888.8/23029, intron 5 of 10)	1	235131183	235161250	30068	2	23029	ENST00000408888.8	11478	ENSG00000188739	RBM34	RNA binding motif protein 34
	chr1	235238259	235238362	104	*	chip_y87c_zmynd_peak_1194	42	.	5.21673	7.83117	4.21654	20	Intron (ENST00000366603.6/51742, intron 8 of 23)	1	235166895	235327487	160593	2	51742	ENST00000366603.6	89125	ENSG00000054267	ARID4B	AT-rich interaction domain 4B
	chr1	235329939	235330037	99	*	chip_y87c_zmynd_peak_1195	43	.	5.33825	8.02454	4.39691	35	Promoter (1-2kb)	1	235328570	235435840	107271	1	6905	ENST00000643418.1	1369	ENSG00000284770	TBCE	tubulin folding cofactor E
	chr1	235330148	235330236	89	*	chip_y87c_zmynd_peak_1196	36	.	4.83179	7.21687	3.69034	43	Promoter (1-2kb)	1	235328570	235435840	107271	1	6905	ENST00000643418.1	1578	ENSG00000284770	TBCE	tubulin folding cofactor E
	chr1	235330397	235330499	103	*	chip_y87c_zmynd_peak_1197	27	.	4.44854	6.08811	2.77062	62	Promoter (<=1kb)	1	235330467	235448940	118474	1	6905	ENST00000645578.1	0	ENSG00000284770	TBCE	tubulin folding cofactor E
	chr1	235330889	235330977	89	*	chip_y87c_zmynd_peak_1198	18	.	3.55478	4.89714	1.80873	25	Promoter (2-3kb)	1	235328570	235435840	107271	1	6905	ENST00000643418.1	2319	ENSG00000284770	TBCE	tubulin folding cofactor E
	chr1	236144976	236145083	108	*	chip_y87c_zmynd_peak_1199	14	.	3.65406	4.45898	1.42097	2	Promoter (2-3kb)	1	236142505	236205198	62694	1	7107	ENST00000419162.5	2471	ENSG00000077585	GPR137B	G protein-coupled receptor 137B
	chr1	243343794	243343986	193	*	chip_y87c_zmynd_peak_1200	20	.	3.71487	5.15911	2.02487	190	Intron (ENST00000366541.8/10806, intron 11 of 17)	1	243256041	243500091	244051	1	10806	ENST00000366541.8	87753	ENSG00000054282	SDCCAG8	serologically defined colon cancer antigen 8
	chr1	244719799	244719978	180	*	chip_y87c_zmynd_peak_1201	114	.	8.6784	16.1442	11.4287	136	Distal Intergenic	1	244653751	244691922	38172	1	51029	ENST00000418162.1	66048	ENSG00000121644	DESI2	desumoylating isopeptidase 2
	chr1	244835950	244836066	117	*	chip_y87c_zmynd_peak_1202	28	.	4.56758	6.27403	2.87878	63	Promoter (<=1kb)	1	244835616	244843252	7637	1	116228	ENST00000366528.3	334	ENSG00000203667	COX20	cytochrome c oxidase assembly factor COX20
	chr1	244836529	244836910	382	*	chip_y87c_zmynd_peak_1203	36	.	5.02434	7.24437	3.69034	172	Promoter (<=1kb)	1	244835616	244843252	7637	1	116228	ENST00000366528.3	913	ENSG00000203667	COX20	cytochrome c oxidase assembly factor COX20
	chr1	244837350	244837781	432	*	chip_y87c_zmynd_peak_1204	41	.	5.19702	7.79978	4.18596	361	Promoter (1-2kb)	1	244835616	244843252	7637	1	116228	ENST00000366528.3	1734	ENSG00000203667	COX20	cytochrome c oxidase assembly factor COX20
	chr1	244840346	244840489	144	*	chip_y87c_zmynd_peak_1205	51	.	5.29544	8.91388	5.149	68	Promoter (4-5kb)	1	244835616	244843252	7637	1	116228	ENST00000366528.3	4730	ENSG00000203667	COX20	cytochrome c oxidase assembly factor COX20
	chr1	244840567	244841447	881	*	chip_y87c_zmynd_peak_1206	114	.	8.34625	16.0633	11.4036	172	Promoter (4-5kb)	1	244835616	244843252	7637	1	116228	ENST00000366528.3	4951	ENSG00000203667	COX20	cytochrome c oxidase assembly factor COX20
	chr1	244841592	244843098	1507	*	chip_y87c_zmynd_peak_1207	108	.	7.42974	15.429	10.812	1275	3' UTR	1	244835616	244843252	7637	1	116228	ENST00000366528.3	5976	ENSG00000203667	COX20	cytochrome c oxidase assembly factor COX20
	chr1	244843209	244843871	663	*	chip_y87c_zmynd_peak_1208	55	.	4.82036	9.391	5.5382	277	3' UTR	1	244835616	244843252	7637	1	116228	ENST00000366528.3	7593	ENSG00000203667	COX20	cytochrome c oxidase assembly factor COX20
	chr1	244844892	244845041	150	*	chip_y87c_zmynd_peak_1209	34	.	4.66777	6.95365	3.48334	13	3' UTR	1	244835658	244845057	9400	1	116228	ENST00000411948.7	9234	ENSG00000203667	COX20	cytochrome c oxidase assembly factor COX20
	chr1	244846613	244846701	89	*	chip_y87c_zmynd_peak_1210	24	.	4.20375	5.70602	2.44149	35	3' UTR	1	244840638	244856057	15420	2	3192	ENST00000475997.6	9356	ENSG00000153187	HNRNPU	heterogeneous nuclear ribonucleoprotein U
	chr1	244851604	244851698	95	*	chip_y87c_zmynd_peak_1211	42	.	5.05675	7.8756	4.25665	39	Promoter (4-5kb)	1	244840638	244856057	15420	2	3192	ENST00000475997.6	4359	ENSG00000153187	HNRNPU	heterogeneous nuclear ribonucleoprotein U
	chr1	244859206	244859794	589	*	chip_y87c_zmynd_peak_1212	45	.	5.4811	8.25181	4.55217	176	Promoter (<=1kb)	1	244856283	244859374	3092	2	3192	ENST00000483966.3	0	ENSG00000153187	HNRNPU	heterogeneous nuclear ribonucleoprotein U
	chr1	244860020	244860184	165	*	chip_y87c_zmynd_peak_1213	36	.	5.02434	7.24437	3.69034	70	Promoter (4-5kb)	1	244840687	244864531	23845	2	3192	ENST00000649899.1	4347	ENSG00000153187	HNRNPU	heterogeneous nuclear ribonucleoprotein U
	chr1	244860306	244860398	93	*	chip_y87c_zmynd_peak_1214	21	.	4.05086	5.25166	2.1008	67	Promoter (4-5kb)	1	244840687	244864531	23845	2	3192	ENST00000649899.1	4133	ENSG00000153187	HNRNPU	heterogeneous nuclear ribonucleoprotein U
	chr1	244860494	244861181	688	*	chip_y87c_zmynd_peak_1215	33	.	4.3903	6.77874	3.32468	563	Promoter (<=1kb)	1	244853467	244860536	7070	2	3192	ENST00000638716.1	0	ENSG00000153187	HNRNPU	heterogeneous nuclear ribonucleoprotein U
	chr1	244861265	244861359	95	*	chip_y87c_zmynd_peak_1216	80	.	6.84503	12.246	8.04563	32	Promoter (3-4kb)	1	244840687	244864531	23845	2	3192	ENST00000649899.1	3172	ENSG00000153187	HNRNPU	heterogeneous nuclear ribonucleoprotein U
	chr1	244862407	244862716	310	*	chip_y87c_zmynd_peak_1217	83	.	7.30813	12.6009	8.31592	216	Promoter (1-2kb)	1	244840687	244864531	23845	2	3192	ENST00000649899.1	1815	ENSG00000153187	HNRNPU	heterogeneous nuclear ribonucleoprotein U
	chr1	246775649	246775901	253	*	chip_y87c_zmynd_peak_1218	63	.	6.39461	10.3669	6.37575	53	Promoter (<=1kb)	1	246775880	246792212	16333	1	149134	ENST00000655681.1	0		LINC01341	long intergenic non-protein coding RNA 1341
	chr1	246776208	246776369	162	*	chip_y87c_zmynd_peak_1219	36	.	5.02434	7.24437	3.69034	88	Promoter (<=1kb)	1	246776256	246792385	16130	1	149134	ENST00000663201.1	0		LINC01341	long intergenic non-protein coding RNA 1341
	chr1	246930187	246930438	252	*	chip_y87c_zmynd_peak_1220	45	.	5.4811	8.25181	4.55217	113	Promoter (<=1kb)	1	246839098	246931363	92266	2	25909	ENST00000366508.5	925	ENSG00000153207	AHCTF1	AT-hook containing transcription factor 1
	chr1	248849471	248849559	89	*	chip_y87c_zmynd_peak_1221	28	.	4.56758	6.27403	2.87878	20	3' UTR	1	248838224	248849517	11294	1	79894	ENST00000306562.8	11247	ENSG00000171161	ZNF672	zinc finger protein 672
	chr10	408326	408415	90	*	chip_y87c_zmynd_peak_1222	54	.	5.93785	9.2935	5.45023	39	Intron (ENST00000381496.7/22982, intron 8 of 35)	10	274190	486558	212369	2	22982	ENST00000381496.7	78143	ENSG00000151240	DIP2C	disco interacting protein 2 homolog C
	chr10	484569	484856	288	*	chip_y87c_zmynd_peak_1223	36	.	5.02434	7.24437	3.69034	137	Promoter (1-2kb)	10	274190	486558	212369	2	22982	ENST00000381496.7	1702	ENSG00000151240	DIP2C	disco interacting protein 2 homolog C
	chr10	485595	485748	154	*	chip_y87c_zmynd_peak_1224	40	.	4.72801	7.63692	4.04077	18	Promoter (<=1kb)	10	274190	486558	212369	2	22982	ENST00000381496.7	810	ENSG00000151240	DIP2C	disco interacting protein 2 homolog C
	chr10	612381	612555	175	*	chip_y87c_zmynd_peak_1225	28	.	4.56758	6.27403	2.87878	48	Intron (ENST00000280886.12/22982, intron 1 of 36)	10	274201	689668	415468	2	22982	ENST00000280886.12	77113	ENSG00000151240	DIP2C	disco interacting protein 2 homolog C
	chr10	824246	824411	166	*	chip_y87c_zmynd_peak_1226	28	.	4.56758	6.27403	2.87878	14	Intron (ENST00000612396.4/23185, intron 13 of 17)	10	806914	931705	124792	2	23185	ENST00000612396.4	107294	ENSG00000107929	LARP4B	La ribonucleoprotein 4B
	chr10	824932	825064	133	*	chip_y87c_zmynd_peak_1227	54	.	5.93785	9.2935	5.45023	65	Intron (ENST00000612396.4/23185, intron 13 of 17)	10	806914	931705	124792	2	23185	ENST00000612396.4	106641	ENSG00000107929	LARP4B	La ribonucleoprotein 4B
	chr10	825178	825652	475	*	chip_y87c_zmynd_peak_1228	112	.	8.55182	15.9358	11.285	139	Promoter (<=1kb)	10	812506	825244	12739	2	23185	ENST00000448368.5	0	ENSG00000107929	LARP4B	La ribonucleoprotein 4B
	chr10	825745	825949	205	*	chip_y87c_zmynd_peak_1229	53	.	5.85125	9.15471	5.37144	38	Exon (ENST00000612396.4/23185, exon 12 of 18)	10	806914	931705	124792	2	23185	ENST00000612396.4	105756	ENSG00000107929	LARP4B	La ribonucleoprotein 4B
	chr10	826157	826325	169	*	chip_y87c_zmynd_peak_1230	21	.	4.11082	5.34422	2.11796	30	Intron (ENST00000612396.4/23185, intron 11 of 17)	10	806914	931705	124792	2	23185	ENST00000612396.4	105380	ENSG00000107929	LARP4B	La ribonucleoprotein 4B
	chr10	826472	826678	207	*	chip_y87c_zmynd_peak_1231	26	.	4.05258	5.95201	2.64844	161	Intron (ENST00000612396.4/23185, intron 11 of 17)	10	806914	931705	124792	2	23185	ENST00000612396.4	105027	ENSG00000107929	LARP4B	La ribonucleoprotein 4B
	chr10	929779	929886	108	*	chip_y87c_zmynd_peak_1232	63	.	6.39461	10.3669	6.37575	62	Promoter (1-2kb)	10	806914	931705	124792	2	23185	ENST00000612396.4	1819	ENSG00000107929	LARP4B	La ribonucleoprotein 4B
	chr10	1057614	1058245	632	*	chip_y87c_zmynd_peak_1233	54	.	5.93785	9.2935	5.45023	227	Intron (ENST00000358220.5/22884, intron 1 of 13)	10	1049538	1132297	82760	1	22884	ENST00000358220.5	8076	ENSG00000047056	WDR37	WD repeat domain 37
	chr10	1109789	1110260	472	*	chip_y87c_zmynd_peak_1234	125	.	9.13516	17.3713	12.5024	340	Intron (ENST00000358220.5/22884, intron 11 of 13)	10	1049538	1132297	82760	1	22884	ENST00000358220.5	60251	ENSG00000047056	WDR37	WD repeat domain 37
	chr10	1110350	1110488	139	*	chip_y87c_zmynd_peak_1235	36	.	5.02434	7.24437	3.69034	52	Intron (ENST00000358220.5/22884, intron 11 of 13)	10	1049538	1132297	82760	1	22884	ENST00000358220.5	60812	ENSG00000047056	WDR37	WD repeat domain 37
	chr10	1117107	1117277	171	*	chip_y87c_zmynd_peak_1236	36	.	5.02434	7.24437	3.69034	56	Intron (ENST00000358220.5/22884, intron 11 of 13)	10	1049538	1132297	82760	1	22884	ENST00000358220.5	67569	ENSG00000047056	WDR37	WD repeat domain 37
	chr10	3135125	3135220	96	*	chip_y87c_zmynd_peak_1237	45	.	5.4811	8.25181	4.55217	23	Promoter (<=1kb)	10	3134566	3145166	10601	1	100507034	ENST00000441377.2	559	ENSG00000237399	PITRM1-AS1	PITRM1 antisense RNA 1
	chr10	3140109	3140233	125	*	chip_y87c_zmynd_peak_1238	20	.	3.71487	5.15911	2.02487	10	Intron (ENST00000441377.2/100507034, intron 2 of 3)	10	3134566	3145166	10601	1	100507034	ENST00000441377.2	5543	ENSG00000237399	PITRM1-AS1	PITRM1 antisense RNA 1
	chr10	3140360	3140622	263	*	chip_y87c_zmynd_peak_1239	36	.	5.02434	7.24437	3.69034	217	Intron (ENST00000441377.2/100507034, intron 2 of 3)	10	3134566	3145166	10601	1	100507034	ENST00000441377.2	5794	ENSG00000237399	PITRM1-AS1	PITRM1 antisense RNA 1
	chr10	3777237	3777386	150	*	chip_y87c_zmynd_peak_1240	41	.	5.19702	7.79978	4.18596	65	Promoter (2-3kb)	10	3775996	3780217	4222	2	1316	ENST00000461124.1	2831	ENSG00000067082	KLF6	Kruppel like factor 6
	chr10	3777508	3777695	188	*	chip_y87c_zmynd_peak_1241	45	.	5.4811	8.25181	4.55217	131	Promoter (2-3kb)	10	3775996	3780217	4222	2	1316	ENST00000461124.1	2522	ENSG00000067082	KLF6	Kruppel like factor 6
	chr10	3777819	3778072	254	*	chip_y87c_zmynd_peak_1242	54	.	5.93785	9.2935	5.45023	32	Promoter (2-3kb)	10	3775996	3780217	4222	2	1316	ENST00000461124.1	2145	ENSG00000067082	KLF6	Kruppel like factor 6
	chr10	5447285	5447497	213	*	chip_y87c_zmynd_peak_1243	57	.	5.95073	9.65048	5.76413	173	Intron (ENST00000355029.9/10276, intron 3 of 11)	10	5412557	5459056	46500	1	10276	ENST00000355029.9	34728	ENSG00000173848	NET1	neuroepithelial cell transforming 1
	chr10	5447609	5447777	169	*	chip_y87c_zmynd_peak_1244	14	.	3.37715	4.40282	1.42097	100	Intron (ENST00000355029.9/10276, intron 3 of 11)	10	5412557	5459056	46500	1	10276	ENST00000355029.9	35052	ENSG00000173848	NET1	neuroepithelial cell transforming 1
	chr10	5448385	5448618	234	*	chip_y87c_zmynd_peak_1245	47	.	5.42507	8.47073	4.75626	178	Intron (ENST00000355029.9/10276, intron 3 of 11)	10	5412557	5459056	46500	1	10276	ENST00000355029.9	35828	ENSG00000173848	NET1	neuroepithelial cell transforming 1
	chr10	5448831	5448977	147	*	chip_y87c_zmynd_peak_1246	24	.	4.23482	5.75453	2.48787	22	Intron (ENST00000355029.9/10276, intron 3 of 11)	10	5412557	5459056	46500	1	10276	ENST00000355029.9	36274	ENSG00000173848	NET1	neuroepithelial cell transforming 1
	chr10	5449087	5449498	412	*	chip_y87c_zmynd_peak_1247	64	.	6.25969	10.5089	6.49232	352	Intron (ENST00000355029.9/10276, intron 3 of 11)	10	5412557	5459056	46500	1	10276	ENST00000355029.9	36530	ENSG00000173848	NET1	neuroepithelial cell transforming 1
	chr10	5449606	5449705	100	*	chip_y87c_zmynd_peak_1248	74	.	6.677	11.5704	7.41508	36	Intron (ENST00000355029.9/10276, intron 3 of 11)	10	5412557	5459056	46500	1	10276	ENST00000355029.9	37049	ENSG00000173848	NET1	neuroepithelial cell transforming 1
	chr10	5449805	5450411	607	*	chip_y87c_zmynd_peak_1249	71	.	5.98572	11.1834	7.12187	423	Intron (ENST00000355029.9/10276, intron 3 of 11)	10	5412557	5459056	46500	1	10276	ENST00000355029.9	37248	ENSG00000173848	NET1	neuroepithelial cell transforming 1
	chr10	5450673	5450932	260	*	chip_y87c_zmynd_peak_1250	42	.	5.05675	7.8756	4.25665	236	Intron (ENST00000355029.9/10276, intron 3 of 11)	10	5412557	5459056	46500	1	10276	ENST00000355029.9	38116	ENSG00000173848	NET1	neuroepithelial cell transforming 1
	chr10	5451351	5451580	230	*	chip_y87c_zmynd_peak_1251	34	.	4.66777	6.95365	3.48334	66	Intron (ENST00000355029.9/10276, intron 3 of 11)	10	5412557	5459056	46500	1	10276	ENST00000355029.9	38794	ENSG00000173848	NET1	neuroepithelial cell transforming 1
	chr10	5451729	5452010	282	*	chip_y87c_zmynd_peak_1252	86	.	7.00166	12.921	8.61143	196	Exon (ENST00000355029.9/10276, exon 4 of 12)	10	5412557	5459056	46500	1	10276	ENST00000355029.9	39172	ENSG00000173848	NET1	neuroepithelial cell transforming 1
	chr10	5452151	5452345	195	*	chip_y87c_zmynd_peak_1253	75	.	6.75076	11.6913	7.53272	114	Intron (ENST00000355029.9/10276, intron 4 of 11)	10	5412557	5459056	46500	1	10276	ENST00000355029.9	39594	ENSG00000173848	NET1	neuroepithelial cell transforming 1
	chr10	5452480	5452623	144	*	chip_y87c_zmynd_peak_1254	20	.	3.71487	5.15911	2.02487	117	Exon (ENST00000355029.9/10276, exon 5 of 12)	10	5412557	5459056	46500	1	10276	ENST00000355029.9	39923	ENSG00000173848	NET1	neuroepithelial cell transforming 1
	chr10	5452916	5453500	585	*	chip_y87c_zmynd_peak_1255	66	.	6.37579	10.698	6.67416	301	Exon (ENST00000355029.9/10276, exon 6 of 12)	10	5412557	5459056	46500	1	10276	ENST00000355029.9	40359	ENSG00000173848	NET1	neuroepithelial cell transforming 1
	chr10	5453676	5453825	150	*	chip_y87c_zmynd_peak_1256	57	.	5.97289	9.68631	5.79802	96	Intron (ENST00000355029.9/10276, intron 8 of 11)	10	5412557	5459056	46500	1	10276	ENST00000355029.9	41119	ENSG00000173848	NET1	neuroepithelial cell transforming 1
	chr10	5453980	5454185	206	*	chip_y87c_zmynd_peak_1257	47	.	5.42507	8.47073	4.75626	62	Intron (ENST00000355029.9/10276, intron 8 of 11)	10	5412557	5459056	46500	1	10276	ENST00000355029.9	41423	ENSG00000173848	NET1	neuroepithelial cell transforming 1
	chr10	5454286	5454948	663	*	chip_y87c_zmynd_peak_1258	119	.	8.45563	16.7251	11.9509	255	Promoter (<=1kb)	10	5454381	5456530	2150	1	10276	ENST00000484741.1	0	ENSG00000173848	NET1	neuroepithelial cell transforming 1
	chr10	5645124	5645222	99	*	chip_y87c_zmynd_peak_1259	45	.	5.4811	8.25181	4.55217	54	Intron (ENST00000357700.11/79754, intron 4 of 5)	10	5638867	5666595	27729	2	79754	ENST00000357700.11	21373	ENSG00000196372	ASB13	ankyrin repeat and SOCS box containing 13
	chr10	5646490	5646932	443	*	chip_y87c_zmynd_peak_1260	13	.	3.04444	4.22587	1.32767	220	Intron (ENST00000357700.11/79754, intron 4 of 5)	10	5638867	5666595	27729	2	79754	ENST00000357700.11	19663	ENSG00000196372	ASB13	ankyrin repeat and SOCS box containing 13
	chr10	5647233	5647342	110	*	chip_y87c_zmynd_peak_1261	14	.	3.37715	4.40282	1.42097	63	Intron (ENST00000357700.11/79754, intron 4 of 5)	10	5638867	5666595	27729	2	79754	ENST00000357700.11	19253	ENSG00000196372	ASB13	ankyrin repeat and SOCS box containing 13
	chr10	5746168	5746411	244	*	chip_y87c_zmynd_peak_1262	44	.	5.40115	8.12461	4.48844	182	Exon (ENST00000328090.9/54906, exon 15 of 21)	10	5684838	5763740	78903	1	54906	ENST00000328090.9	61330	ENSG00000108021	TASOR2	transcription activation suppressor family member 2
	chr10	5762871	5762971	101	*	chip_y87c_zmynd_peak_1263	28	.	4.56758	6.27403	2.87878	77	Exon (ENST00000459693.1/54906, exon 2 of 2)	10	5684838	5763740	78903	1	54906	ENST00000328090.9	78033	ENSG00000108021	TASOR2	transcription activation suppressor family member 2
	chr10	5763531	5763639	109	*	chip_y87c_zmynd_peak_1264	36	.	5.02434	7.24437	3.69034	44	3' UTR	10	5684838	5763740	78903	1	54906	ENST00000328090.9	78693	ENSG00000108021	TASOR2	transcription activation suppressor family member 2
	chr10	5764515	5764731	217	*	chip_y87c_zmynd_peak_1265	28	.	4.56758	6.27403	2.87878	27	Promoter (3-4kb)	10	5760840	5763740	2901	1	54906	ENST00000459693.1	3675	ENSG00000108021	TASOR2	transcription activation suppressor family member 2
	chr10	5897807	5897909	103	*	chip_y87c_zmynd_peak_1266	20	.	3.71487	5.15911	2.02487	62	Intron (ENST00000397269.7/84893, intron 1 of 21)	10	5890203	5937594	47392	1	84893	ENST00000397269.7	7604	ENSG00000134452	FBH1	F-box DNA helicase 1
	chr10	6108192	6108280	89	*	chip_y87c_zmynd_peak_1267	33	.	4.76393	6.83358	3.37262	83	Intron (ENST00000379888.9/84991, intron 5 of 11)	10	6089034	6117447	28414	1	84991	ENST00000379888.9	19158	ENSG00000134453	RBM17	RNA binding motif protein 17
	chr10	6109858	6110338	481	*	chip_y87c_zmynd_peak_1268	26	.	4.05258	5.95201	2.64844	120	Exon (ENST00000379888.9/84991, exon 7 of 12)	10	6089034	6117447	28414	1	84991	ENST00000379888.9	20824	ENSG00000134453	RBM17	RNA binding motif protein 17
	chr10	6228338	6228475	138	*	chip_y87c_zmynd_peak_1269	36	.	5.02434	7.24437	3.69034	111	Intron (ENST00000379789.8/5209, intron 14 of 14)	10	6144934	6235532	90599	1	5209	ENST00000379789.8	83404	ENSG00000170525	PFKFB3	6-phosphofructo-2-kinase/fructose-2,6-biphosphatase 3
	chr10	8951644	8951748	105	*	chip_y87c_zmynd_peak_1270	37	.	4.73527	7.35053	3.79005	71	Distal Intergenic	10	8897989	8914596	16608	1	105755953	ENST00000447297.1	53655	ENSG00000234752	LINC02676	long intergenic non-protein coding RNA 2676
	chr10	12405727	12405815	89	*	chip_y87c_zmynd_peak_1271	36	.	5.02434	7.24437	3.69034	52	Intron (ENST00000619168.4/57118, intron 1 of 10)	10	12349482	12835545	486064	1	57118	ENST00000619168.4	56245	ENSG00000183049	CAMK1D	calcium/calmodulin dependent protein kinase ID
	chr10	12605950	12606260	311	*	chip_y87c_zmynd_peak_1272	54	.	5.93785	9.2935	5.45023	128	Intron (ENST00000619168.4/57118, intron 2 of 10)	10	12349482	12835545	486064	1	57118	ENST00000619168.4	256468	ENSG00000183049	CAMK1D	calcium/calmodulin dependent protein kinase ID
	chr10	12606355	12606496	142	*	chip_y87c_zmynd_peak_1273	28	.	4.56758	6.27403	2.87878	132	Intron (ENST00000619168.4/57118, intron 2 of 10)	10	12349482	12835545	486064	1	57118	ENST00000619168.4	256873	ENSG00000183049	CAMK1D	calcium/calmodulin dependent protein kinase ID
	chr10	13660141	13660361	221	*	chip_y87c_zmynd_peak_1274	47	.	5.06573	8.52447	4.79182	201	Exon (ENST00000357447.7/55691, exon 20 of 25)	10	13643706	14330924	687219	2	55691	ENST00000357447.7	670563	ENSG00000151474	FRMD4A	FERM domain containing 4A
	chr10	13681379	13681574	196	*	chip_y87c_zmynd_peak_1275	26	.	4.33085	5.90442	2.62098	18	Intron (ENST00000357447.7/55691, intron 15 of 24)	10	13643706	14330924	687219	2	55691	ENST00000357447.7	649350	ENSG00000151474	FRMD4A	FERM domain containing 4A
	chr10	13685033	13685121	89	*	chip_y87c_zmynd_peak_1276	31	.	4.59044	6.55968	3.13805	18	Intron (ENST00000357447.7/55691, intron 15 of 24)	10	13643706	14330924	687219	2	55691	ENST00000357447.7	645803	ENSG00000151474	FRMD4A	FERM domain containing 4A
	chr10	13686117	13686359	243	*	chip_y87c_zmynd_peak_1277	33	.	4.3903	6.77874	3.32468	173	Intron (ENST00000357447.7/55691, intron 15 of 24)	10	13643706	14330924	687219	2	55691	ENST00000357447.7	644565	ENSG00000151474	FRMD4A	FERM domain containing 4A
	chr10	13686619	13686967	349	*	chip_y87c_zmynd_peak_1278	54	.	5.93785	9.2935	5.45023	278	Intron (ENST00000357447.7/55691, intron 15 of 24)	10	13643706	14330924	687219	2	55691	ENST00000357447.7	643957	ENSG00000151474	FRMD4A	FERM domain containing 4A
	chr10	13701594	13701843	250	*	chip_y87c_zmynd_peak_1279	40	.	4.72801	7.63692	4.04077	164	Intron (ENST00000357447.7/55691, intron 13 of 24)	10	13643706	14330924	687219	2	55691	ENST00000357447.7	629081	ENSG00000151474	FRMD4A	FERM domain containing 4A
	chr10	13701963	13702196	234	*	chip_y87c_zmynd_peak_1280	73	.	6.85137	11.47	7.3267	196	Intron (ENST00000357447.7/55691, intron 13 of 24)	10	13643706	14330924	687219	2	55691	ENST00000357447.7	628728	ENSG00000151474	FRMD4A	FERM domain containing 4A
	chr10	13703295	13703470	176	*	chip_y87c_zmynd_peak_1281	45	.	5.4811	8.25181	4.55217	57	Intron (ENST00000357447.7/55691, intron 13 of 24)	10	13643706	14330924	687219	2	55691	ENST00000357447.7	627454	ENSG00000151474	FRMD4A	FERM domain containing 4A
	chr10	15132789	15132883	95	*	chip_y87c_zmynd_peak_1282	54	.	5.93785	9.2935	5.45023	63	Exon (ENST00000378165.9/9397, exon 6 of 12)	10	15105770	15168693	62924	2	9397	ENST00000378165.9	35810	ENSG00000152465	NMT2	N-myristoyltransferase 2
	chr10	15133119	15133429	311	*	chip_y87c_zmynd_peak_1283	73	.	6.85137	11.47	7.3267	134	Exon (ENST00000378165.9/9397, exon 4 of 12)	10	15105770	15168693	62924	2	9397	ENST00000378165.9	35264	ENSG00000152465	NMT2	N-myristoyltransferase 2
	chr10	21535818	21535908	91	*	chip_y87c_zmynd_peak_1284	54	.	5.93785	9.2935	5.45023	43	Intron (ENST00000651097.1/8028, intron 1 of 5)	10	21524646	21614924	90279	1	8028	ENST00000651097.1	11172	ENSG00000078403	MLLT10	MLLT10 histone lysine methyltransferase DOT1L cofactor
	chr10	24467524	24467612	89	*	chip_y87c_zmynd_peak_1285	59	.	5.83471	9.81222	5.91752	25	Intron (ENST00000376462.5/56243, intron 6 of 18)	10	23694746	24547843	853098	1	56243	ENST00000376462.5	772778	ENSG00000120549	KIAA1217	KIAA1217
	chr10	24468139	24468245	107	*	chip_y87c_zmynd_peak_1286	43	.	4.94241	7.9972	4.37037	47	Intron (ENST00000376462.5/56243, intron 6 of 18)	10	23694746	24547843	853098	1	56243	ENST00000376462.5	773393	ENSG00000120549	KIAA1217	KIAA1217
	chr10	24468538	24468642	105	*	chip_y87c_zmynd_peak_1287	62	.	6.03974	10.1493	6.23247	26	Intron (ENST00000376462.5/56243, intron 6 of 18)	10	23694746	24547843	853098	1	56243	ENST00000376462.5	773792	ENSG00000120549	KIAA1217	KIAA1217
	chr10	24469824	24469981	158	*	chip_y87c_zmynd_peak_1288	42	.	5.25662	7.89465	4.27461	15	Intron (ENST00000376462.5/56243, intron 6 of 18)	10	23694746	24547843	853098	1	56243	ENST00000376462.5	775078	ENSG00000120549	KIAA1217	KIAA1217
	chr10	24470274	24470448	175	*	chip_y87c_zmynd_peak_1289	42	.	5.21673	7.83117	4.21654	129	Intron (ENST00000376462.5/56243, intron 6 of 18)	10	23694746	24547843	853098	1	56243	ENST00000376462.5	775528	ENSG00000120549	KIAA1217	KIAA1217
	chr10	24494261	24494722	462	*	chip_y87c_zmynd_peak_1290	73	.	6.85137	11.47	7.3267	392	Exon (ENST00000376462.5/56243, exon 8 of 19)	10	23694746	24547843	853098	1	56243	ENST00000376462.5	799515	ENSG00000120549	KIAA1217	KIAA1217
	chr10	24518009	24518158	150	*	chip_y87c_zmynd_peak_1291	20	.	3.71487	5.15911	2.02487	144	Intron (ENST00000376462.5/56243, intron 11 of 18)	10	23694746	24547843	853098	1	56243	ENST00000376462.5	823263	ENSG00000120549	KIAA1217	KIAA1217
	chr10	24519301	24519401	101	*	chip_y87c_zmynd_peak_1292	63	.	6.39461	10.3669	6.37575	40	Intron (ENST00000376462.5/56243, intron 11 of 18)	10	23694746	24547843	853098	1	56243	ENST00000376462.5	824555	ENSG00000120549	KIAA1217	KIAA1217
	chr10	27241932	27242053	122	*	chip_y87c_zmynd_peak_1293	36	.	5.02434	7.24437	3.69034	62	Promoter (<=1kb)	10	27195217	27242088	46872	2	91452	ENST00000375901.5	35	ENSG00000107897	ACBD5	acyl-CoA binding domain containing 5
	chr10	28534228	28534494	267	*	chip_y87c_zmynd_peak_1294	28	.	4.56758	6.27403	2.87878	156	Promoter (1-2kb)	10	28532493	28623112	90620	1	51322	ENST00000375664.8	1735	ENSG00000095787	WAC	WW domain containing adaptor with coiled-coil
	chr10	28534576	28534722	147	*	chip_y87c_zmynd_peak_1295	13	.	3.04444	4.22587	1.32767	125	Promoter (2-3kb)	10	28532493	28623112	90620	1	51322	ENST00000375664.8	2083	ENSG00000095787	WAC	WW domain containing adaptor with coiled-coil
	chr10	28535018	28535261	244	*	chip_y87c_zmynd_peak_1296	53	.	5.63709	9.14156	5.36412	50	Promoter (2-3kb)	10	28532493	28623112	90620	1	51322	ENST00000375664.8	2525	ENSG00000095787	WAC	WW domain containing adaptor with coiled-coil
	chr10	28535344	28535756	413	*	chip_y87c_zmynd_peak_1297	63	.	5.74116	10.3806	6.37575	181	Promoter (<=1kb)	10	28535686	28619960	84275	1	51322	ENST00000345541.6	0	ENSG00000095787	WAC	WW domain containing adaptor with coiled-coil
	chr10	28550569	28550699	131	*	chip_y87c_zmynd_peak_1298	21	.	3.88333	5.4323	2.19348	33	Intron (ENST00000375664.8/51322, intron 3 of 13)	10	28532493	28623112	90620	1	51322	ENST00000375664.8	18076	ENSG00000095787	WAC	WW domain containing adaptor with coiled-coil
	chr10	32037239	32037538	300	*	chip_y87c_zmynd_peak_1299	26	.	4.05258	5.95201	2.64844	225	Exon (ENST00000302418.5/3799, exon 7 of 26)	10	32009015	32056425	47411	2	3799	ENST00000302418.5	18887	ENSG00000170759	KIF5B	kinesin family member 5B
	chr10	32054038	32054168	131	*	chip_y87c_zmynd_peak_1300	36	.	5.02434	7.24437	3.69034	28	Promoter (2-3kb)	10	32009015	32056425	47411	2	3799	ENST00000302418.5	2257	ENSG00000170759	KIF5B	kinesin family member 5B
	chr10	32054311	32054445	135	*	chip_y87c_zmynd_peak_1301	21	.	4.02649	5.42895	2.19244	51	Promoter (1-2kb)	10	32009015	32056425	47411	2	3799	ENST00000302418.5	1980	ENSG00000170759	KIF5B	kinesin family member 5B
	chr10	32055280	32055378	99	*	chip_y87c_zmynd_peak_1302	33	.	4.3903	6.77874	3.32468	53	Promoter (1-2kb)	10	32009015	32056425	47411	2	3799	ENST00000302418.5	1047	ENSG00000170759	KIF5B	kinesin family member 5B
	chr10	32332297	32332481	185	*	chip_y87c_zmynd_peak_1303	20	.	4.03501	5.22721	2.0858	57	Intron (ENST00000319778.11/80314, intron 1 of 13)	10	32267751	32347158	79408	2	80314	ENST00000319778.11	14677	ENSG00000120616	EPC1	enhancer of polycomb homolog 1
	chr10	32345169	32345441	273	*	chip_y87c_zmynd_peak_1304	36	.	5.02434	7.24437	3.69034	80	Promoter (1-2kb)	10	32267751	32347158	79408	2	80314	ENST00000319778.11	1717	ENSG00000120616	EPC1	enhancer of polycomb homolog 1
	chr10	33197178	33197266	89	*	chip_y87c_zmynd_peak_1305	49	.	5.13718	8.64609	4.90043	64	Intron (ENST00000374875.5/8829, intron 11 of 15)	10	33177492	33334636	157145	2	8829	ENST00000374875.5	137370	ENSG00000099250	NRP1	neuropilin 1
	chr10	33197667	33197848	182	*	chip_y87c_zmynd_peak_1306	76	.	6.85167	11.8564	7.69093	51	Exon (ENST00000374875.5/8829, exon 11 of 16)	10	33177492	33334636	157145	2	8829	ENST00000374875.5	136788	ENSG00000099250	NRP1	neuropilin 1
	chr10	33329710	33329798	89	*	chip_y87c_zmynd_peak_1307	19	.	3.7621	5.01391	1.91046	14	Promoter (4-5kb)	10	33177492	33334636	157145	2	8829	ENST00000374875.5	4838	ENSG00000099250	NRP1	neuropilin 1
	chr10	33332076	33332181	106	*	chip_y87c_zmynd_peak_1308	36	.	4.97058	7.15954	3.66832	21	Promoter (2-3kb)	10	33177492	33334636	157145	2	8829	ENST00000374875.5	2455	ENSG00000099250	NRP1	neuropilin 1
	chr10	40082133	40082221	89	*	chip_y87c_zmynd_peak_1309	38	.	4.60214	7.42338	3.85953	20	Distal Intergenic	10	38696424	38697902	1479	1	399746	ENST00000448440.1	1385709		ACTR3BP5	ACTR3B pseudogene 5
	chr10	40504754	40504872	119	*	chip_y87c_zmynd_peak_1310	17	.	2.88005	4.80776	1.73388	45	Distal Intergenic	10	38696424	38697902	1479	1	399746	ENST00000448440.1	1808330		ACTR3BP5	ACTR3B pseudogene 5
	chr10	40508792	40508900	109	*	chip_y87c_zmynd_peak_1311	41	.	4.31296	7.78599	4.17782	68	Distal Intergenic	10	38696424	38697902	1479	1	399746	ENST00000448440.1	1812368		ACTR3BP5	ACTR3B pseudogene 5
	chr10	40844513	40844601	89	*	chip_y87c_zmynd_peak_1312	27	.	4.27879	6.06576	2.75018	10	Distal Intergenic	10	42336101	42353011	16911	2	441666	ENST00000423987.2	1508410	ENSG00000215146	LOC441666	zinc finger protein 91 pseudogene
	chr10	41097711	41097799	89	*	chip_y87c_zmynd_peak_1313	36	.	5.02434	7.24437	3.69034	57	Distal Intergenic	10	42336101	42353011	16911	2	441666	ENST00000423987.2	1255212	ENSG00000215146	LOC441666	zinc finger protein 91 pseudogene
	chr10	41196907	41196995	89	*	chip_y87c_zmynd_peak_1314	28	.	4.56758	6.27403	2.87878	34	Distal Intergenic	10	42336101	42353011	16911	2	441666	ENST00000423987.2	1156016	ENSG00000215146	LOC441666	zinc finger protein 91 pseudogene
	chr10	41249144	41249232	89	*	chip_y87c_zmynd_peak_1315	54	.	5.93785	9.2935	5.45023	42	Distal Intergenic	10	42336101	42353011	16911	2	441666	ENST00000423987.2	1103779	ENSG00000215146	LOC441666	zinc finger protein 91 pseudogene
	chr10	43385689	43385780	92	*	chip_y87c_zmynd_peak_1316	26	.	4.05258	5.95201	2.64844	23	3' UTR	10	43385617	43396831	11215	2	3185	ENST00000443950.6	11051	ENSG00000169813	HNRNPF	heterogeneous nuclear ribonucleoprotein F
	chr10	43386211	43386329	119	*	chip_y87c_zmynd_peak_1317	36	.	5.02434	7.24437	3.69034	52	3' UTR	10	43385617	43396831	11215	2	3185	ENST00000443950.6	10502	ENSG00000169813	HNRNPF	heterogeneous nuclear ribonucleoprotein F
	chr10	43388688	43388776	89	*	chip_y87c_zmynd_peak_1318	21	.	4.11082	5.34422	2.11796	81	Intron (ENST00000443950.6/3185, intron 2 of 2)	10	43385617	43396831	11215	2	3185	ENST00000443950.6	8055	ENSG00000169813	HNRNPF	heterogeneous nuclear ribonucleoprotein F
	chr10	43389544	43389656	113	*	chip_y87c_zmynd_peak_1319	28	.	4.56758	6.27403	2.87878	78	Intron (ENST00000443950.6/3185, intron 2 of 2)	10	43385617	43396831	11215	2	3185	ENST00000443950.6	7175	ENSG00000169813	HNRNPF	heterogeneous nuclear ribonucleoprotein F
	chr10	43395141	43395914	774	*	chip_y87c_zmynd_peak_1320	45	.	5.4811	8.25181	4.55217	309	Promoter (<=1kb)	10	43385617	43396831	11215	2	3185	ENST00000443950.6	917	ENSG00000169813	HNRNPF	heterogeneous nuclear ribonucleoprotein F
	chr10	43396067	43396155	89	*	chip_y87c_zmynd_peak_1321	28	.	4.56758	6.27403	2.87878	45	Promoter (<=1kb)	10	43385617	43396831	11215	2	3185	ENST00000443950.6	676	ENSG00000169813	HNRNPF	heterogeneous nuclear ribonucleoprotein F
	chr10	43396254	43396569	316	*	chip_y87c_zmynd_peak_1322	28	.	4.56758	6.27403	2.87878	252	Promoter (<=1kb)	10	43385617	43396831	11215	2	3185	ENST00000443950.6	262	ENSG00000169813	HNRNPF	heterogeneous nuclear ribonucleoprotein F
	chr10	43397547	43397719	173	*	chip_y87c_zmynd_peak_1323	72	.	6.07888	11.3461	7.25888	143	Intron (ENST00000357065.8/3185, intron 1 of 3)	10	43385617	43407819	22203	2	3185	ENST00000357065.8	10100	ENSG00000169813	HNRNPF	heterogeneous nuclear ribonucleoprotein F
	chr10	43397808	43397962	155	*	chip_y87c_zmynd_peak_1324	83	.	7.30813	12.6009	8.31592	73	Intron (ENST00000357065.8/3185, intron 1 of 3)	10	43385617	43407819	22203	2	3185	ENST00000357065.8	9857	ENSG00000169813	HNRNPF	heterogeneous nuclear ribonucleoprotein F
	chr10	43398056	43398245	190	*	chip_y87c_zmynd_peak_1325	63	.	6.39461	10.3669	6.37575	106	Intron (ENST00000357065.8/3185, intron 1 of 3)	10	43385617	43407819	22203	2	3185	ENST00000357065.8	9574	ENSG00000169813	HNRNPF	heterogeneous nuclear ribonucleoprotein F
	chr10	43402764	43402852	89	*	chip_y87c_zmynd_peak_1326	36	.	5.02434	7.24437	3.69034	14	Promoter (4-5kb)	10	43385617	43407819	22203	2	3185	ENST00000357065.8	4967	ENSG00000169813	HNRNPF	heterogeneous nuclear ribonucleoprotein F
	chr10	43405057	43405178	122	*	chip_y87c_zmynd_peak_1327	26	.	4.05258	5.95201	2.64844	81	Promoter (2-3kb)	10	43385617	43407819	22203	2	3185	ENST00000357065.8	2641	ENSG00000169813	HNRNPF	heterogeneous nuclear ribonucleoprotein F
	chr10	43405477	43405822	346	*	chip_y87c_zmynd_peak_1328	20	.	3.71487	5.15911	2.02487	80	Promoter (1-2kb)	10	43385617	43407819	22203	2	3185	ENST00000357065.8	1997	ENSG00000169813	HNRNPF	heterogeneous nuclear ribonucleoprotein F
	chr10	43406100	43406539	440	*	chip_y87c_zmynd_peak_1329	63	.	6.39461	10.3669	6.37575	322	Promoter (1-2kb)	10	43385617	43407819	22203	2	3185	ENST00000357065.8	1280	ENSG00000169813	HNRNPF	heterogeneous nuclear ribonucleoprotein F
	chr10	43406646	43406764	119	*	chip_y87c_zmynd_peak_1330	63	.	6.39461	10.3669	6.37575	38	Promoter (1-2kb)	10	43385617	43407819	22203	2	3185	ENST00000357065.8	1055	ENSG00000169813	HNRNPF	heterogeneous nuclear ribonucleoprotein F
	chr10	43406871	43406983	113	*	chip_y87c_zmynd_peak_1331	83	.	7.30813	12.6009	8.31592	26	Promoter (<=1kb)	10	43385617	43407819	22203	2	3185	ENST00000357065.8	836	ENSG00000169813	HNRNPF	heterogeneous nuclear ribonucleoprotein F
	chr10	45698151	45698239	89	*	chip_y87c_zmynd_peak_1332	36	.	4.95105	7.12873	3.63909	65	Intron (ENST00000454844.1/653234, intron 6 of 6)	10	45678692	45700532	21841	1	653234	ENST00000454844.1	19459		AGAP10P	ArfGAP with GTPase domain, ankyrin repeat and PH domain 10, pseudogene
	chr10	46002917	46003087	171	*	chip_y87c_zmynd_peak_1333	28	.	4.56758	6.27403	2.87878	116	Intron (ENST00000580018.4/100287932, intron 6 of 6)	10	45972489	46003742	31254	1	100287932	ENST00000580018.4	30428	ENSG00000265354	TIMM23	translocase of inner mitochondrial membrane 23
	chr10	46030042	46030148	107	*	chip_y87c_zmynd_peak_1334	36	.	5.02434	7.24437	3.69034	38	Promoter (<=1kb)	10	46005091	46030714	25624	2	8031	ENST00000581486.5	566	ENSG00000266412	NCOA4	nuclear receptor coactivator 4
	chr10	46552566	46553211	646	*	chip_y87c_zmynd_peak_1335	129	.	7.74679	17.9117	12.9919	160	Promoter (2-3kb)	10	46549044	46555530	6487	2	9721	ENST00000374317.1	2319	ENSG00000204175	GPRIN2	G protein regulated inducer of neurite outgrowth 2
	chr10	47504106	47504391	286	*	chip_y87c_zmynd_peak_1336	45	.	5.4811	8.25181	4.55217	252	Exon (ENST00000452145.6/642517, exon 7 of 8)	10	47501854	47523638	21785	2	642517	ENST00000452145.6	19247	ENSG00000204172	AGAP9	ArfGAP with GTPase domain, ankyrin repeat and PH domain 9
	chr10	47940956	47941094	139	*	chip_y87c_zmynd_peak_1337	21	.	3.88333	5.4323	2.19348	53	Intron (ENST00000479781.5/ENST00000479781.5, intron 2 of 2)	10	47918739	47923524	4786	1	5540	ENST00000613306.1	22217	ENSG00000204174	NPY4R	neuropeptide Y receptor Y4
	chr10	48051801	48051921	121	*	chip_y87c_zmynd_peak_1338	89	.	6.75431	13.3456	8.99652	55	Intron (ENST00000602440.2/ENST00000602440.2, intron 5 of 6)	10	48010132	48031640	21509	2	414224	ENST00000603888.2	-20161	ENSG00000265018	AGAP12P	ArfGAP with GTPase domain, ankyrin repeat and PH domain 12, pseudogene
	chr10	49734565	49734657	93	*	chip_y87c_zmynd_peak_1339	45	.	5.4811	8.25181	4.55217	63	3' UTR	10	49734641	49762323	27683	2	55753	ENST00000374103.9	27666	ENSG00000197444	OGDHL	oxoglutarate dehydrogenase like
	chr10	49735637	49735725	89	*	chip_y87c_zmynd_peak_1340	36	.	5.02434	7.24437	3.69034	45	Intron (ENST00000374103.9/55753, intron 22 of 22)	10	49734641	49762323	27683	2	55753	ENST00000374103.9	26598	ENSG00000197444	OGDHL	oxoglutarate dehydrogenase like
	chr10	49841812	49841912	101	*	chip_y87c_zmynd_peak_1341	35	.	4.40017	7.07728	3.59672	34	Intron (ENST00000402038.7/8505, intron 16 of 18)	10	49818279	49970203	151925	2	8505	ENST00000402038.7	128291	ENSG00000227345	PARG	poly(ADP-ribose) glycohydrolase
	chr10	50126200	50126304	105	*	chip_y87c_zmynd_peak_1342	21	.	4.11082	5.34422	2.11796	21	3' UTR	10	50067888	50133506	65619	1	387680	ENST00000611324.4	58312	ENSG00000099290	WASHC2A	WASH complex subunit 2A
	chr10	50126749	50126851	103	*	chip_y87c_zmynd_peak_1343	14	.	3.65406	4.45898	1.42097	77	Intron (ENST00000611324.4/387680, intron 24 of 27)	10	50067888	50133506	65619	1	387680	ENST00000611324.4	58861	ENSG00000099290	WASHC2A	WASH complex subunit 2A
	chr10	50578528	50578636	109	*	chip_y87c_zmynd_peak_1344	13	.	3.04444	4.22587	1.32767	49	Intron (ENST00000429490.5/259230, intron 2 of 9)	10	50305586	50623977	318392	2	259230	ENST00000429490.5	45341	ENSG00000198964	SGMS1	sphingomyelin synthase 1
	chr10	50579984	50580072	89	*	chip_y87c_zmynd_peak_1345	33	.	4.3903	6.77874	3.32468	50	Intron (ENST00000429490.5/259230, intron 2 of 9)	10	50305586	50623977	318392	2	259230	ENST00000429490.5	43905	ENSG00000198964	SGMS1	sphingomyelin synthase 1
	chr10	50621738	50621838	101	*	chip_y87c_zmynd_peak_1346	26	.	4.05258	5.95201	2.64844	18	Promoter (2-3kb)	10	50305586	50623977	318392	2	259230	ENST00000429490.5	2139	ENSG00000198964	SGMS1	sphingomyelin synthase 1
	chr10	50622571	50622680	110	*	chip_y87c_zmynd_peak_1347	54	.	5.93785	9.2935	5.45023	28	Promoter (1-2kb)	10	50305586	50623977	318392	2	259230	ENST00000429490.5	1297	ENSG00000198964	SGMS1	sphingomyelin synthase 1
	chr10	58468637	58468754	118	*	chip_y87c_zmynd_peak_1348	21	.	4.11082	5.34422	2.11796	22	Distal Intergenic	10	58512872	58831435	318564	1	80114	ENST00000373886.8	-44118	ENSG00000122870	BICC1	BicC family RNA binding protein 1
	chr10	61923069	61923205	137	*	chip_y87c_zmynd_peak_1349	27	.	4.27879	6.06576	2.75018	52	Intron (ENST00000644638.1/84159, intron 2 of 4)	10	61901684	62025352	123669	1	84159	ENST00000644638.1	21385	ENSG00000150347	ARID5B	AT-rich interaction domain 5B
	chr10	61923591	61923773	183	*	chip_y87c_zmynd_peak_1350	44	.	5.40115	8.12461	4.48844	145	Intron (ENST00000644638.1/84159, intron 2 of 4)	10	61901684	62025352	123669	1	84159	ENST00000644638.1	21907	ENSG00000150347	ARID5B	AT-rich interaction domain 5B
	chr10	61923890	61924104	215	*	chip_y87c_zmynd_peak_1351	35	.	4.89339	7.03778	3.55921	179	Intron (ENST00000644638.1/84159, intron 2 of 4)	10	61901684	62025352	123669	1	84159	ENST00000644638.1	22206	ENSG00000150347	ARID5B	AT-rich interaction domain 5B
	chr10	63207465	63207584	120	*	chip_y87c_zmynd_peak_1352	14	.	3.37715	4.40282	1.42097	113	Exon (ENST00000639129.1/221037, exon 7 of 23)	10	63167221	63217711	50491	2	221037	ENST00000639129.1	10127	ENSG00000171988	JMJD1C	jumonji domain containing 1C
	chr10	63520526	63520660	135	*	chip_y87c_zmynd_peak_1353	31	.	4.59044	6.55968	3.13805	18	Promoter (1-2kb)	10	63219877	63521850	301974	2	221037	ENST00000633035.1	1190	ENSG00000171988	JMJD1C	jumonji domain containing 1C
	chr10	67885970	67886070	101	*	chip_y87c_zmynd_peak_1354	21	.	4.11082	5.34422	2.11796	34	Promoter (1-2kb)	10	67884656	67918390	33735	1	23411	ENST00000212015.11	1314	ENSG00000096717	SIRT1	sirtuin 1
	chr10	68333036	68333651	616	*	chip_y87c_zmynd_peak_1355	45	.	5.4811	8.25181	4.55217	361	Promoter (<=1kb)	10	68285081	68333049	47969	2	64081	ENST00000495025.2	0	ENSG00000108187	PBLD	phenazine biosynthesis like protein domain containing
	chr10	68333824	68334012	189	*	chip_y87c_zmynd_peak_1356	42	.	5.05675	7.8756	4.25665	48	Promoter (2-3kb)	10	68331174	68342273	11100	1	3189	ENST00000469172.5	2650	ENSG00000096746	HNRNPH3	heterogeneous nuclear ribonucleoprotein H3
	chr10	68334208	68334497	290	*	chip_y87c_zmynd_peak_1357	36	.	4.58939	7.10993	3.62633	51	Promoter (3-4kb)	10	68331174	68342273	11100	1	3189	ENST00000469172.5	3034	ENSG00000096746	HNRNPH3	heterogeneous nuclear ribonucleoprotein H3
	chr10	68334900	68335150	251	*	chip_y87c_zmynd_peak_1358	71	.	6.44238	11.1846	7.12187	69	Promoter (3-4kb)	10	68331174	68342273	11100	1	3189	ENST00000469172.5	3726	ENSG00000096746	HNRNPH3	heterogeneous nuclear ribonucleoprotein H3
	chr10	68335438	68335617	180	*	chip_y87c_zmynd_peak_1359	21	.	4.11082	5.34422	2.11796	125	Promoter (4-5kb)	10	68331174	68342273	11100	1	3189	ENST00000469172.5	4264	ENSG00000096746	HNRNPH3	heterogeneous nuclear ribonucleoprotein H3
	chr10	68335789	68336051	263	*	chip_y87c_zmynd_peak_1360	28	.	4.56758	6.27403	2.87878	50	Promoter (4-5kb)	10	68331174	68342273	11100	1	3189	ENST00000469172.5	4615	ENSG00000096746	HNRNPH3	heterogeneous nuclear ribonucleoprotein H3
	chr10	68336496	68336653	158	*	chip_y87c_zmynd_peak_1361	14	.	3.37715	4.40282	1.42097	75	Intron (ENST00000469172.5/3189, intron 1 of 7)	10	68331174	68342273	11100	1	3189	ENST00000469172.5	5322	ENSG00000096746	HNRNPH3	heterogeneous nuclear ribonucleoprotein H3
	chr10	68337491	68337618	128	*	chip_y87c_zmynd_peak_1362	34	.	4.81857	6.91976	3.4536	72	Promoter (<=1kb)	10	68337616	68343191	5576	1	3189	ENST00000491200.5	0	ENSG00000096746	HNRNPH3	heterogeneous nuclear ribonucleoprotein H3
	chr10	68346072	68346160	89	*	chip_y87c_zmynd_peak_1363	41	.	5.19702	7.79978	4.18596	49	Exon (ENST00000466493.5/55680, exon 17 of 19)	10	68341107	68406950	65844	2	55680	ENST00000466493.5	60790	ENSG00000204130	RUFY2	RUN and FYVE domain containing 2
	chr10	68722434	68722524	91	*	chip_y87c_zmynd_peak_1364	25	.	4.13831	5.84181	2.56882	51	Promoter (1-2kb)	10	68721012	68742408	21397	1	55749	ENST00000536391.5	1422	ENSG00000060339	CCAR1	cell division cycle and apoptosis regulator 1
	chr10	68770698	68770850	153	*	chip_y87c_zmynd_peak_1365	13	.	3.04444	4.22587	1.32767	77	Intron (ENST00000630771.2/55749, intron 16 of 23)	10	68721144	68792375	71232	1	55749	ENST00000630771.2	49554	ENSG00000060339	CCAR1	cell division cycle and apoptosis regulator 1
	chr10	68771007	68771234	228	*	chip_y87c_zmynd_peak_1366	54	.	5.93785	9.2935	5.45023	211	3' UTR	10	68721144	68792375	71232	1	55749	ENST00000630771.2	49863	ENSG00000060339	CCAR1	cell division cycle and apoptosis regulator 1
	chr10	68978669	68978790	122	*	chip_y87c_zmynd_peak_1367	27	.	4.46588	6.11517	2.79655	57	Intron (ENST00000354185.9/9188, intron 12 of 14)	10	68956170	68985068	28899	1	9188	ENST00000354185.9	22499	ENSG00000165732	DDX21	DExD-box helicase 21
	chr10	68979210	68979298	89	*	chip_y87c_zmynd_peak_1368	25	.	4.28229	5.82864	2.5589	27	Intron (ENST00000354185.9/9188, intron 13 of 14)	10	68956170	68985068	28899	1	9188	ENST00000354185.9	23040	ENSG00000165732	DDX21	DExD-box helicase 21
	chr10	69319603	69319816	214	*	chip_y87c_zmynd_peak_1369	45	.	5.4811	8.25181	4.55217	126	Intron (ENST00000436817.6/3098, intron 4 of 20)	10	69269984	69401884	131901	1	3098	ENST00000436817.6	49619	ENSG00000156515	HK1	hexokinase 1
	chr10	69385352	69385557	206	*	chip_y87c_zmynd_peak_1370	36	.	5.02434	7.24437	3.69034	71	Intron (ENST00000436817.6/3098, intron 15 of 20)	10	69269984	69401884	131901	1	3098	ENST00000436817.6	115368	ENSG00000156515	HK1	hexokinase 1
	chr10	69385659	69385756	98	*	chip_y87c_zmynd_peak_1371	63	.	6.39461	10.3669	6.37575	67	Intron (ENST00000436817.6/3098, intron 15 of 20)	10	69269984	69401884	131901	1	3098	ENST00000436817.6	115675	ENSG00000156515	HK1	hexokinase 1
	chr10	69386159	69386308	150	*	chip_y87c_zmynd_peak_1372	28	.	4.56758	6.27403	2.87878	34	Intron (ENST00000436817.6/3098, intron 15 of 20)	10	69269984	69401884	131901	1	3098	ENST00000436817.6	116175	ENSG00000156515	HK1	hexokinase 1
	chr10	70146843	70146942	100	*	chip_y87c_zmynd_peak_1373	45	.	5.4811	8.25181	4.55217	64	Promoter (<=1kb)	10	70137981	70146700	8720	2	219743	ENST00000287078.7	-143	ENSG00000156521	TYSND1	trypsin domain containing 1
	chr10	70147277	70147438	162	*	chip_y87c_zmynd_peak_1374	21	.	4.11082	5.34422	2.11796	26	3' UTR	10	70147289	70170514	23226	2	56681	ENST00000373241.9	23076	ENSG00000079332	SAR1A	secretion associated Ras related GTPase 1A
	chr10	70221510	70221696	187	*	chip_y87c_zmynd_peak_1375	45	.	5.4811	8.25181	4.55217	58	Intron (ENST00000373232.8/5464, intron 2 of 10)	10	70202835	70233429	30595	2	5464	ENST00000373232.8	11733	ENSG00000180817	PPA1	inorganic pyrophosphatase 1
	chr10	70222394	70222564	171	*	chip_y87c_zmynd_peak_1376	54	.	5.93785	9.2935	5.45023	36	Intron (ENST00000373232.8/5464, intron 2 of 10)	10	70202835	70233429	30595	2	5464	ENST00000373232.8	10865	ENSG00000180817	PPA1	inorganic pyrophosphatase 1
	chr10	72096901	72097006	106	*	chip_y87c_zmynd_peak_1377	36	.	5.02434	7.24437	3.69034	27	3' UTR	10	72096032	72216109	120078	2	51008	ENST00000394919.5	119103	ENSG00000138303	ASCC1	activating signal cointegrator 1 complex subunit 1
	chr10	72221606	72221694	89	*	chip_y87c_zmynd_peak_1378	36	.	5.02434	7.24437	3.69034	50	Intron (ENST00000615507.4/119504, intron 1 of 2)	10	72216000	72235858	19859	1	119504	ENST00000615507.4	5606	ENSG00000166295	ANAPC16	anaphase promoting complex subunit 16
	chr10	72275112	72275448	337	*	chip_y87c_zmynd_peak_1379	26	.	4.05258	5.95201	2.64844	291	Promoter (1-2kb)	10	72273924	72276036	2113	1	54541	ENST00000307365.4	1188	ENSG00000168209	DDIT4	DNA damage inducible transcript 4
	chr10	72275597	72275737	141	*	chip_y87c_zmynd_peak_1380	26	.	4.33085	5.90442	2.62098	41	Promoter (1-2kb)	10	72273924	72276036	2113	1	54541	ENST00000307365.4	1673	ENSG00000168209	DDIT4	DNA damage inducible transcript 4
	chr10	72275825	72275917	93	*	chip_y87c_zmynd_peak_1381	72	.	6.75144	11.308	7.23635	32	Promoter (1-2kb)	10	72273924	72276036	2113	1	54541	ENST00000307365.4	1901	ENSG00000168209	DDIT4	DNA damage inducible transcript 4
	chr10	72275994	72276288	295	*	chip_y87c_zmynd_peak_1382	82	.	7.20153	12.4273	8.20235	53	Promoter (2-3kb)	10	72273924	72276036	2113	1	54541	ENST00000307365.4	2070	ENSG00000168209	DDIT4	DNA damage inducible transcript 4
	chr10	72276386	72276726	341	*	chip_y87c_zmynd_peak_1383	54	.	5.93785	9.2935	5.45023	148	Promoter (2-3kb)	10	72274019	72274635	617	1	54541	ENST00000471240.1	2367	ENSG00000168209	DDIT4	DNA damage inducible transcript 4
	chr10	72276871	72276978	108	*	chip_y87c_zmynd_peak_1384	28	.	4.56758	6.27403	2.87878	84	Promoter (2-3kb)	10	72274019	72274635	617	1	54541	ENST00000471240.1	2852	ENSG00000168209	DDIT4	DNA damage inducible transcript 4
	chr10	72337801	72337937	137	*	chip_y87c_zmynd_peak_1385	14	.	3.37715	4.40282	1.42097	39	Intron (ENST00000338820.7/54788, intron 6 of 7)	10	72332830	72355149	22320	2	54788	ENST00000338820.7	17212	ENSG00000148719	DNAJB12	DnaJ heat shock protein family (Hsp40) member B12
	chr10	72338586	72338723	138	*	chip_y87c_zmynd_peak_1386	26	.	4.05258	5.95201	2.64844	35	Intron (ENST00000338820.7/54788, intron 5 of 7)	10	72332830	72355149	22320	2	54788	ENST00000338820.7	16426	ENSG00000148719	DNAJB12	DnaJ heat shock protein family (Hsp40) member B12
	chr10	73245508	73245873	366	*	chip_y87c_zmynd_peak_1387	93	.	7.76489	13.7578	9.33638	229	Promoter (<=1kb)	10	73183362	73245981	62620	2	23234	ENST00000469143.1	108	ENSG00000213551	DNAJC9	DnaJ heat shock protein family (Hsp40) member C9
	chr10	73246130	73246636	507	*	chip_y87c_zmynd_peak_1388	47	.	5.06573	8.52447	4.79182	305	Promoter (<=1kb)	10	73241954	73247255	5302	2	23234	ENST00000372950.6	619	ENSG00000213551	DNAJC9	DnaJ heat shock protein family (Hsp40) member C9
	chr10	73247441	73247541	101	*	chip_y87c_zmynd_peak_1389	21	.	4.11082	5.34422	2.11796	34	Promoter (<=1kb)	10	73247360	73276984	29625	1	414245	ENST00000440197.2	81	ENSG00000227540	DNAJC9-AS1	DNAJC9 antisense RNA 1
	chr10	73383074	73383166	93	*	chip_y87c_zmynd_peak_1390	27	.	4.39733	6.00817	2.70119	82	Intron (ENST00000427492.1/ENST00000427492.1, intron 1 of 1)	10	73375101	73414058	38958	2	310	ENST00000372921.10	30892	ENSG00000138279	ANXA7	annexin A7
	chr10	73572005	73572120	116	*	chip_y87c_zmynd_peak_1391	17	.	3.29814	4.87967	1.79381	7	Intron (ENST00000339859.8/159195, intron 2 of 22)	10	73497538	73625650	128113	2	159195	ENST00000339859.8	53530	ENSG00000166348	USP54	ubiquitin specific peptidase 54
	chr10	73572320	73572443	124	*	chip_y87c_zmynd_peak_1392	50	.	5.65146	8.83443	5.07512	72	Intron (ENST00000339859.8/159195, intron 2 of 22)	10	73497538	73625650	128113	2	159195	ENST00000339859.8	53207	ENSG00000166348	USP54	ubiquitin specific peptidase 54
	chr10	73572611	73572817	207	*	chip_y87c_zmynd_peak_1393	26	.	4.05258	5.95201	2.64844	43	Intron (ENST00000339859.8/159195, intron 2 of 22)	10	73497538	73625650	128113	2	159195	ENST00000339859.8	52833	ENSG00000166348	USP54	ubiquitin specific peptidase 54
	chr10	73771179	73771319	141	*	chip_y87c_zmynd_peak_1394	20	.	3.71487	5.15911	2.02487	79	3' UTR	10	73744372	73772161	27790	1	9632	ENST00000345254.9	26807	ENSG00000176986	SEC24C	SEC24 homolog C, COPII coat complex component
	chr10	73771442	73771621	180	*	chip_y87c_zmynd_peak_1395	45	.	5.4811	8.25181	4.55217	151	3' UTR	10	73744372	73772161	27790	1	9632	ENST00000345254.9	27070	ENSG00000176986	SEC24C	SEC24 homolog C, COPII coat complex component
	chr10	73771715	73771805	91	*	chip_y87c_zmynd_peak_1396	21	.	4.11082	5.34422	2.11796	50	3' UTR	10	73744372	73772161	27790	1	9632	ENST00000345254.9	27343	ENSG00000176986	SEC24C	SEC24 homolog C, COPII coat complex component
	chr10	73773580	73773737	158	*	chip_y87c_zmynd_peak_1397	36	.	5.02434	7.24437	3.69034	124	Promoter (<=1kb)	10	73773605	73780251	6647	1	170384	ENST00000489264.2	0	ENSG00000196968	FUT11	fucosyltransferase 11
	chr10	73773819	73774216	398	*	chip_y87c_zmynd_peak_1398	68	.	6.49627	10.894	6.85332	244	Promoter (1-2kb)	10	73772276	73776219	3944	1	170384	ENST00000372841.8	1543	ENSG00000196968	FUT11	fucosyltransferase 11
	chr10	73774318	73774406	89	*	chip_y87c_zmynd_peak_1399	32	.	4.51452	6.70652	3.27459	71	Promoter (2-3kb)	10	73772276	73776219	3944	1	170384	ENST00000372841.8	2042	ENSG00000196968	FUT11	fucosyltransferase 11
	chr10	73775967	73776076	110	*	chip_y87c_zmynd_peak_1400	28	.	4.56758	6.27403	2.87878	45	Promoter (3-4kb)	10	73772276	73776219	3944	1	170384	ENST00000372841.8	3691	ENSG00000196968	FUT11	fucosyltransferase 11
	chr10	73801702	73801793	92	*	chip_y87c_zmynd_peak_1401	45	.	5.4811	8.25181	4.55217	61	Promoter (1-2kb)	10	73797129	73803077	5949	2	100507331	ENST00000603706.1	1284	ENSG00000272589	ZSWIM8-AS1	ZSWIM8 antisense RNA 1
	chr10	73802302	73802401	100	*	chip_y87c_zmynd_peak_1402	36	.	5.02434	7.24437	3.69034	27	Promoter (<=1kb)	10	73797129	73803077	5949	2	100507331	ENST00000603706.1	676	ENSG00000272589	ZSWIM8-AS1	ZSWIM8 antisense RNA 1
	chr10	74244876	74244964	89	*	chip_y87c_zmynd_peak_1403	35	.	4.89339	7.03778	3.55921	78	Intron (ENST00000672429.1/132, intron 3 of 9)	10	74151202	74708699	557498	1	132	ENST00000672429.1	93674	ENSG00000156110	ADK	adenosine kinase
	chr10	74823941	74824029	89	*	chip_y87c_zmynd_peak_1404	26	.	4.05258	5.95201	2.64844	51	Promoter (<=1kb)	10	74824927	74842972	18046	1	23522	ENST00000648828.1	-898	ENSG00000156650	KAT6B	lysine acetyltransferase 6B
	chr10	75020503	75020690	188	*	chip_y87c_zmynd_peak_1405	45	.	5.4811	8.25181	4.55217	141	3' UTR	10	74824936	75032284	207349	1	23522	ENST00000648725.1	195567	ENSG00000156650	KAT6B	lysine acetyltransferase 6B
	chr10	75020900	75021062	163	*	chip_y87c_zmynd_peak_1406	63	.	6.39461	10.3669	6.37575	87	Intron (ENST00000648725.1/23522, intron 14 of 17)	10	74824936	75032284	207349	1	23522	ENST00000648725.1	195964	ENSG00000156650	KAT6B	lysine acetyltransferase 6B
	chr10	75024797	75024926	130	*	chip_y87c_zmynd_peak_1407	45	.	5.4811	8.25181	4.55217	81	Intron (ENST00000648725.1/23522, intron 16 of 17)	10	74824936	75032284	207349	1	23522	ENST00000648725.1	199861	ENSG00000156650	KAT6B	lysine acetyltransferase 6B
	chr10	75227552	75227640	89	*	chip_y87c_zmynd_peak_1408	27	.	4.46588	6.11517	2.79655	75	Intron (ENST00000298468.9/7417, intron 8 of 9)	10	75210154	75230951	20798	1	7417	ENST00000298468.9	17398	ENSG00000165637	VDAC2	voltage dependent anion channel 2
	chr10	75230724	75230937	214	*	chip_y87c_zmynd_peak_1409	71	.	6.44238	11.1846	7.12187	185	Exon (ENST00000298468.9/7417, exon 10 of 10)	10	75210154	75230951	20798	1	7417	ENST00000298468.9	20570	ENSG00000165637	VDAC2	voltage dependent anion channel 2
	chr10	75232888	75233011	124	*	chip_y87c_zmynd_peak_1410	45	.	5.4811	8.25181	4.55217	57	Promoter (2-3kb)	10	75234426	75235336	911	2	118881	ENST00000490521.1	2325	ENSG00000165644	COMTD1	catechol-O-methyltransferase domain containing 1
	chr10	75233112	75233273	162	*	chip_y87c_zmynd_peak_1411	28	.	4.56758	6.27403	2.87878	144	Promoter (2-3kb)	10	75234426	75235336	911	2	118881	ENST00000490521.1	2063	ENSG00000165644	COMTD1	catechol-O-methyltransferase domain containing 1
	chr10	75233526	75233752	227	*	chip_y87c_zmynd_peak_1412	36	.	5.02434	7.24437	3.69034	153	Promoter (2-3kb)	10	75233641	75235957	2317	2	118881	ENST00000372538.8	2205	ENSG00000165644	COMTD1	catechol-O-methyltransferase domain containing 1
	chr10	75233990	75234145	156	*	chip_y87c_zmynd_peak_1413	36	.	5.02434	7.24437	3.69034	67	Promoter (1-2kb)	10	75233641	75235957	2317	2	118881	ENST00000372538.8	1812	ENSG00000165644	COMTD1	catechol-O-methyltransferase domain containing 1
	chr10	75234519	75234622	104	*	chip_y87c_zmynd_peak_1414	28	.	4.56758	6.27403	2.87878	20	Promoter (1-2kb)	10	75233641	75235957	2317	2	118881	ENST00000372538.8	1335	ENSG00000165644	COMTD1	catechol-O-methyltransferase domain containing 1
	chr10	75397921	75398623	703	*	chip_y87c_zmynd_peak_1415	103	.	8.22164	14.9394	10.3673	534	Promoter (2-3kb)	10	75279726	75401246	121521	2	84858	ENST00000418818.6	2623	ENSG00000165655	ZNF503	zinc finger protein 503
	chr10	75400547	75400650	104	*	chip_y87c_zmynd_peak_1416	21	.	4.11082	5.34422	2.11796	16	Promoter (<=1kb)	10	75279726	75401246	121521	2	84858	ENST00000418818.6	596	ENSG00000165655	ZNF503	zinc finger protein 503
	chr10	75405065	75405250	186	*	chip_y87c_zmynd_peak_1417	36	.	5.02434	7.24437	3.69034	57	Promoter (3-4kb)	10	75401519	75407941	6423	1	100131213	ENST00000466942.2	3546	ENSG00000237149	ZNF503-AS2	ZNF503 antisense RNA 2
	chr10	76303438	76303529	92	*	chip_y87c_zmynd_peak_1418	44	.	5.40115	8.12461	4.48844	52	Intron (ENST00000611255.5/83938, intron 5 of 6)	10	75431624	76560168	1128545	1	83938	ENST00000611255.5	871814	ENSG00000148655	LRMDA	leucine rich melanocyte differentiation associated
	chr10	76303612	76303840	229	*	chip_y87c_zmynd_peak_1419	36	.	5.02434	7.24437	3.69034	81	Intron (ENST00000611255.5/83938, intron 5 of 6)	10	75431624	76560168	1128545	1	83938	ENST00000611255.5	871988	ENSG00000148655	LRMDA	leucine rich melanocyte differentiation associated
	chr10	77846818	77846948	131	*	chip_y87c_zmynd_peak_1420	21	.	4.11082	5.34422	2.11796	24	Intron (ENST00000475613.6/9231, intron 1 of 21)	10	77790791	77869191	78401	2	9231	ENST00000475613.6	22243	ENSG00000151208	DLG5	discs large MAGUK scaffold protein 5
	chr10	77991170	77991258	89	*	chip_y87c_zmynd_peak_1421	36	.	5.02434	7.24437	3.69034	50	Intron (ENST00000372371.8/11128, intron 20 of 30)	10	77975149	78029515	54367	2	11128	ENST00000372371.8	38257	ENSG00000148606	POLR3A	RNA polymerase III subunit A
	chr10	78011256	78011388	133	*	chip_y87c_zmynd_peak_1422	26	.	4.33085	5.90442	2.62098	16	Intron (ENST00000372371.8/11128, intron 11 of 30)	10	77975149	78029515	54367	2	11128	ENST00000372371.8	18127	ENSG00000148606	POLR3A	RNA polymerase III subunit A
	chr10	78034277	78034891	615	*	chip_y87c_zmynd_peak_1423	83	.	7.30813	12.6009	8.31592	406	Promoter (<=1kb)	10	78033760	78040713	6954	1	6229	ENST00000435275.5	517	ENSG00000138326	RPS24	ribosomal protein S24
	chr10	78034990	78035596	607	*	chip_y87c_zmynd_peak_1424	72	.	6.07888	11.3461	7.25888	77	Promoter (<=1kb)	10	78035566	78040697	5132	1	6229	ENST00000645195.1	0	ENSG00000138326	RPS24	ribosomal protein S24
	chr10	78035800	78036088	289	*	chip_y87c_zmynd_peak_1425	73	.	6.85137	11.47	7.3267	145	Promoter (2-3kb)	10	78033760	78040713	6954	1	6229	ENST00000435275.5	2040	ENSG00000138326	RPS24	ribosomal protein S24
	chr10	78036173	78038337	2165	*	chip_y87c_zmynd_peak_1426	125	.	9.13516	17.3713	12.5024	1212	Promoter (2-3kb)	10	78033760	78040713	6954	1	6229	ENST00000435275.5	2413	ENSG00000138326	RPS24	ribosomal protein S24
	chr10	78038492	78038653	162	*	chip_y87c_zmynd_peak_1427	17	.	3.04745	4.79737	1.7243	148	Promoter (4-5kb)	10	78033760	78040713	6954	1	6229	ENST00000435275.5	4732	ENSG00000138326	RPS24	ribosomal protein S24
	chr10	78038950	78039038	89	*	chip_y87c_zmynd_peak_1428	36	.	5.02434	7.24437	3.69034	25	Exon (ENST00000645698.1/6229, exon 5 of 6)	10	78033760	78040713	6954	1	6229	ENST00000435275.5	5190	ENSG00000138326	RPS24	ribosomal protein S24
	chr10	78039127	78039395	269	*	chip_y87c_zmynd_peak_1429	23	.	3.55185	5.56446	2.31446	15	Exon (ENST00000645698.1/6229, exon 5 of 6)	10	78033760	78040713	6954	1	6229	ENST00000435275.5	5367	ENSG00000138326	RPS24	ribosomal protein S24
	chr10	78039505	78039716	212	*	chip_y87c_zmynd_peak_1430	14	.	3.37715	4.40282	1.42097	133	Exon (ENST00000645698.1/6229, exon 5 of 6)	10	78033760	78040713	6954	1	6229	ENST00000435275.5	5745	ENSG00000138326	RPS24	ribosomal protein S24
	chr10	78039817	78040103	287	*	chip_y87c_zmynd_peak_1431	45	.	5.4811	8.25181	4.55217	248	Exon (ENST00000645698.1/6229, exon 5 of 6)	10	78033760	78040713	6954	1	6229	ENST00000435275.5	6057	ENSG00000138326	RPS24	ribosomal protein S24
	chr10	78041844	78041983	140	*	chip_y87c_zmynd_peak_1432	45	.	5.4811	8.25181	4.55217	68	Intron (ENST00000440692.6/6229, intron 4 of 4)	10	78033863	78056813	22951	1	6229	ENST00000440692.6	7981	ENSG00000138326	RPS24	ribosomal protein S24
	chr10	78042065	78042208	144	*	chip_y87c_zmynd_peak_1433	21	.	4.11082	5.34422	2.11796	86	Intron (ENST00000440692.6/6229, intron 4 of 4)	10	78033863	78056813	22951	1	6229	ENST00000440692.6	8202	ENSG00000138326	RPS24	ribosomal protein S24
	chr10	80204559	80204650	92	*	chip_y87c_zmynd_peak_1434	45	.	5.4811	8.25181	4.55217	60	Promoter (<=1kb)	10	80150889	80205537	54649	2	311	ENST00000422982.8	887	ENSG00000122359	ANXA11	annexin A11
	chr10	80460834	80461077	244	*	chip_y87c_zmynd_peak_1435	33	.	4.3903	6.77874	3.32468	203	Intron (ENST00000429989.7/81619, intron 1 of 8)	10	80454166	80533123	78958	1	81619	ENST00000429989.7	6668	ENSG00000108219	TSPAN14	tetraspanin 14
	chr10	80462537	80462685	149	*	chip_y87c_zmynd_peak_1436	21	.	4.11082	5.34422	2.11796	12	Intron (ENST00000429989.7/81619, intron 1 of 8)	10	80454166	80533123	78958	1	81619	ENST00000429989.7	8371	ENSG00000108219	TSPAN14	tetraspanin 14
	chr10	80468140	80468336	197	*	chip_y87c_zmynd_peak_1437	13	.	3.04444	4.22587	1.32767	32	Intron (ENST00000429989.7/81619, intron 1 of 8)	10	80454166	80533123	78958	1	81619	ENST00000429989.7	13974	ENSG00000108219	TSPAN14	tetraspanin 14
	chr10	80468522	80468994	473	*	chip_y87c_zmynd_peak_1438	146	.	10.0487	19.8875	14.6838	107	5' UTR	10	80454166	80533123	78958	1	81619	ENST00000429989.7	14356	ENSG00000108219	TSPAN14	tetraspanin 14
	chr10	80490879	80491115	237	*	chip_y87c_zmynd_peak_1439	20	.	3.71487	5.15911	2.02487	197	Intron (ENST00000429989.7/81619, intron 2 of 8)	10	80454166	80533123	78958	1	81619	ENST00000429989.7	36713	ENSG00000108219	TSPAN14	tetraspanin 14
	chr10	80491299	80491540	242	*	chip_y87c_zmynd_peak_1440	41	.	5.19702	7.79978	4.18596	181	Intron (ENST00000429989.7/81619, intron 2 of 8)	10	80454166	80533123	78958	1	81619	ENST00000429989.7	37133	ENSG00000108219	TSPAN14	tetraspanin 14
	chr10	80491723	80491948	226	*	chip_y87c_zmynd_peak_1441	36	.	4.83179	7.21687	3.69034	143	Intron (ENST00000429989.7/81619, intron 2 of 8)	10	80454166	80533123	78958	1	81619	ENST00000429989.7	37557	ENSG00000108219	TSPAN14	tetraspanin 14
	chr10	80492378	80492517	140	*	chip_y87c_zmynd_peak_1442	21	.	4.11082	5.34422	2.11796	25	Intron (ENST00000429989.7/81619, intron 2 of 8)	10	80454166	80533123	78958	1	81619	ENST00000429989.7	38212	ENSG00000108219	TSPAN14	tetraspanin 14
	chr10	80493286	80493602	317	*	chip_y87c_zmynd_peak_1443	45	.	5.4811	8.25181	4.55217	174	Intron (ENST00000429989.7/81619, intron 2 of 8)	10	80454166	80533123	78958	1	81619	ENST00000429989.7	39120	ENSG00000108219	TSPAN14	tetraspanin 14
	chr10	80493749	80494333	585	*	chip_y87c_zmynd_peak_1444	54	.	5.93785	9.2935	5.45023	39	Intron (ENST00000429989.7/81619, intron 2 of 8)	10	80454166	80533123	78958	1	81619	ENST00000429989.7	39583	ENSG00000108219	TSPAN14	tetraspanin 14
	chr10	80494666	80495306	641	*	chip_y87c_zmynd_peak_1445	63	.	6.39461	10.3669	6.37575	477	Intron (ENST00000429989.7/81619, intron 2 of 8)	10	80454166	80533123	78958	1	81619	ENST00000429989.7	40500	ENSG00000108219	TSPAN14	tetraspanin 14
	chr10	80497207	80497295	89	*	chip_y87c_zmynd_peak_1446	36	.	5.02434	7.24437	3.69034	18	Intron (ENST00000429989.7/81619, intron 2 of 8)	10	80454166	80533123	78958	1	81619	ENST00000429989.7	43041	ENSG00000108219	TSPAN14	tetraspanin 14
	chr10	80498371	80498823	453	*	chip_y87c_zmynd_peak_1447	63	.	6.39461	10.3669	6.37575	374	Intron (ENST00000429989.7/81619, intron 2 of 8)	10	80454166	80533123	78958	1	81619	ENST00000429989.7	44205	ENSG00000108219	TSPAN14	tetraspanin 14
	chr10	80499025	80499225	201	*	chip_y87c_zmynd_peak_1448	93	.	7.76489	13.7578	9.33638	119	Intron (ENST00000429989.7/81619, intron 2 of 8)	10	80454166	80533123	78958	1	81619	ENST00000429989.7	44859	ENSG00000108219	TSPAN14	tetraspanin 14
	chr10	80499404	80499557	154	*	chip_y87c_zmynd_peak_1449	28	.	4.56758	6.27403	2.87878	28	Intron (ENST00000429989.7/81619, intron 2 of 8)	10	80454166	80533123	78958	1	81619	ENST00000429989.7	45238	ENSG00000108219	TSPAN14	tetraspanin 14
	chr10	80504749	80504888	140	*	chip_y87c_zmynd_peak_1450	54	.	5.93785	9.2935	5.45023	68	5' UTR	10	80454166	80533123	78958	1	81619	ENST00000429989.7	50583	ENSG00000108219	TSPAN14	tetraspanin 14
	chr10	80505818	80505932	115	*	chip_y87c_zmynd_peak_1451	45	.	5.4811	8.25181	4.55217	77	Intron (ENST00000429989.7/81619, intron 3 of 8)	10	80454166	80533123	78958	1	81619	ENST00000429989.7	51652	ENSG00000108219	TSPAN14	tetraspanin 14
	chr10	80506039	80506127	89	*	chip_y87c_zmynd_peak_1452	63	.	6.39461	10.3669	6.37575	30	Intron (ENST00000429989.7/81619, intron 3 of 8)	10	80454166	80533123	78958	1	81619	ENST00000429989.7	51873	ENSG00000108219	TSPAN14	tetraspanin 14
	chr10	81270232	81270320	89	*	chip_y87c_zmynd_peak_1453	33	.	4.76393	6.83358	3.37262	23	Distal Intergenic	10	81875194	82987178	1111985	1	10718	ENST00000372141.7	-604874	ENSG00000185737	NRG3	neuregulin 3
	chr10	86512408	86512568	161	*	chip_y87c_zmynd_peak_1454	44	.	5.40115	8.12461	4.48844	97	Intron (ENST00000298767.10/23063, intron 2 of 18)	10	86435256	86521792	86537	2	23063	ENST00000298767.10	9224	ENSG00000062650	WAPL	WAPL cohesin release factor
	chr10	87007633	87007743	111	*	chip_y87c_zmynd_peak_1455	55	.	5.40345	9.43957	5.56829	57	Exon (ENST00000433214.2/119385, exon 11 of 12)	10	86970741	87010126	39386	1	119385	ENST00000433214.2	36892	ENSG00000271880	AGAP11	ArfGAP with GTPase domain, ankyrin repeat and PH domain 11
	chr10	87053337	87053497	161	*	chip_y87c_zmynd_peak_1456	28	.	4.56758	6.27403	2.87878	30	Exon (ENST00000277865.5/2746, exon 12 of 13)	10	87050202	87094843	44642	2	2746	ENST00000277865.5	41346	ENSG00000148672	GLUD1	glutamate dehydrogenase 1
	chr10	87054107	87054274	168	*	chip_y87c_zmynd_peak_1457	36	.	5.02434	7.24437	3.69034	116	Intron (ENST00000277865.5/2746, intron 11 of 12)	10	87050202	87094843	44642	2	2746	ENST00000277865.5	40569	ENSG00000148672	GLUD1	glutamate dehydrogenase 1
	chr10	87060828	87060958	131	*	chip_y87c_zmynd_peak_1458	19	.	3.89776	5.01567	1.91046	99	Exon (ENST00000277865.5/2746, exon 7 of 13)	10	87050202	87094843	44642	2	2746	ENST00000277865.5	33885	ENSG00000148672	GLUD1	glutamate dehydrogenase 1
	chr10	87072668	87072759	92	*	chip_y87c_zmynd_peak_1459	36	.	4.83179	7.21687	3.69034	69	Intron (ENST00000277865.5/2746, intron 4 of 12)	10	87050202	87094843	44642	2	2746	ENST00000277865.5	22084	ENSG00000148672	GLUD1	glutamate dehydrogenase 1
	chr10	87072836	87073057	222	*	chip_y87c_zmynd_peak_1460	44	.	5.40115	8.12461	4.48844	37	Intron (ENST00000277865.5/2746, intron 4 of 12)	10	87050202	87094843	44642	2	2746	ENST00000277865.5	21786	ENSG00000148672	GLUD1	glutamate dehydrogenase 1
	chr10	87089950	87090251	302	*	chip_y87c_zmynd_peak_1461	65	.	5.82213	10.5205	6.50231	227	Promoter (4-5kb)	10	87050202	87094843	44642	2	2746	ENST00000277865.5	4592	ENSG00000148672	GLUD1	glutamate dehydrogenase 1
	chr10	87090437	87091045	609	*	chip_y87c_zmynd_peak_1462	63	.	5.74116	10.3806	6.37575	86	Promoter (3-4kb)	10	87050202	87094843	44642	2	2746	ENST00000277865.5	3798	ENSG00000148672	GLUD1	glutamate dehydrogenase 1
	chr10	87091511	87091928	418	*	chip_y87c_zmynd_peak_1463	73	.	6.85137	11.47	7.3267	176	Promoter (2-3kb)	10	87050202	87094843	44642	2	2746	ENST00000277865.5	2915	ENSG00000148672	GLUD1	glutamate dehydrogenase 1
	chr10	87092058	87092223	166	*	chip_y87c_zmynd_peak_1464	54	.	5.93785	9.2935	5.45023	84	Promoter (2-3kb)	10	87050202	87094843	44642	2	2746	ENST00000277865.5	2620	ENSG00000148672	GLUD1	glutamate dehydrogenase 1
	chr10	87093242	87093365	124	*	chip_y87c_zmynd_peak_1465	33	.	4.76393	6.83358	3.37262	54	Promoter (1-2kb)	10	87050202	87094843	44642	2	2746	ENST00000277865.5	1478	ENSG00000148672	GLUD1	glutamate dehydrogenase 1
	chr10	87093730	87093895	166	*	chip_y87c_zmynd_peak_1466	36	.	5.02434	7.24437	3.69034	37	Promoter (<=1kb)	10	87050202	87094843	44642	2	2746	ENST00000277865.5	948	ENSG00000148672	GLUD1	glutamate dehydrogenase 1
	chr10	87172048	87172167	120	*	chip_y87c_zmynd_peak_1467	45	.	5.42245	8.1585	4.5184	68	Intron (ENST00000298784.5/54537, intron 6 of 8)	10	87095196	87191463	96268	1	54537	ENST00000298784.5	76852	ENSG00000122376	SHLD2	shieldin complex subunit 2
	chr10	87816397	87816642	246	*	chip_y87c_zmynd_peak_1468	23	.	4.17313	5.6582	2.39697	25	Promoter (1-2kb)	10	87751512	87818160	66649	2	84896	ENST00000308448.11	1518	ENSG00000138138	ATAD1	ATPase family AAA domain containing 1
	chr10	87817128	87817420	293	*	chip_y87c_zmynd_peak_1469	45	.	5.4811	8.25181	4.55217	57	Promoter (<=1kb)	10	87751512	87818160	66649	2	84896	ENST00000308448.11	740	ENSG00000138138	ATAD1	ATPase family AAA domain containing 1
	chr10	87867232	87867320	89	*	chip_y87c_zmynd_peak_1470	45	.	5.09952	8.25876	4.55676	28	Promoter (3-4kb)	10	87863625	87971930	108306	1	5728	ENST00000371953.8	3607	ENSG00000171862	PTEN	phosphatase and tensin homolog
	chr10	87867636	87867767	132	*	chip_y87c_zmynd_peak_1471	28	.	4.48335	6.14245	2.82287	50	Promoter (4-5kb)	10	87863625	87971930	108306	1	5728	ENST00000371953.8	4011	ENSG00000171862	PTEN	phosphatase and tensin homolog
	chr10	87960334	87960435	102	*	chip_y87c_zmynd_peak_1472	32	.	4.32302	6.66599	3.23889	39	Intron (ENST00000371953.8/5728, intron 7 of 8)	10	87863625	87971930	108306	1	5728	ENST00000371953.8	96709	ENSG00000171862	PTEN	phosphatase and tensin homolog
	chr10	88913519	88913608	90	*	chip_y87c_zmynd_peak_1473	36	.	5.02434	7.24437	3.69034	28	Intron (ENST00000371927.7/57559, intron 6 of 10)	10	88879734	88975153	95420	1	57559	ENST00000371927.7	33785	ENSG00000138134	STAMBPL1	STAM binding protein like 1
	chr10	88992682	88992785	104	*	chip_y87c_zmynd_peak_1474	40	.	5.11962	7.67651	4.07925	43	Promoter (1-2kb)	10	88990045	88994249	4205	2	100302740	ENST00000651408.1	1464		FAS-AS1	FAS antisense RNA 1
	chr10	88992899	88992987	89	*	chip_y87c_zmynd_peak_1475	40	.	5.10063	7.64625	4.04974	31	Promoter (1-2kb)	10	88990045	88994249	4205	2	100302740	ENST00000651408.1	1262		FAS-AS1	FAS antisense RNA 1
	chr10	91608796	91608887	92	*	chip_y87c_zmynd_peak_1476	43	.	5.27679	7.92675	4.304	29	Distal Intergenic	10	91628442	91633071	4630	2	5507	ENST00000238994.6	24184	ENSG00000119938	PPP1R3C	protein phosphatase 1 regulatory subunit 3C
	chr10	91799715	91799871	157	*	chip_y87c_zmynd_peak_1477	23	.	4.17313	5.6582	2.39697	101	Promoter (1-2kb)	10	91798426	91865475	67050	1	80351	ENST00000371627.5	1289	ENSG00000107854	TNKS2	tankyrase 2
	chr10	92115903	92116011	109	*	chip_y87c_zmynd_peak_1478	25	.	4.13831	5.84181	2.56882	69	Intron (ENST00000412050.8/22849, intron 6 of 9)	10	92046692	92243246	196555	2	22849	ENST00000412050.8	127235	ENSG00000107864	CPEB3	cytoplasmic polyadenylation element binding protein 3
	chr10	92239063	92239198	136	*	chip_y87c_zmynd_peak_1479	13	.	3.04444	4.22587	1.32767	11	Promoter (4-5kb)	10	92046692	92243246	196555	2	22849	ENST00000412050.8	4048	ENSG00000107864	CPEB3	cytoplasmic polyadenylation element binding protein 3
	chr10	92892474	92892562	89	*	chip_y87c_zmynd_peak_1480	21	.	4.06684	5.27631	2.11796	7	Intron (ENST00000671701.1/54536, intron 2 of 22)	10	92826831	93059493	232663	1	54536	ENST00000671701.1	65643	ENSG00000138190	EXOC6	exocyst complex component 6
	chr10	96532796	96533492	697	*	chip_y87c_zmynd_peak_1481	146	.	9.74008	19.8969	14.693	68	Exon (ENST00000371142.9/56889, exon 10 of 15)	10	96518110	96587012	68903	2	56889	ENST00000371142.9	53520	ENSG00000077147	TM9SF3	transmembrane 9 superfamily member 3
	chr10	96533622	96534103	482	*	chip_y87c_zmynd_peak_1482	40	.	4.72801	7.63692	4.04077	26	Intron (ENST00000371142.9/56889, intron 9 of 14)	10	96518110	96587012	68903	2	56889	ENST00000371142.9	52909	ENSG00000077147	TM9SF3	transmembrane 9 superfamily member 3
	chr10	96534393	96534481	89	*	chip_y87c_zmynd_peak_1483	42	.	5.05675	7.8756	4.25665	52	Intron (ENST00000371142.9/56889, intron 9 of 14)	10	96518110	96587012	68903	2	56889	ENST00000371142.9	52531	ENSG00000077147	TM9SF3	transmembrane 9 superfamily member 3
	chr10	96576411	96576561	151	*	chip_y87c_zmynd_peak_1484	41	.	5.19702	7.79978	4.18596	13	Exon (ENST00000475401.1/56889, exon 2 of 2)	10	96518110	96587012	68903	2	56889	ENST00000371142.9	10451	ENSG00000077147	TM9SF3	transmembrane 9 superfamily member 3
	chr10	96585702	96585824	123	*	chip_y87c_zmynd_peak_1485	21	.	3.88333	5.4323	2.19348	57	Promoter (1-2kb)	10	96518110	96587012	68903	2	56889	ENST00000371142.9	1188	ENSG00000077147	TM9SF3	transmembrane 9 superfamily member 3
	chr10	96670971	96671130	160	*	chip_y87c_zmynd_peak_1486	92	.	7.65163	13.5726	9.20904	87	Intron (ENST00000339364.10/118788, intron 2 of 16)	10	96593315	96720514	127200	2	118788	ENST00000339364.10	49384	ENSG00000155629	PIK3AP1	phosphoinositide-3-kinase adaptor protein 1
	chr10	96864226	96864351	126	*	chip_y87c_zmynd_peak_1487	36	.	5.02434	7.24437	3.69034	74	Intron (ENST00000371103.8/84458, intron 2 of 7)	10	96832282	96964441	132160	1	84458	ENST00000371103.8	31944	ENSG00000196233	LCOR	ligand dependent nuclear receptor corepressor
	chr10	96864605	96864801	197	*	chip_y87c_zmynd_peak_1488	21	.	4.11082	5.34422	2.11796	183	Intron (ENST00000371103.8/84458, intron 2 of 7)	10	96832282	96964441	132160	1	84458	ENST00000371103.8	32323	ENSG00000196233	LCOR	ligand dependent nuclear receptor corepressor
	chr10	97332460	97333068	609	*	chip_y87c_zmynd_peak_1489	103	.	8.22164	14.9394	10.3673	421	Promoter (1-2kb)	10	97332497	97334729	2233	2	23401	ENST00000371019.4	1661	ENSG00000181274	FRAT2	FRAT regulator of WNT signaling pathway 2
	chr10	97333209	97333572	364	*	chip_y87c_zmynd_peak_1490	45	.	5.4811	8.25181	4.55217	176	Promoter (1-2kb)	10	97332497	97334729	2233	2	23401	ENST00000371019.4	1157	ENSG00000181274	FRAT2	FRAT regulator of WNT signaling pathway 2
	chr10	97399976	97400088	113	*	chip_y87c_zmynd_peak_1491	26	.	4.05258	5.95201	2.64844	84	Intron (ENST00000536831.5/23223, intron 3 of 34)	10	97356701	97426074	69374	2	23223	ENST00000536831.5	25986	ENSG00000052749	RRP12	ribosomal RNA processing 12 homolog
	chr10	97426988	97427543	556	*	chip_y87c_zmynd_peak_1492	81	.	6.41659	12.3348	8.11814	475	Promoter (<=1kb)	10	97427534	97432690	5157	1	5223	ENST00000467867.1	0	ENSG00000171314	PGAM1	phosphoglycerate mutase 1
	chr10	97427638	97427912	275	*	chip_y87c_zmynd_peak_1493	44	.	4.06327	8.13022	4.49246	190	Promoter (1-2kb)	10	97426191	97433444	7254	1	5223	ENST00000334828.6	1447	ENSG00000171314	PGAM1	phosphoglycerate mutase 1
	chr10	97427988	97428222	235	*	chip_y87c_zmynd_peak_1494	82	.	7.20153	12.4273	8.20235	167	Promoter (1-2kb)	10	97426191	97433444	7254	1	5223	ENST00000334828.6	1797	ENSG00000171314	PGAM1	phosphoglycerate mutase 1
	chr10	99330557	99331110	554	*	chip_y87c_zmynd_peak_1495	63	.	6.39461	10.3669	6.37575	330	Promoter (1-2kb)	10	99329356	99394330	64975	1	26507	ENST00000356713.5	1201	ENSG00000119946	CNNM1	cyclin and CBS domain divalent metal cation transport mediator 1
	chr10	99331208	99331723	516	*	chip_y87c_zmynd_peak_1496	63	.	6.39461	10.3669	6.37575	270	Promoter (1-2kb)	10	99329356	99394330	64975	1	26507	ENST00000356713.5	1852	ENSG00000119946	CNNM1	cyclin and CBS domain divalent metal cation transport mediator 1
	chr10	99331822	99332057	236	*	chip_y87c_zmynd_peak_1497	45	.	5.4811	8.25181	4.55217	54	Promoter (2-3kb)	10	99329356	99394330	64975	1	26507	ENST00000356713.5	2466	ENSG00000119946	CNNM1	cyclin and CBS domain divalent metal cation transport mediator 1
	chr10	99336054	99336341	288	*	chip_y87c_zmynd_peak_1498	40	.	4.72801	7.63692	4.04077	81	Intron (ENST00000356713.5/26507, intron 1 of 10)	10	99329356	99394330	64975	1	26507	ENST00000356713.5	6698	ENSG00000119946	CNNM1	cyclin and CBS domain divalent metal cation transport mediator 1
	chr10	99337134	99337234	101	*	chip_y87c_zmynd_peak_1499	50	.	5.6301	8.80016	5.04446	67	Intron (ENST00000356713.5/26507, intron 1 of 10)	10	99329356	99394330	64975	1	26507	ENST00000356713.5	7778	ENSG00000119946	CNNM1	cyclin and CBS domain divalent metal cation transport mediator 1
	chr10	99394912	99395195	284	*	chip_y87c_zmynd_peak_1500	36	.	5.02434	7.24437	3.69034	265	Downstream (1-2kb)	10	99397465	99403749	6285	2	2805	ENST00000489349.1	8554	ENSG00000120053	GOT1	glutamic-oxaloacetic transaminase 1
	chr10	99397204	99397292	89	*	chip_y87c_zmynd_peak_1501	36	.	5.02434	7.24437	3.69034	48	3' UTR	10	99396870	99430624	33755	2	2805	ENST00000370508.7	33332	ENSG00000120053	GOT1	glutamic-oxaloacetic transaminase 1
	chr10	100187022	100187162	141	*	chip_y87c_zmynd_peak_1502	25	.	4.25052	5.77905	2.51139	114	Promoter (<=1kb)	10	100151808	100186033	34226	2	10613	ENST00000407654.7	-989	ENSG00000107566	ERLIN1	ER lipid raft associated 1
	chr10	100357428	100357560	133	*	chip_y87c_zmynd_peak_1503	21	.	4.11082	5.34422	2.11796	57	Intron (ENST00000370355.3/6319, intron 5 of 5)	10	100347233	100364826	17594	1	6319	ENST00000370355.3	10195	ENSG00000099194	SCD	stearoyl-CoA desaturase
	chr10	100359506	100359708	203	*	chip_y87c_zmynd_peak_1504	59	.	6.06319	9.83226	5.93199	172	Intron (ENST00000370355.3/6319, intron 5 of 5)	10	100347233	100364826	17594	1	6319	ENST00000370355.3	12273	ENSG00000099194	SCD	stearoyl-CoA desaturase
	chr10	100359879	100360271	393	*	chip_y87c_zmynd_peak_1505	20	.	3.71487	5.15911	2.02487	236	Intron (ENST00000370355.3/6319, intron 5 of 5)	10	100347233	100364826	17594	1	6319	ENST00000370355.3	12646	ENSG00000099194	SCD	stearoyl-CoA desaturase
	chr10	100361794	100361890	97	*	chip_y87c_zmynd_peak_1506	45	.	5.4811	8.25181	4.55217	55	3' UTR	10	100347233	100364826	17594	1	6319	ENST00000370355.3	14561	ENSG00000099194	SCD	stearoyl-CoA desaturase
	chr10	100363520	100363746	227	*	chip_y87c_zmynd_peak_1507	53	.	5.85125	9.15471	5.37144	36	3' UTR	10	100347233	100364826	17594	1	6319	ENST00000370355.3	16287	ENSG00000099194	SCD	stearoyl-CoA desaturase
	chr10	100364155	100364473	319	*	chip_y87c_zmynd_peak_1508	28	.	4.56758	6.27403	2.87878	158	3' UTR	10	100347233	100364826	17594	1	6319	ENST00000370355.3	16922	ENSG00000099194	SCD	stearoyl-CoA desaturase
	chr10	100364632	100364870	239	*	chip_y87c_zmynd_peak_1509	28	.	3.80555	6.27825	2.87878	199	3' UTR	10	100347233	100364826	17594	1	6319	ENST00000370355.3	17399	ENSG00000099194	SCD	stearoyl-CoA desaturase
	chr10	100881348	100881500	153	*	chip_y87c_zmynd_peak_1510	36	.	5.02434	7.24437	3.69034	86	Distal Intergenic	10	100912963	100926760	13798	1	55719	ENST00000370271.7	-31463	ENSG00000119906	SLF2	SMC5-SMC6 complex localization factor 2
	chr10	101783721	101783809	89	*	chip_y87c_zmynd_peak_1511	40	.	4.72801	7.63692	4.04077	71	Promoter (<=1kb)	10	101781325	101783413	2089	2	10360	ENST00000370110.5	-308	ENSG00000107833	NPM3	nucleophosmin/nucleoplasmin 3
	chr10	101783903	101784186	284	*	chip_y87c_zmynd_peak_1512	41	.	5.19702	7.79978	4.18596	56	Promoter (<=1kb)	10	101781325	101783413	2089	2	10360	ENST00000370110.5	-490	ENSG00000107833	NPM3	nucleophosmin/nucleoplasmin 3
	chr10	101784465	101784724	260	*	chip_y87c_zmynd_peak_1513	45	.	5.4811	8.25181	4.55217	73	3' UTR	10	101784443	101818465	34023	2	10724	ENST00000439817.5	33741	ENSG00000198408	OGA	O-GlcNAcase
	chr10	101816439	101816889	451	*	chip_y87c_zmynd_peak_1514	135	.	9.59192	18.6193	13.5919	404	Promoter (1-2kb)	10	101784443	101818465	34023	2	10724	ENST00000439817.5	1576	ENSG00000198408	OGA	O-GlcNAcase
	chr10	101817252	101817552	301	*	chip_y87c_zmynd_peak_1515	28	.	4.56758	6.27403	2.87878	136	Promoter (<=1kb)	10	101784443	101818465	34023	2	10724	ENST00000439817.5	913	ENSG00000198408	OGA	O-GlcNAcase
	chr10	102147968	102148153	186	*	chip_y87c_zmynd_peak_1516	21	.	4.11082	5.34422	2.11796	24	Intron (ENST00000413464.6/23082, intron 7 of 11)	10	102132994	102150331	17338	1	23082	ENST00000413464.6	14974	ENSG00000148840	PPRC1	PPARG related coactivator 1
	chr10	102149822	102149967	146	*	chip_y87c_zmynd_peak_1517	54	.	5.93785	9.2935	5.45023	66	Exon (ENST00000413464.6/23082, exon 12 of 12)	10	102132994	102150331	17338	1	23082	ENST00000413464.6	16828	ENSG00000148840	PPRC1	PPARG related coactivator 1
	chr10	102150262	102150439	178	*	chip_y87c_zmynd_peak_1518	26	.	4.33085	5.90442	2.62098	122	3' UTR	10	102132994	102150331	17338	1	23082	ENST00000413464.6	17268	ENSG00000148840	PPRC1	PPARG related coactivator 1
	chr10	102150574	102150845	272	*	chip_y87c_zmynd_peak_1519	17	.	3.29814	4.87967	1.79381	3	Promoter (1-2kb)	10	102152176	102163866	11691	1	9221	ENST00000605788.5	-1331	ENSG00000166197	NOLC1	nucleolar and coiled-body phosphoprotein 1
	chr10	102151827	102152024	198	*	chip_y87c_zmynd_peak_1520	54	.	5.93785	9.2935	5.45023	126	Promoter (<=1kb)	10	102152176	102163866	11691	1	9221	ENST00000605788.5	-152	ENSG00000166197	NOLC1	nucleolar and coiled-body phosphoprotein 1
	chr10	102153020	102153240	221	*	chip_y87c_zmynd_peak_1521	28	.	4.56758	6.27403	2.87878	194	Promoter (<=1kb)	10	102152176	102163866	11691	1	9221	ENST00000605788.5	844	ENSG00000166197	NOLC1	nucleolar and coiled-body phosphoprotein 1
	chr10	102154691	102154779	89	*	chip_y87c_zmynd_peak_1522	21	.	4.11082	5.34422	2.11796	64	Promoter (2-3kb)	10	102152176	102163866	11691	1	9221	ENST00000605788.5	2515	ENSG00000166197	NOLC1	nucleolar and coiled-body phosphoprotein 1
	chr10	102422542	102422770	229	*	chip_y87c_zmynd_peak_1523	54	.	5.93785	9.2935	5.45023	182	Promoter (2-3kb)	10	102419814	102423136	3323	1	79176	ENST00000224862.7	2728	ENSG00000107872	FBXL15	F-box and leucine rich repeat protein 15
	chr10	102451135	102451847	713	*	chip_y87c_zmynd_peak_1524	73	.	6.85137	11.47	7.3267	179	Promoter (<=1kb)	10	102449837	102451543	1707	2	79946	ENST00000625129.1	0	ENSG00000120055	C10orf95	chromosome 10 open reading frame 95
	chr10	102479096	102479344	249	*	chip_y87c_zmynd_peak_1525	63	.	6.39461	10.3669	6.37575	18	3' UTR	10	102461881	102502709	40829	2	10121	ENST00000636707.1	23365	ENSG00000138107	ACTR1A	actin related protein 1A
	chr10	102480141	102480258	118	*	chip_y87c_zmynd_peak_1526	28	.	4.56758	6.27403	2.87878	31	3' UTR	10	102461881	102502709	40829	2	10121	ENST00000636707.1	22451	ENSG00000138107	ACTR1A	actin related protein 1A
	chr10	102645159	102645382	224	*	chip_y87c_zmynd_peak_1527	36	.	5.02434	7.24437	3.69034	88	Promoter (<=1kb)	10	102645253	102656893	11641	1	81603	ENST00000479004.2	0	ENSG00000171206	TRIM8	tripartite motif containing 8
	chr10	102645712	102646258	547	*	chip_y87c_zmynd_peak_1528	47	.	5.06573	8.52447	4.79182	288	Promoter (3-4kb)	10	102642310	102660680	18371	1	81603	ENST00000643721.1	3402	ENSG00000171206	TRIM8	tripartite motif containing 8
	chr10	102646481	102646786	306	*	chip_y87c_zmynd_peak_1529	36	.	5.02434	7.24437	3.69034	106	Promoter (4-5kb)	10	102642310	102660680	18371	1	81603	ENST00000643721.1	4171	ENSG00000171206	TRIM8	tripartite motif containing 8
	chr10	102657541	102657902	362	*	chip_y87c_zmynd_peak_1530	82	.	7.20153	12.4273	8.20235	278	3' UTR	10	102642310	102660680	18371	1	81603	ENST00000643721.1	15231	ENSG00000171206	TRIM8	tripartite motif containing 8
	chr10	102657992	102658197	206	*	chip_y87c_zmynd_peak_1531	55	.	5.40345	9.43957	5.56829	56	3' UTR	10	102642310	102660680	18371	1	81603	ENST00000643721.1	15682	ENSG00000171206	TRIM8	tripartite motif containing 8
	chr10	102658302	102658390	89	*	chip_y87c_zmynd_peak_1532	32	.	4.51452	6.70652	3.27459	26	3' UTR	10	102642310	102660680	18371	1	81603	ENST00000643721.1	15992	ENSG00000171206	TRIM8	tripartite motif containing 8
	chr10	103171824	103171926	103	*	chip_y87c_zmynd_peak_1533	21	.	4.11082	5.34422	2.11796	24	Promoter (3-4kb)	10	103088017	103174982	86966	2	22978	ENST00000404739.7	3056	ENSG00000076685	NT5C2	5'-nucleotidase, cytosolic II
	chr10	103192155	103192273	119	*	chip_y87c_zmynd_peak_1534	40	.	4.72801	7.63692	4.04077	45	Promoter (1-2kb)	10	103088018	103193306	105289	2	22978	ENST00000343289.9	1033	ENSG00000076685	NT5C2	5'-nucleotidase, cytosolic II
	chr10	103281202	103281474	273	*	chip_y87c_zmynd_peak_1535	28	.	4.50096	6.16995	2.84321	127	Promoter (4-5kb)	10	103277138	103290346	13209	1	9118	ENST00000369849.9	4064	ENSG00000148798	INA	internexin neuronal intermediate filament protein alpha
	chr10	103281707	103281865	159	*	chip_y87c_zmynd_peak_1536	28	.	4.56758	6.27403	2.87878	144	Promoter (4-5kb)	10	103277138	103290346	13209	1	9118	ENST00000369849.9	4569	ENSG00000148798	INA	internexin neuronal intermediate filament protein alpha
	chr10	104018548	104018705	158	*	chip_y87c_zmynd_peak_1537	28	.	4.56758	6.27403	2.87878	148	Intron (ENST00000369755.4/9748, intron 14 of 18)	10	103967140	104029233	62094	1	9748	ENST00000369755.4	51408	ENSG00000065613	SLK	STE20 like kinase
	chr10	104268140	104268334	195	*	chip_y87c_zmynd_peak_1538	36	.	5.02434	7.24437	3.69034	88	Promoter (<=1kb)	10	104268336	104268405	70	2	100616323	ENST00000583050.2	71	ENSG00000266852	MIR4482	microRNA 4482
	chr10	109996242	109996365	124	*	chip_y87c_zmynd_peak_1539	21	.	3.88333	5.4323	2.19348	46	Intron (ENST00000627565.2/100505933, intron 3 of 5)	10	109945559	110008381	62823	2	100505933	ENST00000627565.2	12016	ENSG00000203876	ADD3-AS1	ADD3 antisense RNA 1
	chr10	110874309	110874437	129	*	chip_y87c_zmynd_peak_1540	28	.	4.42914	6.30445	2.89985	101	Promoter (2-3kb)	10	110871795	110900005	28211	1	27250	ENST00000393104.6	2514	ENSG00000150593	PDCD4	programmed cell death 4
	chr10	111579674	111579995	322	*	chip_y87c_zmynd_peak_1541	64	.	6.25969	10.5089	6.49232	249	Distal Intergenic	10	111077029	111080907	3879	1	150	ENST00000280155.4	502645	ENSG00000150594	ADRA2A	adrenoceptor alpha 2A
	chr10	111789783	111790115	333	*	chip_y87c_zmynd_peak_1542	45	.	5.4811	8.25181	4.55217	185	Intron (ENST00000656217.1/ENST00000656217.1, intron 2 of 2)	10	112153870	112183710	29841	2	57678	ENST00000369425.5	393595	ENSG00000119927	GPAM	glycerol-3-phosphate acyltransferase, mitochondrial
	chr10	113855667	113855912	246	*	chip_y87c_zmynd_peak_1543	63	.	5.74116	10.3806	6.37575	159	Promoter (1-2kb)	10	113854661	113917194	62534	1	374354	ENST00000369301.3	1006	ENSG00000196865	NHLRC2	NHL repeat containing 2
	chr10	113855988	113856452	465	*	chip_y87c_zmynd_peak_1544	58	.	6.0177	9.75876	5.86839	129	Promoter (1-2kb)	10	113854661	113917194	62534	1	374354	ENST00000369301.3	1327	ENSG00000196865	NHLRC2	NHL repeat containing 2
	chr10	114045672	114045780	109	*	chip_y87c_zmynd_peak_1545	45	.	5.4811	8.25181	4.55217	58	Promoter (1-2kb)	10	114043866	114046904	3039	1	153	ENST00000369295.4	1806	ENSG00000043591	ADRB1	adrenoceptor beta 1
	chr10	114045912	114046348	437	*	chip_y87c_zmynd_peak_1546	63	.	6.39461	10.3669	6.37575	228	Promoter (2-3kb)	10	114043866	114046904	3039	1	153	ENST00000369295.4	2046	ENSG00000043591	ADRB1	adrenoceptor beta 1
	chr10	114046620	114046801	182	*	chip_y87c_zmynd_peak_1547	74	.	6.677	11.5704	7.41508	64	Promoter (2-3kb)	10	114043866	114046904	3039	1	153	ENST00000369295.4	2754	ENSG00000043591	ADRB1	adrenoceptor beta 1
	chr10	114046961	114047374	414	*	chip_y87c_zmynd_peak_1548	52	.	5.17059	9.03654	5.26642	356	Promoter (3-4kb)	10	114043866	114046904	3039	1	153	ENST00000369295.4	3095	ENSG00000043591	ADRB1	adrenoceptor beta 1
	chr10	114047462	114047810	349	*	chip_y87c_zmynd_peak_1549	55	.	5.40345	9.43957	5.56829	67	Promoter (3-4kb)	10	114043866	114046904	3039	1	153	ENST00000369295.4	3596	ENSG00000043591	ADRB1	adrenoceptor beta 1
	chr10	114047945	114048058	114	*	chip_y87c_zmynd_peak_1550	47	.	5.06573	8.52447	4.79182	80	Promoter (4-5kb)	10	114043866	114046904	3039	1	153	ENST00000369295.4	4079	ENSG00000043591	ADRB1	adrenoceptor beta 1
	chr10	114048238	114048365	128	*	chip_y87c_zmynd_peak_1551	45	.	5.09952	8.25876	4.55676	115	Promoter (4-5kb)	10	114043866	114046904	3039	1	153	ENST00000369295.4	4372	ENSG00000043591	ADRB1	adrenoceptor beta 1
	chr10	114048899	114049002	104	*	chip_y87c_zmynd_peak_1552	56	.	5.64315	9.4953	5.61579	38	Distal Intergenic	10	114043866	114046904	3039	1	153	ENST00000369295.4	5033	ENSG00000043591	ADRB1	adrenoceptor beta 1
	chr10	114049867	114049994	128	*	chip_y87c_zmynd_peak_1553	36	.	4.97058	7.15954	3.66832	56	Distal Intergenic	10	114043866	114046904	3039	1	153	ENST00000369295.4	6001	ENSG00000043591	ADRB1	adrenoceptor beta 1
	chr10	114142021	114142303	283	*	chip_y87c_zmynd_peak_1554	17	.	3.04745	4.79737	1.7243	99	Intron (ENST00000369287.8/55088, intron 6 of 15)	10	114120862	114174203	53342	2	55088	ENST00000369287.8	31900	ENSG00000165813	CCDC186	coiled-coil domain containing 186
	chr10	114142771	114142865	95	*	chip_y87c_zmynd_peak_1555	33	.	4.3903	6.77874	3.32468	70	Intron (ENST00000369287.8/55088, intron 6 of 15)	10	114120862	114174203	53342	2	55088	ENST00000369287.8	31338	ENSG00000165813	CCDC186	coiled-coil domain containing 186
	chr10	114162470	114162603	134	*	chip_y87c_zmynd_peak_1556	41	.	5.19702	7.79978	4.18596	76	3' UTR	10	114120862	114174203	53342	2	55088	ENST00000369287.8	11600	ENSG00000165813	CCDC186	coiled-coil domain containing 186
	chr10	114162720	114162808	89	*	chip_y87c_zmynd_peak_1557	17	.	3.29814	4.87967	1.79381	11	Exon (ENST00000369287.8/55088, exon 2 of 16)	10	114120862	114174203	53342	2	55088	ENST00000369287.8	11395	ENSG00000165813	CCDC186	coiled-coil domain containing 186
	chr10	114171708	114171905	198	*	chip_y87c_zmynd_peak_1558	36	.	4.95105	7.12874	3.63909	20	Promoter (2-3kb)	10	114120862	114174203	53342	2	55088	ENST00000369287.8	2298	ENSG00000165813	CCDC186	coiled-coil domain containing 186
	chr10	114172379	114172467	89	*	chip_y87c_zmynd_peak_1559	42	.	5.05675	7.8756	4.25665	54	Promoter (1-2kb)	10	114120862	114174203	53342	2	55088	ENST00000369287.8	1736	ENSG00000165813	CCDC186	coiled-coil domain containing 186
	chr10	114173301	114173463	163	*	chip_y87c_zmynd_peak_1560	36	.	5.02434	7.24437	3.69034	78	Promoter (<=1kb)	10	114120862	114174203	53342	2	55088	ENST00000369287.8	740	ENSG00000165813	CCDC186	coiled-coil domain containing 186
	chr10	114179963	114180825	863	*	chip_y87c_zmynd_peak_1561	63	.	6.39461	10.3669	6.37575	591	Promoter (<=1kb)	10	114179270	114231727	52458	1	56165	ENST00000369282.5	693	ENSG00000095627	TDRD1	tudor domain containing 1
	chr10	114180916	114181689	774	*	chip_y87c_zmynd_peak_1562	47	.	5.06573	8.52447	4.79182	275	Promoter (1-2kb)	10	114179270	114231727	52458	1	56165	ENST00000369282.5	1646	ENSG00000095627	TDRD1	tudor domain containing 1
	chr10	114181783	114182072	290	*	chip_y87c_zmynd_peak_1563	36	.	5.02434	7.24437	3.69034	12	Promoter (2-3kb)	10	114179270	114231727	52458	1	56165	ENST00000369282.5	2513	ENSG00000095627	TDRD1	tudor domain containing 1
	chr10	114182215	114182433	219	*	chip_y87c_zmynd_peak_1564	14	.	3.37715	4.40282	1.42097	23	Promoter (2-3kb)	10	114179270	114231727	52458	1	56165	ENST00000369282.5	2945	ENSG00000095627	TDRD1	tudor domain containing 1
	chr10	114182578	114182685	108	*	chip_y87c_zmynd_peak_1565	45	.	5.4811	8.25181	4.55217	30	Promoter (3-4kb)	10	114179270	114231727	52458	1	56165	ENST00000369282.5	3308	ENSG00000095627	TDRD1	tudor domain containing 1
	chr10	114203166	114203270	105	*	chip_y87c_zmynd_peak_1566	50	.	5.6301	8.80016	5.04446	71	Exon (ENST00000369282.5/56165, exon 7 of 25)	10	114179270	114231727	52458	1	56165	ENST00000369282.5	23896	ENSG00000095627	TDRD1	tudor domain containing 1
	chr10	114203643	114203731	89	*	chip_y87c_zmynd_peak_1567	17	.	3.75581	4.79707	1.7243	65	Intron (ENST00000369282.5/56165, intron 8 of 24)	10	114179270	114231727	52458	1	56165	ENST00000369282.5	24373	ENSG00000095627	TDRD1	tudor domain containing 1
	chr10	114204384	114204477	94	*	chip_y87c_zmynd_peak_1568	41	.	5.19702	7.79978	4.18596	68	Intron (ENST00000369282.5/56165, intron 9 of 24)	10	114179270	114231727	52458	1	56165	ENST00000369282.5	25114	ENSG00000095627	TDRD1	tudor domain containing 1
	chr10	114221813	114222010	198	*	chip_y87c_zmynd_peak_1569	13	.	3.04444	4.22587	1.32767	38	Intron (ENST00000369282.5/56165, intron 20 of 24)	10	114179270	114231727	52458	1	56165	ENST00000369282.5	42543	ENSG00000095627	TDRD1	tudor domain containing 1
	chr10	114222447	114222560	114	*	chip_y87c_zmynd_peak_1570	53	.	5.85125	9.15471	5.37144	48	Intron (ENST00000369282.5/56165, intron 20 of 24)	10	114179270	114231727	52458	1	56165	ENST00000369282.5	43177	ENSG00000095627	TDRD1	tudor domain containing 1
	chr10	114222954	114223059	106	*	chip_y87c_zmynd_peak_1571	20	.	4.03501	5.22721	2.0858	16	Intron (ENST00000369282.5/56165, intron 21 of 24)	10	114179270	114231727	52458	1	56165	ENST00000369282.5	43684	ENSG00000095627	TDRD1	tudor domain containing 1
	chr10	114240564	114240697	134	*	chip_y87c_zmynd_peak_1572	26	.	4.05258	5.95201	2.64844	86	Promoter (1-2kb)	10	114239254	114294489	55236	1	340706	ENST00000392982.8	1310	ENSG00000165816	VWA2	von Willebrand factor A domain containing 2
	chr10	114241351	114241724	374	*	chip_y87c_zmynd_peak_1573	33	.	4.3903	6.77874	3.32468	70	Promoter (2-3kb)	10	114239254	114294489	55236	1	340706	ENST00000392982.8	2097	ENSG00000165816	VWA2	von Willebrand factor A domain containing 2
	chr10	114241816	114241916	101	*	chip_y87c_zmynd_peak_1574	36	.	5.02434	7.24437	3.69034	43	Promoter (2-3kb)	10	114239254	114294489	55236	1	340706	ENST00000392982.8	2562	ENSG00000165816	VWA2	von Willebrand factor A domain containing 2
	chr10	114241998	114242244	247	*	chip_y87c_zmynd_peak_1575	13	.	3.04444	4.22587	1.32767	214	Promoter (2-3kb)	10	114239254	114294489	55236	1	340706	ENST00000392982.8	2744	ENSG00000165816	VWA2	von Willebrand factor A domain containing 2
	chr10	114242831	114242992	162	*	chip_y87c_zmynd_peak_1576	21	.	4.02649	5.42895	2.19244	51	Promoter (3-4kb)	10	114239254	114294489	55236	1	340706	ENST00000392982.8	3577	ENSG00000165816	VWA2	von Willebrand factor A domain containing 2
	chr10	114244406	114244659	254	*	chip_y87c_zmynd_peak_1577	45	.	5.4811	8.25181	4.55217	77	Intron (ENST00000392982.8/340706, intron 1 of 13)	10	114239254	114294489	55236	1	340706	ENST00000392982.8	5152	ENSG00000165816	VWA2	von Willebrand factor A domain containing 2
	chr10	114244816	114245065	250	*	chip_y87c_zmynd_peak_1578	83	.	7.30813	12.6009	8.31592	171	Intron (ENST00000392982.8/340706, intron 1 of 13)	10	114239254	114294489	55236	1	340706	ENST00000392982.8	5562	ENSG00000165816	VWA2	von Willebrand factor A domain containing 2
	chr10	114245225	114245510	286	*	chip_y87c_zmynd_peak_1579	45	.	5.4811	8.25181	4.55217	105	Intron (ENST00000392982.8/340706, intron 1 of 13)	10	114239254	114294489	55236	1	340706	ENST00000392982.8	5971	ENSG00000165816	VWA2	von Willebrand factor A domain containing 2
	chr10	117372480	117372569	90	*	chip_y87c_zmynd_peak_1580	21	.	4.11082	5.34422	2.11796	75	Promoter (2-3kb)	10	117277274	117375440	98167	2	118987	ENST00000334464.7	2871	ENSG00000165650	PDZD8	PDZ domain containing 8
	chr10	118593175	118593263	89	*	chip_y87c_zmynd_peak_1581	28	.	4.56758	6.27403	2.87878	26	Promoter (2-3kb)	10	118589997	118595648	5652	2	2834	ENST00000239032.4	2385	ENSG00000119973	PRLHR	prolactin releasing hormone receptor
	chr10	119078299	119078389	91	*	chip_y87c_zmynd_peak_1582	36	.	5.02434	7.24437	3.69034	72	Promoter (2-3kb)	10	119033670	119080817	47148	2	8661	ENST00000369144.8	2428	ENSG00000107581	EIF3A	eukaryotic translation initiation factor 3 subunit A
	chr10	119079151	119079288	138	*	chip_y87c_zmynd_peak_1583	73	.	6.85137	11.47	7.3267	60	Promoter (1-2kb)	10	119033670	119080817	47148	2	8661	ENST00000369144.8	1529	ENSG00000107581	EIF3A	eukaryotic translation initiation factor 3 subunit A
	chr10	119079516	119079639	124	*	chip_y87c_zmynd_peak_1584	45	.	5.4811	8.25181	4.55217	63	Promoter (1-2kb)	10	119033670	119080817	47148	2	8661	ENST00000369144.8	1178	ENSG00000107581	EIF3A	eukaryotic translation initiation factor 3 subunit A
	chr10	119079733	119079833	101	*	chip_y87c_zmynd_peak_1585	45	.	5.4811	8.25181	4.55217	19	Promoter (<=1kb)	10	119033670	119080817	47148	2	8661	ENST00000369144.8	984	ENSG00000107581	EIF3A	eukaryotic translation initiation factor 3 subunit A
	chr10	119541291	119541519	229	*	chip_y87c_zmynd_peak_1586	63	.	6.39461	10.3669	6.37575	149	Promoter (1-2kb)	10	119499817	119542719	42903	2	6001	ENST00000369103.3	1200	ENSG00000148908	RGS10	regulator of G protein signaling 10
	chr10	119575543	119575668	126	*	chip_y87c_zmynd_peak_1587	50	.	5.6301	8.80016	5.04446	73	3' UTR	10	119571802	119596495	24694	2	7073	ENST00000369093.6	20827	ENSG00000151923	TIAL1	TIA1 cytotoxic granule associated RNA binding protein like 1
	chr10	119577550	119577668	119	*	chip_y87c_zmynd_peak_1588	14	.	3.37715	4.40282	1.42097	13	3' UTR	10	119571802	119596495	24694	2	7073	ENST00000369093.6	18827	ENSG00000151923	TIAL1	TIA1 cytotoxic granule associated RNA binding protein like 1
	chr10	119841555	119841707	153	*	chip_y87c_zmynd_peak_1589	26	.	4.05258	5.95201	2.64844	80	Intron (ENST00000360003.7/79892, intron 10 of 15)	10	119829404	119872754	43351	2	79892	ENST00000360003.7	31047	ENSG00000197771	MCMBP	minichromosome maintenance complex binding protein
	chr10	119897267	119897425	159	*	chip_y87c_zmynd_peak_1590	28	.	4.56758	6.27403	2.87878	52	Promoter (4-5kb)	10	119892730	119944657	51928	1	11196	ENST00000369075.8	4537	ENSG00000107651	SEC23IP	SEC23 interacting protein
	chr10	119931971	119932099	129	*	chip_y87c_zmynd_peak_1591	36	.	5.02434	7.24437	3.69034	64	Intron (ENST00000369075.8/11196, intron 15 of 18)	10	119892730	119944657	51928	1	11196	ENST00000369075.8	39241	ENSG00000107651	SEC23IP	SEC23 interacting protein
	chr10	121900821	121901101	281	*	chip_y87c_zmynd_peak_1592	47	.	5.06573	8.52447	4.79182	103	Intron (ENST00000224652.10/11101, intron 6 of 11)	10	121740421	121928063	187643	2	11101	ENST00000224652.10	26962	ENSG00000107669	ATE1	arginyltransferase 1
	chr10	121926433	121926547	115	*	chip_y87c_zmynd_peak_1593	28	.	4.56758	6.27403	2.87878	42	Promoter (1-2kb)	10	121740421	121928063	187643	2	11101	ENST00000224652.10	1516	ENSG00000107669	ATE1	arginyltransferase 1
	chr10	123155123	123155347	225	*	chip_y87c_zmynd_peak_1594	28	.	4.56758	6.27403	2.87878	156	Promoter (<=1kb)	10	123154402	123165212	10811	1	9184	ENST00000368859.6	721	ENSG00000154473	BUB3	BUB3 mitotic checkpoint protein
	chr10	123155451	123156226	776	*	chip_y87c_zmynd_peak_1595	73	.	6.85137	11.47	7.3267	109	Promoter (1-2kb)	10	123154402	123165212	10811	1	9184	ENST00000368859.6	1049	ENSG00000154473	BUB3	BUB3 mitotic checkpoint protein
	chr10	124694302	124694437	136	*	chip_y87c_zmynd_peak_1596	21	.	4.11082	5.34422	2.11796	120	Intron (ENST00000494792.1/9679, intron 8 of 9)	10	124617080	124791727	174648	2	9679	ENST00000494792.1	97290	ENSG00000189319	FAM53B	family with sequence similarity 53 member B
	chr10	124741949	124742189	241	*	chip_y87c_zmynd_peak_1597	44	.	5.40115	8.12461	4.48844	191	Intron (ENST00000494792.1/9679, intron 6 of 9)	10	124617080	124791727	174648	2	9679	ENST00000494792.1	49538	ENSG00000189319	FAM53B	family with sequence similarity 53 member B
	chr10	124742667	124742755	89	*	chip_y87c_zmynd_peak_1598	21	.	4.11082	5.34422	2.11796	62	5' UTR	10	124617080	124791727	174648	2	9679	ENST00000494792.1	48972	ENSG00000189319	FAM53B	family with sequence similarity 53 member B
	chr10	124745199	124745340	142	*	chip_y87c_zmynd_peak_1599	28	.	4.56758	6.27403	2.87878	22	Intron (ENST00000494792.1/9679, intron 6 of 9)	10	124617080	124791727	174648	2	9679	ENST00000494792.1	46387	ENSG00000189319	FAM53B	family with sequence similarity 53 member B
	chr10	124992496	124992651	156	*	chip_y87c_zmynd_peak_1600	47	.	5.06573	8.52447	4.79182	48	Intron (ENST00000309035.11/1488, intron 8 of 8)	10	124984317	125028071	43755	2	1488	ENST00000309035.11	35420	ENSG00000175029	CTBP2	C-terminal binding protein 2
	chr10	124992816	124992957	142	*	chip_y87c_zmynd_peak_1601	36	.	5.02434	7.24437	3.69034	101	Intron (ENST00000309035.11/1488, intron 7 of 8)	10	124984317	125028071	43755	2	1488	ENST00000309035.11	35114	ENSG00000175029	CTBP2	C-terminal binding protein 2
	chr10	125001239	125001478	240	*	chip_y87c_zmynd_peak_1602	28	.	4.56758	6.27403	2.87878	48	Exon (ENST00000617058.1/ENST00000617058.1, exon 1 of 1)	10	124984317	125028071	43755	2	1488	ENST00000309035.11	26593	ENSG00000175029	CTBP2	C-terminal binding protein 2
	chr10	125008321	125008848	528	*	chip_y87c_zmynd_peak_1603	54	.	5.93785	9.2935	5.45023	82	Intron (ENST00000309035.11/1488, intron 1 of 8)	10	124984317	125028071	43755	2	1488	ENST00000309035.11	19223	ENSG00000175029	CTBP2	C-terminal binding protein 2
	chr10	125008973	125009248	276	*	chip_y87c_zmynd_peak_1604	45	.	5.4811	8.25181	4.55217	206	Intron (ENST00000309035.11/1488, intron 1 of 8)	10	124984317	125028071	43755	2	1488	ENST00000309035.11	18823	ENSG00000175029	CTBP2	C-terminal binding protein 2
	chr10	125024518	125024950	433	*	chip_y87c_zmynd_peak_1605	40	.	4.72801	7.63692	4.04077	377	Promoter (3-4kb)	10	124984317	125028071	43755	2	1488	ENST00000309035.11	3121	ENSG00000175029	CTBP2	C-terminal binding protein 2
	chr10	125061043	125061161	119	*	chip_y87c_zmynd_peak_1606	45	.	5.4811	8.25181	4.55217	40	Intron (ENST00000337195.9/1488, intron 2 of 10)	10	124984317	125160513	176197	2	1488	ENST00000337195.9	99352	ENSG00000175029	CTBP2	C-terminal binding protein 2
	chr10	125085170	125085512	343	*	chip_y87c_zmynd_peak_1607	54	.	5.93785	9.2935	5.45023	63	Intron (ENST00000337195.9/1488, intron 2 of 10)	10	124984317	125160513	176197	2	1488	ENST00000337195.9	75001	ENSG00000175029	CTBP2	C-terminal binding protein 2
	chr10	125123819	125124091	273	*	chip_y87c_zmynd_peak_1608	36	.	5.02434	7.24437	3.69034	14	Intron (ENST00000337195.9/1488, intron 1 of 10)	10	124984317	125160513	176197	2	1488	ENST00000337195.9	36422	ENSG00000175029	CTBP2	C-terminal binding protein 2
	chr10	125133901	125134026	126	*	chip_y87c_zmynd_peak_1609	36	.	5.02434	7.24437	3.69034	22	Intron (ENST00000337195.9/1488, intron 1 of 10)	10	124984317	125160513	176197	2	1488	ENST00000337195.9	26487	ENSG00000175029	CTBP2	C-terminal binding protein 2
	chr10	125138238	125138374	137	*	chip_y87c_zmynd_peak_1610	21	.	4.11082	5.34422	2.11796	52	Promoter (<=1kb)	10	125100587	125138250	37664	2	1488	ENST00000530930.1	0	ENSG00000175029	CTBP2	C-terminal binding protein 2
	chr10	125153655	125154024	370	*	chip_y87c_zmynd_peak_1611	73	.	6.85137	11.47	7.3267	115	Intron (ENST00000337195.9/1488, intron 1 of 10)	10	124984317	125160513	176197	2	1488	ENST00000337195.9	6489	ENSG00000175029	CTBP2	C-terminal binding protein 2
	chr10	125154484	125154572	89	*	chip_y87c_zmynd_peak_1612	33	.	4.3903	6.77874	3.32468	38	Intron (ENST00000337195.9/1488, intron 1 of 10)	10	124984317	125160513	176197	2	1488	ENST00000337195.9	5941	ENSG00000175029	CTBP2	C-terminal binding protein 2
	chr10	125155133	125155270	138	*	chip_y87c_zmynd_peak_1613	63	.	6.39461	10.3669	6.37575	66	Intron (ENST00000337195.9/1488, intron 1 of 10)	10	124984317	125160513	176197	2	1488	ENST00000337195.9	5243	ENSG00000175029	CTBP2	C-terminal binding protein 2
	chr10	125157072	125157324	253	*	chip_y87c_zmynd_peak_1614	45	.	5.4811	8.25181	4.55217	189	Promoter (3-4kb)	10	124984317	125160513	176197	2	1488	ENST00000337195.9	3189	ENSG00000175029	CTBP2	C-terminal binding protein 2
	chr10	125157960	125158113	154	*	chip_y87c_zmynd_peak_1615	28	.	4.56758	6.27403	2.87878	51	Promoter (2-3kb)	10	124984317	125160513	176197	2	1488	ENST00000337195.9	2400	ENSG00000175029	CTBP2	C-terminal binding protein 2
	chr10	125158353	125158720	368	*	chip_y87c_zmynd_peak_1616	54	.	5.93785	9.2935	5.45023	250	Promoter (<=1kb)	10	124989225	125158716	169492	2	1488	ENST00000531469.5	0	ENSG00000175029	CTBP2	C-terminal binding protein 2
	chr10	125725152	125725240	89	*	chip_y87c_zmynd_peak_1617	21	.	4.11082	5.34422	2.11796	49	Intron (ENST00000419769.6/26098, intron 4 of 25)	10	125719515	125763579	44065	1	26098	ENST00000419769.6	5637	ENSG00000107938	EDRF1	erythroid differentiation regulatory factor 1
	chr10	125725555	125725659	105	*	chip_y87c_zmynd_peak_1618	28	.	4.56758	6.27403	2.87878	23	Exon (ENST00000630227.2/101927983, exon 2 of 2)	10	125725634	125749525	23892	2	101927983	ENST00000630227.2	23866	ENSG00000236991	EDRF1-AS1	EDRF1 antisense RNA 1
	chr10	125726024	125726131	108	*	chip_y87c_zmynd_peak_1619	21	.	4.11082	5.34422	2.11796	83	Intron (ENST00000419769.6/26098, intron 6 of 25)	10	125725634	125749525	23892	2	101927983	ENST00000630227.2	23394	ENSG00000236991	EDRF1-AS1	EDRF1 antisense RNA 1
	chr10	125726284	125727509	1226	*	chip_y87c_zmynd_peak_1620	63	.	5.74116	10.3806	6.37575	857	Intron (ENST00000419769.6/26098, intron 6 of 25)	10	125725634	125749525	23892	2	101927983	ENST00000630227.2	22016	ENSG00000236991	EDRF1-AS1	EDRF1 antisense RNA 1
	chr10	125757165	125757268	104	*	chip_y87c_zmynd_peak_1621	28	.	4.56758	6.27403	2.87878	16	Intron (ENST00000419769.6/26098, intron 25 of 25)	10	125753580	125773871	20292	2	118856	ENST00000651834.1	16603	ENSG00000154485	MMP21	matrix metallopeptidase 21
	chr10	125757403	125757556	154	*	chip_y87c_zmynd_peak_1622	21	.	4.11082	5.34422	2.11796	86	3' UTR	10	125753580	125773871	20292	2	118856	ENST00000651834.1	16315	ENSG00000154485	MMP21	matrix metallopeptidase 21
	chr10	128109701	128109924	224	*	chip_y87c_zmynd_peak_1623	36	.	5.02434	7.24437	3.69034	19	Intron (ENST00000368653.7/4288, intron 11 of 13)	10	128096659	128126204	29546	2	4288	ENST00000368653.7	16280	ENSG00000148773	MKI67	marker of proliferation Ki-67
	chr10	128125192	128125280	89	*	chip_y87c_zmynd_peak_1624	21	.	4.11082	5.34422	2.11796	33	Promoter (<=1kb)	10	128096659	128126204	29546	2	4288	ENST00000368653.7	924	ENSG00000148773	MKI67	marker of proliferation Ki-67
	chr10	129308363	129308461	99	*	chip_y87c_zmynd_peak_1625	36	.	5.02434	7.24437	3.69034	59	Distal Intergenic	10	129467190	129767519	300330	1	4255	ENST00000306010.8	-158729	ENSG00000170430	MGMT	O-6-methylguanine-DNA methyltransferase
	chr10	131962545	131962644	100	*	chip_y87c_zmynd_peak_1626	45	.	5.4811	8.25181	4.55217	44	Distal Intergenic	10	131968228	131981923	13696	2	664	ENST00000540159.3	19279	ENSG00000176171	BNIP3	BCL2 interacting protein 3
	chr10	131977895	131978403	509	*	chip_y87c_zmynd_peak_1627	103	.	8.22164	14.9394	10.3673	79	Promoter (3-4kb)	10	131966455	131982013	15559	2	664	ENST00000368636.8	3610	ENSG00000176171	BNIP3	BCL2 interacting protein 3
	chr10	131979811	131979899	89	*	chip_y87c_zmynd_peak_1628	21	.	4.11082	5.34422	2.11796	16	Promoter (2-3kb)	10	131966455	131982013	15559	2	664	ENST00000368636.8	2114	ENSG00000176171	BNIP3	BCL2 interacting protein 3
	chr10	132398061	132398262	202	*	chip_y87c_zmynd_peak_1629	54	.	5.93785	9.2935	5.45023	115	Promoter (<=1kb)	10	132397168	132417528	20361	1	170394	ENST00000631148.2	893	ENSG00000171813	PWWP2B	PWWP domain containing 2B
	chr10	132411187	132411298	112	*	chip_y87c_zmynd_peak_1630	36	.	5.02434	7.24437	3.69034	34	Intron (ENST00000631148.2/170394, intron 2 of 2)	10	132397168	132417528	20361	1	170394	ENST00000631148.2	14019	ENSG00000171813	PWWP2B	PWWP domain containing 2B
	chr10	132411594	132411958	365	*	chip_y87c_zmynd_peak_1631	63	.	6.39461	10.3669	6.37575	110	Intron (ENST00000631148.2/170394, intron 2 of 2)	10	132397168	132417528	20361	1	170394	ENST00000631148.2	14426	ENSG00000171813	PWWP2B	PWWP domain containing 2B
	chr10	133309669	133309837	169	*	chip_y87c_zmynd_peak_1632	21	.	4.11082	5.34422	2.11796	18	Promoter (2-3kb)	10	133279642	133312337	32696	2	10844	ENST00000482278.5	2500	ENSG00000130640	TUBGCP2	tubulin gamma complex associated protein 2
	chr10	133311124	133311212	89	*	chip_y87c_zmynd_peak_1633	28	.	4.56758	6.27403	2.87878	16	Promoter (1-2kb)	10	133279642	133312337	32696	2	10844	ENST00000482278.5	1125	ENSG00000130640	TUBGCP2	tubulin gamma complex associated protein 2
	chr10	133364764	133364852	89	*	chip_y87c_zmynd_peak_1634	21	.	4.11082	5.34422	2.11796	85	Intron (ENST00000368547.4/1892, intron 6 of 7)	10	133362485	133373354	10870	2	1892	ENST00000368547.4	8502	ENSG00000127884	ECHS1	enoyl-CoA hydratase, short chain 1
	chr11	249837	249936	100	*	chip_y87c_zmynd_peak_1635	21	.	4.11082	5.34422	2.11796	13	Intron (ENST00000532097.6/5719, intron 9 of 12)	11	236976	252984	16009	1	5719	ENST00000532097.6	12861	ENSG00000185627	PSMD13	proteasome 26S subunit, non-ATPase 13
	chr11	561791	561888	98	*	chip_y87c_zmynd_peak_1636	73	.	6.85137	11.47	7.3267	52	Promoter (1-2kb)	11	560404	563993	3590	1	8045	ENST00000431809.5	1387	ENSG00000099849	RASSF7	Ras association domain family member 7
	chr11	577108	578009	902	*	chip_y87c_zmynd_peak_1637	54	.	5.93785	9.2935	5.45023	281	Promoter (<=1kb)	11	576470	612222	35753	1	57661	ENST00000264555.10	638	ENSG00000070047	PHRF1	PHD and ring finger domains 1
	chr11	578399	578520	122	*	chip_y87c_zmynd_peak_1638	36	.	5.02434	7.24437	3.69034	75	Promoter (1-2kb)	11	576470	612222	35753	1	57661	ENST00000264555.10	1929	ENSG00000070047	PHRF1	PHD and ring finger domains 1
	chr11	612054	612508	455	*	chip_y87c_zmynd_peak_1639	93	.	7.76489	13.7578	9.33638	65	3' UTR	11	576470	612222	35753	1	57661	ENST00000264555.10	35584	ENSG00000070047	PHRF1	PHD and ring finger domains 1
	chr11	615477	615593	117	*	chip_y87c_zmynd_peak_1640	21	.	4.11082	5.34422	2.11796	67	Promoter (<=1kb)	11	612555	615728	3174	2	3665	ENST00000397566.5	135	ENSG00000185507	IRF7	interferon regulatory factor 7
	chr11	662771	662915	145	*	chip_y87c_zmynd_peak_1641	14	.	3.37715	4.40282	1.42097	64	Intron (ENST00000527170.5/10522, intron 7 of 9)	11	644233	687936	43704	2	10522	ENST00000527170.5	25021	ENSG00000177030	DEAF1	DEAF1 transcription factor
	chr11	693578	693763	186	*	chip_y87c_zmynd_peak_1642	36	.	5.02434	7.24437	3.69034	37	Promoter (<=1kb)	11	686972	693644	6673	2	10522	ENST00000528864.5	0	ENSG00000177030	DEAF1	DEAF1 transcription factor
	chr11	704818	704935	118	*	chip_y87c_zmynd_peak_1643	28	.	4.56758	6.27403	2.87878	42	Promoter (1-2kb)	11	686932	706715	19784	2	10522	ENST00000525626.5	1780	ENSG00000177030	DEAF1	DEAF1 transcription factor
	chr11	748395	748589	195	*	chip_y87c_zmynd_peak_1644	28	.	4.56758	6.27403	2.87878	52	Promoter (<=1kb)	11	747415	763520	16106	1	6888	ENST00000528070.5	980	ENSG00000177156	TALDO1	transaldolase 1
	chr11	762861	762999	139	*	chip_y87c_zmynd_peak_1645	20	.	3.71487	5.15911	2.02487	98	Intron (ENST00000528070.5/6888, intron 5 of 5)	11	747415	763520	16106	1	6888	ENST00000528070.5	15446	ENSG00000177156	TALDO1	transaldolase 1
	chr11	763396	763540	145	*	chip_y87c_zmynd_peak_1646	73	.	6.85137	11.47	7.3267	66	3' UTR	11	747415	763520	16106	1	6888	ENST00000528070.5	15981	ENSG00000177156	TALDO1	transaldolase 1
	chr11	765015	765136	122	*	chip_y87c_zmynd_peak_1647	36	.	5.02434	7.24437	3.69034	40	Promoter (<=1kb)	11	764370	765005	636	1	6888	ENST00000532202.1	645	ENSG00000177156	TALDO1	transaldolase 1
	chr11	767086	767184	99	*	chip_y87c_zmynd_peak_1648	23	.	4.17313	5.6582	2.39697	12	Promoter (2-3kb)	11	764370	765005	636	1	6888	ENST00000532202.1	2716	ENSG00000177156	TALDO1	transaldolase 1
	chr11	810989	811129	141	*	chip_y87c_zmynd_peak_1649	45	.	5.4811	8.25181	4.55217	68	Promoter (1-2kb)	11	809965	812880	2916	1	6181	ENST00000532004.5	1024	ENSG00000177600	RPLP2	ribosomal protein lateral stalk subunit P2
	chr11	811206	811366	161	*	chip_y87c_zmynd_peak_1650	45	.	5.4811	8.25181	4.55217	46	Promoter (1-2kb)	11	809965	812880	2916	1	6181	ENST00000532004.5	1241	ENSG00000177600	RPLP2	ribosomal protein lateral stalk subunit P2
	chr11	813423	813511	89	*	chip_y87c_zmynd_peak_1651	21	.	4.11082	5.34422	2.11796	27	Promoter (1-2kb)	11	812079	812850	772	1	6181	ENST00000527517.1	1344	ENSG00000177600	RPLP2	ribosomal protein lateral stalk subunit P2
	chr11	986528	986742	215	*	chip_y87c_zmynd_peak_1652	83	.	7.30813	12.6009	8.31592	51	Intron (ENST00000332231.9/161, intron 8 of 21)	11	925809	1012245	86437	1	161	ENST00000332231.9	60719	ENSG00000183020	AP2A2	adaptor related protein complex 2 subunit alpha 2
	chr11	1302894	1303178	285	*	chip_y87c_zmynd_peak_1653	36	.	5.02434	7.24437	3.69034	140	Intron (ENST00000317204.11/54472, intron 1 of 5)	11	1274371	1309632	35262	2	54472	ENST00000317204.11	6454	ENSG00000078902	TOLLIP	toll interacting protein
	chr11	1303827	1304446	620	*	chip_y87c_zmynd_peak_1654	73	.	6.85137	11.47	7.3267	538	Intron (ENST00000317204.11/54472, intron 1 of 5)	11	1274371	1309632	35262	2	54472	ENST00000317204.11	5186	ENSG00000078902	TOLLIP	toll interacting protein
	chr11	1304688	1305761	1074	*	chip_y87c_zmynd_peak_1655	135	.	9.59192	18.6193	13.5919	218	Promoter (3-4kb)	11	1274371	1309632	35262	2	54472	ENST00000317204.11	3871	ENSG00000078902	TOLLIP	toll interacting protein
	chr11	1307071	1307159	89	*	chip_y87c_zmynd_peak_1656	36	.	5.02434	7.24437	3.69034	48	Promoter (2-3kb)	11	1274371	1309632	35262	2	54472	ENST00000317204.11	2473	ENSG00000078902	TOLLIP	toll interacting protein
	chr11	1307415	1307660	246	*	chip_y87c_zmynd_peak_1657	54	.	5.93785	9.2935	5.45023	74	Promoter (1-2kb)	11	1274371	1309632	35262	2	54472	ENST00000317204.11	1972	ENSG00000078902	TOLLIP	toll interacting protein
	chr11	1307884	1307972	89	*	chip_y87c_zmynd_peak_1658	14	.	3.37715	4.40282	1.42097	0	Promoter (1-2kb)	11	1274371	1309632	35262	2	54472	ENST00000317204.11	1660	ENSG00000078902	TOLLIP	toll interacting protein
	chr11	1308200	1308310	111	*	chip_y87c_zmynd_peak_1659	45	.	5.4811	8.25181	4.55217	55	Promoter (1-2kb)	11	1274371	1309632	35262	2	54472	ENST00000317204.11	1322	ENSG00000078902	TOLLIP	toll interacting protein
	chr11	1391926	1392098	173	*	chip_y87c_zmynd_peak_1660	21	.	4.11082	5.34422	2.11796	110	Promoter (2-3kb)	11	1389899	1462685	72787	1	9024	ENST00000308219.13	2027	ENSG00000174672	BRSK2	BR serine/threonine kinase 2
	chr11	2256845	2257007	163	*	chip_y87c_zmynd_peak_1661	36	.	5.02434	7.24437	3.69034	88	Distal Intergenic	11	2268495	2270952	2458	2	430	ENST00000331289.4	13945	ENSG00000183734	ASCL2	achaete-scute family bHLH transcription factor 2
	chr11	2397804	2397992	189	*	chip_y87c_zmynd_peak_1662	28	.	4.56758	6.27403	2.87878	67	Promoter (1-2kb)	11	2396313	2397299	987	1	975	ENST00000481386.1	1491	ENSG00000110651	CD81	CD81 molecule
	chr11	2976690	2976820	131	*	chip_y87c_zmynd_peak_1663	28	.	4.56758	6.27403	2.87878	15	Intron (ENST00000620138.4/4676, intron 3 of 14)	11	2944431	2992377	47947	2	4676	ENST00000620138.4	15557	ENSG00000205531	NAP1L4	nucleosome assembly protein 1 like 4
	chr11	2976938	2977355	418	*	chip_y87c_zmynd_peak_1664	47	.	5.06573	8.52447	4.79182	327	Intron (ENST00000620138.4/4676, intron 3 of 14)	11	2944431	2992377	47947	2	4676	ENST00000620138.4	15022	ENSG00000205531	NAP1L4	nucleosome assembly protein 1 like 4
	chr11	2989432	2989558	127	*	chip_y87c_zmynd_peak_1665	14	.	3.50083	4.40389	1.42097	118	Promoter (2-3kb)	11	2944431	2992377	47947	2	4676	ENST00000620138.4	2819	ENSG00000205531	NAP1L4	nucleosome assembly protein 1 like 4
	chr11	2990052	2990200	149	*	chip_y87c_zmynd_peak_1666	13	.	3.04444	4.22587	1.32767	40	Promoter (2-3kb)	11	2944431	2992377	47947	2	4676	ENST00000620138.4	2177	ENSG00000205531	NAP1L4	nucleosome assembly protein 1 like 4
	chr11	3000767	3000914	148	*	chip_y87c_zmynd_peak_1667	28	.	4.56758	6.27403	2.87878	143	Downstream (<1kb)	11	3000929	3007010	6082	2	833	ENST00000484484.5	6096	ENSG00000110619	CARS1	cysteinyl-tRNA synthetase 1
	chr11	3699326	3699516	191	*	chip_y87c_zmynd_peak_1668	39	.	5.00775	7.49814	3.92712	48	Exon (ENST00000359171.8/4928, exon 25 of 33)	11	3675011	3797792	122782	2	4928	ENST00000359171.8	98276	ENSG00000110713	NUP98	nucleoporin 98
	chr11	3699862	3700118	257	*	chip_y87c_zmynd_peak_1669	36	.	5.02434	7.24437	3.69034	211	Intron (ENST00000359171.8/4928, intron 24 of 32)	11	3675011	3797792	122782	2	4928	ENST00000359171.8	97674	ENSG00000110713	NUP98	nucleoporin 98
	chr11	3700389	3700623	235	*	chip_y87c_zmynd_peak_1670	26	.	4.05258	5.95201	2.64844	41	Exon (ENST00000359171.8/4928, exon 24 of 33)	11	3675011	3797792	122782	2	4928	ENST00000359171.8	97169	ENSG00000110713	NUP98	nucleoporin 98
	chr11	3713476	3713644	169	*	chip_y87c_zmynd_peak_1671	27	.	4.41427	6.03461	2.72654	1	Intron (ENST00000359171.8/4928, intron 19 of 32)	11	3675011	3797792	122782	2	4928	ENST00000359171.8	84148	ENSG00000110713	NUP98	nucleoporin 98
	chr11	3753383	3753471	89	*	chip_y87c_zmynd_peak_1672	21	.	4.02649	5.42895	2.19244	49	3' UTR	11	3675011	3797792	122782	2	4928	ENST00000359171.8	44321	ENSG00000110713	NUP98	nucleoporin 98
	chr11	3796347	3796471	125	*	chip_y87c_zmynd_peak_1673	14	.	3.37715	4.40282	1.42097	2	Promoter (1-2kb)	11	3675011	3797792	122782	2	4928	ENST00000359171.8	1321	ENSG00000110713	NUP98	nucleoporin 98
	chr11	4932886	4932974	89	*	chip_y87c_zmynd_peak_1674	40	.	4.89073	7.60524	4.02705	64	Intron (ENST00000477339.5/56547, intron 2 of 3)	11	4704927	4989830	284904	1	56547	ENST00000477339.5	227959	ENSG00000167346	MMP26	matrix metallopeptidase 26
	chr11	7611119	7611215	97	*	chip_y87c_zmynd_peak_1675	26	.	4.05258	5.95201	2.64844	12	Intron (ENST00000299492.9/8495, intron 6 of 23)	11	7513999	7653756	139758	1	8495	ENST00000299492.9	97120	ENSG00000166387	PPFIBP2	PPFIA binding protein 2
	chr11	7612266	7612615	350	*	chip_y87c_zmynd_peak_1676	63	.	5.74116	10.3806	6.37575	175	Intron (ENST00000299492.9/8495, intron 6 of 23)	11	7513999	7653756	139758	1	8495	ENST00000299492.9	98267	ENSG00000166387	PPFIBP2	PPFIA binding protein 2
	chr11	7612837	7612938	102	*	chip_y87c_zmynd_peak_1677	50	.	5.44573	8.82916	5.07041	63	Intron (ENST00000299492.9/8495, intron 6 of 23)	11	7513999	7653756	139758	1	8495	ENST00000299492.9	98838	ENSG00000166387	PPFIBP2	PPFIA binding protein 2
	chr11	7622849	7622988	140	*	chip_y87c_zmynd_peak_1678	28	.	4.56758	6.27403	2.87878	76	Intron (ENST00000299492.9/8495, intron 7 of 23)	11	7513999	7653756	139758	1	8495	ENST00000299492.9	108850	ENSG00000166387	PPFIBP2	PPFIA binding protein 2
	chr11	7635719	7635868	150	*	chip_y87c_zmynd_peak_1679	36	.	5.02434	7.24437	3.69034	136	Intron (ENST00000299492.9/8495, intron 14 of 23)	11	7513999	7653756	139758	1	8495	ENST00000299492.9	121720	ENSG00000166387	PPFIBP2	PPFIA binding protein 2
	chr11	7639472	7639609	138	*	chip_y87c_zmynd_peak_1680	14	.	3.37715	4.40282	1.42097	36	Intron (ENST00000299492.9/8495, intron 14 of 23)	11	7513999	7653756	139758	1	8495	ENST00000299492.9	125473	ENSG00000166387	PPFIBP2	PPFIA binding protein 2
	chr11	7651329	7651424	96	*	chip_y87c_zmynd_peak_1681	54	.	5.93785	9.2935	5.45023	50	Exon (ENST00000529664.1/8495, exon 1 of 2)	11	7513999	7653756	139758	1	8495	ENST00000299492.9	137330	ENSG00000166387	PPFIBP2	PPFIA binding protein 2
	chr11	8683227	8683436	210	*	chip_y87c_zmynd_peak_1682	36	.	5.02434	7.24437	3.69034	124	Promoter (<=1kb)	11	8682788	8683779	992	1	6157	ENST00000529227.5	439	ENSG00000166441	RPL27A	ribosomal protein L27a
	chr11	8683565	8684798	1234	*	chip_y87c_zmynd_peak_1683	98	.	7.09202	14.3773	9.89843	1038	Promoter (<=1kb)	11	8684259	8685848	1590	1	6157	ENST00000530913.1	0	ENSG00000166441	RPL27A	ribosomal protein L27a
	chr11	8684877	8687160	2284	*	chip_y87c_zmynd_peak_1684	125	.	9.13516	17.3713	12.5024	182	Promoter (<=1kb)	11	8685439	8685569	131	1	677826	ENST00000391305.1	0	ENSG00000212607	SNORA3B	small nucleolar RNA, H/ACA box 3B
	chr11	8687487	8688379	893	*	chip_y87c_zmynd_peak_1685	103	.	8.22164	14.9394	10.3673	555	Promoter (4-5kb)	11	8682792	8689872	7081	1	6157	ENST00000314138.11	4695	ENSG00000166441	RPL27A	ribosomal protein L27a
	chr11	8688465	8688730	266	*	chip_y87c_zmynd_peak_1686	128	.	9.09478	17.7944	12.8814	90	3' UTR	11	8682792	8689872	7081	1	6157	ENST00000314138.11	5673	ENSG00000166441	RPL27A	ribosomal protein L27a
	chr11	8965178	8965315	138	*	chip_y87c_zmynd_peak_1687	21	.	4.11082	5.34422	2.11796	57	Promoter (<=1kb)	11	8964510	8971123	6614	1	493900	ENST00000657967.1	668	ENSG00000254860	TMEM9B-AS1	TMEM9B antisense RNA 1
	chr11	9107343	9107439	97	*	chip_y87c_zmynd_peak_1688	54	.	5.32064	9.29686	5.45171	28	Intron (ENST00000534295.1/57758, intron 2 of 3)	11	9079471	9138114	58644	2	57758	ENST00000534295.1	30675	ENSG00000175356	SCUBE2	signal peptide, CUB domain and EGF like domain containing 2
	chr11	9139230	9139336	107	*	chip_y87c_zmynd_peak_1689	47	.	5.06573	8.52447	4.79182	29	3' UTR	11	9138825	9265350	126526	2	23258	ENST00000328194.8	126014	ENSG00000184014	DENND5A	DENN domain containing 5A
	chr11	9527836	9528006	171	*	chip_y87c_zmynd_peak_1690	48	.	5.26694	8.53553	4.80001	146	3' UTR	11	9460522	9528054	67533	1	7702	ENST00000396604.5	67314	ENSG00000166478	ZNF143	zinc finger protein 143
	chr11	9575123	9575211	89	*	chip_y87c_zmynd_peak_1691	36	.	5.02434	7.24437	3.69034	52	Promoter (1-2kb)	11	9573670	9589985	16316	1	7465	ENST00000450114.7	1453	ENSG00000166483	WEE1	WEE1 G2 checkpoint kinase
	chr11	9575931	9576241	311	*	chip_y87c_zmynd_peak_1692	26	.	4.05258	5.95201	2.64844	42	Promoter (2-3kb)	11	9573670	9589985	16316	1	7465	ENST00000450114.7	2261	ENSG00000166483	WEE1	WEE1 G2 checkpoint kinase
	chr11	10796376	10796646	271	*	chip_y87c_zmynd_peak_1693	45	.	5.4811	8.25181	4.55217	191	Intron (ENST00000532365.2/9646, intron 3 of 3)	11	10775521	10801625	26105	1	9646	ENST00000532365.2	20855	ENSG00000198730	CTR9	CTR9 homolog, Paf1/RNA polymerase II complex component
	chr11	10796893	10797351	459	*	chip_y87c_zmynd_peak_1694	26	.	4.05258	5.95201	2.64844	396	3' UTR	11	10797050	10807973	10924	2	1982	ENST00000526148.5	10622	ENSG00000110321	EIF4G2	eukaryotic translation initiation factor 4 gamma 2
	chr11	10797510	10797697	188	*	chip_y87c_zmynd_peak_1695	33	.	4.76393	6.83358	3.37262	147	3' UTR	11	10797050	10807973	10924	2	1982	ENST00000526148.5	10276	ENSG00000110321	EIF4G2	eukaryotic translation initiation factor 4 gamma 2
	chr11	10797799	10797971	173	*	chip_y87c_zmynd_peak_1696	53	.	5.85125	9.15471	5.37144	35	3' UTR	11	10797050	10807973	10924	2	1982	ENST00000526148.5	10002	ENSG00000110321	EIF4G2	eukaryotic translation initiation factor 4 gamma 2
	chr11	10798061	10798224	164	*	chip_y87c_zmynd_peak_1697	41	.	5.19702	7.79978	4.18596	58	Intron (ENST00000532365.2/9646, intron 3 of 3)	11	10797050	10807973	10924	2	1982	ENST00000526148.5	9749	ENSG00000110321	EIF4G2	eukaryotic translation initiation factor 4 gamma 2
	chr11	10798684	10798849	166	*	chip_y87c_zmynd_peak_1698	20	.	3.71487	5.15911	2.02487	86	Exon (ENST00000534470.1/1982, exon 2 of 2)	11	10797050	10807973	10924	2	1982	ENST00000526148.5	9124	ENSG00000110321	EIF4G2	eukaryotic translation initiation factor 4 gamma 2
	chr11	10800530	10800618	89	*	chip_y87c_zmynd_peak_1699	36	.	4.95105	7.12873	3.63909	51	Exon (ENST00000526148.5/1982, exon 17 of 22)	11	10797050	10807973	10924	2	1982	ENST00000526148.5	7355	ENSG00000110321	EIF4G2	eukaryotic translation initiation factor 4 gamma 2
	chr11	10806567	10807053	487	*	chip_y87c_zmynd_peak_1700	53	.	5.85125	9.15471	5.37144	113	Promoter (<=1kb)	11	10797050	10807973	10924	2	1982	ENST00000526148.5	920	ENSG00000110321	EIF4G2	eukaryotic translation initiation factor 4 gamma 2
	chr11	10807190	10807751	562	*	chip_y87c_zmynd_peak_1701	73	.	6.85137	11.47	7.3267	495	Promoter (<=1kb)	11	10797053	10807462	10410	2	1982	ENST00000525681.5	0	ENSG00000110321	EIF4G2	eukaryotic translation initiation factor 4 gamma 2
	chr11	11555429	11555639	211	*	chip_y87c_zmynd_peak_1702	28	.	4.56758	6.27403	2.87878	62	Intron (ENST00000227756.5/374378, intron 1 of 10)	11	11270877	11622005	351129	2	374378	ENST00000227756.5	66366	ENSG00000110328	GALNT18	polypeptide N-acetylgalactosaminyltransferase 18
	chr11	13271135	13271331	197	*	chip_y87c_zmynd_peak_1703	71	.	5.98572	11.1834	7.12187	62	Distal Intergenic	11	13276652	13354377	77726	1	406	ENST00000529050.5	-5321	ENSG00000133794	ARNTL	aryl hydrocarbon receptor nuclear translocator like
	chr11	14455325	14455612	288	*	chip_y87c_zmynd_peak_1704	45	.	5.4811	8.25181	4.55217	226	Intron (ENST00000532088.1/ENST00000532088.1, intron 1 of 1)	11	14451835	14461222	9388	2	1315	ENST00000525214.1	5610	ENSG00000129083	COPB1	coatomer protein complex subunit beta 1
[truncated: 10,511 more rows]
