# Supplementary material for: Dual functions of SPOP and ERG dictate androgen therapy responses in prostate cancer
Source: Nat Commun. 2021 Feb 2;12:734. doi: 10.1038/s41467-020-20820-x (PMC7854732; doi:10.1038/s41467-020-20820-x)
Supplement: Supplementary file 25 — Supplementary Data 22 [file 41467_2020_20820_MOESM25_ESM.xlsx]

## Sheet: Supplementary Data 22
			VCAP (SPOP-MUT)
			ZMYND11 BINDING TO CHROMATIN
	CHROMATIN OCCUPANCY	GENESET	Positive Enrichment	EFFECT	ODDS RATIO	FDR	N.Geneset.Genes	N.Geneset.Peak.Genes
	AR+ERG COBOUND	ERG-REPRESSED DHT-INDUCED	enriched	0.857946	2.35831	4.313e-05	103	47
		ALL COBOUND	not enriched	-	-	-	-	-
	ERG BOUND ONLY	ERG-INDUCED	enriched	0.598662	1.81968	3.72609e-13	1118	394
		ERG-REPRESSED	not enriched	-	-	-	-	-
	AR BOUND ONLY	DHT-INDUCED	not enriched	-	-	-	-	-
		DHT-REPRESSED	not enriched	-	-	-	-	-
