# Supplementary material for: Dual functions of SPOP and ERG dictate androgen therapy responses in prostate cancer
Source: Nat Commun. 2021 Feb 2;12:734. doi: 10.1038/s41467-020-20820-x (PMC7854732; doi:10.1038/s41467-020-20820-x)
Supplement: Supplementary file 26 — Supplementary Data 23 [file 41467_2020_20820_MOESM26_ESM.xlsx]

## Sheet: Supplementary Data 23
				AR+ERG CO-BOUND	ERG BOUND ONLY		AR BOUND ONLY		shSPOP vs PLKO (DESeq2)			Averaged mRNA expression (VST-Normalized)
	ENSEMBL_ID	SYMBOL	ENTREZ	AR-INDUCED ERG-REPRESSED	ERG_INDUCED	ERG_REPRESSED	DHT_INDUCED	DHT_REPRESSED	log2FoldChange	pvalue	padj	PLKO	sh_SPOP_hairpin1	sh_SPOP_hairpin2
	ENSG00000198899	ATP6	4508	0	0	0	0	0	0.877775	2.39542e-20	2.85346e-16	14.7915	15.6009	15.7084
	ENSG00000108691	CCL2	6347	0	0	1	0	0	3.12943	3.47051e-20	2.85346e-16	8.74374	9.67722	9.77842
	ENSG00000198886	ND4	4538	0	0	0	0	0	0.776792	3.07519e-15	1.26778e-11	15.7039	16.3973	16.5469
	ENSG00000198727	CYTB	4519	0	0	0	0	0	0.713181	3.08388e-15	1.26778e-11	14.682	15.3651	15.3997
	ENSG00000198804	COX1	4512	0	0	0	0	0	0.693067	6.58512e-15	2.16571e-11	15.6819	16.353	16.3844
	ENSG00000198786	ND5	4540	0	0	0	0	0	0.707788	3.54511e-14	9.28186e-11	14.9074	15.5588	15.6489
	ENSG00000198712	COX2	4513	0	0	0	0	0	0.685116	3.95117e-14	9.28186e-11	14.7994	15.4514	15.4948
	ENSG00000198763	ND2	4536	0	0	0	0	0	0.736467	5.02012e-13	1.03189e-09	14.2348	14.8719	15.0312
	ENSG00000198938	COX3	4514	0	0	0	0	0	0.629563	2.43861e-12	4.45561e-09	14.963	15.5683	15.5979
	ENSG00000198695	ND6	4541	0	0	0	0	0	0.80286	6.22683e-12	9.30855e-09	11.6416	12.2721	12.395
	ENSG00000212907	ND4L	4539	0	0	0	0	0	0.672432	3.39951e-10	4.65846e-07	11.9114	12.5037	12.5044
	ENSG00000142798	HSPG2	3339	0	0	0	0	0	-0.784755	1.85489e-09	2.3463e-06	11.6135	11.0166	10.9714
	ENSG00000206527	HACD2	201562	0	0	0	0	0	0.656849	3.73392e-09	4.38575e-06	12.2826	12.8051	12.9491
	ENSG00000198888	ND1	4535	0	0	0	0	0	0.56019	7.73653e-09	8.4813e-06	14.4036	14.8919	15.0084
	ENSG00000118503	TNFAIP3	7128	0	0	0	0	0	1.97554	2.10276e-08	2.16111e-05	8.86435	9.4233	9.53239
	ENSG00000146674	IGFBP3	3486	0	0	0	0	0	0.925018	2.25759e-08	2.18376e-05	10.1686	10.7125	10.8295
	ENSG00000023445	BIRC3	330	0	1	0	0	0	1.08534	3.75961e-08	3.43461e-05	9.68136	10.2671	10.2699
	ENSG00000245532	NEAT1	283131	0	0	0	0	0	0.566899	5.76824e-08	4.99226e-05	15.4058	15.8663	16.0601
	ENSG00000123643	SLC36A1	206358	0	0	0	0	0	0.764659	7.11106e-08	5.84672e-05	10.83	11.331	11.4943
	ENSG00000198840	ND3	4537	0	0	0	0	0	0.543627	9.86417e-08	7.72412e-05	12.3906	12.8839	12.8875
	ENSG00000158715	SLC45A3	85414	0	0	1	0	0	0.54393	2.02287e-07	0.0001512	12.1968	12.6706	12.7005
	ENSG00000169245	CXCL10	3627	0	0	0	0	0	3.08239	2.19095e-07	0.000156643	8.50865	9.03712	9.10093
	ENSG00000163739	CXCL1	2919	0	0	0	0	0	3.80533	2.70171e-07	0.000185112	8.42121	9.01196	8.97094
	ENSG00000169429	CXCL8	3576	0	0	0	0	0	2.08716	3.36761e-07	0.000221508	8.75535	9.26068	9.36716
	ENSG00000228253	ATP8	4509	0	0	0	0	0	0.728514	4.81803e-07	0.000304722	10.9288	11.5923	11.3868
	ENSG00000163406	SLC15A2	6565	0	0	0	1	0	1.55278	5.15558e-07	0.000313994	9.10141	9.57465	9.80794
	ENSG00000136167	LCP1	3936	0	0	0	0	0	0.58224	5.67391e-07	0.00033322	12.0193	12.4568	12.6116
	ENSG00000125971	DYNLRB1	83658	0	0	1	0	0	0.768404	8.75934e-07	0.000496685	10.3657	10.9402	10.8365
	ENSG00000014257	ACPP	55	0	0	0	0	0	-0.444688	4.96275e-06	0.00272025	14.4201	14.0386	13.9377
	ENSG00000160336	ZNF761	388561	1	0	0	0	0	0.506558	1.1894e-05	0.00611201	11.9598	12.3369	12.4719
	ENSG00000226306	NPY6R	4888	0	0	0	0	0	-0.679095	1.41264e-05	0.00703921	10.9831	10.4557	10.5548
	ENSG00000100906	NFKBIA	4792	0	0	0	0	0	0.654973	1.9613e-05	0.00943207	10.3896	10.8524	10.8173
	ENSG00000158604	TMED4	222068	0	0	0	0	0	0.525125	2.60576e-05	0.0119025	11.1459	11.5731	11.5545
	ENSG00000251562	MALAT1	378938	0	0	0	0	0	0.366523	3.08968e-05	0.0137316	16.5818	16.9519	16.9409
	ENSG00000185215	TNFAIP2	7127	0	0	1	0	0	0.645923	3.92389e-05	0.0167195	10.3273	10.7433	10.7738
	ENSG00000090339	ICAM1	3383	0	1	0	0	0	1.2591	4.06702e-05	0.0167195	9.10141	9.51011	9.61271
	ENSG00000041982	TNC	3371	0	0	0	0	1	-1.14004	5.86623e-05	0.0235279	9.75964	9.24984	9.31126
	ENSG00000164181	ELOVL7	79993	0	0	1	0	0	0.538593	6.44813e-05	0.025246	10.9923	11.3533	11.4664
	ENSG00000102048	ASB9	140462	0	0	0	0	0	-0.56108	0.000104066	0.0397967	11.4821	11.1281	10.9475
	ENSG00000135679	MDM2	4193	0	0	0	0	0	0.428635	0.00013914	0.0520003	11.7592	12.1083	12.1474
	ENSG00000155850	SLC26A2	1836	0	0	0	0	0	0.488924	0.000196035	0.0713572	11.3149	11.6323	11.7924
	ENSG00000104368	PLAT	5327	0	0	0	0	0	-1.27095	0.000199613	0.0713572	9.52082	9.04065	9.10093
	ENSG00000164647	STEAP1	26872	0	0	1	0	0	0.397031	0.000246536	0.0862563	12.0323	12.4013	12.363
	ENSG00000182718	ANXA2	302	1	0	0	0	0	0.830893	0.00029232	0.0986402	9.52934	9.94854	9.90678
	ENSG00000137261	KIAA0319	9856	0	0	0	0	0	1.05086	0.000293929	0.0986402	9.18174	9.57269	9.59387
	ENSG00000173334	TRIB1	10221	0	0	0	0	0	-0.388344	0.000400369	0.131673	14.0695	13.7907	13.5941
	ENSG00000125968	ID1	3397	0	0	0	0	0	0.647189	0.000576432	0.18586	9.94221	10.3526	10.2806
	ENSG00000272398	CD24	100133941	0	0	1	0	0	0.414447	0.000588031	0.185954	11.5202	11.8199	11.9127
	ENSG00000150995	ITPR1	3708	0	0	0	0	0	-0.43221	0.000622703	0.190796	12.2669	11.9824	11.7894
	ENSG00000105968	H2AZ2	94239	0	0	0	0	0	0.351288	0.000626551	0.190796	12.6119	12.9036	12.9654
	ENSG00000153132	CLGN	1047	0	0	0	1	0	0.42728	0.000698101	0.202952	11.9868	12.2516	12.4669
	ENSG00000102010	BMX	660	0	0	0	0	1	-0.920554	0.000700002	0.202952	9.9094	9.56482	9.37392
	ENSG00000169891	REPS2	9185	0	0	0	0	1	-0.474433	0.000711108	0.202952	11.2429	10.8446	10.9241
	ENSG00000197102	DYNC1H1	1778	0	0	0	0	0	-0.333544	0.000715835	0.202952	13.7425	13.4647	13.3831
	ENSG00000086758	HUWE1	10075	0	0	0	0	0	-0.382189	0.000729239	0.203248	12.9792	12.7073	12.5416
	ENSG00000241015	TPM3P9	147804	0	0	1	0	0	0.459228	0.000792367	0.217161	11.2621	11.5361	11.7258
	ENSG00000143401	ANP32E	81611	0	0	0	0	0	-0.394625	0.000917352	0.247294	11.8685	11.5579	11.5179
	ENSG00000253729	PRKDC	5591	0	1	0	0	0	-0.307991	0.0010811	0.286736	14.6898	14.4271	14.3505
	ENSG00000196091	MYBPC1	4604	1	0	0	0	0	0.455106	0.00126973	0.326912	11.3217	11.5735	11.8046
	ENSG00000151458	ANKRD50	57182	0	0	0	0	0	0.481378	0.00127234	0.326912	10.5331	10.8795	10.8575
	ENSG00000173598	NUDT4	11163	0	0	0	0	0	-0.447483	0.00136037	0.344154	11.4761	11.1972	11.0416
	ENSG00000148344	PTGES	9536	0	0	0	0	0	0.576276	0.00158709	0.38975	10.0011	10.3392	10.3432
	ENSG00000157214	STEAP2	261729	0	0	0	0	1	0.303915	0.00158801	0.38975	14.5712	14.8134	14.9218
	ENSG00000187955	COL14A1	7373	0	0	0	0	0	-1.40909	0.00166829	0.403431	9.23803	8.80877	8.88963
	ENSG00000124126	PREX1	57580	0	0	0	0	0	-0.571718	0.00172768	0.411738	10.4589	10.1398	10.0722
	ENSG00000149218	ENDOD1	23052	0	0	0	0	0	0.339494	0.00194286	0.445955	12.3782	12.6265	12.7427
	ENSG00000215386	MIR99AHG	388815	0	0	0	0	0	-0.492694	0.00194444	0.445955	10.8105	10.5075	10.4344
	ENSG00000171617	ENC1	8507	0	1	0	0	0	-0.357671	0.00195261	0.445955	12.019	11.7326	11.6946
	ENSG00000278709	NKILA	105416157	0	0	0	0	0	0.487046	0.0021397	0.48199	10.5964	10.8531	11.0277
	ENSG00000188257	PLA2G2A	5320	0	0	0	0	0	0.713602	0.00226932	0.504279	9.53779	9.85175	9.90265
	ENSG00000112159	MDN1	23195	0	1	0	0	0	-0.368909	0.00234547	0.512505	12.2272	11.9796	11.8266
	ENSG00000148730	EIF4EBP2	1979	0	1	0	0	0	0.342524	0.00236867	0.512505	11.7824	12.0611	12.092
	ENSG00000106771	TMEM245	23731	0	1	0	0	0	-0.299275	0.00247102	0.527707	13.2196	12.9457	12.9345
	ENSG00000012223	LTF	4057	0	0	0	0	0	2.40625	0.00260372	0.548917	8.46245	8.7672	8.81053
	ENSG00000130477	UNC13A	23025	0	0	0	0	0	-0.40687	0.00271251	0.564614	12.0713	11.6022	11.837
	ENSG00000141380	SS18	6760	0	0	0	0	0	0.410009	0.00284387	0.584558	10.8322	11.127	11.1483
	ENSG00000077150	NFKB2	4791	0	0	0	0	0	0.67034	0.00304516	0.613186	9.63045	9.91134	10.0189
	ENSG00000167904	TMEM68	137695	0	0	0	0	0	0.395195	0.00305773	0.613186	10.9412	11.2356	11.2482
	ENSG00000115009	CCL20	6364	0	0	0	0	0	4.96282	0.0033275	0.653248	8.28957	8.6724	8.63601
	ENSG00000148408	CACNA1B	774	0	0	0	0	0	-0.386036	0.00340639	0.653248	11.3643	11.0542	11.0742
	ENSG00000164125	GASK1B	51313	0	0	0	0	0	-0.338297	0.00341086	0.653248	12.2725	11.9213	12.0306
	ENSG00000113369	ARRDC3	57561	0	1	0	0	0	-0.468811	0.0034164	0.653248	10.8374	10.4585	10.5672
	ENSG00000094916	CBX5	23468	0	1	0	0	0	-0.299473	0.00351086	0.663592	13.2478	12.9214	13.0134
	ENSG00000143321	HDGF	3068	0	1	0	0	0	-0.290974	0.00356707	0.666556	13.2636	12.9642	13.0182
	ENSG00000145284	SCD5	79966	0	0	0	0	0	1.01583	0.00376114	0.694923	9.02331	9.31045	9.39393
	ENSG00000112414	ADGRG6	57211	0	1	0	0	0	-0.434285	0.00408247	0.741298	10.9508	10.6021	10.6801
	ENSG00000213965	NUDT19	390916	0	0	1	0	0	0.41524	0.00410229	0.741298	10.6551	10.9547	10.9494
	ENSG00000104154	SLC30A4	7782	0	0	0	0	0	0.298612	0.00418419	0.747879	12.516	12.8206	12.7547
	ENSG00000145476	CYP4V2	285440	0	0	0	0	0	0.688294	0.00429425	0.759296	9.53568	9.9157	9.8012
	ENSG00000144339	TMEFF2	23671	0	0	0	0	0	0.407923	0.00438302	0.766749	10.7081	10.9831	11.0242
	ENSG00000112394	SLC16A10	117247	0	0	0	0	0	-0.429351	0.00453499	0.784983	10.9731	10.6189	10.7113
	ENSG00000052795	FNIP2	57600	0	0	0	0	1	-0.321184	0.00484174	0.82935	12.0703	11.7776	11.8116
	ENSG00000138696	BMPR1B	658	0	0	0	1	0	0.375282	0.0049818	0.832552	11.4923	11.7018	11.9015
	ENSG00000130787	HIP1R	9026	0	0	1	0	0	0.526889	0.00500527	0.832552	9.96118	10.2638	10.2668
	ENSG00000122085	MTERF4	130916	0	0	0	0	0	0.372919	0.00501232	0.832552	10.9857	11.2515	11.2916
	ENSG00000003989	SLC7A2	6542	0	0	0	0	1	-0.279605	0.00521525	0.857596	13.548	13.3264	13.238
	ENSG00000137801	THBS1	7057	0	0	0	0	0	0.843188	0.00536346	0.873236	13.8577	14.8373	14.4933
	ENSG00000144028	SNRNP200	23020	0	1	0	0	0	-0.267166	0.00559835	0.902542	13.5558	13.293	13.3123
	ENSG00000138760	SCARB2	950	0	0	0	0	0	0.256596	0.00590334	0.940573	13.9162	14.15	14.1778
	ENSG00000092421	SEMA6A	57556	0	0	0	0	0	0.390579	0.00595721	0.940573	10.7434	11.0072	11.0494
	ENSG00000112297	CRYBG1	202	0	0	0	0	0	-0.2793	0.00600585	0.940573	13.6785	13.4686	13.354
	ENSG00000115687	PASK	23178	0	0	1	0	0	0.527509	0.00634404	0.984164	10.0465	10.2747	10.4465
	ENSG00000121858	TNFSF10	8743	0	0	0	0	0	0.669837	0.0065325	0.999987	9.48601	9.75459	9.83015
	ENSG00000196367	TRRAP	8295	0	0	0	0	0	-0.295341	0.00659602	0.999987	12.6433	12.4225	12.3281
	ENSG00000168874	ATOH8	84913	0	0	0	0	0	0.927807	0.00666839	0.999987	9.05623	9.33312	9.39393
	ENSG00000214049	UCA1	652995	0	0	0	0	0	2.23909	0.00675315	0.999987	8.46245	8.76177	8.751
	ENSG00000105792	CFAP69	79846	0	0	1	0	0	0.591568	0.00691039	0.999987	9.66465	9.96394	9.96118
	ENSG00000104856	RELB	5971	0	0	0	0	0	0.844937	0.00705465	0.999987	9.14736	9.44571	9.45472
	ENSG00000101210	EEF1A2	1917	0	0	0	0	0	-0.264107	0.00740282	0.999987	13.2436	13.0053	12.9876
	ENSG00000130066	SAT1	6303	0	0	1	0	0	0.346389	0.00742958	0.999987	11.11	11.3586	11.4036
	ENSG00000164690	SHH	6469	0	0	0	0	0	-0.885369	0.00744624	0.999987	9.47488	9.17297	9.13248
	ENSG00000127603	MACF1	23499	0	0	0	0	0	-0.285837	0.0078765	0.999987	12.8822	12.6741	12.5626
	ENSG00000185112	FAM43A	131583	0	0	0	0	0	0.430756	0.00800879	0.999987	10.323	10.6013	10.6071
	ENSG00000087086	FTL	2512	0	0	0	0	0	-0.347993	0.00809034	0.999987	11.4208	11.179	11.1126
	ENSG00000120903	CHRNA2	1135	1	0	0	0	0	0.490665	0.00816086	0.999987	10.2977	10.4947	10.7332
	ENSG00000163297	ANTXR2	118429	0	0	0	0	0	0.595276	0.00817576	0.999987	9.62658	9.89966	9.94132
	ENSG00000105409	ATP1A3	478	0	0	0	0	0	-0.433799	0.00841018	0.999987	10.7481	10.5075	10.3945
	ENSG00000148700	ADD3	120	0	0	0	0	0	-0.33641	0.00852059	0.999987	11.4886	11.2011	11.2407
	ENSG00000166710	B2M	567	0	0	0	0	0	0.378836	0.00898915	0.999987	10.7057	10.9468	11.0119
	ENSG00000156011	PSD3	23362	0	0	0	0	0	-0.309675	0.0090545	0.999987	11.8896	11.6582	11.5977
	ENSG00000198075	SULT1C4	27233	0	0	0	0	0	2.33323	0.00925231	0.999987	8.4495	8.63832	8.83808
	ENSG00000176204	LRRTM4	80059	0	0	0	0	0	1.09488	0.00953358	0.999987	8.86435	9.1848	9.12805
	ENSG00000096006	CRISP3	10321	0	0	0	0	0	0.358805	0.00959294	0.999987	11.443	11.6234	11.8477
	ENSG00000128564	VGF	7425	0	0	0	0	0	-0.66067	0.00962315	0.999987	9.97987	9.53681	9.75284
	ENSG00000105926	MPP6	51678	0	1	0	0	0	-0.28383	0.00966887	0.999987	12.2845	12.0458	12.0241
	ENSG00000170017	ALCAM	214	0	0	0	0	0	0.579632	0.00969014	0.999987	9.63238	9.91425	9.92316
	ENSG00000149115	TNKS1BP1	85456	1	0	0	0	0	0.352742	0.00983874	0.999987	11.1647	11.3655	11.5192
	ENSG00000140836	ZFHX3	463	0	0	1	0	0	-0.293754	0.0101031	0.999987	12.018	11.7703	11.7631
	ENSG00000135378	PRRG4	79056	0	0	0	0	0	0.971115	0.0101787	0.999987	8.97298	9.21934	9.31485
	ENSG00000196233	LCOR	84458	0	0	0	0	0	-0.297009	0.0102383	0.999987	12.0817	11.8626	11.7873
	ENSG00000108107	RPL28	6158	0	1	0	0	0	-0.260742	0.0103125	0.999987	13.3807	13.1815	13.087
	ENSG00000253438	PCAT1	100750225	0	0	0	0	0	-0.433625	0.0103254	0.999987	10.5857	10.3278	10.2791
	ENSG00000142875	PRKACB	5567	0	0	0	0	0	-0.310937	0.0105143	0.999987	11.7267	11.4919	11.4471
	ENSG00000171951	SCG2	7857	0	0	0	0	0	1.13063	0.0105526	0.999987	8.83526	9.07838	9.17553
	ENSG00000128731	HERC2	8924	0	0	0	0	0	-0.345171	0.0106424	0.999987	11.2745	11.0333	10.9841
	ENSG00000198265	HELZ	9931	0	0	0	0	0	-0.314642	0.0107632	0.999987	11.7936	11.5786	11.4817
	ENSG00000164684	ZNF704	619279	0	0	0	0	0	-0.32863	0.0108542	0.999987	11.8579	11.6598	11.4981
	ENSG00000187678	SPRY4	81848	0	0	0	0	0	0.748691	0.0112397	0.999987	9.27733	9.49965	9.64686
	ENSG00000165591	FAAH2	158584	0	0	0	0	0	0.945735	0.0116236	0.999987	8.97298	9.23887	9.27828
	ENSG00000143578	CREB3L4	148327	1	0	0	0	0	0.358178	0.0116925	0.999987	10.8	11.0259	11.1018
	ENSG00000123091	RNF11	26994	0	0	1	0	0	0.319777	0.0117873	0.999987	11.1809	11.4453	11.4216
	ENSG00000135842	NIBAN1	116496	0	0	1	0	0	0.817711	0.0119338	0.999987	9.11812	9.39338	9.41029
	ENSG00000187601	MAGEH1	28986	0	0	1	0	0	0.48629	0.0119752	0.999987	10.1501	10.3382	10.5586
	ENSG00000083845	RPS5	6193	0	1	0	0	0	-0.252066	0.0120007	0.999987	13.2739	13.0704	13.0036
	ENSG00000116106	EPHA4	2043	0	0	0	0	1	0.897018	0.012986	0.999987	9.012	9.31045	9.27454
	ENSG00000157734	SNX22	79856	0	0	0	0	0	0.678183	0.013023	0.999987	9.40783	9.78088	9.61271
	ENSG00000163040	CCDC74A	90557	0	0	0	0	0	0.537582	0.0131857	0.999987	9.69782	9.97776	9.96511
	ENSG00000174231	PRPF8	10594	0	1	0	0	0	-0.250563	0.0134213	0.999987	12.9138	12.6865	12.6799
	ENSG00000105549	THEG	51298	0	0	0	0	0	2.48854	0.0136342	0.999987	8.40553	8.67891	8.66523
	ENSG00000182310	SPACA6	147650	0	0	0	0	0	1.00172	0.0137455	0.999987	8.94012	9.14265	9.31843
	ENSG00000115760	BIRC6	57448	0	0	0	0	0	-0.263834	0.0137584	0.999987	12.7338	12.5377	12.4477
	ENSG00000161016	RPL8	6132	0	1	0	0	0	-0.235465	0.0138601	0.999987	14.2986	14.1102	14.0294
	ENSG00000086289	EPDR1	54749	0	0	1	0	0	0.427077	0.0138778	0.999987	10.194	10.427	10.4953
	ENSG00000144481	TRPM8	79054	1	0	0	0	0	0.258071	0.0139413	0.999987	13.1747	13.349	13.4846
	ENSG00000185101	ANO9	338440	0	0	0	0	0	0.884474	0.0140669	0.999987	9.01956	9.26872	9.32909
	ENSG00000149809	TM7SF2	7108	0	0	0	0	0	-0.272568	0.0143774	0.999987	12.2261	11.9644	12.0115
	ENSG00000081181	ARG2	384	0	0	0	0	0	-0.432231	0.0144106	0.999987	10.507	10.2736	10.1889
	ENSG00000188229	TUBB4B	10383	0	0	0	0	0	-0.257314	0.0145155	0.999987	12.8931	12.612	12.7008
	ENSG00000065526	SPEN	23013	0	1	0	0	0	-0.262154	0.0145957	0.999987	12.4439	12.2245	12.1957
	ENSG00000133321	PLAAT4	5920	0	0	0	0	0	1.12785	0.0146147	0.999987	8.79939	9.05803	9.09169
	ENSG00000197930	ERO1A	30001	0	0	0	0	0	0.34725	0.0147443	0.999987	11.1382	11.3134	11.5049
	ENSG00000057252	SOAT1	6646	0	0	1	0	0	0.267804	0.0151967	0.999987	11.9407	12.1816	12.1655
	ENSG00000116729	WLS	79971	0	0	1	0	0	0.5778	0.0153239	0.999987	9.57704	9.90259	9.79894
	ENSG00000147403	RPL10	6134	0	1	0	0	0	-0.234594	0.0154477	0.999987	14.1431	13.9598	13.8717
	ENSG00000124762	CDKN1A	1026	0	0	0	0	0	0.473619	0.0156042	0.999987	9.98414	10.1907	10.3256
	ENSG00000145623	OSMR	9180	0	0	0	0	0	0.615266	0.0156125	0.999987	9.44076	9.70361	9.71942
	ENSG00000144331	ZNF385B	151126	0	0	0	0	1	-0.270418	0.0157183	0.999987	12.5671	12.3826	12.2616
	ENSG00000162885	B3GALNT2	148789	0	0	0	0	0	0.787369	0.0158034	0.999987	9.12142	9.40037	9.38731
	ENSG00000109046	WSB1	26118	0	0	1	0	0	0.269258	0.0160095	0.999987	11.855	12.0789	12.0957
	ENSG00000172869	DMXL1	1657	0	0	0	0	1	-0.291261	0.016396	0.999987	12.3898	12.2178	12.0383
	ENSG00000167371	PRRT2	112476	0	0	0	0	0	0.609407	0.0166436	0.999987	9.53989	9.73109	9.91704
	ENSG00000100994	PYGB	5834	0	0	1	0	0	-0.296951	0.0171595	0.999987	11.5613	11.32	11.3231
	ENSG00000184254	ALDH1A3	220	1	0	0	0	0	0.423899	0.0174135	0.999987	10.1463	10.3658	10.4479
	ENSG00000164050	PLXNB1	5364	0	0	1	0	0	0.38111	0.0174766	0.999987	10.6095	10.7898	10.9641
	ENSG00000170889	RPS9	6203	0	0	0	0	0	-0.263235	0.0176891	0.999987	12.5352	12.3511	12.244
	ENSG00000111640	GAPDH	2597	0	0	0	0	0	-0.218773	0.0177051	0.999987	14.9843	14.7395	14.7996
	ENSG00000012660	ELOVL5	60481	0	0	0	0	0	0.287023	0.0178997	0.999987	12.0311	12.1936	12.3688
	ENSG00000145365	TIFA	92610	0	0	0	0	0	0.546908	0.0182533	0.999987	9.60704	9.83792	9.90678
	ENSG00000124225	PMEPA1	56937	0	0	0	0	0	0.21371	0.0185086	0.999987	14.5832	14.7933	14.7911
	ENSG00000116016	EPAS1	2034	0	0	0	0	0	0.392652	0.0186227	0.999987	10.3164	10.6097	10.5299
	ENSG00000104312	RIPK2	8767	0	0	0	0	0	0.342001	0.0186325	0.999987	10.6735	10.9216	10.9137
	ENSG00000004478	FKBP4	2288	0	1	0	0	0	-0.221818	0.018675	0.999987	13.872	13.6611	13.6577
	ENSG00000112851	ERBIN	55914	0	0	1	0	0	0.292975	0.0187152	0.999987	11.2691	11.4977	11.5099
	ENSG00000119950	MXI1	4601	0	0	0	0	0	-0.403899	0.0189919	0.999987	10.5126	10.2682	10.2419
	ENSG00000185278	ZBTB37	84614	0	0	0	0	0	-0.44704	0.0193868	0.999987	10.2754	10.0023	10.0264
	ENSG00000122140	MRPS2	51116	0	1	0	0	0	-0.392915	0.0196298	0.999987	10.5615	10.3111	10.3033
	ENSG00000113924	HGD	3081	1	0	0	0	0	0.33935	0.0197375	0.999987	10.8426	11.0284	11.1595
	ENSG00000179348	GATA2	2624	0	1	0	0	0	-0.24272	0.0198228	0.999987	13.3276	13.1573	13.0388
	ENSG00000171105	INSR	3643	0	0	0	0	0	-0.440321	0.0200882	0.999987	10.3284	10.1019	10.0264
	ENSG00000113231	PDE8B	8622	0	0	0	0	0	0.485087	0.0201019	0.999987	9.86	10.0563	10.1955
	ENSG00000242265	PEG10	23089	0	0	0	0	0	-0.246158	0.0206267	0.999987	13.4733	13.3122	13.1646
	ENSG00000186260	MRTFB	57496	0	0	0	0	1	-0.368814	0.0206378	0.999987	10.7739	10.4763	10.5647
	ENSG00000123240	OPTN	10133	0	0	0	0	0	0.439679	0.0207333	0.999987	10.0011	10.2952	10.2149
	ENSG00000164308	ERAP2	64167	0	0	0	0	0	0.447384	0.0209511	0.999987	9.96118	10.1755	10.2591
	ENSG00000110888	CAPRIN2	65981	0	0	0	0	0	0.329135	0.0209558	0.999987	10.8248	11.0234	11.1126
	ENSG00000084764	MAPRE3	22924	0	0	0	1	0	0.522527	0.0210401	0.999987	9.64197	9.87445	9.92519
	ENSG00000196712	NF1	4763	0	0	0	0	0	-0.236684	0.0211113	0.999987	13.4943	13.3263	13.2116
	ENSG00000063244	U2AF2	11338	0	1	0	0	0	-0.250797	0.0212209	0.999987	12.3623	12.1606	12.119
	ENSG00000160014	CALM3	808	0	0	0	0	0	-0.234249	0.0212626	0.999987	13.1476	12.8923	12.9658
	ENSG00000261371	PECAM1	5175	0	0	0	0	0	2.58299	0.0213128	0.999987	8.38847	8.55122	8.72682
	ENSG00000115738	ID2	3398	0	0	0	0	0	0.333063	0.0214107	0.999987	10.7048	10.925	10.9641
	ENSG00000189056	RELN	5649	0	0	0	0	0	0.657181	0.0215252	0.999987	9.3097	9.61872	9.52372
	ENSG00000039560	RAI14	26064	0	1	0	0	0	0.360978	0.0215818	0.999987	10.457	10.7234	10.6767
	ENSG00000162244	RPL29	6159	0	1	0	0	0	-0.228791	0.021651	0.999987	13.143	12.9457	12.9135
	ENSG00000096696	DSP	1832	0	0	0	0	1	-0.272394	0.0224114	0.999987	11.9864	11.8032	11.7016
	ENSG00000055609	KMT2C	58508	0	0	0	0	0	-0.258296	0.0230594	0.999987	12.7442	12.5843	12.4283
	ENSG00000151726	ACSL1	2180	0	0	0	0	0	-0.259347	0.0231135	0.999987	12.6499	12.3384	12.4895
	ENSG00000110090	CPT1A	1374	0	1	0	0	0	-0.293276	0.0233244	0.999987	11.5283	11.2468	11.3386
	ENSG00000113389	NPR3	4883	0	0	0	0	0	0.448552	0.0234748	0.999987	9.89111	10.1228	10.1574
	ENSG00000152767	FARP1	10160	0	0	0	0	0	-0.252449	0.023888	0.999987	12.6066	12.4393	12.3144
	ENSG00000105372	RPS19	6223	0	0	0	0	0	-0.216322	0.0239616	0.999987	13.5982	13.3947	13.3908
	ENSG00000154144	TBRG1	84897	0	0	0	0	0	0.399913	0.0240128	0.999987	10.1976	10.3938	10.5005
	ENSG00000162174	ASRGL1	80150	0	0	1	0	0	0.373885	0.0240257	0.999987	10.5714	10.7318	10.9289
	ENSG00000170004	CHD3	1107	0	0	0	0	1	-0.220562	0.0250076	0.999987	13.226	13.0201	13.019
	ENSG00000142541	RPL13A	23521	0	0	0	0	0	-0.208214	0.0253444	0.999987	15.7878	15.627	15.5354
	ENSG00000183495	EP400	57634	0	1	0	0	0	-0.262319	0.025477	0.999987	11.8521	11.621	11.6424
	ENSG00000183111	ARHGEF37	389337	0	0	1	0	0	0.340496	0.0259129	0.999987	10.5238	10.7555	10.76
	ENSG00000110422	HIPK3	10114	0	1	0	0	0	-0.302395	0.0259563	0.999987	11.2302	11.0209	10.976
	ENSG00000121067	SPOP	8405	0	0	0	0	0	-1.08759	0.0261059	0.999987	11.5831	10.9349	10.5299
	ENSG00000104517	UBR5	51366	0	1	0	0	0	-0.22786	0.0262216	0.999987	13.8106	13.6565	13.5251
	ENSG00000126010	GRPR	2925	0	0	0	0	0	-0.387602	0.0262339	0.999987	10.506	10.293	10.2229
	ENSG00000176171	BNIP3	664	0	0	0	0	0	-0.281257	0.0262672	0.999987	11.7695	11.4708	11.5994
	ENSG00000124664	SPDEF	25803	0	0	0	0	0	0.291181	0.0266763	0.999987	11.113	11.3059	11.3746
	ENSG00000149428	HYOU1	10525	0	0	1	0	0	-0.269131	0.0270961	0.999987	11.7508	11.4928	11.5623
	ENSG00000111669	TPI1	7167	0	0	0	0	0	-0.216808	0.0274387	0.999987	13.2356	13.0326	13.0326
	ENSG00000152749	GPR180	160897	0	0	0	0	0	0.418845	0.0285678	0.999987	10.3044	10.4405	10.7024
	ENSG00000118058	KMT2A	4297	0	1	0	0	0	-0.235629	0.0293826	0.999987	12.7582	12.5954	12.4883
	ENSG00000120251	GRIA2	2891	0	0	0	0	0	-0.320203	0.0295624	0.999987	10.9288	10.6929	10.7058
	ENSG00000197977	ELOVL2	54898	0	0	0	0	0	0.304069	0.0296384	0.999987	11.1406	11.2941	11.4613
	ENSG00000165671	NSD1	64324	0	0	0	0	0	-0.22779	0.0296818	0.999987	12.8385	12.6673	12.5905
	ENSG00000064651	SLC12A2	6558	0	0	0	0	0	-0.277091	0.0300734	0.999987	11.54	11.2777	11.356
	ENSG00000145920	CPLX2	10814	0	0	1	0	0	0.358829	0.0307069	0.999987	10.3033	10.5193	10.5499
	ENSG00000125347	IRF1	3659	0	0	0	0	0	0.620319	0.0308445	0.999987	9.30705	9.51219	9.59658
	ENSG00000184634	MED12	9968	0	0	0	0	0	-0.295697	0.0309329	0.999987	11.167	10.9488	10.9382
	ENSG00000198963	RORB	6096	0	0	0	0	0	0.690202	0.0310075	0.999987	9.16002	9.405	9.40378
	ENSG00000115825	PRKD3	23683	0	0	0	0	0	0.355934	0.031063	0.999987	10.3131	10.546	10.5399
	ENSG00000079459	FDFT1	2222	0	0	0	0	0	-0.253312	0.031156	0.999987	12.2537	11.964	12.0974
	ENSG00000198794	SCAMP5	192683	0	1	0	0	0	-0.250528	0.0315169	0.999987	12.2839	11.9987	12.127
	ENSG00000084774	CAD	790	0	0	0	0	0	-0.265103	0.0315678	0.999987	11.5969	11.3872	11.3753
	ENSG00000143742	SRP9	6726	0	0	0	0	0	0.238981	0.0321314	0.999987	12.012	12.1863	12.2558
	ENSG00000173221	GLRX	2745	0	0	1	0	0	0.432943	0.032275	0.999987	9.94074	10.2517	10.1129
	ENSG00000172493	AFF1	4299	0	0	0	0	0	-0.218903	0.0324449	0.999987	13.4073	13.2526	13.1465
	ENSG00000163171	CDC42EP3	10602	0	0	0	0	0	0.324744	0.032807	0.999987	10.5533	10.7615	10.7947
	ENSG00000151327	FAM177A1	283635	0	0	0	0	0	0.310592	0.0329524	0.999987	10.686	10.8966	10.9194
	ENSG00000162819	BROX	148362	0	0	0	0	0	-0.262345	0.0329563	0.999987	11.738	11.5613	11.4773
	ENSG00000167548	KMT2D	8085	0	0	0	0	0	-0.232042	0.03334	0.999987	12.3752	12.1955	12.1422
	ENSG00000100031	GGT1	2678	0	0	0	0	0	0.581451	0.0340225	0.999987	9.40062	9.5805	9.71457
	ENSG00000051620	HEBP2	23593	0	0	1	0	0	0.27807	0.0340573	0.999987	11.07	11.2714	11.2988
	ENSG00000130726	TRIM28	10155	0	0	0	0	0	-0.220503	0.0341326	0.999987	12.6444	12.4421	12.4474
	ENSG00000118263	KLF7	8609	0	0	0	0	0	0.537158	0.0341379	0.999987	9.4659	9.70013	9.70724
	ENSG00000147862	NFIB	4781	0	0	0	0	0	-0.201671	0.0351924	0.999987	13.6	13.4062	13.4107
	ENSG00000279192	PWAR5	8123	0	0	0	0	0	-0.342165	0.0352287	0.999987	10.8853	10.7234	10.5536
	ENSG00000186106	ANKRD46	157567	0	0	0	0	0	-0.314306	0.0354768	0.999987	10.881	10.6454	10.671
	ENSG00000142459	EVI5L	115704	0	0	0	0	0	0.562702	0.0355896	0.999987	9.39337	9.65019	9.61004
	ENSG00000127914	AKAP9	10142	0	0	0	0	0	-0.205506	0.035606	0.999987	14.4104	14.2647	14.1544
	ENSG00000115268	RPS15	6209	0	0	0	0	0	-0.223735	0.0358916	0.999987	12.8311	12.6747	12.575
	ENSG00000104450	SPAG1	6674	0	0	1	0	0	0.361816	0.036197	0.999987	10.2024	10.4328	10.4221
	ENSG00000110400	NECTIN1	5818	0	0	0	0	0	0.423441	0.0370885	0.999987	9.86	10.064	10.1181
	ENSG00000112304	ACOT13	55856	0	0	1	0	0	0.372957	0.0372288	0.999987	10.1928	10.3678	10.481
	ENSG00000137962	ARHGAP29	9411	0	0	0	0	1	0.2154	0.0373472	0.999987	12.8522	13.0974	13.0045
	ENSG00000100393	EP300	2033	0	0	0	0	0	-0.242855	0.0379406	0.999987	12.4709	12.3295	12.1725
	ENSG00000140416	TPM1	7168	0	0	0	0	0	0.227283	0.038149	0.999987	12.1548	12.3201	12.392
	ENSG00000140403	DNAJA4	55466	0	0	1	0	0	0.273558	0.0382134	0.999987	11.8784	11.994	12.2283
	ENSG00000151835	SACS	26278	0	0	0	0	0	-0.448671	0.038372	0.999987	10.1006	9.79058	9.92112
	ENSG00000114790	ARHGEF26	26084	0	0	0	0	0	0.447271	0.0386184	0.999987	9.75274	9.94713	10.0226
	ENSG00000137460	FHDC1	85462	0	0	1	0	0	0.430045	0.0388629	0.999987	9.81337	10.0157	10.0704
	ENSG00000105323	HNRNPUL1	11100	0	1	0	0	0	-0.20609	0.0389824	0.999987	13.0493	12.8556	12.8605
	ENSG00000185621	LMLN	89782	0	0	0	0	0	0.830177	0.0390608	0.999987	8.94431	9.14265	9.22048
	ENSG00000136068	FLNB	2317	0	0	0	0	0	-0.210904	0.0390866	0.999987	14.1693	14.0354	13.8916
	ENSG00000138413	IDH1	3417	1	0	0	0	0	0.215995	0.0391379	0.999987	12.9974	13.1387	13.2581
	ENSG00000141556	TBCD	6904	0	1	0	0	0	-0.305983	0.0400545	0.999987	10.8846	10.6568	10.6778
	ENSG00000137628	DDX60	55601	0	1	0	0	0	0.660617	0.0402359	0.999987	9.16628	9.37212	9.42958
	ENSG00000119711	ALDH6A1	4329	0	0	0	0	0	-0.377849	0.0406113	0.999987	10.3813	10.1056	10.1955
	ENSG00000176749	CDK5R1	8851	0	0	0	0	0	-0.391793	0.0407769	0.999987	10.372	10.1999	10.0595
	ENSG00000105193	RPS16	6217	0	1	0	0	0	-0.197468	0.0411818	0.999987	13.7012	13.5407	13.4843
	ENSG00000110057	UNC93B1	81622	0	1	0	0	0	-0.405837	0.0412635	0.999987	10.1722	9.94289	9.94332
	ENSG00000123505	AMD1	262	0	0	0	0	0	0.185628	0.0413275	0.999987	15.5029	15.7169	15.6549
	ENSG00000101384	JAG1	182	0	0	1	0	0	0.303621	0.0414523	0.999987	10.6618	10.9109	10.8415
	ENSG00000074527	NTN4	59277	0	0	0	0	0	0.740432	0.0420032	0.999987	9.03444	9.24437	9.2894
	ENSG00000072201	LNX1	84708	0	0	0	0	0	-0.274396	0.0420947	0.999987	11.2385	11.0493	11.0057
	ENSG00000110492	MDK	4192	0	0	0	0	0	-0.241121	0.0424121	0.999987	11.8457	11.6128	11.6732
	ENSG00000111802	TDP2	51567	0	0	0	0	0	0.221751	0.042452	0.999987	12.0707	12.2854	12.2451
	ENSG00000103657	HERC1	8925	0	0	0	0	0	-0.250257	0.0428405	0.999987	12.198	12.0641	11.8878
	ENSG00000112378	PERP	64065	0	0	1	0	0	0.263461	0.043255	0.999987	11.0935	11.2941	11.3017
	ENSG00000133657	ATP13A3	79572	0	0	0	0	0	-0.196398	0.0445075	0.999987	13.2988	13.1141	13.1145
	ENSG00000242781	LINC02050	105377175	0	0	0	0	0	5.42917	0.0446814	NA	8.20949	8.43153	8.43807
	ENSG00000196542	SPTSSB	165679	0	0	0	0	0	0.537295	0.0447477	0.999987	9.57907	9.95696	9.69245
	ENSG00000180891	CUEDC1	404093	0	0	0	0	0	0.818537	0.0449245	0.999987	8.92737	9.1488	9.16285
	ENSG00000076706	MCAM	4162	0	0	0	0	0	-0.522163	0.044947	0.999987	9.7699	9.58244	9.47012
	ENSG00000136286	MYO1G	64005	0	0	0	0	0	1.04057	0.0451601	0.999987	8.74957	8.93479	9.02366
	ENSG00000104361	NIPAL2	79815	0	0	0	0	0	0.378358	0.0452464	0.999987	10.0136	10.2561	10.2084
	ENSG00000165959	CLMN	79789	0	0	0	0	0	0.392933	0.0457384	0.999987	10.0572	10.3698	10.2003
	ENSG00000110046	ATG2A	23130	0	0	0	0	0	-0.285813	0.0458765	0.999987	11.0068	10.8044	10.7905
	ENSG00000196782	MAML3	55534	0	1	0	0	0	-0.266783	0.0458904	0.999987	11.2799	11.0966	11.0494
	ENSG00000182158	CREB3L2	64764	0	0	0	0	0	0.281496	0.0459623	0.999987	10.9357	11.0919	11.2034
	ENSG00000123908	AGO2	27161	0	0	0	0	0	-0.21743	0.0460508	0.999987	12.4517	12.293	12.2204
	ENSG00000084636	COL16A1	1307	0	0	0	0	1	1.16753	0.0461289	0.999987	8.66768	8.88387	8.90188
	ENSG00000099250	NRP1	8829	0	0	0	0	0	-0.280608	0.0461721	0.999987	11.6165	11.4874	11.2778
	ENSG00000261150	EPPK1	83481	0	0	0	0	0	-0.532244	0.0467066	0.999987	9.6887	9.47842	9.42958
	ENSG00000117394	SLC2A1	6513	0	0	0	0	0	-0.448573	0.0468566	0.999987	9.96118	9.69663	9.76686
	ENSG00000102781	KATNAL1	84056	0	0	0	0	0	0.623421	0.0470232	0.999987	9.22357	9.51011	9.39393
	ENSG00000146555	SDK1	221935	0	0	0	0	0	-0.52426	0.047088	0.999987	9.74754	9.45234	9.56637
	ENSG00000211689	TARP	445347	0	0	0	0	0	0.216637	0.0471992	0.999987	12.5704	12.8292	12.7035
	ENSG00000180694	TMEM64	169200	0	1	0	0	0	0.372934	0.0475216	0.999987	10.0545	10.2295	10.3197
	ENSG00000244038	DDOST	1650	0	0	0	0	0	-0.237503	0.047652	0.999987	11.8403	11.6779	11.6012
	ENSG00000169435	RASSF6	166824	0	0	0	0	0	0.535707	0.0476578	0.999987	9.38606	9.59211	9.62861
	ENSG00000105640	RPL18A	6142	0	1	0	0	0	-0.208371	0.0480439	0.999987	13.4833	13.3547	13.2135
	ENSG00000169710	FASN	2194	0	0	0	0	0	-0.216531	0.048294	0.999987	14.6653	14.3428	14.5577
	ENSG00000198743	SLC5A3	6526	0	0	0	0	0	-0.255549	0.0483398	0.999987	11.3764	11.1679	11.1832
	ENSG00000110171	TRIM3	10612	0	0	1	0	0	0.532764	0.0485539	0.999987	9.38606	9.59978	9.61804
	ENSG00000119138	KLF9	687	0	0	0	0	0	0.406996	0.0487099	0.999987	9.83611	10.0276	10.0829
	ENSG00000132485	ZRANB2	9406	0	1	0	0	0	0.223019	0.0488874	0.999987	11.8685	12.0337	12.0879
	ENSG00000197958	RPL12	6136	0	0	0	0	0	-0.195784	0.0490697	0.999987	13.9164	13.781	13.6735
	ENSG00000164237	CMBL	134147	0	1	0	0	0	-0.220481	0.0496445	0.999987	12.1977	12.0368	11.9718
	ENSG00000204256	BRD2	6046	0	0	0	0	0	-0.280264	0.0496642	0.999987	11.2407	11.0925	10.9531
	ENSG00000198911	SREBF2	6721	0	0	0	0	0	-0.22168	0.0497665	0.999987	12.6303	12.3581	12.4992
	ENSG00000206573	THUMPD3-AS1	440944	0	0	0	0	0	0.377265	0.0497833	0.999987	10.1401	10.2758	10.4612
	ENSG00000131724	IL13RA1	3597	0	0	0	0	0	0.443226	0.0500385	0.999987	9.65902	9.87295	9.88178
	ENSG00000143190	POU2F1	5451	0	1	0	0	0	-0.267652	0.0504635	0.999987	11.2207	11.0493	10.9805
	ENSG00000166012	TAF1D	79101	0	1	0	0	0	0.219364	0.0504996	0.999987	12.105	12.2503	12.3458
	ENSG00000074800	ENO1	2023	0	0	0	0	0	-0.181182	0.0505924	0.999987	14.231	14.0613	14.05
	ENSG00000164938	TP53INP1	94241	0	1	0	0	0	-0.185368	0.050728	0.999987	13.8388	13.6453	13.6772
	ENSG00000107745	MICU1	10367	0	0	0	0	0	-0.306304	0.0507401	0.999987	10.7402	10.5495	10.5095
	ENSG00000253293	HOXA10	3206	1	0	0	0	0	-0.242218	0.0508972	0.999987	11.5578	11.3684	11.3546
	ENSG00000067113	PLPP1	8611	0	0	0	0	0	0.265517	0.0510166	0.999987	11.1947	11.331	11.476
	ENSG00000165195	PIGA	5277	0	0	0	0	0	-0.306773	0.0510654	0.999987	10.7218	10.5238	10.5005
	ENSG00000148773	MKI67	4288	0	1	0	0	0	-0.207752	0.0510913	0.999987	13.2695	13.0045	13.1423
	ENSG00000109182	CWH43	80157	0	0	0	1	0	0.246751	0.0511037	0.999987	11.2391	11.4499	11.4196
	ENSG00000204469	PRRC2A	7916	0	0	0	0	0	-0.229059	0.0515095	0.999987	11.8243	11.6218	11.6424
	ENSG00000138744	NAAA	27163	0	0	1	0	0	0.36209	0.0517532	0.999987	10.3761	10.4855	10.7364
	ENSG00000198466	ZNF587	84914	0	0	1	0	0	0.384263	0.051924	0.999987	10.1032	10.2317	10.433
	ENSG00000018408	WWTR1	25937	1	0	0	0	0	0.587176	0.0519279	0.999987	9.35372	9.47842	9.70479
	ENSG00000123094	RASSF8	11228	0	0	0	0	1	0.25212	0.051961	0.999987	11.1184	11.319	11.3103
	ENSG00000175061	SNHG29	125144	0	1	0	0	0	-0.18163	0.0520175	0.999987	15.1691	15.032	14.9477
	ENSG00000065559	MAP2K4	6416	0	0	0	1	0	0.29376	0.0520701	0.999987	10.575	10.7764	10.7811
	ENSG00000141564	RPTOR	57521	0	0	0	0	0	-0.318817	0.0521221	0.999987	10.6304	10.4471	10.3875
	ENSG00000075461	CACNG4	27092	0	0	0	0	0	0.627801	0.0523323	0.999987	9.16316	9.39338	9.37392
	ENSG00000162599	NFIA	4774	0	0	0	0	0	-0.275875	0.0523782	0.999987	11.0256	10.8153	10.8305
	ENSG00000107290	SETX	23064	0	0	0	0	0	-0.217519	0.0526974	0.999987	12.2908	12.1411	12.0549
	ENSG00000121152	NCAPH	23397	0	0	0	0	0	-0.304284	0.0529246	0.999987	10.7275	10.502	10.5374
	ENSG00000138758	SEPTIN11	55752	0	0	0	0	0	0.221514	0.0531873	0.999987	12.0364	12.1745	12.2856
	ENSG00000123609	NMI	9111	0	0	0	0	0	0.951158	0.0536973	0.999987	8.78329	8.99719	9.00825
	ENSG00000186526	CYP4F8	11283	1	0	0	0	0	1.82589	0.0537358	0.999987	10.2732	11.0542	11.9922
	ENSG00000153250	RBMS1	5937	0	0	0	0	0	0.744486	0.0539339	0.999987	9.02704	9.16999	9.34311
	ENSG00000142534	RPS11	6205	0	1	0	0	0	-0.181942	0.0540717	0.999987	14.5527	14.4134	14.3362
	ENSG00000073910	FRY	10129	0	0	0	0	0	-0.35625	0.0544888	0.999987	10.3131	10.0906	10.1094
	ENSG00000167183	PRR15L	79170	0	0	0	0	0	0.499144	0.0545864	0.999987	9.44538	9.65201	9.67242
	ENSG00000140526	ABHD2	11057	0	0	0	0	0	0.193084	0.0546319	0.999987	13.2538	13.3897	13.4816
	ENSG00000184709	LRRC26	389816	0	0	0	0	0	0.705664	0.0546451	0.999987	9.04904	9.21934	9.32555
	ENSG00000115556	PLCD4	84812	0	0	0	0	0	1.91817	0.0550775	0.999987	8.4358	8.60119	8.69263
	ENSG00000145495	MARCHF6	10299	0	1	0	0	0	-0.192802	0.056011	0.999987	13.3532	13.2139	13.1276
	ENSG00000197142	ACSL5	51703	0	0	0	0	0	-0.21412	0.0564506	0.999987	12.395	12.152	12.2565
	ENSG00000119669	IRF2BPL	64207	0	1	0	0	0	-0.261406	0.0565046	0.999987	11.3196	11.1707	11.0571
	ENSG00000198346	ZNF813	126017	0	0	0	0	0	0.281859	0.0565174	0.999987	10.6509	10.8418	10.8585
	ENSG00000135968	GCC2	9648	0	0	1	0	0	0.22512	0.0565501	0.999987	11.5674	11.7456	11.7642
	ENSG00000159263	SIM2	6493	0	1	0	0	0	-0.192065	0.0566276	0.999987	13.0417	12.8415	12.8854
	ENSG00000109790	KLHL5	51088	0	0	0	0	0	0.288025	0.0566803	0.999987	10.7258	10.9939	10.8673
	ENSG00000180758	GPR157	80045	0	0	0	0	0	0.518965	0.0567141	0.999987	9.3885	9.63364	9.57469
	ENSG00000111907	TPD52L1	7164	0	0	0	0	0	0.370958	0.0567396	0.999987	9.97128	10.1459	10.2197
	ENSG00000157657	ZNF618	114991	0	0	0	0	0	-0.292995	0.0570138	0.999987	10.863	10.7015	10.6059
	ENSG00000198755	RPL10A	4736	0	1	0	0	0	-0.19238	0.0571715	0.999987	13.0493	12.897	12.8435
	ENSG00000154127	UBASH3B	84959	0	0	0	0	0	0.667606	0.0573286	0.999987	9.08089	9.32059	9.27454
	ENSG00000133740	E2F5	1875	0	0	0	0	0	0.392431	0.0573621	0.999987	9.85209	10.0994	10.0264
	ENSG00000166797	CIAO2A	84191	0	0	0	0	0	0.279182	0.0577023	0.999987	10.8853	11.0178	11.1675
	ENSG00000122786	CALD1	800	0	0	0	0	0	0.211502	0.0578193	0.999987	11.9799	12.1365	12.1919
	ENSG00000142192	APP	351	0	1	0	0	0	-0.183475	0.0578294	0.999987	14.1291	13.9947	13.9076
	ENSG00000126457	PRMT1	3276	0	0	0	0	0	-0.230702	0.0579374	0.999987	11.6499	11.4704	11.4503
	ENSG00000118762	PKD2	5311	0	0	0	0	0	0.279446	0.0579842	0.999987	10.6576	10.8552	10.8555
	ENSG00000089775	ZBTB25	7597	0	0	0	0	0	0.429301	0.0583662	0.999987	9.71046	9.86844	9.98652
	ENSG00000204282	TNRC6C-AS1	100131096	0	0	0	0	0	0.629226	0.0586607	0.999987	9.13449	9.35282	9.34658
	ENSG00000117724	CENPF	1063	0	0	0	0	0	-0.197075	0.0588156	0.999987	12.9964	12.7672	12.86
	ENSG00000165688	PMPCA	23203	0	1	0	0	0	-0.248925	0.0589107	0.999987	11.297	11.0984	11.1093
	ENSG00000089356	FXYD3	5349	0	0	0	0	0	0.605277	0.0592511	0.999987	9.22357	9.36973	9.52372
	ENSG00000181790	ADGRB1	575	0	0	0	0	0	-0.505727	0.0595554	0.999987	9.71404	9.43232	9.54384
	ENSG00000109472	CPE	1363	0	0	0	0	0	0.457296	0.0596549	0.999987	9.54826	9.75459	9.76454
	ENSG00000100350	FOXRED2	80020	0	0	0	0	0	-0.263884	0.0602907	0.999987	11.1015	10.8754	10.9336
	ENSG00000185442	FAM174B	400451	0	0	0	0	0	-0.189783	0.0605763	0.999987	12.9074	12.7262	12.7391
	ENSG00000164654	MIOS	54468	0	0	0	0	0	0.239995	0.0607704	0.999987	11.3012	11.537	11.4478
	ENSG00000171858	RPS21	6227	0	0	0	0	0	-0.205168	0.0608504	0.999987	12.8855	12.7621	12.6272
	ENSG00000066279	ASPM	259266	0	0	0	0	0	-0.21253	0.0610606	0.999987	12.2526	12.0185	12.1129
	ENSG00000196482	ESRRG	2104	0	0	0	0	0	-0.672019	0.0614516	0.999987	9.3885	9.07502	9.22841
	ENSG00000158014	SLC30A2	7780	0	0	0	0	0	0.947924	0.0615981	0.999987	8.79939	8.9307	9.11007
	ENSG00000160285	LSS	4047	0	0	0	0	0	-0.337353	0.0617267	0.999987	10.5266	10.2317	10.3861
	ENSG00000108848	LUC7L3	51747	0	0	0	0	0	0.181142	0.0618896	0.999987	13.184	13.3504	13.3587
	ENSG00000100354	TNRC6B	23112	0	0	0	0	0	-0.247537	0.0622851	0.999987	11.3679	11.2141	11.1298
	ENSG00000221978	CCNL2	81669	0	0	0	0	0	0.210101	0.0626867	0.999987	11.884	12.0404	12.0904
	ENSG00000140263	SORD	6652	0	0	0	0	0	0.278299	0.0632025	0.999987	10.6286	10.846	10.8009
	ENSG00000008517	IL32	9235	0	0	0	0	0	3.66923	0.0632428	0.999987	8.28957	8.46976	8.51872
	ENSG00000105373	NOP53	29997	0	1	0	0	0	-0.211232	0.0633224	0.999987	12.2158	12.075	11.9843
	ENSG00000125148	MT2A	4502	0	1	0	0	0	-0.502131	0.0635967	0.999987	9.66277	9.46763	9.41998
	ENSG00000137145	DENND4C	55667	0	1	0	0	0	-0.208636	0.063802	0.999987	12.3967	12.2638	12.1553
	ENSG00000235437	LINC01278	92249	0	0	1	0	0	0.492051	0.0642622	0.999987	9.42678	9.6055	9.66989
	ENSG00000185088	RPS27L	51065	0	0	0	0	0	0.271066	0.0644219	0.999987	10.6967	10.9109	10.8683
	ENSG00000100316	RPL3	6122	0	1	0	0	0	-0.167312	0.06461	0.999987	15.1369	14.9886	14.9562
	ENSG00000152492	CCDC50	152137	0	1	0	0	0	0.30396	0.0648042	0.999987	10.3761	10.5407	10.6106
	ENSG00000146477	SLC22A3	6581	0	0	0	0	0	0.506411	0.0648997	0.999987	9.46815	9.59403	9.7853
	ENSG00000157106	SMG1	23049	0	0	0	0	1	-0.22455	0.0652344	0.999987	12.1137	11.9924	11.8399
	ENSG00000155066	PROM2	150696	0	0	0	0	0	0.263734	0.0653501	0.999987	10.8173	10.9735	11.0486
	ENSG00000244754	N4BP2L2	10443	0	0	0	0	0	0.239442	0.0655151	0.999987	11.2106	11.3591	11.4406
	ENSG00000154265	ABCA5	23461	0	0	0	0	0	0.446662	0.0659728	0.999987	9.55034	9.75791	9.75519
	ENSG00000135046	ANXA1	301	0	0	1	0	0	0.543429	0.06631	0.999987	9.27733	9.4698	9.50321
	ENSG00000130311	DDA1	79016	0	0	0	0	0	0.326557	0.0664675	0.999987	10.2365	10.3809	10.5018
	ENSG00000197694	SPTAN1	6709	0	0	0	0	0	-0.186112	0.0670509	0.999987	12.9042	12.7494	12.7155
	ENSG00000137076	TLN1	7094	0	0	0	0	0	-0.194808	0.0670599	0.999987	12.4958	12.3389	12.3028
	ENSG00000116539	ASH1L	55870	0	0	0	0	0	-0.225134	0.0671526	0.999987	11.9877	11.864	11.721
	ENSG00000065243	PKN2	5586	0	0	0	0	0	-0.214042	0.0672516	0.999987	11.8395	11.6563	11.6626
	ENSG00000173209	AHSA2P	130872	0	0	0	0	0	0.329565	0.0672671	0.999987	10.2777	10.4046	10.5684
	ENSG00000177700	POLR2L	5441	0	0	0	0	0	-0.362062	0.0676214	0.999987	10.1964	10.0236	9.95129
	ENSG00000256232	LINC02387	101929027	0	0	0	0	0	-0.636759	0.0677918	0.999987	9.38361	9.20798	9.10552
	ENSG00000125266	EFNB2	1948	0	0	0	0	0	-0.240885	0.0681147	0.999987	12.1452	12.0458	11.8146
	ENSG00000110717	NDUFS8	4728	0	0	0	0	0	-0.232748	0.0682204	0.999987	11.4252	11.2473	11.2332
	ENSG00000105723	GSK3A	2931	0	0	0	0	0	-0.298835	0.0686374	0.999987	10.5937	10.3908	10.4028
	ENSG00000173599	PC	5091	0	0	0	0	0	-0.29134	0.0691375	0.999987	10.6752	10.4547	10.5031
	ENSG00000100330	MTMR3	8897	0	0	0	0	0	-0.252779	0.069529	0.999987	11.1947	11.0468	10.954
	ENSG00000152484	USP12	219333	0	0	0	0	0	0.309988	0.0695906	0.999987	10.3022	10.4557	10.5462
	ENSG00000246705	H2AJ	55766	0	0	0	0	0	-0.252053	0.0698904	0.999987	11.0923	10.9075	10.9004
	ENSG00000151693	ASAP2	8853	0	1	0	0	0	-0.239356	0.0702301	0.999987	11.6454	11.524	11.3677
	ENSG00000169347	GP2	2813	1	0	0	0	0	1.70249	0.0705338	0.999987	8.46245	8.61646	8.71003
	ENSG00000139865	TTC6	319089	0	0	0	0	0	0.238748	0.0705581	0.999987	11.1033	11.3175	11.2579
	ENSG00000140332	TLE3	7090	0	0	0	0	0	-0.197667	0.0706107	0.999987	12.2561	12.0906	12.0738
	ENSG00000184307	ZDHHC23	254887	0	0	0	0	0	0.349888	0.0707396	0.999987	10.0219	10.1708	10.2791
	ENSG00000173482	PTPRM	5797	1	0	0	0	0	0.482584	0.0707869	0.999987	9.42678	9.66649	9.59658
	ENSG00000110723	EXPH5	23086	0	0	0	0	0	-0.291857	0.0710697	0.999987	10.7646	10.6223	10.4979
	ENSG00000147036	LANCL3	347404	0	0	0	0	0	0.681158	0.0711767	0.999987	9.02704	9.18774	9.28571
	ENSG00000139220	PPFIA2	8499	0	0	0	0	0	-0.200134	0.0715447	0.999987	12.1664	12.0061	11.9771
	ENSG00000005810	MYCBP2	23077	0	0	0	0	0	-0.22694	0.071756	0.999987	11.8575	11.7367	11.5901
	ENSG00000120693	SMAD9	4093	0	0	0	0	0	0.295992	0.0719905	0.999987	10.3456	10.5389	10.5361
	ENSG00000182704	TSKU	25987	0	0	1	0	0	0.407408	0.0724253	0.999987	9.71046	9.86088	9.97099
	ENSG00000143815	LBR	3930	0	0	0	0	0	-0.18922	0.0726979	0.999987	12.8425	12.6239	12.7131
	ENSG00000130402	ACTN4	81	0	0	0	0	0	-0.251679	0.0727505	0.999987	11.1257	10.9	10.9733
	ENSG00000095587	TLL2	7093	0	0	0	0	0	0.706073	0.0730322	0.999987	8.97698	9.20512	9.15858
	ENSG00000069849	ATP1B3	483	0	0	0	0	0	0.239026	0.0730882	0.999987	11.0185	11.2076	11.1941
	ENSG00000106128	GHRHR	2692	0	0	0	0	0	1.18724	0.0733524	0.999987	8.67452	8.73374	9.04866
	ENSG00000138193	PLCE1	51196	0	0	0	0	0	0.781178	0.0734373	0.999987	8.88758	9.11116	9.07286
	ENSG00000168916	ZNF608	57507	0	0	0	0	0	-0.253735	0.0735207	0.999987	11.0606	10.8994	10.8435
	ENSG00000189091	SF3B3	23450	0	1	0	0	0	-0.193241	0.0735795	0.999987	12.5022	12.2935	12.364
	ENSG00000141682	PMAIP1	5366	0	0	0	0	0	0.960816	0.0738322	0.999987	8.7667	8.88387	9.07286
	ENSG00000172292	CERS6	253782	0	0	0	0	0	-0.178839	0.0742275	0.999987	13.0093	12.8351	12.8521
	ENSG00000188848	BEND4	389206	0	0	0	0	0	0.233571	0.074232	0.999987	11.0941	11.2694	11.2807
	ENSG00000214530	STARD10	10809	0	0	1	0	0	0.308723	0.074358	0.999987	10.2202	10.4203	10.4042
	ENSG00000048707	VPS13D	55187	0	0	0	0	0	-0.227076	0.0747321	0.999987	11.4516	11.2895	11.2504
	ENSG00000105429	MEGF8	1954	0	0	0	0	0	-0.232895	0.0747456	0.999987	11.3373	11.139	11.1714
	ENSG00000228526	MIR34AHG	106614088	0	0	0	0	0	1.05893	0.0749498	0.999987	8.67452	8.8475	8.90792
	ENSG00000063177	RPL18	6141	0	0	0	0	0	-0.176396	0.0752086	0.999987	13.2955	13.1566	13.1021
	ENSG00000116044	NFE2L2	4780	0	0	0	0	0	0.272701	0.0752155	0.999987	10.6113	10.7585	10.8455
	ENSG00000118689	FOXO3	2309	0	0	0	0	0	-0.22953	0.0753869	0.999987	11.9135	11.805	11.6248
	ENSG00000172757	CFL1	1072	0	0	0	0	0	-0.165376	0.0754934	0.999987	14.2455	14.1012	14.0693
	ENSG00000197747	S100A10	6281	0	0	0	0	0	-0.237491	0.0761933	0.999987	11.5674	11.2967	11.451
	ENSG00000078596	ITM2A	9452	0	1	0	0	0	-0.463013	0.0763101	0.999987	13.4543	13.1535	12.8701
	ENSG00000086848	ALG9	79796	0	0	0	0	0	0.420919	0.0766779	0.999987	9.59912	9.82392	9.7715
	ENSG00000189060	H1-0	3005	0	0	0	0	0	-0.187862	0.0768397	0.999987	14.0943	13.9975	13.823
	ENSG00000127481	UBR4	23352	0	0	0	0	0	-0.410737	0.0770215	0.999987	12.7051	12.4498	12.2072
	ENSG00000104969	SGTA	6449	0	0	0	0	0	-0.257326	0.077094	0.999987	10.9528	10.7853	10.7461
	ENSG00000163625	WDFY3	23001	0	0	0	0	0	-0.218923	0.077338	0.999987	11.9272	11.8092	11.6676
	ENSG00000155090	KLF10	7071	0	0	0	0	0	0.260466	0.0774307	0.999987	10.8645	11.1258	10.9832
	ENSG00000178996	SNX18	112574	0	0	0	0	0	-0.326635	0.0774739	0.999987	10.3099	10.0982	10.1302
	ENSG00000090530	P3H2	55214	0	0	0	0	0	0.425351	0.0781326	0.999987	9.58109	9.81291	9.74576
	ENSG00000102900	NUP93	9688	0	0	0	0	0	-0.258546	0.0782271	0.999987	10.9791	10.7502	10.8315
	ENSG00000127329	PTPRB	5787	0	1	0	0	0	2.84501	0.0782838	0.999987	8.32273	8.49237	8.53241
	ENSG00000231500	RPS18	6222	0	1	0	0	0	-0.168704	0.0783451	0.999987	15.3045	15.1939	15.0805
	ENSG00000185420	SMYD3	64754	0	0	0	0	0	-0.3615	0.0783992	0.999987	10.0916	9.89966	9.88599
	ENSG00000077312	SNRPA	6626	0	0	0	0	0	-0.284345	0.0784185	0.999987	10.6449	10.4338	10.4758
	ENSG00000137955	RABGGTB	5876	0	0	0	0	0	0.220636	0.0785904	0.999987	11.5608	11.6786	11.8086
	ENSG00000145779	TNFAIP8	25816	0	0	1	0	0	0.677608	0.0786679	0.999987	9.00052	9.22777	9.17553
	ENSG00000172086	KRCC1	51315	0	0	0	0	0	0.425013	0.078736	0.999987	9.5648	9.77109	9.75284
	ENSG00000164880	INTS1	26173	0	0	0	0	0	-0.219442	0.0789807	0.999987	11.5405	11.3829	11.3421
	ENSG00000112818	MEP1A	4224	0	0	0	0	0	1.71481	0.0799276	0.999987	8.4495	8.65909	8.62581
	ENSG00000089157	RPLP0	6175	0	1	0	0	0	-0.161981	0.080063	0.999987	15.1952	15.0718	14.999
	ENSG00000144713	RPL32	6161	0	1	0	0	0	-0.179442	0.0803475	0.999987	13.7812	13.674	13.5416
	ENSG00000110172	CHORDC1	26973	0	0	0	0	0	0.211271	0.0803549	0.999987	11.6838	11.9147	11.8061
	ENSG00000134909	ARHGAP32	9743	0	0	0	0	0	-0.20411	0.0804434	0.999987	11.9238	11.7791	11.7199
	ENSG00000156218	ADAMTSL3	57188	0	0	0	0	0	-0.647282	0.0806755	0.999987	9.28553	9.07502	9.07761
	ENSG00000091986	CCDC80	151887	0	0	0	0	0	-2.57065	0.0808748	0.999987	8.58412	8.40183	8.30288
	ENSG00000080546	SESN1	27244	0	0	0	0	0	-0.30629	0.080905	0.999987	10.5201	10.3779	10.2622
	ENSG00000198785	GRIN3A	116443	0	0	0	0	1	-0.640368	0.0809121	0.999987	9.37127	9.06146	9.23234
	ENSG00000017260	ATP2C1	27032	0	0	0	0	0	-0.182666	0.0810525	0.999987	13.4724	13.3652	13.23
	ENSG00000111110	PPM1H	57460	0	0	0	0	0	0.214333	0.0811919	0.999987	11.4368	11.5811	11.643
	ENSG00000060140	STYK1	55359	0	0	1	0	0	0.266136	0.0812352	0.999987	10.5937	10.7479	10.8101
	ENSG00000137198	GMPR	2766	0	0	0	0	0	0.346925	0.0812674	0.999987	9.93779	10.1673	10.0936
	ENSG00000100941	PNN	5411	0	0	0	0	0	0.189504	0.0814194	0.999987	12.5518	12.6647	12.7827
	ENSG00000159110	IFNAR2	3455	0	0	0	0	0	0.398791	0.081529	0.999987	9.65525	9.83792	9.86268
	ENSG00000184384	MAML2	84441	0	0	0	0	0	-0.649039	0.0817995	0.999987	9.31499	9.04065	9.15858
	ENSG00000183307	TMEM121B	27439	0	0	1	0	0	0.507178	0.0822141	0.999987	9.4591	9.54489	9.80794
	ENSG00000241343	RPL36A	6173	0	0	0	0	0	0.690846	0.0823294	0.999987	8.97698	9.13955	9.21649
	ENSG00000198945	L3MBTL3	84456	0	0	0	0	0	0.424704	0.0823468	0.999987	9.56685	9.72599	9.80345
	ENSG00000082175	PGR	5241	0	0	0	0	0	-0.729519	0.0824138	0.999987	9.1939	8.9307	9.02873
	ENSG00000165240	ATP7A	538	0	0	0	0	0	-0.276462	0.0824557	0.999987	10.6785	10.5075	10.4745
	ENSG00000091656	ZFHX4	79776	0	0	0	0	0	-0.229897	0.0824813	0.999987	11.5511	11.4315	11.2931
	ENSG00000233927	RPS28	6234	0	0	0	0	0	-0.236609	0.0825296	0.999987	11.3562	11.2287	11.1076
	ENSG00000126883	NUP214	8021	0	0	0	0	0	-0.23785	0.0825477	0.999987	11.1406	10.9651	10.9568
	ENSG00000165716	DIPK1B	138311	0	0	0	0	0	-0.356649	0.0825724	0.999987	10.1019	9.92865	9.87968
	ENSG00000124422	USP22	23326	0	0	0	0	0	-0.172807	0.0827073	0.999987	13.0913	12.9427	12.9179
	ENSG00000153914	SREK1	140890	0	0	0	0	0	0.197626	0.0828496	0.999987	11.785	11.9415	11.9659
	ENSG00000177666	PNPLA2	57104	0	0	0	0	0	-0.356285	0.083064	0.999987	10.16	10.013	9.8985
	ENSG00000008083	JARID2	3720	0	0	0	0	0	-0.357722	0.0832991	0.999987	10.0811	9.87295	9.8985
	ENSG00000242125	SNHG3	8420	0	0	0	0	0	0.211445	0.0835975	0.999987	11.5866	11.7122	11.8131
	ENSG00000203727	SAMD5	389432	0	1	0	0	0	-0.337563	0.0842253	0.999987	10.2504	10.1019	9.99804
	ENSG00000047648	ARHGAP6	395	0	0	0	0	0	0.214286	0.0842265	0.999987	11.3973	11.603	11.5381
	ENSG00000141429	GALNT1	2589	0	0	0	0	0	0.270219	0.0845523	0.999987	10.6999	10.8117	10.9723
	ENSG00000266173	STRADA	92335	0	0	0	0	0	1.03976	0.084842	0.999987	8.66768	8.87498	8.85138
	ENSG00000161031	PGLYRP2	114770	0	0	1	0	0	1.8519	0.0849312	0.999987	8.42121	8.58529	8.63601
	ENSG00000214595	EML6	400954	0	0	0	0	0	-0.295018	0.0850008	0.999987	10.9058	10.5722	10.8111
	ENSG00000148303	RPL7A	6130	0	1	0	0	0	-0.163839	0.0853701	0.999987	14.4047	14.2857	14.2039
	ENSG00000145569	OTULINL	54491	0	0	1	0	0	0.278629	0.0855929	0.999987	10.4956	10.6256	10.7429
	ENSG00000088448	ANKRD10	55608	1	0	0	0	0	0.168067	0.08571	0.999987	13.183	13.3216	13.3608
	ENSG00000124191	TOX2	84969	0	0	0	0	0	-0.831522	0.0859444	0.999987	9.0598	8.83805	8.8644
	ENSG00000100376	FAM118A	55007	0	0	0	0	0	0.22123	0.0859891	0.999987	11.1688	11.33	11.3546
	ENSG00000179387	ELMOD2	255520	0	0	1	0	0	0.258299	0.0861498	0.999987	10.6139	10.7779	10.8111
	ENSG00000130513	GDF15	9518	1	0	0	0	0	0.294714	0.0864535	0.999987	10.2389	10.4232	10.4235
	ENSG00000069493	CLEC2D	29121	0	0	0	0	0	0.989375	0.0865459	0.999987	8.69441	8.90129	8.87714
	ENSG00000163251	FZD5	7855	0	0	1	0	0	0.285097	0.0867286	0.999987	10.4956	10.6097	10.7664
	ENSG00000033170	FUT8	2530	0	0	0	0	0	0.394906	0.086815	0.999987	9.65902	9.81922	9.88599
	ENSG00000138814	PPP3CA	5530	0	0	0	0	0	0.177614	0.0869532	0.999987	12.7826	12.9029	12.9896
	ENSG00000088812	ATRN	8455	0	0	0	0	0	-0.2171	0.0874194	0.999987	11.8297	11.7197	11.5688
	ENSG00000178075	GRAMD1C	54762	0	0	0	0	0	-0.511221	0.0876459	0.999987	9.51438	9.31806	9.30765
	ENSG00000077616	NAALAD2	10003	0	0	0	0	0	-0.219377	0.0878155	0.999987	11.7372	11.625	11.4792
	ENSG00000122861	PLAU	5328	0	0	0	0	0	2.4622	0.0878843	0.999987	8.34817	8.4813	8.58211
	ENSG00000003436	TFPI	7035	0	0	0	0	0	-1.95389	0.0889457	0.999987	8.65369	8.4813	8.3712
	ENSG00000066739	ATG2B	55102	0	1	0	0	0	-0.208141	0.0890457	0.999987	11.6063	11.4282	11.4445
	ENSG00000136813	ECPAS	23392	0	0	0	0	0	-0.158438	0.0890785	0.999987	14.0787	13.9277	13.924
	ENSG00000074410	CA12	771	0	0	0	0	0	0.201958	0.0893902	0.999987	11.7291	11.852	11.9483
	ENSG00000120029	ARMH3	79591	0	0	0	0	0	0.315861	0.0896653	0.999987	10.0679	10.2769	10.2292
	ENSG00000185658	BRWD1	54014	0	0	0	0	0	-0.203015	0.0897609	0.999987	11.9746	11.8547	11.7438
	ENSG00000143416	SELENBP1	8991	0	0	0	0	0	0.242197	0.0897987	0.999987	10.9009	11.1333	11.026
	ENSG00000137880	GCHFR	2644	0	0	0	0	0	-0.484515	0.0898586	0.999987	9.57907	9.35525	9.40378
	ENSG00000111490	TBC1D30	23329	0	0	0	0	0	0.273502	0.0899467	0.999987	10.4111	10.6047	10.5782
	ENSG00000108344	PSMD3	5709	0	0	0	0	0	-0.198787	0.0903659	0.999987	11.8696	11.7265	11.6754
	ENSG00000125107	CNOT1	23019	0	0	0	0	1	-0.171167	0.0907191	0.999987	12.9028	12.7547	12.7351
	ENSG00000272808	LOC105369201	105369201	0	0	0	0	0	0.878487	0.0907495	0.999987	8.77229	9.01196	8.91983
	ENSG00000182134	TDRKH	11022	0	0	0	0	0	-0.287091	0.0908119	0.999987	10.5192	10.3079	10.3605
	ENSG00000117280	RAB29	8934	0	0	0	0	0	0.289639	0.0908688	0.999987	10.2561	10.4538	10.4221
	ENSG00000125743	SNRPD2	6633	0	0	0	0	0	-0.186725	0.0915281	0.999987	12.1632	12.0061	11.9944
	ENSG00000125652	ALKBH7	84266	0	0	0	0	0	-0.664981	0.0916239	0.999987	9.22357	9.02285	9.01856
	ENSG00000166441	RPL27A	6157	0	1	0	0	0	-0.162062	0.0916414	0.999987	13.5982	13.4591	13.4288
	ENSG00000197766	CFD	1675	0	0	0	0	0	2.77501	0.091755	0.999987	8.32273	8.53281	8.47334
	ENSG00000116833	NR5A2	2494	0	0	0	0	0	-0.486606	0.0924234	0.999987	9.65714	9.52662	9.35349
	ENSG00000129116	PALLD	23022	0	0	0	0	0	0.281238	0.0926275	0.999987	10.3824	10.6148	10.5146
	ENSG00000010438	PRSS3	5646	0	0	0	0	0	0.702229	0.0926424	0.999987	8.93589	9.16098	9.09632
	ENSG00000153879	CEBPG	1054	0	0	0	0	0	0.230029	0.0928274	0.999987	10.9542	11.1031	11.1523
	ENSG00000175445	LPL	4023	0	0	0	0	0	0.231396	0.0929995	0.999987	10.987	11.2032	11.1191
	ENSG00000130413	STK33	65975	0	0	0	0	0	0.806248	0.0930655	0.999987	8.82016	9.02644	8.99779
	ENSG00000123066	MED13L	23389	0	0	0	0	1	-0.19935	0.093074	0.999987	12.2211	12.1155	11.9722
	ENSG00000157483	MYO1E	4643	0	0	0	1	0	-0.329697	0.0931488	0.999987	10.2048	9.97776	10.0522
	ENSG00000280789	PAGR1	79447	0	0	0	0	0	0.609317	0.0931818	0.999987	9.0598	9.26337	9.24017
	ENSG00000114450	GNB4	59345	0	0	0	0	0	0.584975	0.093399	0.999987	9.10141	9.27669	9.31126
	ENSG00000172175	MALT1	10892	0	0	0	0	0	0.263231	0.0937221	0.999987	10.4832	10.6681	10.6527
	ENSG00000135404	CD63	967	0	0	1	0	0	0.183201	0.0944637	0.999987	12.3832	12.495	12.6003
	ENSG00000172534	HCFC1	3054	0	1	0	0	0	-0.189277	0.0947935	0.999987	12.025	11.8739	11.8502
	ENSG00000163660	CCNL1	57018	0	0	0	0	0	0.235357	0.0950105	0.999987	11.0275	11.139	11.2748
	ENSG00000010270	STARD3NL	83930	0	0	1	0	0	0.233078	0.0951861	0.999987	11.3065	11.3939	11.5889
	ENSG00000196220	SRGAP3	9901	0	0	0	0	0	-0.255335	0.0958292	0.999987	10.7908	10.6347	10.5891
	ENSG00000213066	FGFR1OP	11116	0	0	0	0	0	0.379906	0.0960699	0.999987	9.6721	9.83482	9.88389
	ENSG00000204628	RACK1	10399	0	1	0	0	0	-0.151379	0.0963951	0.999987	15.3676	15.2451	15.1911
	ENSG00000107897	ACBD5	91452	0	0	0	0	0	0.22323	0.0965344	0.999987	11.0262	11.1729	11.221
	ENSG00000136867	SLC31A2	1318	0	0	0	0	0	0.748104	0.0966612	0.999987	8.86907	9.05112	9.06808
	ENSG00000158050	DUSP2	1844	0	1	0	0	0	0.38479	0.0968603	0.999987	9.66652	9.89672	9.81018
	ENSG00000150760	DOCK1	1793	0	1	0	0	0	-0.235483	0.0971343	0.999987	11.1233	10.8973	10.9949
	ENSG00000108256	NUFIP2	57532	0	0	0	0	0	-0.159573	0.0971564	0.999987	13.7435	13.5643	13.6175
	ENSG00000140534	TICRR	90381	0	0	0	0	0	-0.235532	0.0977623	0.999987	11.0327	10.8339	10.8839
	ENSG00000140563	MCTP2	55784	0	1	0	0	0	-0.194859	0.0979836	0.999987	11.8363	11.6942	11.6492
	ENSG00000163735	CXCL5	6374	0	0	0	0	0	1.37521	0.0984098	0.999987	8.52922	8.63116	8.80343
	ENSG00000163631	ALB	213	0	0	0	0	0	-0.407245	0.0991075	0.999987	9.81008	9.56679	9.66481
	ENSG00000167536	DHRS13	147015	0	0	0	0	0	-0.293132	0.0992215	0.999987	10.3886	10.2182	10.1955
	ENSG00000138641	HERC3	8916	0	0	1	0	0	0.23117	0.0994047	0.999987	10.9087	11.0419	11.1208
	ENSG00000134333	LDHA	3939	0	0	0	0	0	-0.162008	0.0994166	0.999987	13.3045	13.1325	13.1719
	ENSG00000105835	NAMPT	10135	0	0	1	0	0	0.203329	0.0996062	0.999987	11.4463	11.6479	11.5754
	ENSG00000127022	CANX	821	0	0	0	0	0	-0.169926	0.0997922	0.999987	13.8322	13.5977	13.7383
	ENSG00000176641	RNF152	220441	0	0	0	0	0	-1.06164	0.0999536	0.999987	8.87375	8.68532	8.65571
	ENSG00000152683	SLC30A6	55676	0	0	0	0	0	0.236853	0.100075	0.999987	10.7801	10.925	10.9796
	ENSG00000178814	OPLAH	26873	0	0	0	0	0	-0.314065	0.100214	0.999987	10.2272	10.0381	10.0504
	ENSG00000135862	LAMC1	3915	0	0	1	0	0	0.16052	0.100236	0.999987	13.1176	13.2608	13.2759
	ENSG00000100412	ACO2	50	0	0	0	0	0	-0.236122	0.10027	0.999987	10.9897	10.8368	10.7957
	ENSG00000151240	DIP2C	22982	0	0	0	0	0	-0.285394	0.10034	0.999987	10.5285	10.3958	10.2867
	ENSG00000102471	NDFIP2	54602	0	0	0	0	0	0.254425	0.100382	0.999987	10.9884	11.0632	11.2938
	ENSG00000154734	ADAMTS1	9510	0	0	0	0	0	0.359355	0.100471	0.999987	9.93926	10.2462	10.0208
	ENSG00000142973	CYP4B1	1580	0	0	0	0	0	1.54124	0.100474	0.999987	8.48653	8.56867	8.7741
	ENSG00000165449	SLC16A9	220963	0	0	1	0	0	1.13868	0.100878	0.999987	8.60068	8.75074	8.82447
	ENSG00000126878	AIF1L	83543	0	0	0	0	0	-0.229069	0.101108	0.999987	11.0966	10.8994	10.9512
	ENSG00000151502	VPS26B	112936	0	0	1	0	0	0.227948	0.10112	0.999987	11.1676	11.2662	11.4242
	ENSG00000163125	RPRD2	23248	0	1	0	0	0	-0.214777	0.101176	0.999987	11.6532	11.549	11.3983
	ENSG00000172500	FIBP	9158	0	1	0	0	0	-0.207629	0.101674	0.999987	11.4639	11.3175	11.277
	ENSG00000167767	KRT80	144501	0	0	0	0	0	0.573275	0.101857	0.999987	9.11481	9.35038	9.25561
	ENSG00000073111	MCM2	4171	0	0	0	0	0	-0.206547	0.101872	0.999987	11.5121	11.317	11.3746
	ENSG00000103549	RNF40	9810	0	0	0	0	0	-0.230226	0.101908	0.999987	11.1057	10.9689	10.8946
	ENSG00000197208	SLC22A4	6583	0	0	0	0	0	3.37964	0.102022	0.999987	8.28957	8.44497	8.48929
	ENSG00000124177	CHD6	84181	0	0	0	0	0	-0.169577	0.102324	0.999987	12.6499	12.4881	12.5041
	ENSG00000094804	CDC6	990	0	0	0	0	0	-0.220125	0.102828	0.999987	11.3557	11.1275	11.2377
	ENSG00000124743	KLHL31	401265	0	0	0	0	0	1.38791	0.103057	0.999987	8.50865	8.71615	8.66523
	ENSG00000132680	KHDC4	22889	0	0	0	0	0	0.216392	0.103943	0.999987	11.0762	11.2152	11.2712
	ENSG00000143375	CGN	57530	0	1	0	0	0	0.209498	0.104437	0.999987	11.1623	11.332	11.3203
	ENSG00000035862	TIMP2	7077	0	0	0	0	0	-0.351083	0.104512	0.999987	9.98698	9.80816	9.79668
	ENSG00000255717	SNHG1	23642	0	0	0	0	0	0.200744	0.104607	0.999987	11.4237	11.5541	11.6208
	ENSG00000167034	NKX3-1	4824	0	0	1	0	0	0.160946	0.104633	0.999987	14.6419	14.8658	14.7295
	ENSG00000213741	RPS29	6235	0	1	0	0	0	-0.180432	0.104772	0.999987	12.1598	12.0203	11.9838
	ENSG00000104870	FCGRT	2217	0	0	0	0	0	-0.348954	0.105051	0.999987	10.0274	9.87894	9.79894
	ENSG00000164120	HPGD	3248	0	0	0	0	0	0.741653	0.105199	0.999987	11.4859	11.8595	12.3281
	ENSG00000165655	ZNF503	84858	0	1	0	0	0	-0.244491	0.105668	0.999987	10.8166	10.6568	10.6318
	ENSG00000167037	SGSM1	129049	0	0	0	0	0	-0.696044	0.105745	0.999987	9.16628	9.01196	8.9139
	ENSG00000159399	HK2	3099	0	0	0	0	0	-0.350405	0.106033	0.999987	9.98272	9.79058	9.80794
	ENSG00000164091	WDR82	80335	0	1	0	0	0	-0.165085	0.106335	0.999987	12.8102	12.6718	12.6456
	ENSG00000120049	KCNIP2	30819	0	0	0	0	0	1.30791	0.106378	0.999987	8.52922	8.72795	8.69263
	ENSG00000115762	PLEKHB2	55041	0	0	0	0	0	-0.201862	0.106546	0.999987	11.5687	11.4357	11.3718
	ENSG00000120658	ENOX1	55068	0	1	0	0	0	-0.266744	0.106894	0.999987	10.606	10.3908	10.4679
	ENSG00000074201	CLNS1A	1207	0	1	0	0	0	-0.182422	0.106987	0.999987	12.0222	11.8742	11.856
	ENSG00000223685	LINC00571	100874188	0	0	0	0	0	-4.17217	0.107168	NA	8.46245	8.28806	8.20949
	ENSG00000124380	SNRNP27	11017	0	0	0	0	0	0.301246	0.107423	0.999987	10.0492	10.2283	10.2213
	ENSG00000104043	ATP8B4	79895	1	0	0	0	0	0.704304	0.107917	0.999987	8.90112	9.05112	9.12359
	ENSG00000196418	ZNF124	7678	0	0	0	0	0	0.611915	0.108027	0.999987	9.01956	9.1848	9.22445
	ENSG00000112379	ARFGEF3	57221	0	0	0	0	0	-0.154277	0.108166	0.999987	13.8559	13.7379	13.677
	ENSG00000086475	SEPHS1	22929	0	1	0	0	0	-0.199616	0.108174	0.999987	11.7508	11.5288	11.6396
	ENSG00000175893	ZDHHC21	340481	0	0	0	0	0	0.189196	0.108213	0.999987	11.6059	11.7508	11.7771
	ENSG00000077782	FGFR1	2260	0	0	0	0	0	0.28723	0.108412	0.999987	10.2922	10.3978	10.5511
	ENSG00000215915	ATAD3C	219293	0	0	0	0	0	1.30247	0.10844	0.999987	8.52922	8.68532	8.73501
	ENSG00000182768	NGRN	51335	0	0	0	0	0	0.205706	0.108559	0.999987	11.2111	11.3542	11.3929
	ENSG00000167562	ZNF701	55762	0	0	1	0	0	0.495662	0.108846	0.999987	9.25227	9.47412	9.39722
	ENSG00000136193	SCRN1	9805	0	0	0	0	0	0.320973	0.109028	0.999987	9.91543	10.1118	10.0722
	ENSG00000007202	KIAA0100	9703	0	0	0	0	0	-0.157134	0.109085	0.999987	13.3706	13.1999	13.2448
	ENSG00000164941	INTS8	55656	0	0	0	0	0	0.198214	0.109093	0.999987	11.3973	11.5314	11.5854
	ENSG00000165125	TRPV6	55503	0	0	0	0	0	0.559882	0.109154	0.999987	9.10478	9.30533	9.27078
	ENSG00000120256	LRP11	84918	0	0	0	0	0	-0.191803	0.109183	0.999987	11.7062	11.5408	11.5539
	ENSG00000007237	GAS7	8522	0	0	0	0	0	1.13021	0.109197	0.999987	8.59249	8.78838	8.75881
	ENSG00000115525	ST3GAL5	8869	0	0	0	0	0	0.559926	0.109507	0.999987	9.11148	9.33062	9.25942
	ENSG00000112964	GHR	2690	0	0	0	0	0	0.529754	0.109818	0.999987	9.23516	9.33062	9.52662
	ENSG00000139514	SLC7A1	6541	0	0	0	0	0	-0.182754	0.110352	0.999987	11.9618	11.7928	11.8186
	ENSG00000167815	PRDX2	7001	0	0	0	0	0	-0.18906	0.11054	0.999987	11.7691	11.623	11.5989
	ENSG00000168309	FAM107A	11170	1	0	0	0	0	0.903224	0.110553	0.999987	8.73784	8.8428	9.00825
	ENSG00000095319	NUP188	23511	0	0	0	0	0	-0.200301	0.110777	0.999987	11.4789	11.323	11.3132
	ENSG00000104904	OAZ1	4946	0	0	0	0	0	-0.162028	0.110897	0.999987	12.8532	12.7143	12.694
	ENSG00000198830	HMGN2	3151	0	0	0	0	0	-0.171259	0.111132	0.999987	12.4967	12.3111	12.3749
	ENSG00000173905	GOLIM4	27333	0	1	0	0	0	-0.177077	0.111167	0.999987	12.2703	12.0789	12.1498
	ENSG00000172867	KRT2	3849	0	0	0	0	0	0.919639	0.111212	0.999987	8.70722	8.92658	8.85138
	ENSG00000149823	VPS51	738	0	0	0	0	0	-0.188105	0.111265	0.999987	12.4299	12.3413	12.1764
	ENSG00000130032	PRRG3	79057	0	0	0	0	0	-1.96628	0.111559	0.999987	8.6087	8.38509	8.43807
	ENSG00000141385	AFG3L2	10939	0	1	0	0	0	0.184099	0.111582	0.999987	11.7835	11.9713	11.9081
	ENSG00000197622	CDC42SE1	56882	0	0	0	0	0	0.180675	0.11169	0.999987	12.0527	12.1612	12.2602
	ENSG00000145386	CCNA2	890	0	1	0	0	0	-0.244357	0.111756	0.999987	11.0537	10.7839	10.9586
	ENSG00000181751	C5orf30	90355	0	0	1	0	0	0.220982	0.112014	0.999987	11.0107	11.2308	11.1232
	ENSG00000089154	GCN1	10985	0	1	0	0	0	-0.158619	0.112107	0.999987	13.021	12.8726	12.8751
	ENSG00000127824	TUBA4A	7277	0	0	0	0	0	-0.239899	0.112349	0.999987	10.8623	10.6552	10.7288
	ENSG00000158246	TENT5B	115572	0	0	0	0	0	-2.97817	0.11247	0.999987	8.50865	8.28806	8.34155
	ENSG00000156140	ADAMTS3	9508	0	0	0	0	0	-0.200113	0.112539	0.999987	11.4606	11.3048	11.2959
	ENSG00000163820	FYCO1	79443	0	1	0	0	0	-0.237962	0.112635	0.999987	10.9603	10.8411	10.7288
	ENSG00000166840	GLYATL1	92292	0	0	0	0	0	0.382764	0.11273	0.999987	9.63238	9.75293	9.87968
	ENSG00000132466	ANKRD17	26057	0	0	0	0	0	-0.154298	0.113334	0.999987	13.3398	13.2038	13.1849
	ENSG00000069399	BCL3	602	0	0	1	0	0	0.666573	0.113385	0.999987	8.93165	9.09166	9.13689
	ENSG00000150893	FREM2	341640	0	0	0	0	1	-0.468961	0.113553	0.999987	9.52509	9.31299	9.36376
	ENSG00000254087	LYN	4067	0	0	1	0	0	0.285117	0.113636	0.999987	10.1351	10.3058	10.3078
	ENSG00000166886	NAB2	4665	0	0	0	0	0	0.556436	0.113786	0.999987	9.13125	9.38163	9.24792
	ENSG00000137601	NEK1	4750	0	0	0	0	0	0.259934	0.113873	0.999987	10.3761	10.5238	10.5684
	ENSG00000197093	GAL3ST4	79690	0	0	0	0	0	3.30962	0.113888	0.999987	8.28957	8.43153	8.48929
	ENSG00000144057	ST6GAL2	84620	0	0	0	0	0	2.64964	0.113992	0.999987	8.32273	8.4813	8.50438
	ENSG00000119335	SET	6418	0	1	0	0	0	0.145603	0.114073	0.999987	14.2	14.3332	14.3494
	ENSG00000069122	ADGRF5	221395	0	0	0	0	1	0.237703	0.1141	0.999987	10.6156	10.7757	10.7874
	ENSG00000130204	TOMM40	10452	0	0	0	0	0	-0.210638	0.114126	0.999987	11.2335	11.0777	11.0648
	ENSG00000005882	PDK2	5164	0	0	0	0	0	-0.436285	0.114272	0.999987	9.68687	9.56284	9.41353
	ENSG00000221740	SNORD93	692210	0	0	0	0	0	3.30703	0.114685	0.999987	8.28957	8.4813	8.43807
	ENSG00000189050	RNFT1	51136	0	0	1	0	0	0.664557	0.114757	0.999987	8.93165	9.13333	9.09169
	ENSG00000180953	ST20	400410	0	0	1	0	0	0.645298	0.114809	0.999987	8.96491	9.10471	9.19215
	ENSG00000054523	KIF1B	23095	0	0	0	0	0	-0.16553	0.11483	0.999987	12.5509	12.41	12.3933
	ENSG00000188641	DPYD	1806	0	0	0	0	0	1.32153	0.114832	0.999987	8.51911	8.65909	8.73501
	ENSG00000001630	CYP51A1	1595	0	0	0	0	0	-0.58946	0.114941	0.999987	9.27182	9.05458	9.11007
	ENSG00000251432	LINC02615	100507487	0	0	0	0	0	1.83965	0.114994	0.999987	8.40553	8.54215	8.61533
	ENSG00000170088	TMEM192	201931	0	0	0	0	0	0.213323	0.115034	0.999987	11.1215	11.339	11.2317
	ENSG00000054793	ATP9A	10079	0	0	0	0	0	-0.181587	0.115293	0.999987	12.0415	11.9216	11.8463
	ENSG00000059377	TBXAS1	6916	0	0	0	0	0	0.618916	0.115577	0.999987	9.03075	9.13645	9.3004
	ENSG00000182054	IDH2	3418	0	0	0	0	0	-0.170937	0.115589	0.999987	12.4396	12.2519	12.3218
	ENSG00000115828	QPCT	25797	0	0	0	0	0	0.381832	0.115696	0.999987	9.59314	9.73109	9.81465
	ENSG00000187634	SAMD11	148398	0	0	0	0	0	0.365729	0.115726	0.999987	9.68504	9.91859	9.80794
	ENSG00000214135	LOC220729	220729	0	0	0	0	0	0.448907	0.115882	0.999987	9.34865	9.49755	9.56078
	ENSG00000204977	TRIM13	10206	0	0	0	0	0	0.25523	0.116461	0.999987	10.406	10.5945	10.5524
	ENSG00000160191	PDE9A	5152	0	0	0	0	0	0.202523	0.116605	0.999987	11.1688	11.317	11.3379
	ENSG00000143153	ATP1B1	481	0	0	0	0	0	0.239902	0.116814	0.999987	10.5866	10.728	10.778
	ENSG00000118507	AKAP7	9465	0	0	0	0	0	0.337481	0.116886	0.999987	9.80183	9.93722	10.0208
	ENSG00000058091	CDK14	5218	0	0	0	0	0	-0.197504	0.116901	0.999987	11.4658	11.314	11.301
	ENSG00000071553	ATP6AP1	537	0	0	0	0	0	-0.215695	0.116957	0.999987	11.611	11.5266	11.3337
	ENSG00000126003	PLAGL2	5326	0	1	0	0	0	0.255404	0.117151	0.999987	10.4091	10.5495	10.6059
	ENSG00000132424	PNISR	25957	0	0	0	0	0	0.204792	0.117421	0.999987	11.9333	11.9934	12.2212
	ENSG00000101161	PRPF6	24148	0	1	0	0	0	-0.198175	0.117451	0.999987	11.7634	11.6638	11.5272
	ENSG00000238105	GOLGA2P5	55592	0	0	0	0	0	0.443844	0.117532	0.999987	9.34865	9.5184	9.53526
	ENSG00000164823	OSGIN2	734	0	0	0	0	0	0.232943	0.117638	0.999987	10.65	10.8066	10.8213
	ENSG00000108106	UBE2S	27338	0	0	0	0	0	-0.260412	0.117751	0.999987	10.8514	10.5661	10.7643
	ENSG00000091490	SEL1L3	23231	0	0	1	0	0	0.336641	0.118189	0.999987	9.94221	10.0263	10.2308
	ENSG00000184916	JAG2	3714	0	0	0	0	0	-0.24055	0.118239	0.999987	10.7622	10.5782	10.613
	ENSG00000085982	USP40	55230	0	0	0	0	0	0.227215	0.118523	0.999987	10.77	10.9683	10.8984
	ENSG00000174405	LIG4	3981	0	0	1	0	0	0.270079	0.118837	0.999987	10.24	10.4261	10.3903
	ENSG00000197136	PCNX3	399909	0	0	0	0	0	-0.178854	0.118922	0.999987	11.9353	11.7765	11.7894
	ENSG00000144647	POMGNT2	84892	0	0	0	0	0	-0.403807	0.118941	0.999987	9.69418	9.51426	9.51205
	ENSG00000163932	PRKCD	5580	1	0	0	0	0	0.22429	0.118977	0.999987	10.7992	10.9316	10.994
	ENSG00000109339	MAPK10	5602	0	0	0	0	0	0.803817	0.119084	0.999987	8.79939	9.05112	8.90792
	ENSG00000060237	WNK1	65125	0	0	0	0	0	-0.148424	0.119561	0.999987	13.6621	13.512	13.5294
	ENSG00000107957	SH3PXD2A	9644	0	0	0	0	0	0.319434	0.11969	0.999987	9.94368	10.055	10.1889
	ENSG00000078725	BRINP1	1620	0	1	0	0	0	-0.766753	0.119815	0.999987	9.03444	8.85217	8.83808
	ENSG00000159086	PAXBP1	94104	0	0	0	0	0	0.199794	0.119946	0.999987	11.4761	11.5706	11.7081
	ENSG00000103363	ELOB	6923	0	0	0	0	0	-0.308873	0.120249	0.999987	10.2166	10.0919	9.97683
	ENSG00000198682	PAPSS2	9060	0	1	0	0	0	-0.343817	0.120268	0.999987	9.99967	9.76287	9.87333
	ENSG00000176105	YES1	7525	0	0	0	0	0	0.170048	0.120369	0.999987	12.0549	12.192	12.2159
	ENSG00000203952	CCDC160	347475	0	0	0	0	0	0.785737	0.120438	0.999987	8.79407	9.00091	8.94302
	ENSG00000011347	SYT7	9066	0	0	0	0	0	0.190286	0.120459	0.999987	11.3983	11.5592	11.546
	ENSG00000133835	HSD17B4	3295	0	0	0	0	0	0.161812	0.120491	0.999987	12.4472	12.5802	12.607
	ENSG00000132561	MATN2	4147	0	0	0	0	0	1.19713	0.12052	0.999987	8.55778	8.77257	8.69263
	ENSG00000213390	ARHGAP19	84986	0	0	0	0	0	-0.288147	0.120547	0.999987	10.3	10.1006	10.154
	ENSG00000171163	ZNF692	55657	0	0	0	0	0	0.337462	0.120768	0.999987	9.76478	9.91425	9.96315
	ENSG00000183207	RUVBL2	10856	0	0	0	0	0	-0.227758	0.121389	0.999987	10.9058	10.7226	10.7621
	ENSG00000137767	SQOR	58472	0	0	0	0	0	0.659405	0.121544	0.999987	8.92307	9.11436	9.08702
	ENSG00000115464	USP34	9736	0	0	0	0	0	-0.163646	0.121614	0.999987	12.8371	12.7325	12.6388
	ENSG00000120889	TNFRSF10B	8795	0	0	0	0	0	0.29506	0.121814	0.999987	10.0122	10.1825	10.1807
	ENSG00000176597	B3GNT5	84002	0	0	0	0	0	0.219151	0.121902	0.999987	10.8746	10.999	11.075
	ENSG00000165474	GJB2	2706	0	0	0	0	0	0.714978	0.12238	0.999987	8.86435	9.00091	9.08702
	ENSG00000171345	KRT19	3880	0	0	0	0	0	0.248088	0.122486	0.999987	10.5173	10.6322	10.7396
	ENSG00000241973	PI4KA	5297	0	0	0	0	0	-0.172787	0.122552	0.999987	12.0902	11.9503	11.9304
	ENSG00000166783	MARF1	9665	0	0	0	0	0	-0.53069	0.122648	0.999987	9.3461	9.15795	9.1671
	ENSG00000168743	NPNT	255743	0	0	0	1	0	0.584542	0.122653	0.999987	9.03444	9.17891	9.24792
	ENSG00000108395	TRIM37	4591	0	0	0	0	0	0.217667	0.122804	0.999987	10.8753	11.0034	11.0699
	ENSG00000063322	MED29	55588	0	0	0	0	0	-0.237616	0.122892	0.999987	10.7615	10.6139	10.5782
	ENSG00000133116	KL	9365	0	0	0	0	0	1.23293	0.123073	0.999987	8.53902	8.69165	8.73501
	ENSG00000196924	FLNA	2316	0	0	0	0	0	-0.229832	0.123129	0.999987	10.863	10.7187	10.6789
	ENSG00000113580	NR3C1	2908	0	1	0	0	0	0.437648	0.123375	0.999987	9.40303	9.65383	9.50911
	ENSG00000157741	UBN2	254048	0	0	0	0	0	-0.266447	0.123851	0.999987	10.8789	10.8044	10.5586
	ENSG00000140443	IGF1R	3480	1	0	0	0	0	0.14946	0.124134	0.999987	13.3839	13.499	13.5522
	ENSG00000171130	ATP6V0E2	155066	0	0	1	0	0	0.1913	0.124188	0.999987	11.3367	11.4772	11.5043
	ENSG00000130559	CAMSAP1	157922	0	0	0	0	1	-0.190138	0.124366	0.999987	11.5427	11.3929	11.3841
	ENSG00000105821	DNAJC2	27000	0	0	0	0	0	0.223661	0.124437	0.999987	10.7226	10.8768	10.8888
	ENSG00000092148	HECTD1	25831	0	1	0	0	0	-0.166347	0.124598	0.999987	12.573	12.4665	12.3769
	ENSG00000189325	BNIP5	389384	0	0	0	0	0	3.26217	0.124764	0.999987	8.28957	8.40183	8.50438
	ENSG00000126858	RHOT1	55288	0	0	0	0	0	0.188836	0.124767	0.999987	11.3819	11.5421	11.5272
	ENSG00000160256	FAM207A	85395	0	0	0	0	0	-0.458443	0.124938	0.999987	9.50356	9.32059	9.32555
	ENSG00000093000	NUP50	10762	0	0	0	0	0	-0.186276	0.124987	0.999987	12.1807	11.9357	12.0974
	ENSG00000183735	TBK1	29110	0	0	0	0	0	0.211225	0.124994	0.999987	10.9157	11.0806	11.0657
	ENSG00000196950	SLC39A10	57181	0	0	0	0	0	0.259943	0.125201	0.999987	10.4975	10.5842	10.76
	ENSG00000116977	LGALS8	3964	0	0	0	0	0	-0.2192	0.125548	0.999987	11.1076	10.9939	10.8878
	ENSG00000124486	USP9X	8239	0	0	0	0	0	-0.154877	0.125573	0.999987	13.0913	12.9778	12.9152
	ENSG00000213949	ITGA1	3672	0	1	0	0	0	-0.349885	0.125732	0.999987	9.89877	9.74793	9.69493
	ENSG00000075391	RASAL2	9462	0	0	0	0	0	-0.238291	0.126105	0.999987	10.7226	10.5722	10.5449
	ENSG00000109794	FAM149A	25854	0	0	0	0	0	0.322406	0.126178	0.999987	9.81664	9.97363	9.99995
	ENSG00000101104	PABPC1L	80336	0	0	0	0	0	0.294385	0.126391	0.999987	9.99263	10.1614	10.1591
	ENSG00000137834	SMAD6	4091	0	0	0	0	0	0.438683	0.126407	0.999987	9.34099	9.49121	9.54099
	ENSG00000169635	HIC2	23119	0	0	1	0	0	-0.422409	0.126636	0.999987	9.6149	9.46329	9.40378
	ENSG00000183032	SLC25A21	89874	0	0	0	0	0	0.810576	0.126793	0.999987	8.77229	8.89264	9.00825
	ENSG00000139209	SLC38A4	55089	0	0	0	0	0	1.72534	0.126867	0.999987	8.42121	8.5232	8.65571
	ENSG00000134533	RERG	85004	0	1	0	0	0	0.416532	0.127199	0.999987	9.40783	9.55689	9.60736
	ENSG00000189431	RASSF10	644943	0	0	0	0	0	-0.415714	0.127365	0.999987	9.69418	9.57465	9.43276
	ENSG00000122735	DNAI1	27019	0	0	0	0	0	3.23605	0.127493	0.999987	8.28957	8.41722	8.48929
	ENSG00000169715	MT1E	4493	0	0	0	0	1	-0.454284	0.127576	0.999987	9.50573	9.32059	9.33261
	ENSG00000119899	SLC17A5	26503	0	0	0	0	0	0.364688	0.127859	0.999987	9.60506	9.7496	9.8057
	ENSG00000138386	NAB1	4664	0	1	0	0	0	0.319356	0.128231	0.999987	9.85684	10.0704	9.98265
	ENSG00000198901	PRC1	9055	0	0	0	0	0	-0.164269	0.128279	0.999987	12.5996	12.4057	12.4958
	ENSG00000178695	KCTD12	115207	0	1	0	0	0	-0.933599	0.12871	0.999987	8.91438	8.65909	8.78158
	ENSG00000115884	SDC1	6382	0	1	0	0	0	0.187988	0.128858	0.999987	11.9611	12.0328	12.2121
	ENSG00000103266	STUB1	10273	0	0	0	0	0	-0.253483	0.129507	0.999987	10.5248	10.3587	10.3619
	ENSG00000147421	HMBOX1	79618	0	0	0	0	0	-0.36178	0.129915	0.999987	9.81337	9.64653	9.63123
	ENSG00000121440	PDZRN3	23024	0	0	0	1	0	-0.282306	0.130051	0.999987	10.3359	10.2125	10.1112
	ENSG00000188636	RTL6	84247	0	0	0	0	0	-0.214172	0.130688	0.999987	11.0165	10.8719	10.8445
	ENSG00000170703	TTLL6	284076	0	0	0	0	0	0.693455	0.130827	0.999987	8.86907	9.07166	9.01342
	ENSG00000149782	PLCB3	5331	0	0	0	0	0	-0.175318	0.130888	0.999987	11.8621	11.7148	11.713
	ENSG00000160551	TAOK1	57551	0	0	0	0	0	-0.149369	0.131231	0.999987	13.4788	13.3737	13.2997
	ENSG00000204262	COL5A2	1290	0	0	0	0	0	-0.481715	0.131511	0.999987	9.5079	9.39571	9.22841
	ENSG00000136942	RPL35	11224	0	1	0	0	0	-0.15262	0.131576	0.999987	13.0509	12.9378	12.8792
	ENSG00000180198	RCC1	1104	0	1	0	0	0	-0.167974	0.131838	0.999987	12.276	12.0888	12.1667
	ENSG00000115306	SPTBN1	6711	0	0	0	0	0	-0.161899	0.131924	0.999987	13.3558	13.2775	13.1242
	ENSG00000091409	ITGA6	3655	0	0	0	0	0	-0.169097	0.13193	0.999987	12.0611	11.9203	11.9095
	ENSG00000154582	ELOC	6921	0	0	0	0	0	0.197684	0.132274	0.999987	11.1717	11.2895	11.3636
	ENSG00000077942	FBLN1	2192	0	0	0	0	0	-0.540364	0.132344	0.999987	9.29904	9.1239	9.1146
	ENSG00000196975	ANXA4	307	0	0	1	0	0	0.333508	0.132795	0.999987	9.74754	9.95416	9.87757
	ENSG00000105953	OGDH	4967	0	0	1	0	0	-0.180398	0.133062	0.999987	11.689	11.549	11.5302
	ENSG00000163683	SMIM14	201895	0	0	1	0	0	-0.167071	0.133228	0.999987	12.1258	11.9912	11.9695
	ENSG00000127922	SEM1	7979	0	0	0	0	0	0.20191	0.133334	0.999987	11.0333	11.1628	11.2126
	ENSG00000075826	SEC31B	25956	0	0	0	0	0	0.419896	0.133835	0.999987	9.37127	9.52662	9.55797
	ENSG00000269713	NBPF9	400818	0	0	0	0	0	0.433025	0.133844	0.999987	9.35625	9.47842	9.58295
	ENSG00000115295	CLIP4	79745	0	0	0	0	0	0.323218	0.134204	0.999987	9.7767	9.92865	9.95921
	ENSG00000146070	PLA2G7	7941	0	0	0	0	0	0.237501	0.13421	0.999987	10.6492	10.7403	10.8907
	ENSG00000155368	DBI	1622	1	0	0	0	0	0.224838	0.134432	0.999987	10.8946	10.976	11.1451
	ENSG00000077092	RARB	5915	0	0	0	1	0	1.79588	0.134435	0.999987	8.40553	8.50301	8.63601
	ENSG00000006607	FARP2	9855	0	0	0	0	0	-0.205483	0.134573	0.999987	11.1316	10.9933	10.9586
	ENSG00000138764	CCNG2	901	0	0	0	0	0	-0.17948	0.134591	0.999987	11.7353	11.6096	11.5611
	ENSG00000181222	POLR2A	5430	0	0	0	0	0	-0.254176	0.134695	0.999987	10.5098	10.3739	10.3152
	ENSG00000004139	SARM1	23098	0	0	0	0	0	-0.185463	0.134988	0.999987	11.5288	11.3723	11.3855
	ENSG00000167526	RPL13	6137	0	1	0	0	0	-0.162611	0.135095	0.999987	12.3653	12.2485	12.1919
	ENSG00000126432	PRDX5	25824	0	0	1	0	0	-0.155431	0.135467	0.999987	13.2138	13.1234	13.0102
	ENSG00000278540	ACACA	31	0	0	0	0	0	-0.160345	0.135601	0.999987	12.8206	12.6172	12.7285
	ENSG00000196353	CPNE4	131034	0	0	0	0	1	-0.289495	0.135638	0.999987	10.2036	10.0076	10.065
	ENSG00000091138	SLC26A3	1811	0	0	0	0	0	2.26202	0.135659	0.999987	8.34817	8.44497	8.57034
	ENSG00000155016	CYP2U1	113612	0	0	0	0	0	0.226232	0.1358	0.999987	10.695	10.8037	10.908
	ENSG00000117399	CDC20	991	0	0	0	0	0	-0.224954	0.135814	0.999987	10.8666	10.6681	10.745
	ENSG00000256683	ZNF350	59348	0	0	0	0	0	0.19463	0.135867	0.999987	11.137	11.272	11.3053
	ENSG00000164104	HMGB2	3148	0	0	0	0	0	-0.150441	0.135884	0.999987	13.362	13.1752	13.2643
	ENSG00000143158	MPC2	25874	0	0	1	0	0	0.17983	0.136157	0.999987	12.0174	12.0923	12.2536
	ENSG00000176438	SYNE3	161176	0	0	0	0	0	1.02896	0.137096	0.999987	8.6087	8.7672	8.78896
	ENSG00000102226	USP11	8237	0	0	0	0	0	-0.309573	0.137193	0.999987	10.0666	9.92722	9.86482
	ENSG00000189067	LITAF	9516	0	0	0	0	0	0.321311	0.137324	0.999987	9.82804	10.0537	9.9373
	ENSG00000176148	TCP11L1	55346	0	1	0	0	0	-0.3292	0.137628	0.999987	9.98839	9.76122	9.86908
	ENSG00000163492	CCDC141	285025	0	0	0	0	0	2.22554	0.13764	0.999987	8.34817	8.51327	8.50438
	ENSG00000152409	JMY	133746	0	0	0	0	0	-0.272769	0.137762	0.999987	10.557	10.4726	10.273
	ENSG00000178662	CSRNP3	80034	0	0	0	0	0	-0.440031	0.138217	0.999987	9.58109	9.46763	9.31843
	ENSG00000157954	WIPI2	26100	0	0	0	0	0	-0.205001	0.138337	0.999987	11.131	11.004	10.9466
	ENSG00000173821	RNF213	57674	0	0	0	0	0	-0.176524	0.138551	0.999987	12.2357	12.1534	12.0024
	ENSG00000163872	YEATS2	55689	0	0	0	0	0	-0.18427	0.138703	0.999987	11.5315	11.3655	11.3996
	ENSG00000164048	ZNF589	51385	0	0	0	0	0	0.290307	0.138894	0.999987	9.96552	10.1093	10.1489
	ENSG00000149311	ATM	472	0	0	0	0	0	-0.178358	0.138996	0.999987	11.7947	11.6845	11.6035
	ENSG00000105617	LENG1	79165	0	0	0	0	0	-1.59859	0.139287	0.999987	8.63923	8.45768	8.45634
	ENSG00000164808	SPIDR	23514	0	0	0	0	0	0.193566	0.139624	0.999987	11.1076	11.2626	11.2519
	ENSG00000123095	BHLHE41	79365	0	0	0	0	0	0.662785	0.13997	0.999987	8.88758	9.03002	9.08702
	ENSG00000099624	ATP5F1D	513	0	0	0	0	0	-0.238485	0.140037	0.999987	10.6156	10.4443	10.4692
	ENSG00000156970	BUB1B	701	0	0	0	0	0	-0.191222	0.140041	0.999987	11.3388	11.1835	11.1941
	ENSG00000082701	GSK3B	2932	0	1	0	0	0	-0.171857	0.140136	0.999987	11.8941	11.7239	11.773
	ENSG00000126777	KTN1	3895	0	0	0	0	0	0.144481	0.140185	0.999987	13.1109	13.2346	13.2584
	ENSG00000277149	TYW1B	441250	0	0	0	0	0	-0.403448	0.140202	0.999987	9.6149	9.45454	9.42958
	ENSG00000136770	DNAJC1	64215	0	0	1	0	0	0.348969	0.140293	0.999987	9.64005	9.84562	9.76686
	ENSG00000074370	ATP2A3	489	0	0	0	0	0	0.300729	0.140489	0.999987	9.89418	10.0844	10.0301
	ENSG00000173064	HECTD4	283450	0	0	0	0	0	-0.169512	0.140704	0.999987	12.0905	11.9852	11.8996
	ENSG00000105856	HBP1	26959	0	0	0	0	0	-0.501976	0.140762	0.999987	9.35877	9.20798	9.15428
	ENSG00000182379	NXPH4	11247	0	0	1	0	0	0.702684	0.140764	0.999987	8.84998	9.06827	8.97094
	ENSG00000188039	NWD1	284434	0	0	0	0	0	0.255942	0.141106	0.999987	10.2652	10.3879	10.4652
	ENSG00000120549	KIAA1217	56243	0	0	0	0	0	-0.177231	0.141218	0.999987	11.7619	11.6475	11.5783
	ENSG00000204308	RNF5	6048	0	0	0	0	0	-0.515673	0.141344	0.999987	9.32287	9.16098	9.13248
	ENSG00000162755	KLHDC9	126823	0	0	0	0	0	0.665127	0.141452	0.999987	8.87839	9.05112	9.04373
	ENSG00000175793	SFN	2810	0	0	0	0	0	3.15565	0.141525	0.999987	8.28957	8.45768	8.43807
	ENSG00000152086	TUBA3E	112714	0	0	0	0	0	3.15565	0.141525	0.999987	8.28957	8.45768	8.43807
	ENSG00000164074	ABHD18	80167	0	0	0	0	0	0.390487	0.141599	0.999987	9.44307	9.60929	9.61004
	ENSG00000122707	RECK	8434	0	0	0	0	0	0.468263	0.141695	0.999987	9.22938	9.35525	9.44537
	ENSG00000248019	FAM13A-AS1	285512	0	0	0	0	0	0.937154	0.141763	0.999987	8.66074	8.77789	8.88342
	ENSG00000233016	SNHG7	84973	0	0	0	0	0	0.259954	0.141781	0.999987	10.1856	10.3434	10.3461
	ENSG00000129250	KIF1C	10749	0	0	0	0	0	0.227981	0.141788	0.999987	10.5597	10.7448	10.6857
	ENSG00000178982	EIF3K	27335	0	1	0	0	0	-0.232168	0.141869	0.999987	10.7105	10.5834	10.5172
	ENSG00000125384	PTGER2	5732	0	0	0	0	0	-0.748862	0.141873	0.999987	9.00436	8.83327	8.81754
	ENSG00000163558	PRKCI	5584	0	0	0	0	0	0.187691	0.142155	0.999987	11.219	11.3537	11.3807
	ENSG00000142396	ERVK3-1	105372481	0	0	0	0	0	0.369727	0.142253	0.999987	9.53357	9.66828	9.73386
	ENSG00000163687	DNASE1L3	1776	0	0	0	0	0	2.52956	0.142375	0.999987	8.32273	8.50301	8.45634
	ENSG00000143674	MAP3K21	84451	0	0	0	0	0	0.244124	0.142418	0.999987	10.3381	10.4901	10.5005
	ENSG00000079819	EPB41L2	2037	0	0	0	0	0	0.293484	0.142981	0.999987	9.93779	10.1326	10.0668
	ENSG00000149273	RPS3	6188	0	1	0	0	0	-0.134689	0.143042	0.999987	14.9211	14.8162	14.7614
	ENSG00000114650	SCAP	22937	0	0	0	0	0	-0.198293	0.143072	0.999987	11.2117	11.0303	11.0893
	ENSG00000121005	CRISPLD1	83690	0	0	0	0	0	0.630331	0.143076	0.999987	8.92737	9.13333	9.05843
	ENSG00000115844	DLX2	1746	0	0	0	0	0	0.867741	0.143178	0.999987	8.69441	8.86596	8.85792
	ENSG00000273344	PAXIP1-AS1	202781	0	1	0	0	0	0.52623	0.143202	0.999987	9.08435	9.23887	9.26701
	ENSG00000169504	CLIC4	25932	0	0	0	0	0	0.178994	0.143272	0.999987	11.4174	11.5532	11.573
	ENSG00000198604	BAZ1A	11177	0	0	0	0	0	0.185173	0.143462	0.999987	11.2566	11.3958	11.4116
	ENSG00000163956	LRPAP1	4043	0	0	0	0	0	-0.228026	0.143463	0.999987	10.725	10.5877	10.5474
	ENSG00000187672	ERC2	26059	0	0	0	0	0	0.886665	0.143659	0.999987	8.68124	8.85217	8.84477
	ENSG00000152402	GUCY1A2	2977	0	1	0	0	0	-0.415601	0.143774	0.999987	9.62464	9.37688	9.51498
	ENSG00000118777	ABCG2	9429	0	0	0	0	0	0.95004	0.143775	0.999987	8.64653	8.77789	8.85138
	ENSG00000165105	RASEF	158158	0	0	0	0	0	0.175313	0.143938	0.999987	11.5207	11.6511	11.6798
	ENSG00000120519	SLC10A7	84068	0	0	0	0	0	0.463008	0.144414	0.999987	9.22065	9.36973	9.40704
	ENSG00000142546	NOSIP	51070	0	0	1	0	0	-0.423576	0.144573	0.999987	9.61097	9.50175	9.35004
	ENSG00000150540	HNMT	3176	0	0	0	0	0	-0.283397	0.145085	0.999987	10.1832	10.0355	10.0038
	ENSG00000066583	ISOC1	51015	0	0	0	0	0	0.260748	0.145158	0.999987	10.2342	10.3413	10.4519
	ENSG00000166508	MCM7	4176	0	0	0	0	0	-0.156126	0.145195	0.999987	12.5144	12.3421	12.406
	ENSG00000115548	KDM3A	55818	0	0	0	0	0	-0.214704	0.145437	0.999987	10.9157	10.7295	10.7926
	ENSG00000196914	ARHGEF12	23365	0	0	0	0	0	-0.141715	0.145651	0.999987	13.5281	13.42	13.3664
	ENSG00000162522	KIAA1522	57648	0	0	0	1	0	0.208084	0.145814	0.999987	10.7969	10.9309	10.966
	ENSG00000116717	GADD45A	1647	0	0	0	0	0	-0.323408	0.14586	0.999987	9.92592	9.76287	9.75753
	ENSG00000179051	RCC2	55920	0	1	0	0	0	-0.249119	0.145948	0.999987	10.5303	10.4144	10.3182
	ENSG00000111684	LPCAT3	10162	0	0	0	0	0	0.219179	0.14599	0.999987	10.6191	10.7801	10.7632
	ENSG00000186212	SOWAHB	345079	0	0	0	0	0	0.461203	0.146172	0.999987	9.21772	9.38399	9.38398
	ENSG00000143753	DEGS1	8560	1	0	0	0	0	0.173492	0.146194	0.999987	11.7145	11.8135	11.9085
	ENSG00000153107	ANAPC1	64682	0	0	0	0	0	-0.249835	0.146226	0.999987	10.4511	10.2909	10.2943
	ENSG00000196262	PPIA	5478	0	0	0	0	0	-0.134524	0.146261	0.999987	14.2407	14.118	14.1027
	ENSG00000163867	ZMYM6	9204	0	0	0	0	0	0.373149	0.146264	0.999987	9.53357	9.6447	9.75987
	ENSG00000109814	UGDH	7358	0	0	0	0	0	-0.159899	0.146321	0.999987	12.1869	12.0542	12.0396
	ENSG00000128595	CALU	813	0	0	0	0	0	0.156594	0.146585	0.999987	12.4023	12.5002	12.5861
	ENSG00000087460	GNAS	2778	0	0	0	0	0	-0.135775	0.146753	0.999987	14.0993	13.9843	13.9519
	ENSG00000146701	MDH2	4191	0	0	0	0	0	-0.154227	0.14687	0.999987	12.4363	12.3044	12.2924
	ENSG00000228288	PCAT6	100506696	0	0	1	0	0	3.13062	0.146895	0.999987	8.28957	8.41722	8.47334
	ENSG00000133026	MYH10	4628	0	0	0	0	1	-0.150665	0.147136	0.999987	12.9269	12.7459	12.8291
	ENSG00000158828	PINK1	65018	0	0	0	0	0	-0.260977	0.147771	0.999987	10.4292	10.3195	10.2052
	ENSG00000133243	BTBD2	55643	0	0	0	0	0	-0.21222	0.148308	0.999987	10.9405	10.8203	10.7504
	ENSG00000196139	AKR1C3	8644	0	1	0	0	0	-0.301038	0.148369	0.999987	10.1019	9.98462	9.87968
	ENSG00000126464	PRR12	57479	0	0	0	0	0	-0.224974	0.148414	0.999987	10.7386	10.5565	10.6106
	ENSG00000170540	ARL6IP1	23204	0	0	0	0	0	-0.164923	0.148824	0.999987	12.5408	12.3181	12.464
	ENSG00000147364	FBXO25	26260	0	0	0	0	0	-0.195181	0.148852	0.999987	11.5801	11.503	11.3316
	ENSG00000205808	PLPP6	403313	0	0	1	0	0	0.312588	0.149216	0.999987	9.77161	9.92003	9.94531
	ENSG00000164855	TMEM184A	202915	0	0	0	0	0	0.319657	0.149443	0.999987	9.79518	9.89672	10.0264
	ENSG00000083720	OXCT1	5019	0	0	0	0	0	-0.196815	0.149485	0.999987	11.3859	11.2962	11.1587
	ENSG00000178685	PARP10	84875	0	0	0	0	0	1.02075	0.149568	0.999987	8.60068	8.77789	8.751
	ENSG00000108528	SLC25A11	8402	0	0	0	0	0	-0.27183	0.149594	0.999987	10.2698	10.141	10.0722
	ENSG00000164951	PDP1	54704	0	0	0	0	0	-0.220237	0.149601	0.999987	10.9191	10.8203	10.6946
	ENSG00000176485	PLAAT3	11145	0	0	0	0	0	-0.163665	0.149822	0.999987	12.1211	12.0148	11.941
	ENSG00000171827	ZNF570	148268	0	0	0	0	0	0.397685	0.149966	0.999987	9.40783	9.53478	9.61271
	ENSG00000174444	RPL4	6124	0	1	0	0	0	-0.131493	0.15002	0.999987	15.329	15.2284	15.1699
	ENSG00000166391	MOGAT2	80168	1	0	0	0	0	1.12531	0.150089	0.999987	8.57556	8.64535	8.83808
	ENSG00000136731	UGGT1	56886	0	0	1	0	0	-0.174156	0.150153	0.999987	11.8557	11.6567	11.76
	ENSG00000075399	VPS9D1	9605	0	0	1	0	0	1.00966	0.15067	0.999987	8.6087	8.80877	8.73501
	ENSG00000100364	KIAA0930	23313	0	0	0	0	0	-0.190595	0.150794	0.999987	11.2702	11.1441	11.0993
	ENSG00000263956	NBPF11	200030	0	0	0	0	0	0.471402	0.150811	0.999987	9.18174	9.35282	9.33962
	ENSG00000112320	SOBP	55084	0	0	0	0	0	-0.354375	0.150995	0.999987	9.98556	9.91134	9.66989
	ENSG00000140694	PARN	5073	0	0	0	0	0	-0.37983	0.151116	0.999987	9.65525	9.49121	9.48529
	ENSG00000050555	LAMC3	10319	0	0	0	0	0	-1.03453	0.1513	0.999987	8.82523	8.6979	8.57034
	ENSG00000240694	PNMA2	10687	0	0	0	0	0	-2.24686	0.151302	0.999987	8.53902	8.32059	8.39619
	ENSG00000111276	CDKN1B	1027	0	0	0	0	0	-0.203093	0.151395	0.999987	11.4439	11.3723	11.1824
	ENSG00000164933	SLC25A32	81034	0	0	0	0	0	0.201256	0.151422	0.999987	10.8565	10.9952	11.0145
	ENSG00000181826	RELL1	768211	0	1	0	0	0	1.11332	0.151539	0.999987	8.55778	8.72208	8.7185
	ENSG00000115361	ACADL	33	0	0	0	0	0	1.07969	0.151559	0.999987	8.59249	8.66579	8.85138
	ENSG00000135821	GLUL	2752	0	0	0	0	0	-0.16166	0.152267	0.999987	12.0164	11.8756	11.8792
	ENSG00000186732	MPPED1	758	0	0	0	0	0	1.22268	0.15227	0.999987	8.51911	8.65228	8.71003
	ENSG00000162063	CCNF	899	0	0	0	0	0	-0.261833	0.152573	0.999987	10.3551	10.1507	10.2387
	ENSG00000166159	LRTM2	654429	0	0	0	0	0	-0.3914	0.152729	0.999987	9.6149	9.42556	9.47012
	ENSG00000072135	PTPN18	26469	0	0	1	0	0	0.269895	0.152731	0.999987	10.0559	10.1883	10.2387
	ENSG00000186575	NF2	4771	0	0	0	0	0	0.223199	0.152848	0.999987	10.5741	10.7682	10.6846
	ENSG00000184371	CSF1	1435	0	0	0	0	0	0.811517	0.152906	0.999987	8.73186	8.8475	8.9487
	ENSG00000149573	MPZL2	10205	0	0	0	0	0	0.266823	0.152909	0.999987	10.0916	10.2812	10.2149
	ENSG00000170325	PRDM10	56980	0	0	1	0	0	0.248799	0.153628	0.999987	10.2284	10.3688	10.3973
	ENSG00000151914	DST	667	0	0	0	0	0	-0.152036	0.153931	0.999987	12.447	12.3275	12.2938
	ENSG00000134884	ARGLU1	55082	0	0	0	0	0	0.16115	0.15419	0.999987	12.2588	12.3396	12.4637
	ENSG00000073331	ALPK1	80216	0	0	0	0	0	0.64489	0.154199	0.999987	8.883	9.06487	9.02873
	ENSG00000187650	VMAC	400673	0	0	0	0	0	0.764165	0.154218	0.999987	8.7667	8.88827	8.97639
	ENSG00000131747	TOP2A	7153	0	0	0	0	0	-0.135174	0.154297	0.999987	14.4374	14.2659	14.3452
	ENSG00000174437	ATP2A2	488	0	0	0	0	0	-0.143364	0.154442	0.999987	14.1897	13.9838	14.1158
	ENSG00000164190	NIPBL	25836	0	0	0	0	0	-0.157301	0.154455	0.999987	12.6217	12.5377	12.4172
	ENSG00000196417	ZNF765	91661	0	0	0	0	0	0.288822	0.154583	0.999987	9.95974	10.0627	10.1807
	ENSG00000110811	P3H3	10536	0	0	0	0	0	-0.302221	0.154937	0.999987	10.0219	9.83016	9.89017
	ENSG00000175115	PACS1	55690	0	0	0	0	0	0.18681	0.155774	0.999987	11.1483	11.2621	11.326
	ENSG00000131558	EXOC4	60412	0	0	0	0	0	-0.182298	0.155949	0.999987	11.4125	11.2931	11.2407
	ENSG00000168061	SAC3D1	29901	0	0	0	0	0	-0.252598	0.156021	0.999987	10.3782	10.2418	10.2003
	ENSG00000089177	KIF16B	55614	0	1	0	0	0	-0.16707	0.156071	0.999987	11.8752	11.7003	11.7673
	ENSG00000169019	COMMD8	54951	0	0	1	0	0	0.313798	0.156219	0.999987	9.73882	9.91425	9.87968
	ENSG00000262814	MRPL12	6182	0	0	0	0	0	-0.271655	0.156296	0.999987	10.2048	10.0472	10.0467
	ENSG00000102098	SCML2	10389	0	0	0	0	0	-0.225561	0.156633	0.999987	10.6492	10.5048	10.4889
	ENSG00000160799	CCDC12	151903	0	0	0	0	0	-0.248218	0.156826	0.999987	10.4212	10.2898	10.2387
	ENSG00000144199	FAHD2B	151313	0	0	0	0	0	-0.786074	0.157023	0.999987	8.94431	8.78316	8.75881
	ENSG00000135144	DTX1	1840	0	0	0	0	0	-0.990842	0.157088	0.999987	8.81504	8.61646	8.66523
	ENSG00000135002	RFK	55312	0	0	1	0	0	0.222857	0.157102	0.999987	10.4946	10.656	10.633
	ENSG00000163884	KLF15	28999	0	0	0	0	0	-0.496656	0.157103	0.999987	9.33326	9.12074	9.20441
	ENSG00000196700	ZNF512B	57473	0	0	0	0	0	-0.185714	0.157441	0.999987	11.2815	11.1441	11.1298
	ENSG00000179151	EDC3	80153	0	0	0	0	0	-0.204487	0.15746	0.999987	10.9351	10.7801	10.7936
	ENSG00000239482	LOC105374042	105374042	0	0	0	0	0	-1.19875	0.157462	0.999987	8.72582	8.53281	8.57034
	ENSG00000163106	HPGDS	27306	0	0	0	0	0	1.95529	0.157666	0.999987	8.3696	8.54215	8.50438
	ENSG00000116574	RHOU	58480	0	0	1	0	0	0.156874	0.157803	0.999987	11.9558	12.0847	12.099
	ENSG00000134215	VAV3	10451	0	0	0	0	0	-0.53049	0.157971	0.999987	9.24944	9.09166	9.06808
	ENSG00000241388	HNF1A-AS1	283460	0	1	0	0	0	0.533228	0.158004	0.999987	9.04178	9.18186	9.22841
	ENSG00000162981	LRATD1	151354	0	0	0	0	0	0.270428	0.158031	0.999987	10.1275	10.2148	10.3634
	ENSG00000197386	HTT	3064	0	0	0	0	0	-0.182228	0.158304	0.999987	11.4363	11.3275	11.2519
	ENSG00000198833	UBE2J1	51465	0	0	0	0	0	0.158997	0.158311	0.999987	11.9049	12.0206	12.0638
	ENSG00000250067	YJEFN3	374887	0	0	0	0	0	0.513152	0.158318	0.999987	9.17867	9.23055	9.47622
	ENSG00000182985	CADM1	23705	0	0	0	0	0	-0.217307	0.158325	0.999987	10.756	10.6248	10.5842
	ENSG00000187097	ENTPD5	957	0	0	0	0	0	0.257321	0.158538	0.999987	10.155	10.3485	10.2699
	ENSG00000197321	SVIL	6840	0	0	0	0	0	-0.300238	0.158617	0.999987	10.1288	10.0355	9.87545
	ENSG00000157911	PEX10	5192	0	0	0	0	0	0.212402	0.158675	0.999987	10.6885	10.7964	10.882
	ENSG00000135317	SNX14	57231	0	0	0	0	0	0.206551	0.158748	0.999987	10.7097	10.8495	10.8644
	ENSG00000148948	LRRC4C	57689	0	0	0	0	0	3.10621	0.158921	0.999987	8.28957	8.36657	8.50438
	ENSG00000166734	CASC4	113201	0	0	1	0	0	0.155353	0.158949	0.999987	12.0415	12.1966	12.1573
	ENSG00000121481	RNF2	6045	0	0	0	0	0	0.327859	0.159078	0.999987	9.77839	10.0368	9.84761
	ENSG00000132825	PPP1R3D	5509	0	0	0	0	0	0.32928	0.159291	0.999987	9.64197	9.80975	9.78987
	ENSG00000155629	PIK3AP1	118788	0	0	0	0	0	0.295073	0.159492	0.999987	9.83289	9.98051	9.99804
	ENSG00000185090	MANEAL	149175	0	1	0	0	0	-0.239685	0.159951	0.999987	10.5488	10.3403	10.4439
	ENSG00000055813	CCDC85A	114800	0	0	0	0	0	1.80839	0.159969	0.999987	8.38847	8.50301	8.58211
	ENSG00000083168	KAT6A	7994	0	0	0	0	0	-0.16231	0.160352	0.999987	12.4162	12.3408	12.1969
	ENSG00000204624	DISP3	57540	0	0	1	0	0	-0.409048	0.160398	0.999987	9.53779	9.34055	9.40378
	ENSG00000123575	FAM199X	139231	0	0	0	0	0	0.184547	0.160534	0.999987	11.1082	11.2362	11.266
	ENSG00000102038	SMARCA1	6594	0	0	0	0	0	0.247589	0.160631	0.999987	10.3033	10.5229	10.3931
	ENSG00000163785	RYK	6259	0	0	0	0	0	0.18433	0.160917	0.999987	11.1021	11.2351	11.2542
	ENSG00000185344	ATP6V0A2	23545	0	0	1	0	0	0.218808	0.160974	0.999987	10.5561	10.7387	10.671
	ENSG00000100979	PLTP	5360	0	0	0	0	0	-0.582639	0.161194	0.999987	9.1694	8.95885	9.03876
	ENSG00000171634	BPTF	2186	0	0	0	0	1	-0.1459	0.161431	0.999987	12.7261	12.6205	12.5643
	ENSG00000198648	STK39	27347	1	0	0	0	0	0.434741	0.162197	0.999987	11.2912	11.4839	11.7873
	ENSG00000203326	ZNF525	170958	0	0	0	1	0	0.225129	0.162207	0.999987	10.4392	10.5705	10.6071
	ENSG00000140465	CYP1A1	1543	0	0	0	0	0	1.26319	0.16224	0.999987	8.4978	8.64535	8.66523
	ENSG00000100347	SAMM50	25813	0	0	0	0	0	-0.24842	0.16232	0.999987	10.374	10.2056	10.2356
	ENSG00000211455	STK38L	23012	0	1	0	0	0	0.252527	0.162484	0.999987	10.1413	10.2994	10.2867
	ENSG00000153064	BANK1	55024	0	0	1	0	0	0.463534	0.162634	0.999987	9.20291	9.30533	9.42958
	ENSG00000236404	VLDLR-AS1	401491	0	0	0	0	0	-0.749981	0.16274	0.999987	8.98884	8.86596	8.751
	ENSG00000236008	LINC01814	101929567	0	0	0	0	0	1.79434	0.162811	0.999987	8.38847	8.51327	8.57034
	ENSG00000104497	SNX16	64089	0	0	1	0	0	0.316011	0.162859	0.999987	9.70686	9.88935	9.83673
	ENSG00000174197	MGA	23269	0	0	0	0	0	-0.176259	0.16301	0.999987	12.1172	12.056	11.8638
	ENSG00000169490	TM2D2	83877	0	0	0	0	0	0.225129	0.163201	0.999987	10.4658	10.5791	10.6539
	ENSG00000137842	TMEM62	80021	0	1	0	0	0	-0.293177	0.163204	0.999987	10.1538	10.0627	9.90265
	ENSG00000157107	FCHO2	115548	0	0	0	0	0	0.337244	0.1635	0.999987	9.58914	9.75791	9.73386
	ENSG00000162302	RPS6KA4	8986	0	0	0	0	0	-0.180386	0.163592	0.999987	11.4377	11.333	11.2519
	ENSG00000140396	NCOA2	10499	0	0	0	0	0	-0.153882	0.163623	0.999987	12.3522	12.255	12.1741
	ENSG00000153214	TMEM87B	84910	0	0	0	0	0	0.263314	0.163694	0.999987	10.2652	10.3268	10.5311
	ENSG00000174500	GCSAM	257144	0	0	0	0	0	-1.11035	0.163886	0.999987	8.74957	8.58529	8.57034
	ENSG00000183741	CBX6	23466	0	0	0	0	0	0.163804	0.163914	0.999987	11.7722	11.9535	11.8672
	ENSG00000106133	NSUN5P2	260294	0	0	0	0	0	0.466074	0.164003	0.999987	9.16316	9.31045	9.33612
	ENSG00000147437	GNRH1	2796	0	0	0	0	0	1.68792	0.16403	0.999987	8.40553	8.51327	8.60458
	ENSG00000053254	FOXN3	1112	0	0	0	0	0	-0.196735	0.164147	0.999987	11.0146	10.8816	10.8565
	ENSG00000113494	PRLR	5618	0	0	0	0	0	-0.22888	0.164383	0.999987	10.6235	10.4251	10.5159
	ENSG00000083067	TRPM3	80036	0	0	0	0	0	-1.11358	0.165051	0.999987	8.74957	8.55122	8.60458
	ENSG00000102317	RBM3	5935	0	1	0	0	0	-0.170583	0.165101	0.999987	11.6304	11.4604	11.5204
	ENSG00000182782	HCAR2	338442	0	0	0	0	0	3.04408	0.165211	0.999987	8.28957	8.45768	8.41819
	ENSG00000156050	FAM161B	145483	0	0	0	0	0	-0.504808	0.16538	0.999987	9.27733	9.11756	9.10552
	ENSG00000078018	MAP2	4133	0	0	0	0	1	-0.186719	0.165452	0.999987	11.1958	11.037	11.0691
	ENSG00000101079	NDRG3	57446	0	0	0	0	0	0.16495	0.16559	0.999987	11.5578	11.7022	11.6864
	ENSG00000114942	EEF1B2	1933	0	1	0	0	0	-0.170959	0.165674	0.999987	11.8224	11.7367	11.6162
	ENSG00000111321	LTBR	4055	0	0	1	0	0	-0.18756	0.165764	0.999987	11.2015	11.0309	11.0851
	ENSG00000100003	SEC14L2	23541	0	0	1	0	0	0.487287	0.165855	0.999987	9.16002	9.24437	9.40704
	ENSG00000149792	MRPL49	740	0	0	0	0	0	-0.152539	0.166047	0.999987	12.2066	12.0894	12.0557
	ENSG00000198046	ZNF667	63934	0	0	0	0	0	-0.293561	0.166105	0.999987	10.0067	9.85633	9.84327
	ENSG00000176769	TCERG1L	256536	0	0	0	0	0	0.767595	0.1668	0.999987	8.74374	8.87048	8.9373
	ENSG00000167766	ZNF83	55769	0	0	1	0	0	0.244808	0.166901	0.999987	10.2664	10.3648	10.4758
	ENSG00000188488	SERPINA5	5104	0	0	0	0	0	2.4237	0.166998	0.999987	8.32273	8.46976	8.47334
	ENSG00000214022	REPIN1	29803	0	0	0	0	0	0.167688	0.167028	0.999987	11.7232	11.8057	11.9234
	ENSG00000237945	LINC00649	100506334	0	0	0	0	0	-0.401402	0.167194	0.999987	9.52721	9.36973	9.36035
	ENSG00000108932	SLC16A6	9120	0	0	0	0	0	1.23174	0.167811	0.999987	8.51911	8.58529	8.76651
	ENSG00000132003	ZSWIM4	65249	0	0	0	0	0	-0.52017	0.167971	0.999987	9.2466	9.10147	9.05843
	ENSG00000004866	ST7	7982	0	0	0	0	0	-0.177389	0.168302	0.999987	11.4081	11.2388	11.2959
	ENSG00000181444	ZNF467	168544	0	0	0	0	0	0.362449	0.168453	0.999987	9.46815	9.6036	9.64686
	ENSG00000090376	IRAK3	11213	0	0	0	0	0	2.19796	0.168815	0.999987	8.34817	8.38509	8.59351
	ENSG00000082512	TRAF5	7188	0	0	0	0	0	0.354595	0.168909	0.999987	9.50138	9.63179	9.68498
	ENSG00000050344	NFE2L3	9603	0	0	0	0	0	0.312853	0.168921	0.999987	9.69236	9.83327	9.86054
	ENSG00000197070	ARRDC1	92714	1	0	0	0	0	0.312099	0.169018	0.999987	9.70144	9.83327	9.87968
	ENSG00000114391	RPL24	6152	0	0	0	0	0	-0.13863	0.169401	0.999987	13.2669	13.1764	13.0954
	ENSG00000050438	SLC4A8	9498	0	0	0	0	0	-0.424329	0.169588	0.999987	9.45455	9.30533	9.27828
	ENSG00000096060	FKBP5	2289	1	0	0	0	0	0.437152	0.16962	0.999987	12.0257	12.2354	12.5688
	ENSG00000167434	CA4	762	0	0	0	0	0	1.07793	0.169999	0.999987	8.55778	8.73374	8.69263
	ENSG00000129055	ANAPC13	25847	0	0	1	0	0	0.235809	0.170063	0.999987	10.2652	10.4232	10.4028
	ENSG00000108679	LGALS3BP	3959	0	1	0	0	0	0.251976	0.170177	0.999987	10.1058	10.2561	10.2544
	ENSG00000281103	TRG-AS1	100506776	0	0	0	0	0	0.7173	0.170358	0.999987	8.79407	9.0083	8.89578
	ENSG00000152223	EPG5	57724	0	0	0	0	0	-0.26302	0.170376	0.999987	10.2777	10.1743	10.0613
	ENSG00000136371	MTHFS	10588	0	0	0	0	0	0.615387	0.170595	0.999987	8.91874	9.0083	9.15428
	ENSG00000084090	STARD7	56910	0	1	0	0	0	-0.142481	0.170862	0.999987	12.7686	12.6686	12.6067
	ENSG00000138795	LEF1	51176	0	0	0	0	0	-0.161022	0.171024	0.999987	12.0734	11.9887	11.8758
	ENSG00000108443	RPS6KB1	6198	0	0	0	0	0	-0.17705	0.171027	0.999987	11.3393	11.2038	11.1965
	ENSG00000113161	HMGCR	3156	0	0	0	0	0	-0.161421	0.171135	0.999987	12.1624	11.9551	12.0863
	ENSG00000119125	GDA	9615	0	0	0	0	0	0.248077	0.171211	0.999987	10.1451	10.3132	10.2745
	ENSG00000184967	NOC4L	79050	0	0	0	0	0	-0.401604	0.171642	0.999987	9.53568	9.4119	9.32909
	ENSG00000183778	B3GALT5	10317	0	1	0	0	0	-0.217672	0.171849	0.999987	10.7089	10.6013	10.5146
	ENSG00000108298	RPL19	6143	0	1	0	0	0	-0.128225	0.17201	0.999987	14.8553	14.7699	14.6883
	ENSG00000244187	TMEM141	85014	0	0	0	0	0	0.26439	0.172275	0.999987	10.0666	10.278	10.1591
	ENSG00000231925	TAPBP	6892	0	0	0	0	0	0.424794	0.172441	0.999987	9.2466	9.39571	9.41029
	ENSG00000163931	TKT	7086	0	0	0	0	0	-0.145868	0.172441	0.999987	12.4234	12.2762	12.3102
	ENSG00000156273	BACH1	571	0	0	0	0	0	-0.192088	0.173269	0.999987	11.065	10.9534	10.8878
	ENSG00000138336	TET1	80312	0	0	0	0	0	-0.360396	0.173306	0.999987	9.65147	9.48056	9.50616
	ENSG00000172766	NAA16	79612	0	0	0	0	0	0.256043	0.173543	0.999987	10.0559	10.1953	10.2149
	ENSG00000157224	CLDN12	9069	0	0	1	0	0	0.175946	0.173547	0.999987	11.452	11.527	11.6632
	ENSG00000135048	CEMIP2	23670	0	0	0	0	0	-0.159176	0.173574	0.999987	11.8406	11.7243	11.6875
	ENSG00000134313	KIDINS220	57498	0	0	0	0	0	-0.164956	0.173653	0.999987	11.8575	11.77	11.6626
	ENSG00000113368	LMNB1	4001	0	0	0	0	0	-0.149838	0.173922	0.999987	12.4676	12.2841	12.382
	ENSG00000116127	ALMS1	7840	0	1	0	0	0	-0.237224	0.174653	0.999987	10.4212	10.2941	10.2482
	ENSG00000101115	SALL4	57167	0	0	0	0	0	-0.612387	0.174749	0.999987	9.09463	8.95885	8.89578
	ENSG00000184232	OAF	220323	0	0	0	0	0	-0.486347	0.17477	0.999987	9.29096	9.11756	9.14127
	ENSG00000167797	CDK2AP2	10263	0	0	1	0	0	-0.233938	0.175038	0.999987	10.4402	10.2812	10.3033
	ENSG00000020577	SAMD4A	23034	0	1	0	0	0	-0.208869	0.175197	0.999987	10.7362	10.5945	10.5891
	ENSG00000140988	RPS2	6187	0	0	0	0	0	-0.132948	0.175647	0.999987	13.417	13.2635	13.319
	ENSG00000167995	BEST1	7439	0	0	0	0	0	0.914242	0.17575	0.999987	8.69441	9.00091	8.70141
	ENSG00000166025	AMOTL1	154810	0	0	0	0	0	-0.14044	0.176075	0.999987	12.634	12.4985	12.5149
	ENSG00000169607	CKAP2L	150468	0	0	0	0	0	-0.239162	0.176169	0.999987	10.4192	10.2306	10.3078
	ENSG00000137133	HINT2	84681	0	0	0	0	0	-0.313108	0.17653	0.999987	9.8505	9.68961	9.70233
	ENSG00000102805	CLN5	1203	0	0	0	0	0	0.406908	0.176591	0.999987	9.28825	9.45234	9.43276
	ENSG00000127837	AAMP	14	0	0	0	0	0	-0.187785	0.176759	0.999987	11.1907	11.0955	10.9949
	ENSG00000198780	FAM169A	26049	0	0	0	0	0	0.212923	0.176923	0.999987	10.5013	10.6617	10.6272
	ENSG00000130821	SLC6A8	6535	0	0	0	0	0	-0.17464	0.17704	0.999987	11.5066	11.3134	11.4176
	ENSG00000104812	GYS1	2997	1	0	0	0	0	-0.231303	0.177148	0.999987	10.4521	10.3037	10.3063
	ENSG00000087510	TFAP2C	7022	0	0	1	0	0	0.33752	0.177206	0.999987	9.5648	9.67544	9.76454
	ENSG00000110955	ATP5F1B	506	0	0	0	0	0	-0.124832	0.17739	0.999987	14.5634	14.4654	14.4174
	ENSG00000136928	GABBR2	9568	0	0	0	0	0	-1.06687	0.177394	0.999987	8.74957	8.58529	8.58211
	ENSG00000171988	JMJD1C	221037	0	1	0	0	0	-0.164878	0.177522	0.999987	11.7298	11.6347	11.5478
	ENSG00000183780	SLC35F3	148641	0	1	0	0	0	-0.443008	0.177761	0.999987	9.44307	9.19936	9.35004
	ENSG00000065268	WDR18	57418	0	1	0	0	0	-0.315732	0.177958	0.999987	9.8741	9.76287	9.66481
	ENSG00000153037	SRP19	6728	0	0	1	0	0	0.284045	0.178389	0.999987	9.84253	9.96115	10.0264
	ENSG00000198034	RPS4X	6191	0	1	0	0	0	-0.123301	0.17858	0.999987	14.555	14.4463	14.4231
	ENSG00000111711	GOLT1B	51026	0	0	0	0	0	0.213324	0.178588	0.999987	10.5588	10.6544	10.7557
	ENSG00000119772	DNMT3A	1788	0	0	0	0	0	-0.176786	0.178597	0.999987	11.2794	11.1527	11.1306
	ENSG00000117143	UAP1	6675	0	0	0	0	0	0.178434	0.178644	0.999987	11.5125	11.5693	11.7464
	ENSG00000138496	PARP9	83666	0	0	0	0	0	0.220888	0.178924	0.999987	10.3793	10.5273	10.5184
	ENSG00000188157	AGRN	375790	0	0	0	0	0	-0.161701	0.179031	0.999987	11.6858	11.5348	11.5694
	ENSG00000083857	FAT1	2195	0	0	0	0	0	-0.155013	0.179035	0.999987	12.2044	12.1229	12.0107
	ENSG00000175265	GOLGA8A	23015	0	0	1	0	0	0.276678	0.179199	0.999987	9.93038	10.0263	10.1405
	ENSG00000198589	LRBA	987	0	1	0	0	0	-0.150785	0.179384	0.999987	12.3187	12.233	12.1347
	ENSG00000049283	EPN3	55040	0	0	0	0	0	0.198485	0.179433	0.999987	10.7716	10.8677	10.9623
	ENSG00000109881	CCDC34	91057	0	0	0	0	0	0.269975	0.179702	0.999987	10.0288	10.1069	10.2606
	ENSG00000177706	FAM20C	56975	0	0	0	0	0	-0.386825	0.179723	0.999987	9.53568	9.3887	9.36716
	ENSG00000163605	PPP4R2	151987	0	0	0	0	0	0.143779	0.179931	0.999987	12.4981	12.5827	12.6736
	ENSG00000182534	MXRA7	439921	0	0	0	0	0	-0.492871	0.179946	0.999987	9.31762	9.21652	9.07286
	ENSG00000145362	ANK2	287	0	0	0	0	0	-0.417284	0.180126	0.999987	9.44307	9.29761	9.27078
	ENSG00000196663	TECPR2	9895	0	0	0	0	0	-0.349341	0.180201	0.999987	9.74754	9.65201	9.50911
	ENSG00000170381	SEMA3E	9723	0	0	0	0	0	-0.411522	0.180216	0.999987	9.48601	9.36973	9.27454
	ENSG00000086619	ERO1B	56605	0	0	0	0	0	0.291882	0.180264	0.999987	9.86157	9.94147	10.0936
	ENSG00000120837	NFYB	4801	0	1	0	0	0	0.175447	0.180424	0.999987	11.1406	11.2563	11.2981
	ENSG00000119673	ACOT2	10965	0	0	0	0	0	-0.5572	0.180533	0.999987	9.16628	9.04065	8.95991
	ENSG00000165704	HPRT1	3251	0	0	0	0	0	0.185543	0.180551	0.999987	11.034	11.1229	11.2279
	ENSG00000188070	C11orf95	65998	0	0	0	0	0	0.287347	0.180714	0.999987	9.94074	10.1883	10.0019
	ENSG00000172771	EFCAB12	90288	0	0	0	0	0	1.10189	0.180803	0.999987	8.53902	8.6724	8.71003
	ENSG00000247950	SEC24B-AS1	100533182	0	0	0	0	0	-2.28623	0.181082	0.999987	8.51911	8.28806	8.39619
	ENSG00000187446	CHP1	11261	0	0	0	0	0	0.200461	0.181152	0.999987	10.6415	10.7794	10.7842
	ENSG00000168528	SERINC2	347735	0	0	1	0	0	0.350001	0.181161	0.999987	9.47935	9.60929	9.65459
	ENSG00000184012	TMPRSS2	7113	0	0	0	0	0	0.36114	0.181245	0.999987	12.1889	12.3618	12.647
	ENSG00000165092	ALDH1A1	216	0	0	0	1	0	0.173444	0.181385	0.999987	11.2038	11.3684	11.3103
	ENSG00000175931	UBE2O	63893	0	0	0	0	0	-0.192331	0.181431	0.999987	11.1518	11.0705	10.9354
	ENSG00000197712	FAM114A1	92689	0	0	0	0	0	0.323714	0.181584	0.999987	9.58914	9.73617	9.74339
	ENSG00000107372	ZFAND5	7763	0	0	0	0	0	-0.137479	0.181647	0.999987	12.6984	12.5742	12.572
	ENSG00000186635	ARAP1	116985	0	0	0	0	0	-0.210524	0.18168	0.999987	10.6909	10.5705	10.5223
	ENSG00000211445	GPX3	2878	0	0	0	0	0	0.239056	0.1819	0.999987	10.2833	10.3648	10.5031
	ENSG00000101191	DIDO1	11083	0	0	0	0	0	-0.14747	0.181972	0.999987	12.1609	12.0218	12.0426
	ENSG00000088986	DYNLL1	8655	0	0	1	0	0	-0.165103	0.182148	0.999987	11.5683	11.4568	11.4096
	ENSG00000067992	PDK3	5165	0	0	0	0	0	-0.349595	0.182386	0.999987	9.66277	9.49544	9.52081
	ENSG00000141576	RNF157	114804	0	0	0	0	0	-0.195594	0.18262	0.999987	10.9016	10.7816	10.7386
	ENSG00000169016	E2F6	1876	0	0	0	0	0	0.271384	0.182958	0.999987	9.94368	10.042	10.1472
	ENSG00000110693	SOX6	55553	0	0	1	0	0	0.742159	0.183053	0.999987	8.74374	8.92243	8.8708
	ENSG00000157557	ETS2	2114	0	1	0	0	0	-0.303437	0.183515	0.999987	9.88958	9.70708	9.76686
	ENSG00000133121	STARD13	90627	0	0	0	0	0	-0.475815	0.183902	0.999987	9.30439	9.10471	9.18388
	ENSG00000136021	SCYL2	55681	0	0	1	0	0	0.144365	0.183904	0.999987	12.1062	12.2309	12.2354
	ENSG00000005469	CROT	54677	0	0	0	0	0	0.369969	0.184228	0.999987	11.1895	11.3439	11.611
	ENSG00000109956	B3GAT1	27087	1	0	0	0	0	0.202677	0.184315	0.999987	11.0042	11.0487	11.2623
	ENSG00000139211	AMIGO2	347902	0	0	0	0	0	-0.411139	0.184388	0.999987	9.44768	9.30277	9.27828
	ENSG00000146232	NFKBIE	4794	0	0	0	0	0	0.417438	0.184417	0.999987	9.26628	9.36493	9.47925
	ENSG00000111667	USP5	8078	0	0	0	0	0	-0.165519	0.184542	0.999987	11.6283	11.5348	11.4471
	ENSG00000167978	SRRM2	23524	0	0	0	0	0	-0.130917	0.184596	0.999987	13.1601	13.029	13.0466
	ENSG00000143322	ABL2	27	0	0	0	0	0	-0.216949	0.184662	0.999987	10.6852	10.5936	10.4758
	ENSG00000120800	UTP20	27340	0	0	0	0	1	-0.175251	0.184986	0.999987	11.5052	11.4273	11.2952
	ENSG00000164983	TMEM65	157378	0	1	0	0	0	0.167602	0.185026	0.999987	11.274	11.4184	11.3956
	ENSG00000250571	GLI4	2738	0	0	0	0	0	0.596742	0.185219	0.999987	8.89664	9.01924	9.08233
	ENSG00000164342	TLR3	7098	0	0	0	0	0	0.38565	0.185273	0.999987	9.37622	9.46546	9.59929
	ENSG00000141542	RAB40B	10966	0	0	0	0	0	-0.289327	0.185371	0.999987	9.99405	9.88638	9.78987
	ENSG00000145431	PDGFC	56034	0	0	0	0	0	-0.407718	0.185489	0.999987	9.45226	9.29242	9.3004
	ENSG00000167447	SMG8	55181	0	0	0	0	0	-0.279341	0.185607	0.999987	10.0343	9.9157	9.84761
	ENSG00000070961	ATP2B1	490	0	0	0	0	0	-0.146656	0.185643	0.999987	12.1373	12.0012	12.0181
	ENSG00000132661	NXT1	29107	0	0	0	0	0	-0.368154	0.186915	0.999987	9.57501	9.41875	9.42319
	ENSG00000204179	PTPN20	26095	0	0	0	0	0	1.3543	0.187035	0.999987	8.46245	8.65909	8.55817
	ENSG00000119285	HEATR1	55127	0	0	0	0	0	-0.174049	0.187198	0.999987	11.3233	11.2201	11.1515
	ENSG00000162959	MEMO1	51072	0	0	0	0	0	0.522331	0.187199	0.999987	9.012	9.1239	9.20845
	ENSG00000186439	TRDN	10345	0	0	0	0	0	1.33713	0.187229	0.999987	8.46245	8.58529	8.63601
	ENSG00000108797	CNTNAP1	8506	0	0	0	0	0	0.75375	0.187507	0.999987	8.72582	8.88387	8.8708
	ENSG00000143882	ATP6V1C2	245973	0	0	0	0	0	0.484543	0.187525	0.999987	9.07392	9.20512	9.24792
	ENSG00000164402	SEPTIN8	23176	0	0	0	0	0	0.189707	0.187845	0.999987	10.8173	10.9223	10.9896
	ENSG00000050748	MAPK9	5601	0	0	0	0	0	0.138572	0.188006	0.999987	12.3497	12.471	12.477
	ENSG00000156976	EIF4A2	1974	0	0	0	0	0	0.124024	0.188063	0.999987	13.7137	13.8241	13.8411
	ENSG00000197375	SLC22A5	6584	0	0	1	0	0	0.254474	0.188171	0.999987	10.0639	10.1566	10.2683
	ENSG00000131732	ZCCHC9	84240	0	0	0	0	0	0.293302	0.188287	0.999987	9.76135	9.86542	9.95723
	ENSG00000168792	ABHD15	116236	0	0	0	0	0	0.432792	0.188324	0.999987	9.22357	9.31299	9.44537
	ENSG00000166197	NOLC1	9221	0	1	0	0	0	-0.132727	0.188428	0.999987	13.0493	12.9528	12.8981
	ENSG00000177990	DPY19L2	283417	0	0	0	0	0	0.324821	0.188726	0.999987	9.5648	9.73109	9.69493
	ENSG00000134996	OSTF1	26578	0	0	1	0	0	0.29233	0.18878	0.999987	9.74057	9.90989	9.86482
	ENSG00000132549	VPS13B	157680	0	0	0	0	0	-0.175282	0.188782	0.999987	11.3243	11.2297	11.1411
	ENSG00000196092	PAX5	5079	0	0	0	0	0	-0.26064	0.188905	0.999987	10.1476	9.96949	10.0301
	ENSG00000174989	FBXW8	26259	0	1	0	0	0	-0.236036	0.18903	0.999987	10.4151	10.3174	10.2117
	ENSG00000117791	37316	54996	0	0	0	0	0	0.406198	0.189049	0.999987	9.2607	9.42782	9.39393
	ENSG00000122966	CIT	11113	0	0	0	0	0	-0.177726	0.18911	0.999987	11.635	11.3948	11.5795
	ENSG00000221983	UBA52	7311	0	1	0	0	0	-0.135197	0.189257	0.999987	12.8059	12.7066	12.6564
	ENSG00000135069	PSAT1	29968	0	0	0	0	0	0.187152	0.189283	0.999987	11.0378	11.1072	11.2527
	ENSG00000166272	WBP1L	54838	0	0	0	0	0	0.277963	0.189757	0.999987	9.88496	9.97363	10.0971
	ENSG00000158164	TMSB15A	11013	0	0	0	0	0	1.1381	0.189823	0.999987	8.51911	8.67891	8.65571
	ENSG00000119314	PTBP3	9991	0	1	0	0	0	0.137825	0.189856	0.999987	12.3645	12.4821	12.4945
	ENSG00000114270	COL7A1	1294	0	0	0	0	0	0.316839	0.189902	0.999987	9.71046	9.77436	9.95921
	ENSG00000168000	BSCL2	26580	0	0	0	0	0	-0.995888	0.189968	0.999987	8.7667	8.58529	8.62581
	ENSG00000113070	HBEGF	1839	0	0	0	0	0	-0.327359	0.190352	0.999987	9.88804	9.81764	9.61538
	ENSG00000164294	GPX8	493869	0	0	0	0	0	1.70868	0.190672	0.999987	8.38847	8.53281	8.53241
	ENSG00000213020	ZNF611	81856	0	0	0	0	0	0.329533	0.190818	0.999987	9.54199	9.71743	9.66227
	ENSG00000167468	GPX4	2879	0	0	0	0	0	-0.172147	0.190829	0.999987	11.4013	11.3109	11.2149
	ENSG00000130939	UBE4B	10277	0	0	0	0	0	-0.172836	0.190839	0.999987	11.249	11.1154	11.115
	ENSG00000175155	YPEL2	388403	0	1	0	0	0	-0.326249	0.191073	0.999987	9.7767	9.67187	9.56637
	ENSG00000066117	SMARCD1	6602	0	0	0	0	0	0.190039	0.19108	0.999987	10.7552	10.8733	10.9109
	ENSG00000164715	LMTK2	22853	0	0	0	0	0	-0.161546	0.191281	0.999987	11.5396	11.4189	11.3976
	ENSG00000169203	NPIPB12	440353	0	0	0	0	0	-1.25564	0.191456	0.999987	8.67452	8.54215	8.47334
	ENSG00000125875	TBC1D20	128637	0	0	0	0	0	0.209716	0.191565	0.999987	10.4589	10.5765	10.6213
	ENSG00000196586	MYO6	4646	0	0	0	0	0	-0.125698	0.191603	0.999987	13.9262	13.8403	13.7693
	ENSG00000166825	ANPEP	290	0	0	0	0	0	2.35347	0.191691	0.999987	8.32273	8.50301	8.41819
	ENSG00000215068	LOC153684	153684	0	0	1	0	0	1.06484	0.192147	0.999987	8.54853	8.65228	8.74307
	ENSG00000156304	SCAF4	57466	0	0	0	0	0	-0.16834	0.192374	0.999987	11.3663	11.2531	11.2126
	ENSG00000054965	FAM168A	23201	0	0	0	0	0	-0.19584	0.192444	0.999987	11.4017	11.1229	11.3629
	ENSG00000203879	GDI1	2664	0	0	0	0	0	-0.149967	0.19253	0.999987	11.9434	11.8367	11.7929
	ENSG00000129933	MAU2	23383	0	0	0	0	0	-0.220765	0.192771	0.999987	10.5359	10.4338	10.3461
	ENSG00000160111	CPAMD8	27151	0	0	0	0	0	0.343286	0.192812	0.999987	9.50138	9.70361	9.59658
	ENSG00000198668	CALM1	801	0	0	0	0	0	-0.131152	0.192855	0.999987	12.9272	12.7967	12.8154
	ENSG00000171425	ZNF581	51545	0	1	0	0	0	-0.367553	0.192943	0.999987	9.55863	9.4119	9.40051
	ENSG00000105568	PPP2R1A	5518	0	0	0	0	0	-0.155442	0.193204	0.999987	11.8703	11.7827	11.6919
	ENSG00000253251	SHLD3	112441434	0	0	0	0	0	0.485544	0.193227	0.999987	9.08089	9.28721	9.17553
	ENSG00000126261	UBA2	10054	0	0	0	0	0	-0.137115	0.193315	0.999987	12.4949	12.3769	12.3664
	ENSG00000121753	ADGRB2	576	0	0	1	0	0	0.284663	0.193579	0.999987	9.78345	9.96533	9.89226
	ENSG00000230613	HM13-AS1	100874042	0	0	0	0	0	2.92312	0.193912	NA	8.28957	8.45768	8.39619
	ENSG00000067225	PKM	5315	0	0	0	0	0	-0.122529	0.193927	0.999987	14.0076	13.868	13.9109
	ENSG00000173210	ABLIM3	22885	0	0	0	0	0	0.28906	0.193943	0.999987	9.74754	9.92291	9.86268
	ENSG00000167085	PHB	5245	0	1	0	0	0	-0.147937	0.194009	0.999987	11.9584	11.836	11.8276
	ENSG00000128524	ATP6V1F	9296	0	0	0	0	0	-0.19654	0.194173	0.999987	10.803	10.6857	10.6423
	ENSG00000092871	RFFL	117584	0	0	0	0	0	0.216858	0.194265	0.999987	10.4638	10.6714	10.5399
	ENSG00000180628	PCGF5	84333	0	0	0	0	0	0.170844	0.194268	0.999987	11.1148	11.2631	11.2302
	ENSG00000129691	ASH2L	9070	0	0	0	0	0	-0.218467	0.194427	0.999987	10.5013	10.3759	10.3432
	ENSG00000236618	PITPNA-AS1	100306951	0	0	0	0	0	-0.451918	0.194523	0.999987	9.31762	9.17891	9.14563
	ENSG00000100083	GGA1	26088	0	0	0	0	0	0.236875	0.194867	0.999987	10.2584	10.3299	10.4823
	ENSG00000137968	SLC44A5	204962	0	0	0	0	0	0.323695	0.194868	0.999987	9.60309	9.68785	9.82132
	ENSG00000148908	RGS10	6001	0	0	0	0	0	0.268728	0.195017	0.999987	9.86472	10.0223	9.99421
	ENSG00000177508	IRX3	79191	0	1	0	0	0	-0.204173	0.195246	0.999987	10.676	10.5211	10.5536
	ENSG00000157800	SLC37A3	84255	0	0	0	0	0	-0.16185	0.195627	0.999987	11.4821	11.3439	11.3602
	ENSG00000085185	BCORL1	63035	0	0	0	0	0	0.326046	0.195671	0.999987	9.53357	9.68961	9.66989
	ENSG00000165821	SALL2	6297	0	0	0	0	0	-0.330267	0.195799	0.999987	9.70144	9.56876	9.53239
	ENSG00000102057	KCND1	3750	0	0	0	0	0	-1.31851	0.195868	0.999987	8.64653	8.46976	8.50438
	ENSG00000073614	KDM5A	5927	0	0	0	0	0	-0.1553	0.196056	0.999987	11.9049	11.8244	11.7178
	ENSG00000169621	APLF	200558	0	0	0	0	0	0.614968	0.19623	0.999987	8.86435	9.06146	8.96545
	ENSG00000114978	MOB1A	55233	0	1	0	0	0	0.145887	0.19646	0.999987	11.8514	11.9755	11.9776
	ENSG00000147133	TAF1	6872	0	1	0	0	0	-0.176085	0.196534	0.999987	11.197	11.0966	11.0251
	ENSG00000157796	WDR19	57728	0	0	0	0	0	0.27262	0.196542	0.999987	9.82966	9.96254	9.98459
	ENSG00000113742	CPEB4	80315	0	0	0	0	0	-0.18914	0.196674	0.999987	11.4997	11.4586	11.2233
	ENSG00000005007	UPF1	5976	0	0	0	0	0	-0.141205	0.196683	0.999987	12.3648	12.2047	12.2737
	ENSG00000064270	ATP2C2	9914	0	0	0	0	0	0.271808	0.19671	0.999987	9.88496	9.97776	10.0865
	ENSG00000105402	NAPA	8775	0	0	1	0	0	-0.204387	0.19685	0.999987	10.6551	10.5102	10.5235
	ENSG00000138613	APH1B	83464	0	0	0	0	0	0.221826	0.196894	0.999987	10.2709	10.3987	10.4221
	ENSG00000116641	DOCK7	85440	0	0	0	0	0	-0.148687	0.196961	0.999987	11.972	11.8732	11.8146
	ENSG00000216775	LOC730101	730101	0	0	0	0	0	0.48192	0.197128	0.999987	9.07392	9.17595	9.27454
	ENSG00000196549	MME	4311	0	0	0	1	0	0.216584	0.197316	0.999987	10.404	10.5962	10.4915
	ENSG00000136636	KCTD3	51133	0	0	0	0	0	-0.147841	0.197387	0.999987	12.2463	12.0593	12.1722
	ENSG00000198597	ZNF536	9745	0	0	0	0	0	-0.898873	0.197604	0.999987	8.80465	8.63832	8.65571
	ENSG00000164576	SAP30L	79685	0	0	0	0	0	0.20672	0.197871	0.999987	10.4609	10.5765	10.6213
	ENSG00000213753	CENPBD1P1	65996	0	0	0	0	0	-0.258393	0.198153	0.999987	10.1759	10.0818	9.96707
	ENSG00000145819	ARHGAP26	23092	1	0	0	0	0	0.484674	0.198281	0.999987	9.12471	9.17595	9.38731
	ENSG00000173273	TNKS	8658	0	0	0	0	0	-0.181414	0.198736	0.999987	11.0669	10.9657	10.8946
	ENSG00000197563	PIGN	23556	0	1	0	0	0	0.187171	0.198809	0.999987	10.7946	10.8926	10.9687
	ENSG00000261437	LOC100288748	100288748	0	0	0	0	0	0.865863	0.198977	0.999987	8.64653	8.73374	8.85792
	ENSG00000111666	CHPT1	56994	0	0	0	1	0	0.13673	0.199315	0.999987	12.4543	12.614	12.5401
	ENSG00000132470	ITGB4	3691	0	0	0	0	0	0.905055	0.199585	0.999987	8.61655	8.79867	8.72682
	ENSG00000174938	SEZ6L2	26470	0	0	0	0	0	-0.320174	0.199633	0.999987	9.73707	9.56482	9.61271
	ENSG00000154556	SORBS2	8470	0	0	0	0	0	-0.178951	0.199671	0.999987	11.1251	11.0284	10.9485
	ENSG00000125845	BMP2	650	0	0	0	0	0	0.744213	0.199747	0.999987	8.7197	8.85217	8.88342
	ENSG00000134153	EMC7	56851	0	0	1	0	0	0.230952	0.199768	0.999987	10.1624	10.2866	10.3182
	ENSG00000169174	PCSK9	255738	0	0	0	0	0	2.3093	0.199783	0.999987	8.32273	8.43153	8.48929
	ENSG00000167525	PROCA1	147011	0	0	0	0	0	0.387984	0.200061	0.999987	9.35625	9.4233	9.59658
	ENSG00000117625	RCOR3	55758	0	0	0	0	0	0.185186	0.20027	0.999987	10.8218	10.9939	10.9175
	ENSG00000164332	UBLCP1	134510	0	0	1	0	0	0.22383	0.200295	0.999987	10.3164	10.5148	10.3987
	ENSG00000141424	SLC39A6	25800	0	0	0	0	0	0.126888	0.200385	0.999987	13.2914	13.3743	13.4479
	ENSG00000110092	CCND1	595	0	0	0	0	0	-0.125479	0.200387	0.999987	13.714	13.5535	13.6341
	ENSG00000196323	ZBTB44	29068	0	0	0	0	0	-0.144557	0.200418	0.999987	12.0691	11.92	11.9682
	ENSG00000134057	CCNB1	891	0	0	0	0	0	-0.155509	0.200562	0.999987	12.2058	11.984	12.1518
	ENSG00000138439	FAM117B	150864	0	0	0	0	0	-0.187649	0.200584	0.999987	10.9205	10.8138	10.7536
	ENSG00000188681	TEKT4P2	100132288	0	0	0	0	0	-1.72939	0.20066	0.999987	8.57556	8.45768	8.34155
	ENSG00000181904	C5orf24	134553	0	0	0	0	0	-0.151087	0.201602	0.999987	11.8618	11.7696	11.6962
	ENSG00000131469	RPL27	6155	0	1	0	0	0	-0.120249	0.20182	0.999987	14.0016	13.9055	13.8657
	ENSG00000182287	AP1S2	8905	0	0	1	0	0	0.235283	0.202171	0.999987	10.1032	10.2384	10.2466
	ENSG00000073605	GSDMB	55876	0	0	0	0	0	0.390338	0.20287	0.999987	9.29635	9.39338	9.49727
	ENSG00000149806	FAU	2197	0	0	0	0	0	-0.134835	0.203246	0.999987	13.0062	12.9375	12.8217
	ENSG00000181804	SLC9A9	285195	0	0	1	0	0	2.32887	0.203292	0.999987	8.32273	8.51327	8.39619
	ENSG00000258017	LOC105369760	105369760	0	0	0	0	0	0.58854	0.203558	0.999987	8.90999	9.13955	8.97639
	ENSG00000159335	PTMS	5763	0	0	0	0	0	-0.143802	0.203641	0.999987	12.3695	12.1832	12.2988
	ENSG00000126456	IRF3	3661	0	0	0	0	0	0.266047	0.203731	0.999987	9.89111	9.98462	10.0865
	ENSG00000115415	STAT1	6772	0	0	0	0	0	0.191474	0.203896	0.999987	10.6441	10.7971	10.7579
	ENSG00000166275	BORCS7	119032	0	0	1	0	0	0.225078	0.203976	0.999987	10.2155	10.3809	10.3256
	ENSG00000033327	GAB2	9846	0	0	0	0	0	0.684379	0.204051	0.999987	8.7667	8.91826	8.90792
	ENSG00000101000	PROCR	10544	0	0	0	0	0	0.31543	0.204205	0.999987	9.58713	9.68432	9.78301
	ENSG00000101096	NFATC2	4773	0	0	0	0	0	0.657664	0.2043	0.999987	8.79407	8.92243	8.95991
	ENSG00000100916	BRMS1L	84312	0	0	0	0	0	-0.246489	0.204626	0.999987	10.171	10.0143	10.0449
	ENSG00000115616	SLC9A2	6549	0	0	0	0	0	0.208718	0.204698	0.999987	10.407	10.5138	10.5745
	ENSG00000092445	TYRO3	7301	0	0	0	0	0	0.258995	0.204822	0.999987	9.89265	10.0394	10.0264
	ENSG00000114054	PCCB	5096	0	0	0	0	0	-0.164591	0.204978	0.999987	11.3567	11.2521	11.2003
	ENSG00000273611	ZNHIT3	9326	0	0	0	0	0	-0.339197	0.205152	0.999987	9.62852	9.49121	9.47012
	ENSG00000079999	KEAP1	9817	0	0	0	0	0	-0.198435	0.205237	0.999987	10.6827	10.546	10.5486
	ENSG00000136997	MYC	4609	0	1	0	0	0	-0.127565	0.205319	0.999987	12.9098	12.7883	12.7959
	ENSG00000137273	FOXF2	2295	0	0	0	0	0	2.89003	0.205734	NA	8.28957	8.46976	8.3712
	ENSG00000170027	YWHAG	7532	0	0	0	0	0	-0.124786	0.205761	0.999987	13.3363	13.2454	13.1912
	ENSG00000074755	ZZEF1	23140	0	0	0	0	0	-0.150232	0.205797	0.999987	11.7638	11.659	11.6162
	ENSG00000114867	EIF4G1	1981	0	0	0	0	0	-0.118443	0.20582	0.999987	14.0389	13.9112	13.9384
	ENSG00000014216	CAPN1	823	0	0	1	0	0	-0.17847	0.205913	0.999987	11.0346	10.9256	10.8771
	ENSG00000170606	HSPA4	3308	0	0	0	0	0	-0.130832	0.206021	0.999987	13.0385	12.8709	12.9622
	ENSG00000134765	DSC1	1823	0	0	0	0	0	-1.27263	0.206135	0.999987	8.65369	8.45768	8.53241
	ENSG00000105523	FAM83E	54854	0	0	0	0	0	1.8118	0.206239	0.999987	8.3696	8.46976	8.54554
	ENSG00000145217	SLC26A1	10861	0	0	0	0	0	-0.852009	0.2063	0.999987	8.82016	8.66579	8.66523
	ENSG00000156504	FAM122B	159090	0	0	0	0	0	0.215297	0.206376	0.999987	10.5795	10.6231	10.8284
	ENSG00000124107	SLPI	6590	0	0	0	0	0	1.0326	0.20658	0.999987	8.54853	8.65909	8.72682
	ENSG00000171863	RPS7	6201	0	1	0	0	0	-0.127777	0.206646	0.999987	13.0752	12.9876	12.9237
	ENSG00000162896	PIGR	5284	0	0	0	0	0	1.18163	0.206726	0.999987	8.50865	8.56005	8.74307
	ENSG00000178026	LRRC75B	388886	0	0	1	0	0	0.287243	0.207047	0.999987	9.74406	9.83327	9.94531
	ENSG00000119866	BCL11A	53335	0	1	0	0	0	-0.561485	0.207155	0.999987	9.15687	9.07502	8.89578
	ENSG00000264364	DYNLL2	140735	0	0	0	0	0	0.12798	0.207161	0.999987	12.8928	12.9796	13.0432
	ENSG00000172738	TMEM217	221468	0	0	0	0	0	2.89802	0.207185	NA	8.28957	8.34554	8.48929
	ENSG00000183914	DNAH2	146754	0	1	0	0	0	-0.346231	0.207314	0.999987	9.59713	9.43007	9.47012
	ENSG00000174373	RALGAPA1	253959	0	0	0	0	1	-0.208289	0.20774	0.999987	10.5368	10.4037	10.3973
	ENSG00000187821	HELT	391723	0	0	0	0	0	1.98634	0.207844	0.999987	8.34817	8.4813	8.48929
	ENSG00000126790	L3HYPDH	112849	0	0	0	0	0	0.522267	0.207876	0.999987	8.97298	9.08172	9.15858
	ENSG00000113648	MACROH2A1	9555	0	0	0	0	0	-0.127773	0.207928	0.999987	12.8369	12.7139	12.7251
	ENSG00000276043	UHRF1	29128	0	0	0	0	0	-0.278428	0.208029	0.999987	9.93779	9.76452	9.82353
	ENSG00000100647	SUSD6	9766	0	0	0	0	0	0.28547	0.20835	0.999987	9.73882	9.92865	9.83234
	ENSG00000089280	FUS	2521	0	1	0	0	0	-0.142217	0.208545	0.999987	12.1344	11.9745	12.0464
	ENSG00000101158	NELFCD	51497	0	1	0	0	0	-0.140211	0.208788	0.999987	12.2615	12.1764	12.0974
	ENSG00000079689	SCGN	10590	0	0	0	0	0	-0.224249	0.208847	0.999987	10.3906	10.2125	10.2897
	ENSG00000005339	CREBBP	1387	0	0	0	0	0	-0.163117	0.209079	0.999987	11.3455	11.2388	11.1941
	ENSG00000130522	JUND	3727	0	0	1	0	0	0.176221	0.209184	0.999987	10.8903	11.0444	10.9958
	ENSG00000145908	ZNF300	91975	0	0	1	0	0	0.269039	0.209492	0.999987	9.8345	9.93294	10.0208
	ENSG00000146376	ARHGAP18	93663	0	0	0	1	0	0.292468	0.209607	0.999987	9.6832	9.78412	9.86908
	ENSG00000250722	SELENOP	6414	0	0	0	0	0	0.187411	0.209797	0.999987	11.0029	11.0487	11.2377
	ENSG00000100852	ARHGAP5	394	0	0	0	0	1	-0.138817	0.209975	0.999987	12.4018	12.3241	12.2294
	ENSG00000127324	TSPAN8	7103	0	0	0	0	1	-0.194972	0.210048	0.999987	10.7615	10.6641	10.5842
	ENSG00000124299	PEPD	5184	0	0	1	0	0	-0.294862	0.210062	0.999987	9.82317	9.69488	9.66227
	ENSG00000157184	CPT2	1376	0	0	0	0	0	-0.239627	0.210228	0.999987	10.1976	10.0589	10.0577
	ENSG00000151572	ANO4	121601	0	0	0	0	0	2.86385	0.210234	NA	8.28957	8.36657	8.47334
	ENSG00000123201	GUCY1B2	2974	0	0	0	0	0	2.86385	0.210234	NA	8.28957	8.36657	8.47334
	ENSG00000258441	LINC00641	283624	0	0	0	0	0	-0.256885	0.210254	0.999987	10.1438	9.93437	10.0613
	ENSG00000197619	ZNF615	284370	0	0	0	0	0	0.133986	0.210357	0.999987	12.3023	12.4452	12.398
	ENSG00000234420	ZNF37BP	100129482	0	0	0	0	0	-0.181014	0.210448	0.999987	10.9254	10.7956	10.7926
	ENSG00000085872	CHERP	10523	0	1	0	0	0	-0.149062	0.210714	0.999987	11.7122	11.5819	11.5948
	ENSG00000124198	ARFGEF2	10564	0	1	0	0	0	-0.137984	0.210846	0.999987	12.242	12.1467	12.0933
	ENSG00000205213	LGR4	55366	0	0	0	0	0	-0.141352	0.21085	0.999987	12.099	12.0055	11.9455
	ENSG00000243789	JMJD7	100137047	0	0	0	0	0	1.66557	0.211201	0.999987	8.38847	8.4813	8.57034
	ENSG00000088756	ARHGAP28	79822	0	0	0	0	0	0.239707	0.212059	0.999987	10.0612	10.1554	10.2466
	ENSG00000164111	ANXA5	308	0	0	1	0	0	0.196285	0.212127	0.999987	10.5051	10.6405	10.6342
	ENSG00000186111	PIP5K1C	23396	0	0	0	0	0	0.299924	0.212131	0.999987	9.60901	9.75791	9.74102
	ENSG00000060971	ACAA1	30	0	0	0	0	0	-0.260267	0.212229	0.999987	10.0863	9.9928	9.88599
	ENSG00000109062	SLC9A3R1	9368	0	0	1	0	0	0.192022	0.212358	0.999987	10.6304	10.7218	10.807
	ENSG00000168906	MAT2A	4144	0	0	0	0	0	0.127159	0.212375	0.999987	13.0493	13.1233	13.2124
	ENSG00000100526	CDKN3	1033	0	0	0	0	0	-0.209076	0.212528	0.999987	10.5013	10.3739	10.3576
	ENSG00000188343	FAM92A	137392	0	1	0	0	0	0.314806	0.212795	0.999987	9.55656	9.74122	9.65459
	ENSG00000179134	SAMD4B	55095	0	0	0	0	0	-0.191678	0.212895	0.999987	10.7544	10.597	10.6458
	ENSG00000143771	CNIH4	29097	0	0	0	0	0	0.207115	0.212962	0.999987	10.4412	10.5238	10.633
	ENSG00000137337	MDC1	9656	0	0	0	0	0	-0.300688	0.212964	0.999987	9.78514	9.61872	9.66481
	ENSG00000099246	RAB18	22931	0	0	1	0	0	0.142279	0.213055	0.999987	11.8439	11.9899	11.9405
	ENSG00000110367	DDX6	1656	0	1	0	0	0	-0.1247	0.213162	0.999987	13.0507	12.9542	12.9147
	ENSG00000102878	HSF4	3299	0	0	0	0	0	0.61619	0.213228	0.999987	8.86907	8.92243	9.1146
	ENSG00000147526	TACC1	6867	0	0	0	0	0	-0.124395	0.213509	0.999987	13.1363	12.9943	13.046
	ENSG00000142949	PTPRF	5792	0	0	0	0	0	-0.129832	0.213599	0.999987	12.5814	12.473	12.4548
	ENSG00000131773	KHDRBS3	10656	0	0	0	0	0	-0.216366	0.213606	0.999987	10.4422	10.3372	10.2699
	ENSG00000100196	KDELR3	11015	0	0	0	0	0	0.856368	0.213629	0.999987	8.63181	8.73374	8.81754
	ENSG00000169783	LINGO1	84894	0	1	0	0	0	-0.423261	0.213725	0.999987	9.35625	9.16098	9.25177
	ENSG00000102981	PARD6A	50855	0	0	0	0	0	-0.563157	0.213741	0.999987	9.07392	8.92243	8.9257
	ENSG00000144218	AFF3	3899	0	0	0	0	0	0.866633	0.213792	0.999987	8.63923	8.70406	8.8644
	ENSG00000118276	B4GALT6	9331	0	1	0	0	0	0.354415	0.213819	0.999987	9.36379	9.49965	9.51205
	ENSG00000162627	SNX7	51375	0	0	0	0	0	0.467386	0.214136	0.999987	9.06336	9.24163	9.17132
	ENSG00000135587	SMPD2	6610	0	0	0	0	0	0.364199	0.214193	0.999987	9.35372	9.44792	9.54951
	ENSG00000149925	ALDOA	226	0	0	0	0	0	-0.146948	0.214262	0.999987	12.262	12.0566	12.206
	ENSG00000164292	RHOBTB3	22836	0	0	0	0	0	-0.120744	0.214404	0.999987	13.3908	13.2614	13.2922
	ENSG00000025423	HSD17B6	8630	0	0	0	0	0	0.248856	0.214418	0.999987	9.95246	10.0576	10.125
	ENSG00000110786	PTPN5	84867	0	0	0	0	0	2.28743	0.214969	0.999987	8.32273	8.38509	8.51872
	ENSG00000205339	IPO7	10527	0	1	0	0	0	-0.120236	0.215193	0.999987	13.5823	13.4409	13.4949
	ENSG00000077943	ITGA8	8516	0	0	0	0	0	1.96575	0.215263	0.999987	8.34817	8.49237	8.47334
	ENSG00000165752	STK32C	282974	0	0	0	0	0	-0.330165	0.21548	0.999987	9.65147	9.54085	9.46706
	ENSG00000244541	LINC01213	101927992	0	0	0	0	0	0.750913	0.215583	0.999987	8.7135	8.92243	8.78896
	ENSG00000103966	EHD4	30844	0	0	0	0	0	0.225447	0.215621	0.999987	10.1351	10.2715	10.2683
	ENSG00000171843	MLLT3	4300	0	0	0	0	0	-0.191679	0.215631	0.999987	10.7528	10.6503	10.5867
	ENSG00000170745	KCNS3	3790	0	0	0	0	0	0.285528	0.215763	0.999987	9.77839	9.84101	10.0076
	ENSG00000135837	CEP350	9857	0	0	0	0	0	-0.157496	0.215864	0.999987	11.8735	11.8195	11.6537
	ENSG00000102225	CDK16	5127	0	0	0	0	0	-0.176646	0.215919	0.999987	10.9923	10.8857	10.8375
	ENSG00000205189	ZBTB10	65986	0	0	0	0	0	-0.127742	0.216003	0.999987	13.1692	12.9984	13.0999
	ENSG00000170579	DLGAP1	9229	0	0	1	0	0	0.415679	0.216017	0.999987	9.1725	9.29502	9.33612
	ENSG00000163322	ABRAXAS1	84142	0	0	0	0	0	0.36623	0.216692	0.999987	9.35877	9.56679	9.43592
	ENSG00000075240	GRAMD4	23151	0	0	0	0	1	-0.379871	0.216809	0.999987	9.44997	9.31806	9.2894
	ENSG00000162444	RBP7	116362	0	0	0	0	0	1.37849	0.217322	0.999987	8.4358	8.57707	8.57034
	ENSG00000120833	SOCS2	8835	0	0	0	0	0	0.374225	0.217483	0.999987	9.29904	9.405	9.47925
	ENSG00000167595	PROSER3	148137	0	0	0	0	0	-0.468738	0.217515	0.999987	9.22357	9.07502	9.07761
	ENSG00000198843	SELENOT	51714	0	0	0	0	0	0.165049	0.217564	0.999987	11.0391	11.1701	11.1595
	ENSG00000167280	ENGASE	64772	0	0	0	0	0	0.201626	0.217663	0.999987	10.4899	10.5705	10.6801
	ENSG00000138658	ZGRF1	55345	0	0	0	0	0	0.222343	0.218058	0.999987	10.1747	10.2812	10.3388
	ENSG00000112245	PTP4A1	7803	0	0	0	0	0	-0.122264	0.218127	0.999987	13.2059	13.1151	13.0668
	ENSG00000168394	TAP1	6890	0	0	0	0	0	0.57584	0.218261	0.999987	8.86907	9.00461	9.01856
	ENSG00000145390	USP53	54532	0	0	0	0	0	0.261088	0.218276	0.999987	9.93038	10.1483	9.99229
	ENSG00000184867	ARMCX2	9823	0	0	0	0	0	-1.52784	0.218358	0.999987	8.58412	8.45768	8.39619
	ENSG00000064933	PMS1	5378	0	0	0	0	0	0.200392	0.218519	0.999987	10.4141	10.5345	10.5573
	ENSG00000249242	TMEM150C	441027	0	0	0	0	0	0.260601	0.218769	0.999987	9.8345	9.94854	9.99613
	ENSG00000183684	ALYREF	10189	0	0	0	0	0	-0.165584	0.219203	0.999987	11.2352	11.0723	11.1427
	ENSG00000134198	TSPAN2	10100	0	0	0	0	0	-1.9217	0.219228	0.999987	8.51911	8.36657	8.3712
	ENSG00000198739	LRRTM3	347731	0	0	0	0	0	-2.02622	0.219388	0.999987	8.51911	8.40183	8.30288
	ENSG00000189221	MAOA	4128	0	0	0	0	1	-0.13731	0.220185	0.999987	12.2089	12.0512	12.1254
	ENSG00000104320	NBN	4683	0	0	0	0	0	0.164804	0.220392	0.999987	11.032	11.1424	11.173
	ENSG00000010256	UQCRC1	7384	0	0	0	0	0	-0.137512	0.220453	0.999987	12.0645	11.9596	11.9308
	ENSG00000183283	DAZAP2	9802	0	0	0	0	0	0.146908	0.220498	0.999987	11.5247	11.6403	11.6515
	ENSG00000137154	RPS6	6194	0	1	0	0	0	-0.11499	0.220508	0.999987	15.7274	15.6627	15.5629
	ENSG00000166707	ZCCHC18	644353	0	0	0	0	0	2.85557	0.220705	NA	8.28957	8.4813	8.34155
	ENSG00000107949	BCCIP	56647	0	0	0	0	0	0.166836	0.220772	0.999987	10.9897	11.1344	11.096
	ENSG00000121310	ECHDC2	55268	0	0	0	0	0	0.191285	0.220962	0.999987	10.6744	10.7426	10.8752
	ENSG00000187555	USP7	7874	0	0	0	0	0	-0.129373	0.221088	0.999987	12.4616	12.3457	12.3455
	ENSG00000134508	CABLES1	91768	0	0	0	0	0	-0.246703	0.221226	0.999987	10.1237	10.0223	9.94332
	ENSG00000162402	USP24	23358	0	0	0	0	0	-0.146065	0.221388	0.999987	11.8169	11.7314	11.6543
	ENSG00000137494	ANKRD42	338699	0	0	1	0	0	0.546216	0.221415	0.999987	8.90999	9.07838	9.02366
	ENSG00000185483	ROR1	4919	0	1	0	0	0	0.264768	0.221555	0.999987	9.78849	9.91134	9.93931
	ENSG00000106682	EIF4H	7458	0	0	0	0	0	-0.149371	0.221571	0.999987	12.1886	12.1402	11.9686
	ENSG00000143858	SYT2	127833	0	0	0	0	0	-0.638384	0.221593	0.999987	8.96896	8.8236	8.81754
	ENSG00000157540	DYRK1A	1859	0	0	0	0	0	-0.144372	0.221599	0.999987	11.7515	11.6351	11.6265
	ENSG00000103510	KAT8	84148	0	0	0	0	0	-0.277378	0.221648	0.999987	9.88958	9.72086	9.77842
	ENSG00000073849	ST6GAL1	6480	0	0	0	0	0	0.276159	0.221672	0.999987	9.91091	9.94431	10.1741
	ENSG00000133313	CNDP2	55748	0	0	0	0	0	0.141568	0.22168	0.999987	11.7287	11.8636	11.8325
	ENSG00000113638	TTC33	23548	0	0	0	0	0	0.24752	0.22172	0.999987	10.0205	10.2339	10.0829
	ENSG00000205730	ITPRIPL2	162073	0	0	0	0	0	-0.189214	0.221855	0.999987	10.8381	10.7592	10.6435
	ENSG00000006757	PNPLA4	8228	0	0	0	0	0	-0.266745	0.221872	0.999987	9.97415	9.79219	9.87545
	ENSG00000008311	AASS	10157	0	0	0	0	0	-0.881846	0.221961	0.999987	8.78871	8.66579	8.60458
	ENSG00000174899	SLC66A1L	152078	0	0	0	0	0	2.79446	0.222302	NA	8.28957	8.40183	8.43807
	ENSG00000177954	RPS27	6232	0	0	0	0	0	-0.11983	0.222515	0.999987	13.2746	13.1797	13.1439
	ENSG00000171681	ATF7IP	55729	0	0	0	0	1	-0.138235	0.222548	0.999987	11.9825	11.8616	11.8662
	ENSG00000149646	CNBD2	140894	0	0	0	0	0	0.905516	0.222658	0.999987	8.59249	8.74514	8.7185
	ENSG00000071054	MAP4K4	9448	0	0	0	0	0	-0.141935	0.222964	0.999987	11.9564	11.8715	11.7965
	ENSG00000225830	ERCC6	2074	0	0	0	0	0	-0.192656	0.223205	0.999987	10.6534	10.5175	10.5286
	ENSG00000160753	RUSC1	23623	0	0	1	0	0	0.26941	0.223841	0.999987	9.80513	9.8849	10.0057
	ENSG00000257923	CUX1	1523	0	1	0	0	0	-0.145174	0.22397	0.999987	12.0402	11.9758	11.8497
	ENSG00000116406	EDEM3	80267	0	0	1	0	0	0.160208	0.224244	0.999987	11.2385	11.315	11.415
	ENSG00000142197	DOP1B	9980	0	0	0	0	0	-0.141288	0.224305	0.999987	12.0399	11.9631	11.8701
	ENSG00000010278	CD9	928	1	0	0	0	0	0.124171	0.22451	0.999987	12.7741	12.8596	12.9175
	ENSG00000162695	SLC30A7	148867	0	0	1	0	0	0.244101	0.224595	0.999987	9.94954	10.0511	10.1198
	ENSG00000108639	SYNGR2	9144	0	0	0	0	0	0.146218	0.224631	0.999987	11.6524	11.7311	11.8186
	ENSG00000242372	EIF6	3692	0	0	0	0	0	-0.239754	0.224637	0.999987	10.1338	10.0103	9.98459
	ENSG00000181007	ZFP82	284406	0	0	0	0	0	-0.240884	0.225091	0.999987	10.1451	9.97363	10.0431
	ENSG00000133704	IPO8	10526	0	1	0	0	0	-0.142768	0.225124	0.999987	11.8994	11.8153	11.7385
	ENSG00000116688	MFN2	9927	0	0	0	0	0	-0.14605	0.225191	0.999987	11.6549	11.5413	11.5272
	ENSG00000163960	UBXN7	26043	0	0	0	0	0	-0.157385	0.22597	0.999987	11.7062	11.6515	11.493
	ENSG00000108840	HDAC5	10014	0	0	0	0	0	-0.196178	0.226037	0.999987	10.5866	10.4604	10.4519
	ENSG00000107201	DDX58	23586	0	0	0	0	0	0.300651	0.226166	0.999987	9.57501	9.679	9.74812
	ENSG00000134874	DZIP1	22873	0	0	0	0	0	0.240324	0.226292	0.999987	10.0233	10.1006	10.2213
	ENSG00000107099	DOCK8	81704	0	0	0	0	0	0.93131	0.226394	0.999987	8.58412	8.66579	8.78158
	ENSG00000164031	DNAJB14	79982	0	0	0	0	0	0.162894	0.226435	0.999987	11.0159	11.1396	11.1395
	ENSG00000104112	SCG3	29106	0	0	1	0	0	-0.211814	0.226538	0.999987	10.6243	10.3898	10.5721
	ENSG00000109576	AADAT	51166	0	0	1	0	0	0.430916	0.22658	0.999987	9.11812	9.22497	9.29308
	ENSG00000163293	NIPAL1	152519	0	0	0	0	0	0.453192	0.226833	0.999987	9.0598	9.19066	9.20845
	ENSG00000186834	HEXIM1	10614	0	0	1	0	0	-0.155783	0.226887	0.999987	11.3919	11.2957	11.2392
	ENSG00000159166	LAD1	3898	0	1	0	0	0	-0.182626	0.226916	0.999987	10.847	10.7555	10.6755
	ENSG00000150594	ADRA2A	150	0	0	0	0	0	0.500503	0.227001	0.999987	9.04178	9.07838	9.3004
	ENSG00000158528	PPP1R9A	55607	0	0	0	0	0	-0.18282	0.227062	0.999987	10.8774	10.7942	10.6946
	ENSG00000173638	SLC19A1	6573	0	1	0	0	0	-0.178546	0.227379	0.999987	10.8565	10.7156	10.7429
	ENSG00000147168	IL2RG	3561	0	0	0	0	0	1.41655	0.227417	0.999987	8.4358	8.46976	8.66523
	ENSG00000127884	ECHS1	1892	0	0	0	0	0	-0.144007	0.227428	0.999987	11.7341	11.6347	11.5924
	ENSG00000146205	ANO7	50636	0	0	1	0	0	0.441779	0.227622	0.999987	9.08435	9.20798	9.24017
	ENSG00000149485	FADS1	3992	0	0	0	0	0	-0.143338	0.227786	0.999987	12.3585	12.1467	12.3123
	ENSG00000140025	EFCAB11	90141	0	0	0	0	0	-0.250222	0.227813	0.999987	10.0505	9.8849	9.94332
	ENSG00000141568	FOXK2	3607	0	0	0	0	0	-0.136981	0.227907	0.999987	12.0691	11.9811	11.9183
	ENSG00000173812	EIF1	10209	0	1	0	0	0	-0.121098	0.227994	0.999987	13.0011	12.8708	12.9068
	ENSG00000117222	RBBP5	5929	0	0	0	0	0	-0.19418	0.228112	0.999987	10.606	10.4641	10.4889
	ENSG00000272325	NUDT3	11165	0	0	0	0	0	-0.131924	0.228155	0.999987	12.3718	12.29	12.217
	ENSG00000059804	SLC2A3	6515	0	0	0	0	0	0.624668	0.228208	0.999987	8.82523	8.88827	9.04866
	ENSG00000262209	PCDHGB3	56102	0	0	0	0	0	-1.02607	0.228215	0.999987	8.70722	8.56005	8.55817
	ENSG00000072062	PRKACA	5566	0	0	0	0	0	-0.182456	0.228459	0.999987	10.7878	10.6421	10.6778
	ENSG00000234028	EIF2AK3-DT	101928403	0	0	0	0	0	1.61767	0.228562	0.999987	8.38847	8.55122	8.48929
	ENSG00000117480	FAAH	2166	0	0	1	0	0	0.187947	0.228611	0.999987	10.5331	10.6706	10.6504
	ENSG00000010295	IFFO1	25900	0	0	0	0	0	2.2094	0.228739	0.999987	8.32273	8.43153	8.47334
	ENSG00000244588	RAD21L1	642636	0	0	0	0	0	2.2094	0.228739	0.999987	8.32273	8.43153	8.47334
	ENSG00000134107	BHLHE40	8553	0	0	0	0	0	-0.256684	0.228764	0.999987	9.98272	9.85175	9.84109
	ENSG00000113758	DBN1	1627	0	0	0	0	0	-0.155341	0.229059	0.999987	11.6507	11.5902	11.4497
	ENSG00000138688	KIAA1109	84162	0	0	0	0	1	-0.148873	0.229163	0.999987	11.5753	11.4812	11.4249
	ENSG00000104805	NUCB1	4924	0	0	0	0	0	-0.159987	0.22927	0.999987	11.219	11.1043	11.0868
	ENSG00000108852	MPP2	4355	0	0	0	0	0	-0.483102	0.22948	0.999987	9.27458	9.21368	8.99779
	ENSG00000197894	ADH5	128	0	0	0	0	0	0.176513	0.229543	0.999987	10.7931	10.9638	10.8752
	ENSG00000158552	ZFAND2B	130617	0	0	0	0	0	0.331912	0.22981	0.999987	9.42207	9.59403	9.52372
	ENSG00000079462	PAFAH1B3	5050	0	0	0	0	0	-0.263614	0.230013	0.999987	9.93631	9.78088	9.8191
	ENSG00000154124	OTULIN	90268	0	0	0	0	0	0.173685	0.230419	0.999987	10.7801	10.8836	10.9279
	ENSG00000213057	C1orf220	400798	0	0	0	0	0	1.60285	0.230701	0.999987	8.38847	8.5232	8.51872
	ENSG00000112290	WASF1	8936	0	1	0	0	0	-0.16541	0.230779	0.999987	11.0923	10.9837	10.9512
	ENSG00000204231	RXRB	6257	0	0	0	0	0	-0.3139	0.231041	0.999987	9.73356	9.65746	9.50911
	ENSG00000161671	EMC10	284361	0	0	1	0	0	-0.160819	0.231095	0.999987	11.1987	11.0566	11.0943
	ENSG00000166148	AVPR1A	552	0	0	0	0	0	2.75883	0.231145	NA	8.28957	8.41722	8.41819
	ENSG00000154719	MRPL39	54148	0	0	0	0	0	-0.227946	0.231294	0.999987	10.2225	10.1155	10.0595
	ENSG00000101972	STAG2	10735	0	0	0	0	0	-0.127428	0.231351	0.999987	12.5013	12.4118	12.3606
	ENSG00000142733	MAP3K6	9064	0	0	0	0	0	0.424334	0.231364	0.999987	9.15054	9.22497	9.36035
	ENSG00000071082	RPL31	6160	0	0	0	0	0	-0.11406	0.231426	0.999987	13.7326	13.6408	13.606
	ENSG00000215018	COL28A1	340267	0	0	0	0	1	0.527675	0.231546	0.999987	8.95262	9.01561	9.17553
	ENSG00000100473	COCH	1690	0	0	0	0	0	0.472731	0.2317	0.999987	9.03812	9.23887	9.1146
	ENSG00000079432	CIC	23152	0	0	0	0	0	-0.213481	0.231877	0.999987	10.3968	10.3047	10.2181
	ENSG00000091317	CMTM6	54918	0	0	1	0	0	0.121833	0.232139	0.999987	12.6713	12.7701	12.7959
	ENSG00000160299	PCNT	5116	0	0	0	0	0	-0.138329	0.232231	0.999987	11.8664	11.7385	11.76
	ENSG00000122008	POLK	51426	0	0	0	0	0	0.204359	0.232318	0.999987	10.2911	10.4338	10.4056
	ENSG00000010292	NCAPD2	9918	0	1	0	0	0	-0.131155	0.232357	0.999987	12.2736	12.1303	12.1853
	ENSG00000006652	IFRD1	3475	1	0	0	0	0	0.146526	0.232572	0.999987	11.94	12.1461	11.9811
	ENSG00000108375	RNF43	54894	0	1	0	0	0	-0.201316	0.232913	0.999987	10.5341	10.4424	10.3591
	ENSG00000142961	MOB3C	148932	0	0	0	0	0	0.439143	0.23301	0.999987	9.08089	9.23611	9.20034
	ENSG00000104823	ECH1	1891	0	0	0	0	0	-0.252788	0.233069	0.999987	10.0192	9.91714	9.84544
	ENSG00000197965	MPZL1	9019	0	0	0	0	0	0.140429	0.233182	0.999987	11.6838	11.774	11.83
	ENSG00000162929	KIAA1841	84542	0	0	0	0	0	0.426038	0.233379	0.999987	9.10814	9.23611	9.25561
	ENSG00000029364	SLC39A9	55334	0	0	0	0	0	-0.131623	0.233477	0.999987	12.1519	12.0273	12.0468
	ENSG00000107104	KANK1	23189	0	0	0	0	0	0.258466	0.233553	0.999987	9.78514	9.91134	9.92519
	ENSG00000171148	TADA3	10474	0	0	1	0	0	-0.180576	0.233593	0.999987	10.7916	10.6857	10.6423
	ENSG00000226029	LINC01772	107984921	0	0	0	0	0	1.6039	0.233711	0.999987	8.38847	8.4813	8.55817
	ENSG00000150527	MIA2	4253	0	0	0	0	0	0.197191	0.233884	0.999987	10.3688	10.5011	10.4915
	ENSG00000182400	TRAPPC6B	122553	0	0	0	0	0	0.185672	0.234118	0.999987	10.5322	10.6536	10.663
	ENSG00000123607	TTC21B	79809	0	0	0	0	0	0.165247	0.234244	0.999987	10.9122	11.0209	11.0494
	ENSG00000182492	BGN	633	0	0	0	0	0	1.92343	0.23429	0.999987	8.34817	8.51327	8.43807
	ENSG00000067057	PFKP	5214	0	0	0	0	0	-0.197704	0.23441	0.999987	10.6235	10.4328	10.5486
	ENSG00000143353	LYPLAL1	127018	0	0	0	1	0	0.316675	0.234447	0.999987	9.4591	9.59211	9.59658
	ENSG00000007392	LUC7L	55692	0	0	0	0	0	0.226957	0.234528	0.999987	10.0343	10.1637	10.1658
	ENSG00000071575	TRIB2	28951	0	0	1	0	0	0.235059	0.234779	0.999987	9.99545	10.0869	10.1707
	ENSG00000120868	APAF1	317	0	0	0	0	0	-0.227795	0.234833	0.999987	10.188	10.0524	10.0595
	ENSG00000104356	POP1	10940	0	0	0	0	0	0.199593	0.234839	0.999987	10.3338	10.4528	10.4705
	ENSG00000093167	LRRFIP2	9209	0	0	0	0	0	0.161768	0.23491	0.999987	10.9771	11.1049	11.0927
	ENSG00000157240	FZD1	8321	0	0	0	0	0	0.312989	0.235157	0.999987	9.51222	9.59403	9.70724
	ENSG00000128578	STRIP2	57464	0	0	0	0	0	0.455081	0.235159	0.999987	9.04542	9.15491	9.21248
	ENSG00000163344	PMVK	10654	0	0	0	0	0	-0.151245	0.235475	0.999987	11.5234	11.4449	11.3539
	ENSG00000133597	ADCK2	90956	0	0	0	0	0	-0.22581	0.235504	0.999987	10.2084	10.0615	10.0918
	ENSG00000130962	PRRG1	5638	0	0	0	0	0	0.400126	0.235578	0.999987	9.1725	9.28721	9.33261
	ENSG00000235162	C12orf75	387882	0	0	0	0	0	0.208446	0.235956	0.999987	10.2527	10.3464	10.4194
	ENSG00000128833	MYO5C	55930	0	0	1	0	0	0.166159	0.236146	0.999987	10.8953	11.0413	10.994
	ENSG00000001461	NIPAL3	57185	0	0	0	0	0	-0.176549	0.236164	0.999987	10.969	10.8966	10.778
	ENSG00000128487	SPECC1	92521	0	0	0	0	0	0.205948	0.236199	0.999987	10.2709	10.429	10.3691
	ENSG00000135362	PRR5L	79899	0	0	0	0	0	-0.700768	0.236219	0.999987	8.88758	8.75074	8.73501
	ENSG00000183049	CAMK1D	57118	0	1	0	0	0	-0.214931	0.236232	0.999987	10.3262	10.2204	10.1674
	ENSG00000073578	SDHA	6389	0	0	0	0	0	-0.153097	0.23631	0.999987	11.3373	11.2281	11.205
	ENSG00000143369	ECM1	1893	0	0	0	0	0	2.18282	0.236356	0.999987	8.32273	8.44497	8.45634
	ENSG00000004838	ZMYND10	51364	0	0	0	0	0	2.18282	0.236356	0.999987	8.32273	8.44497	8.45634
	ENSG00000164172	MOCS2	4338	0	0	0	0	0	0.238222	0.236435	0.999987	9.92889	10.0498	10.0704
	ENSG00000152952	PLOD2	5352	0	0	0	0	0	0.34688	0.236542	0.999987	9.45226	9.48696	9.70724
	ENSG00000186184	POLR1D	51082	0	1	0	0	0	-0.155049	0.236683	0.999987	11.567	11.5074	11.3684
	ENSG00000056586	RC3H2	54542	0	0	0	0	0	-0.126128	0.237008	0.999987	12.5079	12.4223	12.3654
	ENSG00000130749	ZC3H4	23211	0	0	0	0	0	-0.172809	0.237137	0.999987	10.886	10.7675	10.7557
	ENSG00000109501	WFS1	7466	0	0	0	0	0	-0.313094	0.237228	0.999987	9.64197	9.4827	9.52662
	ENSG00000104529	EEF1D	1936	0	1	0	0	0	-0.15469	0.237249	0.999987	11.2912	11.1846	11.1555
	ENSG00000124608	AARS2	57505	0	0	0	0	0	-0.180517	0.237378	0.999987	10.7521	10.6347	10.6177
	ENSG00000103723	AP3B2	8120	0	0	1	0	0	-0.225063	0.237397	0.999987	10.2012	10.0679	10.0722
	ENSG00000078177	N4BP2	55728	0	1	0	0	0	-0.412956	0.237779	0.999987	11.7665	11.5811	11.2504
	ENSG00000118508	RAB32	10981	0	0	0	0	0	1.48947	0.23778	0.999987	8.40553	8.50301	8.57034
	ENSG00000114861	FOXP1	27086	0	0	0	0	0	-0.139604	0.237813	0.999987	12.1903	12.1354	11.9958
	ENSG00000136816	TOR1B	27348	0	0	0	0	0	-0.205338	0.237903	0.999987	10.4352	10.3361	10.2714
	ENSG00000151025	GPR158	57512	0	0	0	0	0	-0.27126	0.238104	0.999987	9.8505	9.71915	9.71213
	ENSG00000112242	E2F3	1871	0	0	0	0	0	-0.128379	0.238162	0.999987	12.2493	12.1436	12.1287
	ENSG00000169972	PUSL1	126789	0	0	0	0	0	-0.29556	0.23817	0.999987	9.71583	9.58438	9.57469
	ENSG00000177098	SCN4B	6330	0	0	0	0	0	0.682913	0.238179	0.999987	8.73784	8.92243	8.82447
	ENSG00000151779	NBAS	51594	0	0	0	0	0	-0.185986	0.23834	0.999987	10.6719	10.5644	10.5248
	ENSG00000128268	MGAT3	4248	0	0	0	0	0	-0.413822	0.238414	0.999987	9.33584	9.1302	9.25177
	ENSG00000175029	CTBP2	1488	0	0	0	0	0	-0.155308	0.238527	0.999987	11.5551	11.3567	11.4993
	ENSG00000196730	DAPK1	1612	0	0	0	0	0	0.223743	0.238559	0.999987	10.0639	10.2204	10.1658
	ENSG00000224660	SH3BP5-AS1	100505696	0	0	0	0	0	0.497246	0.238667	0.999987	8.95674	9.10794	9.07761
	ENSG00000148488	ST8SIA6	338596	0	0	0	0	0	1.33185	0.238673	0.999987	8.4358	8.57707	8.55817
	ENSG00000105738	SIPA1L3	23094	0	0	0	0	0	-0.173162	0.238694	0.999987	10.8953	10.7448	10.7967
	ENSG00000116750	UCHL5	51377	0	0	0	0	0	0.153748	0.238744	0.999987	11.1658	11.2652	11.3067
	ENSG00000180376	CCDC66	285331	0	0	0	0	0	0.23984	0.238906	0.999987	9.90485	10.042	10.0282
	ENSG00000173559	NABP1	64859	0	0	0	0	0	0.475194	0.239039	0.999987	9.00052	9.10471	9.17132
	ENSG00000115145	STAM2	10254	0	0	1	0	0	0.185433	0.23904	0.999987	10.5107	10.6239	10.6481
	ENSG00000120733	KDM3B	51780	0	1	0	0	0	-0.119104	0.239278	0.999987	13.0502	12.9696	12.9082
	ENSG00000105290	APLP1	333	0	0	0	0	0	-0.238133	0.239428	0.999987	10.0798	9.93864	9.95723
	ENSG00000116473	RAP1A	5906	0	0	0	0	0	0.161005	0.239446	0.999987	10.9637	11.0735	11.096
	ENSG00000213445	SIPA1	6494	0	0	0	0	0	-0.282577	0.239499	0.999987	9.81664	9.63179	9.72667
	ENSG00000114554	PLXNA1	5361	0	0	0	0	0	-0.187983	0.239524	0.999987	10.6355	10.4883	10.5299
	ENSG00000075539	FRYL	285527	0	0	0	0	0	-0.14376	0.239546	0.999987	11.7263	11.5622	11.6509
	ENSG00000031691	CENPQ	55166	0	0	0	0	0	-0.260686	0.239601	0.999987	9.99827	9.79058	9.92721
	ENSG00000092199	HNRNPC	3183	0	1	0	0	0	-0.118346	0.239853	0.999987	12.9055	12.7974	12.7952
	ENSG00000174804	FZD4	8322	0	0	0	0	0	-0.140593	0.239878	0.999987	11.818	11.659	11.7401
	ENSG00000148337	CIZ1	25792	0	0	0	0	0	-0.160464	0.239913	0.999987	11.189	11.1019	11.0277
	ENSG00000102172	SMS	6611	0	0	1	0	0	0.130738	0.239993	0.999987	12.0682	12.1506	12.2148
	ENSG00000180481	GLIPR1L2	144321	0	0	0	0	0	2.83754	0.240063	NA	8.28957	8.28806	8.50438
	ENSG00000133083	DCLK1	9201	0	0	0	0	0	-0.448545	0.240239	0.999987	9.21477	9.07166	9.07761
	ENSG00000154229	PRKCA	5578	0	0	0	0	0	-0.149472	0.240297	0.999987	11.4348	11.3399	11.2894
	ENSG00000164076	CAMKV	79012	0	0	0	0	0	-0.21551	0.240365	0.999987	10.2822	10.1447	10.1607
	ENSG00000188786	MTF1	4520	0	0	0	0	0	-0.222653	0.240379	0.999987	10.2225	10.113	10.0686
	ENSG00000176046	NUPR1	26471	0	0	0	0	0	-0.175656	0.240585	0.999987	11.2954	11.261	11.0442
	ENSG00000135446	CDK4	1019	0	1	0	0	0	-0.143117	0.2406	0.999987	11.6182	11.5205	11.4798
	ENSG00000072954	TMEM38A	79041	0	0	0	0	0	0.23707	0.24072	0.999987	9.99967	10.1953	10.0668
	ENSG00000106031	HOXA13	3209	0	0	0	0	0	-0.131022	0.240843	0.999987	12.3034	12.2314	12.141
	ENSG00000139697	SBNO1	55206	0	1	0	0	0	-0.13055	0.240888	0.999987	12.1658	12.0768	12.0254
	ENSG00000204248	COL11A2	1302	0	0	0	0	0	0.681395	0.241014	0.999987	8.72582	8.85217	8.8708
	ENSG00000086300	SNX10	29887	0	1	0	0	0	0.298047	0.241076	0.999987	9.53357	9.6447	9.68997
	ENSG00000168938	PPIC	5480	0	0	1	0	0	0.947967	0.2415	0.999987	8.55778	8.66579	8.7185
	ENSG00000150938	CRIM1	51232	0	0	0	0	0	-0.232974	0.241852	0.999987	10.1161	9.99957	9.96903
	ENSG00000182195	LDOC1	23641	0	0	1	0	0	-0.50505	0.241867	0.999987	9.11148	8.98969	8.9487
	ENSG00000111726	CMAS	55907	0	0	0	1	0	0.191684	0.241959	0.999987	10.5451	10.6055	10.745
	ENSG00000226686	LINC01535	101927667	0	0	0	0	0	2.72228	0.242062	NA	8.28957	8.43153	8.39619
	ENSG00000175213	ZNF408	79797	0	0	0	0	0	-0.458431	0.242403	0.999987	9.1939	9.07166	9.03376
	ENSG00000143569	UBAP2L	9898	0	0	0	0	0	-0.120157	0.24255	0.999987	12.8306	12.7465	12.6929
	ENSG00000049769	PPP1R3F	89801	0	0	0	0	0	0.642895	0.24255	0.999987	8.76105	8.87944	8.9139
	ENSG00000181192	DHTKD1	55526	0	0	1	0	0	-0.165636	0.242561	0.999987	10.9851	10.865	10.8614
	ENSG00000128602	SMO	6608	0	0	0	0	0	0.279375	0.242834	0.999987	9.6343	9.79541	9.73625
	ENSG00000124374	PAIP2B	400961	0	0	0	0	0	-0.212406	0.242942	0.999987	10.3022	10.1649	10.1823
	ENSG00000070610	GBA2	57704	0	0	1	0	0	0.165408	0.242945	0.999987	10.863	11.0084	10.9595
	ENSG00000221869	CEBPD	1052	0	0	0	0	0	0.414105	0.243403	0.999987	9.22357	9.24711	9.4883
	ENSG00000125611	CHCHD5	84269	0	0	1	0	0	-0.588785	0.243502	0.999987	8.99665	8.8187	8.88963
	ENSG00000001561	ENPP4	22875	0	0	0	0	0	0.260153	0.243546	0.999987	9.74928	9.85328	9.90884
	ENSG00000187609	EXD3	54932	0	0	0	0	0	0.474224	0.24363	0.999987	8.99665	9.09494	9.17132
	ENSG00000173890	GPR160	26996	0	0	0	0	0	0.138374	0.243731	0.999987	11.5783	11.6907	11.6957
	ENSG00000281357	ARRDC3-AS1	100129716	0	0	0	0	0	1.38865	0.243905	0.999987	8.42121	8.53281	8.57034
	ENSG00000196839	ADA	100	0	0	0	0	0	-0.469568	0.244165	0.999987	9.1725	9.05803	9.00303
	ENSG00000065534	MYLK	4638	0	0	0	0	0	0.311008	0.244698	0.999987	9.48601	9.66828	9.56915
	ENSG00000087502	ERGIC2	51290	0	0	0	0	0	0.15072	0.244902	0.999987	11.1895	11.2895	11.326
	ENSG00000064787	BCAS1	8537	0	0	0	0	1	0.620376	0.245208	0.999987	8.82523	8.86139	9.06808
	ENSG00000167861	HID1	283987	0	0	0	1	0	0.168235	0.245407	0.999987	10.763	10.8878	10.8801
	ENSG00000118985	ELL2	22936	0	0	0	0	0	0.114952	0.245564	0.999987	12.9893	13.0854	13.1076
	ENSG00000085831	TTC39A	22996	0	0	1	0	0	0.279771	0.245679	0.999987	9.61685	9.72599	9.7715
	ENSG00000115486	GGCX	2677	0	0	0	0	0	0.207755	0.245737	0.999987	10.1796	10.3037	10.3078
	ENSG00000108001	EBF3	253738	0	0	0	0	0	0.918547	0.245753	0.999987	8.56678	8.6979	8.70141
	ENSG00000108587	GOSR1	9527	0	0	0	0	0	-0.123942	0.245768	0.999987	12.4634	12.3759	12.3278
	ENSG00000117523	PRRC2C	23215	0	0	0	0	0	-0.116442	0.245852	0.999987	13.1006	13.0183	12.9649
	ENSG00000267698	LOC101927572	101927572	0	0	0	0	0	-1.02417	0.245937	0.999987	8.69441	8.57707	8.51872
	ENSG00000047230	CTPS2	56474	0	0	0	0	0	0.184621	0.246087	0.999987	10.5266	10.6889	10.6118
	ENSG00000055163	CYFIP2	26999	0	0	0	0	0	-0.150631	0.246251	0.999987	11.3118	11.1851	11.2026
	ENSG00000066933	MYO9A	4649	0	0	0	0	0	-0.16594	0.246329	0.999987	11.0333	10.9507	10.8664
	ENSG00000197892	KIF13B	23303	0	0	0	0	0	-0.186383	0.246332	0.999987	10.6113	10.4716	10.5018
	ENSG00000174547	MRPL11	65003	0	0	0	0	0	-0.161159	0.246497	0.999987	11.0511	10.9356	10.926
	ENSG00000162241	SLC25A45	283130	0	0	0	0	0	0.257308	0.246697	0.999987	9.86629	9.9157	10.0901
	ENSG00000146833	TRIM4	89122	0	0	0	0	0	-0.176552	0.246744	0.999987	10.7762	10.6754	10.6283
	ENSG00000179091	CYC1	1537	0	0	0	0	0	-0.142804	0.246746	0.999987	11.6822	11.6071	11.5179
	ENSG00000066651	TRMT11	60487	0	0	0	0	0	0.242541	0.246778	0.999987	9.88958	9.97501	10.0668
	ENSG00000115568	ZNF142	7701	0	0	0	0	0	-0.231142	0.2468	0.999987	10.1135	10.0023	9.96315
	ENSG00000184009	ACTG1	71	0	0	0	0	0	-0.108409	0.246966	0.999987	14.3871	14.2521	14.3109
	ENSG00000182552	RWDD4	201965	0	0	0	0	0	0.256954	0.247176	0.999987	9.74928	9.8923	9.86482
	ENSG00000176393	RNPEP	6051	0	0	0	0	0	-0.166139	0.247268	0.999987	11.1524	11.0913	10.9549
	ENSG00000234719	NPIPB2	729978	0	0	0	0	0	1.6063	0.247368	0.999987	8.38847	8.43153	8.59351
	ENSG00000225697	SLC26A6	65010	0	0	1	0	0	0.216557	0.247507	0.999987	10.1135	10.2022	10.2821
	ENSG00000146122	DAAM2	23500	0	0	0	0	0	1.46036	0.247576	0.999987	8.40553	8.5232	8.54554
	ENSG00000213676	ATF6B	1388	0	0	0	0	0	-0.305033	0.247696	0.999987	9.65147	9.48696	9.54668
	ENSG00000166225	FRS2	10818	0	0	0	0	0	-0.156265	0.24778	0.999987	11.1518	11.0303	11.0356
	ENSG00000064309	CDON	50937	0	0	0	0	0	-0.174005	0.24781	0.999987	10.8083	10.7055	10.6642
	ENSG00000168539	CHRM1	1128	0	0	1	0	0	0.484018	0.247836	0.999987	8.96491	9.11436	9.08233
	ENSG00000148187	MRRF	92399	0	0	0	0	0	0.170021	0.247862	0.999987	10.713	10.8282	10.8395
	ENSG00000096433	ITPR3	3710	0	0	0	0	0	0.360564	0.248253	0.999987	11.6906	11.8308	12.147
	ENSG00000197124	ZNF682	91120	0	0	0	0	0	0.292369	0.248501	0.999987	9.53989	9.69137	9.64944
	ENSG00000011454	GPR21	2844	0	0	0	0	0	0.134437	0.248733	0.999987	11.8539	12.012	11.9239
	ENSG00000110076	NRXN2	9379	0	1	0	0	0	-0.299379	0.248811	0.999987	9.66652	9.5489	9.51498
	ENSG00000132467	UTP3	57050	0	1	0	0	0	-0.163405	0.248875	0.999987	11.0211	10.927	10.8713
	ENSG00000006282	SPATA20	64847	0	0	0	0	0	-0.144429	0.249298	0.999987	11.4789	11.3795	11.3449
	ENSG00000127948	POR	5447	0	0	0	0	0	-0.181112	0.249449	0.999987	10.671	10.5609	10.5336
	ENSG00000117479	SLC19A2	10560	0	0	0	0	1	-0.165057	0.24961	0.999987	10.9937	10.9034	10.8385
	ENSG00000078295	ADCY2	108	0	0	0	0	0	0.432914	0.249711	0.999987	9.06689	9.22777	9.17132
	ENSG00000103051	COG4	25839	0	0	0	0	0	-0.212604	0.249794	0.999987	10.3011	10.2079	10.1336
	ENSG00000050426	LETMD1	25875	0	1	0	0	0	0.177618	0.250041	0.999987	10.5768	10.6802	10.7179
	ENSG00000239305	RNF103	7844	0	0	0	1	0	0.178532	0.25013	0.999987	10.5723	10.6689	10.7212
	ENSG00000169976	SF3B5	83443	0	0	0	0	0	-0.267345	0.250306	0.999987	9.83289	9.71399	9.68748
	ENSG00000006377	DLX6	1750	0	0	0	0	0	0.439405	0.250339	0.999987	9.04542	9.17297	9.18388
	ENSG00000272031	ANKRD34A	284615	0	0	0	0	0	0.825252	0.250446	0.999987	8.61655	8.71014	8.78896
	ENSG00000110107	PRPF19	27339	0	1	0	0	0	-0.149933	0.250448	0.999987	11.3663	11.2823	11.2111
	ENSG00000115520	COQ10B	80219	0	0	1	0	0	0.252604	0.250458	0.999987	9.76478	9.89819	9.88808
	ENSG00000134152	KATNBL1	79768	0	0	0	0	0	0.199152	0.250498	0.999987	10.2652	10.4066	10.3719
	ENSG00000166006	KCNC2	3747	0	0	0	0	0	-1.45969	0.250556	0.999987	8.56678	8.43153	8.41819
	ENSG00000143126	CELSR2	1952	0	0	0	0	0	-0.228368	0.250826	0.999987	10.1313	10.0302	9.97099
	ENSG00000122126	OCRL	4952	0	0	0	0	0	-0.148607	0.250832	0.999987	11.5891	11.5301	11.4003
	ENSG00000042088	TDP1	55775	0	1	0	0	0	-0.186328	0.250926	0.999987	10.6183	10.4585	10.5286
	ENSG00000095906	NUBP2	10101	0	1	0	0	0	-0.247567	0.251473	0.999987	9.96984	9.86391	9.81242
	ENSG00000127954	STEAP4	79689	0	0	0	0	0	1.53803	0.251603	0.999987	9.2828	9.4233	10.3432
	ENSG00000156603	MED19	219541	0	0	0	0	0	0.274048	0.251645	0.999987	9.66277	9.84409	9.74102
	ENSG00000146411	SLC2A12	154091	0	0	0	0	0	0.372428	0.251675	0.999987	9.21477	9.33062	9.36376
	ENSG00000169193	CCDC126	90693	0	0	1	0	0	0.462689	0.251675	0.999987	9.03075	9.23611	9.09169
	ENSG00000148339	SLC25A25	114789	0	0	0	0	0	-0.176486	0.251839	0.999987	10.7457	10.5987	10.6481
	ENSG00000172354	GNB2	2783	0	0	0	0	0	-0.147798	0.25185	0.999987	11.3362	11.2174	11.2226
	ENSG00000127947	PTPN12	5782	0	0	0	0	0	0.16142	0.251955	0.999987	11.0029	11.0681	11.1816
	ENSG00000105325	FZR1	51343	0	0	0	0	0	-0.217024	0.251979	0.999987	10.2435	10.078	10.1523
	ENSG00000174684	B4GAT1	11041	0	0	0	0	0	-0.186659	0.252197	0.999987	10.566	10.4452	10.4398
	ENSG00000229619	MBNL1-AS1	401093	0	0	0	0	0	-1.08933	0.252226	0.999987	8.66074	8.53281	8.50438
	ENSG00000059758	CDK17	5128	0	0	1	0	0	0.221649	0.252268	0.999987	10.0136	10.1554	10.1233
	ENSG00000177030	DEAF1	10522	0	0	0	0	0	-0.238039	0.25242	0.999987	10.0274	9.90989	9.88599
	ENSG00000158290	CUL4B	8450	0	1	0	0	0	-0.1511	0.252768	0.999987	11.3475	11.1851	11.2719
	ENSG00000102024	PLS3	5358	0	0	0	0	0	0.178626	0.252782	0.999987	10.5414	10.6462	10.6801
	ENSG00000066135	KDM4A	9682	0	0	0	0	0	-0.166714	0.252917	0.999987	10.915	10.8175	10.7695
	ENSG00000214021	TTLL3	26140	0	0	0	0	0	0.412117	0.252942	0.999987	9.15371	9.20798	9.37392
	ENSG00000172046	USP19	10869	0	0	0	0	0	-0.152946	0.253058	0.999987	11.2664	11.1835	11.1093
	ENSG00000166451	CENPN	55839	0	0	0	0	0	0.20191	0.253182	0.999987	10.3348	10.3938	10.5336
	ENSG00000063587	ZNF275	10838	0	0	0	0	0	-0.17288	0.253236	0.999987	10.7793	10.6479	10.6687
	ENSG00000133265	HSPBP1	23640	0	0	0	0	0	-0.277438	0.253237	0.999987	9.88032	9.82079	9.64944
	ENSG00000104973	MED25	81857	0	0	0	0	0	-0.28467	0.253252	0.999987	9.74754	9.65201	9.57192
	ENSG00000111652	COPS7A	50813	0	0	0	0	0	-0.201822	0.253313	0.999987	10.3865	10.2866	10.2324
	ENSG00000152642	GPD1L	23171	0	1	0	0	0	0.141753	0.253368	0.999987	11.4737	11.6287	11.5484
	ENSG00000197045	GMFB	2764	0	0	0	0	0	-0.129747	0.25366	0.999987	12.223	12.1573	12.0579
	ENSG00000198064	NPIPB13	613037	0	0	0	0	0	-1.91297	0.253716	0.999987	8.4978	8.34554	8.3712
	ENSG00000174586	ZNF497	162968	0	0	0	0	0	0.647556	0.25374	0.999987	8.74374	8.8568	8.89578
	ENSG00000178951	ZBTB7A	51341	0	0	0	0	0	0.186837	0.25385	0.999987	10.4019	10.522	10.5261
	ENSG00000101811	CSTF2	1478	0	1	0	0	0	-0.330555	0.254418	0.999987	9.51438	9.39338	9.36716
	ENSG00000148154	UGCG	7357	0	1	0	0	0	0.136301	0.254442	0.999987	11.5883	11.7254	11.6765
	ENSG00000163840	DTX3L	151636	0	0	0	0	0	0.181557	0.254469	0.999987	10.6802	10.8836	10.7255
	ENSG00000144120	TMEM177	80775	0	0	0	0	0	-0.384143	0.25457	0.999987	9.33842	9.21368	9.19215
	ENSG00000146592	CREB5	9586	0	0	1	0	0	0.454975	0.255102	0.999987	9.01956	9.19647	9.10552
	ENSG00000144426	NBEAL1	65065	0	0	0	0	0	-0.258071	0.255434	0.999987	10.0233	9.97087	9.7853
	ENSG00000174080	CTSF	8722	0	0	0	0	0	-0.172067	0.255488	0.999987	10.8433	10.7607	10.6778
	ENSG00000158220	ESYT3	83850	0	0	0	0	0	2.68455	0.255491	NA	8.28957	8.44497	8.3712
	ENSG00000140931	CMTM3	123920	0	0	0	0	0	0.441089	0.255761	0.999987	9.06689	9.1302	9.27454
	ENSG00000165215	CLDN3	1365	0	0	1	0	0	-0.326602	0.255773	0.999987	9.53568	9.43007	9.37055
	ENSG00000123064	DDX54	79039	0	1	0	0	0	-0.142309	0.255821	0.999987	11.4634	11.3444	11.3539
	ENSG00000062822	POLD1	5424	0	0	0	0	0	-0.206281	0.256261	0.999987	10.3413	10.2517	10.1741
	ENSG00000136950	ARPC5L	81873	0	0	0	0	0	0.154142	0.256281	0.999987	10.9897	11.106	11.106
	ENSG00000141959	PFKL	5211	0	0	0	0	0	-0.155732	0.256471	0.999987	11.1618	11.0072	11.0792
	ENSG00000144357	UBR3	130507	0	0	0	0	0	-0.132224	0.256527	0.999987	11.818	11.703	11.7103
	ENSG00000111237	VPS29	51699	0	0	0	0	0	0.150687	0.256648	0.999987	11.0861	11.2168	11.1863
	ENSG00000143924	EML4	27436	0	0	0	0	0	-0.143286	0.25672	0.999987	11.6016	11.5335	11.4315
	ENSG00000182957	SPATA13	221178	0	0	0	0	0	0.188078	0.256779	0.999987	10.456	10.5264	10.6353
	ENSG00000178038	ALS2CL	259173	0	0	0	0	0	0.676296	0.256862	0.999987	8.73186	8.79355	8.9373
	ENSG00000128203	ASPHD2	57168	0	0	0	0	0	0.513092	0.256983	0.999987	8.90112	9.02644	9.03876
	ENSG00000178802	MPI	4351	0	0	0	0	0	-0.183361	0.256984	0.999987	10.7178	10.6511	10.5261
	ENSG00000130816	DNMT1	1786	0	0	0	0	0	-0.13607	0.257066	0.999987	11.9025	11.8388	11.7311
	ENSG00000166343	MSS51	118490	0	0	0	0	0	0.838542	0.257071	0.999987	8.60068	8.75074	8.71003
	ENSG00000189079	ARID2	196528	0	0	0	0	0	-0.137399	0.257194	0.999987	11.7376	11.6618	11.5819
	ENSG00000008283	CYB561	1534	0	0	1	0	0	0.152318	0.257198	0.999987	11.2821	11.3335	11.4715
	ENSG00000071894	CPSF1	29894	0	0	0	0	0	-0.170621	0.257227	0.999987	10.806	10.6649	10.7069
	ENSG00000177685	CRACR2B	283229	0	0	1	0	0	0.332622	0.257332	0.999987	9.35877	9.44127	9.54099
	ENSG00000057657	PRDM1	639	0	0	0	0	0	-0.445314	0.257499	0.999987	9.20589	9.11116	9.01856
	ENSG00000071537	SEL1L	6400	0	0	0	0	0	-0.133473	0.257553	0.999987	11.9903	11.8241	11.9267
	ENSG00000084070	SMAP2	64744	0	0	0	0	0	0.175232	0.257567	0.999987	10.5777	10.7203	10.6744
	ENSG00000127418	FGFRL1	53834	0	0	1	0	0	0.126119	0.257714	0.999987	12.1382	12.2894	12.2072
	ENSG00000041353	RAB27B	5874	0	0	0	0	0	0.157761	0.257743	0.999987	10.9254	11.0172	11.0691
	ENSG00000213246	SUPT4H1	6827	0	0	0	0	0	-0.203642	0.257954	0.999987	10.3572	10.266	10.1938
	ENSG00000183520	UTP11	51118	0	0	0	0	0	0.184909	0.25806	0.999987	10.407	10.5238	10.5324
	ENSG00000120324	PCDHB10	56126	0	0	0	0	0	0.404161	0.258209	0.999987	9.13125	9.21368	9.31485
	ENSG00000125354	SEPTIN6	23157	0	0	0	0	0	0.483806	0.258232	0.999987	8.94848	9.09494	9.06327
	ENSG00000197558	SSPO	23145	0	0	0	0	0	-0.233332	0.25824	0.999987	10.0383	9.90552	9.91704
	ENSG00000013375	PGM3	5238	0	0	0	0	0	0.146732	0.258244	0.999987	11.2026	11.2931	11.3428
	ENSG00000160294	MCM3AP	8888	0	0	0	0	0	-0.126742	0.25828	0.999987	12.0462	11.9422	11.9308
	ENSG00000130741	EIF2S3	1968	0	1	0	0	0	0.125384	0.258321	0.999987	12.1008	12.1778	12.244
	ENSG00000006788	MYH13	8735	0	0	0	0	0	0.559036	0.258394	0.999987	8.87839	8.91826	9.11007
	ENSG00000259956	RBM15B	29890	0	0	0	0	0	-0.137339	0.258724	0.999987	11.6429	11.5532	11.5049
	ENSG00000163734	CXCL3	2921	0	0	0	0	0	1.83872	0.258939	0.999987	8.34817	8.46976	8.47334
	ENSG00000237399	PITRM1-AS1	100507034	0	0	0	0	0	1.83872	0.258939	0.999987	8.34817	8.46976	8.47334
	ENSG00000136098	NEK3	4752	0	0	1	0	0	0.34728	0.259016	0.999987	9.28007	9.39104	9.42958
	ENSG00000256087	ZNF432	9668	0	0	1	0	0	0.159837	0.25905	0.999987	10.8433	10.9689	10.9512
	ENSG00000177733	HNRNPA0	10949	0	1	0	0	0	-0.110684	0.259085	0.999987	13.3806	13.2508	13.3013
	ENSG00000170385	SLC30A1	7779	0	0	0	0	0	-0.174543	0.259275	0.999987	10.7105	10.5834	10.5975
	ENSG00000100227	POLDIP3	84271	0	0	0	0	0	-0.158231	0.259285	0.999987	11.2539	11.1978	11.0589
	ENSG00000167658	EEF2	1938	0	1	0	0	0	-0.101434	0.259305	0.999987	15.5111	15.4287	15.393
	ENSG00000104290	FZD3	7976	0	0	0	0	0	-0.178042	0.259322	0.999987	10.704	10.6181	10.5424
	ENSG00000156787	TBC1D31	93594	0	0	0	0	0	0.231396	0.259427	0.999987	9.93335	10.0143	10.1077
	ENSG00000205707	ETFRF1	144363	0	0	1	0	0	0.241839	0.259428	0.999987	9.81664	9.96115	9.92316
	ENSG00000126091	ST3GAL3	6487	0	0	0	0	0	-0.554116	0.259438	0.999987	9.00819	8.8475	8.89578
	ENSG00000067596	DHX8	1659	0	0	0	0	0	-0.162109	0.259703	0.999987	10.9337	10.8182	10.8132
	ENSG00000086827	ZW10	9183	0	0	0	0	0	0.187128	0.259844	0.999987	10.3709	10.5048	10.4784
	ENSG00000264425	MIR4653	100616117	0	0	0	0	0	2.64957	0.259908	NA	8.28957	8.40183	8.41819
	ENSG00000146463	ZMYM4	9202	0	0	0	0	0	-0.127437	0.259922	0.999987	12.0164	11.9229	11.8897
	ENSG00000172037	LAMB2	3913	0	0	0	0	0	0.185855	0.259932	0.999987	10.4638	10.6372	10.5336
	ENSG00000171206	TRIM8	81603	0	1	0	0	0	-0.164071	0.260197	0.999987	10.963	10.8022	10.8839
	ENSG00000008441	NFIX	4784	0	0	0	0	0	-0.118598	0.260289	0.999987	12.5415	12.4534	12.4149
	ENSG00000130255	RPL36	25873	0	1	0	0	0	-0.148031	0.260306	0.999987	11.4478	11.3838	11.2704
	ENSG00000169499	PLEKHA2	59339	0	0	0	0	0	0.334541	0.260312	0.999987	9.32025	9.45892	9.43908
	ENSG00000239653	PSMD6-AS2	100507062	0	0	0	0	0	1.03714	0.260465	0.999987	8.50865	8.6089	8.66523
	ENSG00000124935	SCGB1D2	10647	0	0	0	0	0	1.03714	0.260465	0.999987	8.50865	8.6089	8.66523
	ENSG00000178078	STAP2	55620	0	0	1	0	0	0.251213	0.26082	0.999987	9.73882	9.87295	9.85625
	ENSG00000151092	NGLY1	55768	0	0	1	0	0	0.151006	0.260832	0.999987	11.0781	11.2228	11.1635
	ENSG00000133142	TCEAL4	79921	0	0	0	0	0	0.199684	0.26097	0.999987	10.2072	10.3121	10.3475
	ENSG00000131584	ACAP3	116983	0	0	0	0	0	0.179585	0.261013	0.999987	10.7057	10.7464	10.9175
	ENSG00000160229	ZNF66	7617	0	0	0	0	0	1.17741	0.261294	0.999987	8.46245	8.58529	8.59351
	ENSG00000182511	FES	2242	0	0	0	0	0	1.28421	0.261319	0.999987	8.4358	8.54215	8.58211
	ENSG00000181744	DIPK2A	205428	0	0	0	0	0	0.360981	0.261379	0.999987	9.22648	9.35768	9.35349
	ENSG00000171103	TRMT61B	55006	0	0	0	0	0	0.232634	0.261394	0.999987	9.8865	10.0355	9.98652
	ENSG00000124813	RUNX2	860	0	0	0	0	0	0.384857	0.261429	0.999987	9.17867	9.25798	9.36376
	ENSG00000162734	PEA15	8682	0	0	0	0	0	0.157493	0.261577	0.999987	10.8739	10.985	10.9949
	ENSG00000152382	TADA1	117143	0	0	0	0	0	-0.256262	0.261647	0.999987	9.86157	9.71915	9.74812
	ENSG00000105767	CADM4	199731	0	0	0	0	0	-0.308064	0.261711	0.999987	9.58311	9.45892	9.44537
	ENSG00000162601	MYSM1	114803	0	0	0	0	0	0.144864	0.261939	0.999987	11.2379	11.3235	11.3814
	ENSG00000276023	DUSP14	11072	0	0	0	0	0	-1.14849	0.261979	0.999987	8.63923	8.53281	8.45634
	ENSG00000100439	ABHD4	63874	0	0	0	0	0	0.301076	0.262186	0.999987	9.45455	9.56876	9.59658
	ENSG00000172893	DHCR7	1717	0	0	1	0	0	-0.150945	0.262257	0.999987	11.496	11.2962	11.4503
	ENSG00000165929	TC2N	123036	0	0	0	0	0	-0.210153	0.262435	0.999987	10.3572	10.2952	10.1523
	ENSG00000172687	ZNF738	148203	0	0	0	0	0	0.355744	0.262537	0.999987	9.2409	9.36252	9.37729
	ENSG00000181722	ZBTB20	26137	0	0	0	0	0	-0.4935	0.262664	0.999987	10.4696	10.3069	9.99804
	ENSG00000074695	LMAN1	3998	0	0	0	0	0	0.124249	0.262838	0.999987	11.9763	12.0792	12.0892
	ENSG00000173193	PARP14	54625	0	0	0	0	0	0.196018	0.262904	0.999987	10.3657	10.56	10.418
	ENSG00000197457	STMN3	50861	0	0	0	0	0	-0.18945	0.262919	0.999987	10.5488	10.3729	10.4758
	ENSG00000066322	ELOVL1	64834	0	0	1	0	0	0.193725	0.262962	0.999987	10.2822	10.4299	10.3762
	ENSG00000152082	MZT2B	80097	0	0	0	0	0	-0.194963	0.263024	0.999987	10.4648	10.3859	10.2897
	ENSG00000011295	TTC19	54902	0	1	0	0	0	0.13513	0.26323	0.999987	11.4992	11.6194	11.6006
	ENSG00000121940	CLCC1	23155	0	0	0	0	0	0.175627	0.263366	0.999987	10.5201	10.6454	10.6318
	ENSG00000132481	TRIM47	91107	0	0	0	0	0	0.387539	0.263511	0.999987	9.15371	9.24984	9.31843
	ENSG00000054654	SYNE2	23224	0	0	0	0	0	-0.284776	0.263609	0.999987	11.7962	11.6763	11.4295
	ENSG00000006118	TMEM132A	54972	0	0	0	0	0	0.21398	0.26366	0.999987	10.0666	10.1518	10.2308
	ENSG00000166598	HSP90B1	7184	0	0	0	0	0	-0.129459	0.263825	0.999987	15.7643	15.4929	15.7669
	ENSG00000178409	BEND3	57673	0	0	0	0	0	-0.187733	0.264017	0.999987	10.4851	10.3658	10.3619
	ENSG00000168884	TNIP2	79155	0	0	0	0	0	0.244503	0.264211	0.999987	9.77331	9.89378	9.90265
	ENSG00000132170	PPARG	5468	0	0	0	1	0	0.633917	0.264244	0.999987	8.74374	8.87498	8.8708
	ENSG00000175048	ZDHHC14	79683	0	0	0	0	0	0.550636	0.264245	0.999987	8.84021	8.98969	8.9487
	ENSG00000164061	BSN	8927	0	0	0	0	0	-0.219859	0.264321	0.999987	10.1649	9.99822	10.0794
	ENSG00000137941	TTLL7	79739	0	0	0	0	0	0.238265	0.264465	0.999987	9.81991	9.93579	9.95327
	ENSG00000164164	OTUD4	54726	0	1	0	0	0	-0.163204	0.264482	0.999987	10.9247	10.7735	10.8395
	ENSG00000110330	BIRC2	329	0	0	0	0	0	0.151438	0.264575	0.999987	11.0074	11.139	11.1043
	ENSG00000198860	TSEN15	116461	0	0	0	0	0	0.229735	0.264718	0.999987	9.88958	10.0263	9.99995
	ENSG00000180304	OAZ2	4947	0	0	0	0	0	-0.143257	0.264787	0.999987	11.3789	11.2859	11.2437
	ENSG00000168280	KIF5C	3800	0	0	1	0	0	0.128834	0.264835	0.999987	11.9461	12.104	12.0085
	ENSG00000204130	RUFY2	55680	0	0	0	0	0	0.22746	0.264838	0.999987	10.0247	10.0742	10.234
	ENSG00000159423	ALDH4A1	8659	0	0	0	0	0	-0.336432	0.265267	0.999987	9.47488	9.3745	9.30765
	ENSG00000156256	USP16	10600	0	0	0	0	0	0.136901	0.265401	0.999987	11.5301	11.6018	11.6842
	ENSG00000118260	CREB1	1385	0	0	0	0	0	0.159284	0.265487	0.999987	11.1221	11.326	11.1571
	ENSG00000145725	PPIP5K2	23262	0	0	0	0	0	-0.154749	0.265518	0.999987	11.0867	10.9429	10.9985
	ENSG00000157077	ZFYVE9	9372	0	0	0	0	0	-0.172163	0.265598	0.999987	10.733	10.638	10.5879
	ENSG00000134265	NAPG	8774	0	0	0	0	0	0.179313	0.265618	0.999987	10.5515	10.6164	10.731
	ENSG00000107404	DVL1	1855	0	0	0	0	0	-0.153054	0.265769	0.999987	11.1118	11.0178	10.9733
	ENSG00000260630	SNAI3-AS1	197187	0	0	0	0	0	-1.14247	0.265898	0.999987	8.63181	8.46976	8.51872
	ENSG00000138698	RAP1GDS1	5910	0	0	0	0	0	0.233049	0.266201	0.999987	9.85368	9.97225	9.98265
	ENSG00000184838	PRR16	51334	0	0	0	0	0	0.745605	0.26638	0.999987	8.68124	8.90558	8.71003
	ENSG00000145012	LPP	4026	0	0	0	0	0	-0.122312	0.266436	0.999987	12.2401	12.1068	12.1581
	ENSG00000086015	MAST2	23139	0	0	0	0	0	0.155954	0.266563	0.999987	10.8724	10.9825	10.9922
	ENSG00000169379	ARL13B	200894	0	0	0	0	0	0.263611	0.266628	0.999987	9.64005	9.75293	9.77842
	ENSG00000130699	TAF4	6874	0	0	0	0	0	-0.250866	0.266701	0.999987	9.87877	9.73785	9.76686
	ENSG00000236778	INTS6-AS1	100507398	0	0	0	0	0	-1.12064	0.266888	0.999987	8.63923	8.46976	8.53241
	ENSG00000160633	SAFB	6294	0	0	0	0	0	-0.128955	0.266955	0.999987	11.8699	11.7801	11.7401
	ENSG00000100106	TRIOBP	11078	0	0	0	0	0	0.233949	0.266962	0.999987	9.85842	10.0103	9.95327
	ENSG00000135549	PKIB	5570	0	0	0	0	0	0.451858	0.266976	0.999987	8.99276	9.13645	9.10552
	ENSG00000171435	KSR2	283455	0	0	0	0	0	-0.207343	0.267092	0.999987	10.2377	10.1167	10.1129
	ENSG00000150756	ATPSCKMT	134145	0	0	0	0	0	0.190354	0.267176	0.999987	10.3896	10.4509	10.5757
	ENSG00000207741	MIR590	693175	0	0	0	0	0	1.69068	0.267296	0.999987	8.3696	8.40183	8.57034
	ENSG00000117650	NEK2	4751	0	0	0	0	0	-0.176245	0.267409	0.999987	10.6329	10.5184	10.5095
	ENSG00000075975	MKRN2	23609	0	0	0	0	0	-0.19813	0.267419	0.999987	10.4292	10.3587	10.2435
	ENSG00000143363	PRUNE1	58497	0	0	0	0	0	-0.209439	0.267516	0.999987	10.2389	10.0831	10.1472
	ENSG00000031003	FAM13B	51306	0	0	0	0	0	-0.131549	0.267539	0.999987	12.2463	12.0536	12.2049
	ENSG00000129255	MPDU1	9526	0	0	0	0	0	-0.249027	0.267798	0.999987	9.91994	9.83327	9.74576
	ENSG00000139651	ZNF740	283337	0	0	0	0	0	-0.145263	0.268081	0.999987	11.3175	11.2324	11.173
	ENSG00000121716	PILRB	29990	0	0	0	0	0	0.419976	0.268265	0.999987	9.05623	9.17297	9.19625
	ENSG00000104626	ERI1	90459	0	1	0	0	0	0.217822	0.268286	0.999987	9.99686	10.1495	10.0883
	ENSG00000162236	STX5	6811	0	0	1	0	0	-0.252	0.268304	0.999987	9.89265	9.8034	9.72184
	ENSG00000187210	GCNT1	2650	0	0	0	0	0	-0.22135	0.268306	0.999987	10.1135	10.0143	9.96118
	ENSG00000119326	CTNNAL1	8727	0	0	0	0	0	-0.118319	0.268416	0.999987	12.5004	12.4237	12.363
	ENSG00000168958	MFF	56947	0	0	0	0	0	0.171191	0.268419	0.999987	10.5759	10.6738	10.7135
	ENSG00000170275	CRTAP	10491	0	1	0	0	0	0.118304	0.268545	0.999987	12.3547	12.4317	12.4898
	ENSG00000114030	KPNA1	3836	0	0	0	0	0	-0.133491	0.268789	0.999987	11.6362	11.5331	11.5192
	ENSG00000133059	DSTYK	25778	0	0	0	0	0	-0.207693	0.268825	0.999987	10.3011	10.2272	10.1181
	ENSG00000254901	BORCS8	729991	0	0	0	0	0	0.577018	0.268845	0.999987	8.79939	8.91826	8.9373
	ENSG00000203778	FAM229B	619208	0	0	0	0	0	-0.655915	0.269036	0.999987	8.883	8.72208	8.7741
	ENSG00000170043	TRAPPC1	58485	0	0	0	0	0	-0.288224	0.26907	0.999987	9.65525	9.54085	9.51205
	ENSG00000166562	SEC11C	90701	0	0	0	0	0	0.192733	0.269117	0.999987	10.3519	10.4115	10.5399
	ENSG00000148541	FAM13C	220965	0	0	0	0	0	0.47241	0.269628	0.999987	8.96896	9.04065	9.15858
	ENSG00000113583	C5orf15	56951	0	0	0	0	0	-0.151511	0.269747	0.999987	11.4965	11.4577	11.2829
	ENSG00000145375	SPATA5	166378	0	1	0	0	0	-0.255117	0.269796	0.999987	9.84253	9.69663	9.73625
	ENSG00000068654	POLR1A	25885	0	0	0	0	0	-0.132341	0.269874	0.999987	11.6898	11.5622	11.5983
	ENSG00000125816	NKX2-4	644524	0	0	0	0	0	-1.48979	0.269911	0.999987	8.54853	8.38509	8.43807
	ENSG00000255282	WTAPP1	100288077	0	0	0	0	0	2.09976	0.269915	0.999987	8.32273	8.4813	8.39619
	ENSG00000156381	ANKRD9	122416	0	0	0	0	0	-0.243253	0.270049	0.999987	9.91693	9.7825	9.8012
	ENSG00000135074	ADAM19	8728	0	0	0	0	0	1.14301	0.270098	0.999987	8.47477	8.53281	8.66523
	ENSG00000100399	CHADL	150356	0	0	0	0	0	0.627094	0.270135	0.999987	8.74374	8.86596	8.87714
	ENSG00000135390	ATP5MC2	517	0	1	0	0	0	-0.148015	0.270165	0.999987	11.2229	11.1373	11.0784
	ENSG00000023516	AKAP11	11215	0	0	0	0	0	-0.144398	0.270233	0.999987	11.2772	11.1544	11.1754
	ENSG00000136099	PCDH8	5100	0	0	0	0	0	-2.20532	0.270343	NA	8.46245	8.34554	8.30288
	ENSG00000166762	CATSPER2	117155	0	0	0	0	0	0.386994	0.270404	0.999987	9.13773	9.23887	9.29308
	ENSG00000104369	JPH1	56704	0	0	0	0	0	0.211744	0.271075	0.999987	10.0247	10.1507	10.1405
	ENSG00000183718	TRIM52	84851	0	0	0	0	0	0.195774	0.27111	0.999987	10.3445	10.3928	10.5462
	ENSG00000117016	RIMS3	9783	0	0	0	0	0	-0.317986	0.271262	0.999987	9.51438	9.39338	9.37729
	ENSG00000155329	ZCCHC10	54819	0	0	0	0	0	0.222643	0.271367	0.999987	9.92143	10.0381	10.0486
	ENSG00000113845	TIMMDC1	51300	0	0	0	0	0	0.170234	0.27139	0.999987	10.5615	10.6746	10.6812
	ENSG00000171928	TVP23B	51030	0	0	0	0	0	0.232794	0.271749	0.999987	9.97844	10.017	10.1987
	ENSG00000182481	KPNA2	3838	0	0	0	0	0	-0.125307	0.271886	0.999987	11.9634	11.8398	11.8725
	ENSG00000100216	TOMM22	56993	0	1	0	0	0	-0.147364	0.27189	0.999987	11.1844	11.0818	11.0606
	ENSG00000001617	SEMA3F	6405	0	0	0	0	0	0.321292	0.271952	0.999987	9.34865	9.44792	9.50321
	ENSG00000100949	RABGGTA	5875	0	0	0	0	0	-0.330815	0.271957	0.999987	9.46364	9.34302	9.32555
	ENSG00000067177	PHKA1	5255	0	0	0	0	0	-0.169326	0.272217	0.999987	10.721	10.6148	10.5927
	ENSG00000237310	GS1-124K5.4	100289098	0	0	0	0	0	1.20909	0.272443	0.999987	8.4495	8.54215	8.60458
	ENSG00000146039	SLC17A4	10050	0	0	0	0	1	0.197093	0.272711	0.999987	10.1747	10.2952	10.2928
	ENSG00000159792	PSKH1	5681	0	0	0	0	0	-0.230069	0.272737	0.999987	10.0053	9.87745	9.88599
	ENSG00000111801	BTN3A3	10384	0	0	0	0	0	0.391801	0.273042	0.999987	9.13125	9.30277	9.21248
	ENSG00000112874	NUDT12	83594	0	0	0	0	0	0.377285	0.273127	0.999987	9.15371	9.27138	9.2894
	ENSG00000197128	ZNF772	400720	0	0	0	0	0	-0.193617	0.273312	0.999987	10.3615	10.2395	10.2435
	ENSG00000172939	OXSR1	9943	0	1	0	0	0	-0.12977	0.273348	0.999987	11.7504	11.6582	11.6248
	ENSG00000165895	ARHGAP42	143872	0	0	0	0	0	0.492023	0.273505	0.999987	8.91438	9.01196	9.07286
	ENSG00000168066	SF1	7536	0	0	0	0	0	-0.105798	0.273574	0.999987	13.4888	13.4049	13.3718
	ENSG00000106070	GRB10	2887	0	0	0	0	0	-0.169052	0.273849	0.999987	10.7113	10.5911	10.5987
	ENSG00000177106	EPS8L2	64787	0	0	1	0	0	0.172888	0.274116	0.999987	10.5884	10.656	10.7589
	ENSG00000133812	SBF2	81846	0	0	0	0	0	-0.138432	0.27419	0.999987	11.4454	11.3119	11.3574
	ENSG00000185813	PCYT2	5833	0	0	0	0	0	-0.212195	0.274242	0.999987	10.1904	10.0289	10.1059
	ENSG00000249816	LINC00964	157381	1	0	0	0	0	2.69566	0.274288	NA	8.28957	8.28806	8.48929
	ENSG00000129472	RAB2B	84932	0	0	1	0	0	0.26664	0.274292	0.999987	9.59713	9.71054	9.73147
	ENSG00000025039	RRAGD	58528	0	0	0	1	0	0.186941	0.274319	0.999987	10.4101	10.4669	10.5975
	ENSG00000168502	MTCL1	23255	1	0	0	0	0	0.290614	0.274477	0.999987	9.4704	9.5805	9.61004
	ENSG00000075290	WNT8B	7479	0	0	0	0	0	-0.506216	0.274502	0.999987	9.05264	8.94693	8.88963
	ENSG00000176410	DNAJC30	84277	0	0	1	0	0	-0.272343	0.274693	0.999987	9.7194	9.6055	9.58021
	ENSG00000144668	ITGA9	3680	0	0	0	0	0	-0.740278	0.274823	0.999987	9.42912	9.28196	9.02366
	ENSG00000248405	PRR5-ARHGAP8	553158	0	0	0	0	0	0.610554	0.27483	0.999987	8.76105	8.92243	8.85138
	ENSG00000100644	HIF1A	3091	0	0	0	0	0	-0.128785	0.274835	0.999987	12.5527	12.3447	12.5241
	ENSG00000161888	SPC24	147841	0	0	0	0	0	0.257497	0.274921	0.999987	9.65336	9.75957	9.79441
	ENSG00000142583	SLC2A5	6518	0	0	0	0	0	1.41776	0.274935	0.999987	8.40553	8.46976	8.58211
	ENSG00000147162	OGT	8473	0	0	0	0	0	0.112233	0.275107	0.999987	13.281	13.3279	13.4443
	ENSG00000163874	ZC3H12A	80149	0	0	0	0	0	0.642012	0.275178	0.999987	8.72582	8.82846	8.87714
	ENSG00000132329	RAMP1	10267	0	1	0	0	0	-0.220486	0.275199	0.999987	10.0758	9.94995	9.95723
	ENSG00000147121	KRBOX4	55634	0	0	0	0	0	-0.401477	0.275221	0.999987	9.24944	9.13955	9.09632
	ENSG00000072840	EVC	2121	0	0	0	0	1	-0.23163	0.275245	0.999987	9.98981	9.84716	9.88599
	ENSG00000141349	G6PC3	92579	0	0	0	0	0	-0.175551	0.275278	0.999987	10.5973	10.4828	10.4771
	ENSG00000167702	KIFC2	90990	0	0	0	0	0	0.217518	0.275579	0.999987	9.96984	10.0602	10.1233
	ENSG00000196141	SPATS2L	26010	0	1	0	0	0	-0.18978	0.275804	0.999987	10.4182	10.3247	10.2699
	ENSG00000166848	TERF2IP	54386	0	0	0	0	0	-0.154508	0.275819	0.999987	11.0756	11.0034	10.9128
	ENSG00000231607	DLEU2	8847	0	0	0	0	0	0.29109	0.276053	0.999987	9.58713	9.61496	9.82353
	ENSG00000161270	NPHS1	4868	0	0	0	0	0	1.79422	0.276163	0.999987	8.34817	8.44497	8.48929
	ENSG00000072609	CHFR	55743	0	0	1	0	0	0.213802	0.276194	0.999987	9.98272	10.1031	10.1024
	ENSG00000262050	LOC105371592	105371592	0	0	0	0	0	-1.20543	0.276233	0.999987	8.61655	8.5232	8.41819
	ENSG00000185477	GPRIN3	285513	0	0	0	0	0	-0.512641	0.276249	0.999987	9.05623	8.97058	8.8644
	ENSG00000215187	FAM166B	730112	0	0	0	0	0	2.614	0.276301	NA	8.28957	8.34554	8.45634
	ENSG00000159184	HOXB13	10481	0	1	0	0	0	-0.118005	0.276355	0.999987	12.8069	12.7579	12.6357
	ENSG00000102178	UBL4A	8266	0	1	0	0	0	-0.175575	0.276599	0.999987	10.5911	10.466	10.4823
	ENSG00000184500	PROS1	5627	0	1	0	0	0	0.781313	0.276647	0.999987	8.62426	8.6979	8.80343
	ENSG00000112306	RPS12	6206	0	0	0	0	0	-0.107573	0.276664	0.999987	13.8677	13.8139	13.7128
	ENSG00000186910	SERPINA11	256394	0	0	1	0	0	0.97828	0.276795	0.999987	8.51911	8.63116	8.65571
	ENSG00000146094	DOK3	79930	0	0	0	0	0	0.379744	0.276885	0.999987	9.18784	9.23887	9.39722
	ENSG00000125962	ARMCX5	64860	0	0	1	0	0	0.367392	0.277039	0.999987	9.17559	9.31553	9.28571
	ENSG00000130479	MAP1S	55201	0	0	0	0	0	-0.229768	0.277123	0.999987	9.99122	9.87595	9.86054
	ENSG00000123836	PFKFB2	5208	1	0	0	0	0	0.187928	0.27716	0.999987	10.407	10.4566	10.6023
	ENSG00000138382	METTL5	29081	0	0	0	0	0	0.172411	0.277207	0.999987	10.4918	10.603	10.6118
	ENSG00000110048	OSBP	5007	0	0	0	0	0	-0.124767	0.277424	0.999987	11.8945	11.7874	11.7894
	ENSG00000163399	ATP1A1	476	0	0	0	0	0	0.127576	0.277679	0.999987	12.7885	12.7996	13.0067
	ENSG00000162670	BRINP3	339479	0	0	0	0	0	1.32262	0.27774	0.999987	8.42121	8.50301	8.58211
	ENSG00000133056	PIK3C2B	5287	0	0	0	0	0	0.265595	0.277788	0.999987	9.696	9.90843	9.73386
	ENSG00000132507	EIF5A	1984	0	0	0	0	0	-0.117101	0.277804	0.999987	12.3987	12.3208	12.2664
	ENSG00000117461	PIK3R3	8503	0	0	0	0	0	-0.176277	0.277889	0.999987	10.6113	10.5264	10.4573
	ENSG00000196660	SLC30A10	55532	0	0	0	0	0	1.14551	0.278004	0.999987	8.46245	8.57707	8.59351
	ENSG00000156162	DPY19L4	286148	0	0	0	0	0	0.15525	0.278034	0.999987	10.9528	11.1246	11.0092
	ENSG00000090054	SPTLC1	10558	0	0	0	0	0	-0.187229	0.27805	0.999987	10.4292	10.3299	10.2897
	ENSG00000105438	KDELR1	10945	0	0	1	0	0	-0.132862	0.278087	0.999987	11.5604	11.4531	11.451
	ENSG00000248329	APELA	100506013	0	0	0	0	1	0.347597	0.27837	0.999987	9.23516	9.34055	9.38064
	ENSG00000139613	SMARCC2	6601	0	0	0	0	0	-0.128546	0.278412	0.999987	11.7604	11.674	11.6305
	ENSG00000077348	EXOSC5	56915	0	1	0	0	0	-0.240796	0.278421	0.999987	9.91091	9.80816	9.76454
	ENSG00000119778	ATAD2B	54454	0	0	0	0	0	-0.190923	0.278453	0.999987	10.5488	10.4993	10.3388
	ENSG00000104142	VPS18	57617	0	0	1	0	0	-0.256071	0.278472	0.999987	9.81008	9.70881	9.65971
	ENSG00000130649	CYP2E1	1571	0	0	0	0	0	-2.12043	0.278729	NA	8.46245	8.32059	8.34155
	ENSG00000222019	URAHP	100130015	0	0	0	0	0	-2.12043	0.278729	NA	8.46245	8.32059	8.34155
	ENSG00000168610	STAT3	6774	0	0	0	0	0	0.164174	0.27881	0.999987	10.6635	10.8102	10.745
	ENSG00000124787	RPP40	10799	0	0	0	0	0	0.50829	0.278895	0.999987	8.89664	8.96278	9.08702
	ENSG00000169564	PCBP1	5093	0	1	0	0	0	-0.119217	0.278909	0.999987	12.1577	12.0509	12.0562
	ENSG00000107821	KAZALD1	81621	0	0	1	0	0	0.389113	0.279045	0.999987	9.11812	9.21084	9.27828
	ENSG00000232160	RAP2C-AS1	101928578	0	0	0	0	0	1.7927	0.279161	0.999987	8.34817	8.49237	8.43807
	ENSG00000183145	RIPPLY3	53820	0	0	0	0	0	0.465499	0.279288	0.999987	8.95262	9.04416	9.1146
	ENSG00000132823	OSER1	51526	0	0	0	0	0	-0.203961	0.279405	0.999987	10.3044	10.2373	10.1181
	ENSG00000137710	RDX	5962	0	1	0	0	0	0.110386	0.279454	0.999987	12.7011	12.784	12.8209
	ENSG00000276644	DACH1	1602	0	0	0	0	0	-0.225924	0.279557	0.999987	10.0586	9.88638	9.98265
	ENSG00000110318	CEP126	57562	0	0	0	0	0	0.349844	0.279568	0.999987	9.22648	9.37212	9.32909
	ENSG00000137309	HMGA1	3159	0	0	0	0	0	-0.122079	0.279612	0.999987	12.0001	11.9011	11.8887
	ENSG00000142156	COL6A1	1291	0	0	0	0	0	-0.231389	0.279682	0.999987	9.96696	9.84409	9.84544
	ENSG00000124939	SCGB2A1	4246	1	0	0	0	0	1.15712	0.279692	0.999987	8.46245	8.53281	8.63601
	ENSG00000170293	CMTM8	152189	0	0	1	0	0	0.301676	0.279918	0.999987	9.40543	9.51219	9.54668
	ENSG00000039068	CDH1	999	0	0	1	0	0	-0.113531	0.280059	0.999987	12.7029	12.5639	12.6346
	ENSG00000204172	AGAP9	642517	0	0	0	0	0	0.815775	0.280164	0.999987	8.60068	8.77257	8.67455
	ENSG00000144724	PTPRG	5793	0	1	0	0	0	0.267519	0.280325	0.999987	9.64197	9.69663	9.84109
	ENSG00000176978	DPP7	29952	0	0	0	0	0	-0.138838	0.28035	0.999987	11.3704	11.2399	11.2814
	ENSG00000128683	GAD1	2571	0	0	0	0	0	0.775235	0.28036	0.999987	8.62426	8.79355	8.70141
	ENSG00000071073	MGAT4A	11320	0	0	0	0	0	-0.235917	0.280365	0.999987	9.95683	9.79541	9.87121
	ENSG00000120149	MSX2	4488	0	0	0	0	0	-0.388767	0.280526	0.999987	9.30172	9.22497	9.10552
	ENSG00000196668	LINC00173	100287569	0	0	0	0	0	1.61035	0.280616	0.999987	8.3696	8.50301	8.47334
	ENSG00000165197	VEGFD	2277	0	0	0	0	0	1.61035	0.280616	0.999987	8.3696	8.50301	8.47334
	ENSG00000140807	NKD1	85407	0	0	0	0	0	0.636482	0.280785	0.999987	8.73186	8.90129	8.81053
	ENSG00000074964	ARHGEF10L	55160	0	0	0	0	0	0.273744	0.280873	0.999987	9.6609	9.69137	9.89017
	ENSG00000169242	EFNA1	1942	0	0	0	0	0	0.222243	0.281053	0.999987	9.90637	10.0576	9.99421
	ENSG00000112293	GPLD1	2822	0	0	0	0	0	-0.51679	0.281112	0.999987	9.03075	8.93479	8.85792
	ENSG00000123352	SPATS2	65244	0	0	1	0	0	0.153784	0.281411	0.999987	10.9677	11.0241	11.1419
	ENSG00000176153	GPX2	2877	0	0	0	0	0	1.05705	0.281477	0.999987	8.50865	8.5232	8.73501
	ENSG00000169764	UGP2	7360	0	0	0	0	0	0.185373	0.281571	0.999987	10.4716	10.5093	10.6789
	ENSG00000105519	CAPS	828	0	0	0	0	0	0.497814	0.281634	0.999987	8.89213	9.04065	8.9925
	ENSG00000161714	PLCD3	113026	0	0	0	0	0	0.546521	0.281654	0.999987	8.82016	8.94693	8.94302
	ENSG00000204681	GABBR1	2550	0	0	0	0	0	0.451369	0.281707	0.999987	8.96896	9.07838	9.11007
	ENSG00000159140	SON	6651	0	0	0	0	0	-0.103467	0.28178	0.999987	13.8767	13.81	13.7436
	ENSG00000155115	GTF3C6	112495	0	0	1	0	0	0.125462	0.281925	0.999987	11.7573	11.8924	11.8335
	ENSG00000185721	DRG1	4733	0	0	0	0	0	-0.181926	0.282003	0.999987	10.5759	10.512	10.3931
	ENSG00000136875	PRPF4	9128	0	1	0	0	0	-0.157664	0.282036	0.999987	10.8867	10.7927	10.7525
	ENSG00000170500	LONRF2	164832	0	0	0	0	0	-0.14707	0.282185	0.999987	11.2429	11.1785	11.0759
	ENSG00000213341	CHUK	1147	0	0	1	0	0	0.160784	0.282278	0.999987	10.671	10.7727	10.7957
	ENSG00000105404	RABAC1	10567	0	0	1	0	0	-0.272181	0.282284	0.999987	9.69418	9.57855	9.56078
	ENSG00000149503	INCENP	3619	0	1	0	0	0	-0.145282	0.282543	0.999987	11.1536	11.0315	11.0546
	ENSG00000182272	B4GALNT4	338707	0	0	0	0	0	-0.172365	0.282612	0.999987	10.6043	10.4865	10.4915
	ENSG00000132429	POPDC3	64208	0	0	0	0	0	0.814428	0.282679	0.999987	8.59249	8.6979	8.73501
	ENSG00000128284	APOL3	80833	0	0	0	0	0	0.372468	0.282714	0.999987	9.18784	9.24437	9.38731
	ENSG00000151376	ME3	10873	0	0	0	0	0	-0.260105	0.282836	0.999987	9.75964	9.63364	9.63907
	ENSG00000176563	CNTD1	124817	0	0	0	0	0	1.08181	0.282946	0.999987	8.48653	8.66579	8.54554
	ENSG00000115414	FN1	2335	0	0	0	0	0	0.530442	0.283038	0.999987	8.84511	9.00091	8.9373
	ENSG00000137124	ALDH1B1	219	0	1	0	0	0	0.160918	0.283264	0.999987	10.809	10.9863	10.8604
	ENSG00000007908	SELE	6401	0	0	0	0	0	2.573	0.283304	NA	8.28957	8.36657	8.43807
	ENSG00000164116	GUCY1A1	2982	0	0	1	0	0	-0.122096	0.283347	0.999987	12.2338	12.1767	12.073
	ENSG00000123384	LRP1	4035	0	0	0	0	0	-0.172879	0.283364	0.999987	10.7178	10.5371	10.6596
	ENSG00000110328	GALNT18	374378	0	0	0	0	0	0.265209	0.283432	0.999987	9.64958	9.70187	9.84978
	ENSG00000267281	NPFF	8620	0	0	0	0	0	2.04438	0.283481	0.999987	8.32273	8.45768	8.41819
	ENSG00000172273	HINFP	25988	0	0	0	0	0	-0.210483	0.283689	0.999987	10.1426	10.0433	9.99995
	ENSG00000103852	TTC23	64927	0	0	0	0	0	0.40593	0.283831	0.999987	9.06336	9.16399	9.21248
	ENSG00000138286	FAM149B1	317662	0	0	0	0	0	0.199795	0.28385	0.999987	10.1199	10.2045	10.273
	ENSG00000136026	CKAP4	10970	0	0	0	0	0	0.171199	0.283941	0.999987	10.4841	10.58	10.6177
	ENSG00000227051	C14orf132	56967	0	0	0	0	0	0.32537	0.284	0.999987	9.38115	9.41647	9.60468
	ENSG00000170340	B3GNT2	10678	0	0	0	0	0	0.356442	0.284142	0.999987	9.19991	9.29242	9.35693
	ENSG00000125817	CENPB	1059	0	0	0	0	0	-0.20688	0.284311	0.999987	10.2788	10.2204	10.0812
	ENSG00000169718	DUS1L	64118	0	0	0	0	0	0.128048	0.284324	0.999987	11.5458	11.6483	11.6548
	ENSG00000184661	CDCA2	157313	0	0	0	0	0	-0.199277	0.284361	0.999987	10.29	10.1265	10.2133
	ENSG00000173467	AGR3	155465	0	0	0	0	0	0.715157	0.284367	0.999987	8.66768	8.72795	8.85792
	ENSG00000203705	TATDN3	128387	0	0	0	0	0	0.29208	0.284482	0.999987	9.45226	9.61308	9.53526
	ENSG00000122033	MTIF3	219402	0	0	0	0	0	0.241757	0.284493	0.999987	9.73003	9.8286	9.87333
	ENSG00000069206	ADAM7	8756	0	0	0	0	0	0.896745	0.28458	0.999987	8.54853	8.65909	8.68368
	ENSG00000101236	RNF24	11237	0	0	0	0	0	0.184692	0.28463	0.999987	10.3424	10.4095	10.5121
	ENSG00000261221	ZNF865	100507290	0	0	0	0	0	-0.370948	0.284845	0.999987	9.30439	9.19066	9.16285
	ENSG00000161647	MPP3	4356	0	0	0	0	0	-0.391851	0.28517	0.999987	9.2466	9.11116	9.12805
	ENSG00000136930	PSMB7	5695	0	0	0	0	0	-0.132734	0.285172	0.999987	11.6769	11.6153	11.5155
	ENSG00000180901	KCTD2	23510	0	1	0	0	0	-0.224054	0.285193	0.999987	10.1451	10.0957	9.92924
	ENSG00000090863	GLG1	2734	0	0	0	0	0	-0.123714	0.285213	0.999987	11.8628	11.7696	11.7459
	ENSG00000143842	SOX13	9580	0	0	0	0	0	-0.305285	0.285223	0.999987	9.66465	9.62434	9.41676
	ENSG00000186480	INSIG1	3638	0	0	0	0	0	-0.304323	0.28528	0.999987	12.447	12.0225	12.3155
	ENSG00000108829	LRRC59	55379	0	0	0	0	0	0.13326	0.285363	0.999987	11.567	11.6202	11.7338
	ENSG00000003056	M6PR	4074	0	0	0	0	0	0.165266	0.285412	0.999987	10.5714	10.6706	10.6991
	ENSG00000180998	GPR137C	283554	0	0	0	0	0	0.350518	0.285511	0.999987	9.22357	9.3887	9.30403
	ENSG00000176853	FAM91A1	157769	0	0	0	0	0	0.11628	0.28554	0.999987	12.2373	12.3084	12.3728
	ENSG00000163596	ICA1L	130026	0	0	0	0	0	0.30259	0.285575	0.999987	9.41735	9.59403	9.48529
	ENSG00000162676	GFI1	2672	0	0	0	0	0	1.09143	0.285644	0.999987	8.47477	8.6089	8.58211
	ENSG00000259120	SMIM6	100130933	0	0	0	0	0	2.07042	0.285828	0.999987	8.32273	8.49237	8.3712
	ENSG00000012061	ERCC1	2067	0	0	0	0	0	-0.222739	0.285922	0.999987	10.0122	9.89378	9.89017
	ENSG00000126267	COX6B1	1340	0	0	0	0	0	-0.160397	0.285984	0.999987	10.8015	10.6714	10.7058
	ENSG00000160199	PKNOX1	5316	0	0	0	0	1	-0.207743	0.2862	0.999987	10.1563	10.017	10.0577
	ENSG00000148400	NOTCH1	4851	0	1	0	0	0	-0.35574	0.286682	0.999987	9.38115	9.19066	9.31126
	ENSG00000143570	SLC39A1	27173	0	0	0	0	0	0.144327	0.286709	0.999987	11.1618	11.2185	11.3295
	ENSG00000107223	EDF1	8721	0	0	0	0	0	-0.133858	0.286718	0.999987	11.5714	11.5039	11.4176
	ENSG00000099800	TIMM13	26517	0	1	0	0	0	-0.167141	0.286911	0.999987	10.737	10.6641	10.5745
	ENSG00000013588	GPRC5A	9052	0	0	0	0	0	0.663414	0.286925	0.999987	8.69441	8.83805	8.79624
	ENSG00000274605	PCCA-DT	105370333	0	0	1	0	0	0.389193	0.287013	0.999987	9.11481	9.18774	9.29308
	ENSG00000174306	ZHX3	23051	0	0	0	0	0	-0.154921	0.287107	0.999987	10.9884	10.9196	10.8254
	ENSG00000172031	EPHX4	253152	0	0	0	0	0	0.8147	0.287485	0.999987	8.59249	8.6724	8.75881
	ENSG00000166897	ELFN2	114794	0	0	0	0	0	-0.434841	0.287523	0.999987	9.15054	8.99719	9.04866
	ENSG00000088325	TPX2	22974	0	1	0	0	0	-0.118927	0.287666	0.999987	12.6234	12.4464	12.5826
	ENSG00000166747	AP1G1	164	0	0	0	0	0	-0.124182	0.287681	0.999987	11.833	11.7467	11.7087
	ENSG00000235954	TTC28-AS1	284900	0	1	0	0	0	-0.303749	0.287813	0.999987	9.52934	9.42103	9.38731
	ENSG00000144959	NCEH1	57552	0	0	0	0	0	0.239826	0.287891	0.999987	9.88032	9.90698	10.1077
	ENSG00000185272	RBM11	54033	0	0	0	0	0	0.738301	0.288001	0.999987	8.63923	8.72208	8.80343
	ENSG00000106628	POLD2	5425	0	0	0	0	0	-0.116	0.288236	0.999987	12.2604	12.138	12.1784
	ENSG00000141232	TOB1	10140	0	0	0	0	0	0.128625	0.288312	0.999987	11.4849	11.5836	11.5971
	ENSG00000156535	CD109	135228	0	0	0	0	0	0.369673	0.2884	0.999987	9.15687	9.31806	9.24017
	ENSG00000173848	NET1	10276	0	0	0	0	1	-0.117858	0.288419	0.999987	13.332	13.3087	13.1266
	ENSG00000047936	ROS1	6098	0	0	0	0	0	-0.702169	0.2885	0.999987	8.81504	8.67891	8.69263
	ENSG00000109787	KLF3	51274	0	1	0	0	0	0.138752	0.28851	0.999987	11.5516	11.5823	11.7475
	ENSG00000222345	SNORD19C	109616991	0	0	0	0	0	0.995359	0.288628	0.999987	8.50865	8.58529	8.67455
	ENSG00000124406	ATP8A1	10396	0	0	0	0	0	-0.137169	0.288631	0.999987	11.5346	11.4794	11.3629
	ENSG00000123146	ADGRE5	976	0	1	0	0	0	-0.209032	0.288707	0.999987	10.1637	10.0831	9.99995
	ENSG00000010361	FUZ	80199	0	0	0	0	0	-0.310439	0.288727	0.999987	9.4992	9.39104	9.35693
	ENSG00000130985	UBA1	7317	0	0	1	0	0	-0.11491	0.288769	0.999987	12.2687	12.1678	12.1667
	ENSG00000155252	PI4K2A	55361	0	0	0	0	0	-0.277582	0.288869	0.999987	9.64958	9.54489	9.50616
	ENSG00000186376	ZNF75D	7626	0	0	1	0	0	-0.264861	0.288875	0.999987	9.71225	9.59403	9.58569
	ENSG00000154429	CCSAP	126731	0	0	0	0	0	-0.157282	0.289276	0.999987	10.8528	10.7637	10.7157
	ENSG00000169684	CHRNA5	1138	0	0	0	0	0	0.215535	0.289298	0.999987	9.91543	10.025	10.0412
	ENSG00000070047	PHRF1	57661	0	0	0	0	0	-0.241113	0.289942	0.999987	9.85684	9.73617	9.73625
	ENSG00000127616	SMARCA4	6597	0	0	0	0	0	-0.116246	0.290075	0.999987	12.2496	12.1215	12.1729
	ENSG00000111785	RIC8B	55188	0	0	0	0	0	-0.249356	0.290081	0.999987	9.81991	9.66469	9.73147
	ENSG00000185453	ZSWIM9	374920	0	0	0	0	0	0.33149	0.290099	0.999987	9.2607	9.3745	9.39062
	ENSG00000124507	PACSIN1	29993	0	0	1	0	0	-0.161073	0.290225	0.999987	10.7677	10.6339	10.6767
	ENSG00000173083	HPSE	10855	0	0	0	0	0	1.01358	0.290339	0.999987	8.4978	8.63116	8.60458
	ENSG00000134193	REG4	83998	0	1	0	0	0	0.673725	0.290671	0.999987	8.7135	8.73947	8.9373
	ENSG00000099377	HSD3B7	80270	0	0	0	0	0	1.59031	0.291148	0.999987	8.3696	8.51327	8.45634
	ENSG00000140297	GCNT3	9245	0	0	0	0	0	1.32453	0.291159	0.999987	8.42121	8.45768	8.61533
	ENSG00000170324	FRMPD2	143162	0	0	0	0	0	0.352755	0.291169	0.999987	9.18784	9.30789	9.31126
	ENSG00000233954	UQCRHL	440567	0	0	0	0	0	-0.363746	0.291176	0.999987	9.35372	9.28459	9.15428
	ENSG00000183248	PRR36	80164	0	0	0	0	0	-0.295655	0.291244	0.999987	9.5689	9.4073	9.48228
	ENSG00000120278	PLEKHG1	57480	0	0	0	0	0	1.36956	0.291262	0.999987	8.42121	8.63832	8.41819
	ENSG00000125841	NRSN2	80023	0	0	0	0	0	-0.176746	0.291273	0.999987	10.5866	10.522	10.4111
	ENSG00000188549	CCDC9B	388115	0	0	0	0	0	0.195999	0.291293	0.999987	10.1476	10.3069	10.2197
	ENSG00000158092	NCK1	4690	0	0	0	0	0	0.191377	0.291328	0.999987	10.1563	10.2725	10.2699
	ENSG00000104549	SQLE	6713	0	0	0	0	0	-0.268221	0.291515	0.999987	12.9339	12.5451	12.8164
	ENSG00000174720	LARP7	51574	0	0	0	0	0	0.137192	0.291575	0.999987	11.174	11.2947	11.2668
	ENSG00000136261	BZW2	28969	0	0	0	0	1	-0.133396	0.291852	0.999987	11.4625	11.3824	11.3267
	ENSG00000147592	LACTB2	51110	0	0	1	0	0	0.243124	0.291913	0.999987	9.85526	9.87595	10.0883
	ENSG00000105559	PLEKHA4	57664	0	0	0	0	0	1.76892	0.291938	0.999987	8.34817	8.50301	8.41819
	ENSG00000182256	GABRG3	2567	0	0	0	0	0	0.774301	0.29197	0.999987	8.6087	8.71014	8.751
	ENSG00000152926	ZNF117	51351	0	0	1	0	0	0.238506	0.29202	0.999987	9.91393	9.92865	10.154
	ENSG00000205726	ITSN1	6453	0	1	0	0	0	-0.14266	0.292177	0.999987	11.1792	11.0966	11.0416
	ENSG00000123427	EEF1AKMT3	25895	0	1	0	0	0	0.396647	0.29258	0.999987	9.07392	9.22777	9.16285
	ENSG00000156509	FBXO43	286151	0	0	0	0	0	0.618143	0.292699	0.999987	8.73784	8.80877	8.9139
	ENSG00000147642	SYBU	55638	0	0	0	0	0	0.273232	0.292876	0.999987	9.52509	9.68432	9.60468
	ENSG00000145425	RPS3A	6189	0	1	0	0	0	-0.101827	0.292992	0.999987	13.5242	13.4493	13.4051
	ENSG00000217236	SP9	100131390	0	0	0	0	0	2.5313	0.293065	NA	8.28957	8.38509	8.41819
	ENSG00000157680	DGKI	9162	0	0	0	0	0	2.5313	0.293065	NA	8.28957	8.38509	8.41819
	ENSG00000166128	RAB8B	51762	0	0	0	0	0	-0.137635	0.293098	0.999987	11.4691	11.4137	11.2988
	ENSG00000105254	TBCB	1155	0	0	0	0	0	-0.170754	0.293111	0.999987	10.5999	10.5148	10.4546
	ENSG00000131368	MRPS25	64432	0	0	0	0	0	0.136691	0.293116	0.999987	11.2826	11.3464	11.436
	ENSG00000258289	CHURC1	91612	0	0	0	0	0	0.16853	0.293142	0.999987	10.5003	10.6454	10.5794
[truncated: 12,579 more rows]
