# Supplementary material for: Dual functions of SPOP and ERG dictate androgen therapy responses in prostate cancer
Source: Nat Commun. 2021 Feb 2;12:734. doi: 10.1038/s41467-020-20820-x (PMC7854732; doi:10.1038/s41467-020-20820-x)
Supplement: Supplementary file 27 — Supplementary Data 24 [file 41467_2020_20820_MOESM27_ESM.xlsx]

## Sheet: Supplementary Data 24
			VCaP
			shSPOP vs PLKO
	CHROMATIN OCCUPANCY	GENESET	DIRECTION	FDR
	AR+ERG COBOUND	ERG-REPRESSED DHT-INDUCED	Up	7.89801e-11
		ALL COBOUND	Down	0.872631
	ERG BOUND ONLY	ERG-INDUCED	Down	9.86177e-05
		ERG-REPRESSED	Up	0.000674424
	AR BOUND ONLY	DHT-INDUCED	Up	0.000405326
		DHT-REPRESSED	Down	0.000852411
