# Supplementary material for: Dual functions of SPOP and ERG dictate androgen therapy responses in prostate cancer
Source: Nat Commun. 2021 Feb 2;12:734. doi: 10.1038/s41467-020-20820-x (PMC7854732; doi:10.1038/s41467-020-20820-x)
Supplement: Supplementary file 28 — Supplementary Data 25 [file 41467_2020_20820_MOESM28_ESM.xlsx]

## Sheet: Supplementary Data 25
				AR+ERG CO-BOUND	ERG BOUND ONLY		AR BOUND ONLY		DHT vs CTRL (DESeq2)			Averaged mRNA expression (VST-Normalized)
	ENSEMBL_ID	SYMBOL	ENTREZ	AR-INDUCED ERG-REPRESSED	ERG_INDUCED	ERG_REPRESSED	DHT_INDUCED	DHT_REPRESSED	log2FoldChange	pvalue	padj	VCAP_CTRL	VCAP_DHT
	ENSG00000127954	STEAP4	79689	0	0	0	0	0	8.07638	2.25834e-63	3.58014e-59	6.54042	13.9164
	ENSG00000139220	PPFIA2	8499	0	0	0	0	0	-6.66504	4.38283e-42	3.47405e-38	12.0141	6.2563
	ENSG00000077616	NAALAD2	10003	0	0	0	0	0	-6.72098	9.55228e-40	5.04774e-36	12.3487	6.44208
	ENSG00000120251	GRIA2	2891	0	0	0	0	0	-5.19935	5.00034e-30	1.98176e-26	11.9657	7.19764
	ENSG00000086205	FOLH1	2346	0	0	0	0	0	-4.37929	4.75657e-23	1.50812e-19	12.856	8.63409
	ENSG00000113140	SPARC	6678	0	0	0	0	0	5.79613	4.21368e-20	9.54277e-17	5.46001	9.519
	ENSG00000142515	KLK3	354	0	0	0	1	0	3.85761	4.06474e-20	9.54277e-17	12.8206	16.6712
	ENSG00000132437	DDC	1644	0	0	0	0	0	-4.43191	2.00688e-19	3.97687e-16	10.5227	6.70231
	ENSG00000242265	PEG10	23089	0	0	0	0	0	-4.00142	2.78464e-18	4.90499e-15	13.2565	9.36991
	ENSG00000169245	CXCL10	3627	0	0	0	0	0	5.4952	1.60673e-17	2.54715e-14	5.45476	9.19284
	ENSG00000170369	CST2	1470	0	0	0	1	0	4.82392	5.56358e-17	8.01814e-14	8.35097	13.1569
	ENSG00000013588	GPRC5A	9052	0	0	0	0	0	5.61405	1.02048e-16	1.34814e-13	5.34545	9.00014
	ENSG00000164690	SHH	6469	0	0	0	0	0	-4.78251	1.71037e-16	2.08573e-13	9.60292	5.95484
	ENSG00000155849	ELMO1	9844	0	0	0	0	0	5.35894	2.35022e-16	2.66129e-13	5.52373	9.29917
	ENSG00000163993	S100P	6286	0	0	0	0	0	6.21301	4.19986e-16	4.43869e-13	5.10351	8.75949
	ENSG00000134240	HMGCS2	3158	0	0	0	0	0	3.63127	5.27361e-16	5.22516e-13	8.27175	11.7199
	ENSG00000169083	AR	367	0	0	0	0	0	-4.05394	2.28315e-15	2.01082e-12	16.3908	12.4442
	ENSG00000134531	EMP1	2012	0	0	0	0	0	5.00221	3.0029e-15	2.50552e-12	5.58944	9.06336
	ENSG00000105989	WNT2	7472	0	1	0	0	0	-4.97468	4.22995e-15	3.19321e-12	9.37991	5.76855
	ENSG00000059804	SLC2A3	6515	0	0	0	0	0	4.87446	1.59087e-14	1.14637e-11	5.6242	9.02758
	ENSG00000080493	SLC4A4	8671	0	0	0	0	0	-4.48235	3.76123e-14	2.59247e-11	9.10846	5.83419
	ENSG00000125266	EFNB2	1948	0	0	0	0	0	-3.51655	5.21633e-14	3.4456e-11	11.5699	8.25958
	ENSG00000140465	CYP1A1	1543	0	0	0	0	0	4.96184	5.85155e-14	3.71058e-11	5.52875	8.8915
	ENSG00000138079	SLC3A1	6519	0	0	0	0	1	-4.26752	1.12089e-13	6.83441e-11	9.14468	5.95484
	ENSG00000112183	RBM24	221662	0	0	0	0	0	5.27034	1.33852e-13	7.85907e-11	5.42566	9.02153
	ENSG00000076706	MCAM	4162	0	0	0	0	0	-4.33537	2.05005e-13	1.16069e-10	9.03624	5.86559
	ENSG00000204666	LOC400710	400710	0	0	1	0	0	4.63465	2.76064e-13	1.45882e-10	6.73237	10.9532
	ENSG00000128253	RFPL2	10739	0	0	0	0	0	3.91457	2.7137e-13	1.45882e-10	6.95852	10.43
	ENSG00000090402	SI	6476	0	0	0	0	1	-3.39063	3.1056e-13	1.58816e-10	10.6488	7.56144
	ENSG00000163631	ALB	213	0	0	0	0	0	-4.71082	7.82645e-13	3.87727e-10	9.52646	6.0107
	ENSG00000162989	KCNJ3	3760	0	0	0	0	1	-5.29682	1.01126e-12	4.85804e-10	8.57895	5.3023
	ENSG00000146674	IGFBP3	3486	0	0	0	0	0	-3.71205	1.24422e-12	5.80136e-10	10.8888	7.55299
	ENSG00000070526	ST6GALNAC1	55808	0	0	0	0	0	3.5815	1.28705e-12	5.82961e-10	7.72714	11.0764
	ENSG00000242110	AMACR	23600	0	0	0	1	0	3.30906	1.51873e-12	6.68789e-10	7.86484	10.9373
	ENSG00000198643	FAM3D	131177	0	0	0	0	0	3.90577	3.66634e-12	1.57088e-09	6.3577	9.51039
	ENSG00000126785	RHOJ	57381	0	0	0	0	0	6.71139	4.1314e-12	1.72355e-09	4.87003	8.19091
	ENSG00000081181	ARG2	384	0	0	0	0	0	-3.44473	4.65981e-12	1.89415e-09	11.1268	7.95615
	ENSG00000144481	TRPM8	79054	1	0	0	0	0	2.88701	1.16439e-11	4.61478e-09	12.3538	15.2351
	ENSG00000155850	SLC26A2	1836	0	0	0	0	0	3.0567	1.30154e-11	5.03253e-09	10.1843	13.216
	ENSG00000163406	SLC15A2	6565	0	0	0	1	0	3.39043	1.42665e-11	5.2597e-09	7.3238	10.3706
	ENSG00000138759	FRAS1	80144	0	0	0	0	0	-3.61938	3.54364e-11	1.27676e-08	9.20119	6.34225
	ENSG00000187678	SPRY4	81848	0	0	0	0	0	3.33378	3.98023e-11	1.40219e-08	7.08089	9.99063
	ENSG00000117525	F3	2152	0	0	0	0	0	3.91815	4.30276e-11	1.48286e-08	7.6485	11.4329
	ENSG00000167654	ATCAY	85300	0	0	0	0	0	-4.49023	4.49852e-11	1.51734e-08	8.47976	5.54261
	ENSG00000154274	C4orf19	55286	0	0	0	0	0	3.58686	5.54038e-11	1.82983e-08	6.56323	9.519
	ENSG00000100170	SLC5A1	6523	0	0	0	0	0	6.01512	1.39791e-10	4.52266e-08	4.94534	8.0063
	ENSG00000118777	ABCG2	9429	0	0	0	0	0	4.43668	1.50591e-10	4.77463e-08	5.68127	8.81656
	ENSG00000144339	TMEFF2	23671	0	0	0	0	0	-3.37014	1.61316e-10	5.01439e-08	10.8604	7.81542
	ENSG00000146555	SDK1	221935	0	0	0	0	0	3.08713	2.153e-10	6.56376e-08	8.09254	11.0031
	ENSG00000145819	ARHGAP26	23092	1	0	0	0	0	3.2018	2.39568e-10	7.03309e-08	7.20458	10.0288
	ENSG00000186063	AIDA	64853	0	0	0	0	0	-3.20958	3.53512e-10	1.01895e-07	11.9937	8.97218
	ENSG00000263155	MYZAP	100820829	0	0	0	0	0	-4.14339	3.73988e-10	1.05872e-07	8.5039	5.69862
	ENSG00000171346	KRT15	3866	0	0	0	0	0	5.89304	4.02604e-10	1.11973e-07	4.96045	7.91077
	ENSG00000111052	LIN7A	8825	0	0	0	0	0	-3.42113	5.26747e-10	1.43975e-07	9.53915	6.71796
	ENSG00000196482	ESRRG	2104	0	0	0	0	0	3.69507	5.93893e-10	1.5634e-07	6.57899	9.71156
	ENSG00000136383	ALPK3	57538	0	0	0	0	0	2.99656	6.00534e-10	1.5634e-07	7.95314	10.7462
	ENSG00000138119	MYOF	26509	0	0	0	0	0	3.38261	8.54168e-10	2.18405e-07	6.60005	9.37703
	ENSG00000122420	PTGFR	5737	0	0	0	0	0	-4.37973	9.13114e-10	2.29771e-07	8.27008	5.4994
	ENSG00000096088	PGC	5225	0	0	0	1	0	6.57154	1.04839e-09	2.59689e-07	4.82216	7.80126
	ENSG00000183098	GPC6	10082	0	0	0	0	0	-3.73688	1.19479e-09	2.914e-07	8.5504	5.89613
	ENSG00000078596	ITM2A	9452	0	1	0	0	0	-2.66566	1.61843e-09	3.88742e-07	14.2135	11.582
	ENSG00000173706	HEG1	57493	0	0	0	0	0	-3.99628	1.70444e-09	4.0329e-07	8.38094	5.69862
	ENSG00000134612	FOLH1B	219595	0	0	0	0	0	-6.12384	1.82466e-09	4.25388e-07	8.06776	4.95288
	ENSG00000124107	SLPI	6590	0	0	0	0	0	4.40817	2.41329e-09	5.54463e-07	5.48417	8.30026
	ENSG00000078114	NEBL	10529	0	0	0	0	0	2.81436	2.57622e-09	5.8057e-07	8.98504	11.7227
	ENSG00000079337	RAPGEF3	10411	0	0	0	0	0	3.18836	2.60017e-09	5.8057e-07	6.80837	9.48645
	ENSG00000182568	SATB1	6304	0	0	0	0	0	-3.74246	3.30624e-09	7.27969e-07	8.43538	5.83419
	ENSG00000096060	FKBP5	2289	1	0	0	0	0	2.5023	5.05102e-09	1.0969e-06	11.4211	13.9093
	ENSG00000184254	ALDH1A3	220	1	0	0	0	0	2.63786	5.77989e-09	1.23823e-06	8.6369	11.1461
	ENSG00000010319	SEMA3G	56920	0	0	0	0	0	5.06514	6.49911e-09	1.33806e-06	5.13244	7.86389
	ENSG00000110076	NRXN2	9379	0	1	0	0	0	-3.7012	6.40881e-09	1.33806e-06	8.39684	5.83419
	ENSG00000058085	LAMC2	3918	0	0	0	0	0	2.89288	7.13538e-09	1.45022e-06	7.48339	10.0806
	ENSG00000116285	ERRFI1	54206	0	0	0	0	0	2.51397	9.09229e-09	1.77951e-06	9.93414	12.4012
	ENSG00000145623	OSMR	9180	0	0	0	0	0	2.74708	9.03874e-09	1.77951e-06	7.90745	10.4379
	ENSG00000106541	AGR2	10551	1	0	0	0	0	2.4211	9.38457e-09	1.81431e-06	12.0116	14.421
	ENSG00000145920	CPLX2	10814	0	0	1	0	0	-2.63754	1.02958e-08	1.9665e-06	11.0223	8.53548
	ENSG00000135063	FAM189A2	9413	0	0	0	0	0	4.05099	1.24111e-08	2.29289e-06	5.63886	8.32511
	ENSG00000101670	LIPG	9388	0	0	0	0	0	2.73559	1.24386e-08	2.29289e-06	8.16846	10.7361
	ENSG00000154734	ADAMTS1	9510	0	0	0	0	0	-4.03315	1.23765e-08	2.29289e-06	8.81145	5.98311
	ENSG00000104154	SLC30A4	7782	0	0	0	0	0	-2.73981	1.28163e-08	2.33536e-06	12.7014	10.0616
	ENSG00000079385	CEACAM1	634	0	0	0	0	0	4.47912	1.49196e-08	2.68774e-06	5.36119	8.04877
	ENSG00000228278	ORM2	5005	0	0	0	0	0	4.67576	2.28438e-08	4.02381e-06	5.24778	7.89087
	ENSG00000058668	ATP2B4	493	0	0	0	0	0	2.65707	2.99199e-08	5.21231e-06	8.36528	10.8833
	ENSG00000144290	SLC4A10	57282	0	0	0	0	0	-2.68779	3.19283e-08	5.50173e-06	10.1633	7.73572
	ENSG00000198785	GRIN3A	116443	0	0	0	0	1	-5.33778	3.4029e-08	5.73895e-06	7.99604	5.18276
	ENSG00000107742	SPOCK2	9806	0	0	0	0	0	3.1733	3.47115e-08	5.79244e-06	6.6014	9.19553
	ENSG00000139211	AMIGO2	347902	0	0	0	0	0	-3.57817	3.61019e-08	5.9617e-06	8.43002	5.92587
	ENSG00000135414	GDF11	10220	0	0	0	0	0	2.39332	3.87033e-08	6.19761e-06	9.78612	12.1244
	ENSG00000058335	RASGRF1	5923	0	0	1	0	0	-3.24353	3.8524e-08	6.19761e-06	8.57367	6.16395
	ENSG00000124215	CDH26	60437	0	0	0	0	0	-3.45985	3.79367e-08	6.19761e-06	9.02321	6.38313
	ENSG00000137558	PI15	51050	0	0	0	0	1	-3.66366	3.9616e-08	6.28032e-06	8.22846	5.76855
	ENSG00000169429	CXCL8	3576	0	0	0	0	0	4.51893	4.1214e-08	6.46896e-06	5.32816	8.03677
	ENSG00000147168	IL2RG	3561	0	0	0	0	0	4.37527	4.45408e-08	6.9226e-06	5.36834	7.96885
	ENSG00000114315	HES1	3280	0	0	0	0	0	3.34156	4.54641e-08	6.93022e-06	6.65137	9.48425
	ENSG00000140931	CMTM3	123920	0	0	0	0	0	2.96857	4.53964e-08	6.93022e-06	7.58092	10.3247
	ENSG00000137501	SYTL2	54843	0	0	0	0	0	-2.50353	4.60654e-08	6.95499e-06	12.492	10.0616
	ENSG00000134193	REG4	83998	0	1	0	0	0	2.73138	4.73979e-08	7.02242e-06	8.3745	10.9877
	ENSG00000186526	CYP4F8	11283	1	0	0	0	0	2.3685	4.73755e-08	7.02242e-06	9.99372	12.3152
	ENSG00000138641	HERC3	8916	0	0	1	0	0	2.5234	5.0268e-08	7.37869e-06	9.61238	12.0955
	ENSG00000158816	VWA5B1	127731	0	0	0	0	1	-3.14726	5.19261e-08	7.55215e-06	8.63696	6.2563
	ENSG00000160182	TFF1	7031	0	0	0	0	1	3.22299	5.87119e-08	8.46146e-06	6.41297	8.95957
	ENSG00000278709	NKILA	105416157	0	0	0	0	0	2.6132	6.08785e-08	8.69465e-06	9.88025	12.4867
	ENSG00000157087	ATP2B2	491	0	0	0	0	0	-6.50407	7.00372e-08	9.91339e-06	7.85998	4.84981
	ENSG00000215386	MIR99AHG	388815	0	0	0	0	0	-3.02744	7.0899e-08	9.94657e-06	11.0621	8.33492
	ENSG00000169418	NPR1	4881	0	0	0	0	0	4.30404	9.05483e-08	1.25918e-05	5.38056	7.95615
	ENSG00000169604	ANTXR1	84168	0	0	0	0	0	-2.65092	9.34392e-08	1.28808e-05	10.4356	8.01856
	ENSG00000073849	ST6GAL1	6480	0	0	0	0	0	2.38937	1.04005e-07	1.40923e-05	9.46523	11.7935
	ENSG00000165655	ZNF503	84858	0	1	0	0	0	-2.73314	1.04904e-07	1.40936e-05	9.80368	7.41025
	ENSG00000135905	DOCK10	55619	0	0	0	0	0	-2.84168	1.05823e-07	1.40975e-05	9.29106	6.91981
	ENSG00000242082	SLC5A4-AS1	110806273	0	0	0	0	0	3.28208	1.28514e-07	1.68375e-05	6.22958	8.72636
	ENSG00000157613	CREB3L1	90993	0	0	0	0	0	2.5994	1.47471e-07	1.91628e-05	7.89757	10.2949
	ENSG00000112320	SOBP	55084	0	0	0	0	0	-3.8952	1.53116e-07	1.97345e-05	8.01329	5.58397
	ENSG00000123388	HOXC11	3227	0	0	0	0	0	-3.51942	1.56441e-07	2.00005e-05	8.16377	5.80186
	ENSG00000154438	ASZ1	136991	0	0	0	0	0	-8.09879	1.60365e-07	2.03381e-05	8.40489	4.71462
	ENSG00000183508	TENT5C	54855	0	0	0	0	0	3.04824	1.67269e-07	2.10454e-05	6.58767	9.05746
	ENSG00000147408	CSGALNACT1	55790	1	0	0	0	0	2.74046	1.80544e-07	2.25367e-05	9.66931	12.443
	ENSG00000054690	PLEKHH1	57475	0	0	0	0	0	-2.23465	1.83304e-07	2.27025e-05	12.5224	10.3259
	ENSG00000138061	CYP1B1	1545	0	0	0	0	0	2.54477	2.16095e-07	2.61508e-05	7.71915	10.0212
	ENSG00000172771	EFCAB12	90288	0	0	0	0	0	3.63276	2.19005e-07	2.63022e-05	5.80748	8.30526
	ENSG00000124126	PREX1	57580	0	0	0	0	0	-3.04489	2.36379e-07	2.81754e-05	10.1047	7.50115
	ENSG00000138798	EGF	1950	0	0	0	1	0	2.98073	2.41003e-07	2.85121e-05	6.92766	9.49738
	ENSG00000276644	DACH1	1602	0	0	0	0	0	-2.96779	2.4596e-07	2.88829e-05	9.06511	6.68647
	ENSG00000082556	OPRK1	4986	0	0	0	0	0	-2.76175	2.8254e-07	3.29346e-05	9.37273	7.04756
	ENSG00000248329	APELA	100506013	0	0	0	0	1	-3.18884	2.88173e-07	3.33461e-05	8.31288	6.03765
	ENSG00000089250	NOS1	4842	0	0	0	0	0	-6.3738	3.15864e-07	3.62855e-05	7.68815	4.84981
	ENSG00000165092	ALDH1A1	216	0	0	0	1	0	2.5683	3.21619e-07	3.66807e-05	10.0597	12.652
	ENSG00000168824	NSG1	27065	0	0	0	0	1	-4.00221	3.3491e-07	3.77078e-05	8.21804	5.69862
	ENSG00000146039	SLC17A4	10050	0	0	0	0	1	-2.32955	3.35382e-07	3.77078e-05	10.8209	8.62213
	ENSG00000106123	EPHB6	2051	0	0	0	0	0	-4.05822	3.82679e-07	4.27226e-05	7.66441	5.35594
	ENSG00000042832	TG	7038	0	0	0	0	0	2.95522	4.00727e-07	4.44247e-05	6.56473	8.93079
	ENSG00000158270	COLEC12	81035	0	0	0	0	0	-2.2686	4.4026e-07	4.84684e-05	11.401	9.22215
	ENSG00000163399	ATP1A1	476	0	0	0	0	0	2.13667	4.55429e-07	4.97722e-05	12.4901	14.6209
	ENSG00000013293	SLC7A14	57709	0	0	0	0	0	-3.71746	4.58383e-07	4.97722e-05	8.01368	5.66182
	ENSG00000186469	GNG2	54331	0	0	0	0	0	-4.23956	4.62034e-07	4.98273e-05	7.64482	5.3023
	ENSG00000106537	TSPAN13	27075	0	0	0	0	0	2.13354	5.02126e-07	5.37851e-05	11.3213	13.4368
	ENSG00000111291	GPRC5D	55507	0	0	0	0	0	7.02112	5.08055e-07	5.4055e-05	4.60097	7.35274
	ENSG00000228630	HOTAIR	100124700	0	0	0	0	0	-3.91659	6.2777e-07	6.63469e-05	7.66949	5.40638
	ENSG00000102010	BMX	660	0	0	0	0	1	-3.05098	6.8985e-07	7.24251e-05	9.02684	6.6378
	ENSG00000149212	SESN3	143686	0	0	0	0	0	-2.44453	7.15099e-07	7.4582e-05	13.9366	11.5789
	ENSG00000175356	SCUBE2	57758	0	0	0	0	0	2.26051	7.48061e-07	7.75098e-05	9.50028	11.7091
	ENSG00000101871	MID1	4281	0	0	0	0	0	-2.54985	8.05434e-07	8.29126e-05	11.0745	8.7189
	ENSG00000070540	WIPI1	55062	1	0	0	0	0	2.72627	8.59115e-07	8.7868e-05	6.88489	9.16017
	ENSG00000119125	GDA	9615	0	0	0	0	0	2.24631	8.80817e-07	8.95102e-05	8.74645	10.8816
	ENSG00000172159	FRMD3	257019	0	0	0	0	0	3.32992	8.97145e-07	9.05888e-05	5.97541	8.34468
	ENSG00000198734	F5	2153	0	0	0	0	0	2.52349	9.42755e-07	9.45917e-05	8.8631	11.3443
	ENSG00000164604	GPR85	54329	0	0	0	0	0	-7.87954	9.51963e-07	9.49149e-05	8.05681	4.71462
	ENSG00000122012	SV2C	22987	0	0	0	0	0	3.15995	9.6092e-07	9.52091e-05	6.17407	8.52695
	ENSG00000113083	LOX	4015	0	0	0	0	0	3.91251	1.03034e-06	0.000100827	5.54429	8.06068
	ENSG00000111961	SASH1	23328	0	0	0	0	0	2.28702	1.02743e-06	0.000100827	9.00354	11.2132
	ENSG00000126562	WNK4	65266	0	0	0	0	0	-2.7639	1.10261e-06	0.000107238	8.91571	6.70231
	ENSG00000205856	C22orf42	150297	0	0	0	0	0	6.30924	1.15374e-06	0.000111526	4.65622	7.27218
	ENSG00000151503	NCAPD3	23310	0	0	1	0	0	2.06242	1.18968e-06	0.000114303	11.7503	13.8008
	ENSG00000115758	ODC1	4953	0	0	0	0	0	2.12301	1.24712e-06	0.0001191	12.6035	14.7334
	ENSG00000175928	LRRN1	57633	0	0	0	0	0	-4.62871	1.2792e-06	0.000121432	7.41646	5.11483
	ENSG00000117069	ST6GALNAC5	81849	0	0	1	0	0	-3.70148	1.3651e-06	0.000128816	7.69997	5.4994
	ENSG00000198648	STK39	27347	1	0	0	0	0	2.10589	1.51623e-06	0.000142229	10.2468	12.3195
	ENSG00000197888	UGT2B17	7367	0	0	0	0	1	-4.19209	1.53698e-06	0.000143328	7.66271	5.35594
	ENSG00000122176	FMOD	2331	0	0	0	0	0	2.64198	1.84261e-06	0.000170824	7.8879	10.3906
	ENSG00000086548	CEACAM6	4680	0	0	0	0	0	8.09554	2.03588e-06	0.000187645	4.54255	7.41961
	ENSG00000133816	MICAL2	9645	0	0	0	0	0	2.27412	2.07222e-06	0.00018989	8.09437	10.1911
	ENSG00000255529	POLR2M	81488	0	1	0	0	0	-2.16837	2.09761e-06	0.000191111	11.3071	9.23266
	ENSG00000171435	KSR2	283455	0	0	0	0	0	-2.32559	2.21817e-06	0.000200941	9.69676	7.62733
	ENSG00000255240	LOC283194	283194	0	0	0	0	1	-2.5564	2.32413e-06	0.000209343	9.0629	6.94634
	ENSG00000162598	C1orf87	127795	0	0	0	0	0	4.32221	2.45163e-06	0.00021958	5.21884	7.52731
	ENSG00000167653	PSCA	8000	0	0	0	0	0	2.7388	2.51237e-06	0.000223757	6.7053	8.93402
	ENSG00000198963	RORB	6096	0	0	0	0	0	-4.29177	2.61997e-06	0.000232036	7.66376	5.35594
	ENSG00000008513	ST3GAL1	6482	0	0	0	0	0	2.54952	2.67623e-06	0.000235702	7.52375	9.8339
	ENSG00000254349	MIR2052HG	441355	0	0	0	0	0	-5.27822	2.81866e-06	0.000246874	7.30811	4.95288
	ENSG00000139219	COL2A1	1280	0	0	0	0	0	-2.99355	2.86868e-06	0.000249874	8.53198	6.32131
	ENSG00000196167	COLCA1	399948	0	0	0	0	0	-2.56631	2.93895e-06	0.000254596	14.0931	11.6902
	ENSG00000277586	NEFL	4747	0	1	0	0	0	-2.1343	3.03975e-06	0.000261897	10.4269	8.42958
	ENSG00000123983	ACSL3	2181	0	0	0	0	0	1.96735	3.10856e-06	0.000266379	13.3186	15.2833
	ENSG00000174948	GPR149	344758	0	0	0	0	0	-9.94177	3.19993e-06	0.000272734	7.87718	4.38583
	ENSG00000088992	TESC	54997	0	0	0	0	0	2.59801	3.27678e-06	0.000277791	8.23533	10.7635
	ENSG00000063015	SEZ6	124925	0	0	0	0	0	-2.5307	3.38582e-06	0.000285508	8.83157	6.77878
	ENSG00000156284	CLDN8	9073	1	0	0	0	0	2.21234	3.6399e-06	0.000305309	8.56492	10.6652
	ENSG00000261824	LINC00662	148189	0	0	0	0	0	-2.1178	3.69717e-06	0.00030848	10.5103	8.52266
	ENSG00000136826	KLF4	9314	0	0	1	0	0	2.66151	5.11456e-06	0.000424508	7.29019	9.68886
	ENSG00000166840	GLYATL1	92292	0	0	0	0	0	-2.24083	5.39971e-06	0.000445842	9.64431	7.65127
	ENSG00000077782	FGFR1	2260	0	0	0	0	0	2.07777	5.99095e-06	0.000492096	9.40358	11.4266
	ENSG00000123560	PLP1	5354	0	0	0	0	0	8.57587	6.8081e-06	0.000556334	4.38583	6.71796
	ENSG00000187634	SAMD11	148398	0	0	0	0	0	-3.10521	7.10682e-06	0.000577766	9.07388	6.73343
	ENSG00000262884	LOC101927911	101927911	0	0	0	0	0	2.36923	8.27913e-06	0.000669638	7.48557	9.5963
	ENSG00000121005	CRISPLD1	83690	0	0	0	0	0	-2.89184	8.61805e-06	0.000693513	8.04981	6.03765
	ENSG00000154027	AK5	26289	0	0	0	0	0	-3.12734	8.67366e-06	0.000694462	7.78171	5.76855
	ENSG00000136237	RAPGEF5	9771	0	1	0	0	0	2.2532	8.76499e-06	0.000698248	8.6295	10.8072
	ENSG00000144749	LRIG1	26018	0	0	0	0	0	2.25197	9.21156e-06	0.000726522	9.60579	11.8657
	ENSG00000059377	TBXAS1	6916	0	0	0	0	0	2.41321	9.20239e-06	0.000726522	7.1232	9.1766
	ENSG00000198682	PAPSS2	9060	0	1	0	0	0	2.03481	9.35068e-06	0.000733843	8.77052	10.7006
	ENSG00000117519	CNN3	1266	0	0	0	0	0	1.97722	9.76452e-06	0.000756	9.5705	11.4931
	ENSG00000146376	ARHGAP18	93663	0	0	0	1	0	2.13747	9.77606e-06	0.000756	8.09938	10.066
	ENSG00000139329	LUM	4060	0	0	0	0	1	-7.16306	9.69677e-06	0.000756	7.52663	4.71462
	ENSG00000020577	SAMD4A	23034	0	1	0	0	0	-1.97251	1.05099e-05	0.000808806	10.7582	8.88151
	ENSG00000121753	ADGRB2	576	0	0	1	0	0	-2.55046	1.10265e-05	0.000844459	9.83889	7.65916
	ENSG00000177098	SCN4B	6330	0	0	0	0	0	-4.26026	1.25314e-05	0.000955096	7.16235	5.11483
	ENSG00000105255	FSD1	79187	0	0	0	0	0	-2.84959	1.26466e-05	0.000958988	7.97663	6.0107
	ENSG00000158813	EDA	1896	0	0	0	0	0	-2.48457	1.27034e-05	0.000958988	8.63455	6.67044
	ENSG00000169439	SDC2	6383	0	0	0	0	1	-2.4462	1.2927e-05	0.000971238	8.84907	6.86515
	ENSG00000117154	IGSF21	84966	0	0	0	0	0	-4.25495	1.48143e-05	0.00110779	7.15066	5.11483
	ENSG00000173334	TRIB1	10221	0	0	0	0	0	-1.98746	1.49602e-05	0.00110824	14.2845	12.34
	ENSG00000137801	THBS1	7057	0	0	0	0	0	-1.85628	1.4935e-05	0.00110824	13.0466	11.2126
	ENSG00000176204	LRRTM4	80059	0	0	0	0	0	-5.62484	1.50457e-05	0.00110939	7.11795	4.84981
	ENSG00000089356	FXYD3	5349	0	0	0	0	0	1.93326	1.53292e-05	0.00112506	9.29823	11.1606
	ENSG00000152465	NMT2	9397	0	0	0	0	0	-2.06655	1.60089e-05	0.00116954	9.78966	7.91734
	ENSG00000154358	OBSCN	84033	0	0	0	0	0	-3.54457	1.61249e-05	0.00117261	7.37802	5.40638
	ENSG00000160336	ZNF761	388561	1	0	0	0	0	1.88739	1.92809e-05	0.00139571	11.7143	13.6039
	ENSG00000071246	VASH1	22846	0	0	0	0	0	-2.8681	1.96113e-05	0.00141317	7.85169	5.92587
	ENSG00000104722	NEFM	4741	0	0	0	0	0	-2.45287	2.01937e-05	0.00144856	8.4541	6.55245
	ENSG00000137449	CPEB2	132864	0	0	0	0	0	2.54594	2.05987e-05	0.00146435	6.68355	8.73008
	ENSG00000107147	KCNT1	57582	0	0	1	0	0	-2.61528	2.05312e-05	0.00146435	8.1668	6.2563
	ENSG00000120885	CLU	1191	0	0	0	0	0	-1.88745	2.08938e-05	0.0014787	11.9376	10.1008
	ENSG00000186352	ANKRD37	353322	0	0	1	0	0	2.78655	2.10345e-05	0.00148204	6.63877	8.96903
	ENSG00000111348	ARHGDIB	397	0	0	0	0	0	1.89452	2.16565e-05	0.00151912	9.81202	11.6638
	ENSG00000125257	ABCC4	10257	1	0	0	0	0	2.04401	2.18431e-05	0.00152546	11.0177	13.0919
	ENSG00000171517	LPAR3	23566	0	0	0	0	0	3.70423	2.22167e-05	0.00154475	5.43894	7.62733
	ENSG00000121858	TNFSF10	8743	0	0	0	0	0	2.06148	2.31679e-05	0.00160384	8.10923	10.006
	ENSG00000070886	EPHA8	2046	0	0	0	0	0	-3.35686	2.50994e-05	0.00173	7.56066	5.58397
	ENSG00000154639	CXADR	1525	0	0	1	0	0	1.80399	2.70124e-05	0.0018538	10.7086	12.4873
	ENSG00000069206	ADAM7	8756	0	0	0	0	0	-6.85949	2.83072e-05	0.00193428	7.28798	4.71462
	ENSG00000158467	AHCYL2	23382	0	0	0	0	0	2.06716	2.94114e-05	0.00200111	9.43828	11.4887
	ENSG00000066230	SLC9A3	6550	0	0	0	0	0	-3.10806	3.36501e-05	0.00227002	7.93838	5.92587
	ENSG00000100604	CHGA	1113	0	0	1	0	0	-2.27636	3.35197e-05	0.00227002	8.7953	6.93314
	ENSG00000133169	BEX1	55859	0	0	0	0	0	-2.08292	3.55552e-05	0.00238838	9.29131	7.47449
	ENSG00000132821	VSTM2L	128434	0	0	0	0	0	-2.01261	3.58571e-05	0.00239849	9.77504	7.95615
	ENSG00000090339	ICAM1	3383	0	1	0	0	0	2.46446	3.70843e-05	0.00247016	6.6656	8.62213
	ENSG00000165507	DEPP1	11067	0	0	1	0	0	2.76225	3.82024e-05	0.00253399	6.1879	8.19091
	ENSG00000174607	UGT8	7368	0	1	0	0	0	-1.92458	3.8567e-05	0.00253464	10.0147	8.2388
	ENSG00000185811	IKZF1	10320	0	0	0	0	0	4.61078	3.84241e-05	0.00253464	4.99453	7.04756
	ENSG00000215559	ANKRD20A11P	391267	0	0	0	0	0	-4.78641	3.8692e-05	0.00253464	6.9703	4.95288
	ENSG00000162981	LRATD1	151354	0	0	0	0	0	-1.98319	3.92987e-05	0.0025638	10.123	8.30026
	ENSG00000143797	MBOAT2	129642	0	0	0	1	0	1.97078	4.02947e-05	0.002618	11.7325	13.7439
	ENSG00000196104	SPOCK3	50859	0	0	0	0	0	-4.70265	4.0579e-05	0.00262571	6.94783	4.95288
	ENSG00000114166	KAT2B	8850	0	0	0	0	0	1.99194	4.13666e-05	0.00265002	8.61248	10.5077
	ENSG00000242574	HLA-DMB	3109	0	0	0	0	0	2.9519	4.14561e-05	0.00265002	5.98257	8.03677
	ENSG00000091879	ANGPT2	285	0	0	0	0	0	4.59958	4.12734e-05	0.00265002	4.99657	7.04756
	ENSG00000184012	TMPRSS2	7113	0	0	0	0	0	2.15334	4.17067e-05	0.00265533	11.984	14.2379
	ENSG00000198597	ZNF536	9745	0	0	0	0	0	-8.93523	4.26612e-05	0.00270523	7.08038	4.38583
	ENSG00000162545	CAMK2N1	55450	0	0	0	0	0	-2.01593	4.35841e-05	0.00275274	13.0591	11.1314
	ENSG00000125772	GPCPD1	56261	0	0	0	0	0	2.04725	4.61626e-05	0.00290403	9.89405	11.9588
	ENSG00000162772	ATF3	467	0	0	0	0	0	3.14503	4.65398e-05	0.00291619	5.84283	7.99392
	ENSG00000058404	CAMK2B	816	0	0	0	0	0	-1.8671	4.80673e-05	0.00298132	11.0497	9.26885
	ENSG00000111674	ENO2	2026	0	0	0	0	0	-2.05861	4.80301e-05	0.00298132	9.79239	7.94975
	ENSG00000142156	COL6A1	1291	0	0	0	0	0	-2.2151	4.81434e-05	0.00298132	9.80153	7.86389
	ENSG00000099260	PALMD	54873	0	0	1	0	0	2.40798	4.86614e-05	0.00300167	6.74368	8.68097
	ENSG00000196187	TMEM63A	9725	0	0	0	0	0	2.02359	5.09932e-05	0.00311882	7.99045	9.84078
	ENSG00000139970	RTN1	6252	0	0	0	0	0	-1.83965	5.11507e-05	0.00311882	10.6457	8.90143
	ENSG00000186806	VSIG10L	147645	0	0	0	0	0	2.29152	5.11003e-05	0.00311882	6.97982	8.88151
	ENSG00000145451	GLRA3	8001	0	0	0	0	0	-4.11767	5.26934e-05	0.00318918	7.02746	5.11483
	ENSG00000137571	SLCO5A1	81796	0	0	0	0	0	-1.8424	5.27071e-05	0.00318918	10.5325	8.79187
	ENSG00000124496	TRERF1	55809	0	0	0	0	0	-1.94543	5.44544e-05	0.00328238	9.78468	8.01856
	ENSG00000172819	RARG	5916	0	0	0	0	0	-2.33379	5.47988e-05	0.00329062	8.49898	6.67044
	ENSG00000133636	NTS	4922	0	0	0	0	0	-8.82433	5.72192e-05	0.00341014	6.9943	4.38583
	ENSG00000273777	CEACAM20	125931	0	0	0	0	0	6.25444	5.70312e-05	0.00341014	4.60703	6.80819
	ENSG00000265369	PCAT18	728606	0	0	0	0	0	8.14523	5.94198e-05	0.00352802	4.38583	6.44208
	ENSG00000164076	CAMKV	79012	0	0	0	0	0	-1.81387	5.99781e-05	0.0035347	10.7944	9.0663
	ENSG00000105409	ATP1A3	478	0	0	0	0	0	-1.75943	5.97663e-05	0.0035347	11.3001	9.5963
	ENSG00000166833	NAV2	89797	0	0	0	0	0	2.38495	6.15031e-05	0.00361114	6.84392	8.80955
	ENSG00000178222	RNF212	285498	0	0	0	0	0	-2.15677	6.25943e-05	0.00366165	8.87798	7.08368
	ENSG00000176454	LPCAT4	254531	0	0	0	0	0	-2.0723	6.30985e-05	0.00367758	9.0751	7.30294
	ENSG00000111816	FRK	2444	0	0	0	0	0	1.87232	6.60665e-05	0.00383646	8.60797	10.3694
	ENSG00000019991	HGF	3082	0	0	0	0	0	-8.77484	6.81644e-05	0.00394383	6.942	4.38583
	ENSG00000149294	NCAM1	4684	0	0	0	0	0	-4.00738	7.14334e-05	0.00408821	6.97737	5.11483
	ENSG00000173212	MAB21L3	126868	0	0	0	0	0	2.3031	7.29137e-05	0.00415792	7.10399	9.08093
	ENSG00000016402	IL20RA	53832	0	0	0	0	0	2.00149	7.3304e-05	0.00416519	7.88595	9.70026
	ENSG00000086062	B4GALT1	2683	0	0	1	0	0	1.74972	7.45875e-05	0.00420796	10.3401	12.0643
	ENSG00000108932	SLC16A6	9120	0	0	0	0	0	2.779	7.43471e-05	0.00420796	6.12608	8.13011
	ENSG00000165194	PCDH19	57526	0	0	0	0	0	-8.68288	7.89673e-05	0.00442356	6.90293	4.38583
	ENSG00000178573	MAF	4094	0	0	1	0	0	2.45167	8.17996e-05	0.00456609	6.54197	8.44325
	ENSG00000173482	PTPRM	5797	1	0	0	0	0	2.00697	8.2364e-05	0.00458146	7.71256	9.50173
	ENSG00000117143	UAP1	6675	0	0	0	0	0	1.69799	8.45408e-05	0.0046861	11.1072	12.7904
	ENSG00000156218	ADAMTSL3	57188	0	0	0	0	0	-2.3147	8.72611e-05	0.00482004	8.30488	6.53469
	ENSG00000151883	PARP8	79668	0	1	0	0	0	-2.22749	8.95082e-05	0.00492699	8.49592	6.73343
	ENSG00000126773	PCNX4	64430	0	0	0	0	0	-1.66832	9.11609e-05	0.0050006	12.6002	10.9532
	ENSG00000168447	SCNN1B	6338	0	0	0	0	0	3.61259	9.47434e-05	0.00515652	5.37167	7.39134
	ENSG00000101115	SALL4	57167	0	0	0	0	0	-2.98693	9.53044e-05	0.00515652	7.70437	5.83419
	ENSG00000171587	DSCAM	1826	0	0	0	0	0	-3.31436	9.51801e-05	0.00515652	7.34214	5.4994
	ENSG00000164687	FABP5	2171	0	0	0	0	0	-2.47848	9.85981e-05	0.00531658	8.00905	6.23386
	ENSG00000157851	DPYSL5	56896	0	0	0	0	0	-1.92484	0.000108692	0.00582125	9.30654	7.61115
	ENSG00000152669	CCNO	10309	0	0	0	0	0	-3.03756	0.00010833	0.00582125	8.04956	6.08978
	ENSG00000108691	CCL2	6347	0	0	1	0	0	3.37379	0.000110505	0.00589842	5.63954	7.89087
	ENSG00000166105	GLB1L3	112937	0	0	1	0	0	4.16961	0.000114105	0.00607017	5.10357	7.23008
	ENSG00000116833	NR5A2	2494	0	0	0	0	0	-2.48933	0.000116233	0.00615594	7.97822	6.21099
	ENSG00000153292	ADGRF1	266977	0	0	0	0	0	-3.42533	0.000116494	0.00615594	7.35918	5.4994
	ENSG00000114450	GNB4	59345	0	0	0	0	0	2.89642	0.00011899	0.00626695	6.07671	8.21771
	ENSG00000163536	SERPINI1	5274	0	0	0	0	0	-2.62202	0.000120118	0.0063054	7.77768	6.0107
	ENSG00000204624	DISP3	57540	0	0	1	0	0	-2.00139	0.000123128	0.00643528	9.77205	7.99392
	ENSG00000110436	SLC1A2	6506	0	0	0	0	0	-2.17807	0.000123404	0.00643528	8.52796	6.79357
	ENSG00000096433	ITPR3	3710	0	0	0	0	0	1.62582	0.000125229	0.00648778	11.7387	13.3526
	ENSG00000137648	TMPRSS4	56649	0	0	0	0	0	-2.07446	0.000124993	0.00648778	8.73444	7.02295
	ENSG00000113231	PDE8B	8622	0	0	0	0	0	1.89588	0.000126672	0.00654115	8.92318	10.7635
	ENSG00000182871	COL18A1	80781	0	0	0	0	0	-2.61977	0.000127495	0.00656229	8.91174	6.93314
	ENSG00000145703	IQGAP2	10788	0	0	0	0	0	1.67003	0.000131186	0.00673039	10.5464	12.1932
	ENSG00000114200	BCHE	590	0	1	0	0	0	-2.91551	0.000135344	0.00692131	7.46788	5.69862
	ENSG00000249599	BMPR1B-DT	100507012	0	0	0	0	0	2.99731	0.000143175	0.00729827	5.75253	7.65127
	ENSG00000140968	IRF8	3394	0	0	0	0	0	-2.5126	0.0001446	0.00734727	7.85542	6.11502
	ENSG00000078295	ADCY2	108	0	0	0	0	0	-2.14029	0.000150178	0.00760631	8.79649	7.04756
	ENSG00000272398	CD24	100133941	0	0	1	0	0	1.61186	0.000150955	0.00762131	12.1116	13.7165
	ENSG00000164120	HPGD	3248	0	0	0	0	0	1.71569	0.000152829	0.00769141	10.6633	12.3727
	ENSG00000187122	SLIT1	6585	0	0	0	0	0	-1.70947	0.000158996	0.00794946	10.515	8.89482
	ENSG00000187720	THSD4	79875	0	0	0	0	0	2.35862	0.000159461	0.00794946	6.76445	8.70006
	ENSG00000186204	CYP4F12	66002	0	0	0	0	0	2.18321	0.00015903	0.00794946	7.18285	9.0663
	ENSG00000144476	ACKR3	57007	0	0	0	0	0	-2.31102	0.000162975	0.00805032	8.16505	6.44208
	ENSG00000217555	CKLF	51192	0	0	0	0	0	2.37358	0.000163007	0.00805032	6.52312	8.34468
	ENSG00000145439	CBR4	84869	0	0	0	0	0	-1.69475	0.000167712	0.00825698	13.0033	11.3473
	ENSG00000187097	ENTPD5	957	0	0	0	0	0	1.84026	0.000173712	0.00852586	9.80644	11.6467
	ENSG00000164211	STARD4	134429	0	0	0	0	0	2.00048	0.000179802	0.00879755	8.15464	10.0453
	ENSG00000228314	CYP4F29P	54055	0	0	0	0	0	-4.43958	0.000182976	0.00892531	6.76066	4.95288
	ENSG00000111110	PPM1H	57460	0	0	0	0	0	1.60606	0.000187551	0.0091204	10.8142	12.3983
	ENSG00000167434	CA4	762	0	0	0	0	0	3.17319	0.000195027	0.00945495	5.58233	7.47449
	ENSG00000106070	GRB10	2887	0	0	0	0	0	-1.64892	0.000196779	0.00951076	10.9215	9.33619
	ENSG00000153214	TMEM87B	84910	0	0	0	0	0	1.80182	0.000198319	0.00953371	9.72582	11.5174
	ENSG00000132294	EFR3A	23167	0	0	0	0	0	1.69711	0.000198456	0.00953371	11.1261	12.83
	ENSG00000152377	SPOCK1	6695	0	0	0	1	0	2.24713	0.000204115	0.00977593	9.99185	12.4151
	ENSG00000246528	LOC101929759	101929759	0	0	0	0	0	-2.24273	0.00020829	0.00994585	8.23273	6.53469
	ENSG00000107796	ACTA2	59	0	0	0	0	0	2.52998	0.000210527	0.0100225	6.45284	8.44778
	ENSG00000168748	CA7	766	0	0	0	0	0	7.8696	0.000211699	0.0100481	4.38583	6.27835
	ENSG00000128482	RNF112	7732	0	0	0	0	0	4.63838	0.000212496	0.0100558	4.91922	6.77878
	ENSG00000184271	POU6F1	5463	0	0	0	0	0	-2.44169	0.000220023	0.010381	7.8032	6.11502
	ENSG00000196781	TLE1	7088	0	0	0	0	0	2.18546	0.000221417	0.0104158	7.24578	9.16841
	ENSG00000102038	SMARCA1	6594	0	0	0	0	0	-1.99991	0.000232473	0.0109035	9.6486	7.90417
	ENSG00000112818	MEP1A	4224	0	0	0	0	0	-4.46878	0.00024209	0.0113211	6.73501	4.95288
	ENSG00000065308	TRAM2	9697	0	0	1	0	0	1.71298	0.000247656	0.0115473	9.01087	10.6516
	ENSG00000181418	DDN	23109	0	0	0	0	0	-1.94109	0.000257673	0.0119792	9.15879	7.49232
	ENSG00000176485	PLAAT3	11145	0	0	0	0	0	1.55666	0.000260626	0.012081	11.6177	13.1631
	ENSG00000154065	ANKRD29	147463	0	0	0	0	0	1.79646	0.000264928	0.012229	8.31692	9.98909
	ENSG00000130066	SAT1	6303	0	0	1	0	0	2.02595	0.000265363	0.012229	11.2524	13.4123
	ENSG00000131941	RHPN2	85415	0	0	0	0	0	1.64125	0.000266471	0.0122445	10.4207	12.0469
	ENSG00000233215	LINC01687	101927843	0	0	0	0	1	-2.57213	0.000276244	0.0126569	7.74975	6.03765
	ENSG00000138696	BMPR1B	658	0	0	0	1	0	1.79683	0.000281464	0.0128589	9.90467	11.7115
	ENSG00000165959	CLMN	79789	0	0	0	0	0	-1.77547	0.000285925	0.0130252	9.59407	7.99392
	ENSG00000154153	RETREG1	54463	0	0	0	0	0	-1.63352	0.000288241	0.0130931	10.9127	9.34832
	ENSG00000196620	UGT2B15	7366	0	0	0	0	0	-3.11247	0.000289762	0.0131246	7.42886	5.66182
	ENSG00000076864	RAP1GAP	5909	0	0	0	0	0	1.57226	0.000296511	0.0133539	11.6047	13.1722
	ENSG00000169908	TM4SF1	4071	1	0	0	0	0	1.75573	0.000296196	0.0133539	9.16361	10.875
	ENSG00000151718	WWC2	80014	0	0	0	0	0	1.87192	0.000331506	0.0148877	7.70899	9.37703
	ENSG00000178038	ALS2CL	259173	0	0	0	0	0	2.13235	0.000343418	0.0153791	6.98041	8.75949
	ENSG00000146648	EGFR	1956	0	0	0	0	0	1.6727	0.000350134	0.0156357	9.02908	10.6319
	ENSG00000248019	FAM13A-AS1	285512	0	0	0	0	0	2.23244	0.000351631	0.0156585	6.61851	8.35436
	ENSG00000110799	VWF	7450	0	0	0	0	0	3.16089	0.000362952	0.0161173	5.53102	7.36249
	ENSG00000166509	CLEC3A	10143	0	0	0	0	0	-5.98507	0.000368135	0.0163018	6.73157	4.71462
	ENSG00000153208	MERTK	10461	0	1	0	0	0	1.66712	0.000370059	0.0163095	8.73809	10.3099
	ENSG00000100600	LGMN	5641	0	0	0	0	0	1.66801	0.000373153	0.0163867	8.87142	10.4571
	ENSG00000123360	PDE1B	5153	0	0	0	0	0	-2.79006	0.000382461	0.016749	7.36166	5.69862
	ENSG00000163220	S100A9	6280	0	0	0	0	0	6.87486	0.000385112	0.0168187	4.54255	6.55245
	ENSG00000166920	C15orf48	84419	0	0	0	0	0	-3.38542	0.000394383	0.0171762	6.97381	5.3023
	ENSG00000085831	TTC39A	22996	0	0	1	0	0	1.66152	0.000396798	0.0172341	8.71954	10.2849
	ENSG00000170324	FRMPD2	143162	0	0	0	0	0	-2.33955	0.000443709	0.0192189	7.78581	6.16395
	ENSG00000018408	WWTR1	25937	1	0	0	0	0	2.13267	0.000466468	0.0201496	6.73588	8.42039
	ENSG00000239482	LOC105374042	105374042	0	0	0	0	0	-7.97838	0.000468525	0.0201835	6.41384	4.38583
	ENSG00000197273	GUCA2A	2980	0	0	0	0	0	2.01731	0.00049679	0.0213431	6.98854	8.64201
	ENSG00000150907	FOXO1	2308	0	1	0	0	0	2.66082	0.00049845	0.0213565	6.0781	8.0063
	ENSG00000183775	KCTD16	57528	0	0	0	0	0	-3.15645	0.000511564	0.0218594	6.97451	5.35594
	ENSG00000112139	MDGA1	266727	0	0	0	0	0	-3.69514	0.000531865	0.0226657	6.74914	5.11483
	ENSG00000151502	VPS26B	112936	0	0	1	0	0	1.48144	0.000533955	0.0226938	11.2347	12.7008
	ENSG00000115361	ACADL	33	0	0	0	0	0	2.6376	0.000542589	0.0229991	5.95004	7.71319
	ENSG00000169891	REPS2	9185	0	0	0	0	1	1.80998	0.000546046	0.0230839	9.79818	11.6477
	ENSG00000136286	MYO1G	64005	0	0	0	0	0	2.22702	0.000547628	0.0230892	7.36878	9.44638
	ENSG00000164742	ADCY1	107	0	0	0	0	0	1.50639	0.000552148	0.023218	10.2416	11.7161
	ENSG00000169760	NLGN1	22871	0	0	0	0	0	-7.86528	0.000553742	0.0232235	6.37999	4.38583
	ENSG00000139318	DUSP6	1848	0	1	0	0	0	2.83433	0.00055964	0.0234048	5.83248	7.73572
	ENSG00000181019	NQO1	1728	0	0	1	0	0	1.98156	0.00056163	0.0234048	7.28973	9.00935
	ENSG00000157502	PWWP3B	139221	0	0	0	0	0	2.16314	0.000562496	0.0234048	6.66924	8.36877
	ENSG00000119899	SLC17A5	26503	0	0	0	0	0	1.7054	0.000569857	0.0236264	8.23912	9.81305
	ENSG00000128276	RFPL3	10738	0	0	0	0	0	4.19514	0.000570801	0.0236264	4.99657	6.76383
	ENSG00000157483	MYO1E	4643	0	0	0	1	0	1.66923	0.000585415	0.0241682	9.48826	11.1363
	ENSG00000182718	ANXA2	302	1	0	0	0	0	1.88167	0.000620618	0.0255549	8.51615	10.361
	ENSG00000113594	LIFR	3977	0	0	0	0	0	1.58891	0.000625442	0.0256869	11.1325	12.737
	ENSG00000158014	SLC30A2	7780	0	0	0	0	0	3.04235	0.00062717	0.0256913	5.9644	8.37354
	ENSG00000166147	FBN1	2200	0	0	0	0	0	2.33923	0.000657418	0.0268423	6.36779	8.11877
	ENSG00000007264	MATK	4145	0	0	0	0	0	-1.9616	0.000658656	0.0268423	9.04798	7.41961
	ENSG00000025423	HSD17B6	8630	0	0	0	0	0	-2.00982	0.000672423	0.0272635	8.18307	6.6378
	ENSG00000103942	HOMER2	9455	0	0	0	0	0	1.55742	0.00067243	0.0272635	12.4771	14.0597
	ENSG00000154269	ENPP3	5169	0	0	0	0	0	2.32728	0.0006939	0.0280622	6.41577	8.19091
	ENSG00000134215	VAV3	10451	0	0	0	0	0	-2.22811	0.000700467	0.028184	7.90728	6.32131
	ENSG00000012223	LTF	4057	0	0	0	0	0	2.29659	0.000698951	0.028184	6.36749	8.0666
	ENSG00000135378	PRRG4	79056	0	0	0	0	0	2.10147	0.000712264	0.0285213	6.71353	8.36877
	ENSG00000108797	CNTNAP1	8506	0	0	0	0	0	-3.45954	0.000712448	0.0285213	6.77313	5.18276
	ENSG00000261371	PECAM1	5175	0	0	0	0	0	4.27504	0.000716539	0.0286128	4.96045	6.68647
	ENSG00000132640	BTBD3	22903	0	0	0	0	0	1.65847	0.000732902	0.0291927	8.77862	10.367
	ENSG00000142973	CYP4B1	1580	0	0	0	0	0	2.84232	0.000738761	0.0293351	6.02882	8.21239
	ENSG00000163492	CCDC141	285025	0	0	0	0	0	6.69751	0.000740179	0.0293351	4.54255	6.44208
	ENSG00000145721	LIX1	167410	0	0	0	0	0	-3.07093	0.000742332	0.0293471	6.99531	5.40638
	ENSG00000106038	EVX1	2128	0	0	0	0	0	-2.37446	0.000747186	0.0294655	7.67884	6.08978
	ENSG00000091656	ZFHX4	79776	0	0	0	0	0	-1.52528	0.00074927	0.0294744	10.9479	9.48645
	ENSG00000135842	NIBAN1	116496	0	0	1	0	0	2.08397	0.000770206	0.0301483	6.77589	8.44325
	ENSG00000144596	GRIP2	80852	0	0	0	0	0	-1.54269	0.000768737	0.0301483	10.3945	8.93724
	ENSG00000213759	UGT2B11	10720	0	0	0	0	0	3.04437	0.000780642	0.0304816	5.72899	7.84332
	ENSG00000138814	PPP3CA	5530	0	0	0	0	0	-1.41948	0.000791618	0.0308342	13.1644	11.7558
	ENSG00000171126	KCNG3	170850	0	0	0	0	0	2.63896	0.000797604	0.0309912	6.02848	7.91734
	ENSG00000132915	PDE6A	5145	0	0	0	0	0	2.4766	0.000805423	0.0312185	6.05632	7.74316
	ENSG00000114251	WNT5A	7474	0	0	0	0	0	-2.67	0.000809657	0.0313061	7.22358	5.66182
	ENSG00000149557	FEZ1	9638	0	0	1	0	0	-2.39548	0.000837903	0.0323194	7.50818	5.95484
	ENSG00000170381	SEMA3E	9723	0	0	0	0	0	-1.80512	0.00084466	0.0324223	8.6522	7.15318
	ENSG00000177990	DPY19L2	283417	0	0	0	0	0	-1.67637	0.00084311	0.0324223	9.76769	8.25442
	ENSG00000110328	GALNT18	374378	0	0	0	0	0	1.63119	0.000854303	0.0327132	8.62198	10.1653
	ENSG00000122585	NPY	4852	0	0	1	0	0	-1.56342	0.000867368	0.0329746	11.7575	10.2607
	ENSG00000104967	NOVA2	4858	0	0	0	0	0	-2.52048	0.000863993	0.0329746	7.55118	5.95484
	ENSG00000185002	RFX6	222546	0	0	0	0	0	-2.13311	0.000874362	0.0331609	7.85192	6.32131
	ENSG00000163762	TM4SF18	116441	0	0	0	0	0	7.52856	0.000882755	0.0333993	4.38583	6.08978
	ENSG00000169122	FAM110B	90362	0	0	0	0	0	-1.51413	0.000890309	0.0336049	10.5624	9.12392
	ENSG00000171703	TCEA2	6919	0	0	0	0	0	-1.63811	0.000914283	0.0344279	9.5967	8.11877
	ENSG00000050555	LAMC3	10319	0	0	0	0	0	-4.2061	0.000939685	0.0352171	6.54708	4.95288
	ENSG00000156298	TSPAN7	7102	0	0	0	0	1	-4.60873	0.000939667	0.0352171	6.48619	4.84981
	ENSG00000245552	LOC101929295	101929295	0	0	0	0	0	-1.96371	0.000945153	0.0353385	8.52969	6.97235
	ENSG00000148584	A1CF	29974	0	0	0	0	0	-5.78171	0.0009506	0.0354585	6.5208	4.71462
	ENSG00000144331	ZNF385B	151126	0	0	0	0	1	-1.41009	0.000970423	0.0360691	12.2984	10.9081
	ENSG00000241015	TPM3P9	147804	0	0	1	0	0	1.51985	0.000971521	0.0360691	10.7131	12.2362
	ENSG00000171928	TVP23B	51030	0	0	0	0	0	1.52486	0.00097887	0.0362571	8.94388	10.3895
	ENSG00000123836	PFKFB2	5208	1	0	0	0	0	1.48627	0.000991249	0.03663	9.52797	10.9651
	ENSG00000157911	PEX10	5192	0	0	0	0	0	1.60976	0.000997226	0.0367652	9.93731	11.5529
	ENSG00000128594	LRRC4	64101	0	0	0	0	0	-3.55679	0.00100201	0.0368144	6.75051	5.18276
	ENSG00000182667	NTM	50863	0	0	0	0	0	-3.55572	0.0010034	0.0368144	6.66636	5.11483
	ENSG00000074370	ATP2A3	489	0	0	0	0	0	1.51943	0.00100553	0.0368144	9.94904	11.4481
	ENSG00000169248	CXCL11	6373	0	0	0	0	0	2.34174	0.00101197	0.0369647	6.19737	7.85021
	ENSG00000083067	TRPM3	80036	0	0	0	0	0	-4.08039	0.00102042	0.0371878	6.53012	4.95288
	ENSG00000091490	SEL1L3	23231	0	0	1	0	0	1.5572	0.00102521	0.037235	9.6614	11.1966
	ENSG00000136205	TNS3	64759	0	0	0	0	0	1.50221	0.00102876	0.037235	9.2389	10.6797
	ENSG00000186648	CARMIL3	90668	0	0	0	0	0	-1.99561	0.00102843	0.037235	8.05535	6.55245
	ENSG00000006459	KDM7A	80853	0	0	0	0	0	1.54813	0.00104099	0.037592	9.75375	11.2824
	ENSG00000071073	MGAT4A	11320	0	0	0	0	0	1.66243	0.00105244	0.037919	8.40663	9.97351
	ENSG00000223764	LINC02593	100130417	0	0	0	0	0	-1.71921	0.00107368	0.038509	9.6874	8.16359
	ENSG00000163347	CLDN1	9076	0	0	0	0	0	2.53498	0.00108398	0.0387909	5.93425	7.59477
	ENSG00000117600	PLPPR4	9890	0	0	0	0	0	-3.54828	0.0011113	0.0395899	6.65477	5.11483
	ENSG00000089159	PXN	5829	0	0	0	0	0	1.42	0.00110919	0.0395899	10.4596	11.8543
	ENSG00000178662	CSRNP3	80034	0	0	0	0	0	-1.93086	0.00111382	0.0395905	8.3335	6.82266
	ENSG00000163040	CCDC74A	90557	0	0	0	0	0	-1.85181	0.00112229	0.0398023	10.203	8.58974
	ENSG00000065534	MYLK	4638	0	0	0	0	0	-1.87335	0.00114008	0.0403432	8.28563	6.80819
	ENSG00000158201	ABHD3	171586	0	0	0	0	0	1.84429	0.00115241	0.0406886	7.16766	8.70762
	ENSG00000147697	GSDMC	56169	0	0	0	0	0	5.09201	0.00116839	0.0410753	4.75768	6.42273
	ENSG00000052850	ALX4	60529	0	0	0	0	0	-3.39639	0.00116855	0.0410753	6.71555	5.18276
	ENSG00000196091	MYBPC1	4604	1	0	0	0	0	1.46483	0.00117722	0.0412885	10.647	12.1049
	ENSG00000170345	FOS	2353	0	0	0	0	0	2.76229	0.00119052	0.0416631	6.01933	8.13574
	ENSG00000162241	SLC25A45	283130	0	0	0	0	0	1.43476	0.00122815	0.0426971	9.73417	11.1244
	ENSG00000188089	PLA2G4E	123745	1	0	0	0	0	3.74988	0.00122631	0.0426971	5.11191	6.86515
	ENSG00000171016	PYGO1	26108	0	0	0	0	0	-1.8721	0.00123389	0.0428029	8.43901	6.94634
	ENSG00000072682	P4HA2	8974	0	0	0	0	0	1.93453	0.00123973	0.0429115	6.93961	8.51406
	ENSG00000134369	NAV1	89796	0	0	0	0	0	-1.69529	0.00124562	0.0430212	8.91701	7.46549
	ENSG00000135549	PKIB	5570	0	0	0	0	0	-2.71276	0.00126325	0.0435354	7.15348	5.62365
	ENSG00000104419	NDRG1	10397	0	0	0	0	0	1.40031	0.00129619	0.0445737	14.6574	16.0699
	ENSG00000136098	NEK3	4752	0	0	1	0	0	1.7263	0.00132738	0.0454491	7.71055	9.25345
	ENSG00000153093	ACOXL	55289	0	1	0	0	0	-1.92686	0.00136414	0.0461151	8.12636	6.65422
	ENSG00000197635	DPP4	1803	1	0	0	0	0	1.80357	0.00135372	0.0461151	9.07944	10.926
	ENSG00000115457	IGFBP2	3485	0	0	0	0	0	-2.00451	0.00136428	0.0461151	11.4082	9.71906
	ENSG00000106128	GHRHR	2692	0	0	0	0	0	1.98604	0.00136427	0.0461151	6.80064	8.38776
	ENSG00000147724	FAM135B	51059	0	0	0	0	0	-2.93462	0.00136329	0.0461151	6.9131	5.40638
	ENSG00000026103	FAS	355	0	0	0	0	0	1.46482	0.00135983	0.0461151	9.88414	11.3223
	ENSG00000168306	ACOX2	8309	1	0	0	0	0	1.80326	0.00139583	0.0468678	7.38067	8.94365
	ENSG00000112186	CAP2	10486	0	0	0	0	0	2.29954	0.00139838	0.0468678	6.1835	7.79412
	ENSG00000168209	DDIT4	54541	0	0	0	0	0	1.46679	0.00139302	0.0468678	9.77658	11.2132
	ENSG00000186847	KRT14	3861	0	0	0	0	0	2.04045	0.00139525	0.0468678	6.6253	8.19631
	ENSG00000124406	ATP8A1	10396	0	0	0	0	0	-1.59737	0.00140748	0.0470735	11.8219	10.3247
	ENSG00000100196	KDELR3	11015	0	0	0	0	0	2.92448	0.0014153	0.0471361	5.63994	7.49232
	ENSG00000163520	FBLN2	2199	0	0	0	0	0	-1.70579	0.0014348	0.0475854	10.6466	9.10973
	ENSG00000060140	STYK1	55359	0	0	1	0	0	1.42317	0.00143265	0.0475854	9.74983	11.1314
	ENSG00000152969	JAKMIP1	152789	0	0	0	0	0	-2.57959	0.00144031	0.0476684	7.15542	5.66182
	ENSG00000170743	SYT9	143425	0	0	0	0	0	-3.70094	0.00144484	0.0477187	6.55163	5.03923
	ENSG00000050438	SLC4A8	9498	0	0	0	0	0	-2.10616	0.00146505	0.0482857	7.70554	6.23386
	ENSG00000136997	MYC	4609	0	1	0	0	0	-1.38162	0.00149516	0.0491759	13.1183	11.7572
	ENSG00000109586	GALNT7	51809	0	0	0	0	0	1.35616	0.00150971	0.0494779	11.5436	12.8891
	ENSG00000156113	KCNMA1	3778	1	0	0	0	0	1.70867	0.00151059	0.0494779	8.5828	10.2517
	ENSG00000168309	FAM107A	11170	1	0	0	0	0	2.18763	0.00151398	0.0494807	6.32489	7.90417
	ENSG00000270885	RASL10B	91608	0	0	0	0	0	-1.51328	0.00151691	0.0494807	9.75934	8.36877
	ENSG00000103888	CEMIP	57214	0	0	0	0	0	-1.64321	0.00155094	0.0503833	9.30636	7.86389
	ENSG00000128849	CGNL1	84952	0	0	0	0	0	1.4575	0.00157432	0.0510382	10.8696	12.3345
	ENSG00000188153	COL4A5	1287	0	0	0	1	0	1.48764	0.00157808	0.0510558	8.85843	10.2671
	ENSG00000178031	ADAMTSL1	92949	0	0	0	0	0	-2.76048	0.00161964	0.0521874	7.03858	5.54261
	ENSG00000105516	DBP	1628	0	1	0	0	0	-1.83833	0.00161928	0.0521874	8.29976	6.85114
	ENSG00000185924	RTN4RL1	146760	0	0	0	0	0	-3.73293	0.00165238	0.0531341	6.61518	5.11483
	ENSG00000125430	HS3ST3B1	9953	0	0	0	0	0	-4.05815	0.00165712	0.0531788	6.4638	4.95288
	ENSG00000153898	MCOLN2	255231	0	0	0	0	0	1.73529	0.00166132	0.0532058	7.44725	8.95004
	ENSG00000197712	FAM114A1	92689	0	0	0	0	0	1.51409	0.0016673	0.0532897	8.4485	9.85104
	ENSG00000169213	RAB3B	5865	0	0	0	0	0	1.39679	0.00171601	0.0546264	11.0096	12.4023
	ENSG00000170379	TCAF2	285966	0	0	1	0	0	2.6222	0.00171512	0.0546264	5.97339	7.86389
	ENSG00000166548	TK2	7084	0	0	0	0	0	1.53719	0.00172405	0.0547722	8.4303	9.86123
	ENSG00000198846	TOX	9760	0	0	0	0	0	-3.15721	0.00174635	0.0553699	6.72003	5.24485
	ENSG00000140025	EFCAB11	90141	0	0	0	0	0	-1.59554	0.00176511	0.0558528	9.37693	7.96251
	ENSG00000169862	CTNND2	1501	0	0	0	0	0	-1.43477	0.00179661	0.0567364	10.5619	9.20089
	ENSG00000165821	SALL2	6297	0	0	0	0	0	-1.66395	0.00182654	0.0575669	8.81107	7.40083
	ENSG00000119865	CNRIP1	25927	0	1	0	0	0	-7.39724	0.00183956	0.0576134	6.06962	4.38583
	ENSG00000169136	ATF5	22809	0	0	0	0	0	1.69668	0.00184245	0.0576134	9.8679	11.6363
	ENSG00000100994	PYGB	5834	0	0	1	0	0	1.37818	0.00184255	0.0576134	11.1911	12.5659
	ENSG00000159216	RUNX1	861	0	0	0	0	0	1.81531	0.00183713	0.0576134	7.26934	8.83048
	ENSG00000280927	CTBP1-AS	285463	0	0	0	0	0	2.7197	0.00184662	0.0576269	5.67232	7.29276
	ENSG00000122756	CNTFR	1271	0	0	0	0	0	-3.64336	0.00189803	0.0591148	6.51485	5.03923
	ENSG00000176788	BASP1	10409	0	0	0	0	0	-7.50044	0.00196149	0.0607336	6.01025	4.38583
	ENSG00000156475	PPP2R2B	5521	0	0	0	0	0	-7.50044	0.00196149	0.0607336	6.01025	4.38583
	ENSG00000187955	COL14A1	7373	0	0	0	0	0	-2.71632	0.00195975	0.0607336	6.95511	5.4994
	ENSG00000204262	COL5A2	1290	0	0	0	0	0	-2.2641	0.00196964	0.060867	7.4747	6.0107
	ENSG00000145431	PDGFC	56034	0	0	0	0	0	1.86534	0.00197567	0.0609345	6.95573	8.47466
	ENSG00000125398	SOX9	6662	0	0	0	0	0	1.38434	0.00197995	0.0609477	10.0652	11.422
	ENSG00000115263	GCG	2641	0	0	0	0	0	-7.5613	0.00199173	0.0611915	5.98282	4.38583
	ENSG00000185567	AHNAK2	113146	0	0	0	0	0	-1.71549	0.00201902	0.0619101	8.44505	7.04756
	ENSG00000062038	CDH3	1001	0	0	0	0	0	-1.85746	0.00202905	0.0620976	8.10891	6.68647
	ENSG00000112851	ERBIN	55914	0	0	1	0	0	1.36966	0.00204937	0.0625984	10.2782	11.6249
	ENSG00000153012	LGI2	55203	0	0	0	0	0	-2.27912	0.00208395	0.0635325	7.3703	5.92587
	ENSG00000164111	ANXA5	308	0	0	1	0	0	1.37297	0.00211114	0.0639922	10.0438	11.3878
	ENSG00000166263	STXBP4	252983	0	0	0	0	0	1.51369	0.0021073	0.0639922	8.28262	9.67352
	ENSG00000145911	N4BP3	23138	0	0	0	0	0	-2.1579	0.00213259	0.0645191	7.49589	6.06401
	ENSG00000280798	LINC00294	283267	0	0	0	0	0	1.46112	0.002139	0.0645897	8.60841	9.97195
	ENSG00000158258	CLSTN2	64084	0	0	0	0	0	-1.62509	0.00216138	0.0648945	10.1067	8.65381
	ENSG00000182985	CADM1	23705	0	0	0	0	0	-1.3886	0.00215909	0.0648945	10.367	9.04856
	ENSG00000171931	FBXW10	10517	0	0	0	0	0	2.86982	0.00215823	0.0648945	5.53102	7.14183
	ENSG00000163053	SLC16A14	151473	0	0	0	0	0	-1.52242	0.00221276	0.0660618	9.20253	7.85021
	ENSG00000148541	FAM13C	220965	0	0	0	0	0	1.8972	0.00221048	0.0660618	6.79555	8.29524
	ENSG00000184185	KCNJ12	3768	0	0	0	0	0	-1.95495	0.00220712	0.0660618	7.81887	6.40308
	ENSG00000162670	BRINP3	339479	0	0	0	0	0	-3.50479	0.00222195	0.0662117	6.56933	5.11483
	ENSG00000173467	AGR3	155465	0	0	0	0	0	2.73573	0.00224568	0.0667747	5.73406	7.50992
	ENSG00000139946	PELI2	57161	0	1	0	0	0	-1.50038	0.00224927	0.0667747	9.32078	7.97516
	ENSG00000110318	CEP126	57562	0	0	0	0	0	-1.97617	0.0022681	0.0672077	7.87234	6.44208
	ENSG00000157343	ARMC12	221481	0	0	1	0	0	2.04065	0.00230462	0.0675121	6.49041	8.01856
	ENSG00000104205	SGK3	23678	0	0	0	0	0	2.00564	0.00230515	0.0675121	6.54197	8.05474
	ENSG00000197168	NEK5	341676	0	0	0	0	0	2.90901	0.00230322	0.0675121	5.59113	7.41961
	ENSG00000174562	KLK15	55554	0	0	0	0	0	2.16583	0.00230244	0.0675121	6.28422	7.8364
	ENSG00000090971	NAT14	57106	0	0	1	0	0	-1.93463	0.00229597	0.0675121	8.22505	6.76383
	ENSG00000100336	APOL4	80832	0	0	0	0	0	-2.38448	0.00230818	0.0675121	7.19889	5.76855
	ENSG00000216775	LOC730101	730101	0	0	0	0	0	1.74227	0.00231349	0.0675428	7.16718	8.6141
	ENSG00000172238	ATOH1	474	0	0	0	0	0	-4.38333	0.00231807	0.0675521	6.34383	4.84981
	ENSG00000121210	TMEM131L	23240	0	0	0	0	0	-1.93059	0.00233897	0.0676636	7.89521	6.47992
	ENSG00000148737	TCF7L2	6934	0	0	0	0	0	1.69232	0.00233554	0.0676636	7.68418	9.20623
	ENSG00000248905	FMN1	342184	0	0	0	0	0	1.97574	0.00233711	0.0676636	6.58535	8.0842
	ENSG00000005884	ITGA3	3675	0	0	0	0	0	1.43253	0.00233124	0.0676636	9.49426	10.8933
	ENSG00000198715	GLMP	112770	0	0	0	0	0	1.43389	0.00234555	0.0677303	8.86599	10.223
	ENSG00000170271	FAXDC2	10826	0	0	0	0	0	2.68294	0.00236199	0.0679941	5.65723	7.23008
	ENSG00000282419	TEX13D	100132015	0	0	0	0	0	7.26552	0.00236326	0.0679941	4.38583	5.95484
	ENSG00000168453	HR	55806	0	0	0	0	0	3.30436	0.00236907	0.0680378	5.24778	6.83697
	ENSG00000196358	NTNG2	84628	0	0	1	0	0	-3.59143	0.00240203	0.0688596	6.48236	5.03923
	ENSG00000224559	LINC01087	101927994	0	0	0	0	0	-3.00849	0.00240716	0.0688821	6.73843	5.3023
	ENSG00000131067	GGT7	2686	0	0	0	0	0	-1.49992	0.0024252	0.0691487	9.28369	7.94333
	ENSG00000151690	MFSD6	54842	0	0	0	0	0	1.35943	0.0024561	0.069904	10.079	11.4128
	ENSG00000146409	SLC18B1	116843	0	0	0	0	0	-1.7573	0.00246842	0.0701288	8.25217	6.86515
	ENSG00000235823	OLMALINC	90271	0	0	0	0	0	1.62396	0.00248021	0.0703378	8.57184	10.1529
	ENSG00000137878	GCOM1	145781	0	0	0	0	0	-2.80743	0.00249521	0.0706368	6.83283	5.40638
	ENSG00000113555	PCDH12	51294	0	0	0	0	0	5.44791	0.00251735	0.0711363	4.60703	6.30001
	ENSG00000166426	CRABP1	1381	0	0	0	0	0	-3.37286	0.00252873	0.071331	6.54549	5.11483
	ENSG00000203685	STUM	375057	0	0	0	0	0	-3.07684	0.0025394	0.0714107	6.67007	5.24485
	ENSG00000152931	PART1	25859	0	0	0	0	0	1.43823	0.00254057	0.0714107	8.86149	10.227
	ENSG00000170017	ALCAM	214	0	0	0	0	0	-1.58849	0.00254771	0.0714847	8.83242	7.47449
	ENSG00000107249	GLIS3	169792	0	0	0	0	0	2.75961	0.00257021	0.0719887	5.5877	7.16443
	ENSG00000135862	LAMC1	3915	0	0	1	0	0	1.33213	0.00265916	0.0743487	12.6271	13.9719
	ENSG00000254531	FLJ20021	90024	0	0	1	0	0	-2.14084	0.00273198	0.0761681	8.10247	6.60432
	ENSG00000166272	WBP1L	54838	0	0	0	0	0	1.40155	0.00273384	0.0761681	8.86338	10.1857
	ENSG00000177707	NECTIN3	25945	0	0	0	0	0	-1.58035	0.002739	0.0761777	8.82432	7.47449
	ENSG00000167693	NXN	64359	0	0	0	0	0	1.50235	0.00275867	0.0765904	8.11916	9.48425
	ENSG00000162733	DDR2	4921	0	0	0	0	0	1.93305	0.00277028	0.0766916	6.63203	8.11306
	ENSG00000075391	RASAL2	9462	0	0	0	0	0	-1.3621	0.00278107	0.0766916	10.4902	9.19553
	ENSG00000261678	SCRT1	83482	0	0	0	0	0	-2.72381	0.00278166	0.0766916	6.86755	5.45408
	ENSG00000105388	CEACAM5	1048	0	0	0	0	0	6.31321	0.00278131	0.0766916	4.53824	6.21099
	ENSG00000138303	ASCC1	51008	0	0	0	0	0	1.4047	0.0028072	0.0772614	9.02196	10.3622
	ENSG00000152518	ZFP36L2	678	0	0	0	0	0	-1.38708	0.00287875	0.0790933	9.91503	8.62213
	ENSG00000168952	STXBP6	29091	0	0	0	0	0	-1.47015	0.00290687	0.0797277	9.33694	8.01856
	ENSG00000150593	PDCD4	27250	0	0	1	0	0	1.25891	0.00292567	0.0800142	12.2994	13.5518
	ENSG00000101049	SGK2	10110	0	0	0	0	0	-1.85196	0.00292741	0.0800142	8.3474	6.91981
	ENSG00000149256	TENM4	26011	0	0	0	0	0	3.66965	0.00294699	0.0804108	5.06739	6.62116
	ENSG00000082014	SMARCD3	6604	0	0	0	0	0	-1.62263	0.00296228	0.0806892	8.52988	7.18666
	ENSG00000243701	DUBR	344595	0	1	0	0	0	1.92237	0.00298125	0.0810664	6.61539	8.07836
	ENSG00000112562	SMOC2	64094	0	0	0	0	0	1.63037	0.00302652	0.0821566	8.67366	10.2899
	ENSG00000163710	PCOLCE2	26577	0	0	0	0	0	-2.84037	0.00303897	0.0823536	6.75567	5.35594
	ENSG00000134824	FADS2	9415	0	0	1	0	0	1.45848	0.00307697	0.083241	9.88856	11.3557
	ENSG00000163110	PDLIM5	10611	0	0	0	0	0	1.33995	0.0030945	0.0835353	11.9576	13.3139
	ENSG00000246214	LOC101929524	101929524	0	0	0	0	0	-3.53251	0.00309839	0.0835353	6.44645	5.03923
	ENSG00000164237	CMBL	134147	0	1	0	0	0	-1.2956	0.00311351	0.0837143	12.169	10.9007
	ENSG00000188176	SMTNL2	342527	0	0	0	0	0	-7.11432	0.00311559	0.0837143	5.96108	4.38583
	ENSG00000144619	CNTN4	152330	0	0	0	0	0	-2.39984	0.00314283	0.0843035	7.13574	5.73416
	ENSG00000069956	MAPK6	5597	0	0	0	0	0	1.37838	0.00315786	0.0845635	10.8607	12.2524
	ENSG00000156096	UGT2B4	7363	0	0	0	0	0	1.70548	0.00316729	0.0846729	7.28078	8.73379
	ENSG00000179915	NRXN1	9378	0	0	0	0	0	-1.73195	0.00319555	0.0852381	8.14446	6.79357
	ENSG00000198739	LRRTM3	347731	0	0	0	0	0	-7.23763	0.00320699	0.0852381	5.90485	4.38583
	ENSG00000203867	RBM20	282996	0	0	0	0	0	2.60325	0.00320994	0.0852381	5.76378	7.42891
	ENSG00000139083	ETV6	2120	0	0	0	0	0	1.35714	0.00320374	0.0852381	9.12894	10.422
	ENSG00000170629	DPY19L2P2	349152	0	0	0	0	0	-2.773	0.00328334	0.0870413	6.91365	5.4994
	ENSG00000263639	MSMB	4477	0	0	0	0	0	3.8936	0.00329172	0.087118	4.98117	6.56997
	ENSG00000078725	BRINP1	1620	0	1	0	0	0	-1.74443	0.00329895	0.0871637	8.14895	6.79357
	ENSG00000108669	CYTH1	9267	1	0	0	0	0	1.34286	0.00331281	0.0873843	9.30883	10.5967
	ENSG00000213694	S1PR3	1903	0	0	0	0	0	-3.20115	0.00333983	0.0879508	6.57719	5.18276
	ENSG00000109846	CRYAB	1410	0	0	0	0	0	4.67988	0.00334612	0.0879702	4.69745	6.44208
	ENSG00000138166	DUSP5	1847	0	1	0	0	0	2.39213	0.00338492	0.088696	5.87906	7.39134
	ENSG00000165474	GJB2	2706	0	0	0	0	0	1.75729	0.00338035	0.088696	7.02537	8.46576
	ENSG00000109854	HTATIP2	10553	0	0	0	0	0	1.44876	0.00342674	0.0896437	8.23551	9.55921
	ENSG00000153250	RBMS1	5937	0	0	0	0	0	1.89855	0.00343442	0.0896967	6.64373	8.10159
	ENSG00000133805	AMPD3	272	0	0	0	0	0	1.47295	0.00345783	0.0901594	8.77904	10.1978
	ENSG00000115461	IGFBP5	3488	0	0	0	0	0	-4.31042	0.0034794	0.090573	6.27406	4.84981
	ENSG00000142669	SH3BGRL3	83442	0	0	0	0	0	1.33207	0.0034857	0.0905882	9.24704	10.5195
	ENSG00000105605	CACNG7	59284	0	0	0	0	0	-7.04897	0.00354909	0.0920846	5.93336	4.38583
	ENSG00000123643	SLC36A1	206358	0	0	0	0	0	1.2799	0.00356306	0.092296	10.7362	12.0016
	ENSG00000102471	NDFIP2	54602	0	0	0	0	0	1.31739	0.00357307	0.0924042	9.98394	11.2755
	ENSG00000124721	DNAH8	1769	0	0	0	0	0	1.81229	0.00358599	0.092437	7.05404	8.58152
	ENSG00000166159	LRTM2	654429	0	0	0	0	0	-1.45662	0.0035811	0.092437	10.0016	8.67326
	ENSG00000163083	INHBB	3625	0	0	0	0	0	-1.84527	0.00360945	0.0928906	8.01254	6.6378
	ENSG00000150961	SEC24D	9871	0	0	0	1	0	1.30513	0.00362253	0.0930762	9.59854	10.8581
	ENSG00000008517	IL32	9235	0	0	0	0	0	4.08576	0.0036696	0.0941329	4.91922	6.42273
	ENSG00000168993	CPLX1	10815	0	0	0	0	0	-1.83275	0.0036846	0.0943651	8.76044	7.32307
	ENSG00000124429	POF1B	79983	0	0	0	0	0	-5.29992	0.00371234	0.0949221	6.22539	4.71462
	ENSG00000125384	PTGER2	5732	0	0	0	0	0	-2.37317	0.00374529	0.0956104	7.06925	5.69862
	ENSG00000176148	TCP11L1	55346	0	1	0	0	0	1.41226	0.00378865	0.0965618	8.44566	9.75411
	ENSG00000143502	SUSD4	55061	0	0	0	0	0	-1.60041	0.00386935	0.0983025	8.50403	7.18666
	ENSG00000100003	SEC14L2	23541	0	0	1	0	0	1.52684	0.00386384	0.0983025	7.72523	9.06924
	ENSG00000166444	DENND2B	6764	0	0	0	0	0	1.41458	0.00388175	0.0984387	8.35111	9.65215
	ENSG00000167333	TRIM68	55128	0	0	0	0	0	1.43959	0.00391436	0.0988128	8.65283	10.0212
	ENSG00000101342	TLDC2	140711	0	0	0	0	0	3.11198	0.0039088	0.0988128	5.30401	6.86515
	ENSG00000171940	ZNF217	7764	0	0	0	0	0	1.25712	0.00392631	0.0989568	11.071	12.3177
	ENSG00000058866	DGKG	1608	0	0	0	0	0	-3.27542	0.00396159	0.0996875	6.48308	5.11483
	ENSG00000173210	ABLIM3	22885	0	0	0	0	0	-1.45171	0.00398174	0.100036	9.48063	8.18005
	ENSG00000005379	TSPOAP1	9256	0	0	0	0	0	-1.3827	0.00400889	0.100558	9.54264	8.28006
	ENSG00000162433	AK4	205	0	0	0	0	0	1.4408	0.00406138	0.101554	9.86259	11.3211
	ENSG00000101265	RASSF2	9770	0	0	0	0	0	-1.52	0.00409956	0.102347	8.84513	7.54448
	ENSG00000132622	HSPA12B	116835	0	0	0	0	0	-4.19882	0.00419509	0.104567	6.24826	4.84981
	ENSG00000112276	BVES	11149	0	0	0	0	0	1.80041	0.00423182	0.10514	6.82783	8.25958
	ENSG00000157240	FZD1	8321	0	0	0	0	0	1.5036	0.00422621	0.10514	7.84298	9.18474
	ENSG00000118596	SLC16A7	9194	0	0	0	0	0	-3.27265	0.00423795	0.10514	6.47408	5.11483
	ENSG00000170340	B3GNT2	10678	0	0	0	0	0	1.79134	0.00424728	0.105206	6.78049	8.18005
	ENSG00000122778	KIAA1549	57670	0	0	0	0	0	1.23326	0.00425455	0.105222	11.0627	12.2818
	ENSG00000175175	PPM1E	22843	0	0	0	0	0	1.25456	0.00429804	0.106132	10.7678	12.0089
	ENSG00000103187	COTL1	23406	0	0	1	0	0	-1.32962	0.0043227	0.106575	10.4139	9.16017
	ENSG00000135423	GLS2	27165	0	1	0	0	0	-1.43731	0.00433936	0.10682	9.19154	7.91734
	ENSG00000135502	SLC26A10	65012	0	0	0	0	0	-1.74482	0.00435696	0.107087	8.01084	6.68647
	ENSG00000128872	TMOD2	29767	0	0	0	0	0	-1.33207	0.004373	0.107314	10.2635	9.0124
	ENSG00000183307	TMEM121B	27439	0	0	1	0	0	1.5583	0.0044397	0.108783	9.24017	10.8359
	ENSG00000260231	KDM7A-DT	100134229	0	0	0	0	0	1.86598	0.00446867	0.109324	6.86958	8.41577
	ENSG00000150687	PRSS23	11098	0	0	0	0	1	1.45815	0.00448544	0.109435	8.79423	10.2098
	ENSG00000069869	NEDD4	4734	0	0	0	0	0	1.58471	0.00448703	0.109435	7.46236	8.83048
	ENSG00000163251	FZD5	7855	0	0	1	0	0	1.3139	0.00451575	0.10963	9.23422	10.4936
	ENSG00000155980	KIF5A	3798	0	0	0	0	0	-1.48652	0.00451525	0.10963	9.23814	7.93688
	ENSG00000197381	ADARB1	104	0	0	0	0	0	-1.25768	0.00450572	0.10963	10.8717	9.65801
	ENSG00000169116	PARM1	25849	0	0	0	0	0	2.54022	0.00452607	0.109712	5.68743	7.18666
	ENSG00000215018	COL28A1	340267	0	0	0	0	1	-1.75638	0.00458613	0.110661	8.01297	6.68647
	ENSG00000173404	INSM1	3642	0	0	0	0	0	1.54614	0.00458321	0.110661	7.58263	8.93079
	ENSG00000091972	CD200	4345	0	0	0	0	0	-3.25834	0.00463789	0.11157	6.46129	5.11483
	ENSG00000133863	TEX15	56154	0	0	0	0	0	-2.72171	0.00466744	0.112111	6.86527	5.4994
	ENSG00000267107	PCAT19	100505495	0	1	0	0	0	1.91029	0.00472895	0.113416	6.82276	8.41577
	ENSG00000135226	UGT2B28	54490	0	0	0	0	0	6.13845	0.00475245	0.113502	4.53824	6.11502
	ENSG00000145321	GC	2638	0	0	0	0	0	-2.95759	0.00474086	0.113502	6.7686	5.40638
	ENSG00000137575	SDCBP	6386	0	0	1	0	0	1.21146	0.00475403	0.113502	11.0579	12.2534
	ENSG00000117472	TSPAN1	10103	0	0	1	0	0	1.42912	0.00484943	0.115087	9.43107	10.8615
	ENSG00000117114	ADGRL2	23266	0	0	0	0	0	-1.78464	0.00483758	0.115087	7.82816	6.51669
	ENSG00000184564	SLITRK6	84189	0	0	0	0	1	-2.68394	0.00483857	0.115087	6.74543	5.40638
	ENSG00000099725	PRKY	5616	0	0	0	0	0	-1.61506	0.00484477	0.115087	8.35913	7.05971
	ENSG00000198189	HSD17B11	51170	0	0	0	0	0	1.26313	0.00490519	0.116163	9.75059	10.9761
	ENSG00000151327	FAM177A1	283635	0	0	0	0	0	1.24323	0.00490943	0.116163	9.94094	11.1488
	ENSG00000139597	N4BP2L1	90634	0	0	0	0	0	-1.69417	0.00492985	0.116472	8.64711	7.29276
	ENSG00000110881	ASIC1	41	0	0	0	0	0	-1.37233	0.00494384	0.116629	9.48885	8.24403
	ENSG00000080224	EPHA6	285220	0	0	0	0	0	-6.89894	0.00497607	0.117215	5.85423	4.38583
	ENSG00000154553	PDLIM3	27295	0	0	0	0	0	1.66402	0.0050004	0.117613	7.51647	9.0124
	ENSG00000122884	P4HA1	5033	0	0	0	0	0	1.36036	0.005008	0.117618	9.2505	10.5773
	ENSG00000166562	SEC11C	90701	0	0	0	0	0	1.25741	0.00515993	0.121006	9.5473	10.7581
	ENSG00000102048	ASB9	140462	0	0	0	0	0	-1.29023	0.0051963	0.121679	11.3501	10.1151
	ENSG00000125844	RRBP1	6238	0	0	0	0	0	1.46632	0.00523856	0.122488	10.4736	12.0104
	ENSG00000141179	PCTP	58488	0	0	0	0	0	1.37765	0.0052518	0.122617	8.26943	9.52756
	ENSG00000114948	ADAM23	8745	0	0	0	0	0	-2.09325	0.00526162	0.122665	7.27511	5.95484
	ENSG00000139292	LGR5	8549	0	0	0	0	0	4.18363	0.00528624	0.123058	4.87003	6.32131
	ENSG00000196476	C20orf96	140680	0	0	0	0	0	1.31171	0.00536432	0.12451	8.87291	10.1108
	ENSG00000126705	AHDC1	27245	0	0	0	0	0	-2.01775	0.00541437	0.125305	7.70193	6.34225
	ENSG00000122861	PLAU	5328	0	0	0	0	0	4.17413	0.00540933	0.125305	4.87135	6.32131
	ENSG00000157734	SNX22	79856	0	0	0	0	0	-1.38069	0.00544144	0.125748	9.1742	7.94333
	ENSG00000145632	PLK2	10769	0	0	0	0	0	-1.61717	0.00546524	0.125931	8.52669	7.21935
	ENSG00000136842	TMOD1	7111	0	0	0	0	0	1.72615	0.00546252	0.125931	6.83799	8.19631
	ENSG00000161249	DMKN	93099	0	0	0	0	0	-3.24175	0.00551509	0.126711	6.43616	5.11483
	ENSG00000198780	FAM169A	26049	0	0	0	0	0	-1.39726	0.00554261	0.12705	9.20982	7.96885
	ENSG00000106976	DNM1	1759	0	0	1	0	0	-1.56831	0.00556698	0.12735	8.3144	7.04756
	ENSG00000180875	GREM2	64388	0	0	0	0	0	3.11883	0.00557571	0.127366	5.27338	6.86515
	ENSG00000189431	RASSF10	644943	0	0	0	0	0	-2.19878	0.00558709	0.127442	7.45365	6.08978
	ENSG00000250208	FZD10-AS1	440119	0	0	0	0	0	-1.87229	0.00561275	0.127843	7.96725	6.62116
	ENSG00000008277	ADAM22	53616	0	0	0	0	0	-1.69344	0.00568529	0.129125	7.95258	6.67044
	ENSG00000121690	DEPDC7	91614	0	0	0	0	0	1.78882	0.00574114	0.130207	6.68195	8.05474
	ENSG00000119866	BCL11A	53335	0	1	0	0	0	-2.02187	0.00577194	0.130552	7.37503	6.06401
	ENSG00000168615	ADAM9	8754	0	0	0	0	0	1.17902	0.00577286	0.130552	12.1627	13.3375
	ENSG00000117266	CDK18	5129	0	0	0	0	1	-1.7807	0.00580595	0.131113	7.72865	6.44208
	ENSG00000145198	VWA5B2	90113	0	0	0	0	0	-1.79444	0.00598448	0.134953	8.44176	7.08368
	ENSG00000124102	PI3	5266	0	0	0	0	0	5.20545	0.00604983	0.136233	4.60703	6.16395
	ENSG00000155158	TTC39B	158219	0	0	0	0	0	1.576	0.00613031	0.137072	7.31906	8.65772
	ENSG00000075290	WNT8B	7479	0	0	0	0	0	-1.94322	0.00611363	0.137072	7.43429	6.13973
	ENSG00000091039	OSBPL8	114882	0	0	0	0	0	-1.26602	0.00612923	0.137072	12.7316	11.511
	ENSG00000176153	GPX2	2877	0	0	0	0	0	2.61938	0.00609588	0.137072	5.66457	7.31304
	ENSG00000172175	MALT1	10892	0	0	0	0	0	1.28498	0.00610959	0.137072	9.34527	10.5886
	ENSG00000197496	SLC2A10	81031	0	0	0	0	0	1.53118	0.00614	0.137095	7.38347	8.68097
	ENSG00000183837	PNMA3	29944	0	0	0	0	1	-1.78203	0.00618116	0.13782	7.7025	6.42273
	ENSG00000140526	ABHD2	11057	0	0	0	0	0	1.15032	0.00628425	0.139922	13.2615	14.4089
	ENSG00000180914	OXTR	5021	0	0	0	0	0	-1.76461	0.00630689	0.140032	7.73822	6.46114
	ENSG00000109205	ODAM	54959	0	0	0	1	0	-2.97057	0.00629958	0.140032	6.54987	5.24485
	ENSG00000122574	WIPF3	644150	0	0	0	0	0	-1.75729	0.00633712	0.140507	7.73482	6.46114
	ENSG00000139625	MAP3K12	7786	0	0	0	0	0	-1.37806	0.00636831	0.141001	9.07377	7.85707
	ENSG00000103769	RAB11A	8766	0	0	0	0	0	1.24825	0.0064203	0.141954	13.1972	14.475
	ENSG00000133083	DCLK1	9201	0	0	0	0	0	1.67237	0.00643833	0.142154	6.98838	8.34953
	ENSG00000162407	PLPP3	8613	0	0	0	0	0	-1.40561	0.0065273	0.143918	9.05149	7.82244
	ENSG00000170006	TMEM154	201799	0	0	0	0	0	1.60488	0.00655353	0.144296	7.11577	8.43415
	ENSG00000169239	CA5B	11238	0	0	0	0	0	1.48003	0.00660449	0.145216	7.76588	9.08963
	ENSG00000100345	MYH9	4627	0	0	0	0	0	1.29262	0.00663006	0.145577	12.6284	13.9665
	ENSG00000144452	ABCA12	26154	0	0	0	0	1	-6.80578	0.0067189	0.146724	5.76673	4.38583
	ENSG00000137727	ARHGAP20	57569	0	1	0	0	0	-3.05535	0.00671786	0.146724	6.47516	5.18276
	ENSG00000101098	RIMS4	140730	0	0	0	0	0	-1.31498	0.00671932	0.146724	9.38924	8.19631
	ENSG00000100285	NEFH	4744	0	0	0	0	0	1.34835	0.00676055	0.147421	8.24305	9.47322
	ENSG00000236081	ELFN1-AS1	101927125	0	0	0	0	0	-1.73026	0.00681112	0.14832	8.31461	6.99789
	ENSG00000185176	AQP12B	653437	0	0	0	0	0	-5.004	0.0068245	0.148407	6.10852	4.71462
	ENSG00000187098	MITF	4286	0	0	0	0	0	1.83934	0.00683785	0.148494	6.51373	7.87745
	ENSG00000185950	IRS2	8660	0	0	0	0	0	-1.2254	0.00685001	0.148554	11.2597	10.0806
	ENSG00000159335	PTMS	5763	0	0	0	0	0	-1.34855	0.00692047	0.149877	12.802	11.5408
	ENSG00000142583	SLC2A5	6518	0	0	0	0	0	3.17873	0.00694139	0.150125	5.19461	6.62116
	ENSG00000165084	C8orf34	116328	0	0	0	0	0	-1.58531	0.00708101	0.152936	8.25242	6.99789
	ENSG00000250722	SELENOP	6414	0	0	0	0	0	1.17861	0.00714396	0.153984	10.4709	11.6284
	ENSG00000158445	KCNB1	3745	0	0	0	0	0	-1.61816	0.00714893	0.153984	8.62731	7.33303
	ENSG00000105373	NOP53	29997	0	1	0	0	0	-1.53952	0.00717112	0.154252	11.9613	10.6209
	ENSG00000128805	ARHGAP22	58504	0	0	0	0	0	-2.86457	0.00719379	0.15453	6.52662	5.24485
	ENSG00000095303	PTGS1	5742	0	0	0	0	0	1.55049	0.0072204	0.154892	7.26488	8.56495
	ENSG00000106031	HOXA13	3209	0	0	0	0	0	-1.15345	0.00726701	0.155681	11.914	10.7797
	ENSG00000101236	RNF24	11237	0	0	0	0	0	1.18652	0.00731873	0.156577	9.99797	11.1523
	ENSG00000131951	LRRC9	341883	0	0	0	0	1	-1.74091	0.00736695	0.157185	7.69572	6.44208
	ENSG00000169562	GJB1	2705	0	0	0	0	0	1.22924	0.00735869	0.157185	10.2657	11.4854
	ENSG00000042088	TDP1	55775	0	1	0	0	0	-1.21011	0.00741589	0.158016	10.4984	9.34348
	ENSG00000090382	LYZ	4069	0	0	0	0	0	3.4418	0.00757736	0.160808	5.07188	6.47992
	ENSG00000140545	MFGE8	4240	0	0	0	1	0	1.47001	0.00757723	0.160808	7.48426	8.74118
	ENSG00000075420	FNDC3B	64778	0	0	0	1	0	1.23186	0.00764068	0.161866	9.28261	10.4638
	ENSG00000179715	PCED1B	91523	0	0	0	0	0	-4.93931	0.00765783	0.161866	6.08858	4.71462
	ENSG00000174099	MSRB3	253827	0	0	0	0	0	-2.06263	0.00765119	0.161866	7.16353	5.89613
	ENSG00000164326	CARTPT	9607	0	0	0	0	0	2.19725	0.00774441	0.162915	5.92733	7.32307
	ENSG00000181409	AATK	9625	0	0	0	0	0	-1.73884	0.00774694	0.162915	8.76157	7.42891
	ENSG00000176092	CRYBG2	55057	0	0	0	0	0	-2.21143	0.0077887	0.162942	7.04652	5.76855
	ENSG00000254726	MEX3A	92312	0	0	0	0	0	-1.16707	0.0078115	0.162942	11.0519	9.91928
	ENSG00000069122	ADGRF5	221395	0	0	0	0	1	-1.70923	0.00780703	0.162942	9.00036	7.66701
	ENSG00000080546	SESN1	27244	0	0	0	0	0	-1.22292	0.00779664	0.162942	10.348	9.19014
	ENSG00000198133	TMEM229B	161145	0	0	0	0	0	-1.43853	0.00778566	0.162942	8.74616	7.52731
	ENSG00000215458	AATBC	284837	0	0	0	0	0	1.84926	0.00777824	0.162942	6.43242	7.7725
	ENSG00000153132	CLGN	1047	0	0	0	1	0	1.15117	0.00788115	0.164179	10.9191	12.0554
	ENSG00000138448	ITGAV	3685	0	0	0	0	0	1.17408	0.00791434	0.164438	10.6593	11.8203
	ENSG00000111341	MGP	4256	0	1	0	0	0	1.3157	0.00790437	0.164438	9.36515	10.6662
	ENSG00000196834	POTEI	653269	0	0	0	0	0	3.01738	0.00799357	0.165867	5.27669	6.76383
	ENSG00000014257	ACPP	55	0	0	0	0	0	1.35727	0.00804729	0.166224	14.7415	16.1955
	ENSG00000146592	CREB5	9586	0	0	1	0	0	2.58719	0.00802778	0.166224	5.5481	6.97235
	ENSG00000067082	KLF6	1316	0	0	0	0	0	1.35637	0.00807372	0.166224	9.17562	10.5217
	ENSG00000139117	CPNE8	144402	0	0	0	0	0	4.601	0.00806415	0.166224	4.75768	6.13973
	ENSG00000136141	LRCH1	23143	0	0	0	0	0	1.19558	0.00805805	0.166224	9.66845	10.8255
	ENSG00000113494	PRLR	5618	0	0	0	0	0	1.17756	0.0082742	0.170131	9.86522	11.0085
	ENSG00000168539	CHRM1	1128	0	0	1	0	0	1.45265	0.00829444	0.170326	7.93451	9.26885
	ENSG00000115648	MLPH	79083	1	0	0	0	0	1.12714	0.00831074	0.17044	11.445	12.5607
	ENSG00000143248	RGS5	8490	0	0	0	0	0	1.68611	0.00833462	0.170489	6.79682	8.11877
	ENSG00000123080	CDKN2C	1031	0	0	0	0	0	-1.75126	0.00836215	0.170831	8.57974	7.26177
	ENSG00000118503	TNFAIP3	7128	0	0	0	0	0	2.00192	0.00849412	0.173081	6.38672	7.92388
	ENSG00000188257	PLA2G2A	5320	0	0	0	0	0	-1.83322	0.00857597	0.174301	9.5312	8.17458
	ENSG00000173402	DAG1	1605	0	0	0	0	0	1.12426	0.00856674	0.174301	12.1172	13.2375
	ENSG00000151498	ACAD8	27034	0	0	0	0	0	1.21345	0.00859038	0.17437	9.83468	11.026
	ENSG00000136854	STXBP1	6812	0	0	0	0	0	1.13352	0.00871414	0.176431	10.8764	11.9935
	ENSG00000059915	PSD	5662	0	1	0	0	0	-1.2654	0.00882124	0.178371	10.3505	9.17387
	ENSG00000090376	IRAK3	11213	0	0	0	0	0	3.15231	0.0088907	0.179318	5.19418	6.71796
	ENSG00000185818	NAT8L	339983	0	0	0	0	0	-1.39696	0.00895862	0.18023	9.80513	8.57326
	ENSG00000048052	HDAC9	9734	0	0	0	0	0	-1.68856	0.00895219	0.18023	8.00213	6.74872
	ENSG00000204856	FAM216A	29902	0	0	0	0	0	-1.27018	0.00912745	0.183161	9.33542	8.18549
	ENSG00000124194	GDAP1L1	78997	0	0	0	0	0	-2.42038	0.00918772	0.184138	6.74641	5.4994
	ENSG00000091409	ITGA6	3655	0	0	0	0	0	1.14171	0.00931083	0.186134	11.6495	12.7922
	ENSG00000079335	CDC14A	8556	0	0	0	0	0	-1.67507	0.00935817	0.186845	7.71584	6.49844
	ENSG00000111057	KRT18	3875	0	0	1	0	0	1.10126	0.00943137	0.187833	11.9338	13.0268
	ENSG00000179222	MAGED1	9500	0	0	1	0	0	1.11777	0.00942369	0.187833	11.0483	12.1516
	ENSG00000066629	EML1	2009	0	0	0	0	0	1.33694	0.00945184	0.188005	8.30127	9.54453
	ENSG00000128268	MGAT3	4248	0	0	0	0	0	-1.63067	0.00956043	0.189927	7.9239	6.70231
	ENSG00000150938	CRIM1	51232	0	0	0	0	0	1.25888	0.00958104	0.190098	9.04224	10.2556
	ENSG00000039600	SOX30	11063	0	0	0	0	0	-6.57665	0.00964683	0.191164	5.70894	4.38583
	ENSG00000136156	ITM2B	9445	0	0	0	0	0	1.14973	0.00966651	0.191315	11.8462	13.0037
	ENSG00000186891	TNFRSF18	8784	0	0	0	0	0	-2.40522	0.00972319	0.192197	6.96254	5.69862
	ENSG00000135404	CD63	967	0	0	1	0	0	1.09717	0.00983582	0.194181	11.9585	13.0484
	ENSG00000224186	C5orf66	100996485	0	0	0	0	0	-2.05516	0.00989011	0.19501	7.10067	5.86559
	ENSG00000156689	GLYATL2	219970	0	0	0	0	0	-2.14743	0.00994347	0.195798	6.96664	5.73416
	ENSG00000072195	SPEG	10290	0	0	0	0	0	-1.62516	0.00999936	0.196431	7.79067	6.58726
	ENSG00000073670	ADAM11	4185	0	0	0	0	0	-1.85134	0.0100257	0.196705	7.61517	6.36285
	ENSG00000128564	VGF	7425	0	0	0	0	0	-1.26025	0.0100509	0.196955	9.6005	8.4523
	ENSG00000004866	ST7	7982	0	0	0	0	0	-1.20884	0.0101228	0.198016	10.8239	9.68121
	ENSG00000181634	TNFSF15	9966	0	0	0	0	0	-1.63421	0.01013	0.198016	7.8496	6.6378
	ENSG00000160145	KALRN	8997	0	0	0	0	0	-1.23211	0.0101891	0.198437	9.51166	8.38303
	ENSG00000147459	DOCK5	80005	0	0	0	0	0	1.26328	0.0101802	0.198437	9.16419	10.3965
	ENSG00000128833	MYO5C	55930	0	0	1	0	0	1.14022	0.0101827	0.198437	10.1355	11.2499
	ENSG00000132938	MTUS2	23281	0	0	0	0	0	1.73773	0.0102111	0.198622	6.61849	7.94333
	ENSG00000120129	DUSP1	1843	0	0	0	0	0	1.40744	0.0103216	0.200524	7.97012	9.2663
	ENSG00000214049	UCA1	652995	0	0	0	0	0	3.89835	0.0104336	0.202452	4.88597	6.32131
	ENSG00000132669	RIN2	54453	0	0	0	0	0	1.19471	0.0104767	0.20304	9.2218	10.367
	ENSG00000153291	SLC25A27	9481	0	0	0	0	0	-1.36827	0.0105698	0.204095	9.06539	7.88417
	ENSG00000178409	BEND3	57673	0	0	0	0	0	-1.40624	0.0105607	0.204095	9.78628	8.56495
	ENSG00000174640	SLCO2A1	6578	0	0	0	0	0	3.05213	0.0106575	0.205539	5.21519	6.65422
	ENSG00000166033	HTRA1	5654	0	0	0	0	0	-2.75668	0.0107339	0.206761	6.46609	5.24485
	ENSG00000072422	RHOBTB1	9886	0	0	0	0	0	-1.5649	0.0108322	0.208402	7.97196	6.77878
	ENSG00000128250	RFPL1	5988	0	0	0	0	0	3.51645	0.0109346	0.210117	5.0059	6.42273
	ENSG00000060138	YBX3	8531	0	0	0	0	0	1.07419	0.0109703	0.210548	12.6136	13.6831
	ENSG00000188848	BEND4	389206	0	0	0	0	0	1.26949	0.0110695	0.212094	10.6082	11.9211
	ENSG00000198363	ASPH	444	0	0	0	0	1	-1.08772	0.0110777	0.212094	12.0682	10.9962
	ENSG00000129521	EGLN3	112399	0	0	0	0	0	1.63849	0.0111567	0.21335	6.90017	8.2283
	ENSG00000150594	ADRA2A	150	0	0	0	0	0	1.63281	0.0111772	0.213484	6.78014	8.04877
	ENSG00000101144	BMP7	655	0	0	0	0	0	-1.19733	0.0112783	0.215156	9.85006	8.73749
	ENSG00000141337	ARSG	22901	0	0	0	0	0	1.73122	0.0112923	0.215164	6.61305	7.93688
	ENSG00000049323	LTBP1	4052	0	0	0	0	1	-1.42042	0.0114117	0.216574	9.09053	7.89087
	ENSG00000198788	MUC2	4583	0	0	0	0	0	5.8148	0.0113927	0.216574	4.54255	5.95484
	ENSG00000182379	NXPH4	11247	0	0	1	0	0	-2.38442	0.0114346	0.216574	6.9353	5.69862
	ENSG00000108947	EFNB3	1949	0	0	0	0	0	-1.61288	0.011433	0.216574	7.88462	6.68647
	ENSG00000154654	NCAM2	4685	0	0	0	0	0	-4.8654	0.0114206	0.216574	5.97443	4.71462
	ENSG00000138111	MFSD13A	79847	0	0	0	0	0	-1.3132	0.0114647	0.216885	9.40564	8.24403
	ENSG00000172260	NEGR1	257194	0	0	0	0	0	-6.47465	0.0115662	0.218545	5.67469	4.38583
	ENSG00000173511	VEGFB	7423	0	0	1	0	0	-1.13343	0.0115931	0.218791	10.6983	9.61047
	ENSG00000116977	LGALS8	3964	0	0	0	0	0	-1.50783	0.0116346	0.218793	11.672	10.407
	ENSG00000115355	CCDC88A	55704	0	0	0	0	0	-1.51952	0.0116298	0.218793	7.99578	6.82266
	ENSG00000197324	LRP10	26020	0	0	0	0	0	1.21015	0.011617	0.218793	10.1521	11.3695
	ENSG00000248771	SMIM31	100505989	0	0	0	0	0	1.50416	0.0116938	0.219584	7.28239	8.56495
	ENSG00000086730	LAT2	7462	1	0	0	0	0	1.583	0.0117043	0.219584	6.85249	8.09002
	ENSG00000115318	LOXL3	84695	0	0	0	0	0	-1.89301	0.011749	0.220163	7.21138	6.0107
	ENSG00000171302	CANT1	124583	0	0	0	0	0	1.07388	0.0117634	0.220171	12.6548	13.7274
	ENSG00000177694	NAALADL2	254827	0	0	0	0	0	-1.25418	0.0117964	0.220233	10.8194	9.6619
	ENSG00000120693	SMAD9	4093	0	0	0	0	0	1.12672	0.0118079	0.220233	9.70955	10.7975
	ENSG00000148429	USP6NL	9712	0	0	0	0	0	1.19732	0.0118556	0.220855	8.79089	9.91439
	ENSG00000114248	LRRC31	79782	0	0	0	0	0	1.18939	0.0119077	0.22153	8.97296	10.1008
	ENSG00000134954	ETS1	2113	0	0	0	0	0	1.77199	0.0119198	0.22153	6.42809	7.70559
	ENSG00000132639	SNAP25	6616	0	0	0	0	0	-1.44731	0.0120148	0.223033	8.50133	7.32307
	ENSG00000147872	PLIN2	123	0	0	0	0	0	1.32566	0.0120494	0.223414	8.09565	9.31162
	ENSG00000131844	MCCC2	64087	0	0	0	0	0	1.34498	0.0120753	0.223632	13.13	14.6002
	ENSG00000113615	SEC24A	10802	0	0	1	0	0	1.13376	0.0121803	0.225052	10.1898	11.3069
	ENSG00000132429	POPDC3	64208	0	0	0	0	0	2.14535	0.012174	0.225052	5.87885	7.20854
	ENSG00000111711	GOLT1B	51026	0	0	0	0	0	1.17152	0.0122397	0.225886	9.45657	10.5937
	ENSG00000005020	SKAP2	8935	0	0	0	0	0	1.25997	0.0122728	0.226233	8.22524	9.37228
	ENSG00000178607	ERN1	2081	0	0	0	0	0	1.20316	0.0123263	0.226692	9.25246	10.4208
	ENSG00000164181	ELOVL7	79993	0	0	1	0	0	1.10136	0.0123733	0.22684	10.1742	11.2486
	ENSG00000160111	CPAMD8	27151	0	0	0	0	0	-1.18824	0.0123773	0.22684	9.59204	8.49668
	ENSG00000185920	PTCH1	5727	0	0	0	0	0	-1.15779	0.0124201	0.227054	10.0052	8.91781
	ENSG00000107798	LIPA	3988	0	0	0	0	0	1.16088	0.0124319	0.227054	9.14776	10.253
	ENSG00000129657	SEC14L1	6397	0	0	0	0	0	1.08269	0.012419	0.227054	10.9563	12.0252
	ENSG00000102316	MAGED2	10916	0	0	1	0	0	1.0781	0.0125176	0.228093	12.2192	13.2976
	ENSG00000091622	PITPNM3	83394	0	0	0	0	0	1.35934	0.0125411	0.22826	7.62703	8.80603
	ENSG00000176769	TCERG1L	256536	0	0	0	0	0	-2.28836	0.0126034	0.228891	6.74049	5.54261
	ENSG00000104043	ATP8B4	79895	1	0	0	0	0	-1.71841	0.0126057	0.228891	7.48283	6.30001
	ENSG00000105722	ERF	2077	0	0	0	0	0	-1.70305	0.0126191	0.228891	9.15032	7.88417
	ENSG00000150676	CCDC83	220047	0	0	0	0	0	-2.01773	0.0126806	0.229743	7.03007	5.83419
	ENSG00000131981	LGALS3	3958	0	0	0	0	0	3.39399	0.0128149	0.231912	5.03836	6.46114
	ENSG00000077157	PPP1R12B	4660	0	0	0	0	0	-1.16516	0.0128397	0.232022	10.0601	8.96903
	ENSG00000057657	PRDM1	639	0	0	0	0	0	-2.05147	0.0128503	0.232022	7.52021	6.27835
	ENSG00000153956	CACNA2D1	781	0	0	0	0	0	1.52087	0.0129357	0.233298	7.79755	9.24828
	ENSG00000017260	ATP2C1	27032	0	0	0	0	0	-1.15245	0.0129811	0.233608	13.5638	12.4554
	ENSG00000204592	HLA-E	3133	0	0	0	0	0	3.33717	0.0129904	0.233608	5.05874	6.42273
	ENSG00000152315	KCNK13	56659	0	0	0	0	0	-2.45194	0.0129971	0.233608	6.59931	5.40638
	ENSG00000131389	SLC6A6	6533	0	0	0	0	0	-1.19567	0.0130516	0.234082	9.77472	8.67326
	ENSG00000166743	ACSM1	116285	0	0	0	1	0	3.50761	0.013053	0.234082	4.99453	6.32131
	ENSG00000184916	JAG2	3714	0	0	0	0	0	-1.54282	0.0130953	0.234199	10.0926	8.84769
	ENSG00000196132	MYT1	4661	0	0	0	0	0	-1.39182	0.0130952	0.234199	8.31241	7.17559
	ENSG00000162896	PIGR	5284	0	0	0	0	0	2.98755	0.0132179	0.235972	5.24027	6.74872
	ENSG00000256683	ZNF350	59348	0	0	0	0	0	1.21044	0.013267	0.236583	10.6646	11.9077
	ENSG00000196417	ZNF765	91661	0	0	0	0	0	1.16848	0.0134026	0.238196	9.21054	10.3345
	ENSG00000156515	HK1	3098	0	0	0	0	0	1.05426	0.0134461	0.238703	11.5245	12.5683
	ENSG00000099904	ZDHHC8	29801	0	1	0	0	0	-1.5347	0.0134821	0.239073	9.91761	8.68097
	ENSG00000163346	PBXIP1	57326	0	0	0	0	0	1.08992	0.0135353	0.239749	10.3179	11.386
	ENSG00000183401	CCDC159	126075	0	0	1	0	0	1.22458	0.0135715	0.240122	8.39362	9.52115
	ENSG00000182013	PNMA8A	55228	0	0	0	0	0	-1.48546	0.0136366	0.240468	8.1589	6.99789
	ENSG00000144649	GASK1A	729085	0	0	0	0	0	-2.10726	0.0137086	0.240667	6.88226	5.69862
	ENSG00000244187	TMEM141	85014	0	0	0	0	0	1.25036	0.0136811	0.240667	9.86117	11.137
	ENSG00000240771	ARHGEF25	115557	0	0	0	0	0	-1.18772	0.0136894	0.240667	9.54949	8.46129
	ENSG00000183778	B3GALT5	10317	0	1	0	0	0	-1.12038	0.0137027	0.240667	10.5078	9.4396
	ENSG00000111752	PHC1	1911	0	0	0	0	0	-1.28387	0.0137872	0.24178	9.26493	8.13574
	ENSG00000107611	CUBN	8029	0	0	0	0	1	-2.95557	0.0139331	0.244067	6.29422	5.11483
	ENSG00000248801	C8orf34-AS1	286189	0	0	0	0	0	-1.53338	0.0141317	0.246729	8.17337	6.99789
	ENSG00000137976	DNASE2B	58511	0	0	0	0	0	1.55202	0.0142413	0.24674	7.00101	8.27497
	ENSG00000127990	SGCE	8910	0	0	0	0	0	-1.21081	0.0141808	0.24674	9.22449	8.13574
	ENSG00000081377	CDC14B	8555	0	0	1	0	0	1.79444	0.0141943	0.24674	6.31615	7.56985
	ENSG00000107719	PALD1	27143	0	1	0	0	0	-1.83785	0.0142329	0.24674	7.20853	6.03765
	ENSG00000166123	GPT2	84706	0	0	0	1	0	1.16616	0.0142373	0.24674	9.93419	11.0959
	ENSG00000108984	MAP2K6	5608	0	0	0	0	0	1.20714	0.014217	0.24674	9.53187	10.7324
	ENSG00000149451	ADAM33	80332	0	0	0	0	0	-2.83961	0.0142409	0.24674	6.358	5.18276
	ENSG00000081923	ATP8B1	5205	0	0	0	0	0	1.06526	0.0142596	0.246788	10.5573	11.6018
	ENSG00000129596	CDO1	1036	0	0	0	0	0	1.25303	0.0143013	0.247239	8.05758	9.18203
	ENSG00000133983	COX16	51241	0	0	0	0	0	1.41319	0.0144666	0.249824	7.33171	8.52266
	ENSG00000085871	MGST2	4258	0	0	0	0	0	1.0731	0.0145363	0.250754	10.2041	11.2505
	ENSG00000156453	PCDH1	5097	0	0	0	0	0	1.18955	0.0145665	0.251003	10.0446	11.2453
	ENSG00000117602	RCAN3	11123	0	0	0	0	0	-1.1269	0.0145856	0.25106	10.459	9.39117
	ENSG00000184678	H2BC21	8349	0	0	1	0	0	1.4213	0.014628	0.251516	7.38772	8.60603
	ENSG00000272693	LOC441242	441242	0	0	0	0	0	-6.35164	0.014664	0.251782	5.62439	4.38583
	ENSG00000167680	SEMA6B	10501	0	0	0	0	0	-4.66296	0.0146752	0.251782	5.94986	4.71462
	ENSG00000162409	PRKAA2	5563	0	0	0	0	0	1.17768	0.0147236	0.252166	9.29878	10.447
	ENSG00000248859	LINC01574	102577424	0	0	0	0	0	-6.34942	0.0147294	0.252166	5.6234	4.38583
	ENSG00000058799	YIPF1	54432	0	0	1	0	0	1.16198	0.0148084	0.253244	8.81427	9.90622
	ENSG00000205090	TMEM240	339453	0	0	0	0	0	-2.78629	0.014899	0.25452	6.51536	5.35594
	ENSG00000176641	RNF152	220441	0	0	0	0	0	-1.95225	0.0149957	0.255896	7.36327	6.16395
	ENSG00000188559	RALGAPA2	57186	0	0	0	0	0	1.17477	0.0150149	0.255947	12.2054	13.4304
	ENSG00000151224	MAT1A	4143	0	0	0	0	1	-1.9359	0.0150375	0.256057	7.33546	6.13973
	ENSG00000115762	PLEKHB2	55041	0	0	0	0	0	1.05782	0.0151791	0.257914	11.2403	12.2912
	ENSG00000114770	ABCC5	10057	0	0	0	0	1	-1.09662	0.015265	0.259097	10.7181	9.66772
	ENSG00000265972	TXNIP	10628	0	0	0	0	0	1.05911	0.0153533	0.260316	11.9753	13.0372
	ENSG00000245750	DRAIC	145837	0	0	0	0	0	1.12878	0.0154656	0.261662	9.9896	11.1074
	ENSG00000151491	EPS8	2059	0	0	0	0	0	-1.18795	0.0154957	0.26189	9.93381	8.84427
	ENSG00000183036	PCP4	5121	0	0	0	0	0	-1.55228	0.0155889	0.262905	7.78212	6.6378
	ENSG00000171004	HS6ST2	90161	0	0	0	0	0	-1.07931	0.0156411	0.263506	10.5877	9.55084
	ENSG00000247095	MIR210HG	100506211	0	0	0	0	0	2.99473	0.0157174	0.264265	5.18426	6.49844
	ENSG00000102580	DNAJC3	5611	0	0	0	0	0	1.07864	0.0157195	0.264265	9.78177	10.8247
	ENSG00000143842	SOX13	9580	0	0	0	0	0	-1.17569	0.0157747	0.264632	9.31017	8.24403
	ENSG00000131711	MAP1B	4131	0	0	0	0	0	1.17652	0.0157615	0.264632	8.48959	9.57375
	ENSG00000130830	MPP1	4354	0	1	0	0	0	-1.15621	0.0158297	0.265274	10.1822	9.10688
	ENSG00000242779	ZNF702P	79986	0	0	1	0	0	1.2951	0.0159325	0.266713	7.89964	9.06336
	ENSG00000006118	TMEM132A	54972	0	0	0	0	0	-1.42172	0.0159624	0.266932	9.55092	8.37354
	ENSG00000206190	ATP10A	57194	0	0	0	0	0	1.42072	0.0160059	0.267113	7.24849	8.43415
	ENSG00000140464	PML	5371	0	0	0	0	0	1.11245	0.0160069	0.267113	9.512	10.5886
	ENSG00000136999	CCN3	4856	0	0	0	0	0	-2.00025	0.0160695	0.267594	6.96226	5.80186
	ENSG00000107105	ELAVL2	1993	0	0	0	0	0	-1.53031	0.0160673	0.267594	7.73456	6.60432
	ENSG00000173068	BNC2	54796	0	0	0	0	0	-2.47142	0.016095	0.267737	6.51503	5.35594
	ENSG00000065833	ME1	4199	0	0	0	0	0	1.82943	0.0161383	0.267896	6.20845	7.44732
	ENSG00000242247	ARFGAP3	26286	0	0	0	0	0	1.09877	0.0161318	0.267896	10.7312	11.832
	ENSG00000105963	ADAP1	11033	0	0	0	0	0	-2.63583	0.0161578	0.26794	6.60761	5.45408
	ENSG00000134109	EDEM1	9695	0	0	1	0	0	1.05835	0.016241	0.269036	10.1314	11.162
	ENSG00000204525	HLA-C	3107	0	0	0	0	0	3.47799	0.0163	0.269733	4.97563	6.42273
	ENSG00000138771	SHROOM3	57619	0	0	0	0	0	1.02625	0.0163428	0.27016	11.4018	12.4168
	ENSG00000185303	SFTPA2	729238	0	0	0	0	0	-1.08805	0.0163772	0.270446	10.4383	9.40052
	ENSG00000108219	TSPAN14	81619	0	0	0	0	0	1.02549	0.0164023	0.270578	11.8225	12.8414
	ENSG00000105792	CFAP69	79846	0	0	1	0	0	-1.46615	0.0164852	0.271381	9.78613	8.5979
	ENSG00000108582	CPD	1362	0	0	0	0	0	1.07554	0.0167145	0.274871	12.5119	13.6054
	ENSG00000155629	PIK3AP1	118788	0	0	0	0	0	1.36523	0.01676	0.275333	8.60636	9.98132
	ENSG00000128641	MYO1B	4430	0	0	0	0	0	-1.07836	0.0167778	0.27534	10.4887	9.45763
	ENSG00000168374	ARF4	378	0	0	1	0	0	1.02013	0.0168116	0.27561	11.7704	12.783
	ENSG00000079691	CARMIL1	55604	0	0	0	0	0	1.09422	0.0171947	0.281598	9.25977	10.3024
	ENSG00000254139	LOC286178	286178	0	0	0	0	0	-6.26653	0.0172649	0.282456	5.58922	4.38583
	ENSG00000106789	CORO2A	7464	0	0	0	1	0	1.03768	0.0174593	0.285342	10.6869	11.7086
	ENSG00000110931	CAMKK2	10645	0	0	0	0	0	1.06818	0.0175897	0.287178	11.841	12.9221
	ENSG00000171444	MCC	4163	0	0	0	0	0	1.52145	0.0176283	0.287228	6.80651	7.98144
	ENSG00000184922	FMNL1	752	0	0	1	0	0	-1.75698	0.017629	0.287228	7.65072	6.47992
	ENSG00000153234	NR4A2	4929	0	0	0	0	0	-2.16283	0.0176712	0.287598	6.72866	5.58397
	ENSG00000186310	NAP1L3	4675	0	0	0	0	0	-2.8883	0.017688	0.287598	6.2554	5.11483
	ENSG00000155886	SLC24A2	25769	0	0	0	0	0	-1.27993	0.0177279	0.287951	8.67244	7.58652
	ENSG00000157693	TMEM268	203197	0	0	1	0	0	1.06384	0.0177595	0.288168	10.4276	11.4793
	ENSG00000157388	CACNA1D	776	0	0	0	0	0	1.26711	0.0179527	0.290127	10.0292	11.3653
	ENSG00000197081	IGF2R	3482	0	0	0	0	0	1.02707	0.0179219	0.290127	11.241	12.2598
	ENSG00000181790	ADGRB1	575	0	0	0	0	0	-1.35256	0.0179534	0.290127	9.18134	8.04877
	ENSG00000171345	KRT19	3880	0	0	0	0	0	1.30835	0.0179115	0.290127	9.68753	11.0713
	ENSG00000166813	KIF7	374654	0	0	0	0	0	-1.26885	0.0179811	0.290279	9.50928	8.40184
	ENSG00000113163	CERT1	10087	0	0	0	0	0	1.08284	0.0180434	0.290989	9.67569	10.7278
	ENSG00000151025	GPR158	57512	0	0	0	0	0	-1.19095	0.018107	0.291717	9.30939	8.24403
	ENSG00000166086	JAM3	83700	0	0	0	0	0	-1.18737	0.0181684	0.29241	9.03581	7.98144
	ENSG00000127952	STYXL1	51657	0	0	0	0	0	1.14747	0.0181904	0.292466	8.67851	9.75229
	ENSG00000165757	JCAD	57608	0	0	0	0	0	1.42572	0.0183181	0.293923	7.26779	8.47909
	ENSG00000105327	BBC3	27113	0	0	0	0	0	-2.72216	0.0184076	0.295062	6.47651	5.35594
	ENSG00000165475	CRYL1	51084	0	0	0	0	0	1.17064	0.0185992	0.297831	9.00752	10.1432
	ENSG00000184347	SLIT3	6586	0	0	0	0	0	1.88119	0.0186815	0.298274	6.07925	7.30294
	ENSG00000135596	MICAL1	64780	0	0	1	0	0	1.25004	0.0186833	0.298274	8.04867	9.18744
	ENSG00000123094	RASSF8	11228	0	0	0	0	1	-1.09535	0.0186487	0.298274	10.8953	9.85615
	ENSG00000063180	CA11	770	0	1	0	0	0	-2.8796	0.0187795	0.299508	6.24502	5.11483
	ENSG00000167702	KIFC2	90990	0	0	0	0	0	-1.24039	0.0188235	0.299685	10.2298	9.12674
	ENSG00000165323	FAT3	120114	0	0	0	0	0	-3.84395	0.0188284	0.299685	5.95507	4.84981
	ENSG00000006788	MYH13	8735	0	0	0	0	0	1.81239	0.018875	0.300126	6.20451	7.43814
	ENSG00000081052	COL4A4	1286	0	0	0	0	0	-1.68794	0.0189372	0.300813	7.30833	6.1877
	ENSG00000131236	CAP1	10487	0	0	0	0	0	1.01207	0.0189931	0.301398	11.1172	12.1173
	ENSG00000112964	GHR	2690	0	0	0	0	0	1.34173	0.0190935	0.30269	7.3723	8.50104
	ENSG00000114446	IFT57	55081	0	0	0	0	0	-1.0747	0.019134	0.303028	10.0816	9.0663
	ENSG00000113763	UNC5A	90249	0	0	0	0	0	-1.33867	0.0192659	0.304653	8.56475	7.46549
	ENSG00000213463	SYNJ2BP	55333	0	1	0	0	0	1.08115	0.019275	0.304653	10.8117	11.9019
	ENSG00000092621	PHGDH	26227	0	0	0	0	0	-1.08774	0.0193313	0.305194	11.6825	10.6447
	ENSG00000176105	YES1	7525	0	0	0	0	0	1.00778	0.0193478	0.305194	11.0584	12.0528
	ENSG00000162819	BROX	148362	0	0	0	0	0	-1.24298	0.0194219	0.306059	11.9182	10.8063
	ENSG00000157833	GAREM2	150946	0	0	0	0	0	-1.36057	0.0196329	0.30877	8.13055	7.04756
	ENSG00000143603	KCNN3	3782	0	0	0	0	0	2.6144	0.0197334	0.309554	5.37614	6.68647
	ENSG00000176771	NCKAP5	344148	0	0	0	0	0	1.68625	0.0197413	0.309554	6.4053	7.61115
	ENSG00000186910	SERPINA11	256394	0	0	1	0	0	2.36581	0.0197177	0.309554	5.54544	6.80819
	ENSG00000149573	MPZL2	10205	0	0	0	0	0	1.36219	0.019784	0.309917	8.19701	9.5297
	ENSG00000171132	PRKCE	5581	0	0	0	0	0	-1.33416	0.0198063	0.30996	8.18214	7.10723
	ENSG00000177283	FZD8	8325	0	0	0	0	0	1.1929	0.019868	0.310313	8.23227	9.32396
	ENSG00000266402	SNHG25	105376843	0	0	0	0	0	-2.12916	0.0198492	0.310313	6.97752	5.83419
	ENSG00000162496	DHRS3	9249	0	0	0	0	0	1.09889	0.0199737	0.311349	8.90916	9.94346
	ENSG00000141574	SECTM1	6398	0	0	0	0	0	1.83879	0.0199566	0.311349	6.7815	8.46129
	ENSG00000204934	ATP6V0E2-AS1	401431	0	0	0	0	0	-1.32677	0.0200148	0.311684	8.20281	7.1304
	ENSG00000165476	REEP3	221035	0	0	1	0	0	1.00499	0.0200459	0.31185	10.8085	11.7966
	ENSG00000185306	C12orf56	115749	0	0	0	0	0	1.36467	0.0200648	0.31185	7.21049	8.33002
	ENSG00000116133	DHCR24	1718	0	0	0	0	0	1.13691	0.0201233	0.312453	13.278	14.4788
	ENSG00000186340	THBS2	7058	0	0	0	0	0	-2.57881	0.0202205	0.313655	6.47249	5.35594
	ENSG00000204387	SNHG32	50854	0	0	0	0	0	-1.08634	0.0203242	0.314956	11.1234	10.0936
	ENSG00000188706	ZDHHC9	51114	0	0	0	0	0	1.01534	0.0204925	0.317254	11.3241	12.336
	ENSG00000173272	MZT2A	653784	0	0	0	0	0	-1.67227	0.0205453	0.31745	9.034	7.87069
	ENSG00000171246	NPTX1	4884	0	0	0	0	0	-3.8222	0.0205447	0.31745	5.93484	4.84981
	ENSG00000127399	LRRC61	65999	0	0	0	0	0	-1.4799	0.020583	0.317475	8.15525	7.03531
	ENSG00000174370	C11orf45	219833	0	0	0	0	0	-1.76445	0.0205869	0.317475	7.15088	6.03765
	ENSG00000196776	CD47	961	0	0	0	0	0	-1.03738	0.0206991	0.318894	10.7178	9.72092
	ENSG00000170464	DNAJC18	202052	0	0	0	0	0	-1.30614	0.020859	0.320769	8.59924	7.51864
	ENSG00000101220	C20orf27	54976	0	0	0	0	0	-1.43757	0.0208612	0.320769	9.11199	7.97516
	ENSG00000104290	FZD3	7976	0	0	0	0	0	-1.11211	0.0209178	0.321327	10.036	9.00629
	ENSG00000211689	TARP	445347	0	0	0	0	0	-0.997768	0.0209641	0.321416	12.2264	11.2453
	ENSG00000166819	PLIN1	5346	0	0	0	0	0	-2.40996	0.020947	0.321416	6.47247	5.35594
	ENSG00000188070	C11orf95	65998	0	0	0	0	0	-1.07747	0.0210013	0.321675	9.78717	8.78116
	ENSG00000245532	NEAT1	283131	0	0	0	0	0	0.998373	0.0210864	0.322666	16.5051	17.5152
	ENSG00000143772	ITPKB	3707	0	0	0	0	0	1.10546	0.02126	0.325009	9.15776	10.223
	ENSG00000040731	CDH10	1008	0	0	0	0	1	-2.5601	0.0213497	0.325439	6.41138	5.3023
	ENSG00000158023	WDR66	144406	0	0	0	0	0	1.74468	0.0213327	0.325439	6.28893	7.50992
	ENSG00000178773	CPNE7	27132	0	0	0	0	0	-1.38101	0.0213267	0.325439	8.16981	7.08368
	ENSG00000145217	SLC26A1	10861	0	0	0	0	0	-2.43446	0.0213843	0.325654	6.51966	5.40638
	ENSG00000169884	WNT10B	7480	0	0	0	0	0	-1.6252	0.0214228	0.325927	7.53617	6.42273
	ENSG00000184368	MAP7D2	256714	0	0	0	0	0	-1.08468	0.0215713	0.327871	9.83641	8.82701
	ENSG00000132357	CARD6	84674	0	0	0	0	0	3.46282	0.021626	0.328388	4.95936	6.1877
	ENSG00000101940	WDR13	64743	0	0	0	0	0	1.24902	0.0216706	0.328751	9.39798	10.693
	ENSG00000110031	LPXN	9404	0	1	0	0	0	1.35472	0.021752	0.329669	7.19217	8.30026
	ENSG00000142798	HSPG2	3339	0	0	0	0	0	-1.21951	0.0217881	0.329901	10.6252	9.54242
	ENSG00000237149	ZNF503-AS2	100131213	0	1	0	0	0	-1.90942	0.022135	0.334834	6.9076	5.80186
	ENSG00000261664	TTC39A-AS1	102724097	0	0	1	0	0	2.56618	0.0222466	0.335379	5.37017	6.60432
	ENSG00000085832	EPS15	2060	0	0	0	0	0	1.0198	0.02224	0.335379	10.6983	11.7105
	ENSG00000145349	CAMK2D	817	0	0	0	0	0	-1.07638	0.0222127	0.335379	9.68073	8.68097
	ENSG00000175336	APOF	319	0	0	0	0	0	1.88285	0.0222556	0.335379	6.06663	7.31304
	ENSG00000249816	LINC00964	157381	1	0	0	0	0	2.72955	0.0223336	0.336235	5.27194	6.51669
	ENSG00000104613	INTS10	55174	0	0	0	0	0	1.02262	0.0223865	0.336711	10.4859	11.4974
	ENSG00000186197	EDARADD	128178	0	0	0	0	0	-1.84907	0.0224491	0.337333	7.03268	5.92587
	ENSG00000137266	SLC22A23	63027	0	0	0	0	0	0.980241	0.0224747	0.337397	11.1242	12.0912
	ENSG00000126005	MMP24OS	101410538	0	0	0	0	0	1.10134	0.0225698	0.338505	8.61591	9.63641
	ENSG00000163072	NOSTRIN	115677	0	0	0	0	0	3.60282	0.0226262	0.339029	4.91017	6.13973
	ENSG00000172183	ISG20	3669	0	0	0	0	0	2.16127	0.0226637	0.33927	5.68998	6.90635
	ENSG00000047365	ARAP2	116984	0	0	0	0	0	1.15944	0.0227169	0.339425	8.11879	9.16017
	ENSG00000163739	CXCL1	2919	0	0	0	0	0	3.99861	0.0227134	0.339425	4.80555	6.03765
	ENSG00000104365	IKBKB	3551	0	0	0	0	0	0.998401	0.0227945	0.340265	10.2826	11.257
	ENSG00000163069	SGCB	6443	0	0	0	0	0	-1.16582	0.0228668	0.341023	8.96219	7.93688
	ENSG00000213347	MXD3	83463	0	0	0	0	0	-1.73492	0.0229194	0.341165	8.57351	7.43814
	ENSG00000160460	SPTBN4	57731	0	0	0	0	0	-1.32255	0.0229189	0.341165	8.21379	7.15318
	ENSG00000101082	SLA2	84174	0	0	0	0	0	3.16486	0.022955	0.341375	5.05772	6.38313
	ENSG00000110090	CPT1A	1374	0	1	0	0	0	1.02664	0.0230365	0.342265	11.3698	12.4055
	ENSG00000064393	HIPK2	28996	0	0	0	0	0	0.965888	0.0230815	0.342293	12.4705	13.4334
	ENSG00000128016	ZFP36	7538	0	0	1	0	0	1.27456	0.0230722	0.342293	7.54844	8.64596
	ENSG00000197077	KIAA1671	85379	0	0	0	0	0	1.01905	0.0231475	0.342951	10.1341	11.1328
	ENSG00000143578	CREB3L4	148327	1	0	0	0	0	1.07561	0.0233129	0.345078	11.3043	12.4102
	ENSG00000147251	DOCK11	139818	0	0	0	0	0	2.90816	0.0234412	0.346332	5.1717	6.44208
	ENSG00000135535	CD164	8763	0	0	0	0	0	0.973675	0.0235206	0.346527	12.9958	13.9729
	ENSG00000100644	HIF1A	3091	0	0	0	0	0	0.976237	0.023526	0.346527	11.8155	12.7884
	ENSG00000132613	MTSS2	92154	0	0	0	0	0	-1.30556	0.0234913	0.346527	9.99527	8.89813
	ENSG00000154080	CHST9	83539	0	0	0	0	0	-6.11042	0.0235419	0.346527	5.51702	4.38583
	ENSG00000253405	EVX1-AS	101410536	0	0	0	0	0	-2.44895	0.0238031	0.350046	6.39657	5.3023
	ENSG00000070759	TESK2	10420	0	0	0	0	0	-1.03506	0.0238643	0.350238	10.2909	9.30914
	ENSG00000162929	KIAA1841	84542	0	0	0	0	0	1.40202	0.0238824	0.350238	6.96982	8.07836
	ENSG00000149798	CDC42EP2	10435	0	0	1	0	0	1.23638	0.0238708	0.350238	8.49757	9.70215
	ENSG00000165617	DACT1	51339	0	0	0	0	0	2.98528	0.0239073	0.35028	5.13607	6.44208
	ENSG00000198380	GFPT1	2673	0	0	0	0	0	0.985149	0.0241484	0.353159	12.5961	13.5887
	ENSG00000243646	IL10RB	3588	0	0	0	0	0	1.20887	0.0241438	0.353159	7.77005	8.82701
	ENSG00000123689	G0S2	50486	0	0	0	0	0	-2.1633	0.0242058	0.35366	6.79976	5.69862
	ENSG00000062282	DGAT2	84649	0	0	0	0	1	-1.17132	0.0242273	0.35366	8.87804	7.85707
	ENSG00000173918	C1QTNF1	114897	0	0	0	0	0	-1.73673	0.0242711	0.353974	7.18285	6.08978
	ENSG00000136144	RCBTB1	55213	0	0	0	0	0	1.05289	0.0244576	0.356366	9.57107	10.5978
	ENSG00000163884	KLF15	28999	0	0	0	0	0	-1.28859	0.0245298	0.357089	8.62991	7.56985
	ENSG00000067064	IDI1	3422	0	0	1	0	0	1.02406	0.0245805	0.357499	11.3883	12.4254
	ENSG00000069424	KCNAB2	8514	0	1	0	0	0	-1.35955	0.0247917	0.359582	7.91457	6.86515
	ENSG00000160323	ADAMTS13	11093	0	0	0	0	0	-1.63495	0.0247917	0.359582	7.31593	6.23386
	ENSG00000197893	NRAP	4892	0	0	0	0	0	3.91721	0.0247896	0.359582	4.73357	6.1877
	ENSG00000187867	PALM3	342979	0	0	0	0	0	-6.08226	0.0248206	0.359672	5.50462	4.38583
	ENSG00000153446	C16orf89	146556	0	0	0	0	0	-6.06614	0.0249369	0.361028	5.51148	4.38583
	ENSG00000213639	PPP1CB	5500	0	0	0	0	0	0.945516	0.0250661	0.362236	12.6379	13.5789
	ENSG00000280237	MIR4697HG	283174	0	0	0	0	0	-1.0726	0.0250483	0.362236	9.80141	8.80955
	ENSG00000184154	LRTOMT	220074	0	0	0	0	0	1.12987	0.0251333	0.362876	8.19939	9.21951
	ENSG00000169302	STK32A	202374	0	0	0	0	0	-1.29874	0.0251678	0.363043	8.20725	7.16443
	ENSG00000086506	HBQ1	3049	0	0	0	0	0	-3.72654	0.0252139	0.363378	5.89914	4.84981
	ENSG00000178927	CYBC1	79415	0	0	1	0	0	1.03919	0.0252754	0.363933	9.42413	10.4265
	ENSG00000113645	WWC1	23286	0	0	0	0	0	0.957567	0.0253069	0.364057	11.3332	12.2796
	ENSG00000132359	RAP1GAP2	23108	0	1	0	0	0	0.962644	0.0253451	0.364276	11.0775	12.0271
	ENSG00000137841	PLCB2	5330	0	0	0	0	0	-1.36463	0.0257332	0.369185	7.86765	6.82266
	ENSG00000182601	HS3ST4	9951	0	0	0	0	0	1.58582	0.0257254	0.369185	6.46609	7.60298
	ENSG00000158163	DZIP1L	199221	0	1	0	0	0	-1.99697	0.0258499	0.370523	6.74368	5.66182
	ENSG00000102870	ZNF629	23361	0	0	0	0	0	-1.07555	0.0258987	0.370887	9.39405	8.41114
	ENSG00000162869	PPP1R21	129285	0	0	1	0	0	1.07027	0.0259292	0.370989	8.67569	9.66965
	ENSG00000157554	ERG	2078	0	0	0	0	0	1.20729	0.0260748	0.372735	13.0576	14.3998
	ENSG00000113716	HMGXB3	22993	0	0	0	0	0	0.965521	0.0261064	0.372851	11.3337	12.2928
	ENSG00000188959	C9orf152	401546	0	0	0	0	0	0.985987	0.0262751	0.374922	11.3526	12.3406
	ENSG00000166391	MOGAT2	80168	1	0	0	0	0	1.83342	0.0263346	0.375433	6.03098	7.19764
	ENSG00000146433	TMEM181	57583	0	0	0	0	0	1.02736	0.0263849	0.375674	11.3219	12.3682
	ENSG00000072201	LNX1	84708	0	0	0	0	0	1.0094	0.0266713	0.378903	10.5559	11.5628
	ENSG00000139547	RDH16	8608	0	0	0	0	0	-2.2092	0.0266735	0.378903	6.53079	5.45408
	ENSG00000196352	CD55	1604	0	0	0	0	1	-1.35915	0.0267723	0.379155	8.07434	7.02295
	ENSG00000124493	GRM4	2914	0	0	0	0	0	-2.47821	0.0267748	0.379155	6.37348	5.3023
	ENSG00000148154	UGCG	7357	0	1	0	0	0	0.977963	0.026787	0.379155	10.7664	11.7347
	ENSG00000176658	MYO1D	4642	0	1	0	0	0	1.01014	0.0267252	0.379155	10.9666	11.9834
	ENSG00000104067	TJP1	7082	0	0	0	0	0	1.03428	0.0268884	0.380251	9.79707	10.8151
	ENSG00000131370	SH3BP5	9467	0	0	0	0	0	-1.34207	0.0269696	0.380292	7.90029	6.86515
	ENSG00000215068	LOC153684	153684	0	0	1	0	0	2.28083	0.0269458	0.380292	5.55947	6.79357
	ENSG00000108001	EBF3	253738	0	0	0	0	0	-6.02046	0.0269502	0.380292	5.49619	4.38583
	ENSG00000123384	LRP1	4035	0	0	0	0	0	0.99172	0.0269872	0.380292	9.986	10.9524
	ENSG00000164251	F2RL1	2150	0	0	0	0	0	1.04934	0.0271104	0.381012	8.9264	9.91602
	ENSG00000166979	EVA1C	59271	0	0	0	0	0	1.44139	0.0270987	0.381012	6.79555	7.90417
	ENSG00000151778	SERP2	387923	0	0	0	0	0	-1.70267	0.0272099	0.382071	7.10435	6.03765
	ENSG00000182575	NXPH3	11248	0	0	0	0	0	2.13544	0.0272949	0.382925	5.6964	6.93314
	ENSG00000047644	WWC3	55841	0	0	0	0	0	1.05237	0.0273483	0.383335	8.92515	9.91928
	ENSG00000101608	MYL12A	10627	0	0	0	0	0	0.972309	0.0275236	0.385111	10.1506	11.0974
	ENSG00000168772	CXXC4	80319	0	0	0	0	0	-4.36726	0.0275904	0.385367	5.81357	4.71462
	ENSG00000052795	FNIP2	57600	0	0	0	0	1	1.0355	0.0275882	0.385367	11.2507	12.3115
	ENSG00000215187	FAM166B	730112	0	0	0	0	0	3.27336	0.027738	0.387086	4.99453	6.1877
	ENSG00000129925	PGAP6	58986	1	0	0	0	0	1.27901	0.0277949	0.387292	9.48857	10.8741
	ENSG00000205309	NT5M	56953	0	0	0	0	0	-1.53749	0.0278016	0.387292	7.37329	6.32131
	ENSG00000105419	MEIS3	56917	0	0	0	0	0	-1.85435	0.0278676	0.38787	6.86874	5.80186
	ENSG00000187134	AKR1C1	1645	0	0	0	0	0	1.86472	0.0279235	0.388308	6.11745	7.42891
	ENSG00000164451	CALHM4	221301	0	0	0	0	0	-3.58611	0.0279853	0.388827	5.90861	4.84981
	ENSG00000115520	COQ10B	80219	0	0	1	0	0	1.14237	0.0280426	0.38897	8.134	9.17114
	ENSG00000072042	RDH11	51109	0	0	0	0	0	-0.952059	0.0280447	0.38897	13.2797	12.3424
	ENSG00000165801	ARHGEF40	55701	0	0	0	0	0	-1.61782	0.0281134	0.389582	7.22055	6.16395
	ENSG00000255545	LOC283177	283177	0	0	0	0	0	-0.995595	0.028142	0.389637	11.4199	10.4627
	ENSG00000183856	IQGAP3	128239	0	0	0	0	0	-1.11238	0.0282079	0.38987	10.0173	9.0124
	ENSG00000253276	CCDC71L	168455	0	0	0	0	0	1.76583	0.0281993	0.38987	6.12096	7.28251
	ENSG00000108187	PBLD	64081	0	0	0	0	0	-0.973997	0.0283348	0.390989	10.6675	9.72836
	ENSG00000166342	NETO1	81832	0	1	0	0	0	-0.975781	0.0283382	0.390989	10.7923	9.85104
	ENSG00000273540	AGBL1	123624	0	0	0	0	0	-4.34342	0.0283679	0.391058	5.8116	4.71462
	ENSG00000070778	PTPN21	11099	0	0	0	0	0	-1.00451	0.0284076	0.391265	10.1788	9.22741
	ENSG00000177954	RPS27	6232	0	0	0	0	0	-0.923858	0.0284441	0.391427	13.7473	12.8279
	ENSG00000179241	LDLRAD3	143458	0	0	0	0	0	0.993274	0.0286913	0.394156	9.50015	10.4526
	ENSG00000165899	OTOGL	283310	0	0	0	0	0	-3.64904	0.0286921	0.394156	5.88155	4.84981
	ENSG00000183111	ARHGEF37	389337	0	0	1	0	0	0.960984	0.0287375	0.394438	10.252	11.1892
	ENSG00000166311	SMPD1	6609	0	0	0	0	0	1.05981	0.0288744	0.395754	8.66367	9.65019
	ENSG00000162144	CYB561A3	220002	0	0	0	0	0	-0.990185	0.0288833	0.395754	10.8666	9.91765
	ENSG00000073067	CYP2W1	54905	0	0	0	0	0	-3.67757	0.0290053	0.397082	5.8687	4.84981
	ENSG00000143164	DCAF6	55827	0	0	1	0	0	0.953622	0.029054	0.397405	10.5579	11.4936
	ENSG00000188175	HEPACAM2	253012	0	0	0	0	0	-2.48607	0.0291646	0.398575	6.30305	5.24485
	ENSG00000163393	SLC22A15	55356	0	0	0	0	0	1.22518	0.0294529	0.402168	7.57857	8.63806
	ENSG00000105926	MPP6	51678	0	1	0	0	0	-0.947732	0.0295213	0.402408	11.4944	10.568
	ENSG00000047056	WDR37	22884	0	0	1	0	0	1.05656	0.0295111	0.402408	8.97019	9.97976
	ENSG00000213366	GSTM2	2946	0	0	0	0	0	-6.00077	0.029685	0.404132	5.45535	4.38583
	ENSG00000176170	SPHK1	8877	0	0	0	0	0	2.316	0.0296987	0.404132	5.50462	6.71796
	ENSG00000144821	MYH15	22989	0	0	0	0	0	-2.31389	0.0297847	0.404955	6.41245	5.35594
	ENSG00000167861	HID1	283987	0	0	0	1	0	0.98402	0.0298396	0.405135	11.1184	12.1091
	ENSG00000127418	FGFRL1	53834	0	0	1	0	0	-0.984159	0.0299986	0.406121	12.7995	11.8492
	ENSG00000138760	SCARB2	950	0	0	0	0	0	0.91928	0.0299692	0.406121	13.7267	14.6468
	ENSG00000164175	SLC45A2	51151	0	0	0	0	0	3.13486	0.0299964	0.406121	5.03671	6.21099
	ENSG00000141639	MAPK4	5596	0	0	0	0	0	-2.07829	0.0301177	0.407386	6.68282	5.62365
	ENSG00000219481	NBPF1	55672	0	0	0	0	0	-1.02562	0.0303146	0.40923	10.0433	9.08673
	ENSG00000151012	SLC7A11	23657	0	0	0	0	0	1.44571	0.0303204	0.40923	7.96095	9.45986
	ENSG00000156463	SH3RF2	153769	0	0	0	0	0	1.8074	0.0303315	0.40923	6.04833	7.21935
	ENSG00000124006	OBSL1	23363	0	0	0	0	0	-1.03175	0.0303665	0.409354	11.0211	10.0527
	ENSG00000162373	BEND5	79656	0	0	0	0	0	-5.9559	0.0304759	0.410479	5.4669	4.38583
	ENSG00000111144	LTA4H	4048	0	0	0	0	0	-0.933123	0.0305192	0.410714	11.8931	10.9761
	ENSG00000075043	KCNQ2	3785	0	0	0	0	0	-1.09872	0.0306087	0.411569	10.1909	9.19821
	ENSG00000134333	LDHA	3939	0	0	0	0	0	0.982857	0.0306389	0.411626	12.9429	13.9513
	ENSG00000044115	CTNNA1	1495	0	0	0	0	0	0.916138	0.0307579	0.412875	12.959	13.8738
	ENSG00000106333	PCOLCE	5118	0	0	0	0	0	-2.22536	0.0310397	0.415872	6.45634	5.40638
	ENSG00000169692	AGPAT2	10555	0	0	0	0	0	-1.55255	0.0310599	0.415872	8.21079	7.14183
	ENSG00000049130	KITLG	4254	0	0	1	0	0	-1.8953	0.0310267	0.415872	6.82168	5.76855
	ENSG00000149150	SLC43A1	8501	0	0	0	0	0	1.04241	0.0311071	0.416153	8.71033	9.68312
	ENSG00000176978	DPP7	29952	0	0	0	0	0	-1.36019	0.0312198	0.417308	11.4203	10.3634
	ENSG00000163531	NFASC	23114	0	0	0	0	1	-1.0047	0.0314077	0.419466	10.0925	9.14911
	ENSG00000158006	PAFAH2	5051	0	0	0	0	0	1.12148	0.0315131	0.420166	8.05827	9.0663
	ENSG00000143013	LMO4	8543	0	0	0	0	0	-1.50019	0.0314956	0.420166	7.47933	6.44208
	ENSG00000090006	LTBP4	8425	0	0	0	0	0	-1.56396	0.0316476	0.421604	7.66096	6.60432
	ENSG00000031081	ARHGAP31	57514	0	0	0	0	0	2.23259	0.0317654	0.422818	5.54544	6.71796
	ENSG00000125434	SLC25A35	399512	0	0	0	0	0	1.24783	0.031905	0.424321	7.29924	8.33002
	ENSG00000118418	HMGN3	9324	0	0	0	0	0	-1.00198	0.0321216	0.426844	9.90694	8.96903
	ENSG00000183114	FAM43B	163933	0	0	0	0	0	-6.04838	0.0322115	0.427679	5.38563	4.38583
	ENSG00000117151	CTBS	1486	0	0	0	0	0	1.27483	0.0324988	0.430053	7.76529	8.95004
	ENSG00000135916	ITM2C	81618	0	0	0	0	0	-1.10749	0.0324587	0.430053	8.79521	7.82944
	ENSG00000124249	KCNK15	60598	0	0	0	0	0	-2.28284	0.0324775	0.430053	6.39736	5.35594
	ENSG00000077942	FBLN1	2192	0	0	0	0	0	-1.41778	0.0324321	0.430053	7.66302	6.6378
	ENSG00000103253	HAGHL	84264	0	0	0	0	0	-1.31696	0.0325869	0.430859	9.1428	8.10159
	ENSG00000108829	LRRC59	55379	0	0	0	0	0	0.944425	0.0326435	0.431247	11.3487	12.2937
	ENSG00000240021	TEX35	84066	0	0	0	0	0	3.8227	0.0328533	0.433298	4.82216	5.95484
	ENSG00000128203	ASPHD2	57168	0	0	0	0	0	1.52302	0.0328408	0.433298	6.4737	7.56144
	ENSG00000113924	HGD	3081	1	0	0	0	0	0.918368	0.0329311	0.433931	11.0236	11.9284
	ENSG00000107518	ATRNL1	26033	0	0	0	0	0	1.69935	0.0329773	0.433931	6.19595	7.35274
	ENSG00000213024	NUP62	23636	0	0	0	0	0	1.00994	0.0329835	0.433931	11.1577	12.1952
	ENSG00000162174	ASRGL1	80150	0	0	1	0	0	0.99449	0.0331808	0.435803	9.82432	10.8037
	ENSG00000127995	CASD1	64921	0	0	0	0	0	0.968855	0.0334226	0.438616	10.4133	11.3766
	ENSG00000081320	STK17B	9262	0	0	0	0	0	1.12358	0.0336348	0.440327	7.90247	8.89482
	ENSG00000235529	AGAP1-IT1	100506749	0	1	0	0	0	2.20691	0.0336363	0.440327	5.54948	6.70231
	ENSG00000151612	ZNF827	152485	0	0	1	0	0	0.957461	0.0336943	0.440359	9.84123	10.7707
	ENSG00000074317	SNCB	6620	0	0	0	0	0	-1.90975	0.0336864	0.440359	6.73556	5.69862
	ENSG00000158555	GDPD5	81544	0	0	0	0	0	1.20645	0.0338884	0.442263	7.7128	8.78831
	ENSG00000167676	PLIN4	729359	0	0	0	0	0	-3.50201	0.0338957	0.442263	5.87349	4.84981
	ENSG00000114270	COL7A1	1294	0	0	0	0	0	-1.2218	0.0340939	0.444323	9.57288	8.55659
	ENSG00000118160	SLC8A2	6543	0	0	1	0	0	-1.52669	0.0341097	0.444323	7.27621	6.2563
	ENSG00000001630	CYP51A1	1595	0	0	0	0	0	-2.03427	0.0341819	0.444533	7.3634	6.36285
	ENSG00000121281	ADCY7	113	0	0	0	0	0	-1.36865	0.0341667	0.444533	7.6425	6.6378
	ENSG00000203875	SNHG5	387066	0	0	0	0	0	-0.937327	0.0342516	0.445074	11.2201	10.3111
	ENSG00000113248	PCDHB15	56121	0	0	0	0	0	-2.68475	0.0342832	0.445121	6.14089	5.11483
	ENSG00000132563	REEP2	51308	0	0	0	0	0	-1.50621	0.0343237	0.445217	7.40672	6.38313
	ENSG00000126262	FFAR2	2867	0	0	1	0	0	1.10284	0.0343468	0.445217	8.13669	9.13797
	ENSG00000135046	ANXA1	301	0	0	1	0	0	1.25749	0.0344389	0.446045	8.49181	9.77941
	ENSG00000197283	SYNGAP1	8831	0	0	0	0	0	-1.28182	0.0346935	0.448976	7.93939	6.94634
	ENSG00000130038	CRACR2A	84766	0	0	0	0	0	2.38231	0.0347441	0.449265	5.42353	6.6378
	ENSG00000084636	COL16A1	1307	0	0	0	0	1	-1.93427	0.0349009	0.450924	6.7309	5.69862
	ENSG00000100292	HMOX1	3162	0	0	0	0	0	3.17874	0.0349345	0.450991	5.00059	6.13973
	ENSG00000105696	TMEM59L	25789	0	0	0	0	0	-2.40528	0.0349811	0.451224	6.3239	5.3023
	ENSG00000115808	STRN	6801	0	0	0	0	0	0.97682	0.035136	0.452486	9.94588	10.9097
	ENSG00000149926	TLCD3B	83723	0	0	0	0	0	-1.55476	0.0351086	0.452486	7.43343	6.40308
	ENSG00000167751	KLK2	3817	0	0	0	0	0	0.924545	0.0351943	0.45287	16.6623	17.604
	ENSG00000128591	FLNC	2318	0	0	0	0	0	1.24891	0.0352311	0.452975	7.34251	8.39716
	ENSG00000145390	USP53	54532	0	0	0	0	0	1.01434	0.0354087	0.454522	8.72947	9.67544
	ENSG00000123191	ATP7B	540	1	0	0	0	0	0.954794	0.0353869	0.454522	9.52012	10.4357
	ENSG00000144583	MARCHF4	57574	0	0	0	0	0	-1.93197	0.0354777	0.455039	6.68929	5.66182
	ENSG00000135100	HNF1A	6927	0	0	0	0	0	-1.45389	0.0356616	0.457028	8.37869	7.34292
	ENSG00000139496	NUP58	9818	0	0	0	0	0	0.914924	0.0356945	0.45708	11.1089	12.0157
	ENSG00000141480	ARRB2	409	0	0	0	0	0	-1.01812	0.0357469	0.457381	9.36803	8.43871
	ENSG00000095637	SORBS1	10580	0	1	0	0	0	1.32233	0.0358369	0.458163	7.27361	8.42039
	ENSG00000184156	KCNQ3	3786	0	0	0	0	0	-1.04474	0.0359038	0.45828	9.78906	8.84083
	ENSG00000205517	RGL3	57139	0	0	1	0	0	-1.145	0.035879	0.45828	8.48156	7.51864
	ENSG00000157224	CLDN12	9069	0	0	1	0	0	0.958668	0.0359835	0.458926	10.9488	11.9154
	ENSG00000177606	JUN	3725	0	0	0	0	0	-1.06531	0.0361166	0.459516	10.1039	9.14355
	ENSG00000198855	FICD	11153	0	0	1	0	0	1.20801	0.0360993	0.459516	7.35931	8.36398
	ENSG00000066455	GOLGA5	9950	0	0	1	0	0	0.968419	0.0360982	0.459516	9.92497	10.8783
	ENSG00000137710	RDX	5962	0	1	0	0	0	0.916494	0.0361536	0.459618	11.5578	12.4738
	ENSG00000001617	SEMA3F	6405	0	0	0	0	0	-1.32292	0.0362922	0.459906	8.48183	7.46549
	ENSG00000148175	STOM	2040	0	0	0	0	0	2.68631	0.0363213	0.459906	5.22078	6.44208
	ENSG00000151640	DPYSL4	10570	0	0	0	0	0	-1.0993	0.0363108	0.459906	8.99454	8.03677
	ENSG00000184828	ZBTB7C	201501	0	0	0	0	0	1.68401	0.0362619	0.459906	6.13252	7.23008
	ENSG00000083814	ZNF671	79891	0	0	0	0	0	-1.18166	0.0362562	0.459906	8.22852	7.26177
	ENSG00000001626	CFTR	1080	0	0	0	0	0	-2.54841	0.0363602	0.460031	6.19784	5.18276
	ENSG00000073711	PPP2R3A	5523	0	0	0	0	1	-1.14611	0.0364558	0.460776	8.57608	7.61115
	ENSG00000167995	BEST1	7439	0	0	0	0	0	1.87952	0.0365063	0.460776	5.88543	7.03531
	ENSG00000105613	MAST1	22983	0	0	0	0	0	-1.21412	0.0364959	0.460776	8.07895	7.10723
	ENSG00000213538	KRT8P41	283102	0	0	0	0	0	4.59309	0.0365859	0.461413	4.60097	5.83419
	ENSG00000181722	ZBTB20	26137	0	0	0	0	0	-1.08987	0.0367435	0.462517	8.98927	8.03677
	ENSG00000163898	LIPH	200879	0	0	1	0	0	1.11815	0.0367426	0.462517	7.86981	8.85792
	ENSG00000131188	PRR7	80758	0	0	0	0	0	-1.89218	0.0368193	0.462517	6.9796	5.95484
	ENSG00000100744	GSKIP	51527	0	0	0	0	0	0.993824	0.0367822	0.462517	8.9666	9.90622
	ENSG00000139352	ASCL1	429	0	0	0	0	0	-4.21916	0.0368815	0.462565	5.75043	4.71462
	ENSG00000087502	ERGIC2	51290	0	0	0	0	0	0.912739	0.0370531	0.46435	10.4603	11.3539
	ENSG00000233251	LOC100129434	100129434	0	0	0	0	0	3.40117	0.0374708	0.469213	4.91922	6.03765
	ENSG00000102302	FGD1	2245	0	0	0	0	0	-1.83123	0.0375908	0.469974	6.74937	5.73416
	ENSG00000111907	TPD52L1	7164	0	0	0	0	0	1.01526	0.0376586	0.47008	9.18396	10.1707
	ENSG00000100321	SYNGR1	9145	0	0	0	0	0	-1.28972	0.0376499	0.47008	7.7877	6.80819
	ENSG00000161677	JOSD2	126119	0	0	0	0	0	-1.99954	0.0377323	0.470629	6.98895	5.98311
	ENSG00000143450	OAZ3	51686	0	0	0	0	0	1.26726	0.0377665	0.470685	7.13467	8.16359
	ENSG00000094975	SUCO	51430	0	0	0	1	0	0.916714	0.0378558	0.471034	10.1495	11.0417
	ENSG00000110888	CAPRIN2	65981	0	0	0	0	0	-0.921655	0.0378836	0.471034	10.8161	9.92577
	ENSG00000181652	ATG9B	285973	0	0	0	0	0	-1.21413	0.0380457	0.472579	8.06255	7.0955
	ENSG00000149218	ENDOD1	23052	0	0	0	0	0	0.905785	0.0381097	0.472734	11.4795	12.3833
	ENSG00000148248	SURF4	6836	0	0	0	0	0	0.981903	0.0382014	0.473131	8.87943	9.79898
	ENSG00000103316	CRYM	1428	0	0	0	0	1	1.89844	0.0381791	0.473131	5.92127	7.16443
	ENSG00000137414	FAM8A1	51439	0	0	0	0	0	0.976641	0.0382644	0.47354	9.07063	9.99681
	ENSG00000188747	NOXA1	10811	0	0	0	0	0	-1.7311	0.0384098	0.474969	7.56834	6.55245
	ENSG00000197958	RPL12	6136	0	0	0	0	0	-0.877144	0.0386515	0.477586	14.5295	13.658
	ENSG00000185101	ANO9	338440	0	0	0	0	0	-1.17309	0.0388505	0.479335	8.39205	7.42891
	ENSG00000179314	WSCD1	23302	0	0	0	0	0	-2.17865	0.0388535	0.479335	6.41572	5.40638
	ENSG00000140398	NEIL1	79661	0	0	0	0	0	-1.0621	0.0389528	0.480149	9.33401	8.39247
	ENSG00000185453	ZSWIM9	374920	0	0	0	0	0	-1.2857	0.0389801	0.480149	8.1884	7.19764
	ENSG00000009950	MLXIPL	51085	0	0	0	0	0	-1.53259	0.0391099	0.481373	7.32753	6.32131
	ENSG00000169252	ADRB2	154	0	0	0	0	0	-1.29883	0.0391788	0.481474	7.86022	6.87903
	ENSG00000166446	CDYL2	124359	0	0	0	0	0	1.01393	0.0391706	0.481474	9.56899	10.5804
	ENSG00000169660	HEXD	284004	0	0	0	0	0	-1.21847	0.039369	0.483437	9.29102	8.30026
	ENSG00000159388	BTG2	7832	0	0	0	0	0	-0.937208	0.0394764	0.483932	10.2878	9.39585
	ENSG00000137207	YIPF3	25844	0	0	1	0	0	0.888016	0.039623	0.483932	11.1757	12.0536
	ENSG00000128595	CALU	813	0	0	0	0	0	0.876807	0.0396008	0.483932	11.7943	12.664
	ENSG00000175602	CCDC85B	11007	0	1	0	0	0	-1.82863	0.0395795	0.483932	7.52611	6.53469
	ENSG00000161682	FAM171A2	284069	0	0	0	0	0	-1.91303	0.039489	0.483932	6.98891	5.98311
	ENSG00000183773	AIFM3	150209	0	0	0	0	0	-1.61838	0.0395345	0.483932	7.0394	6.03765
	ENSG00000144218	AFF3	3899	0	0	0	0	0	2.04352	0.0397345	0.484277	5.66221	6.79357
	ENSG00000168010	ATG16L2	89849	0	1	0	0	0	-1.00522	0.0397153	0.484277	9.24216	8.33002
	ENSG00000169347	GP2	2813	1	0	0	0	0	2.19523	0.0397429	0.484277	5.52691	6.67044
	ENSG00000181035	SLC25A42	284439	0	0	1	0	0	1.07925	0.0397916	0.484497	7.99236	8.95322
	ENSG00000216588	IGSF23	147710	0	1	0	0	0	3.3919	0.0398481	0.484813	4.91258	6.03765
	ENSG00000181789	COPG1	22820	0	0	0	0	0	0.877687	0.0400217	0.486394	11.9315	12.8043
	ENSG00000231721	LINC-PINT	378805	1	0	0	0	0	1.35059	0.0400455	0.486394	6.78259	7.80835
	ENSG00000090447	TFAP4	7023	0	1	0	0	0	-1.15929	0.0400701	0.486394	9.02418	8.05474
	ENSG00000189067	LITAF	9516	0	0	0	0	0	0.978227	0.0401588	0.486725	8.84047	9.75594
	ENSG00000029725	RABEP1	9135	0	0	0	0	0	0.89862	0.0401529	0.486725	11.3393	12.2352
	ENSG00000140443	IGF1R	3480	1	0	0	0	0	0.909849	0.0405027	0.490519	13.276	14.2029
	ENSG00000149927	DOC2A	8448	0	0	0	0	0	-1.1653	0.040766	0.492954	8.16646	7.21935
	ENSG00000173698	ADGRG2	10149	0	0	0	0	0	2.37199	0.0408083	0.49309	5.38056	6.51669
	ENSG00000196730	DAPK1	1612	0	0	0	0	0	-0.93684	0.040939	0.494292	10.0327	9.14633
	ENSG00000083720	OXCT1	5019	0	0	0	0	0	-0.889803	0.0409887	0.494318	11.3803	10.5109
	ENSG00000108175	ZMIZ1	57178	0	0	0	0	0	-0.920849	0.0410346	0.494318	10.6333	9.75046
	ENSG00000260228	LOC102724163	102724163	0	0	0	0	0	1.78764	0.0410207	0.494318	5.93425	7.02295
	ENSG00000096006	CRISP3	10321	0	0	0	0	0	0.999068	0.0410775	0.494458	11.9085	12.9623
	ENSG00000162909	CAPN2	824	0	0	0	0	0	0.899013	0.0411477	0.494928	11.2081	12.1045
	ENSG00000183569	SERHL2	253190	0	0	0	0	0	2.69077	0.0412512	0.495797	5.19418	6.42273
	ENSG00000196924	FLNA	2316	0	0	0	0	0	-1.04244	0.0412976	0.495978	10.7264	9.78656
	ENSG00000128536	CDHR3	222256	0	0	0	0	0	-3.03717	0.0414477	0.496955	5.93879	4.95288
	ENSG00000267575	LOC101927151	101927151	0	0	0	0	0	-1.00767	0.041473	0.496955	9.16263	8.25442
	ENSG00000101474	APMAP	57136	0	0	1	0	0	0.87966	0.0414354	0.496955	10.9723	11.8385
	ENSG00000105339	DENND3	22898	0	0	0	0	0	1.18815	0.041601	0.497736	7.55019	8.58974
	ENSG00000185043	CIB1	10519	0	0	1	0	0	1.05644	0.041597	0.497736	9.06349	10.1136
	ENSG00000135074	ADAM19	8728	0	0	0	0	0	-2.65581	0.0416942	0.498476	6.09771	5.11483
	ENSG00000129566	TEP1	7011	0	0	0	0	0	1.0166	0.041765	0.498945	8.53236	9.47764
	ENSG00000165495	PKNOX2	63876	0	0	0	0	1	-2.06999	0.0419017	0.499524	6.53592	5.54261
	ENSG00000170421	KRT8	3856	0	0	1	0	0	0.963569	0.0419079	0.499524	11.9453	12.9468
	ENSG00000138434	ITPRID2	6744	0	0	0	0	0	0.927698	0.0421001	0.499892	9.58296	10.4771
	ENSG00000169047	IRS1	3667	0	0	0	0	0	-1.11827	0.0421215	0.499892	8.49938	7.56144
	ENSG00000111863	ADTRP	84830	0	0	0	0	0	-4.14717	0.0421611	0.499892	5.72139	4.71462
	ENSG00000135476	ESPL1	9700	0	0	0	0	0	-1.09845	0.0421911	0.499892	11.0151	10.0586
	ENSG00000027075	PRKCH	5583	0	0	0	0	0	0.919306	0.0420997	0.499892	10.1635	11.0676
	ENSG00000067191	CACNB1	782	0	0	0	0	0	-1.16079	0.0420176	0.499892	8.25915	7.31304
	ENSG00000105514	RAB3D	9545	0	0	0	0	0	0.909321	0.042011	0.499892	9.82678	10.7053
	ENSG00000115738	ID2	3398	0	0	0	0	0	0.982167	0.0422549	0.500274	10.3983	11.4018
	ENSG00000137767	SQOR	58472	0	0	0	0	0	1.28567	0.0424135	0.501029	6.95367	7.96251
	ENSG00000189120	SP6	80320	0	0	0	0	0	1.24837	0.0424037	0.501029	7.29465	8.35918
	ENSG00000105202	FBL	2091	0	1	0	0	0	-0.941535	0.0423794	0.501029	11.4663	10.5711
	ENSG00000110811	P3H3	10536	0	0	0	0	0	-1.15772	0.0426273	0.50318	9.15316	8.19091
	ENSG00000110693	SOX6	55553	0	0	1	0	0	-2.37812	0.0428805	0.505096	6.23225	5.24485
	ENSG00000132932	ATP8A2	51761	0	0	0	0	0	1.02805	0.0428404	0.505096	9.39692	10.43
	ENSG00000198346	ZNF813	126017	0	0	0	0	0	0.913026	0.0428852	0.505096	9.72749	10.6089
	ENSG00000102313	ITIH6	347365	0	0	0	0	0	2.65672	0.042989	0.505942	5.19461	6.30001
	ENSG00000139445	FOXN4	121643	0	0	0	0	0	-4.15465	0.0431023	0.506524	5.70756	4.71462
	ENSG00000111229	ARPC3	10094	0	0	0	0	0	0.90093	0.0430899	0.506524	10.9426	11.841
	ENSG00000099337	KCNK6	9424	0	0	0	0	0	1.77669	0.0432515	0.5079	5.92996	7.01047
	ENSG00000227036	LINC00511	400619	0	0	0	0	0	1.38213	0.0434146	0.509438	6.65179	7.67481
	ENSG00000115756	HPCAL1	3241	0	0	0	0	0	1.19112	0.0434973	0.510031	7.71971	8.80603
	ENSG00000163623	NKX6-1	4825	0	0	0	0	0	-4.15653	0.043575	0.510358	5.70149	4.71462
	ENSG00000019144	PHLDB1	23187	0	0	0	0	0	-0.976611	0.0435895	0.510358	9.43367	8.53973
	ENSG00000188343	FAM92A	137392	0	1	0	0	0	-1.13847	0.0437586	0.511828	8.36602	7.42891
	ENSG00000168502	MTCL1	23255	1	0	0	0	0	1.18333	0.0437797	0.511828	7.41467	8.42039
	ENSG00000062716	VMP1	81671	0	0	0	0	0	0.967388	0.0439572	0.513526	11.1248	12.1265
	ENSG00000144668	ITGA9	3680	0	0	0	0	0	-1.40684	0.0440809	0.514249	7.56491	6.58726
	ENSG00000114646	CSPG5	10675	0	0	0	0	0	-1.39797	0.0441165	0.514249	7.45171	6.47992
	ENSG00000180806	HOXC9	3225	0	0	0	0	0	-2.35353	0.0440903	0.514249	6.22871	5.24485
	ENSG00000131015	ULBP2	80328	0	0	0	0	0	1.47402	0.0441614	0.514394	6.4223	7.45643
	ENSG00000063660	GPC1	2817	0	0	1	0	0	-1.35671	0.0444799	0.517724	8.41231	7.42891
	ENSG00000132170	PPARG	5468	0	0	0	1	0	-2.28978	0.0445931	0.518661	6.37088	5.40638
	ENSG00000197872	FAM49A	81553	0	0	0	0	0	-1.23621	0.0447391	0.519977	8.03828	7.08368
	ENSG00000114405	C3orf14	57415	0	0	0	0	0	2.90117	0.0450929	0.522564	5.07188	6.16395
	ENSG00000174695	TMEM167A	153339	0	0	0	0	0	0.891739	0.0450493	0.522564	10.3186	11.1939
	ENSG00000103707	MTFMT	123263	0	0	0	0	0	-1.03617	0.0450248	0.522564	8.77604	7.87069
	ENSG00000137819	PAQR5	54852	0	0	0	0	0	1.69664	0.0451264	0.522564	6.0402	7.11886
	ENSG00000162009	SSTR5	6755	0	1	0	0	0	-1.91984	0.04511	0.522564	6.681	5.69862
	ENSG00000111802	TDP2	51567	0	0	0	0	0	0.859342	0.0451678	0.52266	11.284	12.1328
	ENSG00000149292	TTC12	54970	1	0	0	0	0	0.917707	0.0453697	0.524614	9.86114	10.759
	ENSG00000150995	ITPR1	3708	0	0	0	0	0	1.04253	0.045429	0.524917	11.4515	12.5829
	ENSG00000214357	NEURL1B	54492	0	0	0	0	0	-1.2217	0.0454932	0.525049	9.23039	8.26473
	ENSG00000085117	CD82	3732	1	0	0	0	0	1.25605	0.0455066	0.525049	7.99295	9.24828
	ENSG00000185483	ROR1	4919	0	1	0	0	0	1.03476	0.0456491	0.525961	8.18944	9.12956
	ENSG00000131187	F12	2161	0	0	0	0	0	-1.52896	0.0456853	0.525961	8.28372	7.31304
	ENSG00000128284	APOL3	80833	0	0	0	0	0	1.12093	0.045678	0.525961	7.52627	8.47466
	ENSG00000155760	FZD7	8324	0	0	0	0	0	-1.52364	0.0458171	0.526622	7.08499	6.11502
	ENSG00000170390	DCLK2	166614	0	0	0	0	0	-1.2895	0.0458423	0.526622	7.63665	6.68647
	ENSG00000128294	TPST2	8459	0	0	0	0	0	1.3253	0.0458309	0.526622	6.8044	7.82244
	ENSG00000213719	CLIC1	1192	0	0	0	0	0	0.911664	0.0459928	0.527588	9.53178	10.4081
	ENSG00000008710	PKD1	5310	0	0	0	0	0	-1.24638	0.0459929	0.527588	9.89256	8.92756
	ENSG00000166681	BEX3	27018	0	0	0	0	0	-0.914142	0.046039	0.527734	10.0225	9.15741
	ENSG00000154265	ABCA5	23461	0	0	0	0	0	1.03324	0.0460974	0.528022	8.86031	9.87135
	ENSG00000109472	CPE	1363	0	0	0	0	0	1.04395	0.0462928	0.529495	8.67261	9.68312
	ENSG00000179111	HES7	84667	0	0	0	0	0	-2.62063	0.0465081	0.531574	6.07615	5.11483
	ENSG00000198315	ZKSCAN8	7745	0	0	0	0	0	-0.945675	0.0466536	0.53247	10.8701	9.98443
	ENSG00000230453	ANKRD18B	441459	0	0	0	0	0	-1.10839	0.0467503	0.533189	8.87449	7.94333
	ENSG00000107130	NCS1	23413	0	0	0	0	0	-0.957091	0.0469591	0.535186	10.0757	9.19014
	ENSG00000168610	STAT3	6774	0	0	0	0	0	0.885407	0.0470679	0.53604	10.0886	10.9516
	ENSG00000160191	PDE9A	5152	0	0	0	0	0	0.859682	0.0471273	0.536332	11.1135	11.9635
	ENSG00000228526	MIR34AHG	106614088	0	0	0	0	0	-1.42097	0.0472612	0.537469	7.2799	6.32131
	ENSG00000166313	APBB1	322	0	0	0	0	0	-0.961865	0.0473233	0.537789	9.39321	8.51406
	ENSG00000196083	IL1RAP	3556	0	0	0	0	0	1.32472	0.0474596	0.538952	6.8776	7.9304
	ENSG00000068903	SIRT2	22933	0	0	0	0	0	1.01018	0.0476915	0.541198	8.55632	9.50823
	ENSG00000128590	DNAJB9	4189	0	0	1	0	0	1.01739	0.0478843	0.542609	8.11699	9.02758
	ENSG00000125648	SLC25A23	79085	0	0	0	0	0	-0.889391	0.0478707	0.542609	10.4891	9.63641
	ENSG00000228594	FNDC10	643988	0	0	0	0	0	-1.62185	0.0480768	0.544401	7.4679	6.49844
	ENSG00000111726	CMAS	55907	0	0	0	1	0	0.908151	0.0481183	0.544482	9.58069	10.4582
	ENSG00000116815	CD58	965	0	0	0	0	0	1.25324	0.0484267	0.546024	6.96447	7.94975
	ENSG00000170775	GPR37	2861	0	0	0	0	0	-1.98794	0.0484485	0.546024	6.58767	5.62365
	ENSG00000175352	NRIP3	56675	0	0	0	0	0	1.05757	0.0484612	0.546024	7.82496	8.74853
	ENSG00000124935	SCGB1D2	10647	0	0	0	0	0	-1.61447	0.0483975	0.546024	6.92007	5.95484
	ENSG00000128266	GNAZ	2781	0	0	0	0	0	-1.26056	0.0487023	0.548351	7.65435	6.71796
	ENSG00000152503	TRIM36	55521	0	0	0	0	0	-0.94447	0.0488037	0.549023	9.80395	8.93079
	ENSG00000111450	STX2	2054	0	0	0	0	0	-1.03957	0.0488313	0.549023	8.69872	7.80126
	ENSG00000145604	SKP2	6502	0	1	0	0	0	-0.882885	0.0488951	0.549351	10.4618	9.61449
	ENSG00000168907	PLA2G4F	255189	0	0	1	0	0	0.938705	0.0489415	0.549445	9.4653	10.3824
	ENSG00000205181	LINC00654	149837	0	0	0	0	0	3.51728	0.0489728	0.549445	4.84568	5.95484
	ENSG00000146205	ANO7	50636	0	0	1	0	0	0.92766	0.0490764	0.550218	8.95954	9.83044
	ENSG00000132329	RAMP1	10267	0	1	0	0	0	-1.20834	0.0492634	0.550895	9.59766	8.64989
	ENSG00000145555	MYO10	4651	0	0	1	0	0	0.86422	0.049206	0.550895	10.2901	11.1328
	ENSG00000086300	SNX10	29887	0	1	0	0	0	-1.13782	0.0492483	0.550895	8.1473	7.23008
	ENSG00000135048	CEMIP2	23670	0	0	0	0	0	0.841525	0.0492758	0.550895	11.3872	12.2188
	ENSG00000185361	TNFAIP8L1	126282	0	0	0	0	0	-1.39718	0.0493862	0.55174	7.56329	6.60432
	ENSG00000198743	SLC5A3	6526	0	0	0	0	0	-0.88143	0.0495189	0.552833	10.4043	9.55921
	ENSG00000205808	PLPP6	403313	0	0	1	0	0	0.956492	0.0495778	0.553101	8.89445	9.80251
	ENSG00000182272	B4GALNT4	338707	0	0	0	0	0	-1.01268	0.0497222	0.554322	10.4466	9.54242
	ENSG00000109906	ZBTB16	7704	0	0	0	0	0	0.920405	0.0498725	0.555607	9.13086	10.0045
	ENSG00000186458	DEFB132	400830	0	0	0	0	0	1.46461	0.0500486	0.557177	6.37678	7.39134
	ENSG00000196632	WNK3	65267	0	0	0	0	0	-1.35713	0.0500887	0.557232	7.3651	6.42273
	ENSG00000162552	WNT4	54361	0	0	0	0	0	-4.08321	0.0501247	0.557242	5.66796	4.71462
	ENSG00000133069	TMCC2	9911	0	0	0	0	0	-2.97364	0.0503002	0.558801	5.89713	4.95288
	ENSG00000023445	BIRC3	330	0	1	0	0	0	1.05035	0.0504044	0.559567	7.85155	8.77397
	ENSG00000119950	MXI1	4601	0	0	0	0	0	-1.07483	0.0506362	0.561354	9.97322	9.0545
	ENSG00000173320	STOX2	56977	0	0	1	0	0	-1.72663	0.050822	0.562814	6.76185	5.80186
	ENSG00000140832	MARVELD3	91862	0	0	0	0	0	1.19166	0.0508745	0.562814	7.21726	8.20169
	ENSG00000188293	IGFL1	374918	0	0	0	0	0	3.44728	0.0508565	0.562814	4.87003	5.92587
	ENSG00000148357	HMCN2	256158	0	0	0	0	0	-2.02364	0.0509915	0.563323	6.41347	5.45408
	ENSG00000266074	BAHCC1	57597	0	0	0	0	0	-3.31917	0.0509705	0.563323	5.79417	4.84981
	ENSG00000035115	SH3YL1	26751	0	0	0	0	0	0.875588	0.051093	0.563658	10.7448	11.6174
	ENSG00000133026	MYH10	4628	0	0	0	0	1	-0.825558	0.0510637	0.563658	13.0035	12.1837
	ENSG00000065613	SLK	9748	0	0	0	0	0	0.839381	0.0511995	0.564336	11.2965	12.1268
	ENSG00000142166	IFNAR1	3454	0	0	0	0	0	0.836242	0.0512256	0.564336	11.3225	12.1488
	ENSG00000136240	KDELR2	11014	0	0	1	0	0	0.85972	0.0513381	0.565183	10.1883	11.0252
	ENSG00000179299	NSUN7	79730	0	0	0	0	0	3.92404	0.0515184	0.565434	4.75768	5.80186
	ENSG00000152700	SAR1B	51128	0	0	0	0	0	0.85737	0.0514728	0.565434	10.2933	11.13
	ENSG00000253598	SLC10A5	347051	0	0	0	0	0	-1.0191	0.0514482	0.565434	8.6627	7.77975
	ENSG00000154146	NRGN	4900	0	0	0	0	0	-1.70483	0.0515393	0.565434	7.1405	6.1877
	ENSG00000105426	PTPRS	5802	0	0	0	0	0	-0.893743	0.0514615	0.565434	10.2987	9.45089
	ENSG00000064787	BCAS1	8537	0	0	0	0	1	1.04893	0.0517713	0.567587	7.83526	8.75585
	ENSG00000129422	MTUS1	57509	0	0	0	0	0	0.877076	0.0518381	0.567927	10.2723	11.137
	ENSG00000177181	RIMKLA	284716	0	0	0	0	0	0.946374	0.0518834	0.56803	8.81953	9.71156
	ENSG00000153885	KCTD15	79047	0	1	0	0	0	-0.883002	0.0519257	0.568101	10.3191	9.47764
	ENSG00000266554	LINC01443	400644	0	0	0	0	0	2.8208	0.0519634	0.568121	5.08188	6.1877
	ENSG00000173621	LRFN4	78999	0	0	0	0	0	-1.41112	0.0520172	0.568318	8.75096	7.81542
	ENSG00000115540	MOB4	25843	0	0	0	0	0	0.878279	0.0520576	0.568368	9.62218	10.466
	ENSG00000113721	PDGFRB	5159	0	0	0	0	0	-4.02993	0.0521375	0.568457	5.67432	4.71462
	ENSG00000153982	GDPD1	284161	0	1	0	0	0	1.1066	0.0521344	0.568457	8.408	9.5039
	ENSG00000224843	LINC00240	100133205	0	1	0	0	0	1.86112	0.052248	0.568569	5.8435	7.02295
	ENSG00000167971	CASKIN1	57524	0	0	0	0	0	-1.33097	0.0521899	0.568569	8.2905	7.34292
	ENSG00000141084	RANBP10	57610	0	0	0	0	0	0.901249	0.0522581	0.568569	9.3134	10.1748
	ENSG00000163207	IVL	3713	0	0	0	0	0	3.79548	0.0524892	0.569549	4.69745	5.95484
	ENSG00000164638	SLC29A4	222962	0	0	0	1	0	-1.44599	0.0525555	0.569879	7.35207	6.40308
	ENSG00000142149	HUNK	30811	0	0	0	0	0	-1.08298	0.0528346	0.572513	8.24662	7.35274
	ENSG00000139174	PRICKLE1	144165	0	0	0	0	1	-2.07666	0.0530656	0.574623	6.35662	5.40638
	ENSG00000174405	LIG4	3981	0	0	1	0	0	0.956842	0.0531691	0.575352	8.5227	9.40517
	ENSG00000184675	AMER1	139285	0	0	0	0	0	-1.00571	0.0538437	0.582253	8.68901	7.81542
	ENSG00000183798	EMILIN3	90187	0	0	0	0	0	-1.34699	0.0542735	0.586102	7.37215	6.44208
	ENSG00000138795	LEF1	51176	0	0	0	0	0	-0.820795	0.0545923	0.587314	12.1465	11.3358
	ENSG00000204385	SLC44A4	80736	0	0	0	0	0	0.836968	0.0545562	0.587314	11.1432	11.9729
	ENSG00000081803	CADPS2	93664	0	0	0	0	0	0.918592	0.0544481	0.587314	8.80959	9.66578
	ENSG00000197892	KIF13B	23303	0	0	0	0	0	0.851939	0.0545321	0.587314	10.1556	10.9854
	ENSG00000136895	GARNL3	84253	0	0	0	0	0	-0.986623	0.0544635	0.587314	9.22334	8.34953
	ENSG00000129159	KCNC1	3746	0	0	0	0	0	-1.40562	0.054608	0.587314	7.23337	6.30001
	ENSG00000185015	CA13	377677	0	0	0	0	0	-2.38998	0.0548876	0.589521	6.12235	5.18276
	ENSG00000129946	SHC2	25759	0	0	0	0	0	-1.21469	0.0548562	0.589521	7.99254	7.07174
	ENSG00000198466	ZNF587	84914	0	0	1	0	0	0.893231	0.0549966	0.590291	9.68779	10.5607
	ENSG00000184731	FAM110C	642273	0	0	0	0	0	1.3016	0.0551227	0.590801	6.96704	8.04877
	ENSG00000269893	SNHG8	100093630	0	0	0	0	0	-0.860722	0.0551175	0.590801	11.7316	10.9007
	ENSG00000149925	ALDOA	226	0	0	0	0	0	0.870803	0.0551559	0.590801	12.4042	13.2971
	ENSG00000184986	TMEM121	80757	0	1	0	0	0	-4.09314	0.0552721	0.591247	5.61275	4.71462
	ENSG00000047648	ARHGAP6	395	0	0	0	0	0	-0.842646	0.0552514	0.591247	11.2991	10.4793
	ENSG00000126458	RRAS	6237	0	0	0	0	0	1.6817	0.0554883	0.59316	5.97826	7.02295
	ENSG00000081087	OSTM1	28962	0	0	1	0	0	0.931039	0.0556463	0.594448	8.66968	9.53395
	ENSG00000205542	TMSB4X	7114	0	0	0	0	0	0.851904	0.0558347	0.596058	11.2068	12.061
	ENSG00000158161	EYA3	2140	0	0	0	0	0	-0.872713	0.0559664	0.596661	10.8201	9.98754
	ENSG00000005961	ITGA2B	3674	0	0	0	0	0	-1.43485	0.055964	0.596661	7.11743	6.1877
	ENSG00000070010	UFD1	7353	0	0	0	0	0	0.833876	0.056044	0.597087	10.6198	11.438
	ENSG00000143499	SMYD2	56950	0	0	1	0	0	-0.916236	0.0561369	0.597675	9.5441	8.70006
	ENSG00000109654	TRIM2	23321	0	0	0	0	0	0.890324	0.0562644	0.598193	9.12572	9.96724
	ENSG00000129128	SPCS3	60559	0	0	0	0	0	0.84656	0.0562988	0.598193	10.067	10.8891
	ENSG00000151726	ACSL1	2180	0	0	0	0	0	0.810829	0.0562574	0.598193	12.2529	13.0595
	ENSG00000135744	AGT	183	0	0	0	0	0	-5.9462	0.0565175	0.599931	5.13659	4.38583
	ENSG00000006453	BAIAP2L1	55971	0	0	1	0	0	0.829428	0.0566137	0.599931	10.6844	11.4985
	ENSG00000178538	CA8	767	0	0	0	0	0	-1.10678	0.0565413	0.599931	8.23661	7.34292
	ENSG00000140416	TPM1	7168	0	0	0	0	0	0.843622	0.056596	0.599931	12.0615	12.9142
	ENSG00000162714	ZNF496	84838	0	1	0	0	0	-0.922459	0.0566966	0.600408	9.32688	8.48351
	ENSG00000184743	ATL3	25923	0	0	0	0	0	0.809137	0.0567587	0.600665	12.9098	13.7182
	ENSG00000170153	RNF150	57484	0	0	0	0	0	-1.21127	0.0568395	0.601004	7.8301	6.91981
	ENSG00000150403	TMCO3	55002	0	0	0	0	0	0.934667	0.0568666	0.601004	8.52388	9.38176
	ENSG00000196139	AKR1C3	8644	0	1	0	0	0	-0.960995	0.0569121	0.601084	9.24212	8.38303
	ENSG00000138794	CASP6	839	0	0	0	0	0	1.15292	0.0571614	0.602914	7.15695	8.0842
	ENSG00000128011	LRFN1	57622	0	0	0	0	0	-1.41098	0.0571512	0.602914	7.58704	6.65422
	ENSG00000075223	SEMA3C	10512	1	0	0	0	0	-0.916431	0.0573043	0.604019	9.8265	8.98156
	ENSG00000204673	AKT1S1	84335	0	0	0	0	0	0.915351	0.0573605	0.60421	10.3176	11.2505
	ENSG00000074410	CA12	771	0	0	0	0	0	0.820898	0.0575034	0.605313	11.4469	12.2621
	ENSG00000078898	BPIFB2	80341	0	0	0	0	0	2.20535	0.0575889	0.605811	5.41263	6.46114
	ENSG00000074416	MGLL	11343	0	0	0	0	0	0.859232	0.0577886	0.607508	9.88601	10.7222
	ENSG00000165527	ARF6	382	0	0	0	0	0	0.806374	0.0578489	0.607739	11.8868	12.6863
	ENSG00000198720	ANKRD13B	124930	0	1	0	0	0	-0.891666	0.057962	0.608133	10.9834	10.1446
	ENSG00000040608	RTN4R	65078	0	0	0	0	0	-1.99673	0.0579631	0.608133	6.82719	5.95484
	ENSG00000126821	SGPP1	81537	0	0	0	0	0	0.907102	0.0580052	0.608173	8.86695	9.71719
	ENSG00000142875	PRKACB	5567	0	0	0	0	0	0.879404	0.0581333	0.608711	10.7262	11.6164
	ENSG00000174586	ZNF497	162968	0	0	0	0	0	-1.59474	0.0581216	0.608711	6.82687	5.89613
	ENSG00000106571	GLI3	2737	0	0	0	0	0	-1.00331	0.058365	0.609351	8.76349	7.89753
	ENSG00000183496	MEX3B	84206	0	0	0	0	0	-1.12731	0.0583763	0.609351	8.6521	7.75055
	ENSG00000166582	CENPV	201161	0	0	0	0	0	-0.850242	0.0583438	0.609351	10.666	9.84934
	ENSG00000100031	GGT1	2678	0	0	0	0	0	1.15275	0.0584313	0.609415	8.32889	9.51255
	ENSG00000243444	PALM2AKAP2	445815	0	0	0	0	0	-1.95372	0.0584788	0.60951	6.43035	5.4994
	ENSG00000237975	FLG-AS1	339400	0	0	0	0	0	-2.46538	0.0586485	0.610476	6.0869	5.18276
	ENSG00000154310	TNIK	23043	0	0	0	0	0	-0.884298	0.0586377	0.610476	9.97521	9.14633
	ENSG00000178075	GRAMD1C	54762	0	0	0	0	0	-1.09048	0.0587689	0.611187	8.13259	7.25129
	ENSG00000013725	CD6	923	0	0	0	0	0	-3.25385	0.058794	0.611187	5.76439	4.84981
	ENSG00000177301	KCNA2	3737	0	0	0	0	0	-3.24514	0.0589205	0.612101	5.76691	4.84981
	ENSG00000165895	ARHGAP42	143872	0	0	0	0	0	1.40429	0.059066	0.613212	6.56129	7.62733
	ENSG00000162383	SLC1A7	6512	0	0	0	0	0	-3.25559	0.0591502	0.61343	5.76133	4.84981
	ENSG00000079616	KIF22	3835	0	0	0	0	0	0.854205	0.0592087	0.613488	11.556	12.4237
	ENSG00000060709	RIMBP2	23504	0	0	0	0	0	-0.8635	0.0592784	0.613808	10.2524	9.43278
	ENSG00000211450	SELENOH	280636	0	0	0	0	0	-1.44315	0.0593828	0.614488	8.45497	7.56144
	ENSG00000196668	LINC00173	100287569	0	0	0	0	0	-2.65241	0.0594808	0.6147	5.95892	5.03923
	ENSG00000186767	SPIN4	139886	0	1	0	0	0	0.870709	0.0594707	0.6147	9.91064	10.7671
	ENSG00000130558	OLFM1	10439	0	0	0	0	0	0.843942	0.0595509	0.615023	10.2808	11.1102
	ENSG00000277363	SRCIN1	80725	0	0	0	0	0	-1.68863	0.0596129	0.615263	6.73025	5.80186
	ENSG00000132376	INPP5K	51763	0	0	0	0	0	0.849591	0.0598704	0.617518	9.97662	10.8054
	ENSG00000179981	TSHZ1	10194	0	1	0	0	0	-0.991404	0.06009	0.61938	8.67908	7.82244
	ENSG00000109576	AADAT	51166	0	0	1	0	0	-1.10461	0.0602188	0.619921	8.07891	7.19764
	ENSG00000106565	TMEM176B	28959	0	0	0	0	0	-2.15903	0.0602598	0.619921	6.22734	5.3023
	ENSG00000131873	CHSY1	22856	0	0	0	0	0	0.815501	0.060249	0.619921	11.0584	11.8644
	ENSG00000125458	NT5C	30833	0	0	0	0	0	-1.43634	0.0604421	0.621393	7.22044	6.30001
	ENSG00000108352	RAPGEFL1	51195	0	0	0	0	0	-0.906632	0.0606925	0.623563	9.42468	8.59383
	ENSG00000072840	EVC	2121	0	0	0	0	1	-0.919136	0.0612891	0.627437	9.44576	8.61007
	ENSG00000135253	KCP	375616	0	0	0	0	0	-1.7247	0.0613162	0.627437	6.69114	5.76855
	ENSG00000185615	PDIA2	64714	0	0	0	0	0	-1.01244	0.0612577	0.627437	8.48591	7.62733
	ENSG00000131759	RARA	5914	0	0	1	0	0	-1.36541	0.0613137	0.627437	7.37497	6.46114
	ENSG00000267968	LOC105372441	105372441	0	0	0	0	0	1.75107	0.0612444	0.627437	5.8262	6.83697
	ENSG00000129682	FGF13	2258	0	0	0	0	0	0.819833	0.0612325	0.627437	10.4297	11.231
	ENSG00000157326	DHRS4	10901	0	0	0	0	0	-1.17131	0.0615611	0.629226	7.79556	6.90635
	ENSG00000189057	FAM111B	374393	0	0	0	0	0	-0.881127	0.0616201	0.629423	10.5187	9.69267
	ENSG00000159708	LRRC36	55282	0	0	0	0	0	2.64331	0.0617853	0.630298	5.13244	6.16395
	ENSG00000183566	BPIFA4P	317716	0	0	0	0	0	-2.25314	0.0617517	0.630298	6.16088	5.24485
	ENSG00000164300	SERINC5	256987	0	0	0	0	0	0.81162	0.0618439	0.630489	10.8921	11.6921
	ENSG00000067167	TRAM1	23471	0	0	1	0	0	0.800214	0.0619203	0.630632	11.4135	12.2049
	ENSG00000110660	SLC35F2	54733	0	0	0	0	0	0.811258	0.0619374	0.630632	10.6966	11.4925
	ENSG00000109458	GAB1	2549	0	0	0	0	1	0.990814	0.0619921	0.630784	8.31812	9.24569
	ENSG00000158691	ZSCAN12	9753	0	0	0	0	0	0.935617	0.0621645	0.631322	8.33855	9.18744
	ENSG00000130701	RBBP8NL	140893	0	0	0	0	0	-1.59839	0.0621171	0.631322	7.81352	6.94634
	ENSG00000176171	BNIP3	664	0	0	0	0	0	0.91781	0.0623574	0.63247	11.2722	12.2408
	ENSG00000166908	PIP4K2C	79837	0	0	1	0	0	0.867986	0.0624821	0.633331	9.44865	10.2861
	ENSG00000068878	PSME4	23198	0	0	1	0	0	0.796426	0.0630078	0.635435	11.3858	12.1729
	ENSG00000196141	SPATS2L	26010	0	1	0	0	0	0.858654	0.0632222	0.635435	9.3904	10.2124
	ENSG00000174500	GCSAM	257144	0	0	0	0	0	-2.25147	0.0631839	0.635435	6.15536	5.24485
	ENSG00000154330	PGM5	5239	0	0	0	0	0	-2.62751	0.0632211	0.635435	5.94673	5.03923
	ENSG00000198873	GRK5	2869	0	0	0	0	0	1.15581	0.0630297	0.635435	7.0599	7.97516
	ENSG00000214063	TSPAN4	7106	0	0	0	0	0	-1.36006	0.0629189	0.635435	7.977	7.07174
	ENSG00000166471	TMEM41B	440026	0	0	0	0	0	0.819903	0.0632077	0.635435	10.2447	11.044
	ENSG00000179104	TMTC2	160335	0	0	0	0	0	0.831845	0.0628468	0.635435	9.95733	10.7644
	ENSG00000131747	TOP2A	7153	0	0	0	0	0	-0.825144	0.0630798	0.635435	13.6575	12.8551
	ENSG00000180891	CUEDC1	404093	0	0	0	0	0	1.16964	0.0632509	0.635435	7.0108	7.9304
	ENSG00000078687	TNRC6C	57690	0	0	0	0	0	-0.873204	0.0629007	0.635435	9.71288	8.89813
	ENSG00000101282	RSPO4	343637	0	0	0	0	0	-2.87136	0.0628819	0.635435	5.85423	4.95288
	ENSG00000075240	GRAMD4	23151	0	0	0	0	1	-1.20435	0.0630693	0.635435	8.05022	7.15318
	ENSG00000213468	FIRRE	286467	0	0	0	0	0	-1.16204	0.0630806	0.635435	7.88337	6.99789
	ENSG00000168646	AXIN2	8313	0	0	0	0	0	-1.55205	0.0633423	0.635951	6.839	5.92587
	ENSG00000239305	RNF103	7844	0	0	0	1	0	0.824247	0.0635561	0.637693	10.0176	10.8168
	ENSG00000234741	GAS5	60674	0	0	0	0	0	-0.812798	0.0638207	0.639875	13.431	12.6363
	ENSG00000104763	ASAH1	427	0	0	0	0	0	0.797409	0.0638543	0.639875	11.1982	11.9854
	ENSG00000065717	TLE2	7089	0	0	0	0	0	-2.14906	0.0639951	0.640881	6.21389	5.3023
	ENSG00000134183	GNAT2	2780	0	0	0	0	0	3.39729	0.0640929	0.641036	4.84568	5.89613
	ENSG00000164307	ERAP1	51752	0	1	0	0	0	0.877296	0.0641319	0.641036	9.06954	9.90129
	ENSG00000056972	TRAF3IP2	10758	0	0	0	0	0	1.00834	0.0640979	0.641036	7.90096	8.79897
	ENSG00000041982	TNC	3371	0	0	0	0	1	-1.33254	0.0642225	0.641537	7.58991	6.68647
	ENSG00000054179	ENTPD2	954	0	0	0	0	0	1.07601	0.0644256	0.642756	7.48059	8.39716
	ENSG00000125999	BPIFB1	92747	0	0	0	0	0	2.73346	0.0644008	0.642756	5.08188	6.13973
	ENSG00000169031	COL4A3	1285	0	1	0	0	0	-1.19841	0.0645974	0.643255	7.72319	6.83697
	ENSG00000175985	PLEKHD1	400224	0	0	0	0	0	1.28639	0.0645554	0.643255	6.67481	7.63536
	ENSG00000163359	COL6A3	1293	0	0	0	0	0	3.55771	0.064666	0.643277	4.80862	5.83419
	ENSG00000167281	RBFOX3	146713	0	0	0	0	0	-2.66381	0.0646808	0.643277	5.92836	5.03923
	ENSG00000188157	AGRN	375790	0	0	0	0	0	-1.14625	0.0647226	0.643289	11.193	10.3222
	ENSG00000152939	MARVELD2	153562	0	0	0	0	0	1.05954	0.0649018	0.644666	7.45229	8.33981
	ENSG00000163638	ADAMTS9	56999	0	0	0	0	0	2.9336	0.0649822	0.645061	5.00059	6.0107
	ENSG00000144677	CTDSPL	10217	0	0	0	0	0	0.782149	0.065174	0.645435	12.3034	13.0812
	ENSG00000122912	SLC25A16	8034	0	0	1	0	0	0.887124	0.0651827	0.645435	9.20792	10.0645
	ENSG00000174939	ASPHD1	253982	0	0	0	0	0	-1.28606	0.0651369	0.645435	8.56278	7.67481
	ENSG00000085185	BCORL1	63035	0	0	0	0	0	-1.00738	0.0650629	0.645435	8.50929	7.65916
	ENSG00000033122	LRRC7	57554	0	0	0	0	0	-3.93459	0.065329	0.645912	5.60473	4.71462
	ENSG00000085449	WDFY1	57590	0	0	0	0	0	0.822477	0.0653409	0.645912	10.4115	11.2218
	ENSG00000113580	NR3C1	2908	0	1	0	0	0	1.25325	0.0653531	0.645912	7.07757	8.15807
	ENSG00000196405	EVL	51466	0	0	0	0	0	-0.817083	0.0654589	0.646555	10.9168	10.1264
	ENSG00000135722	FBXL8	55336	0	0	0	0	0	1.13383	0.0656703	0.648239	7.18901	8.11877
	ENSG00000170899	GSTA4	2941	0	0	1	0	0	-0.885364	0.0659033	0.650133	9.52938	8.71515
	ENSG00000084774	CAD	790	0	0	0	0	0	-0.80371	0.0659958	0.650449	11.5971	10.8125
	ENSG00000033867	SLC4A7	9497	0	0	0	0	0	0.818226	0.0660174	0.650449	10.8218	11.6359
	ENSG00000053254	FOXN3	1112	0	0	0	0	0	-0.830112	0.0662599	0.652434	10.3056	9.51255
	ENSG00000143126	CELSR2	1952	0	0	0	0	0	-0.890523	0.0665208	0.653788	9.64023	8.82354
	ENSG00000081277	PKP1	5317	1	0	0	0	0	0.780275	0.0666554	0.653788	12.297	13.0739
	ENSG00000246763	RGMB-AS1	503569	0	0	0	0	0	1.32711	0.0665984	0.653788	6.52291	7.47449
	ENSG00000148848	ADAM12	8038	0	0	0	0	0	-2.25549	0.0665353	0.653788	6.14003	5.24485
	ENSG00000124942	AHNAK	79026	0	0	0	0	0	0.793151	0.0666861	0.653788	11.5688	12.3581
	ENSG00000140022	STON2	85439	0	0	0	0	0	-1.15012	0.0664406	0.653788	7.73706	6.86515
	ENSG00000260339	HEXA-AS1	80072	0	0	0	0	0	2.03159	0.0666732	0.653788	5.51702	6.55245
	ENSG00000182197	EXT1	2131	0	0	0	0	0	-0.881488	0.0667618	0.653932	9.36612	8.55659
	ENSG00000033327	GAB2	9846	0	0	0	0	0	1.2906	0.0667833	0.653932	6.65437	7.61926
	ENSG00000186377	CYP4X1	260293	0	0	0	0	0	-1.1136	0.067143	0.656993	7.87512	7.01047
	ENSG00000166801	FAM111A	63901	0	0	1	0	0	-0.796197	0.0672202	0.656993	11.2651	10.487
	ENSG00000139910	NOVA1	4857	0	0	0	0	0	-1.63797	0.0671803	0.656993	6.67247	5.76855
	ENSG00000126016	AMOT	154796	0	0	0	0	0	1.17324	0.0673225	0.657587	6.93991	7.85021
	ENSG00000169247	SH3TC2	79628	0	0	0	0	0	1.58744	0.0673775	0.657719	6.02717	7.02295
	ENSG00000079689	SCGN	10590	0	0	0	0	0	-0.802647	0.0674788	0.658302	10.9385	10.1584
	ENSG00000133321	PLAAT4	5920	0	0	0	0	0	1.32657	0.0676864	0.659516	6.53272	7.49232
	ENSG00000076662	ICAM3	3385	0	0	0	0	0	1.24641	0.067975	0.661921	6.77881	7.73572
	ENSG00000182010	RTKN2	219790	0	0	0	0	0	-0.956217	0.0684621	0.665438	9.01362	8.18005
	ENSG00000143375	CGN	57530	0	1	0	0	0	0.853447	0.068525	0.665642	10.2917	11.1495
	ENSG00000197530	MIB2	142678	0	0	1	0	0	-1.21486	0.0686908	0.666027	9.38592	8.52266
	ENSG00000080854	IGSF9B	22997	0	0	0	0	0	-1.00067	0.0686894	0.666027	8.33032	7.49232
	ENSG00000171984	SHLD1	149840	0	0	0	0	0	1.20448	0.0686159	0.666027	6.97082	7.94333
	ENSG00000151135	TMEM263	90488	0	0	1	0	0	0.813945	0.0687938	0.666618	10.1032	10.8974
	ENSG00000229117	RPL41	6171	0	1	0	0	0	-0.785726	0.0689521	0.667744	11.5272	10.7563
	ENSG00000133401	PDZD2	23037	0	0	0	0	0	-1.04778	0.0690816	0.66859	8.08807	7.24072
	ENSG00000158050	DUSP2	1844	0	1	0	0	0	-1.20306	0.0691771	0.669106	8.6892	7.81542
	ENSG00000243244	STON1	11037	0	0	0	0	0	0.84957	0.0693973	0.670826	9.19989	10.0076
	ENSG00000124813	RUNX2	860	0	0	0	0	0	1.04028	0.0694661	0.671083	7.45162	8.32017
	ENSG00000188191	PRKAR1B	5575	0	0	0	0	0	-1.03649	0.069858	0.674457	8.38457	7.53592
	ENSG00000095203	EPB41L4B	54566	0	0	0	0	0	0.796617	0.0699219	0.674664	11.5356	12.3339
	ENSG00000136869	TLR4	7099	0	0	0	0	0	2.48014	0.0699796	0.674809	5.20138	6.32131
	ENSG00000116661	FBXO2	26232	0	0	1	0	0	-1.33134	0.0701377	0.675138	7.20434	6.32131
	ENSG00000154511	DIPK1A	388650	0	0	0	1	0	1.10846	0.0702335	0.675138	7.18832	8.09002
	ENSG00000162636	FAM102B	284611	0	0	0	0	0	-0.897576	0.0702408	0.675138	9.07803	8.26986
	ENSG00000132688	NES	10763	0	0	0	0	0	-1.51351	0.0700807	0.675138	6.84737	5.95484
	ENSG00000179348	GATA2	2624	0	1	0	0	0	-0.804703	0.0702678	0.675138	13.4249	12.6435
	ENSG00000227051	C14orf132	56967	0	0	0	0	0	-1.07383	0.0702692	0.675138	9.00023	8.14136
	ENSG00000151474	FRMD4A	55691	0	0	0	0	0	0.79564	0.0708191	0.680009	10.291	11.0669
	ENSG00000249306	LINC01411	101928176	0	0	1	0	0	1.12592	0.0710565	0.681714	7.08808	7.9877
	ENSG00000160360	GPSM1	26086	0	0	0	0	0	-1.12188	0.0711257	0.681714	9.79235	8.93724
	ENSG00000010278	CD9	928	1	0	0	0	0	0.768903	0.0711056	0.681714	12.5564	13.3239
	ENSG00000165215	CLDN3	1365	0	0	1	0	0	-1.72693	0.071321	0.682781	7.11539	6.27835
	ENSG00000075702	WDR62	284403	0	0	0	0	0	-1.07143	0.0713231	0.682781	9.803	8.95004
	ENSG00000157191	NECAP2	55707	0	0	0	0	0	0.818794	0.0718998	0.686643	9.54273	10.3271
	ENSG00000166949	SMAD3	4088	0	1	0	0	0	-0.879659	0.0718549	0.686643	9.29725	8.49668
	ENSG00000128309	MPST	4357	0	0	0	0	0	-0.978618	0.0718267	0.686643	9.29723	8.46129
	ENSG00000162783	IER5	51278	0	0	0	0	0	-1.93883	0.0721484	0.687722	6.38002	5.4994
	ENSG00000145088	EAF2	55840	0	0	0	0	0	1.36252	0.0722297	0.687722	6.37081	7.30294
	ENSG00000272325	NUDT3	11165	0	0	0	0	0	-0.774862	0.072177	0.687722	12.1264	11.3641
	ENSG00000053918	KCNQ1	3784	0	0	0	0	0	-1.14067	0.0722104	0.687722	7.66441	6.80819
	ENSG00000054983	GALC	2581	0	0	0	0	0	0.977948	0.072172	0.687722	8.38418	9.3215
	ENSG00000172889	EGFL7	51162	0	0	0	0	0	-1.61629	0.0723885	0.688736	7.5655	6.74872
	ENSG00000150787	PTS	5805	0	0	1	0	0	0.813824	0.0724231	0.688736	9.61084	10.3918
	ENSG00000168528	SERINC2	347735	0	0	1	0	0	1.10492	0.072547	0.689143	8.83094	10.0423
	ENSG00000138028	CGREF1	10669	0	0	0	0	0	-0.817636	0.0725639	0.689143	10.3833	9.60441
	ENSG00000243135	UGT1A3	54659	0	0	0	0	0	3.47162	0.0726832	0.689143	4.73357	5.95484
	ENSG00000149577	SIDT2	51092	0	0	0	0	0	0.814487	0.0726479	0.689143	9.59836	10.3801
	ENSG00000131650	KREMEN2	79412	0	0	0	0	0	-1.83501	0.0726017	0.689143	6.46814	5.58397
	ENSG00000204311	PJVK	494513	0	0	0	0	0	-1.90001	0.0727465	0.689331	6.34336	5.45408
	ENSG00000142910	TINAGL1	64129	0	0	0	0	0	-1.55352	0.0728307	0.689717	6.92081	6.03765
	ENSG00000169756	LIMS1	3987	0	0	0	0	0	0.83745	0.0728832	0.689802	11.209	12.0691
	ENSG00000113657	DPYSL3	1809	0	0	0	0	0	-0.790653	0.0729547	0.690066	10.8043	10.0378
	ENSG00000127084	FGD3	89846	0	0	0	0	0	-1.35157	0.0733308	0.692797	7.08617	6.21099
	ENSG00000065609	SNAP91	9892	0	0	0	0	0	1.3015	0.0734228	0.693253	6.66079	7.66701
	ENSG00000197816	CCDC180	100499483	0	0	0	0	0	-1.70836	0.0740694	0.698942	6.54625	5.66182
	ENSG00000236699	ARHGEF38	54848	0	0	0	0	0	0.920622	0.0743696	0.700108	9.55732	10.5033
	ENSG00000090615	GOLGA3	2802	1	0	0	0	0	0.776034	0.0742978	0.700108	11.7515	12.5275
	ENSG00000242173	ARHGDIG	398	0	0	0	0	0	-1.23495	0.0743347	0.700108	7.67561	6.80819
	ENSG00000067955	CBFB	865	0	0	0	0	0	0.848217	0.0742967	0.700108	8.9841	9.78299
	ENSG00000130147	SH3BP4	23677	0	0	1	0	0	0.826085	0.0744441	0.700154	9.39833	10.1897
	ENSG00000126522	ASL	435	0	0	0	0	0	0.935835	0.0745613	0.700154	8.3119	9.17932
	ENSG00000241258	CRCP	27297	0	0	0	0	0	0.823832	0.0745323	0.700154	9.90549	10.7157
	ENSG00000127946	HIP1	3092	0	1	0	0	0	0.834921	0.0746116	0.700154	9.534	10.3454
	ENSG00000148053	NTRK2	4915	0	0	0	0	0	-3.82616	0.0747846	0.700849	5.5877	4.71462
	ENSG00000165804	ZNF219	51222	0	1	0	0	0	-1.29185	0.074802	0.700849	7.47459	6.60432
	ENSG00000079257	LXN	56925	0	0	0	0	0	0.933309	0.0750389	0.702239	8.00591	8.83048
	ENSG00000143416	SELENBP1	8991	0	0	0	0	0	-0.823692	0.075123	0.702611	11.7387	10.9572
	ENSG00000215915	ATAD3C	219293	0	0	0	0	0	-1.80524	0.0753292	0.703739	6.53222	5.66182
	ENSG00000122483	CCDC18	343099	0	0	0	0	0	-0.985174	0.0754618	0.703739	8.35815	7.53592
	ENSG00000158560	DYNC1I1	1780	0	0	0	0	0	1.7543	0.0754566	0.703739	5.7365	6.70231
	ENSG00000106484	MEST	4232	0	1	0	0	0	-0.825439	0.0754739	0.703739	11.0642	10.2836
	ENSG00000175832	ETV4	2118	0	0	0	0	0	2.63467	0.075554	0.703739	5.09632	6.08978
	ENSG00000067992	PDK3	5165	0	0	0	0	0	0.971439	0.0755544	0.703739	7.81092	8.66162
	ENSG00000166401	SERPINB8	5271	0	0	0	0	0	2.60963	0.0758201	0.705799	5.10691	6.13973
	ENSG00000008256	CYTH3	9265	0	0	0	0	0	-0.797141	0.0760459	0.707071	10.4496	9.68504
	ENSG00000141570	CBX8	57332	0	0	0	0	0	-0.97387	0.0760015	0.707071	9.25973	8.43415
	ENSG00000164938	TP53INP1	94241	0	1	0	0	0	-0.823194	0.0761453	0.70758	13.3475	12.5667
	ENSG00000146021	KLHL3	26249	0	0	1	0	0	-0.879922	0.0762445	0.708087	9.3722	8.5774
	ENSG00000163596	ICA1L	130026	0	0	0	0	0	-1.07915	0.0766132	0.710263	8.10292	7.26177
	ENSG00000197798	FAM118B	79607	0	0	0	0	0	0.861109	0.0766055	0.710263	8.72414	9.52543
	ENSG00000176619	LMNB2	84823	0	1	0	0	0	-1.02813	0.0765322	0.710263	11.2823	10.4548
	ENSG00000105048	TNNT1	7138	0	0	0	0	0	-1.27238	0.0766601	0.710282	7.28481	6.42273
	ENSG00000125037	EMC3	55831	0	0	0	0	0	0.791955	0.0767907	0.710661	9.86685	10.6319
	ENSG00000081853	PCDHGA2	56113	0	0	0	0	0	1.35433	0.0767755	0.710661	6.35729	7.28251
	ENSG00000236404	VLDLR-AS1	401491	0	0	0	0	0	-1.33713	0.0770355	0.712511	7.28855	6.42273
	ENSG00000177663	IL17RA	23765	0	0	0	0	0	0.872173	0.0771329	0.712996	8.94512	9.7812
	ENSG00000034510	TMSB10	9168	0	0	0	0	0	0.818067	0.0773316	0.713169	10.7298	11.5582
	ENSG00000103056	SMPD3	55512	0	0	0	0	0	0.913318	0.0772067	0.713169	8.53565	9.39819
	ENSG00000109171	SLAIN2	57606	0	0	0	0	0	0.76037	0.0775547	0.714395	11.121	11.8708
	ENSG00000101966	XIAP	331	0	1	0	0	0	0.792486	0.0775419	0.714395	10.2131	10.9908
	ENSG00000136247	ZDHHC4	55146	0	0	0	0	0	-0.875849	0.0777484	0.715764	9.14816	8.35918
	ENSG00000168917	SLC35G2	80723	0	0	0	0	0	1.27947	0.0778152	0.715963	6.51344	7.41961
	ENSG00000105088	OLFM2	93145	0	0	0	0	0	-1.11312	0.0780892	0.717651	7.69054	6.85114
	ENSG00000083857	FAT1	2195	0	0	0	0	0	-0.769655	0.0782778	0.71815	11.5416	10.7904
	ENSG00000277443	MARCKS	4082	0	0	1	0	0	-0.775801	0.078267	0.71815	12.1103	11.3551
	ENSG00000008282	SYPL1	6856	0	0	0	0	0	0.762043	0.0783247	0.71815	11.1477	11.9011
	ENSG00000107338	SHB	6461	0	0	0	0	0	1.17591	0.0783085	0.71815	6.81362	7.70559
	ENSG00000204103	MAFB	9935	0	0	0	0	0	-1.08312	0.0784089	0.718507	8.45923	7.61926
	ENSG00000164244	PRRC1	133619	0	0	0	0	0	0.796325	0.0785318	0.719217	10.882	11.6821
	ENSG00000170385	SLC30A1	7779	0	0	0	0	0	0.803895	0.0789466	0.72037	9.53324	10.3049
	ENSG00000083223	TUT7	79670	0	0	1	0	0	0.801494	0.078866	0.72037	9.87923	10.6613
	ENSG00000107864	CPEB3	22849	0	0	0	0	0	0.935484	0.0788484	0.72037	7.91997	8.74118
	ENSG00000130332	LSM7	51690	0	0	0	0	0	-1.00983	0.0788249	0.72037	9.95651	9.13237
	ENSG00000088881	EBF4	57593	0	0	0	0	0	-0.930307	0.0790092	0.72037	8.61726	7.81542
	ENSG00000101311	FERMT1	55612	0	0	0	0	1	-0.824882	0.0789609	0.72037	9.68106	8.91128
	ENSG00000160200	CBS	875	0	0	0	0	0	-0.949165	0.0789867	0.72037	8.45735	7.65127
	ENSG00000155093	PTPRN2	5799	0	0	0	0	0	0.767809	0.0791986	0.721158	10.4733	11.2238
	ENSG00000162695	SLC30A7	148867	0	0	1	0	0	0.846654	0.0792871	0.721497	8.97939	9.78299
	ENSG00000197106	SLC6A17	388662	0	0	0	0	0	-0.972984	0.0793724	0.721497	8.3212	7.50992
	ENSG00000277147	LINC00869	57234	0	0	0	0	0	-1.52538	0.0793668	0.721497	6.73371	5.86559
	ENSG00000138758	SEPTIN11	55752	0	0	0	0	0	0.755636	0.0795935	0.722797	11.0603	11.8046
	ENSG00000186318	BACE1	23621	0	0	0	0	0	-0.807641	0.0796066	0.722797	9.98236	9.21951
	ENSG00000196381	ZNF781	163115	0	0	0	0	0	-1.92321	0.0796887	0.723128	6.27619	5.40638
	ENSG00000146966	DENND2A	27147	0	0	0	0	0	-2.5624	0.0797961	0.723689	5.88754	5.03923
	ENSG00000269293	ZSCAN16-AS1	100129195	0	0	0	0	0	-1.80983	0.0798499	0.723762	6.40883	5.54261
	ENSG00000151689	INPP1	3628	0	0	0	0	0	0.981261	0.0799694	0.724432	7.66696	8.51406
	ENSG00000131016	AKAP12	9590	0	0	0	0	0	-0.829258	0.0801318	0.725488	10.4797	9.70592
	ENSG00000165914	TTC7B	145567	0	0	0	0	1	-0.812955	0.0801933	0.72563	9.78498	9.02153
	ENSG00000163472	TMEM79	84283	0	0	1	0	0	0.89051	0.0803457	0.72618	8.66475	9.51039
	ENSG00000111665	CDCA3	83461	0	0	0	0	0	-0.974482	0.080331	0.72618	10.0685	9.25345
	ENSG00000134222	PSRC1	84722	0	0	0	0	0	-1.01964	0.0805727	0.727403	9.39202	8.56911
	ENSG00000165548	TMEM63C	57156	0	0	0	0	0	-0.831797	0.080551	0.727403	9.54024	8.77037
	ENSG00000100612	DHRS7	51635	0	0	0	0	0	-0.740106	0.0806425	0.727619	12.9708	12.2362
	ENSG00000188643	S100A16	140576	0	0	0	0	0	-3.77448	0.0808846	0.729388	5.57111	4.71462
	ENSG00000080503	SMARCA2	6595	0	1	0	0	0	-0.758627	0.0809829	0.729797	11.6958	10.9532
	ENSG00000140718	FTO	79068	0	1	0	0	0	-0.849316	0.081022	0.729797	9.57937	8.8025
	ENSG00000120318	ARAP3	64411	0	0	0	0	0	0.764798	0.0811292	0.730347	10.4136	11.1606
	ENSG00000160691	SHC1	6464	0	0	0	0	0	0.771783	0.081499	0.732428	11.2106	11.9831
	ENSG00000133315	MACROD1	28992	0	1	0	0	0	-0.870686	0.0814606	0.732428	9.80422	9.01849
	ENSG00000104687	GSR	2936	0	0	1	0	0	0.765109	0.0816554	0.733418	10.3896	11.137
	ENSG00000005249	PRKAR2B	5577	0	0	0	0	0	-0.887488	0.0817282	0.73364	8.86914	8.0842
	ENSG00000136950	ARPC5L	81873	0	0	0	0	0	0.772183	0.0817727	0.73364	10.1746	10.9268
	ENSG00000023572	GLRX2	51022	0	0	0	0	0	1.11298	0.0821637	0.734309	7.05571	7.94975
	ENSG00000115526	CHST10	9486	0	0	0	0	0	-0.876331	0.0821768	0.734309	9.14671	8.36398
	ENSG00000197061	H4C3	8364	0	0	0	0	0	-1.66876	0.0823104	0.734309	7.0784	6.27835
	ENSG00000166402	TUB	7275	0	0	0	0	0	-0.76369	0.0820666	0.734309	11.6052	10.8615
	ENSG00000185652	NTF3	4908	0	1	0	0	0	1.84122	0.0819348	0.734309	5.64092	6.65422
	ENSG00000134755	DSC2	1824	0	0	0	0	0	0.752971	0.0821229	0.734309	10.9212	11.6623
	ENSG00000081138	CDH7	1005	0	0	0	0	0	-0.903692	0.0823104	0.734309	8.71882	7.9304
	ENSG00000133138	TBC1D8B	54885	0	0	0	0	0	1.71371	0.0821875	0.734309	5.75226	6.70231
	ENSG00000114805	PLCH1	23007	0	0	0	0	0	-1.2326	0.0823881	0.734476	7.26673	6.42273
	ENSG00000110057	UNC93B1	81622	0	1	0	0	0	-0.906821	0.0824218	0.734476	9.50642	8.71139
	ENSG00000136153	LMO7	4008	0	0	0	0	0	0.804895	0.0825934	0.735591	9.48278	10.2581
	ENSG00000154856	APCDD1	147495	0	0	0	0	0	1.07125	0.0828825	0.737752	7.11157	7.96251
	ENSG00000178163	ZNF518B	85460	0	0	0	0	0	0.791122	0.0830902	0.737943	10.0136	10.7904
	ENSG00000164104	HMGB2	3148	0	0	0	0	0	-0.827175	0.0830703	0.737943	13.0804	12.3096
	ENSG00000196557	CACNA1H	8912	0	0	0	0	0	-0.971888	0.0830707	0.737943	10.3702	9.56338
	ENSG00000133466	C1QTNF6	114904	0	0	0	0	0	-0.933994	0.0833702	0.740015	8.79827	8.00012
	ENSG00000170577	SIX2	10736	0	1	0	0	0	-1.37663	0.0835915	0.740177	6.94161	6.08978
	ENSG00000003400	CASP10	843	0	0	0	0	0	1.57343	0.0836212	0.740177	5.92155	6.85114
	ENSG00000082781	ITGB5	3693	0	0	0	0	0	0.818804	0.0836685	0.740177	10.3478	11.1777
	ENSG00000151067	CACNA1C	775	0	0	0	0	0	-1.00929	0.0834964	0.740177	8.27894	7.46549
	ENSG00000161692	DBF4B	80174	0	0	0	0	0	-0.930579	0.0836422	0.740177	9.27357	8.47466
	ENSG00000166432	ZMAT1	84460	0	0	0	0	0	-1.49344	0.0835712	0.740177	6.78149	5.92587
	ENSG00000168288	MMADHC	27249	0	0	0	0	0	0.762538	0.0838269	0.740751	10.8852	11.6418
	ENSG00000175482	POLD4	57804	0	0	1	0	0	1.16422	0.0837906	0.740751	6.82783	7.72074
	ENSG00000187583	PLEKHN1	84069	0	0	0	0	0	-1.21023	0.0838782	0.740792	7.55873	6.71796
	ENSG00000170871	KIAA0232	9778	0	0	0	0	0	0.769135	0.08425	0.743527	10.1594	10.9097
	ENSG00000141298	SSH2	85464	0	0	0	0	0	-0.771219	0.0842817	0.743527	10.6765	9.93384
	ENSG00000233056	ERVH48-1	90625	0	0	0	0	0	2.65326	0.0843707	0.743898	5.06404	6.11502
	ENSG00000138674	SEC31A	22872	0	0	1	0	0	0.755819	0.0844373	0.744072	11.9337	12.694
	ENSG00000066279	ASPM	259266	0	0	0	0	0	-0.810187	0.0845547	0.744503	11.363	10.6018
	ENSG00000171045	TSNARE1	203062	0	0	0	0	0	-0.92695	0.0845802	0.744503	8.93605	8.14136
	ENSG00000099290	WASHC2A	387680	0	0	0	0	0	0.809954	0.0847209	0.745327	9.33791	10.1165
	ENSG00000112759	SLC29A1	2030	0	1	0	0	0	-0.777272	0.0847988	0.745599	10.9701	10.2243
	ENSG00000069011	PITX1	5307	0	0	0	0	0	-1.64005	0.0850442	0.745689	7.31224	6.55245
	ENSG00000187109	NAP1L1	4673	0	0	0	0	0	-0.730919	0.085028	0.745689	14.6468	13.9213
	ENSG00000141232	TOB1	10140	0	0	0	0	0	0.740346	0.0849621	0.745689	11.211	11.9413
	ENSG00000134769	DTNA	1837	0	0	0	0	0	2.50059	0.0849653	0.745689	5.13598	6.08978
	ENSG00000088899	LZTS3	9762	0	0	0	0	0	-1.11445	0.0849825	0.745689	7.58877	6.76383
	ENSG00000164764	SBSPON	157869	0	0	0	0	0	2.50587	0.0852409	0.746743	5.13244	6.08978
	ENSG00000159228	CBR1	873	0	0	0	0	0	0.794395	0.0852586	0.746743	9.76021	10.5355
	ENSG00000164082	GRM2	2912	0	0	0	0	0	-2.02994	0.0853856	0.74703	6.15604	5.3023
	ENSG00000166068	SPRED1	161742	0	0	0	0	0	1.14244	0.0853702	0.74703	6.88555	7.7725
	ENSG00000085552	IGSF9	57549	0	0	0	0	0	-0.939017	0.0859088	0.749179	9.51926	8.72264
	ENSG00000172071	EIF2AK3	9451	0	0	0	0	0	0.788743	0.0859607	0.749179	9.41918	10.1721
	ENSG00000175455	CCDC14	64770	0	0	0	0	0	-0.761962	0.085962	0.749179	11.2068	10.4693
	ENSG00000271824	SMIM32	389332	0	0	0	0	0	1.43292	0.0858157	0.749179	6.13458	7.04756
	ENSG00000145990	GFOD1	54438	0	0	0	0	0	-1.73664	0.0859275	0.749179	6.43622	5.58397
	ENSG00000167566	NCKAP5L	57701	0	0	0	0	0	-1.05645	0.0857704	0.749179	8.07993	7.26177
	ENSG00000182795	C1orf116	79098	1	0	0	0	0	0.734296	0.086314	0.749377	12.6401	13.3753
	ENSG00000181061	HIGD1A	25994	0	0	0	0	0	0.770896	0.0864575	0.749377	9.77047	10.5131
	ENSG00000173193	PARP14	54625	0	0	0	0	0	-0.819036	0.0863613	0.749377	9.42537	8.66939
	ENSG00000090530	P3H2	55214	0	0	0	0	0	-1.21322	0.0863658	0.749377	7.27554	6.44208
	ENSG00000158458	NRG2	9542	0	0	0	0	0	-1.40881	0.0862158	0.749377	6.85798	6.0107
	ENSG00000148600	CDHR1	92211	0	0	0	0	0	-1.95773	0.0862654	0.749377	6.20802	5.35594
	ENSG00000107807	TLX1	3195	0	0	0	0	0	-1.13158	0.0862574	0.749377	7.94604	7.11886
	ENSG00000061273	HDAC7	51564	0	0	0	0	0	0.767067	0.0864149	0.749377	10.8254	11.5907
	ENSG00000132824	SERINC3	10955	0	1	0	0	0	0.740011	0.0860846	0.749377	12.0849	12.8248
	ENSG00000203896	LIME1	54923	0	0	0	0	0	-1.62627	0.0864199	0.749377	6.90714	6.08978
	ENSG00000130724	CHMP2A	27243	0	0	0	0	0	0.758301	0.0866246	0.750415	10.3223	11.0639
	ENSG00000181264	TLCD5	219902	0	0	0	0	0	-0.864698	0.0868412	0.751568	10.0233	9.24828
	ENSG00000166111	SVOP	55530	0	0	0	0	0	-1.359	0.0868525	0.751568	7.07548	6.23386
	ENSG00000186470	BTN3A2	11118	0	0	0	0	0	-1.0858	0.0871402	0.752902	7.72393	6.90635
	ENSG00000166839	ANKDD1A	348094	0	0	0	0	0	-1.36529	0.0871491	0.752902	7.05234	6.21099
	ENSG00000100726	TELO2	9894	0	0	0	0	0	-1.21816	0.0870985	0.752902	9.31689	8.53973
	ENSG00000122359	ANXA11	311	0	1	0	0	0	0.746172	0.0876188	0.756548	11.0138	11.7526
	ENSG00000186153	WWOX	51741	0	0	0	0	0	-1.19198	0.0877419	0.757198	7.30816	6.47992
	ENSG00000065325	GLP2R	9340	0	0	0	0	0	1.99016	0.0878936	0.758095	5.45476	6.40308
	ENSG00000171812	COL8A2	1296	0	0	0	0	0	-3.72339	0.0880523	0.75905	5.54948	4.71462
	ENSG00000105270	CLIP3	25999	0	0	0	0	0	-1.20842	0.0882154	0.760043	7.38208	6.55245
	ENSG00000164749	HNF4G	3174	0	0	0	0	0	-0.895586	0.0883181	0.760212	8.633	7.85707
	ENSG00000187446	CHP1	11261	0	0	0	0	0	0.765133	0.0883309	0.760212	10.2074	10.958
	ENSG00000184428	TOP1MT	116447	0	0	0	0	0	-0.792319	0.0885317	0.760701	10.0266	9.28156
	ENSG00000111678	C12orf57	113246	0	0	0	0	0	-0.91588	0.0885156	0.760701	9.71033	8.92432
	ENSG00000092758	COL9A3	1299	0	0	0	0	0	-1.4325	0.0884974	0.760701	7.15102	6.32131
	ENSG00000154237	LRRK1	79705	0	0	0	0	0	0.866604	0.0887682	0.762319	8.32161	9.10973
	ENSG00000148841	ITPRIP	85450	0	0	0	0	0	1.02279	0.0888728	0.762805	7.49662	8.38776
	ENSG00000260896	ARLNC1	100996425	1	0	0	0	0	1.35233	0.0889875	0.762963	6.30492	7.23008
	ENSG00000105053	VRK3	51231	0	0	0	0	0	0.779182	0.0892882	0.765128	9.51324	10.2607
	ENSG00000160963	COL26A1	136227	0	0	0	0	0	-1.33222	0.0894924	0.766463	6.9756	6.13973
	ENSG00000197859	ADAMTSL2	9719	0	0	0	0	0	-2.69766	0.0896539	0.767431	5.78313	4.95288
	ENSG00000254402	LRRC24	441381	0	0	0	0	0	-2.6001	0.0898496	0.768487	5.8275	5.03923
	ENSG00000156504	FAM122B	159090	0	0	0	0	0	0.782162	0.0898742	0.768487	10.2685	11.0484
	ENSG00000127124	HIVEP3	59269	0	0	0	0	0	1.12082	0.0902832	0.769537	7.00738	7.91734
	ENSG00000117226	GBP3	2635	0	0	0	0	0	2.42505	0.0901907	0.769537	5.16154	6.11502
	ENSG00000171951	SCG2	7857	0	0	0	0	0	-1.16629	0.0903105	0.769537	7.56986	6.74872
	ENSG00000136603	SKIL	6498	0	0	1	0	0	0.841929	0.0904485	0.769537	9.09189	9.91276
	ENSG00000013375	PGM3	5238	0	0	0	0	0	0.756822	0.090628	0.769537	10.8217	11.5768
	ENSG00000176907	TCIM	56892	0	0	0	0	0	1.13071	0.0902769	0.769537	7.31653	8.34468
	ENSG00000070501	POLB	5423	0	0	1	0	0	0.80354	0.090382	0.769537	8.93516	9.68695
	ENSG00000147889	CDKN2A	1029	0	0	0	0	0	-2.18952	0.0905541	0.769537	6.02071	5.18276
	ENSG00000147883	CDKN2B	1030	0	0	0	0	0	2.10033	0.0903793	0.769537	5.36404	6.32131
	ENSG00000196990	FAM163B	642968	0	0	0	0	0	-2.69256	0.0905724	0.769537	5.78093	4.95288
	ENSG00000099250	NRP1	8829	0	0	0	0	0	-0.86035	0.0905866	0.769537	10.6917	9.92415
	ENSG00000203485	INF2	64423	0	0	1	0	0	-1.02776	0.0907744	0.770368	9.93856	9.14911
	ENSG00000143933	CALM2	805	0	0	0	0	0	0.71845	0.0911879	0.772636	12.9125	13.6308
	ENSG00000133740	E2F5	1875	0	0	0	0	0	-0.868938	0.0911571	0.772636	8.74519	7.98144
	ENSG00000198948	MFAP3L	9848	0	0	0	0	0	1.13855	0.0912736	0.772949	6.78253	7.63536
	ENSG00000011523	CEP68	23177	0	0	0	0	0	-0.909616	0.0915743	0.773848	8.99545	8.21771
	ENSG00000012660	ELOVL5	60481	0	0	0	0	0	0.733383	0.0916239	0.773848	11.3218	12.0506
	ENSG00000130511	SSBP4	170463	0	0	0	0	0	-1.29484	0.0915828	0.773848	8.02231	7.23008
	ENSG00000101004	NINL	22981	0	0	1	0	0	-0.791024	0.0915709	0.773848	9.97579	9.23527
	ENSG00000076716	GPC4	2239	0	1	0	0	0	1.59125	0.091592	0.773848	5.93488	6.94634
	ENSG00000181104	F2R	2149	0	0	0	0	0	0.861611	0.0917803	0.774447	8.22632	9.00014
	ENSG00000177508	IRX3	79191	0	1	0	0	0	-1.02495	0.0918414	0.774447	9.88506	9.09828
	ENSG00000073969	NSF	4905	0	0	0	0	0	0.814922	0.0918362	0.774447	9.16104	9.94665
	ENSG00000121440	PDZRN3	23024	0	0	0	1	0	0.776716	0.0919277	0.774684	9.34882	10.0878
	ENSG00000167183	PRR15L	79170	0	0	0	0	0	0.935198	0.0919672	0.774684	8.49948	9.42134
	ENSG00000145087	STXBP5L	9515	0	0	0	0	0	-0.841237	0.0921977	0.775801	9.34632	8.58974
	ENSG00000179178	TMEM125	128218	0	0	1	0	0	0.853427	0.0925255	0.776085	8.27416	9.0426
	ENSG00000143819	EPHX1	2052	0	0	0	0	0	0.814967	0.0925239	0.776085	10.2831	11.1187
	ENSG00000184945	AQP12A	375318	0	0	0	0	0	-3.05353	0.0923124	0.776085	5.65395	4.84981
	ENSG00000077684	JADE1	79960	0	0	0	0	0	0.765262	0.0923583	0.776085	9.69072	10.4288
	ENSG00000110697	PITPNM1	9600	0	1	0	0	0	-1.20217	0.0924191	0.776085	8.22867	7.42891
	ENSG00000141314	RHBDL3	162494	0	0	0	0	0	-2.47133	0.0924899	0.776085	5.86407	5.03923
	ENSG00000062822	POLD1	5424	0	0	0	0	0	-1.15365	0.092623	0.776085	9.5856	8.82005
	ENSG00000173894	CBX2	84733	0	0	0	0	0	-0.846589	0.0927701	0.776907	10.5031	9.74313
	ENSG00000139112	GABARAPL1	23710	0	0	0	0	0	0.794205	0.0928681	0.777244	9.16803	9.92415
	ENSG00000133961	NUMB	8650	0	0	0	1	0	0.729722	0.0929084	0.777244	10.7983	11.5153
	ENSG00000130054	FAM155B	27112	0	0	0	0	0	-0.793317	0.0929963	0.777568	10.0035	9.26374
	ENSG00000163545	NUAK2	81788	0	0	0	0	0	-1.28707	0.0930591	0.777684	7.28376	6.46114
	ENSG00000260230	FRRS1L	23732	0	0	0	0	0	-0.941972	0.0932122	0.778143	10.1316	9.35315
	ENSG00000130821	SLC6A8	6535	0	0	0	0	0	-0.757891	0.0931635	0.778143	11.9517	11.2238
	ENSG00000092020	PPP2R3C	55012	0	0	0	0	0	0.80718	0.0932965	0.778437	8.78226	9.53182
	ENSG00000113758	DBN1	1627	0	0	0	0	0	-0.859985	0.0934231	0.778673	11.3545	10.5927
	ENSG00000166289	PLEKHF1	79156	0	0	0	0	0	-1.96999	0.093389	0.778673	6.25497	5.45408
	ENSG00000171992	SYNPO	11346	0	0	0	0	0	-3.68333	0.0938358	0.781077	5.53357	4.71462
	ENSG00000137216	TMEM63B	55362	0	0	0	1	0	0.739092	0.0938593	0.781077	10.6083	11.3364
	ENSG00000155099	PIP4P2	55529	0	0	0	0	0	0.917503	0.0938254	0.781077	7.95635	8.78116
	ENSG00000141252	VPS53	55275	0	0	0	0	0	0.832779	0.0939429	0.781362	8.82974	9.6225
	ENSG00000214765	SEPTIN7P2	641977	0	0	0	0	0	-0.811854	0.0940563	0.781404	9.48109	8.73749
	ENSG00000104388	RAB2A	5862	0	0	1	0	0	0.720842	0.0941321	0.781404	11.7808	12.4987
	ENSG00000131979	GCH1	2643	0	0	0	0	0	0.804333	0.0941154	0.781404	8.80679	9.55503
	ENSG00000142188	TMEM50B	757	0	0	0	0	0	0.857405	0.0941451	0.781404	8.25867	9.0336
	ENSG00000183049	CAMK1D	57118	0	1	0	0	0	0.982119	0.0942455	0.781828	9.1533	10.2296
	ENSG00000274012	RN7SL2	378706	0	0	0	0	0	-1.13336	0.0944065	0.782754	9.23006	8.4568
	ENSG00000179085	DPM3	54344	0	0	0	0	0	-1.58454	0.0945227	0.783215	7.34624	6.62116
	ENSG00000070182	SPTB	6710	0	0	0	0	0	0.967269	0.0945609	0.783215	7.44426	8.24923
	ENSG00000180233	ZNRF2	223082	0	1	0	0	0	0.948711	0.0947062	0.78383	7.54935	8.34953
	ENSG00000177679	SRRM3	222183	0	0	1	0	0	-0.822122	0.094734	0.78383	9.19301	8.44778
	ENSG00000104833	TUBB4A	10382	0	0	0	0	0	-1.52716	0.0947941	0.783918	6.60024	5.76855
	ENSG00000168056	LTBP3	4054	0	0	0	0	0	-0.718108	0.0948777	0.784201	12.3232	11.6159
	ENSG00000141258	SGSM2	9905	0	0	0	0	0	-0.734983	0.0950855	0.785508	11.7164	11.0016
	ENSG00000138030	KHK	3795	0	0	0	0	0	-0.972825	0.0954362	0.787585	8.20325	7.41961
	ENSG00000168061	SAC3D1	29901	0	0	0	0	0	-1.06469	0.095412	0.787585	9.05955	8.27497
	ENSG00000115828	QPCT	25797	0	0	0	0	0	0.827374	0.0955488	0.787694	8.53998	9.30167
	ENSG00000116852	KIF21B	23046	0	0	0	0	0	0.87168	0.096007	0.790238	8.31808	9.12392
	ENSG00000133103	COG6	57511	0	0	0	0	0	0.824383	0.0959744	0.790238	9.15654	9.96251
	ENSG00000075643	MOCOS	55034	0	0	0	0	0	-1.00722	0.0959119	0.790238	7.83441	7.04756
	ENSG00000039560	RAI14	26064	0	1	0	0	0	-0.787919	0.0961564	0.791057	9.56563	8.83394
	ENSG00000159399	HK2	3099	0	0	0	0	0	0.792904	0.0964339	0.791287	9.18528	9.94506
	ENSG00000197603	CPLANE1	65250	0	0	0	0	1	-0.787406	0.0962363	0.791287	10.0147	9.28156
	ENSG00000092964	DPYSL2	1808	0	0	0	0	0	-0.779006	0.096356	0.791287	9.70049	8.97218
	ENSG00000181885	CLDN7	1366	0	0	0	0	0	0.773287	0.0962961	0.791287	9.91437	10.6777
	ENSG00000105672	ETV2	2116	0	0	0	0	0	-3.75334	0.0964055	0.791287	5.4749	4.71462
	ENSG00000165716	DIPK1B	138311	0	0	0	0	0	-0.915065	0.0967588	0.793542	9.35147	8.58152
	ENSG00000144445	KANSL1L	151050	0	0	0	0	0	0.897422	0.0968972	0.793856	7.83441	8.6141
	ENSG00000141198	TOM1L1	10040	0	1	0	0	0	0.731655	0.0968662	0.793856	11.3685	12.1013
	ENSG00000143549	TPM3	7170	0	0	0	0	0	0.707067	0.0971486	0.794683	11.7189	12.4191
	ENSG00000196793	ZNF239	8187	0	0	0	0	0	-0.882527	0.0970572	0.794683	8.66363	7.90417
	ENSG00000100906	NFKBIA	4792	0	0	0	0	0	0.772512	0.0971139	0.794683	9.73703	10.4936
	ENSG00000250510	GPR162	27239	0	0	0	0	0	-1.23497	0.0973168	0.795269	7.4136	6.60432
	ENSG00000131797	CLUHP3	100132341	0	0	0	0	0	-0.883929	0.0973205	0.795269	8.49384	7.73572
	ENSG00000100379	KCTD17	79734	0	0	0	0	0	-0.957475	0.0975876	0.797041	8.23306	7.45643
	ENSG00000132780	NASP	4678	0	0	0	0	0	-0.710277	0.0980585	0.798158	11.7861	11.0865
	ENSG00000184307	ZDHHC23	254887	0	0	0	0	0	0.801248	0.0980822	0.798158	9.39641	10.183
	ENSG00000171503	ETFDH	2110	0	0	0	0	0	0.770859	0.098035	0.798158	9.19028	9.91928
	ENSG00000067057	PFKP	5214	0	0	0	0	0	0.724442	0.0980036	0.798158	10.5302	11.2395
	ENSG00000166741	NNMT	4837	0	0	0	0	0	1.74426	0.0980281	0.798158	5.64782	6.56997
	ENSG00000167549	CORO6	84940	0	0	1	0	0	-1.1769	0.0981775	0.798158	7.24783	6.44208
	ENSG00000172009	THOP1	7064	0	0	0	0	0	-0.921316	0.0978143	0.798158	10.4088	9.6443
	ENSG00000186026	ZNF284	342909	0	0	0	0	0	-1.37354	0.0979889	0.798158	6.82992	6.0107
	ENSG00000101844	ATG4A	115201	0	0	0	0	0	0.924653	0.098161	0.798158	7.62203	8.4065
	ENSG00000119139	TJP2	9414	0	0	0	0	0	0.892169	0.0984063	0.799608	9.60341	10.5534
	ENSG00000076067	RBMS2	5939	0	0	0	0	0	-0.855313	0.0984574	0.799613	8.69863	7.94975
	ENSG00000066027	PPP2R5A	5525	0	0	0	0	0	0.833597	0.0987301	0.801417	8.67007	9.45763
	ENSG00000123364	HOXC13	3229	0	0	0	0	0	-1.38068	0.0988759	0.80219	6.80126	5.98311
	ENSG00000175147	TMEM51-AS1	200197	0	0	0	0	0	-1.61871	0.0992033	0.804023	6.48189	5.66182
	ENSG00000124225	PMEPA1	56937	0	0	0	0	0	0.695738	0.099272	0.804165	14.1935	14.8901
	ENSG00000155816	FMN2	56776	0	0	0	0	0	-1.20033	0.0994352	0.804258	7.16809	6.36285
	ENSG00000105655	ISYNA1	51477	0	0	0	0	0	-1.04256	0.0994329	0.804258	8.59034	7.80835
	ENSG00000158406	H4C8	8365	0	0	0	0	0	0.954843	0.0997599	0.806473	7.46474	8.26473
	ENSG00000215256	DHRS4-AS1	55449	0	0	0	0	0	-0.783411	0.0998333	0.806655	9.4624	8.73749
	ENSG00000177051	FBXO46	23403	0	0	0	0	0	-0.902834	0.100044	0.807946	9.29682	8.53548
	ENSG00000183853	KIRREL1	55243	0	0	0	0	0	-2.98308	0.100173	0.808167	5.64782	4.84981
	ENSG00000092531	SNAP23	8773	0	0	0	0	0	0.753947	0.100157	0.808167	10.0736	10.8177
	ENSG00000182492	BGN	633	0	0	0	0	0	-2.44612	0.100251	0.808385	5.84167	5.03923
	ENSG00000265808	SEC22B	9554	0	0	1	0	0	0.75801	0.10046	0.809397	9.68527	10.422
	ENSG00000160752	FDPS	2224	0	0	0	0	0	0.810826	0.100907	0.81053	11.2725	12.1366
	ENSG00000116106	EPHA4	2043	0	0	0	0	1	-1.1629	0.100768	0.81053	7.40304	6.60432
	ENSG00000197837	H4-16	121504	0	0	0	0	0	-1.31675	0.100696	0.81053	7.14599	6.34225
	ENSG00000039068	CDH1	999	0	0	1	0	0	0.697	0.100778	0.81053	12.6266	13.3218
	ENSG00000167619	TMEM145	284339	0	0	0	0	0	-0.797838	0.100901	0.81053	9.3102	8.58152
	ENSG00000147257	GPC3	2719	0	0	0	0	0	1.64036	0.100926	0.81053	5.77037	6.70231
	ENSG00000197291	RAMP2-AS1	100190938	0	0	0	0	0	-1.30368	0.101188	0.810991	7.1254	6.32131
	ENSG00000141562	NARF	26502	0	0	0	0	0	0.717449	0.101133	0.810991	10.4767	11.1777
	ENSG00000171552	BCL2L1	598	0	0	1	0	0	0.727182	0.101186	0.810991	10.8199	11.5424
	ENSG00000166557	TMED3	23423	0	0	1	0	0	0.718141	0.10126	0.811154	11.6491	12.3694
	ENSG00000158195	WASF2	10163	0	1	0	0	0	0.71305	0.101358	0.811183	11.5639	12.2758
	ENSG00000163013	FBXO41	150726	0	1	0	0	0	-0.713871	0.101523	0.811183	11.209	10.512
	ENSG00000180353	HCLS1	3059	0	0	0	0	0	1.33139	0.101561	0.811183	6.2576	7.15318
	ENSG00000186862	PDZD7	79955	0	0	0	0	0	-1.24256	0.101571	0.811183	7.22558	6.42273
	ENSG00000110723	EXPH5	23086	0	0	0	0	0	-0.818497	0.101444	0.811183	9.30913	8.57326
	ENSG00000137818	RPLP1	6176	0	1	0	0	0	-0.963604	0.101553	0.811183	14.523	13.7788
	ENSG00000116985	BMP8B	656	0	1	0	0	0	-0.881848	0.10219	0.81202	8.42502	7.67481
	ENSG00000119777	TMEM214	54867	0	0	1	0	0	0.725335	0.102173	0.81202	10.109	10.8133
	ENSG00000138639	ARHGAP24	83478	0	0	0	0	0	-0.9303	0.102331	0.81202	8.22753	7.46549
	ENSG00000169258	GPRIN1	114787	0	0	0	0	0	-0.777113	0.102182	0.81202	9.55755	8.83739
	ENSG00000079819	EPB41L2	2037	0	0	0	0	0	-0.97169	0.102363	0.81202	8.08417	7.31304
	ENSG00000178814	OPLAH	26873	0	0	0	0	0	-1.13846	0.101908	0.81202	9.37463	8.63806
	ENSG00000035403	VCL	7414	0	0	0	0	0	0.712885	0.102392	0.81202	10.7129	11.4134
	ENSG00000139438	FAM222A	84915	0	0	1	0	0	-1.01831	0.102048	0.81202	8.56219	7.78695
	ENSG00000196917	HCAR1	27198	0	0	0	0	0	1.30174	0.102251	0.81202	6.28552	7.15318
	ENSG00000125304	TM9SF2	9375	0	0	1	0	0	0.709969	0.102149	0.81202	12.4757	13.191
	ENSG00000168348	INSM2	84684	0	0	0	0	0	-1.98022	0.102389	0.81202	6.11127	5.3023
	ENSG00000141098	GFOD2	81577	0	0	0	0	0	0.776727	0.102006	0.81202	8.98739	9.71719
	ENSG00000197483	ZNF628	89887	0	0	0	0	0	-1.69513	0.101925	0.81202	6.77474	6.03765
	ENSG00000186462	NAP1L2	4674	0	0	0	0	0	-0.82538	0.102035	0.81202	8.88203	8.14695
	ENSG00000105662	CRTC1	23373	0	0	0	0	0	-0.803984	0.102658	0.813717	10.0768	9.34591
	ENSG00000164403	SHROOM1	134549	0	0	1	0	0	0.742496	0.103074	0.814343	10.1241	10.8556
	ENSG00000135269	TES	26136	0	0	0	0	0	0.735463	0.103199	0.814343	9.7137	10.4208
	ENSG00000146859	TMEM140	55281	0	0	0	0	0	2.12792	0.102888	0.814343	5.30831	6.2563
	ENSG00000167912	LOC100505501	100505501	0	0	0	0	0	-2.97888	0.103031	0.814343	5.63565	4.84981
	ENSG00000107651	SEC23IP	11196	0	0	0	0	0	0.742393	0.103169	0.814343	10.4122	11.1516
	ENSG00000176903	PNMA1	9240	0	0	0	0	0	-0.788736	0.103144	0.814343	10.3214	9.5963
	ENSG00000166145	SPINT1	6692	0	0	1	0	0	0.709272	0.102913	0.814343	11.2578	11.9619
	ENSG00000052344	PRSS8	5652	0	0	0	0	0	0.964069	0.103124	0.814343	8.40973	9.39585
	ENSG00000105376	ICAM5	7087	0	0	0	0	0	-3.70398	0.103004	0.814343	5.46094	4.71462
	ENSG00000155657	TTN	7273	0	0	0	0	0	2.17285	0.103321	0.814901	5.27194	6.1877
	ENSG00000135446	CDK4	1019	0	1	0	0	0	-0.700227	0.103537	0.816199	11.7957	11.1067
	ENSG00000182979	MTA1	9112	0	0	0	0	0	-0.889259	0.103644	0.816637	11.1125	10.367
	ENSG00000239402	CYP4F62P	646802	0	0	0	0	0	2.0954	0.103966	0.817858	5.32158	6.23386
	ENSG00000164038	SLC9B2	133308	0	1	0	0	0	-0.992208	0.10395	0.817858	8.01239	7.24072
	ENSG00000039139	DNAH5	1767	0	0	0	0	0	-0.937936	0.104093	0.817858	10.5994	9.85104
	ENSG00000197822	OCLN	100506658	0	0	0	0	0	0.972596	0.103935	0.817858	7.35942	8.1691
	ENSG00000168672	LRATD2	157638	0	0	0	0	0	0.703903	0.104113	0.817858	10.901	11.5932
	ENSG00000198467	TPM2	7169	0	0	0	0	0	-1.00944	0.104076	0.817858	7.73266	6.95941
	ENSG00000010361	FUZ	80199	0	0	0	0	0	-0.859728	0.10416	0.817858	8.66658	7.92388
	ENSG00000134986	NREP	9315	0	0	0	0	0	-0.836325	0.104281	0.818403	8.94337	8.20705
	ENSG00000181381	DDX60L	91351	0	0	0	0	0	1.23996	0.104335	0.818416	6.40736	7.26177
	ENSG00000080815	PSEN1	5663	0	0	0	0	0	0.715938	0.104431	0.818764	10.4933	11.1959
	ENSG00000091128	LAMB4	22798	0	0	0	0	0	1.13707	0.104641	0.820005	6.82677	7.72825
	ENSG00000173890	GPR160	26996	0	0	0	0	0	0.700603	0.104902	0.820282	11.0159	11.7058
	ENSG00000174136	RGMB	285704	0	0	0	0	0	0.711285	0.104988	0.820282	10.5184	11.2152
	ENSG00000106077	ABHD11	83451	0	0	0	0	0	0.762825	0.10499	0.820282	9.21238	9.93865
	ENSG00000147526	TACC1	6867	0	0	0	0	0	0.686506	0.104922	0.820282	12.38	13.0624
	ENSG00000171033	PKIA	5569	0	0	0	0	0	-0.719932	0.105038	0.820282	10.6814	9.98598
	ENSG00000169203	NPIPB12	440353	0	0	0	0	0	-2.44871	0.104814	0.820282	5.82183	5.03923
	ENSG00000160233	LRRC3	81543	0	0	0	0	0	-1.06555	0.104761	0.820282	7.61829	6.83697
	ENSG00000241553	ARPC4	10093	0	0	0	0	0	0.743031	0.105167	0.820475	9.90332	10.6309
	ENSG00000139505	MTMR6	9107	0	0	0	0	0	0.755195	0.105167	0.820475	9.68617	10.4242
	ENSG00000176381	PRR18	285800	0	0	0	0	0	-2.2489	0.10543	0.821723	5.91563	5.11483
	ENSG00000203499	FAM83H-AS1	100128338	0	0	0	0	0	-3.0563	0.105589	0.822152	5.58381	4.84981
	ENSG00000261373	VPS9D1-AS1	100128881	0	0	0	0	0	-0.952223	0.10555	0.822152	8.14389	7.38179
	ENSG00000241316	SUCLG2-AS1	101927111	0	0	0	0	0	-2.03015	0.106054	0.824559	6.04825	5.24485
	ENSG00000204947	ZNF425	155054	0	0	0	0	0	-1.42313	0.106014	0.824559	6.7002	5.89613
	ENSG00000232434	AJM1	389813	0	0	0	0	0	-1.19494	0.10618	0.825131	8.47925	7.74316
	ENSG00000144815	NXPE3	91775	0	0	0	0	0	-0.760397	0.106321	0.825821	9.99904	9.28914
	ENSG00000117013	KCNQ4	9132	0	0	0	0	0	-1.01712	0.106391	0.825962	7.67719	6.90635
	ENSG00000144566	RAB5A	5868	0	0	0	0	0	0.709545	0.106477	0.826227	10.5401	11.2362
	ENSG00000088826	SMOX	54498	0	0	0	0	0	0.903319	0.106592	0.826371	7.62627	8.39247
	ENSG00000178498	DTX3	196403	0	0	0	0	0	-0.726177	0.10667	0.826508	10.5844	9.88806
	ENSG00000174473	GALNTL6	442117	0	0	0	0	0	2.59263	0.106868	0.827641	5.03836	6.0107
	ENSG00000165434	PGM2L1	283209	0	0	0	0	0	-1.09221	0.106991	0.828188	7.4828	6.70231
	ENSG00000188338	SLC38A3	10991	0	0	0	0	0	-2.13339	0.107234	0.829664	5.97832	5.18276
	ENSG00000015475	BID	637	0	0	0	0	0	-0.828481	0.107295	0.82973	8.735	8.0063
	ENSG00000069849	ATP1B3	483	0	0	0	0	0	0.72568	0.107411	0.82982	9.92144	10.6259
	ENSG00000118156	ZNF541	84215	0	0	0	0	0	1.21253	0.1074	0.82982	6.48109	7.34292
	ENSG00000184292	TACSTD2	4070	0	0	0	0	0	0.846991	0.107879	0.831495	8.54103	9.35074
	ENSG00000138757	G3BP2	9908	0	0	0	0	0	0.686256	0.108028	0.831495	12.7381	13.4249
	ENSG00000188573	FBLL1	345630	0	0	0	0	0	-2.03043	0.107754	0.831495	6.07871	5.3023
	ENSG00000204248	COL11A2	1302	0	0	0	0	0	-1.35256	0.1081	0.831495	6.99898	6.21099
	ENSG00000196968	FUT11	170384	0	0	0	0	0	0.864812	0.108021	0.831495	7.97275	8.74118
	ENSG00000102878	HSF4	3299	0	0	0	0	0	0.846479	0.107961	0.831495	8.01016	8.75585
	ENSG00000187266	EPOR	2057	0	0	0	0	0	-1.07589	0.108088	0.831495	7.44669	6.67044
	ENSG00000165169	DYNLT3	6990	0	0	0	0	0	0.727166	0.107977	0.831495	10.1113	10.8247
	ENSG00000246705	H2AJ	55766	0	0	0	0	0	-0.752557	0.108233	0.832117	10.8503	10.1446
	ENSG00000158022	TRIM63	84676	0	0	0	0	0	2.8178	0.108524	0.832494	4.9487	5.86559
	ENSG00000197265	GTF2E2	2961	0	0	0	0	0	0.889115	0.108538	0.832494	7.69234	8.4523
	ENSG00000162139	NEU3	10825	0	0	0	0	0	-0.7629	0.108344	0.832494	9.60224	8.89482
	ENSG00000140090	SLC24A4	123041	0	0	0	0	0	-3.82949	0.108545	0.832494	5.36157	4.71462
	ENSG00000152242	C18orf25	147339	0	0	0	0	0	0.759133	0.108537	0.832494	9.38494	10.1193
	ENSG00000108231	LGI1	9211	0	0	0	0	0	0.95632	0.108852	0.834441	8.97421	10.0243
	ENSG00000105281	SLC1A5	6510	0	0	1	0	0	0.69799	0.109015	0.835287	11.6083	12.3059
	ENSG00000158402	CDC25C	995	0	1	0	0	0	-0.829137	0.109104	0.835572	9.2597	8.53122
	ENSG00000170248	PDCD6IP	10015	0	0	0	0	0	0.695573	0.10919	0.835823	11.7551	12.4506
	ENSG00000169641	LUZP1	7798	0	1	0	0	0	0.723127	0.109298	0.836019	9.90762	10.6099
	ENSG00000137269	LRRC1	55227	0	0	0	0	0	0.769671	0.109613	0.837443	8.82942	9.54664
	ENSG00000148671	ADIRF	10974	0	0	0	0	0	-1.03685	0.109567	0.837443	11.4824	10.7761
	ENSG00000129636	ITFG1	81533	0	0	0	0	0	0.775848	0.109787	0.838371	9.12589	9.87303
	ENSG00000173540	GMPPB	29925	0	0	0	0	0	0.759748	0.109939	0.838724	10.0189	10.7824
	ENSG00000226688	ENTPD1-AS1	728558	0	0	0	0	0	-1.02973	0.10993	0.838724	7.57473	6.80819
	ENSG00000163694	RBM47	54502	0	0	0	0	0	0.689806	0.110132	0.839601	12.2739	12.9656
	ENSG00000164574	GALNT10	55568	0	0	0	0	0	0.832186	0.110213	0.839601	8.08599	8.82354
	ENSG00000072786	STK10	6793	0	0	0	0	0	0.969313	0.110195	0.839601	7.22572	8.0063
	ENSG00000114923	SLC4A3	6508	0	0	0	0	0	-0.799065	0.110394	0.840577	9.06128	8.34468
	ENSG00000198732	SMOC1	64093	0	0	0	0	0	2.92561	0.110841	0.843575	4.91017	5.80186
	ENSG00000117335	CD46	4179	0	0	0	0	0	0.68335	0.111237	0.844125	12.649	13.3342
	ENSG00000198369	SPRED2	200734	0	1	0	0	0	0.705703	0.111446	0.844125	10.1204	10.8054
	ENSG00000170606	HSPA4	3308	0	0	0	0	0	0.683037	0.111302	0.844125	12.3446	13.0278
	ENSG00000146001	PCDHB18P	54660	0	0	0	0	0	-1.95794	0.11106	0.844125	6.08889	5.3023
	ENSG00000077147	TM9SF3	56889	1	0	0	0	0	0.681629	0.111279	0.844125	13.8396	14.5262
	ENSG00000184524	CEND1	51286	0	0	0	0	0	-2.26254	0.111382	0.844125	5.91688	5.18276
	ENSG00000140600	SH3GL3	6457	0	0	0	0	0	-1.30949	0.111403	0.844125	6.82766	6.03765
	ENSG00000161533	ACOX1	51	0	0	1	0	0	0.737892	0.111232	0.844125	10.7484	11.498
	ENSG00000171574	ZNF584	201514	0	0	0	0	0	-0.906411	0.111437	0.844125	8.13351	7.39134
	ENSG00000140297	GCNT3	9245	0	0	0	0	0	2.63521	0.111514	0.844233	5.01087	5.95484
	ENSG00000139874	SSTR1	6751	0	0	0	0	0	-1.02944	0.111852	0.846388	7.97038	7.20854
	ENSG00000131871	SELENOS	55829	1	0	0	0	0	0.714525	0.11193	0.846575	9.80292	10.4914
	ENSG00000115020	PIKFYVE	200576	0	0	1	0	0	0.741003	0.112461	0.846893	10.9352	11.6949
	ENSG00000072364	AFF4	27125	0	0	0	0	0	0.735038	0.112363	0.846893	11.9227	12.6854
	ENSG00000112305	SMAP1	60682	0	0	0	0	0	0.715146	0.112501	0.846893	9.751	10.4391
	ENSG00000146830	GIGYF1	64599	0	0	0	0	0	-0.821372	0.112254	0.846893	11.7225	11.0047
	ENSG00000155090	KLF10	7071	0	0	0	0	0	0.775705	0.112421	0.846893	8.85252	9.58404
	ENSG00000126351	THRA	7067	0	1	0	0	0	-0.729082	0.112385	0.846893	10.0556	9.36514
	ENSG00000161714	PLCD3	113026	0	0	0	0	0	-1.38623	0.112152	0.846893	6.91674	6.13973
	ENSG00000099625	CBARP	255057	0	0	0	0	0	-2.01625	0.112506	0.846893	6.10032	5.35594
	ENSG00000115255	REEP6	92840	0	0	0	0	0	-1.12928	0.112166	0.846893	7.42787	6.65422
	ENSG00000101347	SAMHD1	25939	0	0	0	0	0	0.703555	0.112106	0.846893	10.1987	10.8833
	ENSG00000214114	MYCBP	26292	0	0	0	0	0	0.813433	0.112693	0.846957	8.21498	8.94365
	ENSG00000197780	TAF13	6884	0	0	1	0	0	0.796882	0.112702	0.846957	8.49646	9.23004
	ENSG00000086289	EPDR1	54749	0	0	1	0	0	0.750505	0.112681	0.846957	9.6691	10.4081
	ENSG00000167778	SPRYD3	84926	0	0	0	0	0	0.737445	0.112728	0.846957	9.32292	10.0258
	ENSG00000159921	GNE	10020	0	0	1	0	0	0.791892	0.112837	0.847376	9.08082	9.85445
	ENSG00000158457	TSPAN33	340348	0	0	0	0	0	0.750063	0.113	0.84779	8.99166	9.69457
	ENSG00000141519	CCDC40	55036	0	0	1	0	0	0.962525	0.112969	0.84779	7.42346	8.24923
	ENSG00000133243	BTBD2	55643	0	0	0	0	0	-1.00508	0.113228	0.849105	10.5081	9.79544
	ENSG00000136982	DSCC1	79075	0	0	0	0	0	-0.791079	0.113522	0.850502	9.2419	8.53122
	ENSG00000197977	ELOVL2	54898	0	0	0	0	0	0.79853	0.113741	0.850941	10.4668	11.3143
	ENSG00000139173	TMEM117	84216	0	1	0	0	0	-1.17276	0.113755	0.850941	7.1783	6.40308
	ENSG00000170004	CHD3	1107	0	0	0	0	1	-0.670685	0.113671	0.850941	13.4392	12.7736
	ENSG00000123130	ACOT9	23597	0	0	0	0	0	0.774338	0.113795	0.850941	8.97183	9.71156
	ENSG00000107175	CREB3	10488	0	0	1	0	0	0.730112	0.113957	0.851351	9.3871	10.0835
	ENSG00000198373	WWP2	11060	0	1	0	0	0	0.701414	0.113956	0.851351	10.1165	10.7975
	ENSG00000143847	PPFIA4	8497	0	0	0	0	0	1.13722	0.114145	0.852353	6.68968	7.55299
	ENSG00000230487	PSMG3-AS1	114796	0	0	0	0	0	-1.1633	0.114322	0.852617	7.11686	6.34225
	ENSG00000176986	SEC24C	9632	0	0	0	0	0	0.678538	0.114367	0.852617	12.0529	12.7303
	ENSG00000110237	ARHGEF17	9828	0	0	0	0	0	-0.721919	0.114323	0.852617	10.1521	9.46656
	ENSG00000198604	BAZ1A	11177	0	0	0	0	0	0.697129	0.11445	0.852617	10.6007	11.2875
	ENSG00000197619	ZNF615	284370	0	0	0	0	0	0.748029	0.114412	0.852617	11.667	12.4512
	ENSG00000205352	PRR13	54458	0	0	0	0	0	0.78555	0.114517	0.852722	8.4735	9.19014
	ENSG00000179846	NKPD1	284353	0	0	0	0	1	-1.19717	0.114596	0.852903	7.05483	6.27835
	ENSG00000130208	APOC1	341	0	0	0	0	0	-1.70365	0.114671	0.853062	6.287	5.4994
	ENSG00000112182	BACH2	60468	0	0	0	0	0	-1.78208	0.114878	0.853802	6.19618	5.40638
	ENSG00000142233	NTN5	126147	0	0	0	0	0	-2.90235	0.114861	0.853802	5.61784	4.84981
[truncated: 24,091 more rows]
