# Supplementary material for: Dual functions of SPOP and ERG dictate androgen therapy responses in prostate cancer
Source: Nat Commun. 2021 Feb 2;12:734. doi: 10.1038/s41467-020-20820-x (PMC7854732; doi:10.1038/s41467-020-20820-x)
Supplement: Supplementary file 29 — Supplementary Data 26 [file 41467_2020_20820_MOESM29_ESM.xlsx]

## Sheet: Supplementary Data 26
			VCaP
			DHT vs CTRL
	CHROMATIN OCCUPANCY	GENESET	DIRECTION	FDR
	AR+ERG COBOUND	ERG-REPRESSED DHT-INDUCED	Up	7.93822e-19
		ALL COBOUND	Down	0.98942
	ERG BOUND ONLY	ERG-INDUCED	Down	0.118027
		ERG-REPRESSED	Up	0.00052988
	AR BOUND ONLY	DHT-INDUCED	Up	7.40646e-10
		DHT-REPRESSED	Down	3.26143e-09
